# Supplementary material for: Influence of pre-processing criteria on analysis of accelerometry-based physical activity
Source: PLoS One. 2025 Jan 2;20(1):e0316357. doi: 10.1371/journal.pone.0316357 (PMC11694966; doi:10.1371/journal.pone.0316357)
Supplement: S1 File — (ZIP) [file pone.0316357.s001.zip]

Archive with 93 entries (71 files):
- scenarios/
- scenarios/10Troiano 2007 3d10_3_0Freedson Adult VM3 201110-min MVPA 2690/
- scenarios/10Troiano 2007 3d10_3_0Freedson Adult VM3 201110-min MVPA 2690/10Troiano 2007 3d10_3_0Freedson Adult VM3 201110-min MVPA 2690_DailyDetailed.csv
- scenarios/10Troiano 2007 3d10_3_0Freedson Adult VM3 201110-min MVPA 2690/10Troiano 2007 3d10_3_0Freedson Adult VM3 201110-min MVPA 2690_DailyTotals.csv
- scenarios/10Troiano 2007 3d10_3_0Freedson Adult VM3 201110-min MVPA 2690/10Troiano 2007 3d10_3_0Freedson Adult VM3 201110-min MVPA 2690_Summary.csv
- scenarios/10Troiano 2007 3d10_3_0Freedson Adult VM3 201110-min MVPA 2690/10Troiano 2007 3d10_3_0Freedson Adult VM3 201110-min MVPA 2690_Variables.csv
- scenarios/11Choi 2011 3d10_3_0Freedson Adult 199810-min MVPA 1952/
- scenarios/11Choi 2011 3d10_3_0Freedson Adult 199810-min MVPA 1952/11Choi 2011 3d10_3_0Freedson Adult 199810-min MVPA 1952_DailyDetailed.csv
- scenarios/11Choi 2011 3d10_3_0Freedson Adult 199810-min MVPA 1952/11Choi 2011 3d10_3_0Freedson Adult 199810-min MVPA 1952_DailyTotals.csv
- scenarios/11Choi 2011 3d10_3_0Freedson Adult 199810-min MVPA 1952/11Choi 2011 3d10_3_0Freedson Adult 199810-min MVPA 1952_Summary.csv
- scenarios/11Choi 2011 3d10_3_0Freedson Adult 199810-min MVPA 1952/11Choi 2011 3d10_3_0Freedson Adult 199810-min MVPA 1952_Variables.csv
- scenarios/12Choi 2011 3d10_3_0Troiano Adult 200810-min MVPA 2020/
- scenarios/12Choi 2011 3d10_3_0Troiano Adult 200810-min MVPA 2020/12Choi 2011 3d10_3_0Troiano Adult 200810-min MVPA 2020_DailyDetailed.csv
- scenarios/12Choi 2011 3d10_3_0Troiano Adult 200810-min MVPA 2020/12Choi 2011 3d10_3_0Troiano Adult 200810-min MVPA 2020_DailyTotals.csv
- scenarios/12Choi 2011 3d10_3_0Troiano Adult 200810-min MVPA 2020/12Choi 2011 3d10_3_0Troiano Adult 200810-min MVPA 2020_Summary.csv
- scenarios/12Choi 2011 3d10_3_0Troiano Adult 200810-min MVPA 2020/12Choi 2011 3d10_3_0Troiano Adult 200810-min MVPA 2020_Variables.csv
- scenarios/13Choi 2011 3d10_3_0Freedson Adult VM3 201110-min MVPA 2690/
- scenarios/13Choi 2011 3d10_3_0Freedson Adult VM3 201110-min MVPA 2690/13Choi 2011 3d10_3_0Freedson Adult VM3 201110-min MVPA 2690_DailyDetailed.csv
- scenarios/13Choi 2011 3d10_3_0Freedson Adult VM3 201110-min MVPA 2690/13Choi 2011 3d10_3_0Freedson Adult VM3 201110-min MVPA 2690_DailyTotals.csv
- scenarios/13Choi 2011 3d10_3_0Freedson Adult VM3 201110-min MVPA 2690/13Choi 2011 3d10_3_0Freedson Adult VM3 201110-min MVPA 2690_Summary.csv
- scenarios/13Choi 2011 3d10_3_0Freedson Adult VM3 201110-min MVPA 2690/13Choi 2011 3d10_3_0Freedson Adult VM3 201110-min MVPA 2690_Variables.csv
- scenarios/14Troiano 200710_2_0Freedson Adult 199810-min MVPA 1952/
- scenarios/14Troiano 200710_2_0Freedson Adult 199810-min MVPA 1952/14Troiano 200710_2_0Freedson Adult 199810-min MVPA 1952_Summary.csv
- scenarios/14Troiano 200710_2_0Freedson Adult 199810-min MVPA 1952/14Troiano 200710_2_0Freedson Adult 199810-min MVPA 1952_Variables.csv
- scenarios/15Troiano 200710_2_0Troiano Adult 200810-min MVPA 2020/
- scenarios/15Troiano 200710_2_0Troiano Adult 200810-min MVPA 2020/15Troiano 200710_2_0Troiano Adult 200810-min MVPA 2020_Summary.csv
- scenarios/15Troiano 200710_2_0Troiano Adult 200810-min MVPA 2020/15Troiano 200710_2_0Troiano Adult 200810-min MVPA 2020_Variables.csv
- scenarios/16Troiano 200710_2_0Freedson Adult VM3 201110-min MVPA 2690/
- scenarios/16Troiano 200710_2_0Freedson Adult VM3 201110-min MVPA 2690/16Troiano 200710_2_0Freedson Adult VM3 201110-min MVPA 2690_Summary.csv
- scenarios/16Troiano 200710_2_0Freedson Adult VM3 201110-min MVPA 2690/16Troiano 200710_2_0Freedson Adult VM3 201110-min MVPA 2690_Variables.csv
- scenarios/17Troiano 200712_4_1Freedson Adult 199810-min MVPA 1952/
- scenarios/17Troiano 200712_4_1Freedson Adult 199810-min MVPA 1952/17Troiano 200712_4_1Freedson Adult 199810-min MVPA 1952_Summary.csv
- scenarios/17Troiano 200712_4_1Freedson Adult 199810-min MVPA 1952/17Troiano 200712_4_1Freedson Adult 199810-min MVPA 1952_Variables.csv
- scenarios/18Troiano 200712_4_1Troiano Adult 200810-min MVPA 2020/
- scenarios/18Troiano 200712_4_1Troiano Adult 200810-min MVPA 2020/18Troiano 200712_4_1Troiano Adult 200810-min MVPA 2020_Summary.csv
- scenarios/18Troiano 200712_4_1Troiano Adult 200810-min MVPA 2020/18Troiano 200712_4_1Troiano Adult 200810-min MVPA 2020_Variables.csv
- scenarios/19Troiano 200712_4_1Freedson Adult VM3 201110-min MVPA 2690/
- scenarios/19Troiano 200712_4_1Freedson Adult VM3 201110-min MVPA 2690/19Troiano 200712_4_1Freedson Adult VM3 201110-min MVPA 2690_Summary.csv
- scenarios/19Troiano 200712_4_1Freedson Adult VM3 201110-min MVPA 2690/19Troiano 200712_4_1Freedson Adult VM3 201110-min MVPA 2690_Variables.csv
- scenarios/20Troiano 20078_1_0Freedson Adult 199810-min MVPA 1952/
- scenarios/20Troiano 20078_1_0Freedson Adult 199810-min MVPA 1952/20Troiano 20078_1_0Freedson Adult 199810-min MVPA 1952_Summary.csv
- scenarios/20Troiano 20078_1_0Freedson Adult 199810-min MVPA 1952/20Troiano 20078_1_0Freedson Adult 199810-min MVPA 1952_Variables.csv
- scenarios/2Troiano 200710_3_0Freedson Adult 199810-min MVPA 1952/
- scenarios/2Troiano 200710_3_0Freedson Adult 199810-min MVPA 1952/scenarios_10-min_BoutDetails.csv
- scenarios/2Troiano 200710_3_0Freedson Adult 199810-min MVPA 1952/scenarios_DailyDetailed.csv
- scenarios/2Troiano 200710_3_0Freedson Adult 199810-min MVPA 1952/scenarios_DailyTotals.csv
- scenarios/2Troiano 200710_3_0Freedson Adult 199810-min MVPA 1952/scenarios_Freedson (1998)_BoutDetails.csv
- scenarios/2Troiano 200710_3_0Freedson Adult 199810-min MVPA 1952/scenarios_Summary.csv
- scenarios/2Troiano 200710_3_0Freedson Adult 199810-min MVPA 1952/scenarios_Variables.csv
- scenarios/3Troiano 200710_3_0Troiano Adult 200810-min MVPA 2020/
- scenarios/3Troiano 200710_3_0Troiano Adult 200810-min MVPA 2020/scenarios_DailyDetailed.csv
- scenarios/3Troiano 200710_3_0Troiano Adult 200810-min MVPA 2020/scenarios_DailyTotals.csv
- scenarios/3Troiano 200710_3_0Troiano Adult 200810-min MVPA 2020/scenarios_Summary.csv
- scenarios/3Troiano 200710_3_0Troiano Adult 200810-min MVPA 2020/scenarios_Variables.csv
- scenarios/4Troiano 200710_3_0Freedson Adult VM3 201110-min MVPA 2690/
- scenarios/4Troiano 200710_3_0Freedson Adult VM3 201110-min MVPA 2690/4Troiano 200710_3_0Freedson Adult VM3 201110-min MVPA 2690_DailyDetailed.csv
- scenarios/4Troiano 200710_3_0Freedson Adult VM3 201110-min MVPA 2690/4Troiano 200710_3_0Freedson Adult VM3 201110-min MVPA 2690_DailyTotals.csv
- scenarios/4Troiano 200710_3_0Freedson Adult VM3 201110-min MVPA 2690/4Troiano 200710_3_0Freedson Adult VM3 201110-min MVPA 2690_Summary.csv
- scenarios/4Troiano 200710_3_0Freedson Adult VM3 201110-min MVPA 2690/4Troiano 200710_3_0Freedson Adult VM3 201110-min MVPA 2690_Variables.csv
- scenarios/5Choi 201110_3_0Freedson Adult 199810-min MVPA 1952/
- scenarios/5Choi 201110_3_0Freedson Adult 199810-min MVPA 1952/5Choi 201110_3_0Freedson Adult 199810-min MVPA 1952_DailyDetailed.csv
- scenarios/5Choi 201110_3_0Freedson Adult 199810-min MVPA 1952/5Choi 201110_3_0Freedson Adult 199810-min MVPA 1952_DailyTotals.csv
- scenarios/5Choi 201110_3_0Freedson Adult 199810-min MVPA 1952/5Choi 201110_3_0Freedson Adult 199810-min MVPA 1952_Summary.csv
- scenarios/5Choi 201110_3_0Freedson Adult 199810-min MVPA 1952/5Choi 201110_3_0Freedson Adult 199810-min MVPA 1952_Variables.csv
- scenarios/6Choi 201110_3_0Troiano Adult 200810-min MVPA 2020/
- scenarios/6Choi 201110_3_0Troiano Adult 200810-min MVPA 2020/6Choi 201110_3_0Troiano Adult 200810-min MVPA 2020_DailyDetailed.csv
- scenarios/6Choi 201110_3_0Troiano Adult 200810-min MVPA 2020/6Choi 201110_3_0Troiano Adult 200810-min MVPA 2020_DailyTotals.csv
- scenarios/6Choi 201110_3_0Troiano Adult 200810-min MVPA 2020/6Choi 201110_3_0Troiano Adult 200810-min MVPA 2020_Summary.csv
- scenarios/6Choi 201110_3_0Troiano Adult 200810-min MVPA 2020/6Choi 201110_3_0Troiano Adult 200810-min MVPA 2020_Variables.csv
- scenarios/7Choi 201110_3_0Freedson Adult VM3 201110-min MVPA 2690/
- scenarios/7Choi 201110_3_0Freedson Adult VM3 201110-min MVPA 2690/7Choi 201110_3_0Freedson Adult VM3 201110-min MVPA 2690_DailyDetailed.csv
- scenarios/7Choi 201110_3_0Freedson Adult VM3 201110-min MVPA 2690/7Choi 201110_3_0Freedson Adult VM3 201110-min MVPA 2690_DailyTotals.csv
- scenarios/7Choi 201110_3_0Freedson Adult VM3 201110-min MVPA 2690/7Choi 201110_3_0Freedson Adult VM3 201110-min MVPA 2690_Summary.csv
- scenarios/7Choi 201110_3_0Freedson Adult VM3 201110-min MVPA 2690/7Choi 201110_3_0Freedson Adult VM3 201110-min MVPA 2690_Variables.csv
- scenarios/8Troiano 2007 3d10_3_0Freedson Adult 199810-min MVPA 1952/
- scenarios/8Troiano 2007 3d10_3_0Freedson Adult 199810-min MVPA 1952/8Troiano 2007 3d10_3_0Freedson Adult 199810-min MVPA 1952_DailyDetailed.csv
- scenarios/8Troiano 2007 3d10_3_0Freedson Adult 199810-min MVPA 1952/8Troiano 2007 3d10_3_0Freedson Adult 199810-min MVPA 1952_DailyTotals.csv
- scenarios/8Troiano 2007 3d10_3_0Freedson Adult 199810-min MVPA 1952/8Troiano 2007 3d10_3_0Freedson Adult 199810-min MVPA 1952_Summary.csv
- scenarios/8Troiano 2007 3d10_3_0Freedson Adult 199810-min MVPA 1952/8Troiano 2007 3d10_3_0Freedson Adult 199810-min MVPA 1952_Variables.csv
- scenarios/9Troiano 2007 3d10_3_0Troiano Adult 200810-min MVPA 2020/
- scenarios/9Troiano 2007 3d10_3_0Troiano Adult 200810-min MVPA 2020/9Troiano 2007 3d10_3_0Troiano Adult 200810-min MVPA 2020_DailyDetailed.csv
- scenarios/9Troiano 2007 3d10_3_0Troiano Adult 200810-min MVPA 2020/9Troiano 2007 3d10_3_0Troiano Adult 200810-min MVPA 2020_DailyTotals.csv
- scenarios/9Troiano 2007 3d10_3_0Troiano Adult 200810-min MVPA 2020/9Troiano 2007 3d10_3_0Troiano Adult 200810-min MVPA 2020_Summary.csv
- scenarios/9Troiano 2007 3d10_3_0Troiano Adult 200810-min MVPA 2020/9Troiano 2007 3d10_3_0Troiano Adult 200810-min MVPA 2020_Variables.csv
- scenarios/New folder/
- scenarios/New folder/Troiano.csv
- scenarios/Troiano_Freedson1998/
- scenarios/Troiano_Freedson1998/.Rhistory
- scenarios/Troiano_Freedson1998/Troiano_Freedson1998_DailyDetailed.csv
- scenarios/Troiano_Freedson1998/Troiano_Freedson1998_DailyTotals.csv
- scenarios/Troiano_Freedson1998/Troiano_Freedson1998_Summary.csv
- scenarios/Troiano_Freedson1998/Troiano_Freedson1998_Variables.csv
- scenarios/Troiano_Freedson1998/Troiano_Freedson1998_WearTimeValidationDetails.csv
