# Supplementary material for: Influence of pre-processing criteria on analysis of accelerometry-based physical activity
Source: PLoS One. 2025 Jan 2;20(1):e0316357. doi: 10.1371/journal.pone.0316357 (PMC11694966; doi:10.1371/journal.pone.0316357)
Supplement: S1 File — (ZIP) [file pone.0316357.s001.zip › scenarios/10Troiano 2007 3d10_3_0Freedson Adult VM3 201110-min MVPA 2690/10Troiano 2007 3d10_3_0Freedson Adult VM3 201110-min MVPA 2690_Summary.csv]

Subject	Filename	Epoch	Weight (lbs)	Age	Gender	2690 Bouts	Total Time in 2690 Bouts	Avg Time per 2690 Bout	Max Time per 2690 Bout	Min Time per 2690 Bout	Total Counts in 2690 Bouts	Light	Moderate	Vigorous	Very Vigorous	% in Light	% in Moderate	% in Vigorous	% in Very Vigorous	Total MVPA	% in MVPA	Average MVPA Per day	Axis 1 Counts	Axis 2 Counts	Axis 3 Counts	Axis 1 Average Counts	Axis 2 Average Counts	Axis 3 Average Counts	Axis 1 Max Counts	Axis 2 Max Counts	Axis 3 Max Counts	Axis 1 CPM	Axis 2 CPM	Axis 3 CPM	Vector Magnitude Counts	Vector Magnitude Average Counts	Vector Magnitude Max Counts	Vector Magnitude CPM	Steps Counts	Steps Average Counts	Steps Max Counts	Steps Per Minute	Lux Average Counts	Lux Max Counts	Number of Epochs	Time	Calendar Days
10119	10119 (2019-05-05)60sec.agd	60	0	0		33	606	18.4	37	10	2360938	2153	749	23	0	73.61%	25.61%	0.79%	0.00%	772	26.39%	257.3	2585022	2437738	3056093	883.8	833.4	1044.8	5937	4827	6467	883.8	833.4	1044.8	4686641.6	1706.1	7837.2	1602.3	41660	14.2	114	14.2	0.7	288	2925	2925	3	202
10071	10071 (2019-03-10)60sec.agd	60	0	0		7	87	12.4	15	11	325937	2311	157	11	0	93.22%	6.33%	0.44%	0.00%	168	6.78%	56	1113071	842529	1037062	449	339.9	418.3	5266	3825	3421	449	339.9	418.3	1739045.6	721.1	7115	701.5	20813	8.4	111	8.4	0.1	84	2479	2479	3	29
11007	11007 (2019-06-02)60sec.agd	60	0	0		4	131	32.8	60	11	492448	2040	134	4	0	93.66%	6.15%	0.18%	0.00%	138	6.34%	46	646850	526459	557309	297	241.7	255.9	6080	2801	2817	297	241.7	255.9	1003078.9	501.2	6931.5	460.6	20286	9.3	180	9.3	2.6	352	2178	2178	3	43.66666667
10959	10959 (2019-07-21)60sec.agd	60	0	0		3	47	15.7	23	10	207262	1839	54	0	0	97.15%	2.85%	0.00%	0.00%	54	2.85%	18	426282	661101	588704	225.2	349.2	311	4396	3212	3106	225.2	349.2	311	982518.8	561.8	5241.3	519	15122	8	129	8	23.3	3516	1893	1893	3	15.66666667
10930	10930 (2019-03-24)60sec.agd	60	0	0		2	28	14	14	14	109072	2752	133	1	0	95.36%	4.61%	0.03%	0.00%	134	4.64%	44.7	938431	946554	1280226	325.2	328	443.6	5298	4263	3014	325.2	328	443.6	1848133.1	668.4	7225	640.4	29806	10.3	141	10.3	35.9	4691	2886	2886	3	9.333333333
10969	10969 (2019-09-01)60sec.agd	60	0	0		1	14	14	14	14	76662	2139	216	9	0	90.48%	9.14%	0.38%	0.00%	225	9.52%	75	1026338	1495376	1614864	434.2	632.6	683.1	5096	5726	4671	434.2	632.6	683.1	2428436.7	1056.6	7365.8	1027.3	27312	11.6	108	11.6	5.9	947	2364	2364	3	4.666666667
10960	10960 (2019-08-18)60sec.agd	60	0	0		0	0	0	0	0	0	2086	67	1	0	96.84%	3.11%	0.05%	0.00%	68	3.16%	22.7	533877	735778	821470	247.9	341.6	381.4	3620	2980	4064	247.9	341.6	381.4	1225237.5	610.9	6204.9	568.8	14390	6.7	120	6.7	2.4	1061	2154	2154	3	0
10072	10072 (2019-03-10)60sec.agd	60	0	0		1	10	10	10	10	33018	2169	98	0	0	95.68%	4.32%	0.00%	0.00%	98	4.32%	32.7	705024	883632	1228806	311	389.8	542	5063	3454	4058	311	389.8	542	1669679.2	780.6	5536.5	736.5	18734	8.3	120	8.3	1.5	203	2267	2267	3	3.333333333
10795	10795 (2019-07-28)60sec.agd	60	0	0		12	181	15.1	42	10	664167	1886	401	8	0	82.18%	17.47%	0.35%	0.00%	409	17.82%	136.3	1264545	2063821	2006651	551	899.3	874.4	6418	5277	5284	551	899.3	874.4	3144054.6	1420.1	8726.4	1370	30228	13.2	130	13.2	4.8	617	2295	2295	3	60.33333333
10168	10168 (2019-08-04)60sec.agd	60	0	0		1	10	10	10	10	38149	2240	107	0	0	95.44%	4.56%	0.00%	0.00%	107	4.56%	35.7	447250	611788	955298	190.6	260.7	407	3080	3104	3974	190.6	260.7	407	1219389.8	544.4	5061.4	519.6	14006	6	104	6	30.2	2633	2347	2347	3	3.333333333
10787	10787 (2019-08-11)60sec.agd	60	0	0		1	20	20	20	20	77817	2187	98	0	0	95.71%	4.29%	0.00%	0.00%	98	4.29%	32.7	647964	999349	733517	283.6	437.4	321	4100	2844	3880	283.6	437.4	321	1398786.2	669.3	5348	612.2	20555	9	114	9	10.8	498	2285	2285	3	6.666666667
11010	11010 (2019-06-02)60sec.agd	60	0	0		1	19	19	19	19	77621	2078	141	2	0	93.56%	6.35%	0.09%	0.00%	143	6.44%	47.7	751569	724213	835027	338.4	326.1	376	5151	3850	3544	338.4	326.1	376	1336641.5	634.2	6858.9	601.8	19973	9	114	9	6.1	859	2221	2221	3	6.333333333
10937	10937 (2019-03-24)60sec.agd	60	0	0		5	74	14.8	21	10	269961	2230	202	0	0	91.69%	8.31%	0.00%	0.00%	202	8.31%	67.3	1143867	1054294	1871570	470.3	433.5	769.6	4933	3395	4054	470.3	433.5	769.6	2433668.4	1062.3	6163.1	1000.7	37802	15.5	138	15.5	0.7	225	2432	2432	3	24.66666667
10057	10057 (2019-03-17)60sec.agd	60	0	0		0	0	0	0	0	0	2688	72	0	0	97.39%	2.61%	0.00%	0.00%	72	2.61%	24	413347	1010923	1517562	149.8	366.3	549.8	2393	3554	3117	149.8	366.3	549.8	1869710	707.1	5229.2	677.4	16345	5.9	111	5.9	2.1	783	2760	2760	3	0
10063	10063 (2019-03-10)60sec.agd	60	0	0		3	40	13.3	17	11	162352	2603	190	8	0	92.93%	6.78%	0.29%	0.00%	198	7.07%	66	1029609	1026611	1609590	367.6	366.5	574.6	5490	4011	4213	367.6	366.5	574.6	2169056.2	829.7	7253.7	774.4	26600	9.5	132	9.5	2.1	2253	2801	2801	3	13.33333333
10448	10448 (2019-10-13)60sec.agd	60	0	0		0	0	0	0	0	0	1918	104	0	0	94.86%	5.14%	0.00%	0.00%	104	5.14%	34.7	677458	837744	1403913	335	414.3	694.3	3378	2281	2862	335	414.3	694.3	1769671.2	905.6	4564.3	875.2	14891	7.4	105	7.4	4.7	2000	2022	2022	3	0
10692	10692 (2019-09-08)60sec.agd	60	0	0		0	0	0	0	0	0	1997	39	1	0	98.04%	1.91%	0.05%	0.00%	40	1.96%	13.3	418386	447714	854951	205.4	219.8	419.7	5101	1724	3482	205.4	219.8	419.7	1051872.6	541.5	6407.7	516.4	12847	6.3	118	6.3	9.2	3154	2037	2037	3	0
10971	10971 (2019-09-01)60sec.agd	60	0	0		0	0	0	0	0	0	2030	66	0	0	96.85%	3.15%	0.00%	0.00%	66	3.15%	22	303480	334786	635304	144.8	159.7	303.1	3125	2988	5564	144.8	159.7	303.1	779610.8	390.6	6091.4	372	8479	4	103	4	98.3	4825	2096	2096	3	0
10973	10973 (2019-09-08)60sec.agd	60	0	0		1	10	10	10	10	31720	2512	99	0	0	96.21%	3.79%	0.00%	0.00%	99	3.79%	33	786684	589449	992555	301.3	225.8	380.1	4167	2432	3396	301.3	225.8	380.1	1396956.4	567.9	4876.3	535	12629	4.8	74	4.8	15.9	2861	2611	2611	3	3.333333333
11022	11022 (2019-07-28)60sec.agd	60	0	0		0	0	0	0	0	0	1922	60	1	0	96.92%	3.03%	0.05%	0.00%	61	3.08%	20.3	426580	795319	773666	215.1	401.1	390.1	4845	3558	4283	215.1	401.1	390.1	1188722.8	625.4	6256	599.5	14635	7.4	111	7.4	21.4	2392	1983	1983	3	0
10164	10164 (2019-04-28)60sec.agd	60	0	0		0	0	0	0	0	0	2365	18	0	0	99.24%	0.76%	0.00%	0.00%	18	0.76%	6	416867	608155	703317	174.9	255.2	295.1	2495	3251	3455	174.9	255.2	295.1	1018962.9	449.5	5360.1	427.6	17568	7.4	109	7.4	7.6	621	2383	2383	3	0
10641	10641 (2019-06-02)60sec.agd	60	0	0		0	0	0	0	0	0	2595	67	0	0	97.48%	2.52%	0.00%	0.00%	67	2.52%	22.3	410637	758301	1227250	154.3	284.9	461	3069	3232	3932	154.3	284.9	461	1499928.6	586.9	5943.5	563.5	17688	6.6	133	6.6	0.1	62	2662	2662	3	0
10245	10245 (2019-06-02)60sec.agd	60	0	0		2	25	12.5	14	11	120514	2250	115	12	0	94.66%	4.84%	0.50%	0.00%	127	5.34%	42.3	756002	1062314	1742308	318	446.9	733	4916	2332	5406	318	446.9	733	2176163.4	972.7	6908.6	915.5	17889	7.5	132	7.5	10.9	2096	2377	2377	3	8.333333333
10192	10192 (2019-05-12)60sec.agd	60	0	0		6	74	12.3	15	10	255228	2373	166	0	0	93.46%	6.54%	0.00%	0.00%	166	6.54%	55.3	751945	1009851	1043054	296.2	397.7	410.8	3665	3609	3531	296.2	397.7	410.8	1634986.8	690.6	4750	643.9	30604	12.1	133	12.1	15	2866	2539	2539	3	24.66666667
10696	10696 (2019-08-25)60sec.agd	60	0	0		1	17	17	17	17	66348	2947	123	1	0	95.96%	4.01%	0.03%	0.00%	124	4.04%	41.3	804425	1060168	1453623	261.9	345.2	473.3	4203	4230	4424	261.9	345.2	473.3	1970805.8	687.9	6682	641.7	25334	8.2	150	8.2	45.3	4335	3071	3071	3	5.666666667
10274	10274 (2019-03-31)60sec.agd	60	0	0		4	51	12.8	15	11	174969	2304	102	1	0	95.72%	4.24%	0.04%	0.00%	103	4.28%	34.3	577804	709034	652896	240.1	294.6	271.2	4421	3314	5075	240.1	294.6	271.2	1123770.4	497.6	7130.5	466.9	19746	8.2	133	8.2	2.8	513	2407	2407	3	17
10883	10883 (2019-09-22)60sec.agd	60	0	0		0	0	0	0	0	0	2196	127	1	0	94.49%	5.46%	0.04%	0.00%	128	5.51%	42.7	553781	602123	952908	238.3	259.1	410	2838	4062	4303	238.3	259.1	410	1255889.8	564.3	6315.6	540.4	21975	9.5	126	9.5	2.8	915	2324	2324	3	0
10634	10634 (2019-05-26)60sec.agd	60	0	0		0	0	0	0	0	0	2225	65	0	0	97.16%	2.84%	0.00%	0.00%	65	2.84%	21.7	630516	998051	621586	275.3	435.8	271.4	3292	2635	3313	275.3	435.8	271.4	1334175.9	620.9	4716.6	582.6	22991	10	102	10	2.6	149	2290	2290	3	0
10297	10297 (2019-07-21)60sec.agd	60	0	0		6	85	14.2	24	10	274119	1942	233	0	0	89.29%	10.71%	0.00%	0.00%	233	10.71%	77.7	802345	1375886	1242750	368.9	632.6	571.4	4005	3658	3787	368.9	632.6	571.4	2020209.7	975.1	6047.8	928.8	25821	11.9	111	11.9	8.4	1599	2175	2175	3	28.33333333
10635	10635 (2019-05-26)60sec.agd	60	0	0		1	22	22	22	22	74505	1926	75	0	0	96.25%	3.75%	0.00%	0.00%	75	3.75%	25	570694	1080376	821361	285.2	539.9	410.5	2840	2891	2981	285.2	539.9	410.5	1472256	777.5	4379.6	735.8	15943	8	94	8	5.6	1820	2001	2001	3	7.333333333
10097	10097 (2019-03-17)60sec.agd	60	0	0		2	33	16.5	23	10	167876	1998	117	7	0	94.16%	5.51%	0.33%	0.00%	124	5.84%	41.3	635135	735725	1083163	299.3	346.7	510.4	5017	3436	4419	299.3	346.7	510.4	1455310.9	718.5	6515.9	685.8	15183	7.2	130	7.2	0.7	405	2122	2122	3	11
10443	10443 (2019-10-13)60sec.agd	60	0	0		1	10	10	10	10	32596	1962	48	0	0	97.61%	2.39%	0.00%	0.00%	48	2.39%	16	428406	647590	747053	213.1	322.2	371.7	3401	2324	2767	213.1	322.2	371.7	1077493.7	567.3	4369.2	536.1	15735	7.8	108	7.8	215.4	4802	2010	2010	3	3.333333333
10613	10613 (2019-05-19)60sec.agd	60	0	0		0	0	0	0	0	0	2257	28	0	0	98.77%	1.23%	0.00%	0.00%	28	1.23%	9.3	311418	511975	521199	136.3	224.1	228.1	3771	2924	3115	136.3	224.1	228.1	794196.4	373.5	4835.2	347.6	10290	4.5	114	4.5	7.1	1946	2285	2285	3	0
10574	10574 (2019-08-25)60sec.agd	60	0	0		1	13	13	13	13	44031	2033	68	0	0	96.76%	3.24%	0.00%	0.00%	68	3.24%	22.7	482112	435793	599203	229.5	207.4	285.2	2844	2176	3268	229.5	207.4	285.2	883963.7	443.3	4720	420.7	14140	6.7	107	6.7	23.1	1417	2101	2101	3	4.333333333
10629	10629 (2019-05-26)60sec.agd	60	0	0		5	63	12.6	14	12	195803	3167	113	0	0	96.55%	3.45%	0.00%	0.00%	113	3.45%	37.7	459361	739894	805604	140	225.6	245.6	3409	2658	3206	140	225.6	245.6	1186361.4	388.6	4627.7	361.7	15707	4.8	104	4.8	7	2358	3280	3280	3	21
10802	10802 (2019-03-03)60sec.agd	60	0	0		0	0	0	0	0	0	2175	37	0	0	98.33%	1.67%	0.00%	0.00%	37	1.67%	12.3	515725	425130	423369	233.1	192.2	191.4	3137	4684	3076	233.1	192.2	191.4	791169.5	389	6138.1	357.7	12211	5.5	138	5.5	0.2	57	2212	2212	3	0
10602	10602 (2019-10-06)60sec.agd	60	0	0		1	14	14	14	14	73602	2358	122	6	0	94.85%	4.91%	0.24%	0.00%	128	5.15%	42.7	600569	726865	1146664	241.6	292.4	461.2	5090	3903	4889	241.6	292.4	461.2	1484538.4	622.1	8065	597.2	15538	6.3	105	6.3	34.8	3405	2486	2486	3	4.666666667
10288	10288 (2019-08-04)60sec.agd	60	0	0		3	37	12.3	15	10	139459	1933	118	1	0	94.20%	5.75%	0.05%	0.00%	119	5.80%	39.7	797795	863788	1078973	388.8	420.9	525.8	4596	4346	5064	388.8	420.9	525.8	1595866.3	838.3	8102.8	777.7	29098	14.2	125	14.2	190.2	4575	2052	2052	3	12.33333333
10605	10605 (2019-11-03)60sec.agd	60	0	0		0	0	0	0	0	0	2544	15	0	0	99.41%	0.59%	0.00%	0.00%	15	0.59%	5	522189	609184	642192	204.1	238.1	251	2775	2837	2765	204.1	238.1	251	1027714.5	430.9	4543.6	401.6	16781	6.6	122	6.6	8.7	1271	2559	2559	3	0
10235	10235 (2019-06-09)60sec.agd	60	0	0		2	24	12	14	10	104466	2307	76	2	0	96.73%	3.19%	0.08%	0.00%	78	3.27%	26	704375	1194973	1035507	295.3	501	434.2	5049	4387	5909	295.3	501	434.2	1731005.3	765.3	8013	725.8	16879	7.1	132	7.1	2.4	930	2385	2385	3	8
10268	10268 (2019-06-23)60sec.agd	60	0	0		7	102	14.6	21	10	408629	1935	175	1	0	91.66%	8.29%	0.05%	0.00%	176	8.34%	58.7	936533	821680	998751	443.6	389.2	473.1	4430	3216	4016	443.6	389.2	473.1	1596795.4	798.6	6186.9	756.4	19945	9.4	132	9.4	11.5	1590	2111	2111	3	34
10799	10799 (2019-10-20)60sec.agd	60	0	0		2	21	10.5	11	10	65830	2745	219	0	0	92.61%	7.39%	0.00%	0.00%	219	7.39%	73	1552821	1657464	1325586	523.9	559.2	447.2	4459	3805	3506	523.9	559.2	447.2	2629756.3	938.4	5504.8	887.2	49152	16.6	127	16.6	17.4	1826	2964	2964	3	7
10229	10229 (2019-09-08)60sec.agd	60	0	0		0	0	0	0	0	0	1865	59	1	0	96.88%	3.06%	0.05%	0.00%	60	3.12%	20	348446	392572	724392	181	203.9	376.3	3889	5968	4415	181	203.9	376.3	894578.8	491.7	7156.3	464.7	7736	4	126	4	12.2	2281	1925	1925	3	0
10827	10827 (2019-06-30)60sec.agd	60	0	0		1	13	13	13	13	47462	3374	132	3	0	96.15%	3.76%	0.09%	0.00%	135	3.85%	33.8	1091436	1039833	1513691	311	296.3	431.4	5722	4067	4675	311	296.3	431.4	2136292.5	651.7	7371.8	608.8	23207	6.6	104	6.6	3	951	3509	3509	4	3.25
10947	10947 (2019-05-19)60sec.agd	60	0	0		14	236	16.9	26	10	932687	2964	404	9	0	87.77%	11.96%	0.27%	0.00%	413	12.23%	103.3	1438043	1901893	1241583	425.8	563.2	367.7	6726	4122	3993	425.8	563.2	367.7	2688250.9	842	7581.1	796	47593	14.1	133	14.1	0.2	124	3377	3377	4	59
10665	10665 (2019-09-08)60sec.agd	60	0	0		0	0	0	0	0	0	2969	125	4	1	95.81%	4.03%	0.13%	0.03%	130	4.19%	32.5	642005	1073097	1410209	207.2	346.3	455.1	4760	7232	7326	207.2	346.3	455.1	1884780.4	636.7	10961.5	608.2	16971	5.5	107	5.5	47	4112	3099	3099	4	0
10671	10671 (2019-10-20)60sec.agd	60	0	0		9	126	14	19	10	414228	3778	282	0	0	93.05%	6.95%	0.00%	0.00%	282	6.95%	70.5	842361	994803	1426722	207.5	245	351.4	3426	3353	4289	207.5	245	351.4	1932547.7	507.8	5252.3	476	42037	10.4	156	10.4	3.1	1757	4060	4060	4	31.5
10011	10011 (2019-03-10)60sec.agd	60	0	0		4	57	14.3	23	10	210824	3517	473	4	0	88.06%	11.84%	0.10%	0.00%	477	11.94%	119.3	2077754	1960834	3171936	520.2	490.9	794.2	6657	5770	5490	520.2	490.9	794.2	4268853.4	1123.3	8828.9	1068.8	49733	12.5	131	12.5	4.1	1586	3994	3994	4	14.25
10661	10661 (2019-06-30)60sec.agd	60	0	0		0	0	0	0	0	0	3437	74	3	0	97.81%	2.11%	0.09%	0.00%	77	2.19%	19.3	723837	895330	702806	206	254.8	200	5116	3864	4069	206	254.8	200	1348885.5	421.9	6590.7	383.9	23852	6.8	122	6.8	11.1	2861	3514	3514	4	0
10149	10149 (2019-04-07)60sec.agd	60	0	0		4	48	12	18	10	205855	2957	135	3	1	95.51%	4.36%	0.10%	0.03%	139	4.49%	34.8	767057	936229	966033	247.8	302.4	312	6116	3922	10964	247.8	302.4	312	1548586.8	535	12801.7	500.2	20677	6.7	119	6.7	5.8	947	3096	3096	4	12
10158	10158 (2019-07-07)60sec.agd	60	0	0		11	281	25.5	57	12	1265709	2855	368	2	0	88.53%	11.41%	0.06%	0.00%	370	11.47%	92.5	1841414	1644833	1217487	571	510	377.5	4800	6513	4999	571	510	377.5	2752917.7	903.8	9510.5	853.6	54333	16.8	132	16.8	0.4	254	3225	3225	4	70.25
10668	10668 (2019-10-06)60sec.agd	60	0	0		5	80	16	26	11	280403	2785	266	0	0	91.28%	8.72%	0.00%	0.00%	266	8.72%	66.5	1268891	1926156	1728857	415.9	631.3	566.7	4098	4140	3951	415.9	631.3	566.7	2882552.3	1003.7	5832.4	944.8	40225	13.2	124	13.2	15.4	2102	3051	3051	4	20
10639	10639 (2019-05-26)60sec.agd	60	0	0		0	0	0	0	0	0	3215	31	0	0	99.04%	0.96%	0.00%	0.00%	31	0.96%	7.8	588923	663585	750636	181.4	204.4	231.2	2690	2409	3521	181.4	204.4	231.2	1162166	387.3	3892.5	358	14230	4.4	104	4.4	35.9	2004	3246	3246	4	0
11036	11036 (2019-09-08)60sec.agd	60	0	0		1	11	11	11	11	36858	2418	181	0	0	93.04%	6.96%	0.00%	0.00%	181	6.96%	45.3	1222456	1786789	1270438	470.4	687.5	488.8	3497	2900	2770	470.4	687.5	488.8	2510184.5	1012.3	4248.4	965.8	42924	16.5	107	16.5	73.6	2300	2599	2599	4	2.75
10654	10654 (2019-08-04)60sec.agd	60	0	0		3	83	27.7	48	16	279088	3036	204	1	0	93.67%	6.29%	0.03%	0.00%	205	6.33%	51.3	993004	1544950	1524963	306.4	476.7	470.5	3686	3901	4215	306.4	476.7	470.5	2387140.5	787.5	6540.4	736.5	35483	10.9	108	10.9	154.7	4720	3241	3241	4	20.75
10016	10016 (2019-03-10)60sec.agd	60	0	0		2	22	11	12	10	68516	3582	123	6	0	96.52%	3.31%	0.16%	0.00%	129	3.48%	32.3	817760	1069374	1613967	220.4	288.2	434.9	6127	2328	3271	220.4	288.2	434.9	2101709.2	631.2	6934.7	566.3	27843	7.5	161	7.5	0.1	84	3711	3711	4	5.5
10638	10638 (2019-05-26)60sec.agd	60	0	0		3	68	22.7	30	18	261584	3417	144	0	0	95.96%	4.04%	0.00%	0.00%	144	4.04%	36	925640	1298224	1450283	259.9	364.6	407.3	3701	4601	3721	259.9	364.6	407.3	2155345.9	637.9	5744.1	605.3	29363	8.2	122	8.2	1.4	482	3561	3561	4	17
10978	10978 (2019-10-20)60sec.agd	60	0	0		0	0	0	0	0	0	3040	103	3	0	96.63%	3.27%	0.10%	0.00%	106	3.37%	26.5	1098523	1340453	1075550	349.2	426.1	341.9	6314	4499	5629	349.2	426.1	341.9	2039699.7	683.1	7947.1	648.3	26154	8.3	122	8.3	0.5	661	3146	3146	4	0
10215	10215 (2019-05-12)60sec.agd	60	0	0		1	13	13	13	13	41470	2761	208	7	0	92.78%	6.99%	0.24%	0.00%	215	7.22%	53.8	1097403	1224863	1989325	368.8	411.6	668.5	3715	3981	7010	368.8	411.6	668.5	2581084.4	896.4	8178.5	867.3	33710	11.3	99	11.3	0.7	124	2976	2976	4	3.25
11038	11038 (2019-09-08)60sec.agd	60	0	0		3	31	10.3	11	10	111097	2857	337	3	0	89.37%	10.54%	0.09%	0.00%	340	10.63%	85	1264057	1650452	2252175	395.4	516.3	704.5	5328	3586	5062	395.4	516.3	704.5	3064983.5	1003.9	6531.6	958.7	32573	10.2	125	10.2	29	4199	3197	3197	4	7.75
10251	10251 (2019-06-09)60sec.agd	60	0	0		0	0	0	0	0	0	2961	19	2	0	99.30%	0.64%	0.07%	0.00%	21	0.70%	5.3	226124	685413	535114	75.8	229.9	179.4	5618	4928	5965	75.8	229.9	179.4	898482.1	336.2	9561.8	301.3	5442	1.8	88	1.8	9.2	1004	2982	2982	4	0
10716	10716 (2019-08-18)60sec.agd	60	0	0		0	0	0	0	0	0	3286	120	2	0	96.42%	3.52%	0.06%	0.00%	122	3.58%	30.5	674393	878817	1414284	197.9	257.9	415	4690	3970	5842	197.9	257.9	415	1796475.6	554.5	8418.2	527.1	21756	6.4	114	6.4	0.7	140	3408	3408	4	0
10616	10616 (2019-05-19)60sec.agd	60	0	0		1	10	10	10	10	28480	3578	210	0	0	94.46%	5.54%	0.00%	0.00%	210	5.54%	52.5	1362480	1909692	2578868	359.7	504.1	680.8	4813	3999	4408	359.7	504.1	680.8	3486235.1	964.9	6144.5	920.3	40873	10.8	102	10.8	1.4	320	3788	3788	4	2.5
10720	10720 (2019-07-21)60sec.agd	60	0	0		8	133	16.6	31	11	431763	2882	222	2	0	92.79%	7.15%	0.06%	0.00%	224	7.21%	56	604525	925936	1290804	194.6	298.1	415.6	3878	4530	4441	194.6	298.1	415.6	1699700.8	572.2	6839.2	547.2	23941	7.7	111	7.7	2.2	472	3106	3106	4	33.25
10032	10032 (2019-03-03)60sec.agd	60	0	0		3	60	20	28	14	247797	2571	308	18	0	88.75%	10.63%	0.62%	0.00%	326	11.25%	81.5	1331145	1551378	2089877	459.5	535.5	721.4	6814	3616	5963	459.5	535.5	721.4	2923406.7	1062.4	8092.3	1009.1	36983	12.8	124	12.8	30.5	3452	2897	2897	4	15
10982	10982 (2019-10-27)60sec.agd	60	0	0		1	10	10	10	10	40956	2899	117	5	0	95.96%	3.87%	0.17%	0.00%	122	4.04%	30.5	890268	1361143	1195150	294.7	450.6	395.6	5826	4593	3932	294.7	450.6	395.6	2018333.7	705.1	6828.6	668.1	31511	10.4	128	10.4	3.1	1148	3021	3021	4	2.5
10509	10509 (2019-09-08)60sec.agd	60	0	0		2	22	11	12	10	68978	2673	68	0	0	97.52%	2.48%	0.00%	0.00%	68	2.48%	17	600748	1197697	686780	219.2	437	250.6	2756	3543	3170	219.2	437	250.6	1505670.3	574.4	5328.7	549.3	21004	7.7	117	7.7	0.7	319	2741	2741	4	5.5
10253	10253 (2019-06-09)60sec.agd	60	0	0		0	0	0	0	0	0	3521	28	1	0	99.18%	0.79%	0.03%	0.00%	29	0.82%	7.3	291075	673018	915310	82	189.6	257.8	2842	4005	4809	82	189.6	257.8	1172804.5	359	6605.1	330.4	12143	3.4	116	3.4	0	49	3550	3550	4	0
10719	10719 (2019-08-18)60sec.agd	60	0	0		6	127	21.2	30	15	545361	2685	256	0	0	91.30%	8.70%	0.00%	0.00%	256	8.70%	64	1251932	2151800	1466803	425.7	731.7	498.7	4682	3759	2702	425.7	731.7	498.7	2889478.8	1054.2	5362	982.5	48264	16.4	116	16.4	126.9	5000	2941	2941	4	31.75
10216	10216 (2019-05-12)60sec.agd	60	0	0		2	25	12.5	13	12	77199	3349	186	0	0	94.74%	5.26%	0.00%	0.00%	186	5.26%	46.5	947712	1416714	1893510	268.1	400.8	535.6	4047	3941	4537	268.1	400.8	535.6	2547668.9	754.8	6064.2	720.7	29296	8.3	122	8.3	6.9	585	3535	3535	4	6.25
10859	10859 (2019-10-13)60sec.agd	60	0	0		0	0	0	0	0	0	3388	28	0	0	99.18%	0.82%	0.00%	0.00%	28	0.82%	7	385894	1119654	729810	113	327.8	213.6	3584	3746	3818	113	327.8	213.6	1391101	428.4	6069.7	407.2	13354	3.9	100	3.9	2.1	1154	3416	3416	4	0
10151	10151 (2019-04-07)60sec.agd	60	0	0		0	0	0	0	0	0	3301	76	0	0	97.75%	2.25%	0.00%	0.00%	76	2.25%	19	623059	1047800	693070	184.5	310.3	205.2	3104	2747	3011	184.5	310.3	205.2	1402295.8	446.9	3847.5	415.2	29975	8.9	130	8.9	44.9	3394	3377	3377	4	0
10679	10679 (2019-09-29)60sec.agd	60	0	0		7	134	19.1	52	11	722554	2861	426	22	31	85.66%	12.75%	0.66%	0.93%	479	14.34%	119.8	2030834	1345927	2789003	608	403	835	10733	5058	5726	608	403	835	3703288.3	1163.1	11439.9	1108.8	48193	14.4	164	14.4	0.2	546	3340	3340	4	33.5
10243	10243 (2019-06-02)60sec.agd	60	0	0		0	0	0	0	0	0	3944	12	0	0	99.70%	0.30%	0.00%	0.00%	12	0.30%	3	444782	453822	534603	112.4	114.7	135.1	2905	3628	3637	112.4	114.7	135.1	830413	231.6	5324.5	209.9	13920	3.5	108	3.5	0.6	231	3956	3956	4	0
10226	10226 (2019-06-09)60sec.agd	60	0	0		1	14	14	14	14	66047	3234	164	0	0	95.17%	4.83%	0.00%	0.00%	164	4.83%	41	915087	1676016	1329593	269.3	493.2	391.3	4615	4502	3393	269.3	493.2	391.3	2326850.1	716.5	5933.5	684.8	32333	9.5	123	9.5	15.1	2971	3398	3398	4	3.5
10713	10713 (2019-06-30)60sec.agd	60	0	0		6	87	14.5	26	10	338505	3183	196	0	0	94.20%	5.80%	0.00%	0.00%	196	5.80%	49	805636	1155671	1439267	238.4	342	425.9	4546	4288	3271	238.4	342	425.9	2013979.7	639.8	5806.4	596	25805	7.6	135	7.6	4.3	970	3379	3379	4	21.75
10230	10230 (2019-09-01)60sec.agd	60	0	0		1	14	14	14	14	42520	2901	87	2	0	97.02%	2.91%	0.07%	0.00%	89	2.98%	22.3	695678	646289	878350	232.7	216.2	293.8	4978	5022	5055	232.7	216.2	293.8	1293505.3	464.8	7517.4	432.6	18397	6.2	114	6.2	15.4	2609	2990	2990	4	3.5
10174	10174 (2019-09-15)60sec.agd	60	0	0		3	37	12.3	13	12	121607	2795	111	1	0	96.15%	3.82%	0.03%	0.00%	112	3.85%	28	525208	420539	767065	180.7	144.7	263.9	3811	3807	5894	180.7	144.7	263.9	1020335.8	376.8	6815.6	351	16068	5.5	115	5.5	15.8	1739	2907	2907	4	9.25
10260	10260 (2019-06-16)60sec.agd	60	0	0		10	152	15.2	29	11	588968	2753	253	0	0	91.58%	8.42%	0.00%	0.00%	253	8.42%	63.3	1240884	1131980	1327081	412.8	376.6	441.5	4826	3154	3028	412.8	376.6	441.5	2140634.4	755.8	5688.2	712.1	34322	11.4	145	11.4	2.1	281	3006	3006	4	38
10560	10560 (2019-10-13)60sec.agd	60	0	0		2	22	11	12	10	65922	3011	314	0	0	90.56%	9.44%	0.00%	0.00%	314	9.44%	78.5	1339464	2349182	1686057	402.8	706.5	507.1	4385	3425	3686	402.8	706.5	507.1	3186786.5	1004.2	5683.7	958.4	40266	12.1	123	12.1	9.7	2383	3325	3325	4	5.5
10518	10518 (2019-10-06)60sec.agd	60	0	0		1	34	34	34	34	149606	3410	70	0	0	97.99%	2.01%	0.00%	0.00%	70	2.01%	17.5	696735	909070	1149680	200.2	261.2	330.4	3747	3632	3759	200.2	261.2	330.4	1622840.7	498.7	5396.9	466.3	22495	6.5	118	6.5	13.6	4633	3480	3480	4	8.5
10304	10304 (2019-08-04)60sec.agd	60	0	0		0	0	0	0	0	0	3067	16	0	0	99.48%	0.52%	0.00%	0.00%	16	0.52%	4	320558	624202	643955	104	202.5	208.9	2759	2540	3540	104	202.5	208.9	952398.9	331.5	4703.9	308.9	14405	4.7	123	4.7	60.7	4867	3083	3083	4	0
10455	10455 (2019-11-03)60sec.agd	60	0	0		1	16	16	16	16	51469	2965	198	0	0	93.74%	6.26%	0.00%	0.00%	198	6.26%	49.5	1132136	2222315	1731741	357.9	702.6	547.5	3676	3802	2820	357.9	702.6	547.5	3036337.1	994.3	5027.6	960	39692	12.5	133	12.5	18.5	3998	3163	3163	4	4
10797	10797 (2019-09-01)60sec.agd	60	0	0		5	77	15.4	18	13	235078	2637	115	0	0	95.82%	4.18%	0.00%	0.00%	115	4.18%	28.8	665327	732608	803546	241.8	266.2	292	3866	2172	2309	241.8	266.2	292	1274778.7	511.8	4383.9	463.2	27615	10	164	10	12	864	2752	2752	4	19.25
10730	10730 (2019-10-06)60sec.agd	60	0	0		1	47	47	47	47	250400	2717	243	22	0	91.11%	8.15%	0.74%	0.00%	265	8.89%	66.3	1416291	1669658	2023798	474.9	559.9	678.7	5255	4151	5960	474.9	559.9	678.7	2981509.1	1038.4	7883.4	999.8	26396	8.9	105	8.9	91.2	3953	2982	2982	4	11.75
10996	10996 (2019-11-03)60sec.agd	60	0	0		6	267	44.5	82	15	1343095	2529	295	19	18	88.40%	10.31%	0.66%	0.63%	332	11.60%	83	1532859	1596689	1137548	535.8	558.1	397.6	14466	4149	3320	535.8	558.1	397.6	2488591.6	956.4	14603.2	869.8	48708	17	171	17	8.9	3415	2861	2861	4	66.75
11013	11013 (2019-06-02)60sec.agd	60	0	0		1	17	17	17	17	49145	2926	22	0	0	99.25%	0.75%	0.00%	0.00%	22	0.75%	5.5	265521	382053	528761	90.1	129.6	179.4	2513	2261	2891	90.1	129.6	179.4	704311.1	255.8	4311.6	238.9	8382	2.8	80	2.8	19	1024	2948	2948	4	4.25
10040	10040 (2019-03-03)60sec.agd	60	0	0		0	0	0	0	0	0	2663	17	0	0	99.37%	0.63%	0.00%	0.00%	17	0.63%	4.3	271731	469040	715494	101.4	175	267	2392	2818	3710	101.4	175	267	897645.8	363	4402.5	334.9	11287	4.2	134	4.2	31.5	3767	2680	2680	4	0
10262	10262 (2019-06-16)60sec.agd	60	0	0		2	34	17	21	13	102842	3244	126	0	0	96.26%	3.74%	0.00%	0.00%	126	3.74%	31.5	677751	736531	1046820	201.1	218.6	310.6	3826	3441	4343	201.1	218.6	310.6	1448328.8	458.7	5858.4	429.8	23127	6.9	124	6.9	15.7	844	3370	3370	4	8.5
10263	10263 (2019-06-23)60sec.agd	60	0	0		2	23	11.5	12	11	88563	3165	280	1	0	91.85%	8.13%	0.03%	0.00%	281	8.15%	70.3	1344690	1478977	2325492	390.2	429.2	674.8	4612	3317	3779	390.2	429.2	674.8	3066509	938.2	6208.1	889.9	36557	10.6	127	10.6	4.6	1893	3446	3446	4	5.75
10472	10472 (2019-10-27)60sec.agd	60	0	0		2	61	30.5	36	25	295194	2668	147	2	0	94.71%	5.22%	0.07%	0.00%	149	5.29%	37.3	928013	830592	1216940	329.4	294.8	432	4512	3714	4704	329.4	294.8	432	1741273.7	653.4	6411.1	618.1	24224	8.6	120	8.6	14	4425	2817	2817	4	15.25
10821	10821 (2019-03-17)60sec.agd	60	0	0		3	38	12.7	15	11	176931	2773	263	12	0	90.98%	8.63%	0.39%	0.00%	275	9.02%	68.8	848154	1124010	1394144	278.3	368.8	457.4	5296	5766	4416	278.3	368.8	457.4	1981514.9	688.4	6939.9	650.1	26301	8.6	116	8.6	0.1	204	3048	3048	4	9.5
10818	10818 (2019-03-03)60sec.agd	60	0	0		0	0	0	0	0	0	3541	89	0	0	97.55%	2.45%	0.00%	0.00%	89	2.45%	22.3	732835	1337543	894167	201.9	368.5	246.3	4424	3591	2651	201.9	368.5	246.3	1767937.5	511.9	5352.1	487	24723	6.8	131	6.8	7.4	1680	3630	3630	4	0
10784	10784 (2019-09-01)60sec.agd	60	0	0		0	0	0	0	0	0	2758	21	3	0	99.14%	0.75%	0.11%	0.00%	24	0.86%	6	390300	973402	906602	140.3	349.9	325.9	4040	5764	6000	140.3	349.9	325.9	1386280.2	521	8737.4	498.3	13615	4.9	85	4.9	8	2020	2782	2782	4	0
10037	10037 (2019-03-03)60sec.agd	60	0	0		1	11	11	11	11	49097	2294	492	7	0	82.13%	17.62%	0.25%	0.00%	499	17.87%	124.8	2085307	2808183	2200120	746.6	1005.4	787.7	5930	3875	5705	746.6	1005.4	787.7	4132181.6	1563.8	6417.4	1479.5	54715	19.6	122	19.6	2.3	288	2793	2793	4	2.75
10792	10792 (2019-08-11)60sec.agd	60	0	0		5	63	12.6	18	10	208198	2653	322	1	0	89.15%	10.82%	0.03%	0.00%	323	10.85%	80.8	1498492	1869411	1353753	503.5	628.2	454.9	4639	5028	3333	503.5	628.2	454.9	2751876.3	998.8	6781.8	924.7	50736	17	120	17	1.2	291	2976	2976	4	15.75
10791	10791 (2019-08-04)60sec.agd	60	0	0		2	22	11	12	10	81649	2929	101	2	0	96.60%	3.33%	0.07%	0.00%	103	3.40%	25.8	781650	996146	994259	257.8	328.5	327.9	4999	6171	7176	257.8	328.5	327.9	1609917.6	603.2	8425.2	531	27395	9	125	9	13.5	2207	3032	3032	4	5.5
10276	10276 (2019-03-31)60sec.agd	60	0	0		1	11	11	11	11	49097	2294	492	7	0	82.13%	17.62%	0.25%	0.00%	499	17.87%	124.8	2085307	2808183	2200120	746.6	1005.4	787.7	5930	3875	5705	746.6	1005.4	787.7	4132181.6	1563.8	6417.4	1479.5	54715	19.6	122	19.6	2.3	288	2793	2793	4	2.75
10584	10584 (2019-06-09)60sec.agd	60	0	0		1	18	18	18	18	53524	2893	120	3	0	95.92%	3.98%	0.10%	0.00%	123	4.08%	30.8	509807	954651	1036707	169	316.5	343.7	4298	4855	5212	169	316.5	343.7	1498673.8	534	6668.7	496.9	22193	7.4	121	7.4	34.4	2891	3016	3016	4	4.5
10185	10185 (2019-06-02)60sec.agd	60	0	0		16	243	15.2	32	10	886117	2926	423	7	0	87.19%	12.60%	0.21%	0.00%	430	12.81%	107.5	1157217	2050503	1747107	344.8	611	520.6	4791	5625	5683	344.8	611	520.6	2931910.1	920.7	7252.3	873.6	35750	10.7	101	10.7	48.5	1985	3356	3356	4	60.75
10896	10896 (2019-08-04)60sec.agd	60	0	0		0	0	0	0	0	0	2967	221	0	0	93.07%	6.93%	0.00%	0.00%	221	6.93%	55.3	1011911	933962	1027620	317.4	293	322.3	4611	3153	4245	317.4	293	322.3	1718211.8	566.1	6108.4	539	37358	11.7	161	11.7	1.8	357	3188	3188	4	0
10724	10724 (2019-08-04)60sec.agd	60	0	0		3	186	62	64	61	915549	2987	270	0	0	91.71%	8.29%	0.00%	0.00%	270	8.29%	67.5	1388331	1152956	751561	426.3	354	230.8	5495	2644	2655	426.3	354	230.8	1954895	647.5	6138.1	600.2	38212	11.7	115	11.7	37.6	1989	3257	3257	4	46.5
10255	10255 (2019-06-09)60sec.agd	60	0	0		0	0	0	0	0	0	3119	105	0	0	96.74%	3.26%	0.00%	0.00%	105	3.26%	26.3	1034036	1016007	1299832	320.7	315.1	403.2	3738	2880	3334	320.7	315.1	403.2	1947065.5	645.9	4950	603.9	19423	6	111	6	19.5	1852	3224	3224	4	0
10593	10593 (2019-06-09)60sec.agd	60	0	0		0	0	0	0	0	0	3266	44	0	0	98.67%	1.33%	0.00%	0.00%	44	1.33%	11	587345	923694	789927	177.4	279.1	238.6	3237	4164	3551	177.4	279.1	238.6	1349877.6	435.2	6126.9	407.8	20990	6.3	108	6.3	22.6	1446	3310	3310	4	0
10449	10449 (2019-10-13)60sec.agd	60	0	0		8	156	19.5	51	12	643410	2983	270	3	0	91.62%	8.29%	0.09%	0.00%	273	8.38%	68.3	1057434	1240420	2230494	324.8	381	685	5796	3713	6103	324.8	381	685	2762591.5	901.2	6700.6	848.5	37450	11.5	131	11.5	23.3	2107	3256	3256	4	39
10563	10563 (2019-08-25)60sec.agd	60	0	0		0	0	0	0	0	0	3494	37	0	0	98.95%	1.05%	0.00%	0.00%	37	1.05%	9.3	613404	1207381	1187974	173.7	341.9	336.4	3684	2848	3794	173.7	341.9	336.4	1801475.9	538.1	5445.7	510.2	24091	6.8	115	6.8	1.4	1229	3531	3531	4	0
10301	10301 (2019-07-21)60sec.agd	60	0	0		10	154	15.4	25	10	595084	3023	227	1	0	92.99%	6.98%	0.03%	0.00%	228	7.01%	57	1186615	1270147	1682025	365	390.7	517.4	3770	3580	4565	365	390.7	517.4	2418788.3	788.3	6312.4	744	40956	12.6	121	12.6	17.5	1282	3251	3251	4	38.5
10444	10444 (2019-10-13)60sec.agd	60	0	0		3	38	12.7	16	11	155145	3101	166	0	0	94.92%	5.08%	0.00%	0.00%	166	5.08%	41.5	1214773	1244819	1138362	371.8	381	348.4	4826	3770	3658	371.8	381	348.4	2078729.4	682.7	5983.7	636.3	33858	10.4	131	10.4	0.1	114	3267	3267	4	9.5
10092	10092 (2019-03-17)60sec.agd	60	0	0		2	27	13.5	15	12	97003	2658	156	3	0	94.36%	5.54%	0.11%	0.00%	159	5.64%	39.8	724641	1201247	1531104	257.2	426.4	543.5	8843	2844	3731	257.2	426.4	543.5	2076626.7	779.7	8902	737.2	24294	8.6	125	8.6	15	2074	2817	2817	4	6.75
10777	10777 (2019-07-28)60sec.agd	60	0	0		0	0	0	0	0	0	3106	233	2	0	92.97%	6.97%	0.06%	0.00%	235	7.03%	58.8	963787	1935840	1852129	288.5	579.4	554.4	3923	3890	4165	288.5	579.4	554.4	2847234.4	883.3	6751.6	852.2	36114	10.8	116	10.8	43.6	3653	3341	3341	4	0
10575	10575 (2019-08-25)60sec.agd	60	0	0		1	13	13	13	13	53243	3661	152	0	0	96.01%	3.99%	0.00%	0.00%	152	3.99%	38	956586	1408681	1277309	250.9	369.4	335	3797	3772	3255	250.9	369.4	335	2128604.5	601.4	5365.1	558.2	33331	8.7	133	8.7	30.5	1629	3813	3813	4	3.25
10466	10466 (2019-10-20)60sec.agd	60	0	0		2	22	11	12	10	73407	2728	106	0	0	96.26%	3.74%	0.00%	0.00%	106	3.74%	26.5	583590	1091901	747294	205.9	385.3	263.7	2967	3170	2689	205.9	385.3	263.7	1446123.6	541.7	4254.4	510.3	20197	7.1	114	7.1	11	2516	2834	2834	4	5.5
10211	10211 (2019-05-12)60sec.agd	60	0	0		5	86	17.2	41	10	353381	3462	170	0	0	95.32%	4.68%	0.00%	0.00%	170	4.68%	34	1044303	1526447	1523032	287.5	420.3	419.3	4066	3302	4023	287.5	420.3	419.3	2395878.9	697.1	5584.7	659.7	33324	9.2	124	9.2	9.4	2174	3632	3632	5	17.2
10212	10212 (2019-05-12)60sec.agd	60	0	0		0	0	0	0	0	0	4789	104	0	0	97.87%	2.13%	0.00%	0.00%	104	2.13%	20.8	991230	1382412	1527165	202.6	282.5	312.1	4153	3010	3626	202.6	282.5	312.1	2286008	497.3	5513.6	467.2	33316	6.8	113	6.8	15.3	2905	4893	4893	5	0
10510	10510 (2019-09-08)60sec.agd	60	0	0		8	210	26.3	64	15	1220783	4205	384	94	0	89.79%	8.20%	2.01%	0.00%	478	10.21%	95.6	3123791	1533610	2269108	667	327.5	484.5	7981	4468	5048	667	327.5	484.5	4154380.9	946.8	9509.3	887.1	45739	9.8	116	9.8	0.8	325	4683	4683	5	42
10224	10224 (2019-06-09)60sec.agd	60	0	0		0	0	0	0	0	0	3850	48	0	0	98.77%	1.23%	0.00%	0.00%	48	1.23%	9.6	962513	1467292	1729442	246.9	376.4	443.7	2745	3065	3827	246.9	376.4	443.7	2463807.4	661.9	5386.5	632.1	36876	9.5	105	9.5	26	1165	3898	3898	5	0
10204	10204 (2019-03-24)60sec.agd	60	0	0		5	76	15.2	21	10	388357	3426	256	22	0	92.49%	6.91%	0.59%	0.00%	278	7.51%	55.6	1576789	1695611	1755552	425.7	457.8	474	7163	6448	7308	425.7	457.8	474	2905739.7	839.7	8488.8	784.5	36631	9.9	136	9.9	8.4	1959	3704	3704	5	15.2
10884	10884 (2019-09-22)60sec.agd	60	0	0		1	10	10	10	10	29861	3927	84	0	0	97.91%	2.09%	0.00%	0.00%	84	2.09%	16.8	832326	810340	864154	207.5	202	215.4	3325	3146	3624	207.5	202	215.4	1447818.9	408.9	5490.7	361	41340	10.3	173	10.3	4.6	1301	4011	4011	5	2
10106	10106 (2019-03-31)60sec.agd	60	0	0		5	80	16	33	10	356446	4005	173	10	1	95.61%	4.13%	0.24%	0.02%	184	4.39%	36.8	1460057	1541310	1965516	348.5	367.9	469.2	6172	12730	8272	348.5	367.9	469.2	2893208.6	732.7	16388.2	690.7	37382	8.9	131	8.9	1.3	545	4189	4189	5	16
10642	10642 (2019-06-02)60sec.agd	60	0	0		7	112	16	31	10	408164	3795	380	3	0	90.83%	9.10%	0.07%	0.00%	383	9.17%	76.6	1459005	1804315	2397057	349.2	431.9	573.7	4140	3712	5325	349.2	431.9	573.7	3336185	835.6	7000.6	798.5	32129	7.7	110	7.7	7.7	1098	4178	4178	5	22.4
10615	10615 (2019-05-19)60sec.agd	60	0	0		0	0	0	0	0	0	3529	79	0	0	97.81%	2.19%	0.00%	0.00%	79	2.19%	15.8	750929	914771	1315524	208.1	253.5	364.6	4412	2746	3998	208.1	253.5	364.6	1769549	531	5324.4	490.5	27468	7.6	152	7.6	18.3	1213	3608	3608	5	0
10656	10656 (2019-08-25)60sec.agd	60	0	0		5	66	13.2	19	10	305033	3325	245	12	0	92.83%	6.84%	0.34%	0.00%	257	7.17%	51.4	1397869	1231170	1785539	390.2	343.7	498.5	8242	3619	6078	390.2	343.7	498.5	2580303.6	758.3	9277.7	720.4	34158	9.5	122	9.5	47.4	4410	3582	3582	5	13.2
10041	10041 (2019-03-03)60sec.agd	60	0	0		5	91	18.2	24	13	326729	3988	208	4	0	94.95%	4.95%	0.10%	0.00%	212	5.05%	42.4	1244993	1677317	1060797	296.4	399.4	252.6	4831	4939	6226	296.4	399.4	252.6	2342795.4	602.8	9044.8	557.8	40537	9.7	118	9.7	0	51	4200	4200	5	18.2
10721	10721 (2019-07-21)60sec.agd	60	0	0		1	10	10	10	10	36173	3205	255	4	0	92.52%	7.36%	0.12%	0.00%	259	7.48%	51.8	2080967	1456489	1968389	600.7	420.5	568.2	5501	4035	4754	600.7	420.5	568.2	3213462.2	982.2	7603.4	927.7	65288	18.8	117	18.8	0.7	280	3464	3464	5	2
11017	11017 (2019-06-09)60sec.agd	60	0	0		4	91	22.8	46	10	455777	4211	135	23	0	96.38%	3.09%	0.53%	0.00%	158	3.62%	31.6	936155	963997	1147671	214.3	220.6	262.7	5822	7023	5549	214.3	220.6	262.7	1767151.7	429.5	8707.9	404.5	26953	6.2	125	6.2	0.9	558	4369	4369	5	18.2
10594	10594 (2019-06-09)60sec.agd	60	0	0		6	173	28.8	38	11	979356	3779	405	59	2	89.02%	9.54%	1.39%	0.05%	466	10.98%	93.2	2099722	2344484	2713909	494.6	552.3	639.3	9889	3736	4066	494.6	552.3	639.3	4155808	1064.5	10132.3	979	65492	15.4	189	15.4	37.3	4531	4245	4245	5	34.6
10054	10054 (2019-03-17)60sec.agd	60	0	0		17	240	14.1	30	10	987292	4118	582	16	0	87.32%	12.34%	0.34%	0.00%	598	12.68%	119.6	2629271	2928865	2511358	557.5	621	532.5	5074	5160	4843	557.5	621	532.5	4668858	1043.1	7183.9	990	53720	11.4	127	11.4	10.3	2338	4716	4716	5	48
10882	10882 (2019-09-22)60sec.agd	60	0	0		2	27	13.5	16	11	117874	4573	192	5	0	95.87%	4.03%	0.10%	0.00%	197	4.13%	39.4	1149968	1470836	1700430	241.1	308.4	356.5	5484	5037	3865	241.1	308.4	356.5	2525321.2	557.1	7824.9	529.4	34158	7.2	121	7.2	49.1	4762	4770	4770	5	5.4
10121	10121 (2019-05-05)60sec.agd	60	0	0		3	50	16.7	19	13	194945	3741	194	0	0	95.07%	4.93%	0.00%	0.00%	194	4.93%	38.8	1038957	1130629	1653455	264	287.3	420.2	4864	2690	3969	264	287.3	420.2	2256472.3	611	6092	573.4	30302	7.7	115	7.7	25.1	3668	3935	3935	5	10
10236	10236 (2019-08-25)60sec.agd	60	0	0		8	101	12.6	15	10	427279	3290	595	17	0	84.32%	15.25%	0.44%	0.00%	612	15.68%	122.4	2708075	1951423	3416738	694	500.1	875.6	4747	3674	5858	694	500.1	875.6	4776590.9	1259.9	7657.4	1224.1	48304	12.4	103	12.4	3	1607	3902	3902	5	20.2
10100	10100 (2019-03-24)60sec.agd	60	0	0		8	177	22.1	38	10	685515	3385	373	0	0	90.07%	9.93%	0.00%	0.00%	373	9.93%	74.6	1817361	1447317	2421261	483.6	385.1	644.3	3990	3205	3777	483.6	385.1	644.3	3355597.2	958.6	5402.5	892.9	36681	9.8	117	9.8	2.9	892	3758	3758	5	35.4
10122	10122 (2019-05-05)60sec.agd	60	0	0		5	173	34.6	47	25	849571	4063	442	11	0	89.97%	9.79%	0.24%	0.00%	453	10.03%	90.6	2834845	3587502	2289389	627.7	794.4	507	5006	3393	4202	627.7	794.4	507	5113493.8	1195.9	6579.2	1132.3	74827	16.6	132	16.6	0	0	4516	4516	5	34.6
10130	10130 (2019-03-31)60sec.agd	60	0	0		2	22	11	11	11	79059	3603	229	1	0	94.00%	5.97%	0.03%	0.00%	230	6.00%	46	1081768	1805655	1668163	282.2	471.1	435.2	5126	3701	4125	282.2	471.1	435.2	2685773.6	743.8	6217	700.7	25999	6.8	123	6.8	21.5	3195	3833	3833	5	4.4
10120	10120 (2019-05-05)60sec.agd	60	0	0		0	0	0	0	0	0	4552	31	0	0	99.32%	0.68%	0.00%	0.00%	31	0.68%	6.2	598937	894238	1308761	130.7	195.1	285.6	3930	2496	3008	130.7	195.1	285.6	1694474.1	388.1	5013.3	369.7	19456	4.2	126	4.2	4.4	1002	4583	4583	5	0
10162	10162 (2019-04-28)60sec.agd	60	0	0		1	14	14	14	14	43333	4073	223	0	0	94.81%	5.19%	0.00%	0.00%	223	5.19%	44.6	1135242	1903107	2215581	264.3	443	515.7	4702	4635	3610	264.3	443	515.7	3133590.6	777	6045.7	729.4	36619	8.5	119	8.5	1.9	1700	4296	4296	5	2.8
10849	10849 (2019-03-10)60sec.agd	60	0	0		0	0	0	0	0	0	3547	46	0	0	98.72%	1.28%	0.00%	0.00%	46	1.28%	9.2	1044333	1802158	1363824	290.7	501.6	379.6	3394	2566	3467	290.7	501.6	379.6	2489662.8	715.8	4327.9	692.9	37358	10.4	132	10.4	0.4	177	3593	3593	5	0
10259	10259 (2019-06-16)60sec.agd	60	0	0		0	0	0	0	0	0	3602	13	0	0	99.64%	0.36%	0.00%	0.00%	13	0.36%	2.6	470365	708703	993784	130.1	196	274.9	3215	2508	3410	130.1	196	274.9	1308094	385.8	5140.2	361.9	14256	3.9	128	3.9	4.2	695	3615	3615	5	0
10852	10852 (2019-05-05)60sec.agd	60	0	0		0	0	0	0	0	0	3776	153	0	0	96.11%	3.89%	0.00%	0.00%	153	3.89%	30.6	1267389	1341348	1692560	322.6	341.4	430.8	3144	2584	4359	322.6	341.4	430.8	2504046.5	660.7	5667.9	637.3	26863	6.8	100	6.8	5.2	1582	3929	3929	5	0
10208	10208 (2019-03-24)60sec.agd	60	0	0		1	42	42	42	42	292483	4260	182	28	1	95.28%	4.07%	0.63%	0.02%	211	4.72%	42.2	1257233	1870222	1855246	281.2	418.3	415	6908	4236	6129	281.2	418.3	415	2918955.8	692.8	9674.4	652.9	34791	7.8	119	7.8	26.6	4931	4471	4471	5	8.4
10248	10248 (2019-06-02)60sec.agd	60	0	0		6	70	11.7	14	10	228572	4474	299	2	0	93.70%	6.26%	0.04%	0.00%	301	6.30%	60.2	1365102	1277181	1679324	285.9	267.5	351.7	4486	4033	5096	285.9	267.5	351.7	2512931.3	566.4	6475	526.3	31056	6.5	134	6.5	4.1	619	4775	4775	5	14
10105	10105 (2019-03-31)60sec.agd	60	0	0		2	23	11.5	12	11	75613	3811	223	0	0	94.47%	5.53%	0.00%	0.00%	223	5.53%	44.6	1161528	1906236	1701252	287.9	472.5	421.7	4278	3970	5306	287.9	472.5	421.7	2806624.5	762	5729.5	695.7	45027	11.2	133	11.2	4.3	579	4034	4034	5	4.6
10810	10810 (2019-03-24)60sec.agd	60	0	0		10	138	13.8	32	10	491860	3292	450	5	0	87.86%	12.01%	0.13%	0.00%	455	12.14%	91	1865130	1553643	1983087	497.8	414.6	529.2	6531	3256	4699	497.8	414.6	529.2	3134509.6	884.3	7839.3	836.5	57278	15.3	143	15.3	14.5	690	3747	3747	5	27.6
10993	10993 (2019-11-03)60sec.agd	60	0	0		1	33	33	33	33	106660	3740	75	1	0	98.01%	1.97%	0.03%	0.00%	76	1.99%	15.2	734653	1248985	1277267	192.5	327.3	334.7	4036	3318	3734	192.5	327.3	334.7	1931602.8	531.9	6213	506.2	25576	6.7	126	6.7	10.9	1851	3816	3816	5	6.6
11060	11060 (2019-09-29)60sec.agd	60	0	0		4	101	25.3	32	21	335638	3707	172	0	0	95.57%	4.43%	0.00%	0.00%	172	4.43%	34.4	778712	881368	1337724	200.8	227.2	344.9	3307	2825	4256	200.8	227.2	344.9	1781209.5	500.6	5555.2	459.2	31198	8	127	8	0.1	54	3879	3879	5	20.2
10678	10678 (2019-09-29)60sec.agd	60	0	0		1	44	44	44	44	203399	3815	181	0	0	95.47%	4.53%	0.00%	0.00%	181	4.53%	36.2	1656909	1611408	1317307	414.6	403.3	329.7	5765	2904	2633	414.6	403.3	329.7	2660315.9	704.4	6041.8	665.7	66909	16.7	178	16.7	4.5	2563	3996	3996	5	8.8
10673	10673 (2019-10-20)60sec.agd	60	0	0		0	0	0	0	0	0	4427	51	0	0	98.86%	1.14%	0.00%	0.00%	51	1.14%	10.2	701860	1219917	1200582	156.7	272.4	268.1	3786	3384	3919	156.7	272.4	268.1	1849919.5	446	6115.4	413.1	18339	4.1	115	4.1	4.4	3173	4478	4478	5	0
10778	10778 (2019-08-04)60sec.agd	60	0	0		4	74	18.5	24	10	273774	4218	142	0	0	96.74%	3.26%	0.00%	0.00%	142	3.26%	28.4	931201	1584556	980188	213.6	363.4	224.8	3581	3638	2928	213.6	363.4	224.8	2082959.8	509.4	5545.5	477.7	34921	8	126	8	50.7	4537	4360	4360	5	14.8
11016	11016 (2019-06-09)60sec.agd	60	0	0		10	134	13.4	19	10	424978	3585	823	0	0	81.33%	18.67%	0.00%	0.00%	823	18.67%	164.6	2635845	3103705	4488164	598	704.1	1018.2	3980	3408	4161	598	704.1	1018.2	6060056.1	1429.8	5616.7	1374.8	78769	17.9	103	17.9	0.7	475	4408	4408	5	26.8
10666	10666 (2019-09-08)60sec.agd	60	0	0		10	138	13.8	20	10	469929	4888	546	6	0	89.85%	10.04%	0.11%	0.00%	552	10.15%	110.4	2287864	2619162	3617579	420.6	481.5	665	4534	3558	5588	420.6	481.5	665	5018088.2	963.9	7166.1	922.4	51533	9.5	92	9.5	71.6	4711	5440	5440	5	27.6
10529	10529 (2019-09-29)60sec.agd	60	0	0		0	0	0	0	0	0	4363	74	0	0	98.33%	1.67%	0.00%	0.00%	74	1.67%	14.8	506854	922613	1330007	114.2	207.9	299.8	3936	2850	3405	114.2	207.9	299.8	1696182.3	403.2	4915.2	382.3	20292	4.6	125	4.6	13	2263	4437	4437	5	0
10782	10782 (2019-08-11)60sec.agd	60	0	0		1	11	11	11	11	43184	3847	110	3	0	97.15%	2.78%	0.08%	0.00%	113	2.85%	22.6	882579	649621	1154281	222.9	164	291.5	7395	3644	4310	222.9	164	291.5	1591640	440.8	8255.3	401.9	16574	4.2	105	4.2	2.6	977	3960	3960	5	2.2
10663	10663 (2019-06-30)60sec.agd	60	0	0		6	110	18.3	33	12	409246	3603	216	2	0	94.29%	5.65%	0.05%	0.00%	218	5.71%	43.6	1357661	1353276	1440487	355.3	354.2	377	5776	3543	3723	355.3	354.2	377	2397832.8	670.5	6866	627.5	42150	11	128	11	13.4	1277	3821	3821	5	22
10664	10664 (2019-06-30)60sec.agd	60	0	0		8	161	20.1	43	12	748340	3546	236	0	0	93.76%	6.24%	0.00%	0.00%	236	6.24%	47.2	1168661	1107100	1707413	309	292.7	451.5	4789	3161	3906	309	292.7	451.5	2346635.5	659.5	5943.5	620.5	32234	8.5	121	8.5	5.8	1040	3782	3782	5	32.2
10551	10551 (2019-06-09)60sec.agd	60	0	0		1	12	12	12	12	39741	4646	122	1	0	97.42%	2.56%	0.02%	0.00%	123	2.58%	24.6	879573	1886632	2384568	184.4	395.6	500	3262	4082	4502	184.4	395.6	500	3165311	728.4	6897.2	663.7	34294	7.2	139	7.2	3.2	682	4769	4769	5	2.4
10548	10548 (2019-05-12)60sec.agd	60	0	0		0	0	0	0	0	0	3581	7	0	0	99.80%	0.20%	0.00%	0.00%	7	0.20%	1.4	268661	837614	366712	74.9	233.4	102.2	2340	3004	2505	74.9	233.4	102.2	953023.4	279.7	4263.7	265.6	10742	3	117	3	16.9	3598	3588	3588	5	0
10669	10669 (2019-10-06)60sec.agd	60	0	0		2	20	10	10	10	58988	3655	184	0	0	95.21%	4.79%	0.00%	0.00%	184	4.79%	36.8	1128012	1491946	1900443	293.8	388.6	495	3833	3201	3226	293.8	388.6	495	2666457.9	738.9	4952.4	694.6	28075	7.3	120	7.3	2.5	463	3839	3839	5	4
10670	10670 (2019-10-20)60sec.agd	60	0	0		0	0	0	0	0	0	3913	93	1	0	97.65%	2.32%	0.02%	0.00%	94	2.35%	18.8	683909	1297145	1302591	170.7	323.7	325.1	4509	3944	3901	170.7	323.7	325.1	1961392.4	513.3	6689.2	489.5	19447	4.9	116	4.9	0.6	286	4007	4007	5	0
10775	10775 (2019-07-28)60sec.agd	60	0	0		15	246	16.4	40	10	1240120	3770	367	151	0	87.92%	8.56%	3.52%	0.00%	518	12.08%	103.6	2741633	1993281	3104908	639.4	464.9	724.1	6760	3062	3911	639.4	464.9	724.1	4596756.9	1170.3	7503.1	1072	68577	16	130	16	5.7	934	4288	4288	5	49.2
10706	10706 (2019-08-25)60sec.agd	60	0	0		1	11	11	11	11	33162	4582	58	0	0	98.75%	1.25%	0.00%	0.00%	58	1.25%	11.6	593672	1265316	1053363	127.9	272.7	227	2257	2946	2955	127.9	272.7	227	1750155.6	407.8	3895.7	377.2	14907	3.2	92	3.2	7.1	1013	4640	4640	5	2.2
10053	10053 (2019-03-17)60sec.agd	60	0	0		9	365	40.6	70	15	1936802	3390	375	112	2	87.39%	9.67%	2.89%	0.05%	489	12.61%	97.8	1689831	1993894	1936674	435.6	514	499.3	9850	8056	6631	435.6	514	499.3	3252975.3	881.7	13069.6	838.6	47361	12.2	150	12.2	3.6	793	3879	3879	5	73
10576	10576 (2019-08-18)60sec.agd	60	0	0		2	21	10.5	11	10	91373	3719	278	2	4	92.91%	6.94%	0.05%	0.10%	284	7.09%	56.8	1596270	1766260	2908679	398.8	441.2	726.6	24161	8925	5160	398.8	441.2	726.6	3758745.2	983.4	25528.9	939	60695	15.2	125	15.2	6.8	1354	4003	4003	5	4.2
10621	10621 (2019-05-19)60sec.agd	60	0	0		2	40	20	28	12	175261	3992	186	6	0	95.41%	4.45%	0.14%	0.00%	192	4.59%	38.4	1341839	1631125	1603974	320.7	389.8	383.4	6246	3838	4500	320.7	389.8	383.4	2652137.5	675.6	7774.2	633.9	38217	9.1	149	9.1	25.8	3281	4184	4184	5	8
10655	10655 (2019-08-04)60sec.agd	60	0	0		1	10	10	10	10	35387	3330	144	1	0	95.83%	4.14%	0.03%	0.00%	145	4.17%	29	627507	1227190	1361688	180.6	353.1	391.9	6789	3610	6205	180.6	353.1	391.9	1937512.5	580.9	9582.7	557.6	21719	6.3	112	6.3	25.6	2235	3475	3475	5	2
10607	10607 (2019-08-18)60sec.agd	60	0	0		0	0	0	0	0	0	3393	102	0	2	97.03%	2.92%	0.00%	0.06%	104	2.97%	20.8	342435	376552	724913	97.9	107.7	207.3	7620	6393	7500	97.9	107.7	207.3	885749.4	265.5	12014	253.3	10294	2.9	114	2.9	22.8	1942	3497	3497	5	0
10650	10650 (2019-08-04)60sec.agd	60	0	0		2	33	16.5	19	14	110892	3972	98	0	0	97.59%	2.41%	0.00%	0.00%	98	2.41%	19.6	978779	1001112	1120704	240.5	246	275.4	4503	3250	4071	240.5	246	275.4	1793379.8	471.9	6059.8	440.6	30761	7.6	111	7.6	3.9	964	4070	4070	5	6.6
10688	10688 (2019-11-10)60sec.agd	60	0	0		5	59	11.8	17	10	245202	3474	164	1	0	95.47%	4.51%	0.03%	0.00%	165	4.53%	33	1196225	1794646	1603728	328.7	493.2	440.7	5467	4625	4419	328.7	493.2	440.7	2687685.3	792.7	6955.3	738.6	33651	9.2	120	9.2	14.9	2257	3639	3639	5	11.8
10050	10050 (2019-03-17)60sec.agd	60	0	0		2	45	22.5	24	21	162399	4338	115	0	0	97.42%	2.58%	0.00%	0.00%	115	2.58%	23	750333	1847083	786184	168.5	414.8	176.6	3577	3423	3705	168.5	414.8	176.6	2143082	514.4	5762	481.3	31758	7.1	123	7.1	1.4	869	4453	4453	5	9
10588	10588 (2019-06-02)60sec.agd	60	0	0		3	108	36	47	16	355154	3991	201	0	0	95.21%	4.79%	0.00%	0.00%	201	4.79%	40.2	1010110	1476558	1564327	241	352.2	373.2	3625	2903	3514	241	352.2	373.2	2376481.6	608.1	4465.2	566.9	38020	9.1	140	9.1	3.8	557	4192	4192	5	21.6
10622	10622 (2019-05-19)60sec.agd	60	0	0		6	122	20.3	30	10	583515	3707	243	18	2	93.38%	6.12%	0.45%	0.05%	263	6.62%	52.6	1329399	1522095	2189441	334.9	383.4	551.5	9983	5412	7034	334.9	383.4	551.5	2979551.4	781.4	11984.4	750.5	35385	8.9	129	8.9	53.2	4530	3970	3970	5	24.4
10626	10626 (2019-05-26)60sec.agd	60	0	0		7	123	17.6	31	10	386371	3473	195	1	0	94.66%	5.31%	0.03%	0.00%	196	5.34%	39.2	764436	1087965	1953464	208.3	296.5	532.4	6154	3552	5000	208.3	296.5	532.4	2363059.8	675.6	8688.4	644.1	31418	8.6	119	8.6	26.7	2207	3669	3669	5	24.6
10587	10587 (2019-05-19)60sec.agd	60	0	0		1	11	11	11	11	36463	3970	283	1	0	93.32%	6.65%	0.02%	0.00%	284	6.68%	56.8	1592500	1696169	2598885	374.4	398.7	610.9	4146	3513	3838	374.4	398.7	610.9	3488158.4	861	6239.8	820	42183	9.9	124	9.9	10.1	1270	4254	4254	5	2.2
10581	10581 (2019-06-02)60sec.agd	60	0	0		0	0	0	0	0	0	3473	327	3	0	91.32%	8.60%	0.08%	0.00%	330	8.68%	66	1411381	1109185	1857878	371.1	291.7	488.5	5745	4446	4576	371.1	291.7	488.5	2583408.3	709.4	7416.6	679.3	37667	9.9	126	9.9	0	49	3803	3803	5	0
10620	10620 (2019-05-19)60sec.agd	60	0	0		5	90	18	28	11	352266	4092	244	4	0	94.29%	5.62%	0.09%	0.00%	248	5.71%	49.6	1358089	1361829	1644409	312.9	313.8	378.9	4987	8686	4747	312.9	313.8	378.9	2530427.8	629.7	9592.8	583	35232	8.1	153	8.1	8.1	1860	4340	4340	5	18
10729	10729 (2019-10-06)60sec.agd	60	0	0		1	11	11	11	11	35440	4146	198	0	0	95.44%	4.56%	0.00%	0.00%	198	4.56%	39.6	1439004	1351998	1721835	331.3	311.2	396.4	4637	2676	3258	331.3	311.2	396.4	2619799	644.8	5349.9	603.1	43316	10	113	10	232.8	5000	4344	4344	5	2.2
10465	10465 (2019-10-20)60sec.agd	60	0	0		5	66	13.2	17	10	231689	4323	366	0	0	92.19%	7.81%	0.00%	0.00%	366	7.81%	73.2	2349219	3122241	2977875	501	665.9	635.1	4725	4129	3403	501	665.9	635.1	4912734.3	1115.8	5565.2	1047.7	68509	14.6	144	14.6	13.6	2463	4689	4689	5	13.2
10469	10469 (2019-10-27)60sec.agd	60	0	0		18	277	15.4	19	10	1224239	3282	391	6	0	89.21%	10.63%	0.16%	0.00%	397	10.79%	79.4	1704095	2507654	1093586	463.2	681.6	297.3	5136	4005	6090	463.2	681.6	297.3	3223072.9	959.2	7864.1	876.1	54078	14.7	120	14.7	21.2	1504	3679	3679	5	55.4
10445	10445 (2019-10-13)60sec.agd	60	0	0		6	117	19.5	35	11	495761	3750	165	0	1	95.76%	4.21%	0.00%	0.03%	166	4.24%	33.2	990032	2084711	1043187	252.8	532.4	266.4	5076	6233	5517	252.8	532.4	266.4	2532671	670.9	9749.5	646.7	32949	8.4	117	8.4	1.3	606	3916	3916	5	23.4
10446	10446 (2019-10-20)60sec.agd	60	0	0		6	205	34.2	67	12	868392	3531	259	2	0	93.12%	6.83%	0.05%	0.00%	261	6.88%	52.2	1595067	1818372	1443278	420.6	479.5	380.6	7550	2906	4773	420.6	479.5	380.6	2816694.3	823.8	7802.9	742.8	56649	14.9	170	14.9	8	1644	3792	3792	5	41
10291	10291 (2019-07-14)60sec.agd	60	0	0		1	12	12	12	12	37411	4816	145	1	0	97.06%	2.92%	0.02%	0.00%	146	2.94%	29.2	1004401	2455454	1655473	202.4	494.9	333.6	4495	3603	4517	202.4	494.9	333.6	3127086	681.6	7139.3	630.2	31009	6.2	127	6.2	4	1289	4962	4962	5	2.4
10294	10294 (2019-07-28)60sec.agd	60	0	0		8	108	13.5	23	10	382866	3731	298	0	0	92.60%	7.40%	0.00%	0.00%	298	7.40%	59.6	1151160	1564438	2537349	285.7	388.3	629.8	3452	3409	4286	285.7	388.3	629.8	3195430.4	851.3	5012.7	793.1	34267	8.5	126	8.5	3.6	826	4029	4029	5	21.6
10459	10459 (2019-10-20)60sec.agd	60	0	0		0	0	0	0	0	0	3868	77	0	0	98.05%	1.95%	0.00%	0.00%	77	1.95%	15.4	847700	1907787	2355324	214.9	483.6	597	4296	3042	4361	214.9	483.6	597	3147347.7	839.7	5221	797.8	36518	9.3	122	9.3	12.2	2187	3945	3945	5	0
10460	10460 (2019-10-20)60sec.agd	60	0	0		0	0	0	0	0	0	4058	96	1	0	97.67%	2.31%	0.02%	0.00%	97	2.33%	19.4	573011	1060331	1441256	137.9	255.2	346.9	3550	3716	5201	137.9	255.2	346.9	1878792.8	474.1	7311.7	452.2	19561	4.7	126	4.7	8.2	1755	4155	4155	5	0
11004	11004 (2019-06-02)60sec.agd	60	0	0		13	254	19.5	32	10	983492	4114	370	2	0	91.71%	8.25%	0.04%	0.00%	372	8.29%	74.4	939931	1450710	1837739	209.5	323.4	409.7	3922	4940	5413	209.5	323.4	409.7	2522957.5	583.3	7493.6	562.4	28330	6.3	112	6.3	0.3	346	4486	4486	5	50.8
10482	10482 (2019-11-03)60sec.agd	60	0	0		3	38	12.7	13	12	137832	4092	169	2	0	95.99%	3.96%	0.05%	0.00%	171	4.01%	34.2	1084858	1139999	1543946	254.5	267.4	362.2	4344	4465	5532	254.5	267.4	362.2	2204605.1	546.3	7743.8	517.1	29050	6.8	120	6.8	15.8	1828	4263	4263	5	7.6
10280	10280 (2019-08-25)60sec.agd	60	0	0		6	80	13.3	27	10	350518	4473	297	8	0	93.62%	6.22%	0.17%	0.00%	305	6.38%	61	1746745	2503352	2474263	365.6	523.9	517.8	5771	3777	4585	365.6	523.9	517.8	3929359.6	885.1	6361.5	822.4	59260	12.4	151	12.4	1.3	601	4778	4778	5	16
10508	10508 (2019-09-08)60sec.agd	60	0	0		6	79	13.2	23	10	224441	3775	208	0	0	94.78%	5.22%	0.00%	0.00%	208	5.22%	41.6	1347412	1708079	1139373	338.3	428.8	286.1	2933	3328	4098	338.3	428.8	286.1	2455855	668.5	5952	616.6	68073	17.1	139	17.1	2.6	542	3983	3983	5	15.8
10494	10494 (2019-09-08)60sec.agd	60	0	0		2	32	16	20	12	105479	3700	140	0	0	96.35%	3.65%	0.00%	0.00%	140	3.65%	28	951109	1480365	1286469	247.7	385.5	335	3632	3234	3367	247.7	385.5	335	2179699.8	608.2	4935.5	567.6	37963	9.9	125	9.9	12.4	1781	3840	3840	5	6.4
10995	10995 (2019-11-03)60sec.agd	60	0	0		3	65	21.7	24	17	675168	4133	156	5	47	95.21%	3.59%	0.12%	1.08%	208	4.79%	41.6	1417083	1343164	1328905	326.4	309.4	306.1	17013	3104	2904	326.4	309.4	306.1	2361821.8	629	17037.9	544.1	33595	7.7	170	7.7	7.1	2866	4341	4341	5	13
10447	10447 (2019-10-13)60sec.agd	60	0	0		0	0	0	0	0	0	3961	108	0	0	97.35%	2.65%	0.00%	0.00%	108	2.65%	21.6	989379	1375018	1565998	243.2	337.9	384.9	3212	3293	3023	243.2	337.9	384.9	2306923.3	599.4	5187.5	567	28558	7	109	7	22.2	2719	4069	4069	5	0
10499	10499 (2019-09-29)60sec.agd	60	0	0		0	0	0	0	0	0	3267	59	0	0	98.23%	1.77%	0.00%	0.00%	59	1.77%	11.8	1054681	403281	744126	317.1	121.3	223.7	4601	2544	2918	317.1	121.3	223.7	1352298.4	440.4	4660.1	406.6	14770	4.4	55	4.4	2.3	1433	3326	3326	5	0
10800	10800 (2019-09-22)60sec.agd	60	0	0		6	81	13.5	18	10	344164	3248	244	3	0	92.93%	6.98%	0.09%	0.00%	247	7.07%	49.4	1885545	1663910	2666588	539.5	476.1	763	6141	3109	4832	539.5	476.1	763	3665319.6	1107.4	6894.9	1048.7	47153	13.5	128	13.5	8.2	2720	3495	3495	5	16.2
10289	10289 (2019-08-04)60sec.agd	60	0	0		2	53	26.5	32	21	283816	3908	87	9	1	97.58%	2.17%	0.22%	0.02%	97	2.42%	19.4	663541	742945	661619	165.7	185.5	165.2	9334	5752	5332	165.7	185.5	165.2	1195823.4	335.3	9897.5	298.6	16837	4.2	152	4.2	13.4	1886	4005	4005	5	10.6
10894	10894 (2019-08-04)60sec.agd	60	0	0		4	98	24.5	45	11	443402	3615	230	19	3	93.48%	5.95%	0.49%	0.08%	252	6.52%	50.4	1359038	1797454	1420735	351.4	464.8	367.4	10322	4633	5296	351.4	464.8	367.4	2663890.6	727.2	11495.7	688.9	44838	11.6	127	11.6	14	2095	3867	3867	5	19.6
10189	10189 (2019-05-05)60sec.agd	60	0	0		17	271	15.9	38	10	855121	3232	770	0	0	80.76%	19.24%	0.00%	0.00%	770	19.24%	154	1932910	2112431	4523276	483	527.8	1130.3	4031	2504	3730	483	527.8	1130.3	5353366.4	1414.3	4830.6	1337.7	82478	20.6	137	20.6	0	0	4002	4002	5	54.2
10888	10888 (2019-08-25)60sec.agd	60	0	0		6	153	25.5	46	18	778256	4101	295	29	0	92.68%	6.67%	0.66%	0.00%	324	7.32%	64.8	1664560	1141318	1221886	376.2	257.9	276.1	6343	2997	2792	376.2	257.9	276.1	2359316	570.3	6922.3	533.2	49009	11.1	152	11.1	141.1	6000	4425	4425	5	30.6
10200	10200 (2019-03-24)60sec.agd	60	0	0		5	60	12	14	11	222401	3721	310	0	0	92.31%	7.69%	0.00%	0.00%	310	7.69%	62	1509731	2312034	2210245	374.5	573.6	548.3	4777	4368	3896	374.5	573.6	548.3	3536943.9	951.5	5914.4	877.4	45531	11.3	142	11.3	11.2	2180	4031	4031	5	12
10946	10946 (2019-05-19)60sec.agd	60	0	0		15	373	24.9	82	10	1963802	3914	486	125	1	86.48%	10.74%	2.76%	0.02%	612	13.52%	122.4	2488175	2735557	2689159	549.8	604.4	594.2	7470	5675	5896	549.8	604.4	594.2	4572293	1047.5	9996.4	1010.2	61078	13.5	124	13.5	74.4	4852	4526	4526	5	74.6
10129	10129 (2019-04-07)60sec.agd	60	0	0		5	57	11.4	15	10	219305	3891	196	9	0	95.00%	4.79%	0.22%	0.00%	205	5.00%	41	1396930	2486148	2205070	341	607	538.3	5399	6154	6054	341	607	538.3	3604813.3	922.7	8541.3	880.1	52591	12.8	136	12.8	17.8	4807	4096	4096	5	11.4
10925	10925 (2019-06-02)60sec.agd	60	0	0		8	133	16.6	26	11	519244	4224	287	0	0	93.64%	6.36%	0.00%	0.00%	287	6.36%	57.4	1448146	1366000	1616627	321	302.8	358.4	5547	3334	3474	321	302.8	358.4	2564481.6	600.3	6071	568.5	35910	8	120	8	18.6	3109	4511	4511	5	26.6
10140	10140 (2019-04-07)60sec.agd	60	0	0		0	0	0	0	0	0	3724	86	0	0	97.74%	2.26%	0.00%	0.00%	86	2.26%	17.2	892703	1023918	1335502	234.3	268.7	350.5	4655	2836	3492	234.3	268.7	350.5	1904965.2	529.9	5376	500	23238	6.1	115	6.1	0.5	353	3810	3810	5	0
10900	10900 (2019-06-23)60sec.agd	60	0	0		4	55	13.8	18	10	205230	3827	228	0	0	94.38%	5.62%	0.00%	0.00%	228	5.62%	45.6	1427196	1517701	1612129	352	374.3	397.6	4563	2959	3384	352	374.3	397.6	2634248.4	681.1	5524.9	649.6	52183	12.9	125	12.9	9.9	3587	4055	4055	5	11
10470	10470 (2019-10-27)60sec.agd	60	0	0		4	139	34.8	51	16	662364	4144	211	15	0	94.83%	4.83%	0.34%	0.00%	226	5.17%	45.2	1083387	1511120	1100067	247.9	345.8	251.7	7343	6183	3780	247.9	345.8	251.7	2160407	548	8666.1	494.4	36434	8.3	162	8.3	1	979	4370	4370	5	27.8
10789	10789 (2019-08-11)60sec.agd	60	0	0		0	0	0	0	0	0	4176	35	0	0	99.17%	0.83%	0.00%	0.00%	35	0.83%	7	430848	708473	855652	102.3	168.2	203.2	3499	4218	3227	102.3	168.2	203.2	1191513.5	300.5	6103.2	283	13691	3.3	109	3.3	8	4737	4211	4211	5	0
10290	10290 (2019-08-04)60sec.agd	60	0	0		5	258	51.6	69	30	1301517	3700	362	13	0	90.80%	8.88%	0.32%	0.00%	375	9.20%	75	1698630	2418485	2072925	416.8	593.5	508.7	4928	5268	5540	416.8	593.5	508.7	3609907.4	954.4	8957.8	885.9	52884	13	162	13	1.5	1061	4075	4075	5	51.6
10790	10790 (2019-08-11)60sec.agd	60	0	0		3	36	12	13	11	109138	3991	186	0	0	95.55%	4.45%	0.00%	0.00%	186	4.45%	37.2	893090	1912520	1721225	213.8	457.9	412.1	4056	3308	3955	213.8	457.9	412.1	2723592.8	676.8	5038.3	652	27818	6.7	129	6.7	63.8	3840	4177	4177	5	7.2
10977	10977 (2019-10-20)60sec.agd	60	0	0		3	32	10.7	12	10	125415	4060	324	13	0	92.34%	7.37%	0.30%	0.00%	337	7.66%	67.4	1708622	1075632	2003354	388.6	244.6	455.6	5138	3908	6357	388.6	244.6	455.6	2844257.5	671.8	7792	646.9	38437	8.7	107	8.7	0.1	456	4397	4397	5	6.4
10910	10910 (2019-05-05)60sec.agd	60	0	0		0	0	0	0	0	0	3345	54	0	0	98.41%	1.59%	0.00%	0.00%	54	1.59%	10.8	673743	1241031	909873	198.2	365.1	267.7	2871	3110	4219	198.2	365.1	267.7	1679868	519.5	5897	494.2	20808	6.1	104	6.1	1.2	234	3399	3399	5	0
10295	10295 (2019-07-28)60sec.agd	60	0	0		11	239	21.7	40	10	875746	4582	456	1	0	90.93%	9.05%	0.02%	0.00%	457	9.07%	91.4	1545845	2366727	2404731	306.8	469.7	477.2	4630	4025	4395	306.8	469.7	477.2	3711302.3	777.3	6533.2	736.5	35554	7.1	131	7.1	8.4	3256	5039	5039	5	47.8
10184	10184 (2019-06-02)60sec.agd	60	0	0		6	84	14	25	10	282086	4467	206	0	0	95.59%	4.41%	0.00%	0.00%	206	4.41%	41.2	1320902	1829575	2165404	282.7	391.5	463.4	3309	3389	5174	282.7	391.5	463.4	3127475.2	702.2	5432.3	669.3	46672	10	144	10	11.1	3385	4673	4673	5	16.8
10132	10132 (2019-03-31)60sec.agd	60	0	0		8	94	11.8	16	10	349816	4188	601	3	0	87.40%	12.54%	0.06%	0.00%	604	12.60%	100.7	2235640	1904512	3505634	466.5	397.4	731.6	4627	5022	6495	466.5	397.4	731.6	4573261.6	997.8	9242.1	954.4	50263	10.5	132	10.5	141.3	2229	4792	4792	6	15.66666667
10143	10143 (2019-04-28)60sec.agd	60	0	0		10	206	20.6	43	10	1001181	4296	564	38	4	87.64%	11.51%	0.78%	0.08%	606	12.36%	101	2594118	3378529	3147767	529.2	689.2	642.1	8388	6156	4759	529.2	689.2	642.1	5296446.3	1147.6	10708.8	1080.5	79160	16.1	135	16.1	13.6	1336	4902	4902	6	34.33333333
10115	10115 (2019-03-24)60sec.agd	60	0	0		8	136	17	34	10	463482	4471	247	0	0	94.76%	5.24%	0.00%	0.00%	247	5.24%	41.2	1317582	1610740	1664143	279.3	341.4	352.7	3927	2745	2995	279.3	341.4	352.7	2664559.6	610.3	4432.4	564.8	44939	9.5	104	9.5	49.4	4229	4718	4718	6	22.66666667
10123	10123 (2019-05-05)60sec.agd	60	0	0		0	0	0	0	0	0	4731	29	3	0	99.33%	0.61%	0.06%	0.00%	32	0.67%	5.3	695902	936361	1102094	146.1	196.6	231.4	3673	4661	4467	146.1	196.6	231.4	1604887.1	361.1	6769.4	336.9	18097	3.8	100	3.8	0.5	373	4763	4763	6	0
10152	10152 (2019-04-28)60sec.agd	60	0	0		18	298	16.6	38	10	1080679	3213	877	6	0	78.44%	21.41%	0.15%	0.00%	883	21.56%	147.2	3261010	2891111	4763920	796.1	705.8	1163.1	4433	2838	5621	796.1	705.8	1163.1	6456596.8	1649.9	6583.5	1576.3	76139	18.6	112	18.6	14.5	1973	4096	4096	6	49.66666667
10133	10133 (2019-04-07)60sec.agd	60	0	0		20	376	18.8	33	10	1937128	4689	435	81	0	90.09%	8.36%	1.56%	0.00%	516	9.91%	86	2612613	2347293	3116551	501.9	451	598.8	6015	4514	5751	501.9	451	598.8	4695574.6	943.3	9232.1	902.1	56843	10.9	121	10.9	11.2	1506	5205	5205	6	62.66666667
10134	10134 (2019-03-31)60sec.agd	60	0	0		6	99	16.5	21	10	412758	4592	266	6	0	94.41%	5.47%	0.12%	0.00%	272	5.59%	45.3	1392260	1966986	2090716	286.2	404.4	429.8	5818	3508	5136	286.2	404.4	429.8	3190378.5	692.8	8125.8	655.9	38863	8	128	8	19.3	4085	4864	4864	6	16.5
10153	10153 (2019-04-28)60sec.agd	60	0	0		0	0	0	0	0	0	5859	145	1	2	97.54%	2.41%	0.02%	0.03%	148	2.46%	24.7	1274831	2442898	2794035	212.2	406.7	465.1	6299	6011	6823	212.2	406.7	465.1	3924229.4	697.4	10273.6	653.3	45991	7.7	106	7.7	1.3	925	6007	6007	6	0
10141	10141 (2019-04-28)60sec.agd	60	0	0		11	170	15.5	32	10	535935	3731	415	3	1	89.90%	10.00%	0.07%	0.02%	419	10.10%	69.8	2012879	2234438	2560746	485	538.4	617	6202	6814	4234	485	538.4	617	3949913.3	1052.9	10052.1	951.8	80789	19.5	117	19.5	103	4663	4150	4150	6	28.33333333
10637	10637 (2019-05-26)60sec.agd	60	0	0		32	495	15.5	33	10	1711296	4340	1074	0	0	80.16%	19.84%	0.00%	0.00%	1074	19.84%	179	2602065	4064146	5518148	480.6	750.7	1019.2	4537	3890	5016	480.6	750.7	1019.2	7330619.5	1404.5	6096.8	1354	80984	15	127	15	4.6	1267	5414	5414	6	82.5
10300	10300 (2019-07-21)60sec.agd	60	0	0		6	310	51.7	125	11	1771362	5397	410	86	0	91.58%	6.96%	1.46%	0.00%	496	8.42%	82.7	2479626	1717596	3107426	420.8	291.5	527.3	7700	4596	5470	420.8	291.5	527.3	4330678.6	783	8534.6	734.9	77564	13.2	168	13.2	11.2	2617	5893	5893	6	51.66666667
10532	10532 (2019-10-06)60sec.agd	60	0	0		0	0	0	0	0	0	5221	17	0	0	99.68%	0.32%	0.00%	0.00%	17	0.32%	2.8	1082374	2013112	2251645	206.6	384.3	429.9	3172	2728	2396	206.6	384.3	429.9	3208435.5	639	4202.2	612.5	40462	7.7	127	7.7	4.3	1023	5238	5238	6	0
10549	10549 (2019-06-02)60sec.agd	60	0	0		4	77	19.3	26	13	303255	5118	213	2	0	95.97%	3.99%	0.04%	0.00%	215	4.03%	35.8	1413952	2869238	2774307	265.1	538	520.2	5156	3329	4671	265.1	538	520.2	4234213.8	841.2	7214.4	794	50209	9.4	126	9.4	47.4	3375	5333	5333	6	12.83333333
10126	10126 (2019-05-05)60sec.agd	60	0	0		2	22	11	12	10	75305	7378	96	0	0	98.72%	1.28%	0.00%	0.00%	96	1.28%	16	807105	1947903	1932024	108	260.6	258.5	3797	4808	4229	108	260.6	258.5	2859800.9	413.4	5596.9	382.6	32390	4.3	127	4.3	2.3	562	7474	7474	6	3.666666667
10124	10124 (2019-05-05)60sec.agd	60	0	0		0	0	0	0	0	0	4648	192	0	0	96.03%	3.97%	0.00%	0.00%	192	3.97%	32	1019738	1039363	1546090	210.7	214.7	319.4	3725	2657	2705	210.7	214.7	319.4	2123802.1	463	4883.9	438.8	37752	7.8	120	7.8	3.9	367	4840	4840	6	0
10111	10111 (2019-04-07)60sec.agd	60	0	0		11	169	15.4	28	10	561309	4584	253	0	0	94.77%	5.23%	0.00%	0.00%	253	5.23%	42.2	1318959	1243218	1217512	272.7	257	251.7	3821	2603	3753	272.7	257	251.7	2183478.7	515.8	4472.8	451.4	48584	10	126	10	14.9	2633	4837	4837	6	28.16666667
10127	10127 (2019-05-05)60sec.agd	60	0	0		0	0	0	0	0	0	7096	72	0	0	99.00%	1.00%	0.00%	0.00%	72	1.00%	12	1398768	3109218	1825041	195.1	433.8	254.6	4257	3750	3563	195.1	433.8	254.6	3867113	576.3	5473.1	539.5	45403	6.3	130	6.3	1.5	385	7168	7168	6	0
10131	10131 (2019-03-31)60sec.agd	60	0	0		0	0	0	0	0	0	5125	17	0	0	99.67%	0.33%	0.00%	0.00%	17	0.33%	2.8	657272	1205139	1562168	127.8	234.4	303.8	2522	2501	3238	127.8	234.4	303.8	2079599.8	427.4	4806.3	404.4	16888	3.3	84	3.3	0.2	92	5142	5142	6	0
10135	10135 (2019-03-31)60sec.agd	60	0	0		0	0	0	0	0	0	5269	28	1	0	99.45%	0.53%	0.02%	0.00%	29	0.55%	4.8	345726	458995	1233971	65.3	86.6	232.9	3058	4181	4178	65.3	86.6	232.9	1361208	273.6	6534.8	256.9	10986	2.1	107	2.1	0.2	262	5298	5298	6	0
10099	10099 (2019-03-17)60sec.agd	60	0	0		12	231	19.3	40	10	795412	5322	570	4	0	90.26%	9.67%	0.07%	0.00%	574	9.74%	95.7	2097200	2758074	4627240	355.7	467.8	784.8	5734	5128	6111	355.7	467.8	784.8	5780706.7	1040.6	8709.5	980.4	66308	11.2	125	11.2	0.2	533	5896	5896	6	38.5
10084	10084 (2019-03-24)60sec.agd	60	0	0		0	0	0	0	0	0	5172	120	0	0	97.73%	2.27%	0.00%	0.00%	120	2.27%	20	1216320	2007778	3073416	229.8	379.4	580.8	3716	2979	3144	229.8	379.4	580.8	3867362.5	773.8	4925.8	730.8	31328	5.9	114	5.9	5.2	1191	5292	5292	6	0
10094	10094 (2019-03-24)60sec.agd	60	0	0		0	0	0	0	0	0	4520	30	0	0	99.34%	0.66%	0.00%	0.00%	30	0.66%	5	648188	1477700	1215417	142.5	324.8	267.1	2386	2894	2533	142.5	324.8	267.1	2020144.4	471.6	3732	444	27665	6.1	116	6.1	3.2	1142	4550	4550	6	0
10098	10098 (2019-03-17)60sec.agd	60	0	0		11	254	23.1	46	10	1015494	5604	391	2	0	93.45%	6.52%	0.03%	0.00%	393	6.55%	65.5	1465035	2586342	2842689	244.3	431.3	474	4137	3969	4179	244.3	431.3	474	4112951.9	738.9	6539.2	685.8	51079	8.5	136	8.5	2.7	911	5997	5997	6	42.33333333
10074	10074 (2019-03-24)60sec.agd	60	0	0		0	0	0	0	0	0	5667	32	0	0	99.44%	0.56%	0.00%	0.00%	32	0.56%	5.3	1023509	1067184	1127486	179.6	187.3	197.8	3203	2877	3586	179.6	187.3	197.8	1859483	345.2	5174.5	326.3	21088	3.7	91	3.7	0.4	175	5699	5699	6	0
10249	10249 (2019-06-02)60sec.agd	60	0	0		0	0	0	0	0	0	5085	13	0	0	99.74%	0.26%	0.00%	0.00%	13	0.26%	2.2	502705	664549	1376653	98.6	130.4	270	1912	2262	2828	98.6	130.4	270	1609195.8	337.1	3831.1	315.7	14816	2.9	106	2.9	6.3	676	5098	5098	6	0
10264	10264 (2019-06-16)60sec.agd	60	0	0		0	0	0	0	0	0	4699	43	0	0	99.09%	0.91%	0.00%	0.00%	43	0.91%	7.2	1117649	689865	1415819	235.7	145.5	298.6	3797	2823	2983	235.7	145.5	298.6	1931216.3	456.3	4766	407.3	23253	4.9	117	4.9	0.7	113	4742	4742	6	0
10076	10076 (2019-03-24)60sec.agd	60	0	0		1	11	11	11	11	31340	3913	74	0	0	98.14%	1.86%	0.00%	0.00%	74	1.86%	12.3	797313	1123559	1803326	200	281.8	452.3	2520	2326	2771	200	281.8	452.3	2269378.2	608	3824.6	569.2	39922	10	128	10	20.1	1323	3987	3987	6	1.833333333
10083	10083 (2019-03-24)60sec.agd	60	0	0		3	36	12	13	10	110888	4728	240	1	0	95.15%	4.83%	0.02%	0.00%	241	4.85%	40.2	1330165	2160033	1861356	267.7	434.7	374.6	4044	4407	3598	267.7	434.7	374.6	3146383.3	689	6752.4	633.2	40505	8.2	130	8.2	8.2	1376	4969	4969	6	6
10061	10061 (2019-03-10)60sec.agd	60	0	0		6	94	15.7	24	10	455062	3927	290	8	0	92.95%	6.86%	0.19%	0.00%	298	7.05%	49.7	1929228	1102271	1812833	456.6	260.9	429.1	5759	3357	5338	456.6	260.9	429.1	2867627.2	716.8	6335.9	678.7	39035	9.2	112	9.2	5.9	942	4225	4225	6	15.66666667
10069	10069 (2019-03-10)60sec.agd	60	0	0		13	188	14.5	36	10	758705	4120	346	17	3	91.84%	7.71%	0.38%	0.07%	366	8.16%	61	1744340	1836429	2033001	388.8	409.4	453.2	8163	7300	6846	388.8	409.4	453.2	3247812.6	766.2	10448.6	724	52425	11.7	142	11.7	1.6	823	4486	4486	6	31.33333333
10110	10110 (2019-04-07)60sec.agd	60	0	0		13	192	14.8	28	10	695834	4681	330	0	0	93.41%	6.59%	0.00%	0.00%	330	6.59%	55	1960701	1778519	2567896	391.3	354.9	512.5	4098	2756	3355	391.3	354.9	512.5	3688030.4	786.3	4978.7	736	60160	12	131	12	0.5	196	5011	5011	6	32
10056	10056 (2019-03-17)60sec.agd	60	0	0		7	88	12.6	23	10	266004	4632	185	0	0	96.16%	3.84%	0.00%	0.00%	185	3.84%	30.8	1460120	1647085	1347459	303.1	341.9	279.7	3565	2420	2229	303.1	341.9	279.7	2580791.6	577.3	4251.9	535.8	64291	13.3	150	13.3	8.3	2438	4817	4817	6	14.66666667
10055	10055 (2019-03-17)60sec.agd	60	0	0		3	41	13.7	18	11	136395	4460	152	0	0	96.70%	3.30%	0.00%	0.00%	152	3.30%	25.3	1292023	2299819	1527329	280.1	498.7	331.2	3689	5154	3179	280.1	498.7	331.2	3048151	699.1	5227	660.9	42785	9.3	110	9.3	14.8	1353	4612	4612	6	6.833333333
10047	10047 (2019-03-03)60sec.agd	60	0	0		4	76	19	31	10	333206	5100	192	18	1	96.03%	3.62%	0.34%	0.02%	211	3.97%	35.2	1337859	1618689	2072076	251.9	304.8	390.1	5232	5232	7804	251.9	304.8	390.1	2950172.8	584.1	10204.9	555.5	39563	7.4	125	7.4	0.1	279	5311	5311	6	12.66666667
10070	10070 (2019-03-17)60sec.agd	60	0	0		8	153	19.1	24	15	635953	4933	343	4	1	93.41%	6.49%	0.08%	0.02%	348	6.59%	58	1620608	1782206	1578306	306.9	337.5	298.9	5697	5865	5652	306.9	337.5	298.9	2879874.7	575.4	9939.8	545.3	37864	7.2	127	7.2	0.5	676	5281	5281	6	25.5
10024	10024 (2019-03-17)60sec.agd	60	0	0		0	0	0	0	0	0	5301	92	0	0	98.29%	1.71%	0.00%	0.00%	92	1.71%	15.3	1277594	2924274	1821811	236.9	542.2	337.8	3338	3502	3511	236.9	542.2	337.8	3674591.2	720.8	5237.2	681.4	45917	8.5	115	8.5	0.2	292	5393	5393	6	0
10031	10031 (2019-03-03)60sec.agd	60	0	0		7	81	11.6	14	10	276482	4634	246	1	0	94.94%	5.04%	0.02%	0.00%	247	5.06%	41.2	1289113	1531314	1409380	264.1	313.7	288.7	5867	3862	4086	264.1	313.7	288.7	2448078.2	538.3	6467.6	501.6	48826	10	154	10	24.2	4269	4881	4881	6	13.5
10674	10674 (2019-09-29)60sec.agd	60	0	0		5	78	15.6	24	10	298868	5017	177	3	0	96.54%	3.41%	0.06%	0.00%	180	3.46%	30	1423504	1061169	2048153	273.9	204.2	394.1	3998	4910	5124	273.9	204.2	394.1	2710604	553.3	8081	521.6	36000	6.9	127	6.9	5.5	567	5197	5197	6	13
10461	10461 (2019-10-20)60sec.agd	60	0	0		19	379	19.9	55	10	1807330	3421	539	79	7	84.55%	13.32%	1.95%	0.17%	625	15.45%	104.2	2548656	2553746	2918127	629.9	631.2	721.2	12316	8408	6229	629.9	631.2	721.2	4640337.4	1205.7	13937.1	1146.9	74513	18.4	136	18.4	12.8	2178	4046	4046	6	63.16666667
10488	10488 (2019-09-22)60sec.agd	60	0	0		0	0	0	0	0	0	5547	2	0	0	99.96%	0.04%	0.00%	0.00%	2	0.04%	0.3	236875	844102	667610	42.7	152.1	120.3	2063	1645	2091	42.7	152.1	120.3	1101962.4	215.4	2854.5	198.6	7005	1.3	61	1.3	3.7	1403	5549	5549	6	0
10476	10476 (2019-10-27)60sec.agd	60	0	0		7	93	13.3	28	10	335399	4730	221	0	0	95.54%	4.46%	0.00%	0.00%	221	4.46%	36.8	1777283	2919131	2376225	359	589.6	479.9	3672	3111	3710	359	589.6	479.9	4162512	881	4832.7	840.7	63425	12.8	123	12.8	23.6	3006	4951	4951	6	15.5
10651	10651 (2019-08-11)60sec.agd	60	0	0		6	142	23.7	41	11	614978	5314	260	1	0	95.32%	4.66%	0.02%	0.00%	261	4.68%	43.5	1965614	2222175	2277031	352.6	398.6	408.4	6484	4610	4667	352.6	398.6	408.4	3739862.3	716.4	7503	670.8	47275	8.5	167	8.5	16.6	2760	5575	5575	6	23.66666667
10589	10589 (2019-06-02)60sec.agd	60	0	0		0	0	0	0	0	0	4595	74	0	0	98.42%	1.58%	0.00%	0.00%	74	1.58%	12.3	1270730	1380343	2337856	272.2	295.6	500.7	3024	2630	5247	272.2	295.6	500.7	2997611.1	674.5	6049.1	642	38307	8.2	113	8.2	1.1	741	4669	4669	6	0
10625	10625 (2019-05-19)60sec.agd	60	0	0		2	23	11.5	13	10	76924	4656	177	4	0	96.26%	3.66%	0.08%	0.00%	181	3.74%	30.2	1567342	1418681	2137574	324	293.3	441.9	9186	4519	6755	324	293.3	441.9	3006399.7	675.5	9623.6	621.5	34551	7.1	115	7.1	4	1715	4837	4837	6	3.833333333
10464	10464 (2019-10-20)60sec.agd	60	0	0		0	0	0	0	0	0	5310	274	5	0	95.01%	4.90%	0.09%	0.00%	279	4.99%	46.5	1947579	2423914	3241531	348.5	433.7	580	4693	3860	5869	348.5	433.7	580	4491764.3	855.9	7171.9	803.7	39934	7.1	103	7.1	3.5	1168	5589	5589	6	0
10657	10657 (2019-11-03)60sec.agd	60	0	0		10	129	12.9	30	10	463161	7388	207	0	0	97.27%	2.73%	0.00%	0.00%	207	2.73%	34.5	1177175	1932446	1674885	155	254.4	220.5	3910	3656	3107	155	254.4	220.5	2815196	399.2	5319.8	370.7	44902	5.9	123	5.9	1	483	7595	7595	6	21.5
10643	10643 (2019-06-02)60sec.agd	60	0	0		0	0	0	0	0	0	4837	314	1	0	93.89%	6.09%	0.02%	0.00%	315	6.11%	52.5	1643199	2843768	2718333	318.9	552	527.6	5200	4569	4752	318.9	552	527.6	4263385.2	879	6184.8	827.5	49169	9.5	134	9.5	1.7	332	5152	5152	6	0
10648	10648 (2019-06-23)60sec.agd	60	0	0		12	166	13.8	22	10	638093	5223	668	1	0	88.65%	11.34%	0.02%	0.00%	669	11.35%	111.5	2467215	3490812	3078929	418.7	592.5	522.6	4690	4776	3744	418.7	592.5	522.6	5268085.2	957.1	6383.5	894.1	63652	10.8	148	10.8	17.8	1261	5892	5892	6	27.66666667
10450	10450 (2019-10-13)60sec.agd	60	0	0		0	0	0	0	0	0	4402	104	1	0	97.67%	2.31%	0.02%	0.00%	105	2.33%	17.5	995962	942333	1217699	221	209.1	270.2	6332	2701	4340	221	209.1	270.2	1833772.8	481.9	6797	406.9	13384	3	60	3	1.9	2194	4507	4507	6	0
10454	10454 (2019-11-03)60sec.agd	60	0	0		4	44	11	12	10	154303	4260	155	0	0	96.49%	3.51%	0.00%	0.00%	155	3.51%	25.8	1081861	1229491	2241822	245	278.5	507.8	5194	2883	4559	245	278.5	507.8	2776299.2	665.2	6101.7	628.8	43528	9.9	134	9.9	14.6	2104	4415	4415	6	7.333333333
10453	10453 (2019-11-03)60sec.agd	60	0	0		0	0	0	0	0	0	4555	6	1	0	99.85%	0.13%	0.02%	0.00%	7	0.15%	1.2	307115	608201	921650	67.3	133.3	202	3705	3952	4507	67.3	133.3	202	1146153	272.5	7046.9	251.2	8748	1.9	91	1.9	2	973	4562	4562	6	0
10662	10662 (2019-06-30)60sec.agd	60	0	0		0	0	0	0	0	0	7028	11	1	0	99.83%	0.16%	0.01%	0.00%	12	0.17%	2	739299	943914	1160059	105	134.1	164.8	4503	3948	4755	105	134.1	164.8	1668314.6	260.7	7646.8	237	17748	2.5	106	2.5	2.7	1195	7040	7040	6	0
10475	10475 (2019-10-27)60sec.agd	60	0	0		12	160	13.3	19	10	578603	3879	801	7	0	82.76%	17.09%	0.15%	0.00%	808	17.24%	134.7	2728492	2743068	4162691	582.1	585.3	888.1	6622	4078	4704	582.1	585.3	888.1	5683052.6	1270.5	7515.9	1212.5	53952	11.5	119	11.5	225.6	5000	4687	4687	6	26.66666667
10458	10458 (2019-11-03)60sec.agd	60	0	0		2	21	10.5	11	10	76753	4965	164	3	0	96.75%	3.20%	0.06%	0.00%	167	3.25%	27.8	1140019	1604779	1788296	222.1	312.7	348.5	4698	5670	5088	222.1	312.7	348.5	2659504	549.6	7268	518.2	35894	7	131	7	40.2	5962	5132	5132	6	3.5
10672	10672 (2019-10-20)60sec.agd	60	0	0		0	0	0	0	0	0	6943	39	0	0	99.44%	0.56%	0.00%	0.00%	39	0.56%	6.5	765368	1117352	1607368	109.6	160	230.2	2999	4127	3117	109.6	160	230.2	2101879.1	330.1	5622.7	301	18182	2.6	114	2.6	3	2316	6982	6982	6	0
10624	10624 (2019-05-19)60sec.agd	60	0	0		0	0	0	0	0	0	4496	83	1	0	98.17%	1.81%	0.02%	0.00%	84	1.83%	14	1062575	1594644	1754080	232	348.2	383	4884	3620	4315	232	348.2	383	2597836	604.5	6373.5	567.2	35412	7.7	115	7.7	8.3	790	4580	4580	6	0
10530	10530 (2019-09-29)60sec.agd	60	0	0		13	235	18.1	72	10	976244	4295	495	28	1	89.13%	10.27%	0.58%	0.02%	524	10.87%	87.3	2206044	2713397	3439513	457.8	563.1	713.7	11359	7397	6259	457.8	563.1	713.7	4905038.5	1098	12374.9	1017.9	58845	12.2	174	12.2	126.3	4812	4819	4819	6	39.16666667
10640	10640 (2019-05-26)60sec.agd	60	0	0		4	50	12.5	16	11	167200	5048	291	4	0	94.48%	5.45%	0.07%	0.00%	295	5.52%	49.2	2044775	2110666	2924754	382.7	395	547.4	5023	4214	6699	382.7	395	547.4	4146106.8	820.8	8950.2	776	40490	7.6	123	7.6	9.1	487	5343	5343	6	8.333333333
10521	10521 (2019-10-06)60sec.agd	60	0	0		0	0	0	0	0	0	4777	131	0	0	97.33%	2.67%	0.00%	0.00%	131	2.67%	21.8	850352	1480134	1089422	173.3	301.6	222	5121	3660	3650	173.3	301.6	222	2025027.3	439.6	6071.4	412.6	33719	6.9	137	6.9	13.9	3529	4908	4908	6	0
10528	10528 (2019-09-15)60sec.agd	60	0	0		1	14	14	14	14	56999	4752	154	1	0	96.84%	3.14%	0.02%	0.00%	155	3.16%	25.8	1491824	1686593	2579904	304	343.7	525.8	4157	3020	5884	304	343.7	525.8	3424330.5	743.1	7811.7	697.8	42015	8.6	113	8.6	17.3	1751	4907	4907	6	2.333333333
10516	10516 (2019-10-06)60sec.agd	60	0	0		5	79	15.8	22	11	275464	4912	198	0	0	96.13%	3.87%	0.00%	0.00%	198	3.87%	33	1504852	2151280	2393241	294.5	421	468.3	3469	3217	3288	294.5	421	468.3	3552490.3	739.3	4697.5	695.2	45023	8.8	127	8.8	67	4437	5110	5110	6	13.16666667
10571	10571 (2019-11-03)60sec.agd	60	0	0		0	0	0	0	0	0	4213	30	0	0	99.29%	0.71%	0.00%	0.00%	30	0.71%	5	488564	478519	736303	115.1	112.8	173.5	2785	3333	3744	115.1	112.8	173.5	1004896.7	261.8	5184.7	236.8	13626	3.2	126	3.2	1.4	563	4243	4243	6	0
10633	10633 (2019-05-26)60sec.agd	60	0	0		1	11	11	11	11	42603	4689	107	0	0	97.77%	2.23%	0.00%	0.00%	107	2.23%	17.8	961376	1481774	1873493	200.5	309	390.6	2901	2996	3253	200.5	309	390.6	2574854.2	570.4	4867.2	536.9	32299	6.7	111	6.7	4.9	1900	4796	4796	6	1.833333333
10519	10519 (2019-10-06)60sec.agd	60	0	0		6	96	16	33	11	330608	4636	267	0	0	94.55%	5.45%	0.00%	0.00%	267	5.45%	44.5	1250623	1793048	1767408	255.1	365.7	360.5	3572	3293	3746	255.1	365.7	360.5	2811193.7	608.1	5188.7	573.4	35228	7.2	116	7.2	26.7	3168	4903	4903	6	16
10636	10636 (2019-05-26)60sec.agd	60	0	0		0	0	0	0	0	0	7878	88	0	0	98.90%	1.10%	0.00%	0.00%	88	1.10%	14.7	885855	1326727	2047183	111.2	166.5	257	2579	2054	3692	111.2	166.5	257	2595361.6	353	4201.2	325.8	20951	2.6	56	2.6	0.4	173	7966	7966	6	0
10631	10631 (2019-05-26)60sec.agd	60	0	0		0	0	0	0	0	0	4342	80	0	0	98.19%	1.81%	0.00%	0.00%	80	1.81%	13.3	1085950	1192341	1195980	245.6	269.6	270.5	3349	2339	3771	245.6	269.6	270.5	2007817.9	481.3	5501.5	454.1	30227	6.8	107	6.8	10.3	1060	4422	4422	6	0
10603	10603 (2019-10-06)60sec.agd	60	0	0		0	0	0	0	0	0	4450	163	0	0	96.47%	3.53%	0.00%	0.00%	163	3.53%	27.2	1827596	1925083	2355800	396.2	417.3	510.7	4745	2933	3458	396.2	417.3	510.7	3549062.6	816.6	5597.4	769.4	71841	15.6	147	15.6	19.2	4161	4613	4613	6	0
10573	10573 (2019-08-25)60sec.agd	60	0	0		12	148	12.3	16	10	732618	4435	317	29	0	92.76%	6.63%	0.61%	0.00%	346	7.24%	57.7	1914518	2016120	2790538	400.4	421.7	583.7	5647	4576	4650	400.4	421.7	583.7	3939190.4	870.2	7052	823.9	53092	11.1	138	11.1	43.4	4528	4781	4781	6	24.66666667
10632	10632 (2019-05-26)60sec.agd	60	0	0		2	37	18.5	22	15	201466	4933	88	16	1	97.92%	1.75%	0.32%	0.02%	105	2.08%	17.5	781119	989115	1580710	155	196.3	313.8	7050	3346	8851	155	196.3	313.8	2021667.5	426.8	10443.3	401.3	20940	4.2	115	4.2	0.2	177	5038	5038	6	6.166666667
10604	10604 (2019-11-03)60sec.agd	60	0	0		4	47	11.8	14	10	156658	3869	295	2	0	92.87%	7.08%	0.05%	0.00%	297	7.13%	49.5	1493282	2107933	2112532	358.4	506	507.1	5549	3545	3606	358.4	506	507.1	3337074.2	852	6470.5	801	39604	9.5	133	9.5	1	291	4166	4166	6	7.833333333
10591	10591 (2019-06-02)60sec.agd	60	0	0		11	130	11.8	15	10	398417	4696	501	0	0	90.36%	9.64%	0.00%	0.00%	501	9.64%	83.5	1657470	3183982	3973280	318.9	612.7	764.5	2319	3341	4138	318.9	612.7	764.5	5354615	1062.8	4587.4	1030.3	48594	9.4	105	9.4	3.1	828	5197	5197	6	21.66666667
10614	10614 (2019-05-19)60sec.agd	60	0	0		6	124	20.7	51	10	637598	4206	206	46	1	94.33%	4.62%	1.03%	0.02%	253	5.67%	42.2	1331561	1341668	2068195	298.6	300.9	463.8	7754	5193	5663	298.6	300.9	463.8	2801884.8	683.2	9877.1	628.4	33519	7.5	147	7.5	5.4	3210	4459	4459	6	20.66666667
10606	10606 (2019-08-18)60sec.agd	60	0	0		3	37	12.3	14	11	143586	4988	275	0	0	94.77%	5.23%	0.00%	0.00%	275	5.23%	45.8	1849532	1803327	1683042	351.4	342.6	319.8	3666	2783	3365	351.4	342.6	319.8	3083080.8	617.6	4943.5	585.8	37496	7.1	113	7.1	1	547	5263	5263	6	6.166666667
10623	10623 (2019-05-19)60sec.agd	60	0	0		5	80	16	22	11	268651	4702	376	0	0	92.60%	7.40%	0.00%	0.00%	376	7.40%	62.7	1801541	2846940	2397383	354.8	560.6	472.1	3704	3661	4278	354.8	560.6	472.1	4134980.4	849.9	5467.2	814.3	50597	10	123	10	0.1	508	5078	5078	6	13.33333333
10265	10265 (2019-06-16)60sec.agd	60	0	0		2	24	12	14	10	73178	5059	36	0	0	99.29%	0.71%	0.00%	0.00%	36	0.71%	6	325236	746405	1423896	63.8	146.5	279.5	3023	3878	3701	63.8	146.5	279.5	1640237.4	342.3	6113.9	321.9	9834	1.9	105	1.9	0.3	142	5095	5095	6	4
10844	10844 (2019-03-10)60sec.agd	60	0	0		1	12	12	12	12	40541	5123	196	1	0	96.30%	3.68%	0.02%	0.00%	197	3.70%	32.8	1205344	1910535	1498199	226.6	359.1	281.6	3747	5370	4437	226.6	359.1	281.6	2710645.4	537.1	6852.4	509.5	44002	8.3	123	8.3	33.7	3041	5320	5320	6	2
10714	10714 (2019-06-30)60sec.agd	60	0	0		1	12	12	12	12	46499	5155	36	1	0	99.29%	0.69%	0.02%	0.00%	37	0.71%	6.2	628458	1621020	1660205	121	312.2	319.8	3485	4943	3790	121	312.2	319.8	2403943.8	486.9	6341.8	463	25456	4.9	116	4.9	6.6	1301	5192	5192	6	2
10811	10811 (2019-03-10)60sec.agd	60	0	0		4	74	18.5	30	11	456968	5376	178	44	8	95.90%	3.18%	0.78%	0.14%	230	4.10%	38.3	1710392	1084259	1683119	305.1	193.4	300.2	10514	3557	3949	305.1	193.4	300.2	2633239.1	501.2	11161.3	469.7	48343	8.6	159	8.6	0.2	267	5606	5606	6	12.33333333
10804	10804 (2019-03-10)60sec.agd	60	0	0		2	22	11	11	11	80201	6821	295	0	0	95.85%	4.15%	0.00%	0.00%	295	4.15%	49.2	1708396	1609326	2267424	240.1	226.2	318.6	4150	3027	4459	240.1	226.2	318.6	3263396.8	490	5246.7	458.6	46392	6.5	120	6.5	1.1	574	7116	7116	6	3.666666667
10712	10712 (2019-06-30)60sec.agd	60	0	0		13	298	22.9	40	10	1396795	3930	394	7	1	90.72%	9.10%	0.16%	0.02%	402	9.28%	67	1672381	2508949	1485668	386.1	579.2	343	4931	6755	6416	386.1	579.2	343	3361382.6	833.9	10540.9	775.9	60913	14.1	139	14.1	14.5	1084	4332	4332	6	49.66666667
10728	10728 (2019-09-22)60sec.agd	60	0	0		10	222	22.2	38	11	1109983	4454	304	18	0	93.26%	6.37%	0.38%	0.00%	322	6.74%	53.7	1715685	1865265	2129232	359.2	390.5	445.8	5372	3469	4485	359.2	390.5	445.8	3310048	752	6995	693.1	53728	11.2	139	11.2	22.8	3703	4776	4776	6	37
10907	10907 (2019-05-05)60sec.agd	60	0	0		3	33	11	12	10	136578	5198	354	4	0	93.56%	6.37%	0.07%	0.00%	358	6.44%	59.7	2119359	1315522	1781121	381.5	236.8	320.6	5342	3076	4043	381.5	236.8	320.6	3065073	576.5	6340.8	551.7	30494	5.5	121	5.5	0.1	210	5556	5556	6	5.5
10828	10828 (2019-03-10)60sec.agd	60	0	0		10	226	22.6	32	11	1055800	5708	367	36	0	93.41%	6.01%	0.59%	0.00%	403	6.59%	67.2	1880916	1573979	2208394	307.8	257.6	361.4	6046	4079	7870	307.8	257.6	361.4	3300342.2	567.7	9589.8	540.1	37065	6.1	125	6.1	2.9	1024	6111	6111	6	37.66666667
10840	10840 (2019-04-07)60sec.agd	60	0	0		4	76	19	38	11	376936	4835	189	3	0	96.18%	3.76%	0.06%	0.00%	192	3.82%	32	1055849	2347345	1254799	210	466.9	249.6	5165	4617	5276	210	466.9	249.6	2863453.5	605.3	8513.9	569.6	31392	6.2	117	6.2	16.4	2071	5027	5027	6	12.66666667
10980	10980 (2019-07-28)60sec.agd	60	0	0		6	78	13	17	11	263454	5980	440	0	0	93.15%	6.85%	0.00%	0.00%	440	6.85%	73.3	2210294	3320658	4498472	344.3	517.2	700.7	4401	5184	5146	344.3	517.2	700.7	6012355.6	1003.7	6011.3	936.5	56316	8.8	129	8.8	34	3541	6420	6420	6	13
10796	10796 (2019-09-01)60sec.agd	60	0	0		1	12	12	12	12	48227	4169	190	3	0	95.58%	4.36%	0.07%	0.00%	193	4.42%	32.2	1783660	1105005	2000355	408.9	253.3	458.6	3874	2727	6360	408.9	253.3	458.6	2898947.9	702.7	6752	664.6	35788	8.2	97	8.2	22.3	1937	4362	4362	6	2
10776	10776 (2019-07-28)60sec.agd	60	0	0		6	78	13	17	11	263454	5980	440	0	0	93.15%	6.85%	0.00%	0.00%	440	6.85%	73.3	2210294	3320658	4498472	344.3	517.2	700.7	4401	5184	5146	344.3	517.2	700.7	6012355.6	1003.7	6011.3	936.5	56316	8.8	129	8.8	34	3541	6420	6420	6	13
11002	11002 (2019-05-12)60sec.agd	60	0	0		2	70	35	53	17	587424	5425	110	27	26	97.08%	1.97%	0.48%	0.47%	163	2.92%	27.2	1424043	1635211	2140292	254.8	292.6	383	14928	10586	10622	254.8	292.6	383	3046746.4	577.8	19527.9	545.2	34469	6.2	157	6.2	1.5	796	5588	5588	6	11.66666667
10814	10814 (2019-03-17)60sec.agd	60	0	0		0	0	0	0	0	0	3941	40	0	0	99.00%	1.00%	0.00%	0.00%	40	1.00%	6.7	683653	1619507	1922745	171.7	406.8	483	3820	3846	2823	171.7	406.8	483	2605212.6	680.8	4944.8	654.4	22261	5.6	115	5.6	6.4	2619	3981	3981	6	0
10808	10808 (2019-03-10)60sec.agd	60	0	0		16	277	17.3	38	10	1310599	4222	391	25	2	90.99%	8.43%	0.54%	0.04%	418	9.01%	69.7	2162979	1869335	1664992	466.2	402.9	358.8	8790	3883	5326	466.2	402.9	358.8	3308336.4	761.2	9853.5	713	58583	12.6	158	12.6	8.7	1895	4640	4640	6	46.16666667
11033	11033 (2019-06-02)60sec.agd	60	0	0		3	67	22.3	39	10	362560	4850	387	24	3	92.14%	7.35%	0.46%	0.06%	414	7.86%	69	1963275	2430715	2809140	373	461.8	533.7	7472	8667	7266	373	461.8	533.7	4201677.2	840.2	11052.4	798.2	59050	11.2	114	11.2	7.3	903	5264	5264	6	11.16666667
10806	10806 (2019-03-10)60sec.agd	60	0	0		0	0	0	0	0	0	4640	48	0	0	98.98%	1.02%	0.00%	0.00%	48	1.02%	8	822546	720506	1112480	175.5	153.7	237.3	2990	2692	3306	175.5	153.7	237.3	1559911.1	358.7	4758.7	332.7	28398	6.1	128	6.1	1.6	1147	4688	4688	6	0
10824	10824 (2019-03-24)60sec.agd	60	0	0		6	178	29.7	38	11	819865	4764	286	1	0	94.32%	5.66%	0.02%	0.00%	287	5.68%	47.8	1753067	1686010	1509464	347.1	333.8	298.8	5452	3696	4000	347.1	333.8	298.8	2862578.4	616.7	6374.8	566.7	53236	10.5	118	10.5	3	434	5051	5051	6	29.66666667
10929	10929 (2019-03-24)60sec.agd	60	0	0		0	0	0	0	0	0	4822	174	0	0	96.52%	3.48%	0.00%	0.00%	174	3.48%	29	1380759	1668037	2170048	276.4	333.9	434.4	4285	3214	3351	276.4	333.9	434.4	3065607.8	640	5050.1	613.6	47023	9.4	132	9.4	6.7	1752	4996	4996	6	0
10941	10941 (2019-03-31)60sec.agd	60	0	0		5	234	46.8	59	34	1195728	4266	347	8	0	92.32%	7.51%	0.17%	0.00%	355	7.68%	59.2	1712590	2091922	1741952	370.6	452.7	377	5065	4067	5377	370.6	452.7	377	3216131.1	736	6843.3	696	50914	11	124	11	0.1	147	4621	4621	6	39
10994	10994 (2019-11-03)60sec.agd	60	0	0		1	13	13	13	13	50818	5111	198	7	0	96.14%	3.72%	0.13%	0.00%	205	3.86%	34.2	1395227	1495275	2128960	262.5	281.3	400.5	6254	2746	3070	262.5	281.3	400.5	2952113.9	593.6	7064.7	555.3	33616	6.3	120	6.3	2.9	1464	5316	5316	6	2.166666667
10920	10920 (2019-05-12)60sec.agd	60	0	0		4	107	26.8	39	11	659206	5257	257	63	0	94.26%	4.61%	1.13%	0.00%	320	5.74%	53.3	2023775	2015138	2277954	362.9	361.3	408.5	7710	3895	4330	362.9	361.3	408.5	3653152.2	701.7	8133.7	655	63950	11.5	175	11.5	32.6	4599	5577	5577	6	17.83333333
10008	10008 (2019-03-03)60sec.agd	60	0	0		0	0	0	0	0	0	4944	83	2	0	98.31%	1.65%	0.04%	0.00%	85	1.69%	14.2	1337563	1814826	2641966	266	360.9	525.3	4022	5787	4754	266	360.9	525.3	3473133	727.6	7692.7	690.6	36312	7.2	103	7.2	0	34	5029	5029	6	0
11014	11014 (2019-06-09)60sec.agd	60	0	0		8	239	29.9	69	10	1193038	4858	536	19	0	89.75%	9.90%	0.35%	0.00%	555	10.25%	92.5	2616624	2356694	1844489	483.4	435.4	340.8	7075	3961	3761	483.4	435.4	340.8	3975282.1	780	7602.4	734.4	81919	15.1	130	15.1	4.6	1659	5413	5413	6	39.83333333
10921	10921 (2019-05-26)60sec.agd	60	0	0		0	0	0	0	0	0	4777	76	0	0	98.43%	1.57%	0.00%	0.00%	76	1.57%	12.7	951248	909086	1736196	196	187.3	357.8	3200	3778	3556	196	187.3	357.8	2178459.7	475	6088.2	448.9	20635	4.3	111	4.3	1.5	230	4853	4853	6	0
10677	10677 (2019-09-29)60sec.agd	60	0	0		0	0	0	0	0	0	4993	134	0	0	97.39%	2.61%	0.00%	0.00%	134	2.61%	22.3	1145838	2152269	2569873	223.5	419.8	501.2	3455	3194	3510	223.5	419.8	501.2	3542520.8	723.5	4774.6	691	39676	7.7	116	7.7	0.4	632	5127	5127	6	0
10961	10961 (2019-08-25)60sec.agd	60	0	0		5	122	24.4	42	12	467026	4387	319	0	0	93.22%	6.78%	0.00%	0.00%	319	6.78%	53.2	1400755	1967193	2297808	297.7	418	488.3	3949	3489	3716	297.7	418	488.3	3333449.3	750.7	5200	708.3	65621	13.9	149	13.9	19.6	2274	4706	4706	6	20.33333333
10924	10924 (2019-05-26)60sec.agd	60	0	0		0	0	0	0	0	0	4854	59	0	0	98.80%	1.20%	0.00%	0.00%	59	1.20%	9.8	879939	1745233	1782139	179.1	355.2	362.7	2537	2544	2581	179.1	355.2	362.7	2645023.7	580.1	3523.6	538.4	36358	7.4	112	7.4	37.2	1559	4913	4913	6	0
10958	10958 (2019-07-21)60sec.agd	60	0	0		4	74	18.5	26	11	316215	3675	315	2	0	92.06%	7.89%	0.05%	0.00%	317	7.94%	52.8	1059226	1477838	1933480	265.3	370.2	484.3	4845	3889	4536	265.3	370.2	484.3	2654111.9	700.8	6851.3	664.9	32108	8	122	8	12.6	4280	3992	3992	6	12.33333333
10962	10962 (2019-08-25)60sec.agd	60	0	0		15	201	13.4	24	10	652969	5593	575	1	0	90.66%	9.32%	0.02%	0.00%	576	9.34%	96	2377409	3376582	3727141	385.4	547.3	604.2	3216	3610	5341	385.4	547.3	604.2	5562819.4	938.8	6646.7	901.7	64396	10.4	99	10.4	14	2960	6169	6169	6	33.5
10783	10783 (2019-08-25)60sec.agd	60	0	0		1	22	22	22	22	75823	5136	193	0	0	96.38%	3.62%	0.00%	0.00%	193	3.62%	32.2	1441160	2269008	1967798	270.4	425.8	369.3	4484	3148	3586	270.4	425.8	369.3	3331301.3	682.5	4932.4	625.1	58541	11	148	11	6	3732	5329	5329	6	3.666666667
10928	10928 (2019-03-24)60sec.agd	60	0	0		0	0	0	0	0	0	4872	85	5	0	98.19%	1.71%	0.10%	0.00%	90	1.81%	15	1036959	1630184	1571961	209	328.5	316.8	3821	4668	5156	209	328.5	316.8	2490751.9	533.4	7935.7	502	27137	5.5	139	5.5	1.4	978	4962	4962	6	0
10966	10966 (2019-08-25)60sec.agd	60	0	0		0	0	0	0	0	0	4635	17	0	0	99.63%	0.37%	0.00%	0.00%	17	0.37%	2.8	354145	790633	815043	76.1	170	175.2	3776	3130	3298	76.1	170	175.2	1189459.7	283.5	5210	255.7	13090	2.8	102	2.8	0.9	1036	4652	4652	6	0
10684	10684 (2019-11-03)60sec.agd	60	0	0		28	400	14.3	24	10	1361240	3919	873	0	0	81.78%	18.22%	0.00%	0.00%	873	18.22%	145.5	3196484	3260966	3203022	667	680.5	668.4	4149	3945	3904	667	680.5	668.4	5577702	1245.7	5622.7	1164	115766	24.2	133	24.2	151.4	4860	4792	4792	6	66.66666667
10931	10931 (2019-03-24)60sec.agd	60	0	0		4	68	17	26	10	210207	4541	197	1	0	95.82%	4.16%	0.02%	0.00%	198	4.18%	33	965606	1834306	683956	203.8	387.1	144.3	3516	3329	5144	203.8	387.1	144.3	2182858	488.3	7064.4	460.6	43843	9.3	132	9.3	32.1	2695	4739	4739	6	11.33333333
10935	10935 (2019-03-24)60sec.agd	60	0	0		1	19	19	19	19	73814	4485	132	2	0	97.10%	2.86%	0.04%	0.00%	134	2.90%	22.3	1057376	989476	1158990	228.9	214.2	250.9	5345	6138	5758	228.9	214.2	250.9	1854822	430.2	9267.8	401.6	25330	5.5	116	5.5	33	3781	4619	4619	6	3.166666667
10934	10934 (2019-03-24)60sec.agd	60	0	0		6	105	17.5	27	13	547830	4811	245	24	12	94.48%	4.81%	0.47%	0.24%	281	5.52%	46.8	1566114	1594033	1182927	307.6	313	232.3	10880	5743	6706	307.6	313	232.3	2528432.4	541.2	12961.5	496.5	42546	8.4	167	8.4	0.6	650	5092	5092	6	17.5
10283	10283 (2019-07-07)60sec.agd	60	0	0		0	0	0	0	0	0	5135	122	0	0	97.68%	2.32%	0.00%	0.00%	122	2.32%	20.3	1289596	1736972	1803881	245.3	330.4	343.1	3913	3593	3386	245.3	330.4	343.1	2816756.3	564.5	4913	535.8	27693	5.3	94	5.3	32.1	3516	5257	5257	6	0
10015	10015 (2019-03-10)60sec.agd	60	0	0		2	29	14.5	18	11	95837	4934	84	0	0	98.33%	1.67%	0.00%	0.00%	84	1.67%	14	695177	1164837	1439522	138.5	232.1	286.9	4138	3624	4138	138.5	232.1	286.9	1977963.6	432.9	6058.3	394.2	23516	4.7	121	4.7	3.3	1026	5018	5018	6	4.833333333
10271	10271 (2019-03-31)60sec.agd	60	0	0		2	20	10	10	10	67430	4713	118	0	0	97.56%	2.44%	0.00%	0.00%	118	2.44%	19.7	991319	1421443	1333431	205.2	294.2	276	3647	4440	3693	205.2	294.2	276	2186607.4	491	5841.2	452.6	35983	7.4	134	7.4	9.9	2972	4831	4831	6	3.333333333
10272	10272 (2019-03-31)60sec.agd	60	0	0		13	172	13.2	18	10	703713	5076	647	16	2	88.42%	11.27%	0.28%	0.03%	665	11.58%	110.8	2785907	3461964	3085638	485.3	603	537.5	7703	6063	7897	485.3	603	537.5	5409957	987.2	11184.4	942.3	77183	13.4	133	13.4	1.2	360	5741	5741	6	28.66666667
10171	10171 (2019-09-15)60sec.agd	60	0	0		7	148	21.1	35	10	575194	5195	314	9	0	94.15%	5.69%	0.16%	0.00%	323	5.85%	53.8	1808669	2029473	2662924	327.8	367.8	482.6	4491	3005	6571	327.8	367.8	482.6	3805418.3	740.3	7197.9	689.6	56021	10.2	125	10.2	67.4	4954	5518	5518	6	24.66666667
10167	10167 (2019-04-28)60sec.agd	60	0	0		17	272	16	33	10	957980	5091	452	0	0	91.85%	8.15%	0.00%	0.00%	452	8.15%	75.3	2539447	2146948	2908217	458.1	387.3	524.7	4769	2670	4035	458.1	387.3	524.7	4417680.7	852.3	5553.8	797	75132	13.6	135	13.6	23.6	5000	5543	5543	6	45.33333333
10154	10154 (2019-09-01)60sec.agd	60	0	0		13	375	28.8	70	10	1575849	5061	498	18	0	90.75%	8.93%	0.32%	0.00%	516	9.25%	86	2038148	1748615	3258145	365.5	313.5	584.2	4590	3284	5380	365.5	313.5	584.2	4222228.1	814.6	6788.9	757.1	84763	15.2	190	15.2	2.1	487	5577	5577	6	62.5
10175	10175 (2019-09-01)60sec.agd	60	0	0		3	47	15.7	18	12	152628	4391	103	1	0	97.69%	2.29%	0.02%	0.00%	104	2.31%	17.3	776893	1273289	1133310	172.8	283.3	252.1	3801	3624	3363	172.8	283.3	252.1	1873291	451.9	6236.2	416.7	28583	6.4	125	6.4	58.3	4072	4495	4495	6	7.833333333
10181	10181 (2019-05-05)60sec.agd	60	0	0		16	225	14.1	31	10	782202	3877	803	1	0	82.82%	17.15%	0.02%	0.00%	804	17.18%	134	2966436	2715686	4542948	633.7	580.2	970.5	5315	3050	4179	633.7	580.2	970.5	6067377.5	1356.7	6356.1	1296.2	75993	16.2	119	16.2	1.2	226	4681	4681	6	37.5
10223	10223 (2019-05-12)60sec.agd	60	0	0		0	0	0	0	0	0	5629	120	1	0	97.90%	2.09%	0.02%	0.00%	121	2.10%	20.2	1054036	1931021	1492653	183.3	335.8	259.6	3888	3491	4761	183.3	335.8	259.6	2658542.3	488.5	6968.4	462.4	29362	5.1	111	5.1	41.3	3260	5750	5750	6	0
10225	10225 (2019-06-09)60sec.agd	60	0	0		1	39	39	39	39	147854	6082	119	0	0	98.08%	1.92%	0.00%	0.00%	119	1.92%	19.8	1111544	2988729	1738673	179.3	482	280.4	3606	3147	3345	179.3	482	280.4	3631943.7	616.5	4588.5	585.7	40490	6.5	110	6.5	18.9	3687	6201	6201	6	6.5
10227	10227 (2019-09-08)60sec.agd	60	0	0		4	98	24.5	38	11	372528	4765	231	9	3	95.15%	4.61%	0.18%	0.06%	243	4.85%	40.5	1580185	1752917	1514360	315.5	350	302.4	9653	8714	10631	315.5	350	302.4	2804102.1	595.7	15197.3	559.9	37884	7.6	119	7.6	4.1	561	5008	5008	6	16.33333333
10220	10220 (2019-05-12)60sec.agd	60	0	0		2	36	18	23	13	130685	5712	262	0	0	95.61%	4.39%	0.00%	0.00%	262	4.39%	43.7	1417258	2683661	3098708	237.2	449.2	518.7	4056	3762	4441	237.2	449.2	518.7	4337354.9	756.9	6005.6	726	46274	7.7	110	7.7	10.3	1550	5974	5974	6	6
10267	10267 (2019-06-16)60sec.agd	60	0	0		0	0	0	0	0	0	5293	26	0	0	99.51%	0.49%	0.00%	0.00%	26	0.49%	4.3	430341	860465	1268279	80.9	161.8	238.4	2657	2332	2322	80.9	161.8	238.4	1591893.5	319.3	3234.4	299.3	17833	3.4	121	3.4	2.1	481	5319	5319	6	0
10296	10296 (2019-07-21)60sec.agd	60	0	0		2	21	10.5	11	10	67170	4677	150	0	0	96.89%	3.11%	0.00%	0.00%	150	3.11%	25	1290434	1082902	1947324	267.3	224.3	403.4	4593	3643	4158	267.3	224.3	403.4	2574872.3	570.7	6087.9	533.4	34384	7.1	124	7.1	5.6	1185	4827	4827	6	3.5
10285	10285 (2019-07-14)60sec.agd	60	0	0		10	160	16	57	10	625957	4905	360	3	0	93.11%	6.83%	0.06%	0.00%	363	6.89%	60.5	1462713	2162974	1735600	277.7	410.6	329.5	4675	5050	4391	277.7	410.6	329.5	3135329.8	628.5	7197.9	595.2	52844	10	152	10	1.7	393	5268	5268	6	26.66666667
10287	10287 (2019-07-14)60sec.agd	60	0	0		1	11	11	11	11	45085	5518	236	0	0	95.90%	4.10%	0.00%	0.00%	236	4.10%	39.3	1368984	2639432	1947629	237.9	458.7	338.5	3700	3818	4357	237.9	458.7	338.5	3554430.6	646.5	5564.6	617.7	45453	7.9	127	7.9	3.3	1172	5754	5754	6	1.833333333
10293	10293 (2019-07-28)60sec.agd	60	0	0		10	365	36.5	55	21	1829082	4728	456	45	1	90.40%	8.72%	0.86%	0.02%	502	9.60%	83.7	2331642	1819286	2431777	445.8	347.9	465	5913	4139	8733	445.8	347.9	465	3828824.3	795.3	9884.6	732.1	66861	12.8	147	12.8	62.6	4910	5230	5230	6	60.83333333
10161	10161 (2019-04-28)60sec.agd	60	0	0		0	0	0	0	0	0	4906	135	0	0	97.32%	2.68%	0.00%	0.00%	135	2.68%	22.5	1118339	1501326	1239661	221.8	297.8	245.9	4551	3303	4405	221.8	297.8	245.9	2245311	471.5	5206.1	445.4	35222	7	121	7	1.9	892	5041	5041	6	0
11000	11000 (2019-05-12)60sec.agd	60	0	0		3	56	18.7	35	10	258995	4717	155	8	1	96.64%	3.18%	0.16%	0.02%	164	3.36%	27.3	1148841	2278721	2196843	235.4	466.9	450.1	7054	8409	5519	235.4	466.9	450.1	3367272.5	718.5	10829.9	689.9	39188	8	130	8	3	1830	4881	4881	6	9.333333333
10864	10864 (2019-03-24)60sec.agd	60	0	0		3	100	33.3	36	31	353884	4443	239	0	0	94.90%	5.10%	0.00%	0.00%	239	5.10%	39.8	1524106	2120694	2153086	325.5	452.9	459.9	4529	3534	4050	325.5	452.9	459.9	3384674.5	778	5323.4	722.9	43219	9.2	119	9.2	1.5	493	4682	4682	6	16.66666667
11034	11034 (2019-06-02)60sec.agd	60	0	0		3	44	14.7	20	11	154735	5407	331	5	0	94.15%	5.76%	0.09%	0.00%	336	5.85%	56	1761241	2043648	2601413	306.7	355.9	453	4072	4177	4894	306.7	355.9	453	3747774.9	712	7104.4	652.6	40341	7	122	7	12.4	1336	5743	5743	6	7.333333333
10708	10708 (2019-06-30)60sec.agd	60	0	0		13	229	17.6	40	11	892562	5253	384	4	0	93.12%	6.81%	0.07%	0.00%	388	6.88%	64.7	1660703	1665311	1678726	294.4	295.2	297.6	5329	3844	5790	294.4	295.2	297.6	2889518.3	564.7	7715.7	512.2	66834	11.8	170	11.8	2.2	618	5641	5641	6	38.16666667
10881	10881(2019-07-28)60sec.agd	60	0	0		5	65	13	16	10	231217	4642	171	0	0	96.45%	3.55%	0.00%	0.00%	171	3.55%	28.5	1247110	1749949	2070855	259.1	363.6	430.3	4911	3301	4059	259.1	363.6	430.3	2984299.8	656.9	5985	620	47366	9.8	124	9.8	15.1	1918	4813	4813	6	10.83333333
10893	10893 (2019-06-30)60sec.agd	60	0	0		5	116	23.2	45	10	459613	4995	388	1	0	92.77%	7.21%	0.02%	0.00%	389	7.23%	64.8	2052773	2447005	2727959	381.3	454.5	506.7	5676	3158	3844	381.3	454.5	506.7	4200413.2	833.5	6336.9	780.2	72195	13.4	139	13.4	20.4	2767	5384	5384	6	19.33333333
11006	11006 (2019-05-19)60sec.agd	60	0	0		16	242	15.1	26	10	1021501	5044	470	55	0	90.57%	8.44%	0.99%	0.00%	525	9.43%	87.5	2639354	2722528	3936955	473.9	488.9	706.9	6647	4887	5669	473.9	488.9	706.9	5466073.8	1040.2	7667.3	981.5	71686	12.9	180	12.9	0.8	317	5569	5569	6	40.33333333
10711	10711 (2019-06-30)60sec.agd	60	0	0		4	50	12.5	14	11	170475	4898	329	3	0	93.65%	6.29%	0.06%	0.00%	332	6.35%	55.3	2448394	2565182	2420740	468.1	490.5	462.9	4955	4450	4875	468.1	490.5	462.9	4293573.6	859.6	7815.6	821	55110	10.5	144	10.5	7.3	698	5230	5230	6	8.333333333
10707	10707 (2019-06-30)60sec.agd	60	0	0		0	0	0	0	0	0	4460	64	0	0	98.59%	1.41%	0.00%	0.00%	64	1.41%	10.7	1264134	1882627	2417471	279.4	416.1	534.4	3080	2689	2848	279.4	416.1	534.4	3314586.7	765.6	4019.2	732.7	52964	11.7	108	11.7	1.6	734	4524	4524	6	0
10207	10207 (2019-03-24)60sec.agd	60	0	0		3	40	13.3	17	10	163096	4444	136	2	0	96.99%	2.97%	0.04%	0.00%	138	3.01%	23	1007653	1848535	1952219	219.9	403.4	426.1	4465	5797	4333	219.9	403.4	426.1	2871167.9	665.4	7493.2	626.6	31957	7	126	7	0.9	411	4582	4582	6	6.666666667
10209	10209 (2019-05-05)60sec.agd	60	0	0		0	0	0	0	0	0	5238	56	1	0	98.92%	1.06%	0.02%	0.00%	57	1.08%	9.5	998324	1523461	2131037	188.5	287.7	402.5	3934	3497	5018	188.5	287.7	402.5	2803373.5	559.6	7272.3	529.4	29374	5.5	123	5.5	0.5	165	5295	5295	6	0
10166	10166 (2019-04-28)10sec.agd	10	0	0		0	0	0	0	0	0	4613.5	104.5	1.833333333	0.333333333	97.74%	2.21%	0.04%	0.01%	106.6666667	2.26%	17.8	439370	784772	1033020	15.5	27.7	36.5	963	1409	1043	93.1	166.3	218.9	1369687.3	53.1	1949.8	290.2	15884	0.6	21	3.4	0	57	28321	4720.17	6	0
10182	10182 (2019-05-05)60sec.agd	60	0	0		3	55	18.3	27	12	190718	4643	127	1	0	97.32%	2.66%	0.02%	0.00%	128	2.68%	21.3	781481	1478239	1258174	163.8	309.8	263.7	3133	3148	5227	163.8	309.8	263.7	2092583.3	462.7	6754.9	438.6	30624	6.4	126	6.4	3.9	2052	4771	4771	6	9.166666667
10217	10217 (2019-05-12)60sec.agd	60	0	0		8	119	14.9	26	10	436018	4824	420	0	0	91.99%	8.01%	0.00%	0.00%	420	8.01%	70	1336522	2112079	3317185	254.9	402.8	632.6	4625	2991	4153	254.9	402.8	632.6	4153418.5	835.1	5939.5	792	33246	6.3	127	6.3	4	1670	5244	5244	6	19.83333333
10202	10202 (2019-03-24)60sec.agd	60	0	0		0	0	0	0	0	0	4365	79	0	0	98.22%	1.78%	0.00%	0.00%	79	1.78%	13.2	617908	1321564	881208	139	297.4	198.3	3199	4602	4000	139	297.4	198.3	1704367.7	406.2	6028.7	383.5	19692	4.4	126	4.4	10.5	4789	4444	4444	6	0
10203	10203 (2019-03-24)60sec.agd	60	0	0		4	57	14.3	24	10	207769	5110	258	2	0	95.16%	4.80%	0.04%	0.00%	260	4.84%	43.3	1194965	1884455	2287940	222.5	350.9	426.1	5218	3668	6436	222.5	350.9	426.1	3195900.7	633.5	9061.1	595.1	45998	8.6	123	8.6	9.9	1604	5370	5370	6	9.5
10206	10206 (2019-03-24)60sec.agd	60	0	0		2	24	12	14	10	73908	5431	162	0	1	97.09%	2.90%	0.00%	0.02%	163	2.91%	27.2	2407190	3353432	2745371	430.3	599.5	490.8	5032	6126	5851	430.3	599.5	490.8	4957532.8	924.5	9853.1	886.2	65715	11.7	116	11.7	1.6	417	5594	5594	6	4
10190	10190 (2019-05-05)60sec.agd	60	0	0		2	20	10	10	10	70925	4791	426	1	0	91.82%	8.16%	0.02%	0.00%	427	8.18%	71.2	2018851	1538019	3720978	386.9	294.8	713.1	3373	3829	4774	386.9	294.8	713.1	4504102.5	902.3	6755.6	863.2	64680	12.4	134	12.4	1.2	933	5218	5218	6	3.333333333
10282	10282 (2019-07-07)60sec.agd	60	0	0		14	301	21.5	62	10	1269866	5894	467	10	0	92.51%	7.33%	0.16%	0.00%	477	7.49%	68.1	2108844	2120442	2656569	331	332.8	417	7818	5035	4457	331	332.8	417	4000107	661.8	8850.6	627.9	62612	9.8	163	9.8	6.3	1449	6371	6371	7	43
10788	10788 (2019-08-11)60sec.agd	60	0	0		6	107	17.8	30	10	414057	5541	211	1	0	96.31%	3.67%	0.02%	0.00%	212	3.69%	30.3	1498757	2632986	2144742	260.5	457.7	372.8	4876	3170	5251	260.5	457.7	372.8	3711981.4	696.1	6788.2	645.2	45374	7.9	117	7.9	13.2	1653	5753	5753	7	15.28571429
10252	10252 (2019-06-09)60sec.agd	60	0	0		9	102	11.3	13	10	386107	5419	518	5	5	91.12%	8.71%	0.08%	0.08%	528	8.88%	75.4	2311491	3016886	3605320	388.7	507.3	606.2	10164	8400	5996	388.7	507.3	606.2	5238599.4	920	13206.6	880.9	51406	8.6	145	8.6	4.2	1025	5947	5947	7	14.57142857
10258	10258 (2019-06-16)60sec.agd	60	0	0		0	0	0	0	0	0	5572	81	10	0	98.39%	1.43%	0.18%	0.00%	91	1.61%	13	910248	1194339	1981757	160.7	210.9	349.9	7126	6170	6727	160.7	210.9	349.9	2486434.8	471.8	9507.4	439.1	24721	4.4	105	4.4	14.1	1066	5663	5663	7	0
10238	10238 (2019-08-25)60sec.agd	60	0	0		8	184	23	53	10	797095	6091	418	4	0	93.52%	6.42%	0.06%	0.00%	422	6.48%	60.3	2254841	3669309	2207543	346.2	563.4	338.9	8506	3724	3685	346.2	563.4	338.9	4839564.3	804.3	8612.2	743.1	83107	12.8	129	12.8	2.5	1071	6513	6513	7	26.28571429
10511	10511 (2019-09-08)60sec.agd	60	0	0		18	442	24.6	63	10	2094900	5312	926	70	0	84.21%	14.68%	1.11%	0.00%	996	15.79%	142.3	3715154	3101940	4853427	589	491.7	769.4	5951	6070	5757	589	491.7	769.4	6854207.1	1139.9	8841.5	1086.6	77443	12.3	122	12.3	64.1	3304	6308	6308	7	63.14285714
10232	10232 (2019-06-09)60sec.agd	60	0	0		6	118	19.7	34	11	503292	4642	283	0	0	94.25%	5.75%	0.00%	0.00%	283	5.75%	40.4	1480359	2017910	2077220	300.6	409.7	421.8	4897	2684	3197	300.6	409.7	421.8	3252424.7	723.6	5371.2	660.4	44014	8.9	110	8.9	24.5	1568	4925	4925	7	16.85714286
10231	10231 (2019-06-09)60sec.agd	60	0	0		1	14	14	14	14	47697	6347	144	0	0	97.78%	2.22%	0.00%	0.00%	144	2.22%	20.6	1289792	1936510	2580798	198.7	298.3	397.6	3394	3365	3431	198.7	298.3	397.6	3474788.2	561.8	4686.6	535.3	40095	6.2	127	6.2	3.8	739	6491	6491	7	2
10196	10196 (2019-05-19)60sec.agd	60	0	0		15	327	21.8	68	10	1831157	5763	653	35	68	88.40%	10.02%	0.54%	1.04%	756	11.60%	108	3647018	3415844	4942618	559.4	524	758.2	14162	6003	4647	559.4	524	758.2	7028385.5	1166.5	14647.6	1078.1	108257	16.6	161	16.6	5.3	914	6519	6519	7	46.71428571
10889	10889 (2019-03-24)60sec.agd	60	0	0		3	73	24.3	52	10	269175	7111	122	0	0	98.31%	1.69%	0.00%	0.00%	122	1.69%	17.4	960962	1364374	1104023	132.9	188.6	152.6	3679	3090	4330	132.9	188.6	152.6	2000957.6	297.5	5560.7	276.6	29943	4.1	127	4.1	0.1	234	7233	7233	7	10.42857143
10847	10847 (2019-03-10)60sec.agd	60	0	0		0	0	0	0	0	0	5703	124	0	0	97.87%	2.13%	0.00%	0.00%	124	2.13%	17.7	1124719	1622144	2114562	193	278.4	362.9	5399	2734	3434	193	278.4	362.9	2892700.5	540.6	6074.7	496.4	39210	6.7	117	6.7	10.3	2802	5827	5827	7	0
10785	10785 (2019-08-11)60sec.agd	60	0	0		0	0	0	0	0	0	6635	180	0	0	97.36%	2.64%	0.00%	0.00%	180	2.64%	25.7	2475291	3560727	4222818	363.2	522.5	619.6	2825	3000	3595	363.2	522.5	619.6	6052936	921.7	5138.5	888.2	98514	14.5	115	14.5	0.6	245	6815	6815	7	0
10774	10774 (2019-07-28)60sec.agd	60	0	0		0	0	0	0	0	0	6533	118	0	0	98.23%	1.77%	0.00%	0.00%	118	1.77%	16.9	2291483	3330445	3526677	344.5	500.7	530.2	3955	3672	3549	344.5	500.7	530.2	5364718.9	853.5	5509.1	806.6	72786	10.9	131	10.9	4.7	3065	6651	6651	7	0
10823	10823 (2019-03-17)60sec.agd	60	0	0		1	27	27	27	27	90819	6589	157	9	0	97.54%	2.32%	0.13%	0.00%	166	2.46%	23.7	1413375	2088454	2229379	209.2	309.2	330	6074	7228	5477	209.2	309.2	330	3365917.4	535.6	8462.9	498.3	38439	5.7	142	5.7	0.3	453	6755	6755	7	3.857142857
10561	10561 (2019-07-07)60sec.agd	60	0	0		0	0	0	0	0	0	5250	95	1	0	98.20%	1.78%	0.02%	0.00%	96	1.80%	13.7	1118270	2486214	2092277	209.2	465.1	391.4	3728	4777	4978	209.2	465.1	391.4	3436482.3	681.9	7382.1	642.8	40708	7.6	137	7.6	22.2	2910	5346	5346	7	0
10531	10531 (2019-10-06)60sec.agd	60	0	0		8	95	11.9	15	10	326257	4964	366	5	0	93.05%	6.86%	0.09%	0.00%	371	6.95%	53	2208896	4982155	1968302	414	933.9	368.9	5336	4471	5333	414	933.9	368.9	5794420	1130.1	7871.9	1086.1	75227	14.1	122	14.1	1.8	328	5335	5335	7	13.57142857
10159	10159 (2019-07-28)60sec.agd	60	0	0		7	171	24.4	51	11	649044	7095	313	3	0	95.74%	4.22%	0.04%	0.00%	316	4.26%	45.1	2662586	2092932	2636605	359.3	282.4	355.8	5270	3412	3930	359.3	282.4	355.8	4292017.5	623.4	6535.1	579.1	58342	7.9	125	7.9	10.4	2104	7411	7411	7	24.42857143
10156	10156 (2019-04-14)60sec.agd	60	0	0		2	23	11.5	13	10	99514	5417	211	5	0	96.17%	3.75%	0.09%	0.00%	216	3.83%	30.9	1658030	1632777	2272824	294.3	289.9	403.5	5314	4363	4261	294.3	289.9	403.5	3252807	611	6955.8	577.5	40079	7.1	121	7.1	16.4	2839	5633	5633	7	3.285714286
10717	10717 (2019-07-21)60sec.agd	60	0	0		4	67	16.8	23	11	329275	6321	396	19	1	93.83%	5.88%	0.28%	0.01%	416	6.17%	59.4	2558939	2350843	3626234	379.8	348.9	538.3	7907	5186	7798	379.8	348.9	538.3	5022370.4	794.6	10121.1	745.5	70136	10.4	155	10.4	14.2	2748	6737	6737	7	9.571428571
10718	10718 (2019-07-28)60sec.agd	60	0	0		0	0	0	0	0	0	6564	63	1	0	99.03%	0.95%	0.02%	0.00%	64	0.97%	9.1	729061	1473656	1763961	110	222.3	266.1	3549	3562	3943	110	222.3	266.1	2411379.3	385.2	6301	363.8	23891	3.6	68	3.6	4.7	1411	6628	6628	7	0
10187	10187 (2019-05-05)60sec.agd	60	0	0		3	37	12.3	15	10	131431	5418	228	1	0	95.94%	4.04%	0.02%	0.00%	229	4.06%	32.7	1751294	2592494	1657314	310.1	459.1	293.5	5621	3539	4815	310.1	459.1	293.5	3540444.3	656.6	6928.1	627	64633	11.4	138	11.4	0.4	297	5647	5647	7	5.285714286
10188	10188 (2019-05-05)60sec.agd	60	0	0		24	414	17.3	38	10	2001852	5425	888	40	53	84.69%	13.86%	0.62%	0.83%	981	15.31%	140.1	3677173	3545043	5684151	574	553.4	887.3	11847	4543	6244	574	553.4	887.3	7641891.4	1279.2	11967.9	1192.9	111008	17.3	161	17.3	2.1	811	6406	6406	7	59.14285714
10194	10194 (2019-05-05)60sec.agd	60	0	0		2	30	15	16	14	137969	6387	136	9	0	97.78%	2.08%	0.14%	0.00%	145	2.22%	20.7	1993826	3189863	3185252	305.2	488.3	487.6	7054	3852	5558	305.2	488.3	487.6	4929137.7	810.3	8160.4	754.6	76207	11.7	148	11.7	9.6	1251	6532	6532	7	4.285714286
10580	10580 (2019-06-02)60sec.agd	60	0	0		7	82	11.7	14	10	294871	8321	281	3	0	96.70%	3.27%	0.03%	0.00%	284	3.30%	40.6	1794853	1779301	2372369	208.6	206.8	275.7	4339	3147	5207	208.6	206.8	275.7	3466344.5	426	6976.8	402.8	44916	5.2	131	5.2	8	3542	8605	8605	7	11.71428571
10722	10722 (2019-08-18)60sec.agd	60	0	0		1	12	12	12	12	79372	6101	72	9	6	98.59%	1.16%	0.15%	0.10%	87	1.41%	12.4	705588	1488214	1314273	114	240.5	212.4	5332	38484	32161	114	240.5	212.4	2107118.6	363	50435.9	340.5	25720	4.2	121	4.2	18.8	4489	6188	6188	7	1.714285714
10169	10169 (2019-08-11)60sec.agd	60	0	0		5	194	38.8	65	18	759757	6117	385	2	0	94.05%	5.92%	0.03%	0.00%	387	5.95%	55.3	2134414	2449907	2815190	328.2	376.7	432.8	4927	3134	4655	328.2	376.7	432.8	4299193.2	716.4	7106	661	68644	10.6	137	10.6	10.2	1644	6504	6504	7	27.71428571
10240	10240 (2019-08-25)60sec.agd	60	0	0		7	106	15.1	17	12	395790	5345	165	1	0	96.99%	2.99%	0.02%	0.00%	166	3.01%	23.7	843921	1756092	1272475	153.1	318.7	230.9	3761	4665	5566	153.1	318.7	230.9	2327069.9	462.6	7703.6	422.3	32947	6	134	6	23.9	4781	5511	5511	7	15.14285714
10590	10590 (2019-06-02)60sec.agd	60	0	0		0	0	0	0	0	0	5341	57	0	0	98.94%	1.06%	0.00%	0.00%	57	1.06%	8.1	1403545	3136019	1949968	260	581	361.2	3691	3087	2954	260	581	361.2	3950560.6	760	4861.4	731.9	40923	7.6	102	7.6	0	0	5398	5398	7	0
10160	10160 (2019-04-28)60sec.agd	60	0	0		7	241	34.4	52	10	1209305	5689	304	40	0	94.30%	5.04%	0.66%	0.00%	344	5.70%	49.1	1837479	2793957	2583046	304.6	463.1	428.2	7792	4658	5118	304.6	463.1	428.2	4225476.5	770.8	8520.9	700.4	63028	10.4	168	10.4	7	950	6033	6033	7	34.42857143
10147	10147 (2019-04-07)60sec.agd	60	0	0		3	34	11.3	12	11	110161	4655	317	4	1	93.53%	6.37%	0.08%	0.02%	322	6.47%	46	2046813	2334093	2613745	411.3	469	525.2	5416	5778	6480	411.3	469	525.2	4058213.5	853.5	10232.7	815.4	54285	10.9	135	10.9	4.8	763	4977	4977	7	4.857142857
10922	10922 (2019-06-02)60sec.agd	60	0	0		4	48	12	16	10	159935	6132	284	0	0	95.57%	4.43%	0.00%	0.00%	284	4.43%	40.6	2215177	1927280	2070666	345.3	300.4	322.7	4489	2979	4351	345.3	300.4	322.7	3592920.1	589.2	5872.1	560	51570	8	135	8	8	1465	6416	6416	7	6.857142857
10923	10923 (2019-05-26)60sec.agd	60	0	0		0	0	0	0	0	0	5513	17	0	0	99.69%	0.31%	0.00%	0.00%	17	0.31%	2.4	413403	901195	929906	74.8	163	168.2	3009	3344	3619	74.8	163	168.2	1359330.6	260.5	5610.9	245.8	14031	2.5	105	2.5	15.2	4710	5530	5530	7	0
10116	10116 (2019-03-24)60sec.agd	60	0	0		17	307	18.1	53	10	1062480	5414	689	1	0	88.70%	11.29%	0.02%	0.00%	690	11.30%	98.6	2536463	4244961	4518000	415.5	695.4	740.2	4762	3737	4660	415.5	695.4	740.2	6698183.5	1158.9	7411.4	1097.3	96571	15.8	131	15.8	1.8	484	6104	6104	7	43.85714286
10089	10089 (2019-03-17)60sec.agd	60	0	0		9	119	13.2	22	10	409641	5015	549	3	0	90.08%	9.86%	0.05%	0.00%	552	9.92%	78.9	2063504	2047032	4035769	370.7	367.7	724.9	5132	2598	5593	370.7	367.7	724.9	4973511.9	931.2	7188.4	893.4	68192	12.2	127	12.2	50.4	3331	5567	5567	7	17
10955	10955 (2019-07-28)60sec.agd	60	0	0		2	22	11	12	10	121012	6023	223	3	3	96.34%	3.57%	0.05%	0.05%	229	3.66%	32.7	1572244	2788176	2734532	251.5	446	437.4	5227	11720	9166	251.5	446	437.4	4209933.7	708.7	15770.1	673.4	59755	9.6	120	9.6	16.2	4110	6252	6252	7	3.142857143
11037	11037 (2019-09-15)60sec.agd	60	0	0		8	161	20.1	44	11	796420	5615	451	64	0	91.60%	7.36%	1.04%	0.00%	515	8.40%	73.6	2096865	2248271	2569109	342.1	366.8	419.1	6872	4417	5908	342.1	366.8	419.1	4006480.5	695.1	7939.5	653.6	51102	8.3	124	8.3	27.9	3151	6130	6130	7	23
10062	10062 (2019-03-10)60sec.agd	60	0	0		1	10	10	10	10	36102	5710	217	0	0	96.34%	3.66%	0.00%	0.00%	217	3.66%	31	2060037	1804572	3258876	347.6	304.5	549.8	4527	4238	4127	347.6	304.5	549.8	4256818.7	766.6	5769.6	718.2	38382	6.5	124	6.5	5.4	3406	5927	5927	7	1.428571429
11001	11001 (2019-05-12)60sec.agd	60	0	0		1	16	16	16	16	65083	6006	154	0	0	97.50%	2.50%	0.00%	0.00%	154	2.50%	22	1481824	1933331	2252108	240.6	313.9	365.6	3743	4179	3480	240.6	313.9	365.6	3317463.1	566.2	5544.6	538.5	42465	6.9	113	6.9	5.1	1390	6160	6160	7	2.285714286
10087	10087 (2019-05-05)60sec.agd	60	0	0		0	0	0	0	0	0	7349	92	1	0	98.75%	1.24%	0.01%	0.00%	93	1.25%	13.3	1428034	1966972	1624299	191.9	264.3	218.3	4040	3991	3933	191.9	264.3	218.3	2923458.1	445.9	6215.1	392.8	36144	4.9	129	4.9	0.2	125	7442	7442	7	0
10090	10090 (2019-03-17)60sec.agd	60	0	0		20	340	17	29	10	1164713	4616	818	2	0	84.92%	15.05%	0.04%	0.00%	820	15.08%	117.1	2538980	2847067	4899453	467.1	523.7	901.3	4105	3842	4550	467.1	523.7	901.3	6209416.2	1200.3	6673.1	1142.3	64880	11.9	132	11.9	7.6	1384	5436	5436	7	48.57142857
10078	10078 (2019-03-24)60sec.agd	60	0	0		4	64	16	28	11	234499	7974	318	1	0	96.15%	3.83%	0.01%	0.00%	319	3.85%	45.6	2225926	4225488	4778057	268.4	509.5	576.2	4311	4296	4349	268.4	509.5	576.2	6755688.3	854.5	7161.3	814.6	89086	10.7	129	10.7	5.7	2709	8293	8293	7	9.142857143
10118	10118 (2019-05-05)60sec.agd	60	0	0		3	125	41.7	43	40	501523	5224	258	0	0	95.29%	4.71%	0.00%	0.00%	258	4.71%	36.9	1494278	2032048	1819833	272.6	370.7	332	5014	3606	4099	272.6	370.7	332	3110285.8	628.1	6144.7	567.4	51726	9.4	140	9.4	2.9	2427	5482	5482	7	17.85714286
10627	10627 (2019-05-26)60sec.agd	60	0	0		1	11	11	11	11	33873	5833	183	0	0	96.96%	3.04%	0.00%	0.00%	183	3.04%	26.1	1638379	1257111	2108269	272.3	209	350.4	4875	3183	5262	272.3	209	350.4	2951171.3	534.9	5919.6	490.6	36693	6.1	120	6.1	0.5	349	6016	6016	7	1.571428571
10964	10964 (2019-08-25)60sec.agd	60	0	0		8	140	17.5	28	11	570862	5284	282	8	0	94.80%	5.06%	0.14%	0.00%	290	5.20%	41.4	1579674	1636581	2193517	283.4	293.6	393.5	7266	4142	5330	283.4	293.6	393.5	3159950	605.2	9087.1	566.9	54497	9.8	146	9.8	40.3	4712	5574	5574	7	20
11058	11058 (2019-09-29)60sec.agd	60	0	0		3	43	14.3	18	10	158071	5335	86	0	0	98.41%	1.59%	0.00%	0.00%	86	1.59%	12.3	782747	815543	1217031	144.4	150.4	224.5	3546	2281	2667	144.4	150.4	224.5	1661014.1	330.4	4335.1	306.4	29197	5.4	107	5.4	24.1	2244	5421	5421	7	6.142857143
10610	10610 (2019-05-19)60sec.agd	60	0	0		9	104	11.6	14	10	371226	6397	543	1	0	92.16%	7.82%	0.01%	0.00%	544	7.84%	77.7	2256132	1907688	4063169	325	274.8	585.4	4714	3305	4963	325	274.8	585.4	5023818	766.6	6239.3	723.8	55154	7.9	113	7.9	1.7	1553	6941	6941	7	14.85714286
10956	10956 (2019-07-21)60sec.agd	60	0	0		1	10	10	10	10	28437	9255	126	0	0	98.66%	1.34%	0.00%	0.00%	126	1.34%	18	1819253	2205424	2512535	193.9	235.1	267.8	3752	2986	3354	193.9	235.1	267.8	3806101.5	428.8	4718	405.7	36202	3.9	119	3.9	16.4	4430	9381	9381	7	1.428571429
10612	10612 (2019-05-19)60sec.agd	60	0	0		23	290	12.6	19	10	1123909	5389	856	5	0	86.22%	13.70%	0.08%	0.00%	861	13.78%	123	2736328	3535884	4467132	437.8	565.7	714.7	4886	4224	5535	437.8	565.7	714.7	6320224.3	1073.5	7561.5	1011.2	80950	13	129	13	2	400	6250	6250	7	41.42857143
10093	10093 (2019-03-17)60sec.agd	60	0	0		2	31	15.5	19	12	110679	6867	227	1	0	96.79%	3.20%	0.01%	0.00%	228	3.21%	32.6	1983914	2746739	3013253	279.6	387.1	424.7	7093	3848	4048	279.6	387.1	424.7	4534333.9	683.2	8321.7	639.1	68565	9.7	134	9.7	2.8	1151	7095	7095	7	4.428571429
10984	10984 (2019-10-06)60sec.agd	60	0	0		2	22	11	11	11	84693	5403	301	0	0	94.72%	5.28%	0.00%	0.00%	301	5.28%	43	1825528	2042602	2655522	320	358.1	465.6	4714	2677	4142	320	358.1	465.6	3815307.7	741.7	5476	668.9	57148	10	124	10	2.6	766	5704	5704	7	3.142857143
10703	10703 (2019-07-14)60sec.agd	60	0	0		0	0	0	0	0	0	5593	142	2	0	97.49%	2.48%	0.03%	0.00%	144	2.51%	20.6	1518404	1896653	2882761	264.7	330.6	502.5	4688	3086	5976	264.7	330.6	502.5	3770033.7	691.6	8198.4	657.1	48816	8.5	123	8.5	3	471	5737	5737	7	0
10990	10990 (2019-10-20)60sec.agd	60	0	0		0	0	0	0	0	0	6575	212	1	0	96.86%	3.12%	0.01%	0.00%	213	3.14%	30.4	1786448	1192943	1552638	263.2	175.7	228.7	4283	2912	3652	263.2	175.7	228.7	2650508.3	412.1	6337.3	390.5	33213	4.9	116	4.9	2	1046	6788	6788	7	0
10213	10213 (2019-05-12)60sec.agd	60	0	0		15	251	16.7	30	10	910271	5555	405	0	0	93.20%	6.80%	0.00%	0.00%	405	6.80%	57.9	1841773	3124782	2452907	309	524.3	411.6	4382	3849	3824	309	524.3	411.6	4378714.8	782.6	5676	734.7	61143	10.3	123	10.3	7.6	1836	5960	5960	7	35.85714286
10871	10871 (2019-10-13)60sec.agd	60	0	0		9	159	17.7	49	10	761309	6659	348	50	0	94.36%	4.93%	0.71%	0.00%	398	5.64%	56.9	2669803	3597807	2809471	378.3	509.8	398.1	8352	3556	4081	378.3	509.8	398.1	5288212.4	792.1	8894.9	749.4	82208	11.6	166	11.6	2.5	509	7057	7057	7	22.71428571
10699	10699 (2019-08-25)60sec.agd	60	0	0		11	173	15.7	23	10	553182	5228	269	1	0	95.09%	4.89%	0.02%	0.00%	270	4.91%	38.6	1440745	2142237	2321798	262	389.6	422.3	4067	4837	4489	262	389.6	422.3	3472127.8	703.6	6919.1	631.5	53658	9.8	111	9.8	49.9	2515	5498	5498	7	24.71428571
10872	10872 (2019-10-13)60sec.agd	60	0	0		1	10	10	10	10	28904	5433	172	6	0	96.83%	3.07%	0.11%	0.00%	178	3.17%	25.4	949972	1090405	1581530	169.3	194.3	281.9	4783	3974	6272	169.3	194.3	281.9	2143050.9	406.8	7775.1	381.9	26199	4.7	117	4.7	4	2880	5611	5611	7	1.428571429
11012	11012 (2019-06-02)60sec.agd	60	0	0		10	135	13.5	18	10	484833	5864	612	7	0	90.45%	9.44%	0.11%	0.00%	619	9.55%	88.4	3367574	3646787	4927855	519.4	562.5	760.1	7239	3325	3832	519.4	562.5	760.1	6994523.9	1135.6	7757.4	1078.9	72520	11.2	127	11.2	8.2	1316	6483	6483	7	19.28571429
10073	10073 (2019-03-24)60sec.agd	60	0	0		10	121	12.1	15	10	393605	5310	459	1	0	92.03%	7.95%	0.02%	0.00%	460	7.97%	65.7	1862738	2930925	4341572	322.8	508	752.4	4405	3241	7724	322.8	508	752.4	5559618.8	1029	9464.1	963.5	46688	8.1	129	8.1	3.2	1266	5770	5770	7	17.28571429
10644	10644 (2019-06-02)60sec.agd	60	0	0		3	30	10	10	10	97626	5828	247	0	0	95.93%	4.07%	0.00%	0.00%	247	4.07%	35.3	1779781	2740685	1610679	293	451.1	265.1	4690	3399	3647	293	451.1	265.1	3643248.8	630.9	5553.5	599.7	68928	11.3	123	11.3	1.9	900	6075	6075	7	4.285714286
10086	10086 (2019-05-05)60sec.agd	60	0	0		0	0	0	0	0	0	6274	195	0	0	96.99%	3.01%	0.00%	0.00%	195	3.01%	27.9	1910863	3103094	4036273	295.4	479.7	623.9	4063	2845	4307	295.4	479.7	623.9	5438022.6	882	5150.7	840.6	65593	10.1	141	10.1	0.7	994	6469	6469	7	0
10025	10025 (2019-03-24)60sec.agd	60	0	0		0	0	0	0	0	0	5819	25	2	0	99.54%	0.43%	0.03%	0.00%	27	0.46%	3.9	889317	1673298	2136476	152.1	286.2	365.5	3190	3190	4606	152.1	286.2	365.5	2855755.7	523	6301.1	488.5	21275	3.6	98	3.6	2.1	1489	5846	5846	7	0
10114	10114 (2019-03-24)60sec.agd	60	0	0		9	143	15.9	28	10	589723	5632	309	0	0	94.80%	5.20%	0.00%	0.00%	309	5.20%	44.1	1253756	2291992	2494092	211	385.8	419.8	3810	3733	4627	211	385.8	419.8	3611873	636.1	6124.1	608	46649	7.9	119	7.9	44.3	4692	5941	5941	7	20.42857143
11035	11035 (2019-06-02)60sec.agd	60	0	0		9	228	25.3	45	10	967016	5078	343	41	0	92.97%	6.28%	0.75%	0.00%	384	7.03%	54.9	2208226	2601182	2757136	404.3	476.2	504.8	6634	3061	3413	404.3	476.2	504.8	4386822.2	874.6	7290.2	803.2	78284	14.3	183	14.3	17.1	1660	5462	5462	7	32.57142857
10112	10112 (2019-03-24)60sec.agd	60	0	0		0	0	0	0	0	0	6487	43	0	0	99.34%	0.66%	0.00%	0.00%	43	0.66%	6.1	739484	1938311	1634862	113.2	296.8	250.4	3915	3578	3256	113.2	296.8	250.4	2641336.8	430.7	5334.4	404.5	26803	4.1	111	4.1	33.5	2962	6530	6530	7	0
10803	10803 (2019-03-03)60sec.agd	60	0	0		4	50	12.5	15	11	198421	7003	218	2	0	96.95%	3.02%	0.03%	0.00%	220	3.05%	27.5	1723670	2459446	1883376	238.6	340.5	260.7	4231	4522	5662	238.6	340.5	260.7	3544999	512.5	7612.8	490.8	56094	7.8	107	7.8	1.6	1026	7223	7223	8	6.25
10125	10125 (2019-05-05)60sec.agd	60	0	0		4	49	12.3	15	10	173527	7858	146	0	0	98.18%	1.82%	0.00%	0.00%	146	1.82%	18.3	1628230	2392737	3185811	203.4	298.9	398	3472	2334	2890	203.4	298.9	398	4304150.9	570.7	4536.9	537.7	61937	7.7	140	7.7	0.1	107	8004	8004	8	6.125
10103	10103 (2019-03-31)60sec.agd	60	0	0		0	0	0	0	0	0	7368	201	2	0	97.32%	2.65%	0.03%	0.00%	203	2.68%	25.4	1561217	2469063	3524325	206.2	326.1	465.5	3858	4597	5150	206.2	326.1	465.5	4577612.6	654.1	7263.2	604.6	48071	6.3	131	6.3	15.2	2077	7571	7571	8	0
10173	10173 (2019-09-15)60sec.agd	60	0	0		9	163	18.1	34	10	639321	5451	489	2	1	91.72%	8.23%	0.03%	0.02%	492	8.28%	61.5	2078803	2562727	2987451	349.8	431.2	502.7	7372	7940	4121	349.8	431.2	502.7	4451275.7	798.3	10565.6	749	63236	10.6	168	10.6	88.3	4347	5943	5943	8	20.375
10583	10583 (2019-06-09)60sec.agd	60	0	0		0	0	0	0	0	0	6655	82	9	5	98.58%	1.21%	0.13%	0.07%	96	1.42%	12	1246911	1407317	2453764	184.7	208.5	363.5	9360	6550	8484	184.7	208.5	363.5	3091324.3	490.7	12798.4	457.9	32624	4.8	97	4.8	0.1	68	6751	6751	8	0
10691	10691 (2019-07-21)60sec.agd	60	0	0		3	40	13.3	15	12	135841	6630	135	0	0	98.00%	2.00%	0.00%	0.00%	135	2.00%	16.9	1077887	1804795	1721205	159.3	266.8	254.4	4326	4302	3537	159.3	266.8	254.4	2716923.3	429.3	5629	401.6	39133	5.8	146	5.8	13	1856	6765	6765	8	5
10257	10257 (2019-08-18)60sec.agd	60	0	0		1	13	13	13	13	41879	8068	247	2	0	97.01%	2.97%	0.02%	0.00%	249	2.99%	27.7	2782095	3467582	3949863	334.5	416.9	474.9	3819	4251	4858	334.5	416.9	474.9	5946898	747.3	7099.5	715	91465	11	124	11	0.1	155	8317	8317	9	1.444444444
10218	10218 (2019-05-12)60sec.agd	60	0	0		6	170	28.3	47	10	619921	6099	409	0	0	93.72%	6.28%	0.00%	0.00%	409	6.28%	45.4	2836676	3154809	3647427	435.9	484.8	560.5	3995	3813	3340	435.9	484.8	560.5	5594932.9	903.1	5795.9	859.7	79974	12.3	129	12.3	1.9	1343	6508	6508	9	18.88888889
10237	10237 (2019-08-25)60sec.agd	60	0	0		24	352	14.7	28	10	1523774	8971	1103	9	0	88.97%	10.94%	0.09%	0.00%	1112	11.03%	111.2	5493223	4265735	5810782	544.8	423.1	576.3	5187	3938	6833	544.8	423.1	576.3	9062956.6	963.3	7534.2	898.8	166109	16.5	141	16.5	106.4	4449	10083	10083	10	35.2
10695	10695 (2019-08-25)60sec.agd	60	0	0		2	31	15.5	21	10	124305	7998	301	4	0	96.33%	3.63%	0.05%	0.00%	305	3.67%	30.5	2588826	3258622	4325596	311.8	392.5	521	4689	3101	4791	311.8	392.5	521	6002617.6	762.1	7014.6	722.9	90906	10.9	160	10.9	16.4	4048	8303	8303	10	3.1
10172	10172 (2019-09-08)60sec.agd	60	0	0		5	181	36.2	62	10	938980	9242	374	49	1	95.61%	3.87%	0.51%	0.01%	424	4.39%	42.4	3082213	3004840	4522140	318.9	310.9	467.8	6096	6354	10110	318.9	310.9	467.8	6243304.5	686.9	13243.8	645.9	83671	8.7	146	8.7	13.2	2945	9666	9666	10	18.1
10957	10957 (2019-07-21)60sec.agd	60	0	0		11	208	18.9	34	11	723079	8619	680	0	0	92.69%	7.31%	0.00%	0.00%	680	7.31%	68	3743623	3404633	4472229	402.6	366.1	480.9	5043	3290	3605	402.6	366.1	480.9	6753300.8	757	5762.9	726.2	98726	10.6	114	10.6	8.6	1540	9299	9299	10	20.8
10277	10277 (2019-03-31)60sec.agd	60	0	0		4	60	15	23	10	182189	8657	290	0	0	96.76%	3.24%	0.00%	0.00%	290	3.24%	29	2344023	2932007	2757747	262	327.7	308.2	3710	3498	4506	262	327.7	308.2	4657926.3	562.6	5729.2	520.6	58887	6.6	127	6.6	0.9	548	8947	8947	10	6
10860	10860 (2019-03-17)60sec.agd	60	0	0		16	240	15	35	10	981144	13814	833	26	0	94.15%	5.68%	0.18%	0.00%	859	5.85%	78.1	11242304	11715967	12102246	766.2	798.5	824.8	5700	4476	5152	766.2	798.5	824.8	20251361.4	1391.1	7344.6	1380.2	262289	17.9	114	17.9	1.6	2368	14673	14673	11	21.81818182
10652	10652 (2019-11-21)60sec.agd	60	0	0		1	12	12	12	12	39240	8753	221	0	0	97.54%	2.46%	0.00%	0.00%	221	2.46%	20.1	1920204	2967066	3980591	214	330.6	443.6	4300	2459	4095	214	330.6	443.6	5323135.2	631.9	5347.7	593.2	51661	5.8	123	5.8	25.6	4888	8974	8974	11	1.090909091
10819	10819 (2019-03-24)60sec.agd	60	0	0		13	283	21.8	38	10	1527775	8130	494	138	1	92.78%	5.64%	1.57%	0.01%	633	7.22%	57.5	3631097	2971003	3801929	414.4	339	433.9	8161	4234	8349	414.4	339	433.9	6038740.6	747.5	10238.2	689.1	80897	9.2	114	9.2	4.5	1585	8763	8763	11	25.72727273
10866	10866 (2019-03-17)60sec.agd	60	0	0		2	38	19	25	13	130317	8273	117	5	1	98.54%	1.39%	0.06%	0.01%	123	1.46%	11.2	2384170	2948857	3188088	284	351.2	379.7	4740	11964	7911	284	351.2	379.7	4954183	636.7	14586.3	590.1	104362	12.4	126	12.4	0.3	273	8396	8396	11	3.454545455
10234	10234 (2019-06-09)60sec.agd	60	0	0		9	365	40.6	70	15	1936702	9383	405	113	2	94.75%	4.09%	1.14%	0.02%	520	5.25%	43.3	2487234	3420956	3220986	251.2	345.4	325.3	9850	8057	6631	251.2	345.4	325.3	5316392	573.7	13070.4	536.8	66656	6.7	150	6.7	2.2	793	9903	9903	12	30.41666667
10867	10867 (2019-10-20)60sec.agd	60	0	0		1	10	10	10	10	47527	9763	101	5	1	98.92%	1.02%	0.05%	0.01%	107	1.08%	8.9	1121169	2082452	1492176	113.6	211	151.2	14532	7471	4190	113.6	211	151.2	2796464.8	312.8	14743.7	283.3	42107	4.3	164	4.3	30.1	4714	9870	9870	12	0.833333333
10697	10697 (2019-08-25)60sec.agd	60	0	0		5	105	21	40	10	489613	10934	444	21	0	95.92%	3.90%	0.18%	0.00%	465	4.08%	35.8	3362963	3847053	3274126	295	337.5	287.2	8318	4069	5046	295	337.5	287.2	6068709.7	572.2	8636.9	532.4	93040	8.2	152	8.2	2.3	724	11399	11399	13	8.076923077
10088	10088 (2019-05-05)60sec.agd	60	0	0		1	10	10	10	10	30251	11928	177	0	0	98.54%	1.46%	0.00%	0.00%	177	1.46%	12.6	2467996	3579280	3015782	203.9	295.7	249.1	4495	3022	4023	203.9	295.7	249.1	5291237.2	465.8	5876	437.1	69318	5.7	114	5.7	4.3	1151	12105	12105	14	0.714285714
																						44.37042889																										14.22554278
																						33.27712457																										18.74327245
