# Supplementary material for: Influence of pre-processing criteria on analysis of accelerometry-based physical activity
Source: PLoS One. 2025 Jan 2;20(1):e0316357. doi: 10.1371/journal.pone.0316357 (PMC11694966; doi:10.1371/journal.pone.0316357)
Supplement: S1 File — (ZIP) [file pone.0316357.s001.zip › scenarios/10Troiano 2007 3d10_3_0Freedson Adult VM3 201110-min MVPA 2690/10Troiano 2007 3d10_3_0Freedson Adult VM3 201110-min MVPA 2690_Variables.csv]

Variable	Value
Energy Expenditure Algorithm:	Freedson Combination (1998)
2690 Bout Parameters
Bout Name:	2690
Minimum Length:	10	Minutes
Minimum Count Value:	2690	Counts Per Minute
Drop Time:	2	Minutes
Vector magnitude?	True
Cut Point Values
Light	0	to	2689
Moderate	2690	to	6166
Vigorous	6167	to	9642
Very Vigorous	9643	and above
MVPA Minimum Count	2690
