# Supplementary material for: Influence of pre-processing criteria on analysis of accelerometry-based physical activity
Source: PLoS One. 2025 Jan 2;20(1):e0316357. doi: 10.1371/journal.pone.0316357 (PMC11694966; doi:10.1371/journal.pone.0316357)
Supplement: S1 File — (ZIP) [file pone.0316357.s001.zip › scenarios/11Choi 2011 3d10_3_0Freedson Adult 199810-min MVPA 1952/11Choi 2011 3d10_3_0Freedson Adult 199810-min MVPA 1952_DailyDetailed.csv]

Subject	Filename	Epoch	Weight (lbs)	Age	Gender	Date	Day of Week	Day of Week Num	Number of Freedson (1998) Bouts occurring in this day	Number of Freedson (1998) Bouts starting in this day	Number of Freedson (1998) Bouts ending in this day	Total time of Freedson (1998) Bouts occurring in this day	Total activity counts of Freedson (1998) Bouts occurring in this day	Sedentary	Light	Moderate	Vigorous	Very Vigorous	% in Sedentary	% in Light	% in Moderate	% in Vigorous	% in Very Vigorous	Total MVPA	% in MVPA	Average MVPA Per Hour	Axis 1 Counts	Axis 2 Counts	Axis 3 Counts	Axis 1 Average Counts	Axis 2 Average Counts	Axis 3 Average Counts	Axis 1 Max Counts	Axis 2 Max Counts	Axis 3 Max Counts	Axis 1 CPM	Axis 2 CPM	Axis 3 CPM	Vector Magnitude Counts	Vector Magnitude Average Counts	Vector Magnitude Max Counts	Vector Magnitude CPM	Steps Counts	Steps Average Counts	Steps Max Counts	Steps Per Minute	Lux Average Counts	Lux Max Counts	Number of Epochs
10063	10063 (2019-03-10)60sec.agd	60	0	0		3/12/2019	Tuesday	2	0	0	0	0	0	457	302	7	0	0	59.66%	39.43%	0.91%	0.00%	0.00%	7	0.91%	0.5	227801	160944	141592	297.4	210.1	184.8	2459	2080	3249	297.4	210.1	184.8	312801.2	437.0	4569.9	408.4	3662	4.8	73	4.8	0.5	377	766
10063	10063 (2019-03-10)60sec.agd	60	0	0		3/14/2019	Thursday	4	2	2	2	22	68899	558	394	45	0	0	55.97%	39.52%	4.51%	0.00%	0.00%	45	4.51%	2.3	374021	404924	614548	375.1	406.1	616.4	5490	4011	3505	375.1	406.1	616.4	825544.9	886.1	7158.3	828	9843	9.9	132	9.9	0.3	81	997
10063	10063 (2019-03-10)60sec.agd	60	0	0		3/15/2019	Friday	5	0	0	0	0	0	589	494	33	0	0	52.78%	44.27%	2.96%	0.00%	0.00%	33	2.96%	1.7	427810	460776	853450	383.3	412.9	764.7	5118	3062	4213	383.3	412.9	764.7	1060053.2	990.8	7253.7	949.9	13095	11.7	128	11.7	4.6	2253	1116
10168	10168 (2019-08-04)60sec.agd	60	0	0		8/7/2019	Wednesday	3	0	0	0	0	0	373	302	8	0	0	54.61%	44.22%	1.17%	0.00%	0.00%	8	1.17%	0.6	178928	244949	418804	262	358.6	613.2	3080	2886	3974	262	358.6	613.2	517119	794.9	5061.4	757.1	5303	7.8	96	7.8	98.1	2633	683
10168	10168 (2019-08-04)60sec.agd	60	0	0		8/8/2019	Thursday	4	0	0	0	0	0	660	218	2	0	0	75.00%	24.77%	0.23%	0.00%	0.00%	2	0.23%	0.1	123183	154322	276983	140	175.4	314.8	2298	1903	3254	140	175.4	314.8	340160.1	400.6	3923.6	386.5	3504	4	59	4	4	448	880
10168	10168 (2019-08-04)60sec.agd	60	0	0		8/9/2019	Friday	5	0	0	0	0	0	631	188	11	0	0	76.02%	22.65%	1.33%	0.00%	0.00%	11	1.33%	0.7	145241	212540	259553	175	256.1	312.7	2724	3104	3668	175	256.1	312.7	365562.5	460.7	4596.2	440.4	5201	6.3	104	6.3	0.3	78	830
10601	10601 (2019-10-06)60sec.agd	60	0	0		10/7/2019	Monday	1	1	1	1	10	27991	385	275	47	0	0	54.46%	38.90%	6.65%	0.00%	0.00%	47	6.65%	3.9	269254	428868	350355	380.8	606.6	495.6	4116	5381	4036	380.8	606.6	495.6	615771.1	917.0	7153.8	871	9357	13.2	140	13.2	90.3	3018	707
10601	10601 (2019-10-06)60sec.agd	60	0	0		10/8/2019	Tuesday	2	3	3	3	34	103717	433	225	79	0	0	58.75%	30.53%	10.72%	0.00%	0.00%	79	10.72%	5.6	372856	460258	373631	505.9	624.5	507	4469	5400	4661	505.9	624.5	507	700327.9	1009.4	7067.6	950.2	11513	15.6	149	15.6	241.5	4932	737
10601	10601 (2019-10-06)60sec.agd	60	0	0		10/10/2019	Thursday	4	2	2	2	32	85219	516	123	46	0	0	75.33%	17.96%	6.72%	0.00%	0.00%	46	6.72%	3.8	211310	264417	156242	308.5	386	228.1	3462	3101	4562	308.5	386	228.1	372800	583.5	5659	544.2	7465	10.9	112	10.9	24	1954	685
11010	11010 (2019-06-02)60sec.agd	60	0	0		6/3/2019	Monday	1	0	0	0	0	0	420	247	20	0	0	61.14%	35.95%	2.91%	0.00%	0.00%	20	2.91%	1.7	216918	238248	270043	315.7	346.8	393.1	3390	3402	3544	315.7	346.8	393.1	420403.1	643.7	5360.3	611.9	5867	8.5	83	8.5	2.4	198	687
11010	11010 (2019-06-02)60sec.agd	60	0	0		6/4/2019	Tuesday	2	1	1	1	21	75121	570	229	62	0	0	66.20%	26.60%	7.20%	0.00%	0.00%	62	7.20%	4.1	329095	285676	298255	382.2	331.8	346.4	5151	3235	2675	382.2	331.8	346.4	528081.8	650.3	6318.6	613.3	9001	10.5	114	10.5	13.2	859	861
11010	11010 (2019-06-02)60sec.agd	60	0	0		6/5/2019	Wednesday	3	0	0	0	0	0	343	264	12	0	0	55.41%	42.65%	1.94%	0.00%	0.00%	12	1.94%	1	205199	199917	266119	331.5	323	429.9	4483	3850	3482	331.5	323	429.9	391015	655.2	6858.9	631.7	5102	8.2	102	8.2	0.9	91	619
10799	10799 (2019-10-20)60sec.agd	60	0	0		10/21/2019	Monday	1	1	1	1	10	28608	358	575	43	0	0	36.68%	58.91%	4.41%	0.00%	0.00%	43	4.41%	2.4	488679	549773	423063	500.7	563.3	433.5	4100	3726	2271	500.7	563.3	433.5	848551.6	923.4	4920.2	869.4	16130	16.5	127	16.5	9.1	1185	976
10799	10799 (2019-10-20)60sec.agd	60	0	0		10/22/2019	Tuesday	2	1	1	1	10	27981	480	476	72	0	0	46.69%	46.30%	7.00%	0.00%	0.00%	72	7.00%	4	528256	544675	466672	513.9	529.8	454	3911	3151	3037	513.9	529.8	454	890790.7	916.9	5119.2	866.5	16266	15.8	126	15.8	9.5	758	1028
10799	10799 (2019-10-20)60sec.agd	60	0	0		10/23/2019	Wednesday	3	0	0	0	0	0	369	532	59	0	0	38.44%	55.42%	6.15%	0.00%	0.00%	59	6.15%	3.3	535886	563016	435851	558.2	586.5	454	4459	3805	3506	558.2	586.5	454	891138	976.6	5504.8	928.3	16756	17.5	117	17.5	34.4	1826	960
10071	10071 (2019-03-10)60sec.agd	60	0	0		3/11/2019	Monday	1	3	3	3	35	88780	415	297	44	0	0	54.89%	39.29%	5.82%	0.00%	0.00%	44	5.82%	3.4	320614	238895	271937	424.1	316	359.7	4711	3777	3421	424.1	316	359.7	483543.1	652.8	6585.4	639.6	5582	7.4	67	7.4	0	0	756
10071	10071 (2019-03-10)60sec.agd	60	0	0		3/12/2019	Tuesday	2	1	1	1	13	42187	408	363	65	0	0	48.80%	43.42%	7.78%	0.00%	0.00%	65	7.78%	4.3	455991	323951	413134	545.4	387.5	494.2	5266	3815	3383	545.4	387.5	494.2	695378.8	849.9	7115	831.8	8849	10.6	111	10.6	0.4	84	836
10071	10071 (2019-03-10)60sec.agd	60	0	0		3/13/2019	Wednesday	3	3	3	3	34	81069	435	362	37	0	0	52.16%	43.41%	4.44%	0.00%	0.00%	37	4.44%	2.5	335499	279071	350721	402.3	334.6	420.5	4683	3825	3334	402.3	334.6	420.5	559862	697.6	6389.5	671.3	6379	7.6	109	7.6	0.1	68	834
10787	10787 (2019-08-11)60sec.agd	60	0	0		8/13/2019	Tuesday	2	1	1	1	20	68932	513	256	40	0	0	63.41%	31.64%	4.94%	0.00%	0.00%	40	4.94%	2.5	274341	299224	253022	339.1	369.9	312.8	4100	2844	3880	339.1	369.9	312.8	478349.4	656.5	5348	591.3	7968	9.8	111	9.8	2.5	241	809
10787	10787 (2019-08-11)60sec.agd	60	0	0		8/16/2019	Friday	5	0	0	0	0	0	395	273	19	0	0	57.50%	39.74%	2.77%	0.00%	0.00%	19	2.77%	1.5	176887	302480	266018	257.5	440.3	387.2	3288	2567	2659	257.5	440.3	387.2	439941.7	689.4	4297.8	640.4	5679	8.3	114	8.3	2.9	381	687
10787	10787 (2019-08-11)60sec.agd	60	0	0		8/17/2019	Saturday	6	0	0	0	0	0	462	334	12	0	0	57.18%	41.34%	1.49%	0.00%	0.00%	12	1.49%	0.9	195201	394398	211313	241.6	488.1	261.5	2946	2244	1923	241.6	488.1	261.5	488166.4	643.4	3393.9	604.2	6882	8.5	107	8.5	25.5	498	808
10574	10574 (2019-08-25)60sec.agd	60	0	0		8/26/2019	Monday	1	0	0	0	0	0	502	220	0	0	0	69.53%	30.47%	0.00%	0.00%	0.00%	0	0.00%	0	96365	102025	143871	133.5	141.3	199.3	1471	1320	2155	133.5	141.3	199.3	200983	296.3	2652.9	278.4	2817	3.9	49	3.9	8.5	751	722
10574	10574 (2019-08-25)60sec.agd	60	0	0		8/27/2019	Tuesday	2	1	1	1	13	28640	439	192	45	0	0	64.94%	28.40%	6.66%	0.00%	0.00%	45	6.66%	3.8	231140	184314	273630	341.9	272.7	404.8	2844	2176	3268	341.9	272.7	404.8	402828.4	623.3	4720	595.9	6815	10.1	107	10.1	53.6	1417	676
10574	10574 (2019-08-25)60sec.agd	60	0	0		8/31/2019	Saturday	6	0	0	0	0	0	430	266	7	0	0	61.17%	37.84%	1.00%	0.00%	0.00%	7	1.00%	0.5	154607	149454	181702	219.9	212.6	258.5	2450	2108	2992	219.9	212.6	258.5	281523.4	421.2	4400.5	400.5	4508	6.4	91	6.4	8.9	882	703
10841	10841 (2019-04-07)60sec.agd	60	0	0		4/7/2019	Sunday	7	0	0	0	0	0	635	92	6	0	0	86.63%	12.55%	0.82%	0.00%	0.00%	6	0.82%	0.5	55750	79876	96882	76.1	109	132.2	2792	3583	5287	76.1	109	132.2	137384	198.3	6471.1	187.4	1386	1.9	74	1.9	0.7	124	733
10841	10841 (2019-04-07)60sec.agd	60	0	0		4/12/2019	Friday	5	0	0	0	0	0	685	197	5	0	0	77.23%	22.21%	0.56%	0.00%	0.00%	5	0.56%	0.3	115041	187836	219876	129.7	211.8	247.9	2918	2746	3026	129.7	211.8	247.9	311227	369.5	4480.8	350.9	3266	3.7	74	3.7	1.1	173	887
10841	10841 (2019-04-07)60sec.agd	60	0	0		4/13/2019	Saturday	6	0	0	0	0	0	428	165	32	0	0	68.48%	26.40%	5.12%	0.00%	0.00%	32	5.12%	2.5	197291	208999	279350	315.7	334.4	447	4488	5429	4693	315.7	334.4	447	400800.1	687.3	8270.3	641.3	7098	11.4	113	11.4	4	140	625
10235	10235 (2019-06-09)60sec.agd	60	0	0		6/9/2019	Sunday	7	2	2	2	24	84415	407	260	39	0	0	57.65%	36.83%	5.52%	0.00%	0.00%	39	5.52%	3	254655	291145	239828	360.7	412.4	339.7	5049	4387	5909	360.7	412.4	339.7	455117.6	694.6	8013	644.6	8022	11.4	132	11.4	6.5	406	706
10235	10235 (2019-06-09)60sec.agd	60	0	0		6/10/2019	Monday	1	0	0	0	0	0	601	391	1	0	0	60.52%	39.38%	0.10%	0.00%	0.00%	1	0.10%	0.1	215107	418785	378283	216.6	421.7	380.9	2697	2908	2981	216.6	421.7	380.9	603945.3	633.9	4088.3	608.2	4520	4.6	93	4.6	0	26	993
10235	10235 (2019-06-09)60sec.agd	60	0	0		6/11/2019	Tuesday	2	0	0	0	0	0	474	478	6	0	0	49.48%	49.90%	0.63%	0.00%	0.00%	6	0.63%	0.4	234724	485143	417398	245	506.4	435.7	2360	3641	2438	245	506.4	435.7	681674.5	736.5	4951.1	711.6	4340	4.5	71	4.5	1	930	958
11022	11022 (2019-07-28)60sec.agd	60	0	0		7/28/2019	Sunday	7	0	0	0	0	0	476	197	4	0	0	70.31%	29.10%	0.59%	0.00%	0.00%	4	0.59%	0.3	103334	179435	204193	152.6	265	301.6	2907	3558	4283	152.6	265	301.6	290808.6	455.6	6256	429.6	3009	4.4	111	4.4	27	1273	677
11022	11022 (2019-07-28)60sec.agd	60	0	0		7/30/2019	Tuesday	2	0	0	0	0	0	438	232	3	0	0	65.08%	34.47%	0.45%	0.00%	0.00%	3	0.45%	0.3	139613	241234	206416	207.4	358.4	306.7	4845	2671	2243	207.4	358.4	306.7	346833.1	535.9	5797.7	515.4	4500	6.7	93	6.7	9.5	1110	673
11022	11022 (2019-07-28)60sec.agd	60	0	0		8/1/2019	Thursday	4	0	0	0	0	0	350	306	5	0	0	52.95%	46.29%	0.76%	0.00%	0.00%	5	0.76%	0.4	183448	374540	362787	277.5	566.6	548.8	2240	2641	3348	277.5	566.6	548.8	552763.8	863.3	4258.2	836.3	7125	10.8	94	10.8	26.7	2392	661
11015	11015 (2019-06-09)60sec.agd	60	0	0		6/10/2019	Monday	1	0	0	0	0	0	209	434	2	0	0	32.40%	67.29%	0.31%	0.00%	0.00%	2	0.31%	0.2	258741	396541	387037	401.1	614.8	600.1	2151	2523	2534	401.1	614.8	600.1	611546.7	983.5	3593.3	948.1	7341	11.4	68	11.4	0	0	645
11015	11015 (2019-06-09)60sec.agd	60	0	0		6/14/2019	Friday	5	0	0	0	0	0	324	305	0	0	0	51.51%	48.49%	0.00%	0.00%	0.00%	0	0.00%	0	110907	435488	155480	176.3	692.3	247.2	1543	2834	1841	176.3	692.3	247.2	475525.2	773.3	3134.1	756	4469	7.1	86	7.1	3.2	400	629
11015	11015 (2019-06-09)60sec.agd	60	0	0		6/15/2019	Saturday	6	0	0	0	0	0	312	377	2	0	0	45.15%	54.56%	0.29%	0.00%	0.00%	2	0.29%	0.2	169703	485631	217066	245.6	702.8	314.1	2399	2915	2920	245.6	702.8	314.1	558349.6	829.4	4357.3	808	6415	9.3	82	9.3	0.2	71	691
10057	10057 (2019-03-17)60sec.agd	60	0	0		3/18/2019	Monday	1	0	0	0	0	0	555	317	2	0	0	63.50%	36.27%	0.23%	0.00%	0.00%	2	0.23%	0.1	133115	357214	664529	152.3	408.7	760.3	2336	3554	3117	152.3	408.7	760.3	766107.2	904.1	5229.2	876.6	6110	7	111	7	5.7	783	874
10057	10057 (2019-03-17)60sec.agd	60	0	0		3/20/2019	Wednesday	3	0	0	0	0	0	627	354	6	0	0	63.53%	35.87%	0.61%	0.00%	0.00%	6	0.61%	0.3	152385	305011	516105	154.4	309	522.9	2393	2016	2853	154.4	309	522.9	618560.6	649.6	4143.1	626.7	5579	5.7	99	5.7	0.5	150	987
10057	10057 (2019-03-17)60sec.agd	60	0	0		3/21/2019	Thursday	4	0	0	0	0	0	606	292	1	0	0	67.41%	32.48%	0.11%	0.00%	0.00%	1	0.11%	0.1	127847	348698	336928	142.2	387.9	374.8	2160	2652	2946	142.2	387.9	374.8	501453.5	578.6	3847.9	557.8	4656	5.2	93	5.2	0.5	103	899
10229	10229 (2019-09-08)60sec.agd	60	0	0		9/12/2019	Thursday	4	0	0	0	0	0	403	220	11	0	0	63.56%	34.70%	1.74%	0.00%	0.00%	11	1.74%	1	129123	143664	319914	203.7	226.6	504.6	3889	2687	3740	203.7	226.6	504.6	373707.2	612.7	5245.9	589.4	2730	4.3	86	4.3	2.9	423	634
10229	10229 (2019-09-08)60sec.agd	60	0	0		9/13/2019	Friday	5	0	0	0	0	0	449	164	16	0	0	71.38%	26.07%	2.54%	0.00%	0.00%	16	2.54%	1.3	129462	148414	222716	205.8	236	354.1	3842	5968	3061	205.8	236	354.1	297303.8	510.7	7156.3	472.7	2948	4.7	126	4.7	24.4	2281	629
10229	10229 (2019-09-08)60sec.agd	60	0	0		9/14/2019	Saturday	6	0	0	0	0	0	447	188	1	0	0	70.28%	29.56%	0.16%	0.00%	0.00%	1	0.16%	0.1	89698	99884	181289	141	157.1	285	2385	1872	4415	141	157.1	285	225584.2	371.1	5193.6	354.7	2056	3.2	73	3.2	9.9	1046	636
10883	10883 (2019-09-22)60sec.agd	60	0	0		9/23/2019	Monday	1	0	0	0	0	0	623	231	1	0	0	72.87%	27.02%	0.12%	0.00%	0.00%	1	0.12%	0.1	136640	167191	278193	159.8	195.5	325.4	2049	1643	3315	159.8	195.5	325.4	352157.2	429.1	3972.7	411.9	5112	6	108	6	2.8	915	855
10883	10883 (2019-09-22)60sec.agd	60	0	0		9/25/2019	Wednesday	3	0	0	0	0	0	611	251	28	0	0	68.65%	28.20%	3.15%	0.00%	0.00%	28	3.15%	1.8	239941	231640	405589	269.6	260.3	455.7	2838	1974	3448	269.6	260.3	455.7	525101.1	614.8	4493.8	590	9827	11	126	11	4.6	574	890
10883	10883 (2019-09-22)60sec.agd	60	0	0		9/26/2019	Thursday	4	0	0	0	0	0	589	199	10	0	0	73.81%	24.94%	1.25%	0.00%	0.00%	10	1.25%	0.7	176959	203370	268998	221.8	254.8	337.1	2506	4062	4303	221.8	254.8	337.1	380833	497.7	6315.6	477.2	7035	8.8	121	8.8	0	0	798
10164	10164 (2019-04-28)60sec.agd	60	0	0		4/28/2019	Sunday	7	0	0	0	0	0	394	246	5	0	0	61.09%	38.14%	0.78%	0.00%	0.00%	5	0.78%	0.5	136172	173853	265550	211.1	269.5	411.7	2495	3251	3455	211.1	269.5	411.7	345375.9	560.2	5360.1	535.5	7177	11.1	109	11.1	2.2	271	645
10164	10164 (2019-04-28)60sec.agd	60	0	0		5/1/2019	Wednesday	3	0	0	0	0	0	534	275	3	0	0	65.76%	33.87%	0.37%	0.00%	0.00%	3	0.37%	0.2	134973	175068	214833	166.2	215.6	264.6	2215	1736	2493	166.2	215.6	264.6	308252.7	396.8	3292.5	379.6	4397	5.4	104	5.4	10.5	621	812
10164	10164 (2019-04-28)60sec.agd	60	0	0		5/3/2019	Friday	5	0	0	0	0	0	642	305	1	0	0	67.72%	32.17%	0.11%	0.00%	0.00%	1	0.11%	0.1	145734	259234	222934	153.7	273.5	235.2	2113	2111	2579	153.7	273.5	235.2	371672.2	408.8	3271.9	392.1	5994	6.3	109	6.3	8.5	584	948
10119	10119 (2019-05-05)60sec.agd	60	0	0		5/6/2019	Monday	1	9	9	9	181	529014	362	512	224	0	0	32.97%	46.63%	20.40%	0.00%	0.00%	224	20.40%	11.2	1081967	843761	1043324	985.4	768.5	950.2	5649	4827	6467	985.4	768.5	950.2	1723690.9	1682.1	7572.2	1569.8	15175	13.8	86	13.8	1.7	288	1098
10119	10119 (2019-05-05)60sec.agd	60	0	0		5/8/2019	Wednesday	3	4	4	4	66	213090	200	618	138	1	0	20.90%	64.58%	14.42%	0.10%	0.00%	139	14.52%	8.2	934557	1019950	1415713	976.5	1065.8	1479.3	5937	3493	5685	976.5	1065.8	1479.3	1979378.2	2156.6	7837.2	2068.3	16098	16.8	114	16.8	0	0	957
10119	10119 (2019-05-05)60sec.agd	60	0	0		5/9/2019	Thursday	4	0	0	0	0	0	343	493	70	0	0	37.86%	54.42%	7.73%	0.00%	0.00%	70	7.73%	4.4	568230	574043	596839	627.2	633.6	658.8	3068	2717	3007	627.2	633.6	658.8	1004304.5	1191.1	4387.4	1108.5	10388	11.5	110	11.5	0.2	186	906
10641	10641 (2019-06-02)60sec.agd	60	0	0		6/4/2019	Tuesday	2	0	0	0	0	0	653	244	4	0	0	72.48%	27.08%	0.44%	0.00%	0.00%	4	0.44%	0.3	128015	200589	323952	142.1	222.6	359.5	2524	1899	3002	142.1	222.6	359.5	401956.1	471.3	4331.8	446.1	5561	6.2	133	6.2	0.2	62	901
10641	10641 (2019-06-02)60sec.agd	60	0	0		6/5/2019	Wednesday	3	0	0	0	0	0	540	290	3	0	0	64.83%	34.81%	0.36%	0.00%	0.00%	3	0.36%	0.2	138904	305323	462747	166.8	366.5	555.5	3069	3232	3932	166.8	366.5	555.5	571534.1	710.9	5943.5	686.1	6952	8.3	121	8.3	0	33	833
10641	10641 (2019-06-02)60sec.agd	60	0	0		6/6/2019	Thursday	4	0	0	0	0	0	628	332	0	0	0	65.42%	34.58%	0.00%	0.00%	0.00%	0	0.00%	0	143740	252390	440586	149.7	262.9	458.9	1888	2191	3011	149.7	262.9	458.9	527710.1	568.2	3525.4	549.7	5176	5.4	106	5.4	0	0	960
10696	10696 (2019-08-25)60sec.agd	60	0	0		8/28/2019	Wednesday	3	0	0	0	0	0	401	425	13	0	0	47.79%	50.66%	1.55%	0.00%	0.00%	13	1.55%	0.9	258455	377465	519447	308.1	449.9	619.1	3605	3932	4424	308.1	449.9	619.1	692173.4	875.8	6682	825	7825	9.3	120	9.3	47.6	3384	839
10696	10696 (2019-08-25)60sec.agd	60	0	0		8/29/2019	Thursday	4	0	0	0	0	0	1101	308	31	0	0	76.46%	21.39%	2.15%	0.00%	0.00%	31	2.15%	1.3	248336	285727	402578	172.5	198.4	279.6	4009	3286	3148	172.5	198.4	279.6	552611.7	414.6	5310.4	383.8	9084	6.3	150	6.3	61.7	4335	1440
10696	10696 (2019-08-25)60sec.agd	60	0	0		8/30/2019	Friday	5	1	1	1	17	46801	442	376	34	0	0	51.88%	44.13%	3.99%	0.00%	0.00%	34	3.99%	2.1	297634	396976	531598	349.3	465.9	623.9	4203	4230	2980	349.3	465.9	623.9	727167.4	916.5	6023.5	853.5	8425	9.9	143	9.9	12	566	852
10969	10969 (2019-09-01)60sec.agd	60	0	0		9/4/2019	Wednesday	3	0	0	0	0	0	368	444	37	0	0	43.35%	52.30%	4.36%	0.00%	0.00%	37	4.36%	2.5	356688	526932	543449	420.1	620.7	640.1	4632	5726	4671	420.1	620.7	640.1	836791.8	1008.3	7365.8	985.6	9097	10.7	108	10.7	0	0	849
10969	10969 (2019-09-01)60sec.agd	60	0	0		9/5/2019	Thursday	4	0	0	0	0	0	340	399	39	0	0	43.70%	51.29%	5.01%	0.00%	0.00%	39	5.01%	2.8	346889	472240	537567	445.9	607	691	5096	3214	2929	445.9	607	691	795186.1	1048.8	6448	1022.1	9483	12.2	106	12.2	2.7	105	778
10969	10969 (2019-09-01)60sec.agd	60	0	0		9/6/2019	Friday	5	0	0	0	0	0	433	399	31	0	0	50.17%	46.23%	3.59%	0.00%	0.00%	31	3.59%	1.9	322882	496296	533955	374.1	575.1	618.7	4305	3391	3584	374.1	575.1	618.7	797289.4	957.1	5894.3	923.9	8735	10.1	105	10.1	13.8	947	863
10692	10692 (2019-09-08)60sec.agd	60	0	0		9/9/2019	Monday	1	0	0	0	0	0	461	180	1	0	0	71.81%	28.04%	0.16%	0.00%	0.00%	1	0.16%	0.1	91160	106375	207702	142	165.7	323.5	2332	1398	2419	142	165.7	323.5	250531.2	405.4	3520.3	390.2	2809	4.4	56	4.4	0.8	156	642
10692	10692 (2019-09-08)60sec.agd	60	0	0		9/10/2019	Tuesday	2	0	0	0	0	0	404	217	2	0	0	64.85%	34.83%	0.32%	0.00%	0.00%	2	0.32%	0.2	103362	121972	234327	165.9	195.8	376.1	2574	1504	2850	165.9	195.8	376.1	283672.4	478.5	3284.6	455.3	3597	5.8	107	5.8	6.9	608	623
10692	10692 (2019-09-08)60sec.agd	60	0	0		9/11/2019	Wednesday	3	0	0	0	0	0	453	338	14	0	0	56.27%	41.99%	1.74%	0.00%	0.00%	14	1.74%	0.9	222593	217405	410582	276.5	270.1	510	5101	1724	3482	276.5	270.1	510	515160.3	672.4	6407.7	640	6431	8	118	8	17.4	3154	805
10635	10635 (2019-05-26)60sec.agd	60	0	0		5/27/2019	Monday	1	0	0	0	0	0	425	277	15	0	0	59.27%	38.63%	2.09%	0.00%	0.00%	15	2.09%	1.1	202101	352704	220546	281.9	491.9	307.6	2772	2768	2579	281.9	491.9	307.6	462477.5	686.9	4223.9	645	7181	10	94	10	5.4	1392	717
10635	10635 (2019-05-26)60sec.agd	60	0	0		6/15/2019	Saturday	6	0	0	0	0	0	310	351	9	0	0	46.27%	52.39%	1.34%	0.00%	0.00%	9	1.34%	0.8	266282	451264	346342	397.4	673.5	516.9	2840	2891	2981	397.4	673.5	516.9	628090.8	983.7	4379.6	937.4	5639	8.4	51	8.4	9.9	1820	670
10635	10635 (2019-05-26)60sec.agd	60	0	0		6/16/2019	Sunday	7	0	0	0	0	0	410	264	1	0	0	60.74%	39.11%	0.15%	0.00%	0.00%	1	0.15%	0.1	102292	276318	254475	151.5	409.4	377	2239	2555	2131	151.5	409.4	377	389323.5	598.8	3385.6	576.8	3123	4.6	47	4.6	0.8	258	675
10795	10795 (2019-07-28)60sec.agd	60	0	0		7/28/2019	Sunday	7	0	0	0	0	0	339	436	12	0	0	43.07%	55.40%	1.52%	0.00%	0.00%	12	1.52%	0.9	291289	418741	540269	370.1	532.1	686.5	4399	2535	2748	370.1	532.1	686.5	743023.5	978.9	5192.9	944.1	7750	9.8	122	9.8	3.6	482	787
10795	10795 (2019-07-28)60sec.agd	60	0	0		7/29/2019	Monday	1	0	0	0	0	0	218	456	15	0	0	31.64%	66.18%	2.18%	0.00%	0.00%	15	2.18%	1.3	372267	651402	602954	540.3	945.4	875.1	4270	5277	2716	540.3	945.4	875.1	962528.3	1449.3	6016	1397	8437	12.2	115	12.2	4	400	689
10795	10795 (2019-07-28)60sec.agd	60	0	0		8/1/2019	Thursday	4	2	2	2	36	104455	193	570	54	1	0	23.59%	69.68%	6.60%	0.12%	0.00%	55	6.72%	3.7	600352	993175	862548	733.9	1214.2	1054.5	6418	4815	5284	733.9	1214.2	1054.5	1445962.7	1820.3	8726.4	1767.7	14036	17.2	130	17.2	6.5	617	818
10137	10137 (2019-04-07)60sec.agd	60	0	0		4/8/2019	Monday	1	1	1	1	10	21335	282	598	64	0	0	29.87%	63.35%	6.78%	0.00%	0.00%	64	6.78%	4	605967	733324	676779	641.9	776.8	716.9	4200	3592	3084	641.9	776.8	716.9	1167471.6	1285.6	4922.5	1236.7	18872	20	105	20	6.2	559	944
10137	10137 (2019-04-07)60sec.agd	60	0	0		4/11/2019	Thursday	4	0	0	0	0	0	512	305	13	0	0	61.69%	36.75%	1.57%	0.00%	0.00%	13	1.57%	0.9	208617	324164	255087	251.3	390.6	307.3	4019	3830	4219	251.3	390.6	307.3	462247.5	584.3	6237.4	556.9	6841	8.2	100	8.2	1	176	830
10137	10137 (2019-04-07)60sec.agd	60	0	0		4/12/2019	Friday	5	0	0	0	0	0	147	396	66	0	0	24.14%	65.02%	10.84%	0.00%	0.00%	66	10.84%	5.5	523130	604808	514203	859	993.1	844.3	3760	3497	3544	859	993.1	844.3	950716.8	1608.6	5486.5	1561.1	16632	27.3	100	27.3	0	0	609
10960	10960 (2019-08-18)60sec.agd	60	0	0		8/19/2019	Monday	1	0	0	0	0	0	512	216	15	0	0	68.91%	29.07%	2.02%	0.00%	0.00%	15	2.02%	1.1	152990	227319	285579	205.9	305.9	384.4	3081	1960	2699	205.9	305.9	384.4	395771.7	574.5	3838	532.7	4433	6	120	6	1.6	364	743
10960	10960 (2019-08-18)60sec.agd	60	0	0		8/20/2019	Tuesday	2	0	0	0	0	0	476	280	19	0	0	61.42%	36.13%	2.45%	0.00%	0.00%	19	2.45%	1.4	187777	276802	277425	242.3	357.2	358	3620	2980	4064	242.3	357.2	358	434562.1	593.3	6204.9	560.7	5224	6.7	119	6.7	4.5	1061	775
10960	10960 (2019-08-18)60sec.agd	60	0	0		8/21/2019	Wednesday	3	1	1	1	10	22973	439	262	17	0	0	61.14%	36.49%	2.37%	0.00%	0.00%	17	2.37%	1.3	192792	230987	257131	268.5	321.7	358.1	3472	2579	2665	268.5	321.7	358.1	395777.8	595.6	4028	551.2	4730	6.6	88	6.6	0.7	90	718
10297	10297 (2019-07-21)60sec.agd	60	0	0		7/22/2019	Monday	1	0	0	0	0	0	446	323	33	0	0	55.61%	40.27%	4.11%	0.00%	0.00%	33	4.11%	2.4	295529	488630	428041	368.5	609.3	533.7	4005	3266	3787	368.5	609.3	533.7	713663.6	935.0	5088.5	889.9	9597	12	103	12	16.9	1599	802
10297	10297 (2019-07-21)60sec.agd	60	0	0		7/24/2019	Wednesday	3	0	0	0	0	0	439	291	19	0	0	58.61%	38.85%	2.54%	0.00%	0.00%	19	2.54%	1.4	222718	433472	319531	297.4	578.7	426.6	3588	2806	3370	297.4	578.7	426.6	582753.2	807.7	5005.5	778	7061	9.4	93	9.4	3.1	370	749
10297	10297 (2019-07-21)60sec.agd	60	0	0		7/26/2019	Friday	5	0	0	0	0	0	262	332	28	0	0	42.12%	53.38%	4.50%	0.00%	0.00%	28	4.50%	2.5	281994	451054	492485	453.4	725.2	791.8	3960	3658	3622	453.4	725.2	791.8	724921.9	1224.3	6047.8	1165.5	9152	14.7	111	14.7	3.9	171	622
10097	10097 (2019-03-17)60sec.agd	60	0	0		3/18/2019	Monday	1	1	1	1	23	96729	554	309	32	0	0	61.90%	34.53%	3.58%	0.00%	0.00%	32	3.58%	2.1	308119	317300	439337	344.3	354.5	490.9	5017	3158	4419	344.3	354.5	490.9	623404.9	732.0	6515.9	696.5	7247	8.1	130	8.1	0.4	63	895
10097	10097 (2019-03-17)60sec.agd	60	0	0		3/19/2019	Tuesday	2	0	0	0	0	0	422	285	15	0	0	58.45%	39.47%	2.08%	0.00%	0.00%	15	2.08%	1.2	196672	249992	368575	272.4	346.2	510.5	2920	2877	4163	272.4	346.2	510.5	486850.5	702.2	5355.5	674.3	4387	6.1	71	6.1	1.7	405	722
10097	10097 (2019-03-17)60sec.agd	60	0	0		3/21/2019	Thursday	4	0	0	0	0	0	409	219	11	0	0	64.01%	34.27%	1.72%	0.00%	0.00%	11	1.72%	0.8	129499	167197	274200	202.7	261.7	429.1	3282	3436	3273	202.7	261.7	429.1	346280.9	564.3	5681.9	541.9	3544	5.5	118	5.5	0	0	639
10629	10629 (2019-05-26)60sec.agd	60	0	0		5/30/2019	Thursday	4	0	0	0	0	0	1190	243	7	0	0	82.64%	16.88%	0.49%	0.00%	0.00%	7	0.49%	0.3	162810	273542	291168	113.1	190	202.2	3409	2344	2802	113.1	190	202.2	431406	325.6	4462.9	299.6	5048	3.5	102	3.5	14.6	2358	1440
10629	10629 (2019-05-26)60sec.agd	60	0	0		5/31/2019	Friday	5	1	1	1	11	22422	1102	183	20	0	0	84.44%	14.02%	1.53%	0.00%	0.00%	20	1.53%	0.9	137808	239121	275421	105.6	183.2	211.1	2712	2237	2864	105.6	183.2	211.1	389905.9	318.1	4145.1	298.8	4812	3.7	102	3.7	0	22	1305
10629	10629 (2019-05-26)60sec.agd	60	0	0		6/1/2019	Saturday	6	0	0	0	0	0	681	223	6	0	0	74.84%	24.51%	0.66%	0.00%	0.00%	6	0.66%	0.4	158966	227342	239246	174.7	249.8	262.9	2739	2658	3206	174.7	249.8	262.9	366323.9	429.6	4627.7	402.6	5851	6.4	104	6.4	2.2	931	910
10793	10793 (2019-08-11)60sec.agd	60	0	0		8/12/2019	Monday	1	0	0	0	0	0	333	266	71	0	0	49.70%	39.70%	10.60%	0.00%	0.00%	71	10.60%	5.5	385345	460852	245040	575.1	687.8	365.7	4628	2464	2428	575.1	687.8	365.7	648783.4	1047.9	4965.2	968.3	12563	18.8	120	18.8	0	0	670
10793	10793 (2019-08-11)60sec.agd	60	0	0		8/15/2019	Thursday	4	0	0	0	0	0	390	249	39	0	0	57.52%	36.73%	5.75%	0.00%	0.00%	39	5.75%	3.3	262940	257974	436710	387.8	380.5	644.1	3779	2586	4584	387.8	380.5	644.1	571317.5	876.3	6408.5	842.7	9319	13.7	123	13.7	192	4400	678
10793	10793 (2019-08-11)60sec.agd	60	0	0		8/17/2019	Saturday	6	0	0	0	0	0	118	512	12	0	0	18.38%	79.75%	1.87%	0.00%	0.00%	12	1.87%	1.1	438947	590667	1055936	683.7	920	1644.8	4021	2363	3768	683.7	920	1644.8	1287075.3	2034.1	4833.1	2004.8	13719	21.4	90	21.4	25.2	2702	642
10930	10930 (2019-03-24)60sec.agd	60	0	0		3/25/2019	Monday	1	1	1	1	14	46237	524	401	32	0	0	54.75%	41.90%	3.34%	0.00%	0.00%	32	3.34%	1.9	312115	332204	441641	326.1	347.1	461.5	4719	3310	2519	326.1	347.1	461.5	634682.6	699.6	5875.6	663.2	9852	10.3	141	10.3	25.3	3722	957
10930	10930 (2019-03-24)60sec.agd	60	0	0		3/29/2019	Friday	5	1	1	1	14	37676	535	435	47	0	0	52.61%	42.77%	4.62%	0.00%	0.00%	47	4.62%	2.6	400385	380347	483560	393.7	374	475.5	5298	4263	3014	393.7	374	475.5	734031.5	747.9	7225	721.8	12399	12.2	123	12.2	4.8	552	1017
10930	10930 (2019-03-24)60sec.agd	60	0	0		3/30/2019	Saturday	6	0	0	0	0	0	483	323	16	0	0	58.76%	39.29%	1.95%	0.00%	0.00%	16	1.95%	1.1	225806	233862	354888	274.7	284.5	431.7	3628	2758	2697	274.7	284.5	431.7	481274.6	606.5	4937.1	585.5	7554	9.2	119	9.2	90.7	4691	822
10288	10288 (2019-08-04)60sec.agd	60	0	0		8/7/2019	Wednesday	3	2	2	2	27	74299	395	340	51	0	0	50.25%	43.26%	6.49%	0.00%	0.00%	51	6.49%	3.6	302356	344653	424393	384.7	438.5	539.9	3799	2195	2808	384.7	438.5	539.9	624751.4	868.4	4569.6	794.8	10543	13.4	121	13.4	101.7	2675	786
10288	10288 (2019-08-04)60sec.agd	60	0	0		8/8/2019	Thursday	4	1	1	1	15	46950	297	321	46	0	0	44.73%	48.34%	6.93%	0.00%	0.00%	46	6.93%	3.5	297315	334816	362861	447.8	504.2	546.5	3964	2733	2455	447.8	504.2	546.5	576338.5	934.6	4784.7	868	10187	15.3	125	15.3	109.8	2461	664
10288	10288 (2019-08-04)60sec.agd	60	0	0		8/10/2019	Saturday	6	0	0	0	0	0	400	254	17	0	0	59.61%	37.85%	2.53%	0.00%	0.00%	17	2.53%	1.4	198124	184319	291719	295.3	274.7	434.8	4596	4346	5064	295.3	274.7	434.8	397902.7	621.5	8102.8	593	8368	12.5	114	12.5	353.7	4575	671
10443	10443 (2019-10-13)60sec.agd	60	0	0		10/15/2019	Tuesday	2	0	0	0	0	0	398	251	8	0	0	60.58%	38.20%	1.22%	0.00%	0.00%	8	1.22%	0.7	145438	223321	267452	221.4	339.9	407.1	3401	2324	2288	221.4	339.9	407.1	377564.6	604.6	4369.2	574.7	5968	9.1	103	9.1	180.8	2672	657
10443	10443 (2019-10-13)60sec.agd	60	0	0		10/16/2019	Wednesday	3	2	2	2	25	58583	425	243	31	0	0	60.80%	34.76%	4.43%	0.00%	0.00%	31	4.43%	2.6	199307	270399	293002	285.1	386.8	419.2	3123	2268	2767	285.1	386.8	419.2	445745.5	680.4	3856.4	637.7	6797	9.7	108	9.7	170.1	3805	699
10443	10443 (2019-10-13)60sec.agd	60	0	0		10/19/2019	Saturday	6	0	0	0	0	0	525	193	0	0	0	73.12%	26.88%	0.00%	0.00%	0.00%	0	0.00%	0	83165	153433	186272	115.8	213.7	259.4	1184	1996	1923	115.8	213.7	259.4	255255.5	371.6	2826.2	355.5	2972	4.1	58	4.1	272	4802	718
10605	10605 (2019-11-03)60sec.agd	60	0	0		11/5/2019	Tuesday	2	0	0	0	0	0	626	296	2	0	0	67.75%	32.03%	0.22%	0.00%	0.00%	2	0.22%	0.1	129739	229925	209381	140.4	248.8	226.6	2225	2837	2765	140.4	248.8	226.6	336954.2	385.7	4543.6	364.7	4133	4.5	67	4.5	5.8	782	924
10605	10605 (2019-11-03)60sec.agd	60	0	0		11/6/2019	Wednesday	3	0	0	0	0	0	539	316	5	0	0	62.67%	36.74%	0.58%	0.00%	0.00%	5	0.58%	0.3	195762	171872	243118	227.6	199.9	282.7	2171	2250	2599	227.6	199.9	282.7	356327.2	444.8	3982.6	414.3	7466	8.7	115	8.7	18.4	1271	860
10605	10605 (2019-11-03)60sec.agd	60	0	0		11/7/2019	Thursday	4	0	0	0	0	0	440	355	3	0	0	55.14%	44.49%	0.38%	0.00%	0.00%	3	0.38%	0.2	196722	207387	189702	246.5	259.9	237.7	2775	2530	2667	246.5	259.9	237.7	343068.2	455.9	4139.9	429.9	5182	6.5	122	6.5	1.5	267	798
10072	10072 (2019-03-10)60sec.agd	60	0	0		3/11/2019	Monday	1	0	0	0	0	0	391	374	14	0	0	50.19%	48.01%	1.80%	0.00%	0.00%	14	1.80%	1	262118	295785	399812	336.5	379.7	513.2	5063	3454	4058	336.5	379.7	513.2	562178.1	769.1	5536.5	721.7	6036	7.7	103	7.7	1.1	203	779
10072	10072 (2019-03-10)60sec.agd	60	0	0		3/14/2019	Thursday	4	0	0	0	0	0	438	288	6	0	0	59.84%	39.34%	0.82%	0.00%	0.00%	6	0.82%	0.5	180047	259202	392658	246	354.1	536.4	2949	2176	2349	246	354.1	536.4	503768.7	724.8	3591	688.2	5295	7.2	105	7.2	1.3	136	732
10072	10072 (2019-03-10)60sec.agd	60	0	0		3/15/2019	Friday	5	0	0	0	0	0	411	323	22	0	0	54.37%	42.72%	2.91%	0.00%	0.00%	22	2.91%	1.7	262859	328645	436336	347.7	434.7	577.2	2826	2612	3080	347.7	434.7	577.2	606210.8	846.5	4257.2	801.9	7403	9.8	120	9.8	2.2	198	756
10613	10613 (2019-05-19)60sec.agd	60	0	0		5/20/2019	Monday	1	0	0	0	0	0	546	166	8	0	0	75.83%	23.06%	1.11%	0.00%	0.00%	8	1.11%	0.7	95325	148859	149850	132.4	206.7	208.1	3771	2924	1631	132.4	206.7	208.1	231734.5	349.2	4721.4	321.9	3467	4.8	114	4.8	0.9	292	720
10613	10613 (2019-05-19)60sec.agd	60	0	0		5/23/2019	Thursday	4	0	0	0	0	0	606	231	4	0	0	72.06%	27.47%	0.48%	0.00%	0.00%	4	0.48%	0.3	105427	218939	228321	125.4	260.3	271.5	3534	2605	3097	125.4	260.3	271.5	333436.1	420.4	4724.5	396.5	2930	3.5	103	3.5	3.8	603	841
10613	10613 (2019-05-19)60sec.agd	60	0	0		5/24/2019	Friday	5	0	0	0	0	0	631	172	10	0	0	77.61%	21.16%	1.23%	0.00%	0.00%	10	1.23%	0.7	110695	144381	143548	136.2	177.6	176.6	3583	2759	3115	136.2	177.6	176.6	231744	306.2	4835.2	285	3894	4.8	114	4.8	15.1	1946	813
10274	10274 (2019-03-31)60sec.agd	60	0	0		3/31/2019	Sunday	7	1	1	1	12	30385	428	193	21	0	0	66.67%	30.06%	3.27%	0.00%	0.00%	21	3.27%	1.9	166467	243440	189304	259.3	379.2	294.9	4421	3123	5075	259.3	379.2	294.9	350443	578.1	7130.5	545.9	6921	10.8	133	10.8	8	513	642
10274	10274 (2019-03-31)60sec.agd	60	0	0		4/1/2019	Monday	1	2	2	2	26	65238	629	232	39	0	0	69.89%	25.78%	4.33%	0.00%	0.00%	39	4.33%	2.4	247594	255564	188302	275.1	284	209.2	3168	3314	2806	275.1	284	209.2	402583.4	471.0	4740.6	447.3	7578	8.4	123	8.4	0.4	55	900
10274	10274 (2019-03-31)60sec.agd	60	0	0		4/2/2019	Tuesday	2	0	0	0	0	0	601	252	12	0	0	69.48%	29.13%	1.39%	0.00%	0.00%	12	1.39%	0.8	163743	210030	275290	189.3	242.8	318.3	3363	2786	3312	189.3	242.8	318.3	383026.1	465.6	4754.6	442.8	5247	6.1	122	6.1	1.6	382	865
10971	10971 (2019-09-01)60sec.agd	60	0	0		9/2/2019	Monday	1	0	0	0	0	0	500	227	0	0	0	68.78%	31.22%	0.00%	0.00%	0.00%	0	0.00%	0	113446	170600	317844	156	234.7	437.2	1854	1860	5564	156	234.7	437.2	378152.3	537.5	6091.4	520.2	3248	4.5	60	4.5	12	2587	727
10971	10971 (2019-09-01)60sec.agd	60	0	0		9/3/2019	Tuesday	2	0	0	0	0	0	639	142	18	0	0	79.97%	17.77%	2.25%	0.00%	0.00%	18	2.25%	1.3	125487	103521	200041	157.1	129.6	250.4	3125	2971	5114	157.1	129.6	250.4	257837.1	338.7	6011.7	322.7	3369	4.2	103	4.2	210.7	4825	799
10971	10971 (2019-09-01)60sec.agd	60	0	0		9/5/2019	Thursday	4	0	0	0	0	0	581	134	3	0	0	80.92%	18.66%	0.42%	0.00%	0.00%	3	0.42%	0.2	64562	60675	117466	89.9	84.5	163.6	2911	2988	3487	89.9	84.5	163.6	147132.5	219.2	5072.6	204.9	1862	2.6	100	2.6	40.5	3437	718
10937	10937 (2019-03-24)60sec.agd	60	0	0		3/25/2019	Monday	1	3	3	3	41	119855	372	500	73	0	0	39.37%	52.91%	7.72%	0.00%	0.00%	73	7.72%	4.6	591252	480078	695526	625.7	508	736	4933	3395	3431	625.7	508	736	1031411.8	1167.0	6163.1	1091.4	15082	16	102	16	0	0	945
10937	10937 (2019-03-24)60sec.agd	60	0	0		3/26/2019	Tuesday	2	0	0	0	0	0	326	418	22	0	0	42.56%	54.57%	2.87%	0.00%	0.00%	22	2.87%	1.6	326915	286636	588307	426.8	374.2	768	3583	3324	4054	426.8	374.2	768	731531.8	988.1	5441.8	955	13151	17.2	129	17.2	0.4	104	766
10937	10937 (2019-03-24)60sec.agd	60	0	0		3/27/2019	Wednesday	3	0	0	0	0	0	359	338	22	0	0	49.93%	47.01%	3.06%	0.00%	0.00%	22	3.06%	1.7	225245	286943	587076	313.3	399.1	816.5	2725	1945	2793	313.3	399.1	816.5	691180	1005.4	3570.9	961.3	9565	13.3	138	13.3	2	225	719
10108	10108 (2019-03-31)60sec.agd	60	0	0		4/1/2019	Monday	1	0	0	0	0	0	505	422	5	0	0	54.18%	45.28%	0.54%	0.00%	0.00%	5	0.54%	0.3	157990	331551	302777	169.5	355.7	324.9	3926	3191	3279	169.5	355.7	324.9	475984.1	528.4	5630.8	510.7	5280	5.7	126	5.7	0.4	255	932
10108	10108 (2019-03-31)60sec.agd	60	0	0		4/2/2019	Tuesday	2	0	0	0	0	0	515	369	9	0	0	57.67%	41.32%	1.01%	0.00%	0.00%	9	1.01%	0.5	219337	436985	371161	245.6	489.3	415.6	2577	2849	2794	245.6	489.3	415.6	613860.8	711.8	3875	687.4	7901	8.8	107	8.8	20.2	3036	893
10108	10108 (2019-03-31)60sec.agd	60	0	0		4/3/2019	Wednesday	3	0	0	0	0	0	658	26	3	0	0	95.78%	3.78%	0.44%	0.00%	0.00%	3	0.44%	0.2	18248	17006	17346	26.6	24.8	25.2	2780	1798	2748	26.6	24.8	25.2	30382.2	46.2	4289.8	44.2	207	0.3	37	0.3	0	0	687
10827	10827 (2019-06-30)60sec.agd	60	0	0		7/2/2019	Tuesday	2	1	1	1	14	42096	477	422	31	0	0	51.29%	45.38%	3.33%	0.00%	0.00%	31	3.33%	1.8	357140	316311	504162	384	340.1	542.1	5722	3977	4675	384	340.1	542.1	694104.4	797.2	7371.8	746.3	7022	7.6	104	7.6	6.9	951	930
10827	10827 (2019-06-30)60sec.agd	60	0	0		7/3/2019	Wednesday	3	0	0	0	0	0	551	471	15	0	0	53.13%	45.42%	1.45%	0.00%	0.00%	15	1.45%	0.8	323966	284825	298382	312.4	274.7	287.7	2899	2039	2615	312.4	274.7	287.7	524510.3	533.4	4135.8	505.8	6283	6.1	82	6.1	0.8	159	1037
10827	10827 (2019-06-30)60sec.agd	60	0	0		7/5/2019	Friday	5	0	0	0	0	0	482	319	3	0	0	59.95%	39.68%	0.37%	0.00%	0.00%	3	0.37%	0.2	138634	200893	243093	172.4	249.9	302.4	2504	2674	2589	172.4	249.9	302.4	344487.4	457.5	3581.6	428.5	4407	5.5	98	5.5	1.9	372	804
10827	10827 (2019-06-30)60sec.agd	60	0	0		7/6/2019	Saturday	6	0	0	0	0	0	431	325	25	0	0	55.19%	41.61%	3.20%	0.00%	0.00%	25	3.20%	1.7	271716	237891	468054	347.9	304.6	599.3	4792	4067	3925	347.9	304.6	599.3	591182.1	799.5	5944.9	757	5495	7	70	7	2.1	416	781
10466	10466 (2019-10-20)60sec.agd	60	0	0		10/21/2019	Monday	1	1	1	1	10	21144	487	219	18	0	0	67.27%	30.25%	2.49%	0.00%	0.00%	18	2.49%	1.4	140907	299147	234591	194.6	413.2	324	2400	2903	2303	194.6	413.2	324	405433.9	606.8	3830.8	560	5146	7.1	110	7.1	0.8	161	724
10466	10466 (2019-10-20)60sec.agd	60	0	0		10/24/2019	Thursday	4	0	0	0	0	0	507	226	12	0	0	68.05%	30.34%	1.61%	0.00%	0.00%	12	1.61%	0.9	137439	300946	148477	184.5	404	199.3	2660	2787	2389	184.5	404	199.3	362634	507.1	4063.3	486.8	5537	7.4	114	7.4	17.1	929	745
10466	10466 (2019-10-20)60sec.agd	60	0	0		10/25/2019	Friday	5	0	0	0	0	0	410	239	14	0	0	61.84%	36.05%	2.11%	0.00%	0.00%	14	2.11%	1.2	190801	290151	190097	287.8	437.6	286.7	2700	3170	2689	287.8	437.6	286.7	395890.8	623.1	4254.4	597.1	5720	8.6	111	8.6	12.9	995	663
10466	10466 (2019-10-20)60sec.agd	60	0	0		10/26/2019	Saturday	6	0	0	0	0	0	535	165	9	0	0	75.46%	23.27%	1.27%	0.00%	0.00%	9	1.27%	0.7	113983	200983	173613	160.8	283.5	244.9	2967	3158	2220	160.8	283.5	244.9	289011.7	428.7	4184.1	407.6	3794	5.4	112	5.4	13.4	2516	709
10777	10777 (2019-07-28)60sec.agd	60	0	0		7/29/2019	Monday	1	0	0	0	0	0	487	390	7	0	0	55.09%	44.12%	0.79%	0.00%	0.00%	7	0.79%	0.4	231744	503364	454637	262.2	569.4	514.3	3046	3067	4165	262.2	569.4	514.3	716781.3	837.2	6002.7	810.8	8805	10	89	10	50.1	3033	884
10777	10777 (2019-07-28)60sec.agd	60	0	0		7/30/2019	Tuesday	2	0	0	0	0	0	476	485	7	0	0	49.17%	50.10%	0.72%	0.00%	0.00%	7	0.72%	0.4	258475	591096	537013	267	610.6	554.8	3799	3859	3782	267	610.6	554.8	839396.7	901.5	6251.4	867.1	10001	10.3	116	10.3	57.6	3653	968
10777	10777 (2019-07-28)60sec.agd	60	0	0		8/1/2019	Thursday	4	0	0	0	0	0	459	390	10	0	0	53.43%	45.40%	1.16%	0.00%	0.00%	10	1.16%	0.6	271913	502562	471364	316.5	585.1	548.7	3142	3192	3275	316.5	585.1	548.7	740735.6	891.5	5218.6	862.3	10078	11.7	112	11.7	40.3	3187	859
10777	10777 (2019-07-28)60sec.agd	60	0	0		8/2/2019	Friday	5	0	0	0	0	0	316	295	8	0	0	51.05%	47.66%	1.29%	0.00%	0.00%	8	1.29%	0.7	201601	338843	389121	325.7	547.4	628.6	3923	3890	3881	325.7	547.4	628.6	553960.9	924.6	6751.6	894.9	7231	11.7	110	11.7	17.6	1166	619
10560	10560 (2019-10-13)60sec.agd	60	0	0		10/14/2019	Monday	1	0	0	0	0	0	368	466	29	0	0	42.64%	54.00%	3.36%	0.00%	0.00%	29	3.36%	1.8	355241	591771	451675	411.6	685.7	523.4	3910	3425	2690	411.6	685.7	523.4	824863.3	1003.8	4686.8	955.8	10570	12.2	117	12.2	6.3	610	863
10560	10560 (2019-10-13)60sec.agd	60	0	0		10/15/2019	Tuesday	2	0	0	0	0	0	543	292	10	0	0	64.26%	34.56%	1.18%	0.00%	0.00%	10	1.18%	0.7	195258	387461	332001	231.1	458.5	392.9	2986	2835	3062	231.1	458.5	392.9	546329.9	671.0	5055.2	646.5	6535	7.7	104	7.7	17.5	1112	845
10560	10560 (2019-10-13)60sec.agd	60	0	0		10/17/2019	Thursday	4	0	0	0	0	0	344	481	38	0	0	39.86%	55.74%	4.40%	0.00%	0.00%	38	4.40%	2.5	422240	776109	509596	489.3	899.3	590.5	4385	3306	2274	489.3	899.3	590.5	1019960.7	1236.2	5481.1	1181.9	12430	14.4	121	14.4	0	0	863
10560	10560 (2019-10-13)60sec.agd	60	0	0		10/18/2019	Friday	5	0	0	0	0	0	343	449	29	0	0	41.78%	54.69%	3.53%	0.00%	0.00%	29	3.53%	1.9	366782	593847	392807	446.8	723.3	478.4	4285	3224	3686	446.8	723.3	478.4	800924.9	1021.7	5683.7	975.5	10732	13.1	123	13.1	14.8	2383	821
10472	10472 (2019-10-27)60sec.agd	60	0	0		10/28/2019	Monday	1	0	0	0	0	0	486	235	12	0	0	66.30%	32.06%	1.64%	0.00%	0.00%	12	1.64%	0.9	160153	164554	257455	218.5	224.5	351.2	3872	2825	3577	218.5	224.5	351.2	344978.4	497.1	4668.4	470.6	3864	5.3	114	5.3	4.1	2072	733
10472	10472 (2019-10-27)60sec.agd	60	0	0		10/29/2019	Tuesday	2	1	1	1	25	80712	380	255	39	0	0	56.38%	37.83%	5.79%	0.00%	0.00%	39	5.79%	3.3	249916	238039	303994	370.8	353.2	451	4487	3714	3702	370.8	353.2	451	459927.1	723.9	5864.2	682.4	7524	11.2	120	11.2	43.8	4425	674
10472	10472 (2019-10-27)60sec.agd	60	0	0		10/30/2019	Wednesday	3	1	1	1	29	117116	495	201	39	0	0	67.35%	27.35%	5.31%	0.00%	0.00%	39	5.31%	2.8	253416	205673	310855	344.8	279.8	422.9	4512	2804	4704	344.8	279.8	422.9	450723.7	647.1	6411.1	613.2	6281	8.5	119	8.5	0.1	45	735
10472	10472 (2019-10-27)60sec.agd	60	0	0		10/31/2019	Thursday	4	0	0	0	0	0	366	306	25	0	0	52.51%	43.90%	3.59%	0.00%	0.00%	25	3.59%	1.9	264534	222384	344681	379.5	319.1	494.5	3918	3397	3266	379.5	319.1	494.5	488096.2	735.6	5291.7	700.3	6555	9.4	119	9.4	10	1183	697
10818	10818 (2019-03-03)60sec.agd	60	0	0		3/4/2019	Monday	1	0	0	0	0	0	587	301	8	0	0	65.51%	33.59%	0.89%	0.00%	0.00%	8	0.89%	0.5	181075	349465	198971	202.1	390	222.1	4145	3591	2651	202.1	390	222.1	441025.4	515.9	5352.1	492.2	6454	7.2	119	7.2	25.6	1680	896
10818	10818 (2019-03-03)60sec.agd	60	0	0		3/5/2019	Tuesday	2	0	0	0	0	0	593	321	10	0	0	64.18%	34.74%	1.08%	0.00%	0.00%	10	1.08%	0.6	161689	302806	226646	175	327.7	245.3	3777	2671	2213	175	327.7	245.3	411343.2	466.9	4653.5	445.2	5140	5.6	131	5.6	0.2	109	924
10818	10818 (2019-03-03)60sec.agd	60	0	0		3/7/2019	Thursday	4	0	0	0	0	0	465	306	22	0	0	58.64%	38.59%	2.77%	0.00%	0.00%	22	2.77%	1.6	198517	341358	241327	250.3	430.5	304.3	3434	3360	2551	250.3	430.5	304.3	462788.3	608.7	5070.2	583.6	6426	8.1	120	8.1	2.4	414	793
10818	10818 (2019-03-03)60sec.agd	60	0	0		3/8/2019	Friday	5	0	0	0	0	0	689	311	17	0	0	67.75%	30.58%	1.67%	0.00%	0.00%	17	1.67%	1	191554	343914	227223	188.4	338.2	223.4	4424	2991	2399	188.4	338.2	223.4	454532.8	473.6	5253.9	446.9	6703	6.6	120	6.6	1.6	279	1017
10509	10509 (2019-09-08)60sec.agd	60	0	0		9/9/2019	Monday	1	0	0	0	0	0	390	293	16	0	0	55.79%	41.92%	2.29%	0.00%	0.00%	16	2.29%	1.2	169656	294075	199753	242.7	420.7	285.8	2381	3220	2452	242.7	420.7	285.8	393909.3	593.8	4268.7	563.5	6680	9.6	117	9.6	2.1	319	699
10509	10509 (2019-09-08)60sec.agd	60	0	0		9/10/2019	Tuesday	2	1	1	1	10	20770	299	322	10	0	0	47.39%	51.03%	1.58%	0.00%	0.00%	10	1.58%	0.8	121531	318145	125930	192.6	504.2	199.6	2341	3207	2089	192.6	504.2	199.6	363103.8	596.4	4016.6	575.4	4839	7.7	108	7.7	0.3	75	631
10509	10509 (2019-09-08)60sec.agd	60	0	0		9/11/2019	Wednesday	3	0	0	0	0	0	431	322	1	0	0	57.16%	42.71%	0.13%	0.00%	0.00%	1	0.13%	0.1	145740	305266	172524	193.3	404.9	228.8	2407	3543	3170	193.3	404.9	228.8	379726.2	524.5	5328.7	503.6	5533	7.3	64	7.3	0.2	72	754
10509	10509 (2019-09-08)60sec.agd	60	0	0		9/14/2019	Saturday	6	0	0	0	0	0	325	334	1	0	0	49.24%	50.61%	0.15%	0.00%	0.00%	1	0.15%	0.1	163821	280211	188582	248.2	424.6	285.7	2756	2171	1496	248.2	424.6	285.7	375391.4	587.1	3612.4	568.8	3952	6	41	6	0	27	660
10260	10260 (2019-06-16)60sec.agd	60	0	0		6/18/2019	Tuesday	2	3	3	3	53	146366	491	210	58	0	0	64.69%	27.67%	7.64%	0.00%	0.00%	58	7.64%	4.5	276995	303214	359162	364.9	399.5	473.2	4379	2448	3028	364.9	399.5	473.2	545584.4	762.9	5445.3	718.8	8332	11	119	11	0.7	119	759
10260	10260 (2019-06-16)60sec.agd	60	0	0		6/19/2019	Wednesday	3	4	4	4	54	167320	534	182	80	0	0	67.09%	22.86%	10.05%	0.00%	0.00%	80	10.05%	5.3	343213	288390	277216	431.2	362.3	348.3	4826	3154	2646	431.2	362.3	348.3	527079.4	700.3	5688.2	662.2	11353	14.3	145	14.3	0.1	49	796
10260	10260 (2019-06-16)60sec.agd	60	0	0		6/20/2019	Thursday	4	3	3	3	39	111735	518	171	49	0	0	70.19%	23.17%	6.64%	0.00%	0.00%	49	6.64%	3.5	252090	213211	256957	341.6	288.9	348.2	4421	2527	2726	341.6	288.9	348.2	418372.1	596.3	5231.9	566.9	8724	11.8	133	11.8	0.2	100	738
10260	10260 (2019-06-16)60sec.agd	60	0	0		6/22/2019	Saturday	6	0	0	0	0	0	411	418	27	0	0	48.01%	48.83%	3.15%	0.00%	0.00%	27	3.15%	1.8	368693	327156	433865	430.7	382.2	506.9	3421	2075	2791	430.7	382.2	506.9	656661.6	812.5	4247.8	767.1	5915	6.9	100	6.9	6.3	281	856
10262	10262 (2019-06-16)60sec.agd	60	0	0		6/17/2019	Monday	1	2	2	2	26	53838	582	213	42	0	0	69.53%	25.45%	5.02%	0.00%	0.00%	42	5.02%	2.8	240574	185222	357431	287.4	221.3	427	3322	2282	2719	287.4	221.3	427	468977.6	595.5	4232.3	560.3	8456	10.1	110	10.1	47.7	844	837
10262	10262 (2019-06-16)60sec.agd	60	0	0		6/18/2019	Tuesday	2	0	0	0	0	0	459	290	18	0	0	59.84%	37.81%	2.35%	0.00%	0.00%	18	2.35%	1.3	200575	217311	283269	261.5	283.3	369.3	3826	3441	3420	261.5	283.3	369.3	409506.7	567.9	5432	533.9	6186	8.1	124	8.1	14	529	767
10262	10262 (2019-06-16)60sec.agd	60	0	0		6/21/2019	Friday	5	0	0	0	0	0	624	200	0	0	0	75.73%	24.27%	0.00%	0.00%	0.00%	0	0.00%	0	88465	170329	184418	107.4	206.7	223.8	1760	1750	2369	107.4	206.7	223.8	266172.9	341.5	3153.8	323	4419	5.4	88	5.4	0	0	824
10262	10262 (2019-06-16)60sec.agd	60	0	0		6/22/2019	Saturday	6	0	0	0	0	0	685	244	13	0	0	72.72%	25.90%	1.38%	0.00%	0.00%	13	1.38%	0.8	148137	163669	221702	157.3	173.7	235.4	3068	2628	4343	157.3	173.7	235.4	312864	350.9	5858.4	332.1	4066	4.3	111	4.3	2.2	317	942
10255	10255 (2019-06-09)60sec.agd	60	0	0		6/10/2019	Monday	1	0	0	0	0	0	516	373	4	0	0	57.78%	41.77%	0.45%	0.00%	0.00%	4	0.45%	0.3	164520	322779	356563	184.2	361.5	399.3	3692	2559	2579	184.2	361.5	399.3	508321	596.8	4950	569.2	5701	6.4	111	6.4	19.1	795	893
10255	10255 (2019-06-09)60sec.agd	60	0	0		6/11/2019	Tuesday	2	0	0	0	0	0	312	390	38	0	0	42.16%	52.70%	5.14%	0.00%	0.00%	38	5.14%	2.9	361723	205539	274408	488.8	277.8	370.8	3738	2880	2848	488.8	277.8	370.8	498387	715.1	4570.7	673.5	4838	6.5	55	6.5	8.6	648	740
10255	10255 (2019-06-09)60sec.agd	60	0	0		6/13/2019	Thursday	4	0	0	0	0	0	325	286	8	0	0	52.50%	46.20%	1.29%	0.00%	0.00%	8	1.29%	0.7	192825	222481	294672	311.5	359.4	476	2767	2432	2751	311.5	359.4	476	416546.4	708.3	3728.5	672.9	3535	5.7	92	5.7	4.7	200	619
10255	10255 (2019-06-09)60sec.agd	60	0	0		6/14/2019	Friday	5	0	0	0	0	0	634	353	22	0	0	62.83%	34.99%	2.18%	0.00%	0.00%	22	2.18%	1.3	314364	264257	373098	311.6	261.9	369.8	3326	2165	3334	311.6	261.9	369.8	554850.1	575.0	4779.2	549.9	5340	5.3	53	5.3	36.4	1852	1009
10301	10301 (2019-07-21)60sec.agd	60	0	0		7/22/2019	Monday	1	4	4	4	65	190517	537	252	101	0	0	60.34%	28.31%	11.35%	0.00%	0.00%	101	11.35%	6.3	437916	335136	461038	492	376.6	518	3770	2557	3071	492	376.6	518	718778.5	842.6	5051.5	807.6	15972	17.9	121	17.9	47.7	943	890
10301	10301 (2019-07-21)60sec.agd	60	0	0		7/23/2019	Tuesday	2	0	0	0	0	0	524	201	0	0	0	72.28%	27.72%	0.00%	0.00%	0.00%	0	0.00%	0	87360	135132	168988	120.5	186.4	233.1	1699	2714	2123	120.5	186.4	233.1	233343.9	339.3	3584.6	321.9	2343	3.2	55	3.2	1.9	522	725
10301	10301 (2019-07-21)60sec.agd	60	0	0		7/24/2019	Wednesday	3	1	1	1	13	32374	432	440	32	0	0	47.79%	48.67%	3.54%	0.00%	0.00%	32	3.54%	2	298029	455914	555669	329.7	504.3	614.7	3297	1940	2761	329.7	504.3	614.7	778104.7	908.9	4223.2	860.7	10301	11.4	117	11.4	13.1	1282	904
10301	10301 (2019-07-21)60sec.agd	60	0	0		7/26/2019	Friday	5	3	3	3	44	120978	399	293	64	0	0	52.78%	38.76%	8.47%	0.00%	0.00%	64	8.47%	4.6	363329	343968	496408	480.6	455	656.6	3530	3580	4565	480.6	455	656.6	704799.9	986.0	6312.4	932.3	12340	16.3	115	16.3	1.7	112	756
10304	10304 (2019-08-04)60sec.agd	60	0	0		8/4/2019	Sunday	7	0	0	0	0	0	532	143	0	0	0	78.81%	21.19%	0.00%	0.00%	0.00%	0	0.00%	0	50313	140759	183464	74.5	208.5	271.8	1195	1720	1925	74.5	208.5	271.8	236650.7	362.8	2750.5	350.6	1949	2.9	54	2.9	84.7	4867	675
10304	10304 (2019-08-04)60sec.agd	60	0	0		8/5/2019	Monday	1	0	0	0	0	0	678	228	3	0	0	74.59%	25.08%	0.33%	0.00%	0.00%	3	0.33%	0.2	112334	198985	204886	123.6	218.9	225.4	2610	2130	1963	123.6	218.9	225.4	306907.5	358.4	3323.4	337.6	4736	5.2	123	5.2	36.4	3394	909
10304	10304 (2019-08-04)60sec.agd	60	0	0		8/6/2019	Tuesday	2	0	0	0	0	0	634	159	5	0	0	79.45%	19.92%	0.63%	0.00%	0.00%	5	0.63%	0.4	78836	138062	164065	98.8	173	205.6	2759	2313	3329	98.8	173	205.6	228459.1	306.2	4323	286.3	3369	4.2	119	4.2	51.2	2597	798
10304	10304 (2019-08-04)60sec.agd	60	0	0		8/7/2019	Wednesday	3	0	0	0	0	0	638	127	0	0	0	83.40%	16.60%	0.00%	0.00%	0.00%	0	0.00%	0	79075	146396	91540	103.4	191.4	119.7	1880	2540	3540	103.4	191.4	119.7	189905.8	270.7	4703.9	248.2	4351	5.7	122	5.7	73.2	3964	765
10444	10444 (2019-10-13)60sec.agd	60	0	0		10/14/2019	Monday	1	0	0	0	0	0	699	167	10	0	0	79.79%	19.06%	1.14%	0.00%	0.00%	10	1.14%	0.6	113689	131193	202102	129.8	149.8	230.7	2870	2145	2734	129.8	149.8	230.7	266424.5	318.5	4307.9	304.1	2748	3.1	52	3.1	0	0	876
10444	10444 (2019-10-13)60sec.agd	60	0	0		10/15/2019	Tuesday	2	1	1	1	12	40600	573	388	39	0	0	57.30%	38.80%	3.90%	0.00%	0.00%	39	3.90%	2.1	319265	432288	304885	319.3	432.3	304.9	3895	3753	2853	319.3	432.3	304.9	617865.6	655.5	5325.5	617.9	11078	11.1	123	11.1	0	0	1000
10444	10444 (2019-10-13)60sec.agd	60	0	0		10/16/2019	Wednesday	3	1	1	1	13	28073	344	458	54	0	0	40.19%	53.50%	6.31%	0.00%	0.00%	54	6.31%	3.6	485549	353482	405447	567.2	412.9	473.7	4826	2734	3658	567.2	412.9	473.7	724634.1	896.1	5638	846.5	11860	13.9	131	13.9	0.4	114	856
10444	10444 (2019-10-13)60sec.agd	60	0	0		10/18/2019	Friday	5	1	1	1	11	34884	528	290	39	0	0	61.61%	33.84%	4.55%	0.00%	0.00%	39	4.55%	2.6	295866	327571	225443	345.2	382.2	263.1	4591	3770	2780	345.2	382.2	263.1	495645	616.6	5983.7	578.3	8173	9.5	130	9.5	0	33	857
10518	10518 (2019-10-06)60sec.agd	60	0	0		10/7/2019	Monday	1	0	0	0	0	0	577	285	0	0	0	66.94%	33.06%	0.00%	0.00%	0.00%	0	0.00%	0	113263	226320	208292	131.4	262.6	241.6	1736	1826	2188	131.4	262.6	241.6	327772.5	401.4	2877.5	380.2	4681	5.4	106	5.4	4.1	493	862
10518	10518 (2019-10-06)60sec.agd	60	0	0		10/9/2019	Wednesday	3	0	0	0	0	0	497	230	6	0	0	67.80%	31.38%	0.82%	0.00%	0.00%	6	0.82%	0.5	129492	112473	185351	176.7	153.4	252.9	3221	2097	2454	176.7	153.4	252.9	252533.9	367.5	3903	344.5	2898	4	92	4	3.7	1011	733
10518	10518 (2019-10-06)60sec.agd	60	0	0		10/10/2019	Thursday	4	1	1	1	33	90143	617	249	44	0	0	67.80%	27.36%	4.84%	0.00%	0.00%	44	4.84%	2.8	243490	297426	338385	267.6	326.8	371.9	3216	3632	3759	267.6	326.8	371.9	512107.4	598.4	5396.9	562.8	8933	9.8	118	9.8	31.9	4633	910
10518	10518 (2019-10-06)60sec.agd	60	0	0		10/11/2019	Friday	5	0	0	0	0	0	572	397	6	0	0	58.67%	40.72%	0.62%	0.00%	0.00%	6	0.62%	0.4	210490	272851	417652	215.9	279.8	428.4	3747	1889	2650	215.9	279.8	428.4	541467.4	590.1	4493.9	555.4	5983	6.1	89	6.1	12.4	1774	975
10802	10802 (2019-03-03)60sec.agd	60	0	0		3/3/2019	Sunday	7	0	0	0	0	0	438	165	3	0	0	72.28%	27.23%	0.50%	0.00%	0.00%	3	0.50%	0.3	84283	88543	73241	139.1	146.1	120.9	2909	4684	2727	139.1	146.1	120.9	142505.2	259.1	6138.1	235.2	1714	2.8	138	2.8	0.1	57	606
10802	10802 (2019-03-03)60sec.agd	60	0	0		3/5/2019	Tuesday	2	0	0	0	0	0	535	220	7	0	0	70.21%	28.87%	0.92%	0.00%	0.00%	7	0.92%	0.5	150797	113207	111220	197.9	148.6	146	3137	1927	2557	197.9	148.6	146	218918.8	318.8	3653.8	287.3	2559	3.4	58	3.4	0	0	762
10802	10802 (2019-03-03)60sec.agd	60	0	0		3/7/2019	Thursday	4	0	0	0	0	0	493	164	7	0	0	74.25%	24.70%	1.05%	0.00%	0.00%	7	1.05%	0.6	86275	105639	106398	129.9	159.1	160.2	2296	2440	2338	129.9	159.1	160.2	172984.1	280.9	3715.7	260.5	1876	2.8	55	2.8	0	0	664
10802	10802 (2019-03-03)60sec.agd	60	0	0		3/8/2019	Friday	5	1	1	1	11	26947	630	334	22	0	0	63.89%	33.87%	2.23%	0.00%	0.00%	22	2.23%	1.3	280759	223475	238953	284.7	226.6	242.3	2993	2205	3076	284.7	226.6	242.3	431120.9	467.2	4029.2	437.2	7939	8.1	115	8.1	0.4	54	986
10268	10268 (2019-06-23)60sec.agd	60	0	0		6/24/2019	Monday	1	2	2	2	20	53766	421	243	51	0	0	58.88%	33.99%	7.13%	0.00%	0.00%	51	7.13%	3.9	318050	285566	361755	444.8	399.4	506	4085	2570	4016	444.8	399.4	506	559973.6	827.0	5530.2	783.2	6514	9.1	118	9.1	6.5	1590	715
10268	10268 (2019-06-23)60sec.agd	60	0	0		6/25/2019	Tuesday	2	4	4	4	68	210764	307	266	86	0	0	46.59%	40.36%	13.05%	0.00%	0.00%	86	13.05%	7.2	449505	343495	403658	682.1	521.2	612.5	4430	3216	4002	682.1	521.2	612.5	694970	1103.7	6186.9	1054.6	9863	15	132	15	29.4	310	659
10268	10268 (2019-06-23)60sec.agd	60	0	0		6/26/2019	Wednesday	3	0	0	0	0	0	477	290	8	0	0	61.55%	37.42%	1.03%	0.00%	0.00%	8	1.03%	0.6	168004	192006	232549	216.8	247.7	300.1	2564	2595	3170	216.8	247.7	300.1	345211.1	472.0	4232	445.4	3563	4.6	102	4.6	0.4	148	775
10268	10268 (2019-06-23)60sec.agd	60	0	0		6/28/2019	Friday	5	0	0	0	0	0	375	243	8	0	0	59.90%	38.82%	1.28%	0.00%	0.00%	8	1.28%	0.6	154193	239698	190666	246.3	382.9	304.6	3487	3382	3829	246.3	382.9	304.6	342905.4	578.5	6185.3	547.8	3588	5.7	83	5.7	5.1	235	626
10276	10276 (2019-03-31)60sec.agd	60	0	0		4/1/2019	Monday	1	1	1	1	11	43871	190	463	49	1	0	27.03%	65.86%	6.97%	0.14%	0.00%	50	7.11%	3.6	495056	678198	558328	704.2	964.7	794.2	5930	3690	2848	704.2	964.7	794.2	1008346.7	1523.5	6417.4	1434.3	13169	18.7	118	18.7	1.1	149	703
10276	10276 (2019-03-31)60sec.agd	60	0	0		4/3/2019	Wednesday	3	0	0	0	0	0	167	485	49	0	0	23.82%	69.19%	6.99%	0.00%	0.00%	49	6.99%	3.8	543862	725035	507761	775.8	1034.3	724.3	5650	3875	5705	775.8	1034.3	724.3	1038885.4	1538.1	6374.4	1482	12966	18.5	116	18.5	2.5	245	701
10276	10276 (2019-03-31)60sec.agd	60	0	0		4/4/2019	Thursday	4	0	0	0	0	0	158	492	52	0	0	22.51%	70.09%	7.41%	0.00%	0.00%	52	7.41%	4	500268	718388	687922	712.6	1023.3	979.9	5331	3434	2711	712.6	1023.3	979.9	1113367	1673.9	5901.4	1586	14287	20.4	122	20.4	0	0	702
10276	10276 (2019-03-31)60sec.agd	60	0	0		4/5/2019	Friday	5	1	1	1	12	41828	215	461	72	0	0	28.74%	61.63%	9.63%	0.00%	0.00%	72	9.63%	5.5	546309	686670	446189	730.4	918	596.5	5318	3671	3049	730.4	918	596.5	984405.3	1395.2	5963.6	1316	14297	19.1	115	19.1	5.2	288	748
10455	10455 (2019-11-03)60sec.agd	60	0	0		11/4/2019	Monday	1	0	0	0	0	0	300	449	3	0	0	39.89%	59.71%	0.40%	0.00%	0.00%	3	0.40%	0.2	262669	560300	445419	349.3	745.1	592.3	2749	3129	2595	349.3	745.1	592.3	762449.5	1042.5	4179.2	1013.9	9361	12.4	107	12.4	10.7	807	752
10455	10455 (2019-11-03)60sec.agd	60	0	0		11/5/2019	Tuesday	2	0	0	0	0	0	416	453	5	0	0	47.60%	51.83%	0.57%	0.00%	0.00%	5	0.57%	0.3	270047	563482	329358	309	644.7	376.8	3279	3403	2411	309	644.7	376.8	706338.5	827.0	4198.5	808.2	9012	10.3	133	10.3	0	0	874
10455	10455 (2019-11-03)60sec.agd	60	0	0		11/7/2019	Thursday	4	0	0	0	0	0	386	526	13	0	0	41.73%	56.86%	1.41%	0.00%	0.00%	13	1.41%	0.8	361988	668957	481065	391.3	723.2	520.1	2592	3802	2235	391.3	723.2	520.1	899979.1	1007.0	5027.6	973	13115	14.2	120	14.2	3	950	925
10455	10455 (2019-11-03)60sec.agd	60	0	0		11/9/2019	Saturday	6	0	0	0	0	0	218	404	10	0	0	34.49%	63.92%	1.58%	0.00%	0.00%	10	1.58%	0.8	237453	429582	475950	375.7	679.7	753.1	3676	2772	2820	375.7	679.7	753.1	683705.4	1118.2	4565	1081.8	8204	13	124	13	75.3	3998	632
10784	10784 (2019-09-01)60sec.agd	60	0	0		9/2/2019	Monday	1	0	0	0	0	0	481	241	2	0	0	66.44%	33.29%	0.28%	0.00%	0.00%	2	0.28%	0.2	98103	252260	243774	135.5	348.4	336.7	4040	3097	3545	135.5	348.4	336.7	364259.6	527.0	6203.2	503.1	3701	5.1	77	5.1	3.8	333	724
10784	10784 (2019-09-01)60sec.agd	60	0	0		9/3/2019	Tuesday	2	0	0	0	0	0	523	307	4	0	0	62.71%	36.81%	0.48%	0.00%	0.00%	4	0.48%	0.3	129549	304194	302192	155.3	364.7	362.3	2996	5764	6000	155.3	364.7	362.3	447925.1	561.2	8737.4	537.1	4517	5.4	85	5.4	11.5	2020	834
10784	10784 (2019-09-01)60sec.agd	60	0	0		9/4/2019	Wednesday	3	0	0	0	0	0	409	222	0	0	0	64.82%	35.18%	0.00%	0.00%	0.00%	0	0.00%	0	87305	230006	213371	138.4	364.5	338.1	1469	1930	2407	138.4	364.5	338.1	325656.4	538.9	3171.9	516.1	2963	4.7	50	4.7	6.1	1072	631
10784	10784 (2019-09-01)60sec.agd	60	0	0		9/7/2019	Saturday	6	0	0	0	0	0	462	202	0	0	0	69.58%	30.42%	0.00%	0.00%	0.00%	0	0.00%	0	75042	186525	146960	113	280.9	221.3	1751	2299	2207	113	280.9	221.3	249038.4	390.5	3154.1	375.1	2431	3.7	43	3.7	9	1257	664
10243	10243 (2019-06-02)60sec.agd	60	0	0		6/3/2019	Monday	1	0	0	0	0	0	807	177	1	0	0	81.93%	17.97%	0.10%	0.00%	0.00%	1	0.10%	0.1	96849	134537	109634	98.3	136.6	111.3	2475	2565	3637	98.3	136.6	111.3	198744.9	217.5	5092.4	201.8	2349	2.4	58	2.4	1.2	205	985
10243	10243 (2019-06-02)60sec.agd	60	0	0		6/4/2019	Tuesday	2	0	0	0	0	0	1101	212	2	0	0	83.73%	16.12%	0.15%	0.00%	0.00%	2	0.15%	0.1	95252	138318	122781	72.4	105.2	93.4	2334	3628	3121	72.4	105.2	93.4	208038.4	169.3	5324.5	158.2	2838	2.2	94	2.2	0	0	1315
10243	10243 (2019-06-02)60sec.agd	60	0	0		6/5/2019	Wednesday	3	0	0	0	0	0	735	265	0	0	0	73.50%	26.50%	0.00%	0.00%	0.00%	0	0.00%	0	124501	104162	106332	124.5	104.2	106.3	1735	2104	2266	124.5	104.2	106.3	194053.4	212.3	3545.7	194.1	2963	3	74	3	0.2	133	1000
10243	10243 (2019-06-02)60sec.agd	60	0	0		6/6/2019	Thursday	4	0	0	0	0	0	778	206	3	0	0	78.82%	20.87%	0.30%	0.00%	0.00%	3	0.30%	0.2	128539	76922	195955	130.2	77.9	198.5	2905	1620	2496	130.2	77.9	198.5	246652.9	271.2	3261.5	249.9	5778	5.9	108	5.9	1.1	231	987
10245	10245 (2019-06-02)60sec.agd	60	0	0		6/3/2019	Monday	1	1	1	1	14	44037	515	481	17	0	0	50.84%	47.48%	1.68%	0.00%	0.00%	17	1.68%	0.9	272697	532286	858667	269.2	525.5	847.6	4712	2274	5406	269.2	525.5	847.6	1046423	1070.0	6908.6	1033	8106	8	131	8	12.5	937	1013
10245	10245 (2019-06-02)60sec.agd	60	0	0		6/4/2019	Tuesday	2	0	0	0	0	0	523	250	18	0	0	66.12%	31.61%	2.28%	0.00%	0.00%	18	2.28%	1.2	177340	248754	364408	224.2	314.5	460.7	4505	3103	2946	224.2	314.5	460.7	475522	641.3	5481.6	601.2	4026	5.1	124	5.1	7.2	622	791
10245	10245 (2019-06-02)60sec.agd	60	0	0		6/5/2019	Wednesday	3	0	0	0	0	0	417	315	10	0	0	56.20%	42.45%	1.35%	0.00%	0.00%	10	1.35%	0.7	214464	189967	300705	289	256	405.3	2530	2025	2514	289	256	405.3	415338.1	613.4	3389.1	559.8	2736	3.7	37	3.7	5.1	614	742
10245	10245 (2019-06-02)60sec.agd	60	0	0		6/7/2019	Friday	5	1	1	1	10	28650	477	305	40	0	0	58.03%	37.10%	4.87%	0.00%	0.00%	40	4.87%	2.7	268915	340107	582990	327.1	413.8	709.2	4916	2332	5240	327.1	413.8	709.2	726543.5	940.8	6668.8	883.9	7049	8.6	132	8.6	11.5	2096	822
10730	10730 (2019-10-06)60sec.agd	60	0	0		10/7/2019	Monday	1	2	2	2	43	149155	332	464	48	0	0	39.34%	54.98%	5.69%	0.00%	0.00%	48	5.69%	3.2	446242	457804	633564	528.7	542.4	750.7	5255	4151	4526	528.7	542.4	750.7	900066.5	1094.0	7849.5	1066.4	8465	10	92	10	32.8	1608	844
10730	10730 (2019-10-06)60sec.agd	60	0	0		10/8/2019	Tuesday	2	0	0	0	0	0	276	398	23	0	0	39.60%	57.10%	3.30%	0.00%	0.00%	23	3.30%	1.8	296971	319220	458407	426.1	458	657.7	4047	3388	5960	426.1	458	657.7	632637.5	931.1	7883.4	907.7	5244	7.5	55	7.5	176.1	3953	697
10730	10730 (2019-10-06)60sec.agd	60	0	0		10/9/2019	Wednesday	3	0	0	0	0	0	237	376	8	0	0	38.16%	60.55%	1.29%	0.00%	0.00%	8	1.29%	0.7	263213	365795	505095	423.9	589	813.4	3285	2772	5115	423.9	589	813.4	676910.6	1125.1	6532.7	1090	5938	9.6	105	9.6	20.3	464	621
10730	10730 (2019-10-06)60sec.agd	60	0	0		10/11/2019	Friday	5	0	0	0	0	0	277	520	9	0	0	34.37%	64.52%	1.12%	0.00%	0.00%	9	1.12%	0.6	407027	523715	423807	505	649.8	525.8	2867	2932	3141	505	649.8	525.8	787121.8	1017.8	4381.6	976.6	6732	8.4	67	8.4	135.3	1795	806
10449	10449 (2019-10-13)60sec.agd	60	0	0		10/14/2019	Monday	1	1	1	1	50	151018	430	282	65	0	0	55.34%	36.29%	8.37%	0.00%	0.00%	65	8.37%	4.6	327495	354315	711115	421.5	456	915.2	3737	2262	6103	421.5	456	915.2	859346.6	1168.7	6700.6	1106	12235	15.7	131	15.7	17.7	1945	777
10449	10449 (2019-10-13)60sec.agd	60	0	0		10/16/2019	Wednesday	3	2	2	2	31	98174	574	195	45	0	0	70.52%	23.96%	5.53%	0.00%	0.00%	45	5.53%	3.2	261175	271523	469997	320.9	333.6	577.4	4171	3713	4227	320.9	333.6	577.4	602357.3	787.6	6236.5	740	9379	11.5	119	11.5	59.2	2107	814
10449	10449 (2019-10-13)60sec.agd	60	0	0		10/18/2019	Friday	5	0	0	0	0	0	600	317	10	1	0	64.66%	34.16%	1.08%	0.11%	0.00%	11	1.19%	0.7	197743	277210	576115	213.1	298.7	620.8	5796	3319	4211	213.1	298.7	620.8	669220.6	760.9	6619.4	721.1	5349	5.8	95	5.8	4.1	1898	928
10449	10449 (2019-10-13)60sec.agd	60	0	0		10/19/2019	Saturday	6	2	2	2	23	50909	534	239	50	0	0	64.88%	29.04%	6.08%	0.00%	0.00%	50	6.08%	3.3	271076	337393	473292	329.4	410	575.1	3745	2946	3366	329.4	410	575.1	641343.6	825.1	5264	779.3	10488	12.7	125	12.7	12.4	1372	823
10448	10448 (2019-10-13)60sec.agd	60	0	0		10/14/2019	Monday	1	0	0	0	0	0	283	329	3	0	0	46.02%	53.50%	0.49%	0.00%	0.00%	3	0.49%	0.3	222981	236442	427593	362.6	384.5	695.3	2258	2263	3217	362.6	384.5	695.3	537085.8	894.7	4151.2	873.3	5712	9.3	72	9.3	2.3	232	615
10448	10448 (2019-10-13)60sec.agd	60	0	0		10/15/2019	Tuesday	2	0	0	0	0	0	324	403	9	0	0	44.02%	54.76%	1.22%	0.00%	0.00%	9	1.22%	0.7	282584	253809	501062	383.9	344.8	680.8	3378	1878	2862	383.9	344.8	680.8	628757.4	878.5	4564.3	854.3	5069	6.9	76	6.9	10	2000	736
10448	10448 (2019-10-13)60sec.agd	60	0	0		10/16/2019	Wednesday	3	0	0	0	0	0	199	408	4	0	0	32.57%	66.78%	0.65%	0.00%	0.00%	4	0.65%	0.3	252562	358289	529033	413.4	586.4	865.8	2095	2281	2726	413.4	586.4	865.8	687047.7	1159.0	3442	1124.5	5922	9.7	104	9.7	2.6	231	611
10448	10448 (2019-10-13)60sec.agd	60	0	0		10/17/2019	Thursday	4	0	0	0	0	0	356	289	1	0	0	55.11%	44.74%	0.15%	0.00%	0.00%	1	0.15%	0.1	142149	225513	373617	220	349.1	578.4	1966	2281	2507	220	349.1	578.4	458968.5	736.9	3247.6	710.5	3897	6	105	6	0.8	77	646
10792	10792 (2019-08-11)60sec.agd	60	0	0		8/13/2019	Tuesday	2	2	2	2	22	51797	340	290	70	0	0	48.57%	41.43%	10.00%	0.00%	0.00%	70	10.00%	5.8	372750	488829	295619	532.5	698.3	422.3	4042	2934	2554	532.5	698.3	422.3	682119.5	1042.1	4470.6	974.5	13541	19.3	114	19.3	0.7	262	700
10792	10792 (2019-08-11)60sec.agd	60	0	0		8/14/2019	Wednesday	3	2	2	2	23	60746	390	365	80	0	0	46.71%	43.71%	9.58%	0.00%	0.00%	80	9.58%	5.3	468868	552931	402059	561.5	662.2	481.5	4639	5026	3333	561.5	662.2	481.5	828988.1	1096.5	5960.6	992.8	14722	17.6	120	17.6	3.7	291	835
10792	10792 (2019-08-11)60sec.agd	60	0	0		8/15/2019	Thursday	4	0	0	0	0	0	363	277	40	0	0	53.38%	40.74%	5.88%	0.00%	0.00%	40	5.88%	3.1	266317	372690	323130	391.6	548.1	475.2	3563	5028	3333	391.6	548.1	475.2	560567.2	880.1	6781.8	824.4	9521	14	114	14	0	0	680
10792	10792 (2019-08-11)60sec.agd	60	0	0		8/16/2019	Friday	5	2	2	2	25	70470	377	306	76	0	0	49.67%	40.32%	10.01%	0.00%	0.00%	76	10.01%	5.4	388622	453448	330768	512	597.4	435.8	4526	3006	2041	512	597.4	435.8	682678.3	955.9	4872.1	899.4	12941	17.1	117	17.1	0	0	759
10253	10253 (2019-06-09)60sec.agd	60	0	0		6/10/2019	Monday	1	0	0	0	0	0	1138	131	2	0	0	89.54%	10.31%	0.16%	0.00%	0.00%	2	0.16%	0.1	59124	187495	199543	46.5	147.5	157	2347	2587	2888	46.5	147.5	157	280120.4	240.8	4532.3	220.4	1705	1.3	48	1.3	0	0	1271
10253	10253 (2019-06-09)60sec.agd	60	0	0		6/11/2019	Tuesday	2	0	0	0	0	0	672	185	2	0	0	78.23%	21.54%	0.23%	0.00%	0.00%	2	0.23%	0.1	109725	200026	227679	127.7	232.9	265.1	2842	2634	3437	127.7	232.9	265.1	322316.2	405.6	5179.6	375.2	5817	6.8	116	6.8	0.2	49	859
10253	10253 (2019-06-09)60sec.agd	60	0	0		6/12/2019	Wednesday	3	0	0	0	0	0	810	134	0	0	0	85.81%	14.19%	0.00%	0.00%	0.00%	0	0.00%	0	53707	156124	255949	56.9	165.4	271.1	1829	2262	3313	56.9	165.4	271.1	304580.1	349.9	3911.5	322.6	2010	2.1	38	2.1	0	0	944
10253	10253 (2019-06-09)60sec.agd	60	0	0		6/14/2019	Friday	5	0	0	0	0	0	1031	151	2	0	0	87.08%	12.75%	0.17%	0.00%	0.00%	2	0.17%	0.1	68895	129836	232248	58.2	109.7	196.2	2574	4005	4809	58.2	109.7	196.2	274850.9	245.4	6605.1	232.1	2623	2.2	94	2.2	0	26	1184
10626	10626 (2019-05-26)60sec.agd	60	0	0		5/28/2019	Tuesday	2	1	1	1	10	20804	604	239	17	0	0	70.23%	27.79%	1.98%	0.00%	0.00%	17	1.98%	1.1	163270	237811	449644	189.8	276.5	522.8	2576	2488	3663	189.8	276.5	522.8	534219.9	650.2	4503.2	621.2	6845	8	113	8	17.6	706	860
10626	10626 (2019-05-26)60sec.agd	60	0	0		5/29/2019	Wednesday	3	0	0	0	0	0	552	267	10	0	0	66.59%	32.21%	1.21%	0.00%	0.00%	10	1.21%	0.7	173716	239951	431496	209.5	289.4	520.5	2875	2060	3144	209.5	289.4	520.5	523395.2	667.1	4418.9	631.4	7213	8.7	112	8.7	30.3	1565	829
10626	10626 (2019-05-26)60sec.agd	60	0	0		5/31/2019	Friday	5	0	0	0	0	0	603	214	10	0	0	72.91%	25.88%	1.21%	0.00%	0.00%	10	1.21%	0.7	157048	211625	361628	189.9	255.9	437.3	2135	2027	3009	189.9	255.9	437.3	447464	561.4	3896.5	541.1	6760	8.2	115	8.2	24.1	2207	827
10626	10626 (2019-05-26)60sec.agd	60	0	0		6/1/2019	Saturday	6	0	0	0	0	0	451	205	0	0	0	68.75%	31.25%	0.00%	0.00%	0.00%	0	0.00%	0	94846	162551	280067	144.6	247.8	426.9	1784	2841	2347	144.6	247.8	426.9	337425.7	534.8	3433.4	514.4	3285	5	65	5	1	113	656
10959	10959 (2019-07-21)60sec.agd	60	0	0		7/21/2019	Sunday	7	0	0	0	0	0	426	177	1	0	0	70.53%	29.30%	0.17%	0.00%	0.00%	1	0.17%	0.1	79090	145457	129177	130.9	240.8	213.9	2613	2243	2901	130.9	240.8	213.9	209999.2	370.7	4194.8	347.7	3135	5.2	98	5.2	6.8	700	604
10959	10959 (2019-07-21)60sec.agd	60	0	0		7/22/2019	Monday	1	1	1	1	24	87346	408	246	25	0	0	60.09%	36.23%	3.68%	0.00%	0.00%	25	3.68%	2.1	186520	266450	238736	274.7	392.4	351.6	4396	2989	2028	274.7	392.4	351.6	403460.3	646.9	5241.3	594.2	6372	9.4	126	9.4	21.4	1815	679
10959	10959 (2019-07-21)60sec.agd	60	0	0		7/23/2019	Tuesday	2	2	2	2	24	79497	367	232	23	0	0	59.00%	37.30%	3.70%	0.00%	0.00%	23	3.70%	1.9	160735	249194	220791	258.4	400.6	355	4025	3212	3106	258.4	400.6	355	369705.4	643.8	5114	594.4	5617	9	129	9	41.1	3516	622
10959	10959 (2019-07-21)60sec.agd	60	0	0		7/25/2019	Thursday	4	0	0	0	0	0	533	196	1	0	0	73.01%	26.85%	0.14%	0.00%	0.00%	1	0.14%	0.1	74060	136982	136293	101.5	187.6	186.7	2129	2106	2389	101.5	187.6	186.7	206941.4	296.2	3421.6	283.5	2973	4.1	119	4.1	0.7	134	730
10011	10011 (2019-03-10)60sec.agd	60	0	0		3/11/2019	Monday	1	0	0	0	0	0	406	491	46	2	0	42.96%	51.96%	4.87%	0.21%	0.00%	48	5.08%	3	468501	420734	783845	495.8	445.2	829.5	6657	5770	5490	495.8	445.2	829.5	1005446.8	1113.8	8828.9	1064	10988	11.6	128	11.6	0	23	945
10011	10011 (2019-03-10)60sec.agd	60	0	0		3/12/2019	Tuesday	2	0	0	0	0	0	451	542	50	0	0	43.24%	51.97%	4.79%	0.00%	0.00%	50	4.79%	2.6	509968	487497	673362	488.9	467.4	645.6	4661	3456	3216	488.9	467.4	645.6	975262.6	989.8	5722.6	935.1	13462	12.9	124	12.9	1.9	607	1043
10011	10011 (2019-03-10)60sec.agd	60	0	0		3/13/2019	Wednesday	3	0	0	0	0	0	432	486	48	0	0	44.72%	50.31%	4.97%	0.00%	0.00%	48	4.97%	2.8	470221	475199	685767	486.8	491.9	709.9	4654	2504	3007	486.8	491.9	709.9	957704.7	1043.4	5325.2	991.4	12414	12.9	131	12.9	0.7	178	966
10011	10011 (2019-03-10)60sec.agd	60	0	0		3/16/2019	Saturday	6	1	1	1	15	42387	536	498	86	0	0	47.86%	44.46%	7.68%	0.00%	0.00%	86	7.68%	4.3	629146	577404	1028978	561.7	515.5	918.7	4153	4855	4068	561.7	515.5	918.7	1337167.1	1244.3	5968.7	1193.9	12870	11.5	118	11.5	12.4	1586	1120
10639	10639 (2019-05-26)60sec.agd	60	0	0		5/27/2019	Monday	1	0	0	0	0	0	360	365	3	0	0	49.45%	50.14%	0.41%	0.00%	0.00%	3	0.41%	0.2	206647	237777	321973	283.9	326.6	442.3	2563	2364	3521	283.9	326.6	442.3	450452.5	651.8	3892.5	618.8	5067	7	93	7	135	2004	728
10639	10639 (2019-05-26)60sec.agd	60	0	0		5/28/2019	Tuesday	2	0	0	0	0	0	625	266	5	0	0	69.75%	29.69%	0.56%	0.00%	0.00%	5	0.56%	0.3	196336	109657	158764	219.1	122.4	177.2	2690	1734	1844	219.1	122.4	177.2	275278.9	332.3	3431.2	307.2	3058	3.4	56	3.4	2.1	504	896
10639	10639 (2019-05-26)60sec.agd	60	0	0		5/29/2019	Wednesday	3	0	0	0	0	0	723	201	1	0	0	78.16%	21.73%	0.11%	0.00%	0.00%	1	0.11%	0.1	107696	131177	132434	116.4	141.8	143.2	1959	1844	2260	116.4	141.8	143.2	215278	245.3	2908.3	232.7	3090	3.3	104	3.3	4.6	460	925
10639	10639 (2019-05-26)60sec.agd	60	0	0		5/30/2019	Thursday	4	0	0	0	0	0	710	176	2	0	0	79.95%	19.82%	0.23%	0.00%	0.00%	2	0.23%	0.1	77705	184648	136978	87.5	207.9	154.3	2500	2409	1744	87.5	207.9	154.3	242684.8	289.9	3763.3	273.3	3015	3.4	95	3.4	13.4	1949	888
10973	10973 (2019-09-08)60sec.agd	60	0	0		9/9/2019	Monday	1	0	0	0	0	0	525	378	31	0	0	56.21%	40.47%	3.32%	0.00%	0.00%	31	3.32%	1.8	348678	240219	471015	373.3	257.2	504.3	4167	2432	3209	373.3	257.2	504.3	633353.5	711.1	4876.3	678.1	5496	5.9	70	5.9	5.8	1716	934
10973	10973 (2019-09-08)60sec.agd	60	0	0		9/11/2019	Wednesday	3	0	0	0	0	0	538	314	13	0	0	62.20%	36.30%	1.50%	0.00%	0.00%	13	1.50%	0.9	222452	185309	296432	257.2	214.2	342.7	3385	1757	3297	257.2	214.2	342.7	414362.5	510.0	4310	479	3775	4.4	74	4.4	41.6	2861	865
10973	10973 (2019-09-08)60sec.agd	60	0	0		9/13/2019	Friday	5	0	0	0	0	0	577	306	12	0	0	64.47%	34.19%	1.34%	0.00%	0.00%	12	1.34%	0.8	215197	163628	224781	240.4	182.8	251.2	2829	1750	3396	240.4	182.8	251.2	351582.7	421.3	4180.3	392.8	3355	3.7	67	3.7	0	0	895
10973	10973 (2019-09-08)60sec.agd	60	0	0		10/18/2019	Friday	5	0	0	0	0	0	597	35	5	0	0	93.72%	5.49%	0.78%	0.00%	0.00%	5	0.78%	0.4	28867	29975	39434	45.3	47.1	61.9	2728	3298	4405	45.3	47.1	61.9	57331	97.3	5963.4	90	327	0.5	30	0.5	0.5	90	637
10634	10634 (2019-05-26)60sec.agd	60	0	0		6/17/2019	Monday	1	0	0	0	0	0	585	353	18	0	0	61.19%	36.92%	1.88%	0.00%	0.00%	18	1.88%	1.1	254960	373109	311557	266.7	390.3	325.9	3292	2376	3313	266.7	390.3	325.9	548892.2	617.7	4716.6	574.2	8495	8.9	102	8.9	5.8	149	956
10634	10634 (2019-05-26)60sec.agd	60	0	0		6/18/2019	Tuesday	2	0	0	0	0	0	316	280	11	0	0	52.06%	46.13%	1.81%	0.00%	0.00%	11	1.81%	0.9	187961	294739	154887	309.7	485.6	255.2	2524	2635	1784	309.7	485.6	255.2	382348.5	659.7	3610.5	629.9	7139	11.8	95	11.8	0.1	55	607
10634	10634 (2019-05-26)60sec.agd	60	0	0		6/19/2019	Wednesday	3	0	0	0	0	0	398	296	9	0	0	56.61%	42.11%	1.28%	0.00%	0.00%	9	1.28%	0.8	186569	328272	153193	265.4	467	217.9	3008	2505	1945	265.4	467	217.9	407478.3	608.7	3642.6	579.6	7348	10.5	100	10.5	0.4	139	703
10634	10634 (2019-05-26)60sec.agd	60	0	0		6/21/2019	Friday	5	0	0	0	0	0	304	275	29	0	0	50.00%	45.23%	4.77%	0.00%	0.00%	29	4.77%	2.6	259545	368302	203292	426.9	605.8	334.4	5682	3455	1708	426.9	605.8	334.4	494305.2	854.0	6140.1	813	9212	15.2	160	15.2	2.4	187	608
10713	10713 (2019-06-30)60sec.agd	60	0	0		7/1/2019	Monday	1	0	0	0	0	0	629	252	14	0	0	70.28%	28.16%	1.56%	0.00%	0.00%	14	1.56%	0.9	201897	312652	387257	225.6	349.3	432.7	4546	3735	2989	225.6	349.3	432.7	537104.9	642.4	5510.8	600.1	6090	6.8	135	6.8	3.9	163	895
10713	10713 (2019-06-30)60sec.agd	60	0	0		7/2/2019	Tuesday	2	0	0	0	0	0	572	276	26	0	0	65.45%	31.58%	2.97%	0.00%	0.00%	26	2.97%	1.7	203180	276929	431833	232.5	316.9	494.1	3571	2698	3003	232.5	316.9	494.1	551771.3	678.3	4236.6	631.3	6698	7.7	115	7.7	11.9	970	874
10713	10713 (2019-06-30)60sec.agd	60	0	0		7/4/2019	Thursday	4	2	2	2	35	97683	607	162	42	0	0	74.85%	19.98%	5.18%	0.00%	0.00%	42	5.18%	3	205312	290628	294352	253.2	358.4	362.9	3477	4288	3271	253.2	358.4	362.9	461801.6	604.3	5806.4	569.4	7237	8.9	119	8.9	0	0	811
10713	10713 (2019-06-30)60sec.agd	60	0	0		7/5/2019	Friday	5	1	1	1	11	26160	582	263	27	0	0	66.74%	30.16%	3.10%	0.00%	0.00%	27	3.10%	1.7	195252	275428	325542	223.9	315.9	373.3	3144	2534	3154	223.9	315.9	373.3	469000.6	577.6	4568.9	537.8	5780	6.6	116	6.6	0.6	125	872
10602	10602 (2019-10-06)60sec.agd	60	0	0		10/7/2019	Monday	1	0	0	0	0	0	500	371	11	0	0	56.69%	42.06%	1.25%	0.00%	0.00%	11	1.25%	0.7	264292	266988	467073	299.7	302.7	529.6	5090	3903	4889	299.7	302.7	529.6	599408.1	711.8	8065	679.6	5826	6.6	102	6.6	35.1	2237	882
10602	10602 (2019-10-06)60sec.agd	60	0	0		10/8/2019	Tuesday	2	1	1	1	12	40007	573	211	24	0	0	70.92%	26.11%	2.97%	0.00%	0.00%	24	2.97%	1.7	183910	223419	307839	227.6	276.5	381	3933	3610	4276	227.6	276.5	381	422497.1	542.8	6516.5	522.9	5061	6.3	105	6.3	11.2	788	808
10602	10602 (2019-10-06)60sec.agd	60	0	0		10/9/2019	Wednesday	3	0	0	0	0	0	553	257	8	0	0	67.60%	31.42%	0.98%	0.00%	0.00%	8	0.98%	0.6	151849	236193	370791	185.6	288.7	453.3	2756	3084	3847	185.6	288.7	453.3	465114.2	585.6	4942	568.6	4650	5.7	83	5.7	56.8	3405	818
10602	10602 (2019-10-06)60sec.agd	60	0	0		10/12/2019	Saturday	6	0	0	0	0	0	564	120	6	0	0	81.74%	17.39%	0.87%	0.00%	0.00%	6	0.87%	0.4	73262	117568	166873	106.2	170.4	241.8	2946	3314	3055	106.2	170.4	241.8	216878.2	328.9	4988.7	314.3	2469	3.6	99	3.6	24.4	1619	690
10174	10174 (2019-09-15)60sec.agd	60	0	0		9/16/2019	Monday	1	2	2	2	24	60064	473	244	39	0	0	62.57%	32.28%	5.16%	0.00%	0.00%	39	5.16%	2.8	216739	143520	307035	286.7	189.8	406.1	3811	1616	5894	286.7	189.8	406.1	402298.7	567.0	6815.6	532.1	6426	8.5	113	8.5	18.8	1739	756
10174	10174 (2019-09-15)60sec.agd	60	0	0		9/17/2019	Tuesday	2	1	1	1	11	28160	908	132	21	0	0	85.58%	12.44%	1.98%	0.00%	0.00%	21	1.98%	1.2	141662	136056	194082	133.5	128.2	182.9	3758	3807	3496	133.5	128.2	182.9	276128.9	280.6	4626.8	260.3	4741	4.5	115	4.5	25.3	1618	1061
10174	10174 (2019-09-15)60sec.agd	60	0	0		9/18/2019	Wednesday	3	0	0	0	0	0	598	82	10	0	0	86.67%	11.88%	1.45%	0.00%	0.00%	10	1.45%	0.8	75141	70286	125935	108.9	101.9	182.5	3679	3235	4125	108.9	101.9	182.5	162622	254.5	5005.7	235.7	2154	3.1	115	3.1	11.4	782	690
10174	10174 (2019-09-15)60sec.agd	60	0	0		9/20/2019	Friday	5	0	0	0	0	0	608	86	15	0	0	85.75%	12.13%	2.12%	0.00%	0.00%	15	2.12%	1.2	91858	70509	140327	129.6	99.4	197.9	3803	1800	3405	129.6	99.4	197.9	181937	273.2	4811.9	256.6	2753	3.9	114	3.9	7.8	556	709
10151	10151 (2019-04-07)60sec.agd	60	0	0		4/8/2019	Monday	1	0	0	0	0	0	681	202	2	0	0	76.95%	22.82%	0.23%	0.00%	0.00%	2	0.23%	0.1	93401	221802	159713	105.5	250.6	180.5	2442	2106	2200	105.5	250.6	180.5	288839.3	346.2	3273.7	326.4	4092	4.6	118	4.6	9.2	313	885
10151	10151 (2019-04-07)60sec.agd	60	0	0		4/9/2019	Tuesday	2	0	0	0	0	0	619	210	8	0	0	73.95%	25.09%	0.96%	0.00%	0.00%	8	0.96%	0.5	141232	245462	203257	168.7	293.3	242.8	2479	2555	3011	168.7	293.3	242.8	348585	450.6	3420.4	416.5	6420	7.7	126	7.7	67.3	2755	837
10151	10151 (2019-04-07)60sec.agd	60	0	0		4/11/2019	Thursday	4	2	2	2	29	64293	667	219	33	0	0	72.58%	23.83%	3.59%	0.00%	0.00%	33	3.59%	2.1	209118	308965	149672	227.5	336.2	162.9	3104	2313	1628	227.5	336.2	162.9	401984.3	465.7	3780.7	437.4	11386	12.4	130	12.4	28.7	2261	919
10151	10151 (2019-04-07)60sec.agd	60	0	0		4/12/2019	Friday	5	0	0	0	0	0	683	232	24	0	0	72.74%	24.71%	2.56%	0.00%	0.00%	24	2.56%	1.5	179465	271952	180578	191.1	289.6	192.3	2692	2747	2244	191.1	289.6	192.3	372523.8	424.2	3847.5	396.7	8081	8.6	128	8.6	64.6	3394	939
10616	10616 (2019-05-19)60sec.agd	60	0	0		5/21/2019	Tuesday	2	0	0	0	0	0	471	463	24	0	0	49.16%	48.33%	2.51%	0.00%	0.00%	24	2.51%	1.3	332858	502216	588989	347.5	524.2	614.8	4399	2461	3316	347.5	524.2	614.8	842569.5	925.2	4851.7	879.5	10554	11	102	11	1.4	228	958
10616	10616 (2019-05-19)60sec.agd	60	0	0		5/22/2019	Wednesday	3	0	0	0	0	0	484	398	28	0	0	53.19%	43.74%	3.08%	0.00%	0.00%	28	3.08%	1.8	291440	406398	527149	320.3	446.6	579.3	4033	3999	4018	320.3	446.6	579.3	726624.2	841.4	5786.2	798.5	8712	9.6	93	9.6	0.6	320	910
10616	10616 (2019-05-19)60sec.agd	60	0	0		5/23/2019	Thursday	4	0	0	0	0	0	503	618	24	0	0	43.93%	53.97%	2.10%	0.00%	0.00%	24	2.10%	1.2	374491	586220	819207	327.1	512	715.5	4813	3555	4408	327.1	512	715.5	1074708.1	977.1	6144.5	938.6	11461	10	100	10	1.5	164	1145
10616	10616 (2019-05-19)60sec.agd	60	0	0		5/24/2019	Friday	5	0	0	0	0	0	394	466	35	0	0	44.02%	52.07%	3.91%	0.00%	0.00%	35	3.91%	2.3	363714	414929	643562	406.4	463.6	719.1	3828	2242	3979	406.4	463.6	719.1	847718.1	988.0	5672	947.2	10148	11.3	94	11.3	1.6	229	895
10158	10158 (2019-07-07)60sec.agd	60	0	0		7/8/2019	Monday	1	2	2	2	57	200188	457	214	76	0	0	61.18%	28.65%	10.17%	0.00%	0.00%	76	10.17%	5.8	367575	326678	259276	492.1	437.3	347.1	4800	6513	4999	492.1	437.3	347.1	555926.2	780.2	9510.5	744.2	11030	14.8	117	14.8	0	29	747
10158	10158 (2019-07-07)60sec.agd	60	0	0		7/10/2019	Wednesday	3	4	4	4	95	316925	479	254	109	0	0	56.89%	30.17%	12.95%	0.00%	0.00%	109	12.95%	7.3	497061	477064	292636	590.3	566.6	347.5	4383	3399	3615	590.3	566.6	347.5	748528.9	939.1	5913.5	889	15293	18.2	116	18.2	0	0	842
10158	10158 (2019-07-07)60sec.agd	60	0	0		7/11/2019	Thursday	4	3	3	3	59	228857	494	326	92	0	0	54.17%	35.75%	10.09%	0.00%	0.00%	92	10.09%	5.8	508201	446371	369823	557.2	489.4	405.5	4710	2622	3831	557.2	489.4	405.5	770898.4	901.0	5443.8	845.3	14708	16.1	132	16.1	1.5	254	912
10158	10158 (2019-07-07)60sec.agd	60	0	0		7/12/2019	Friday	5	2	2	2	70	275478	459	327	83	0	0	52.82%	37.63%	9.55%	0.00%	0.00%	83	9.55%	5.5	467473	394069	294856	537.9	453.5	339.3	4744	2711	2653	537.9	453.5	339.3	678794.1	826.1	5519.9	781.1	13301	15.3	120	15.3	0	27	869
10040	10040 (2019-03-03)60sec.agd	60	0	0		3/4/2019	Monday	1	0	0	0	0	0	617	108	0	0	0	85.10%	14.90%	0.00%	0.00%	0.00%	0	0.00%	0	78451	158963	258780	108.2	219.3	356.9	2377	2818	2913	108.2	219.3	356.9	313673.2	463.9	3878.6	432.7	3332	4.6	132	4.6	38.1	2052	725
10040	10040 (2019-03-03)60sec.agd	60	0	0		3/6/2019	Wednesday	3	0	0	0	0	0	606	77	0	0	0	88.73%	11.27%	0.00%	0.00%	0.00%	0	0.00%	0	50438	81124	130800	73.8	118.8	191.5	2016	2325	2078	73.8	118.8	191.5	161968.3	260.0	2922.2	237.1	1545	2.3	101	2.3	3	97	683
10040	10040 (2019-03-03)60sec.agd	60	0	0		3/8/2019	Friday	5	0	0	0	0	0	586	116	0	0	0	83.48%	16.52%	0.00%	0.00%	0.00%	0	0.00%	0	98354	148150	221630	140.1	211	315.7	2383	2279	3710	140.1	211	315.7	284151	434.5	4402.5	404.8	4389	6.3	134	6.3	47.2	3767	702
10040	10040 (2019-03-03)60sec.agd	60	0	0		3/9/2019	Saturday	6	0	0	0	0	0	630	52	0	0	0	92.38%	7.62%	0.00%	0.00%	0.00%	0	0.00%	0	44143	80767	104188	64.7	118.4	152.8	2392	1722	2170	64.7	118.4	152.8	139021.8	225.4	3660	203.8	2020	3	128	3	33	642	682
10668	10668 (2019-10-06)60sec.agd	60	0	0		10/7/2019	Monday	1	0	0	0	0	0	467	412	25	0	0	51.66%	45.58%	2.77%	0.00%	0.00%	25	2.77%	1.6	293559	447357	429170	324.7	494.9	474.7	3994	2741	3753	324.7	494.9	474.7	685924.2	809.1	4698	758.8	8813	9.7	123	9.7	7.5	657	904
10668	10668 (2019-10-06)60sec.agd	60	0	0		10/8/2019	Tuesday	2	0	0	0	0	0	274	344	24	0	0	42.68%	53.58%	3.74%	0.00%	0.00%	24	3.74%	1.8	250181	402441	341722	389.7	626.9	532.3	3829	2606	2311	389.7	626.9	532.3	584228.7	958.8	4751.9	910	8708	13.6	123	13.6	25.9	1783	642
10668	10668 (2019-10-06)60sec.agd	60	0	0		10/10/2019	Thursday	4	2	2	2	28	74543	331	371	62	0	0	43.32%	48.56%	8.12%	0.00%	0.00%	62	8.12%	4.4	392715	572541	416922	514	749.4	545.7	4098	2918	3045	514	749.4	545.7	809847	1128.9	4971.4	1060	13266	17.4	124	17.4	9.8	852	764
10668	10668 (2019-10-06)60sec.agd	60	0	0		10/12/2019	Saturday	6	1	1	1	12	31071	325	402	39	0	0	42.43%	52.48%	5.09%	0.00%	0.00%	39	5.09%	2.8	332478	503821	541164	434	657.7	706.5	3628	4140	3951	434	657.7	706.5	810700.7	1113.6	5832.4	1058.4	9439	12.3	121	12.3	21	2102	766
10665	10665 (2019-09-08)60sec.agd	60	0	0		9/9/2019	Monday	1	0	0	0	0	0	463	293	8	0	0	60.60%	38.35%	1.05%	0.00%	0.00%	8	1.05%	0.6	147318	221024	305344	192.8	289.3	399.7	4458	3290	3926	192.8	289.3	399.7	404708.7	558.0	6184.9	529.7	3898	5.1	102	5.1	49.5	2880	764
10665	10665 (2019-09-08)60sec.agd	60	0	0		9/11/2019	Wednesday	3	0	0	0	0	0	417	231	6	0	0	63.76%	35.32%	0.92%	0.00%	0.00%	6	0.92%	0.5	122727	182134	254635	187.7	278.5	389.4	3158	2331	3210	187.7	278.5	389.4	336264.3	540.4	4436.1	514.2	3588	5.5	92	5.5	38.9	2266	654
10665	10665 (2019-09-08)60sec.agd	60	0	0		9/12/2019	Thursday	4	0	0	0	0	0	396	243	18	0	0	60.27%	36.99%	2.74%	0.00%	0.00%	18	2.74%	1.5	184687	261490	366701	281.1	398	558.1	4760	7232	7326	281.1	398	558.1	486781.2	766.9	10961.5	740.9	4797	7.3	107	7.3	62.1	4112	657
10665	10665 (2019-09-08)60sec.agd	60	0	0		9/14/2019	Saturday	6	0	0	0	0	0	651	363	9	0	0	63.64%	35.48%	0.88%	0.00%	0.00%	9	0.88%	0.5	186054	406938	481697	181.9	397.8	470.9	3048	2591	5072	181.9	397.8	470.9	657454.7	671.4	6186.7	642.7	4682	4.6	102	4.6	40.7	4094	1023
10016	10016 (2019-03-10)60sec.agd	60	0	0		3/11/2019	Monday	1	0	0	0	0	0	863	232	19	1	0	77.40%	20.81%	1.70%	0.09%	0.00%	20	1.79%	1.1	179062	282065	409194	160.6	253	367	6086	1793	2497	160.6	253	367	528264.7	521.3	6572.8	473.8	5785	5.2	158	5.2	0	0	1115
10016	10016 (2019-03-10)60sec.agd	60	0	0		3/12/2019	Tuesday	2	0	0	0	0	0	823	185	32	0	0	79.13%	17.79%	3.08%	0.00%	0.00%	32	3.08%	1.7	188974	257968	458254	181.7	248	440.6	5305	1888	2637	181.7	248	440.6	558798.2	593.0	5645.7	537.3	6442	6.2	142	6.2	0	0	1040
10016	10016 (2019-03-10)60sec.agd	60	0	0		3/14/2019	Thursday	4	1	1	1	14	37196	759	217	55	2	0	73.48%	21.01%	5.32%	0.19%	0.00%	57	5.52%	3.2	318430	357103	450739	308.3	345.7	436.3	5945	2195	2604	308.3	345.7	436.3	657332.4	715.0	6815.4	636.3	11421	11.1	161	11.1	0.3	84	1033
10016	10016 (2019-03-10)60sec.agd	60	0	0		3/16/2019	Saturday	6	0	0	0	0	0	503	108	18	2	0	79.71%	17.12%	2.85%	0.32%	0.00%	20	3.17%	1.8	131294	172244	295795	208.1	273	468.8	6127	2328	3271	208.1	273	468.8	366607.1	643.0	6934.7	581	4195	6.6	160	6.6	0	0	631
11036	11036 (2019-09-08)60sec.agd	60	0	0		9/9/2019	Monday	1	0	0	0	0	0	302	321	28	0	0	46.39%	49.31%	4.30%	0.00%	0.00%	28	4.30%	2.3	323872	443929	333493	497.5	681.9	512.3	3497	2755	2759	497.5	681.9	512.3	642793.6	1027.5	4248.4	987.4	11052	17	107	17	57.2	2273	651
11036	11036 (2019-09-08)60sec.agd	60	0	0		9/10/2019	Tuesday	2	0	0	0	0	0	167	419	25	0	0	27.33%	68.58%	4.09%	0.00%	0.00%	25	4.09%	1.9	440215	613687	393547	720.5	1004.4	644.1	2772	2900	2683	720.5	1004.4	644.1	851633.9	1444.1	4180	1393.8	14869	24.3	93	24.3	112.3	1675	611
11036	11036 (2019-09-08)60sec.agd	60	0	0		9/11/2019	Wednesday	3	0	0	0	0	0	491	209	6	0	0	69.55%	29.60%	0.85%	0.00%	0.00%	6	0.85%	0.5	150606	255014	234464	213.3	361.2	332.1	2539	2399	2612	213.3	361.2	332.1	377740.2	569.0	3819.1	535	6501	9.2	88	9.2	2.2	561	706
11036	11036 (2019-09-08)60sec.agd	60	0	0		9/12/2019	Thursday	4	0	0	0	0	0	207	411	13	0	0	32.81%	65.13%	2.06%	0.00%	0.00%	13	2.06%	1.1	307763	474159	308934	487.7	751.4	489.6	2610	2510	2770	487.7	751.4	489.6	644193.3	1074.2	4140.2	1020.9	10502	16.6	87	16.6	133.1	2300	631
10037	10037 (2019-03-03)60sec.agd	60	0	0		4/1/2019	Monday	1	1	1	1	11	43871	190	463	49	1	0	27.03%	65.86%	6.97%	0.14%	0.00%	50	7.11%	3.6	495056	678198	558328	704.2	964.7	794.2	5930	3690	2848	704.2	964.7	794.2	1008346.7	1523.5	6417.4	1434.3	13169	18.7	118	18.7	1.1	149	703
10037	10037 (2019-03-03)60sec.agd	60	0	0		4/3/2019	Wednesday	3	0	0	0	0	0	167	485	49	0	0	23.82%	69.19%	6.99%	0.00%	0.00%	49	6.99%	3.8	543862	725035	507761	775.8	1034.3	724.3	5650	3875	5705	775.8	1034.3	724.3	1038885.4	1538.1	6374.4	1482	12966	18.5	116	18.5	2.5	245	701
10037	10037 (2019-03-03)60sec.agd	60	0	0		4/4/2019	Thursday	4	0	0	0	0	0	158	492	52	0	0	22.51%	70.09%	7.41%	0.00%	0.00%	52	7.41%	4	500268	718388	687922	712.6	1023.3	979.9	5331	3434	2711	712.6	1023.3	979.9	1113367	1673.9	5901.4	1586	14287	20.4	122	20.4	0	0	702
10037	10037 (2019-03-03)60sec.agd	60	0	0		4/5/2019	Friday	5	1	1	1	12	41828	215	461	72	0	0	28.74%	61.63%	9.63%	0.00%	0.00%	72	9.63%	5.5	546309	686670	446189	730.4	918	596.5	5318	3671	3049	730.4	918	596.5	984405.3	1395.2	5963.6	1316	14297	19.1	115	19.1	5.2	288	748
10092	10092 (2019-03-17)60sec.agd	60	0	0		3/18/2019	Monday	1	0	0	0	0	0	460	275	14	1	0	61.33%	36.67%	1.87%	0.13%	0.00%	15	2.00%	1.1	180295	314889	389940	240.4	419.9	519.9	8843	2672	3113	240.4	419.9	519.9	532648.6	743.0	8902	710.2	5934	7.9	118	7.9	4.4	431	750
10092	10092 (2019-03-17)60sec.agd	60	0	0		3/19/2019	Tuesday	2	0	0	0	0	0	438	304	24	1	0	57.11%	39.63%	3.13%	0.13%	0.00%	25	3.26%	1.8	240050	324626	431737	313	423.2	562.9	7091	2588	3259	313	423.2	562.9	591103.1	817.3	7232.3	770.7	8016	10.5	117	10.5	5.7	315	767
10092	10092 (2019-03-17)60sec.agd	60	0	0		3/20/2019	Wednesday	3	0	0	0	0	0	405	218	10	0	0	63.98%	34.44%	1.58%	0.00%	0.00%	10	1.58%	0.9	114089	244312	291788	180.2	386	461	2875	2844	3731	180.2	386	461	397297	667.0	4944.7	627.6	3813	6	116	6	4.4	538	633
10092	10092 (2019-03-17)60sec.agd	60	0	0		3/23/2019	Saturday	6	0	0	0	0	0	389	256	22	0	0	58.32%	38.38%	3.30%	0.00%	0.00%	22	3.30%	1.8	190207	317420	417639	285.2	475.9	626.1	2785	2544	3111	285.2	475.9	626.1	557993.3	884.7	4359.4	836.6	6531	9.8	125	9.8	47.7	2074	667
10983	10983 (2019-11-03)60sec.agd	60	0	0		11/5/2019	Tuesday	2	0	0	0	0	0	703	189	1	0	0	78.72%	21.16%	0.11%	0.00%	0.00%	1	0.11%	0.1	106325	154909	106452	119.1	173.5	119.2	2017	2738	3362	119.1	173.5	119.2	215948.7	258.4	4510	241.8	3802	4.3	86	4.3	0.4	174	893
10983	10983 (2019-11-03)60sec.agd	60	0	0		11/6/2019	Wednesday	3	0	0	0	0	0	708	84	4	0	0	88.94%	10.55%	0.50%	0.00%	0.00%	4	0.50%	0.3	69379	41387	60123	87.2	52	75.5	3015	2425	3126	87.2	52	75.5	100703.1	132.7	4415.2	126.5	1704	2.1	81	2.1	0	0	796
10983	10983 (2019-11-03)60sec.agd	60	0	0		11/16/2019	Saturday	6	0	0	0	0	0	567	114	6	0	0	82.53%	16.59%	0.87%	0.00%	0.00%	6	0.87%	0.5	87262	93159	106053	127	135.6	154.4	2629	2551	3017	127	135.6	154.4	165953.3	256.0	4309	241.6	3039	4.4	128	4.4	0	0	687
10983	10983 (2019-11-03)60sec.agd	60	0	0		11/21/2019	Thursday	4	0	0	0	0	0	527	82	1	0	0	86.39%	13.44%	0.16%	0.00%	0.00%	1	0.16%	0.1	40887	40518	42835	67	66.4	70.2	2299	2125	3966	67	66.4	70.2	71751.6	128.7	4186.8	117.6	1200	2	93	2	0	0	610
10982	10982 (2019-10-27)60sec.agd	60	0	0		10/28/2019	Monday	1	0	0	0	0	0	582	159	26	0	0	75.88%	20.73%	3.39%	0.00%	0.00%	26	3.39%	1.7	181898	236887	200829	237.2	308.8	261.8	4103	4593	3932	237.2	308.8	261.8	359909.2	492.6	6386.9	469.2	4759	6.2	108	6.2	2.9	662	767
10982	10982 (2019-10-27)60sec.agd	60	0	0		10/29/2019	Tuesday	2	0	0	0	0	0	285	297	19	0	0	47.42%	49.42%	3.16%	0.00%	0.00%	19	3.16%	1.7	210393	278402	305208	350.1	463.2	507.8	3584	2067	2008	350.1	463.2	507.8	463599.8	801.0	4109.6	771.4	9157	15.2	120	15.2	2	283	601
10982	10982 (2019-10-27)60sec.agd	60	0	0		10/30/2019	Wednesday	3	0	0	0	0	0	553	408	17	0	0	56.54%	41.72%	1.74%	0.00%	0.00%	17	1.74%	1	262214	458045	340451	268.1	468.3	348.1	4159	2965	2373	268.1	468.3	348.1	628067.1	681.0	5555	642.2	9557	9.8	128	9.8	4.3	1148	978
10982	10982 (2019-10-27)60sec.agd	60	0	0		11/2/2019	Saturday	6	0	0	0	0	0	390	338	9	1	0	52.85%	45.80%	1.22%	0.14%	0.00%	10	1.36%	0.7	234943	385713	346829	318.4	522.6	470	5826	2703	3366	318.4	522.6	470	569441	815.9	6828.6	771.6	8030	10.9	106	10.9	2.2	190	738
10661	10661 (2019-06-30)60sec.agd	60	0	0		7/1/2019	Monday	1	0	0	0	0	0	490	334	14	0	0	58.47%	39.86%	1.67%	0.00%	0.00%	14	1.67%	0.9	173720	195795	128058	207.3	233.6	152.8	4677	3382	3270	207.3	233.6	152.8	291398.6	380.9	5717.6	347.7	5988	7.1	120	7.1	2.5	350	838
10661	10661 (2019-06-30)60sec.agd	60	0	0		7/2/2019	Tuesday	2	0	0	0	0	0	634	344	17	0	0	63.72%	34.57%	1.71%	0.00%	0.00%	17	1.71%	1	189037	254251	194862	190	255.5	195.8	5116	3382	2543	190	255.5	195.8	371954	411.3	6070.6	373.8	7021	7.1	120	7.1	0.8	151	995
10661	10661 (2019-06-30)60sec.agd	60	0	0		7/3/2019	Wednesday	3	0	0	0	0	0	602	302	22	0	0	65.01%	32.61%	2.38%	0.00%	0.00%	22	2.38%	1.4	223140	183532	148697	241	198.2	160.6	5096	3864	1987	241	198.2	160.6	324940.4	379.6	6590.7	350.9	7264	7.8	122	7.8	38.7	2861	926
10661	10661 (2019-06-30)60sec.agd	60	0	0		7/6/2019	Saturday	6	0	0	0	0	0	493	325	2	0	0	60.12%	39.63%	0.24%	0.00%	0.00%	2	0.24%	0.1	137582	261138	230377	167.8	318.5	280.9	2568	2898	4069	167.8	318.5	280.9	374426.8	489.8	5569.7	456.6	3577	4.4	59	4.4	0	37	820
11007	11007 (2019-06-02)60sec.agd	60	0	0		6/3/2019	Monday	1	1	1	1	60	215183	588	141	62	2	0	74.15%	17.78%	7.82%	0.25%	0.00%	64	8.07%	4.6	302681	218989	240164	381.7	276.2	302.9	6080	2801	2755	381.7	276.2	302.9	444129.2	611.8	6931.5	560.1	9437	11.9	180	11.9	0.6	64	793
11007	11007 (2019-06-02)60sec.agd	60	0	0		6/4/2019	Tuesday	2	3	3	3	72	192925	450	136	73	0	0	68.29%	20.64%	11.08%	0.00%	0.00%	73	11.08%	6.1	270652	209175	194155	410.7	317.4	294.6	3684	2625	2817	410.7	317.4	294.6	393322.8	646.8	4936.1	596.8	8942	13.6	112	13.6	5.6	352	659
11007	11007 (2019-06-02)60sec.agd	60	0	0		6/5/2019	Wednesday	3	1	1	1	76	222554	452	66	82	0	0	75.33%	11.00%	13.67%	0.00%	0.00%	82	13.67%	7.5	273191	200388	251965	455.3	334	419.9	3353	3083	3804	455.3	334	419.9	422226.3	721.5	5708.7	703.7	9580	16	108	16	13.7	392	600
11007	11007 (2019-06-02)60sec.agd	60	0	0		6/6/2019	Thursday	4	0	0	0	0	0	689	155	1	0	0	81.54%	18.34%	0.12%	0.00%	0.00%	1	0.12%	0.1	72812	97225	122216	86.2	115.1	144.6	2353	1859	1683	86.2	115.1	144.6	172310.9	211.6	3394.2	203.9	1904	2.3	49	2.3	1.8	190	845
10679	10679 (2019-09-29)60sec.agd	60	0	0		9/30/2019	Monday	1	0	0	0	0	0	482	375	51	1	1	52.97%	41.21%	5.60%	0.11%	0.11%	53	5.82%	3.3	412311	308575	673295	453.1	339.1	739.9	10733	2118	4479	453.1	339.1	739.9	847670.4	974.8	11439.9	931.5	10639	11.7	107	11.7	0	20	910
10679	10679 (2019-09-29)60sec.agd	60	0	0		10/2/2019	Wednesday	3	0	0	0	0	0	491	405	57	4	0	51.31%	42.32%	5.96%	0.42%	0.00%	61	6.37%	3.6	438272	321156	650165	458	335.6	679.4	9226	5058	4864	458	335.6	679.4	847312.3	928.1	9954.6	885.4	9754	10.2	98	10.2	0.7	546	957
10679	10679 (2019-09-29)60sec.agd	60	0	0		10/3/2019	Thursday	4	1	1	1	43	335538	375	405	40	43	0	43.45%	46.93%	4.63%	4.98%	0.00%	83	9.62%	5.5	739046	419823	865709	856.4	486.5	1003.1	8624	2986	5726	856.4	486.5	1003.1	1213215.7	1487.7	10538.4	1405.8	17116	19.8	164	19.8	0	0	863
10679	10679 (2019-09-29)60sec.agd	60	0	0		10/4/2019	Friday	5	1	1	1	11	28879	306	313	72	0	0	44.28%	45.30%	10.42%	0.00%	0.00%	72	10.42%	5.5	441205	296376	599834	638.5	428.9	868.1	4334	2244	4864	638.5	428.9	868.1	801437.1	1194.6	5865.8	1159.8	10684	15.5	114	15.5	0	0	691
10671	10671 (2019-10-20)60sec.agd	60	0	0		10/21/2019	Monday	1	0	0	0	0	0	836	207	38	0	0	77.34%	19.15%	3.52%	0.00%	0.00%	38	3.52%	2	233511	226194	288693	216	209.2	267.1	2802	2742	3815	216	209.2	267.1	434781.3	427.3	4985.6	402.2	11362	10.5	156	10.5	1.4	157	1081
10671	10671 (2019-10-20)60sec.agd	60	0	0		10/22/2019	Tuesday	2	2	2	2	27	67658	663	220	39	0	0	71.91%	23.86%	4.23%	0.00%	0.00%	39	4.23%	2.3	249173	295784	433966	270.3	320.8	470.7	3426	2578	4289	270.3	320.8	470.7	581293.3	663.9	5252.3	630.5	12972	14.1	150	14.1	11.8	1757	922
10671	10671 (2019-10-20)60sec.agd	60	0	0		10/24/2019	Thursday	4	0	0	0	0	0	757	248	7	0	0	74.80%	24.51%	0.69%	0.00%	0.00%	7	0.69%	0.4	155410	206076	372901	153.6	203.6	368.5	2260	2595	3313	153.6	203.6	368.5	453513.8	475.6	4084.2	448.1	7278	7.2	145	7.2	0	0	1012
10671	10671 (2019-10-20)60sec.agd	60	0	0		10/25/2019	Friday	5	1	1	1	18	38969	819	186	39	0	0	78.45%	17.82%	3.74%	0.00%	0.00%	39	3.74%	2.2	204186	266638	331158	195.6	255.4	317.2	2752	3353	2718	195.6	255.4	317.2	471649.6	484.9	4327.9	451.8	10424	10	149	10	0	25	1044
10719	10719 (2019-08-18)60sec.agd	60	0	0		8/18/2019	Sunday	7	0	0	0	0	0	451	203	11	0	0	67.82%	30.53%	1.65%	0.00%	0.00%	11	1.65%	0.9	132625	304554	253037	199.4	458	380.5	3612	2828	2579	199.4	458	380.5	417576.6	662.0	4679.4	627.9	5672	8.5	116	8.5	378	5000	665
10719	10719 (2019-08-18)60sec.agd	60	0	0		8/19/2019	Monday	1	2	2	2	44	141170	338	341	72	0	0	45.01%	45.41%	9.59%	0.00%	0.00%	72	9.59%	5.1	412396	688114	427196	549.1	916.3	568.8	4682	3640	2244	549.1	916.3	568.8	908882.7	1290.0	5125.5	1210.2	15968	21.3	113	21.3	70.2	3682	751
10719	10719 (2019-08-18)60sec.agd	60	0	0		8/21/2019	Wednesday	3	2	2	2	39	126900	372	356	56	0	0	47.45%	45.41%	7.14%	0.00%	0.00%	56	7.14%	4	350264	549789	384810	446.8	701.3	490.8	4431	3104	2702	446.8	701.3	490.8	756988.5	1043.2	5293.5	965.5	13207	16.8	113	16.8	46.3	1305	784
10719	10719 (2019-08-18)60sec.agd	60	0	0		8/23/2019	Friday	5	2	2	2	43	140244	361	324	55	0	0	48.78%	43.78%	7.43%	0.00%	0.00%	55	7.43%	4.2	356418	609233	401718	481.6	823.3	542.9	4612	3759	2671	481.6	823.3	542.9	812142.8	1180.0	5362	1097.5	13416	18.1	112	18.1	44.5	2003	740
10215	10215 (2019-05-12)60sec.agd	60	0	0		5/13/2019	Monday	1	0	0	0	0	0	326	454	18	0	0	40.85%	56.89%	2.26%	0.00%	0.00%	18	2.26%	1.3	325880	392882	567290	408.4	492.3	710.9	2861	3307	5062	408.4	492.3	710.9	763133	990.4	6119.1	956.3	10444	13.1	99	13.1	0.3	105	798
10215	10215 (2019-05-12)60sec.agd	60	0	0		5/15/2019	Wednesday	3	0	0	0	0	0	332	390	12	0	0	45.23%	53.13%	1.63%	0.00%	0.00%	12	1.63%	0.9	257729	306766	534531	351.1	417.9	728.2	3715	3981	5418	351.1	417.9	728.2	668021.7	935.1	7681.4	910.1	7885	10.7	92	10.7	1.6	124	734
10215	10215 (2019-05-12)60sec.agd	60	0	0		5/16/2019	Thursday	4	0	0	0	0	0	344	350	24	0	0	47.91%	48.75%	3.34%	0.00%	0.00%	24	3.34%	1.8	261152	278453	453379	363.7	387.8	631.4	3016	3753	7010	363.7	387.8	631.4	592696.3	854.0	8178.5	825.5	8198	11.4	98	11.4	0.4	110	718
10215	10215 (2019-05-12)60sec.agd	60	0	0		5/17/2019	Friday	5	0	0	0	0	0	350	363	13	0	0	48.21%	50.00%	1.79%	0.00%	0.00%	13	1.79%	1	252642	246762	434125	348	339.9	598	3164	3889	4304	348	339.9	598	559628.4	796.0	5929.7	770.8	7183	9.9	91	9.9	0.4	114	726
10724	10724 (2019-08-04)60sec.agd	60	0	0		8/5/2019	Monday	1	1	1	1	64	250012	544	156	84	0	0	69.39%	19.90%	10.71%	0.00%	0.00%	84	10.71%	6	415339	304935	232934	529.8	388.9	297.1	4274	2155	2233	529.8	388.9	297.1	565464.5	757.4	4983.8	721.3	11453	14.6	111	14.6	67	1989	784
10724	10724 (2019-08-04)60sec.agd	60	0	0		8/6/2019	Tuesday	2	1	1	1	61	274106	646	94	85	0	0	78.30%	11.39%	10.30%	0.00%	0.00%	85	10.30%	6.1	402457	254236	122065	487.8	308.2	148	5495	2572	2655	487.8	308.2	148	491434.1	624.6	6138.1	595.7	10449	12.7	115	12.7	9.8	1379	825
10724	10724 (2019-08-04)60sec.agd	60	0	0		8/7/2019	Wednesday	3	1	1	1	61	264826	754	165	80	0	0	75.48%	16.52%	8.01%	0.00%	0.00%	80	8.01%	4.7	420927	337526	167124	421.3	337.9	167.3	4659	2644	1811	421.3	337.9	167.3	564830.7	599.4	5359.2	565.4	11746	11.8	114	11.8	8.7	1336	999
10724	10724 (2019-08-04)60sec.agd	60	0	0		8/10/2019	Saturday	6	0	0	0	0	0	790	210	13	0	0	77.99%	20.73%	1.28%	0.00%	0.00%	13	1.28%	0.7	149926	257162	229949	148	253.9	227	4307	2429	1996	148	253.9	227	376147.1	397.1	5088.8	371.3	4569	4.5	107	4.5	52.5	1044	1013
10216	10216 (2019-05-12)60sec.agd	60	0	0		5/13/2019	Monday	1	0	0	0	0	0	449	382	6	0	0	53.64%	45.64%	0.72%	0.00%	0.00%	6	0.72%	0.4	225885	280388	453674	269.9	335	542	2558	2647	4132	269.9	335	542	579190.4	722.5	5427.5	692	10295	12.3	122	12.3	8.1	211	837
10216	10216 (2019-05-12)60sec.agd	60	0	0		5/14/2019	Tuesday	2	0	0	0	0	0	528	311	22	0	0	61.32%	36.12%	2.56%	0.00%	0.00%	22	2.56%	1.4	240022	369777	376134	278.8	429.5	436.9	3771	3941	2869	278.8	429.5	436.9	579501.8	704.9	6064.2	673.1	6998	8.1	86	8.1	6.5	585	861
10216	10216 (2019-05-12)60sec.agd	60	0	0		5/15/2019	Wednesday	3	0	0	0	0	0	511	392	15	0	0	55.66%	42.70%	1.63%	0.00%	0.00%	15	1.63%	0.9	275842	381472	492708	300.5	415.5	536.7	4047	3114	4537	300.5	415.5	536.7	681447.6	773.8	5821.5	742.3	6179	6.7	88	6.7	12.4	251	918
10216	10216 (2019-05-12)60sec.agd	60	0	0		5/16/2019	Thursday	4	0	0	0	0	0	555	425	2	0	0	56.52%	43.28%	0.20%	0.00%	0.00%	2	0.20%	0.1	205973	385077	570994	209.7	392.1	581.5	2477	2381	3398	209.7	392.1	581.5	718848.6	760.0	4138.6	732	5825	5.9	51	5.9	0.6	171	982
10859	10859 (2019-10-13)60sec.agd	60	0	0		10/14/2019	Monday	1	0	0	0	0	0	665	250	1	0	0	72.60%	27.29%	0.11%	0.00%	0.00%	1	0.11%	0.1	95804	292227	205020	104.6	319	223.8	2257	2958	2388	104.6	319	223.8	369605.5	423.0	4052.5	403.5	3288	3.6	82	3.6	1.6	407	916
10859	10859 (2019-10-13)60sec.agd	60	0	0		10/15/2019	Tuesday	2	0	0	0	0	0	426	214	1	0	0	66.46%	33.39%	0.16%	0.00%	0.00%	1	0.16%	0.1	78294	252088	121046	122.1	393.3	188.8	3584	3458	3453	122.1	393.3	188.8	290397	466.9	6060.2	453	2745	4.3	100	4.3	0.2	102	641
10859	10859 (2019-10-13)60sec.agd	60	0	0		10/16/2019	Wednesday	3	0	0	0	0	0	685	280	0	0	0	70.98%	29.02%	0.00%	0.00%	0.00%	0	0.00%	0	89540	278518	156023	92.8	288.6	161.7	1691	2787	2010	92.8	288.6	161.7	331561.3	358.5	3511.4	343.6	3154	3.3	85	3.3	0.6	253	965
10859	10859 (2019-10-13)60sec.agd	60	0	0		10/17/2019	Thursday	4	0	0	0	0	0	713	262	5	0	0	72.76%	26.73%	0.51%	0.00%	0.00%	5	0.51%	0.3	122256	296821	247721	124.8	302.9	252.8	3365	3746	3818	124.8	302.9	252.8	405481.1	439.7	6069.7	413.8	4167	4.3	96	4.3	5.2	1154	980
10575	10575 (2019-08-25)60sec.agd	60	0	0		8/27/2019	Tuesday	2	0	0	0	0	0	498	432	35	0	0	51.61%	44.77%	3.63%	0.00%	0.00%	35	3.63%	2.1	305954	391949	457974	317.1	406.2	474.6	3797	2947	2538	317.1	406.2	474.6	675997.1	745.6	4974.2	700.5	11656	12.1	133	12.1	35.1	1629	965
10575	10575 (2019-08-25)60sec.agd	60	0	0		8/28/2019	Wednesday	3	0	0	0	0	0	550	378	35	0	0	57.11%	39.25%	3.63%	0.00%	0.00%	35	3.63%	2.1	289295	403701	391411	300.4	419.2	406.4	3413	3155	3255	300.4	419.2	406.4	632351.7	697.4	4786	656.6	10179	10.6	122	10.6	15.7	1061	963
10575	10575 (2019-08-25)60sec.agd	60	0	0		8/29/2019	Thursday	4	0	0	0	0	0	690	238	37	0	0	71.50%	24.66%	3.83%	0.00%	0.00%	37	3.83%	2.2	238123	387677	202218	246.8	401.7	209.6	3709	3772	2239	246.8	401.7	209.6	497883.7	550.5	5365.1	515.9	8252	8.6	125	8.6	11	847	965
10575	10575 (2019-08-25)60sec.agd	60	0	0		8/31/2019	Saturday	6	0	0	0	0	0	615	305	0	0	0	66.85%	33.15%	0.00%	0.00%	0.00%	0	0.00%	0	123214	225354	225706	133.9	245	245.3	1929	2598	2455	133.9	245	245.3	341920	403.0	3312.2	371.7	3244	3.5	66	3.5	61.4	1451	920
10720	10720 (2019-07-21)60sec.agd	60	0	0		7/23/2019	Tuesday	2	0	0	0	0	0	585	235	11	0	0	70.40%	28.28%	1.32%	0.00%	0.00%	11	1.32%	0.7	158231	211664	332161	190.4	254.7	399.7	3878	2757	4038	190.4	254.7	399.7	424463.9	538.9	5432	510.8	5647	6.8	103	6.8	1.4	137	831
10720	10720 (2019-07-21)60sec.agd	60	0	0		7/24/2019	Wednesday	3	0	0	0	0	0	454	287	9	0	0	60.53%	38.27%	1.20%	0.00%	0.00%	9	1.20%	0.6	172640	256630	377802	230.2	342.2	503.7	2921	2342	3930	230.2	342.2	503.7	488260.1	676.6	4680.5	651	7195	9.6	111	9.6	5.6	472	750
10720	10720 (2019-07-21)60sec.agd	60	0	0		7/26/2019	Friday	5	0	0	0	0	0	573	200	11	0	0	73.09%	25.51%	1.40%	0.00%	0.00%	11	1.40%	0.8	143471	222348	292635	183	283.6	373.3	2914	4530	3291	183	283.6	373.3	394534.9	531.0	5279.8	503.2	5321	6.8	94	6.8	1.8	311	784
10720	10720 (2019-07-21)60sec.agd	60	0	0		7/27/2019	Saturday	6	0	0	0	0	0	615	213	2	0	0	74.10%	25.66%	0.24%	0.00%	0.00%	2	0.24%	0.1	129979	235104	288057	156.6	283.3	347.1	2837	4485	4441	156.6	283.3	347.1	393884.8	488.5	6839.2	474.6	5779	7	106	7	0	21	830
10192	10192 (2019-05-12)60sec.agd	60	0	0		5/15/2019	Wednesday	3	1	1	1	12	30894	700	215	50	0	0	72.54%	22.28%	5.18%	0.00%	0.00%	50	5.18%	2.8	264756	323702	283310	274.4	335.4	293.6	3665	2755	2900	274.4	335.4	293.6	505117.1	566.4	4634.2	523.4	11010	11.4	125	11.4	0.1	70	965
10192	10192 (2019-05-12)60sec.agd	60	0	0		5/22/2019	Wednesday	3	3	3	3	42	98389	539	352	55	0	0	56.98%	37.21%	5.81%	0.00%	0.00%	55	5.81%	3.2	311722	412384	423418	329.5	435.9	447.6	3222	3609	3531	329.5	435.9	447.6	668217	756.6	4750	706.4	12320	13	133	13	16.2	1194	946
10192	10192 (2019-05-12)60sec.agd	60	0	0		5/24/2019	Friday	5	0	0	0	0	0	383	261	14	0	0	58.21%	39.67%	2.13%	0.00%	0.00%	14	2.13%	1.1	174910	272882	335546	265.8	414.7	509.9	2219	2650	3190	265.8	414.7	509.9	466528.9	744.4	4425.5	709	7270	11	109	11	34.3	2866	658
10192	10192 (2019-05-12)60sec.agd	60	0	0		5/26/2019	Sunday	7	0	0	0	0	0	569	193	1	0	0	74.57%	25.29%	0.13%	0.00%	0.00%	1	0.13%	0.1	81478	228570	168201	106.8	299.6	220.4	2505	2491	2153	106.8	299.6	220.4	295253.3	410.0	3313.4	387	4449	5.8	103	5.8	0	0	763
10584	10584 (2019-06-09)60sec.agd	60	0	0		6/9/2019	Sunday	7	0	0	0	0	0	568	94	11	0	0	84.40%	13.97%	1.63%	0.00%	0.00%	11	1.63%	0.8	69239	104237	135303	102.9	154.9	201	4298	3743	4119	102.9	154.9	201	184299.5	290.7	6368.3	273.8	2305	3.4	121	3.4	14.5	961	673
10584	10584 (2019-06-09)60sec.agd	60	0	0		6/10/2019	Monday	1	0	0	0	0	0	663	250	5	0	0	72.22%	27.23%	0.54%	0.00%	0.00%	5	0.54%	0.3	125969	247275	343883	137.2	269.4	374.6	2194	2025	3343	137.2	269.4	374.6	441892.1	503.6	3871.1	481.4	5472	6	112	6	71	2891	918
10584	10584 (2019-06-09)60sec.agd	60	0	0		6/13/2019	Thursday	4	0	0	0	0	0	649	184	16	0	0	76.44%	21.67%	1.88%	0.00%	0.00%	16	1.88%	1.1	173601	300539	295104	204.5	354	347.6	3090	4855	4495	204.5	354	347.6	455573.7	576.6	6245	536.6	7059	8.3	117	8.3	31.9	1161	849
10584	10584 (2019-06-09)60sec.agd	60	0	0		6/14/2019	Friday	5	0	0	0	0	0	533	219	2	0	0	70.69%	29.05%	0.27%	0.00%	0.00%	2	0.27%	0.1	141007	302600	262475	187	401.3	348.1	2149	4201	5212	187	401.3	348.1	424667.9	614.1	6668.7	563.2	7357	9.8	114	9.8	2.1	754	754
10226	10226 (2019-06-09)60sec.agd	60	0	0		6/10/2019	Monday	1	0	0	0	0	0	677	291	5	0	0	69.58%	29.91%	0.51%	0.00%	0.00%	5	0.51%	0.3	201615	350067	315110	207.2	359.8	323.9	3584	3760	3217	207.2	359.8	323.9	512337.6	543.5	5347.2	526.6	6548	6.7	105	6.7	6.9	816	973
10226	10226 (2019-06-09)60sec.agd	60	0	0		6/11/2019	Tuesday	2	0	0	0	0	0	447	318	34	0	0	55.94%	39.80%	4.26%	0.00%	0.00%	34	4.26%	2.4	283189	488082	262815	354.4	610.9	328.9	4615	4502	3347	354.4	610.9	328.9	622488.4	826.6	5933.5	779.1	9680	12.1	121	12.1	42.8	2971	799
10226	10226 (2019-06-09)60sec.agd	60	0	0		6/12/2019	Wednesday	3	0	0	0	0	0	478	242	8	0	0	65.66%	33.24%	1.10%	0.00%	0.00%	8	1.10%	0.6	169220	292572	247917	232.4	401.9	340.5	4524	3444	3393	232.4	401.9	340.5	419161.8	600.8	5610.6	575.8	6110	8.4	123	8.4	10.1	688	728
10226	10226 (2019-06-09)60sec.agd	60	0	0		6/13/2019	Thursday	4	0	0	0	0	0	510	466	7	0	0	51.88%	47.41%	0.71%	0.00%	0.00%	7	0.71%	0.4	260578	544480	503001	265.1	553.9	511.7	3363	2849	3220	265.1	553.9	511.7	785728.6	820.8	4849.5	799.3	9990	10.2	85	10.2	3.2	459	983
10563	10563 (2019-08-25)60sec.agd	60	0	0		8/26/2019	Monday	1	0	0	0	0	0	421	448	0	0	0	48.45%	51.55%	0.00%	0.00%	0.00%	0	0.00%	0	196646	469899	275931	226.3	540.7	317.5	1856	2632	1970	226.3	540.7	317.5	579320.8	687.6	3775.3	666.7	7497	8.6	61	8.6	0.2	88	869
10563	10563 (2019-08-25)60sec.agd	60	0	0		8/27/2019	Tuesday	2	0	0	0	0	0	621	340	4	0	0	64.35%	35.23%	0.41%	0.00%	0.00%	4	0.41%	0.2	165353	260778	395290	171.4	270.2	409.6	3577	2078	2851	171.4	270.2	409.6	501598.4	539.0	4668.8	519.8	5361	5.6	74	5.6	1.2	351	965
10563	10563 (2019-08-25)60sec.agd	60	0	0		8/28/2019	Wednesday	3	0	0	0	0	0	498	361	9	0	0	57.37%	41.59%	1.04%	0.00%	0.00%	9	1.04%	0.6	170188	322316	400154	196.1	371.3	461	3684	2326	2552	196.1	371.3	461	541271.5	644.4	4487.3	623.6	7233	8.3	115	8.3	3.2	1229	868
10563	10563 (2019-08-25)60sec.agd	60	0	0		8/30/2019	Friday	5	0	0	0	0	0	697	171	3	0	0	80.02%	19.63%	0.34%	0.00%	0.00%	3	0.34%	0.2	81253	154361	116573	93.3	177.2	133.8	2674	2848	3794	93.3	177.2	133.8	209806.2	256.2	5445.7	240.9	4000	4.6	100	4.6	1	246	871
10896	10896 (2019-08-04)60sec.agd	60	0	0		8/5/2019	Monday	1	1	1	1	11	31508	642	271	62	0	0	65.85%	27.79%	6.36%	0.00%	0.00%	62	6.36%	3.4	341822	292329	337602	350.6	299.8	346.3	4611	2454	4245	350.6	299.8	346.3	562382.1	606.9	6108.4	576.8	12417	12.7	161	12.7	0.9	337	975
10896	10896 (2019-08-04)60sec.agd	60	0	0		8/7/2019	Wednesday	3	0	0	0	0	0	640	209	49	0	0	71.27%	23.27%	5.46%	0.00%	0.00%	49	5.46%	3.1	260315	219756	268909	289.9	244.7	299.5	3919	2385	3196	289.9	244.7	299.5	434014.6	504.0	5252.5	483.3	9638	10.7	125	10.7	0.7	203	898
10896	10896 (2019-08-04)60sec.agd	60	0	0		8/8/2019	Thursday	4	0	0	0	0	0	420	193	34	0	0	64.91%	29.83%	5.26%	0.00%	0.00%	34	5.26%	3.1	194934	214862	181808	301.3	332.1	281	3629	3153	2707	301.3	332.1	281	342372.7	561.0	4886.1	529.2	7410	11.5	124	11.5	6.3	357	647
10896	10896 (2019-08-04)60sec.agd	60	0	0		8/10/2019	Saturday	6	0	0	0	0	0	433	169	37	0	0	67.76%	26.45%	5.79%	0.00%	0.00%	37	5.79%	3.1	214559	207094	239207	335.8	324.1	374.3	3472	3148	3662	335.8	324.1	374.3	382287.2	621.5	5462.9	598.3	7893	12.4	119	12.4	0.5	86	639
10593	10593 (2019-06-09)60sec.agd	60	0	0		6/10/2019	Monday	1	0	0	0	0	0	623	183	14	0	0	75.98%	22.32%	1.71%	0.00%	0.00%	14	1.71%	0.9	133771	219397	175260	163.1	267.6	213.7	3237	4164	3551	163.1	267.6	213.7	311039.9	406.7	6126.9	379.3	4429	5.4	103	5.4	35.9	1446	820
10593	10593 (2019-06-09)60sec.agd	60	0	0		6/11/2019	Tuesday	2	0	0	0	0	0	601	217	14	0	0	72.24%	26.08%	1.68%	0.00%	0.00%	14	1.68%	0.9	151974	226238	206013	182.7	271.9	247.6	2900	2341	2288	182.7	271.9	247.6	341644.7	434.7	3558	410.6	5455	6.6	104	6.6	24.8	1056	832
10593	10593 (2019-06-09)60sec.agd	60	0	0		6/12/2019	Wednesday	3	0	0	0	0	0	591	234	13	0	0	70.53%	27.92%	1.55%	0.00%	0.00%	13	1.55%	0.9	171352	245610	215020	204.5	293.1	256.6	3015	3412	2662	204.5	293.1	256.6	368672.5	471.9	4804.6	439.9	6467	7.7	99	7.7	14.2	468	838
10593	10593 (2019-06-09)60sec.agd	60	0	0		6/13/2019	Thursday	4	0	0	0	0	0	598	216	6	0	0	72.93%	26.34%	0.73%	0.00%	0.00%	6	0.73%	0.4	130248	232449	193634	158.8	283.5	236.1	3148	1969	2473	158.8	283.5	236.1	329380	426.9	3466.8	401.7	4639	5.7	108	5.7	15.5	421	820
10185	10185 (2019-06-02)60sec.agd	60	0	0		6/3/2019	Monday	1	0	0	0	0	0	451	336	15	0	0	56.23%	41.90%	1.87%	0.00%	0.00%	15	1.87%	1.1	239508	462593	407926	298.6	576.8	508.6	3152	4754	4507	298.6	576.8	508.6	661634.3	873.5	6210.1	825	7771	9.7	101	9.7	52.9	1979	802
10185	10185 (2019-06-02)60sec.agd	60	0	0		6/4/2019	Tuesday	2	0	0	0	0	0	502	356	11	0	0	57.77%	40.97%	1.27%	0.00%	0.00%	11	1.27%	0.7	245900	439900	365866	283	506.2	421	3668	3262	3165	283	506.2	421	622765.4	751.7	4386.9	716.6	8632	9.9	95	9.9	38.8	1495	869
10185	10185 (2019-06-02)60sec.agd	60	0	0		6/5/2019	Wednesday	3	0	0	0	0	0	446	367	39	0	0	52.35%	43.08%	4.58%	0.00%	0.00%	39	4.58%	2.6	335250	452077	417234	393.5	530.6	489.7	4791	4083	4716	393.5	530.6	489.7	700607.2	872.6	7252.3	822.3	9226	10.8	98	10.8	56.3	1778	852
10185	10185 (2019-06-02)60sec.agd	60	0	0		6/6/2019	Thursday	4	0	0	0	0	0	422	401	28	0	0	49.59%	47.12%	3.29%	0.00%	0.00%	28	3.29%	1.9	336603	695970	556112	395.5	817.8	653.5	3378	5625	5683	395.5	817.8	653.5	952332.1	1166.6	6581.4	1119.1	10121	11.9	77	11.9	45.7	1985	851
10510	10510 (2019-09-08)60sec.agd	60	0	0		9/9/2019	Monday	1	1	1	1	12	35641	510	345	73	0	0	54.96%	37.18%	7.87%	0.00%	0.00%	73	7.87%	4.6	462944	200280	441177	498.9	215.8	475.4	5068	2442	3805	498.9	215.8	475.4	670124.1	784.5	5961	722.1	7189	7.7	114	7.7	0.6	86	928
10510	10510 (2019-09-08)60sec.agd	60	0	0		9/10/2019	Tuesday	2	3	3	3	47	159369	465	294	99	2	0	54.07%	34.19%	11.51%	0.23%	0.00%	101	11.74%	6.7	537684	311847	479393	625.2	362.6	557.4	6573	3162	5046	625.2	362.6	557.4	784965.1	961.5	7399	912.8	10363	12.1	115	12.1	1.2	258	860
10510	10510 (2019-09-08)60sec.agd	60	0	0		9/11/2019	Wednesday	3	4	4	4	114	524758	427	298	135	35	0	47.71%	33.30%	15.08%	3.91%	0.00%	170	18.99%	10.6	947917	383080	407691	1059.1	428	455.5	7264	3999	3801	1059.1	428	455.5	1100685.6	1276.3	8760.8	1229.8	9632	10.8	71	10.8	0.5	80	895
10510	10510 (2019-09-08)60sec.agd	60	0	0		9/12/2019	Thursday	4	2	2	2	58	328086	582	364	86	33	0	54.65%	34.18%	8.08%	3.10%	0.00%	119	11.17%	6.3	777735	379159	577553	730.3	356	542.3	7981	3458	5048	730.3	356	542.3	1040288.8	1026.9	9509.3	976.8	10260	9.6	116	9.6	0.4	325	1065
10510	10510 (2019-09-08)60sec.agd	60	0	0		9/14/2019	Saturday	6	0	0	0	0	0	471	382	46	0	0	52.39%	42.49%	5.12%	0.00%	0.00%	46	5.12%	2.7	397233	259210	363047	441.9	288.3	403.8	4721	4468	4592	441.9	288.3	403.8	597316.5	714.8	6717.2	664.4	8293	9.2	110	9.2	1.6	299	899
10551	10551 (2019-06-09)60sec.agd	60	0	0		6/10/2019	Monday	1	0	0	0	0	0	523	377	4	0	0	57.85%	41.70%	0.44%	0.00%	0.00%	4	0.44%	0.3	188357	240841	588538	208.4	266.4	651	3262	4082	4502	208.4	266.4	651	663219.2	771.7	6897.2	733.6	5863	6.5	132	6.5	4.6	284	904
10551	10551 (2019-06-09)60sec.agd	60	0	0		6/11/2019	Tuesday	2	0	0	0	0	0	640	283	6	0	0	68.89%	30.46%	0.65%	0.00%	0.00%	6	0.65%	0.4	147451	355445	371020	158.7	382.6	399.4	2270	2615	2973	158.7	382.6	399.4	534545.4	621.5	4407.4	575.4	6419	6.9	125	6.9	0.2	69	929
10551	10551 (2019-06-09)60sec.agd	60	0	0		6/12/2019	Wednesday	3	1	1	1	13	37596	652	308	22	0	0	66.40%	31.36%	2.24%	0.00%	0.00%	22	2.24%	1.2	189686	372295	359155	193.2	379.1	365.7	3224	2749	2998	193.2	379.1	365.7	550977.9	633.4	4525.9	561.1	8404	8.6	139	8.6	4.6	523	982
10551	10551 (2019-06-09)60sec.agd	60	0	0		6/13/2019	Thursday	4	0	0	0	0	0	594	375	6	0	0	60.92%	38.46%	0.62%	0.00%	0.00%	6	0.62%	0.4	191146	461147	509086	196	473	522.1	2533	2887	3253	196	473	522.1	712995	787.8	4227.9	731.3	7212	7.4	113	7.4	5.2	682	975
10551	10551 (2019-06-09)60sec.agd	60	0	0		6/14/2019	Friday	5	0	0	0	0	0	688	314	4	0	0	68.39%	31.21%	0.40%	0.00%	0.00%	4	0.40%	0.2	161681	455522	555496	160.7	452.8	552.2	2678	3279	3207	160.7	452.8	552.2	736353.7	801.7	4129.7	732	6391	6.4	127	6.4	1	282	1006
10482	10482 (2019-11-03)60sec.agd	60	0	0		11/4/2019	Monday	1	0	0	0	0	0	567	270	12	0	0	66.78%	31.80%	1.41%	0.00%	0.00%	12	1.41%	0.8	164622	187074	252388	193.9	220.3	297.3	2406	2003	2724	193.9	220.3	297.3	354678.4	438.7	3514.1	417.8	5654	6.7	120	6.7	10.3	1775	849
10482	10482 (2019-11-03)60sec.agd	60	0	0		11/5/2019	Tuesday	2	0	0	0	0	0	496	295	21	0	0	61.08%	36.33%	2.59%	0.00%	0.00%	21	2.59%	1.4	206720	187074	341080	254.6	230.4	420	3808	2304	2549	254.6	230.4	420	440528.6	570.9	4879.2	542.5	4607	5.7	104	5.7	7.1	854	812
10482	10482 (2019-11-03)60sec.agd	60	0	0		11/6/2019	Wednesday	3	1	1	1	12	28320	532	375	27	0	0	56.96%	40.15%	2.89%	0.00%	0.00%	27	2.89%	1.6	277502	245238	338314	297.1	262.6	362.2	3666	2388	3581	297.1	262.6	362.2	501602.8	568.6	4428.4	537	5874	6.3	116	6.3	21.2	1022	934
10482	10482 (2019-11-03)60sec.agd	60	0	0		11/7/2019	Thursday	4	2	2	2	25	55990	529	231	33	0	0	66.71%	29.13%	4.16%	0.00%	0.00%	33	4.16%	2.2	226104	279183	299247	285.1	352.1	377.4	4344	4465	4600	285.1	352.1	377.4	467562.8	617.9	7743.8	589.6	6658	8.4	115	8.4	25.2	1138	793
10482	10482 (2019-11-03)60sec.agd	60	0	0		11/8/2019	Friday	5	0	0	0	0	0	603	287	17	0	0	66.48%	31.64%	1.87%	0.00%	0.00%	17	1.87%	1.1	208000	240078	310706	229.3	264.7	342.6	2860	2272	5532	229.3	264.7	342.6	444341.8	516.5	6616.5	489.9	6249	6.9	120	6.9	14.6	1828	907
10654	10654 (2019-08-04)60sec.agd	60	0	0		8/5/2019	Monday	1	0	0	0	0	0	513	233	16	0	0	67.32%	30.58%	2.10%	0.00%	0.00%	16	2.10%	1.1	164479	251095	236325	215.9	329.5	310.1	3686	3901	4215	215.9	329.5	310.1	382036.1	542.4	6540.4	501.4	5701	7.5	100	7.5	47.7	1472	762
10654	10654 (2019-08-04)60sec.agd	60	0	0		8/6/2019	Tuesday	2	0	0	0	0	0	580	241	9	0	0	69.88%	29.04%	1.08%	0.00%	0.00%	9	1.08%	0.6	168275	285314	286365	202.7	343.8	345	3268	2478	3239	202.7	343.8	345	437864.7	561.5	4144.6	527.5	6363	7.7	93	7.7	46.7	1199	830
10654	10654 (2019-08-04)60sec.agd	60	0	0		8/8/2019	Thursday	4	0	0	0	0	0	450	144	8	0	0	74.75%	23.92%	1.33%	0.00%	0.00%	8	1.33%	0.7	93687	177938	134085	155.6	295.6	222.7	3207	2203	3398	155.6	295.6	222.7	241698.1	433.5	4508.5	401.5	3855	6.4	110	6.4	7.7	767	602
10654	10654 (2019-08-04)60sec.agd	60	0	0		8/9/2019	Friday	5	0	0	0	0	0	352	434	39	0	0	42.67%	52.61%	4.73%	0.00%	0.00%	39	4.73%	2.8	372628	587703	574677	451.7	712.4	696.6	3425	2811	4076	451.7	712.4	696.6	902496.6	1162.0	5470.6	1093.9	12933	15.7	100	15.7	435.9	4720	825
10654	10654 (2019-08-04)60sec.agd	60	0	0		8/10/2019	Saturday	6	0	0	0	0	0	486	310	28	0	0	58.98%	37.62%	3.40%	0.00%	0.00%	28	3.40%	2	287622	420838	427596	349.1	510.7	518.9	3405	2606	3676	349.1	510.7	518.9	665334	866.6	4904.2	807.4	10486	12.7	108	12.7	80.8	2283	824
10650	10650 (2019-08-04)60sec.agd	60	0	0		8/5/2019	Monday	1	0	0	0	0	0	526	190	4	0	0	73.06%	26.39%	0.56%	0.00%	0.00%	4	0.56%	0.3	112409	166987	162546	156.1	231.9	225.8	2998	2043	1851	156.1	231.9	225.8	258730.8	377.7	3710.8	359.3	3354	4.7	100	4.7	1.1	189	720
10650	10650 (2019-08-04)60sec.agd	60	0	0		8/6/2019	Tuesday	2	1	1	1	14	43774	562	256	34	0	0	65.96%	30.05%	3.99%	0.00%	0.00%	34	3.99%	2	286658	253292	245757	336.5	297.3	288.4	4503	3250	4071	336.5	297.3	288.4	454671.5	575.2	6059.8	533.7	9279	10.9	111	10.9	7.9	964	852
10650	10650 (2019-08-04)60sec.agd	60	0	0		8/8/2019	Thursday	4	1	1	1	19	54771	725	217	27	0	0	74.82%	22.39%	2.79%	0.00%	0.00%	27	2.79%	1.6	205583	180647	221980	212.2	186.4	229.1	3094	1972	3100	212.2	186.4	229.1	352381.7	394.4	3954.2	363.7	6201	6.4	101	6.4	3.7	723	969
10650	10650 (2019-08-04)60sec.agd	60	0	0		8/9/2019	Friday	5	0	0	0	0	0	673	164	7	0	0	79.74%	19.43%	0.83%	0.00%	0.00%	7	0.83%	0.5	106280	112321	164831	125.9	133.1	195.3	3127	1293	1990	125.9	133.1	195.3	226010.4	283.1	3619.8	267.8	3202	3.8	95	3.8	1.9	328	844
10650	10650 (2019-08-04)60sec.agd	60	0	0		8/10/2019	Saturday	6	0	0	0	0	0	582	328	19	0	0	62.65%	35.31%	2.05%	0.00%	0.00%	19	2.05%	1.1	267914	287904	325602	288.4	309.9	350.5	3561	1887	2768	288.4	309.9	350.5	510571.5	578.5	4193.4	549.6	8727	9.4	106	9.4	3.4	322	929
10656	10656 (2019-08-25)60sec.agd	60	0	0		8/25/2019	Sunday	7	0	0	0	0	0	363	250	18	0	0	57.53%	39.62%	2.85%	0.00%	0.00%	18	2.85%	1.5	182208	158898	215383	288.8	251.8	341.3	4121	2452	3355	288.8	251.8	341.3	323787.2	542.9	5592.2	513.1	4017	6.4	115	6.4	5.3	622	631
10656	10656 (2019-08-25)60sec.agd	60	0	0		8/27/2019	Tuesday	2	1	1	1	10	33754	493	360	26	0	0	56.09%	40.96%	2.96%	0.00%	0.00%	26	2.96%	1.7	284240	277710	382350	323.4	315.9	435	4183	3235	3836	323.4	315.9	435	551458.7	649.6	6532.8	627.4	6392	7.3	118	7.3	11.1	846	879
10656	10656 (2019-08-25)60sec.agd	60	0	0		8/28/2019	Wednesday	3	1	1	1	12	40092	483	270	31	0	0	61.61%	34.44%	3.95%	0.00%	0.00%	31	3.95%	1.9	248818	265011	323627	317.4	338	412.8	4896	3238	3328	317.4	338	412.8	486698.7	655.2	6456.5	620.8	7012	8.9	122	8.9	29	1215	784
10656	10656 (2019-08-25)60sec.agd	60	0	0		8/29/2019	Thursday	4	0	0	0	0	0	645	347	53	1	0	61.66%	33.17%	5.07%	0.10%	0.00%	54	5.16%	2.8	458242	353492	541130	438.1	337.9	517.3	8242	3108	5335	438.1	337.9	517.3	792315.6	790.1	9277.7	757.5	10166	9.7	121	9.7	41.2	1879	1046
10656	10656 (2019-08-25)60sec.agd	60	0	0		8/31/2019	Saturday	6	1	1	1	15	59978	520	192	29	0	0	70.18%	25.91%	3.91%	0.00%	0.00%	29	3.91%	1.9	224394	176297	323219	302.8	237.9	436.2	4913	3619	6078	302.8	237.9	436.2	431165.7	624.5	6786.8	581.9	6576	8.9	119	8.9	122.7	4410	741
10655	10655 (2019-08-04)60sec.agd	60	0	0		8/5/2019	Monday	1	0	0	0	0	0	474	194	2	0	0	70.75%	28.96%	0.30%	0.00%	0.00%	2	0.30%	0.2	96009	194785	198796	143.3	290.7	296.7	2727	2761	2951	143.3	290.7	296.7	294412.6	456.9	4241.9	439.4	3738	5.6	101	5.6	25.5	2235	670
10655	10655 (2019-08-04)60sec.agd	60	0	0		8/6/2019	Tuesday	2	0	0	0	0	0	508	135	12	1	0	77.44%	20.58%	1.83%	0.15%	0.00%	13	1.98%	1.1	103493	165540	181492	157.8	252.3	276.7	6789	3610	6205	157.8	252.3	276.7	266558.9	428.5	9582.7	406.3	3395	5.2	99	5.2	54.9	2159	656
10655	10655 (2019-08-04)60sec.agd	60	0	0		8/8/2019	Thursday	4	0	0	0	0	0	487	245	10	0	0	65.63%	33.02%	1.35%	0.00%	0.00%	10	1.35%	0.8	158928	295824	306907	214.2	398.7	413.6	2892	3371	3231	214.2	398.7	413.6	454930.6	628.5	5353.2	613.1	5004	6.7	103	6.7	16.5	1340	742
10655	10655 (2019-08-04)60sec.agd	60	0	0		8/9/2019	Friday	5	0	0	0	0	0	484	243	3	0	0	66.30%	33.29%	0.41%	0.00%	0.00%	3	0.41%	0.2	100191	289708	291039	137.2	396.9	398.7	3692	3469	3134	137.2	396.9	398.7	422696.9	601.8	5502.3	579	3119	4.3	57	4.3	0	0	730
10655	10655 (2019-08-04)60sec.agd	60	0	0		8/10/2019	Saturday	6	0	0	0	0	0	581	230	18	0	0	70.08%	27.74%	2.17%	0.00%	0.00%	18	2.17%	1.3	169051	281485	383508	203.9	339.5	462.6	2889	2945	4970	203.9	339.5	462.6	504866.7	634.6	5740.4	609	6467	7.8	112	7.8	28.6	1396	829
10470	10470 (2019-10-27)60sec.agd	60	0	0		10/28/2019	Monday	1	1	1	1	42	159823	681	189	44	4	0	74.18%	20.59%	4.79%	0.44%	0.00%	48	5.23%	3	273654	427152	189259	298.1	465.3	206.2	7238	3487	3780	298.1	465.3	206.2	541446.5	645.6	7816.7	589.8	10478	11.4	162	11.4	1.6	503	918
10470	10470 (2019-10-27)60sec.agd	60	0	0		10/29/2019	Tuesday	2	1	1	1	41	146709	576	205	51	0	0	69.23%	24.64%	6.13%	0.00%	0.00%	51	6.13%	3.6	271767	368437	377099	326.6	442.8	453.2	5581	3253	3040	326.6	442.8	453.2	593133	768.8	6777.2	712.9	8610	10.3	152	10.3	0	0	832
10470	10470 (2019-10-27)60sec.agd	60	0	0		10/30/2019	Wednesday	3	2	2	2	42	177591	551	152	49	7	0	72.60%	20.03%	6.46%	0.92%	0.00%	56	7.38%	4.3	306597	320442	207700	403.9	422.2	273.6	7343	6183	2543	403.9	422.2	273.6	489718.4	710.4	8666.1	645.2	9696	12.8	161	12.8	0.1	26	759
10470	10470 (2019-10-27)60sec.agd	60	0	0		10/31/2019	Thursday	4	0	0	0	0	0	648	135	1	0	0	82.65%	17.22%	0.13%	0.00%	0.00%	1	0.13%	0.1	63780	158411	103389	81.4	202.1	131.9	2638	2528	3656	81.4	202.1	131.9	199627.7	273.9	4932.5	254.6	2426	3.1	85	3.1	0	0	784
10470	10470 (2019-10-27)60sec.agd	60	0	0		11/1/2019	Friday	5	0	0	0	0	0	707	283	18	0	0	70.14%	28.08%	1.79%	0.00%	0.00%	18	1.79%	1.1	166519	235384	221139	165.2	233.5	219.4	3727	2931	2826	165.2	233.5	219.4	363368.5	403.0	4495.3	360.5	5219	5.2	121	5.2	2.7	979	1008
10469	10469 (2019-10-27)60sec.agd	60	0	0		10/27/2019	Sunday	7	2	2	2	27	82180	529	203	50	0	0	67.65%	25.96%	6.39%	0.00%	0.00%	50	6.39%	3.6	249709	401371	214431	319.3	513.3	274.2	3953	3961	6090	319.3	513.3	274.2	519070.2	741.0	7864.1	663.8	7963	10.2	111	10.2	9.6	692	782
10469	10469 (2019-10-27)60sec.agd	60	0	0		10/28/2019	Monday	1	5	5	5	83	275039	342	236	88	0	0	51.35%	35.44%	13.21%	0.00%	0.00%	88	13.21%	6.8	401427	574039	240319	602.7	861.9	360.8	4376	3873	1980	602.7	861.9	360.8	740552.2	1213.9	5456.9	1111.9	12515	18.8	111	18.8	9.2	706	666
10469	10469 (2019-10-27)60sec.agd	60	0	0		10/29/2019	Tuesday	2	5	5	5	78	291431	416	208	90	0	0	58.26%	29.13%	12.61%	0.00%	0.00%	90	12.61%	6.9	422890	560514	276225	592.3	785	386.9	5136	3947	2323	592.3	785	386.9	754527.8	1186.6	6410	1056.8	12362	17.3	120	17.3	11.6	462	714
10469	10469 (2019-10-27)60sec.agd	60	0	0		10/31/2019	Thursday	4	2	2	2	27	81468	522	194	48	0	0	68.32%	25.39%	6.28%	0.00%	0.00%	48	6.28%	3.4	227754	419638	177932	298.1	549.3	232.9	3915	4005	2247	298.1	549.3	232.9	509536.8	720.5	5581.2	666.9	8012	10.5	118	10.5	34.6	1504	764
10469	10469 (2019-10-27)60sec.agd	60	0	0		11/1/2019	Friday	5	3	3	3	46	146367	396	208	89	0	0	57.14%	30.01%	12.84%	0.00%	0.00%	89	12.84%	7.4	401502	550980	183424	579.4	795.1	264.7	4171	3927	2686	579.4	795.1	264.7	705993.8	1069.6	5555.7	1018.8	13212	19.1	114	19.1	42.9	1107	693
10670	10670 (2019-10-20)60sec.agd	60	0	0		10/20/2019	Sunday	7	0	0	0	0	0	476	230	2	0	0	67.23%	32.49%	0.28%	0.00%	0.00%	2	0.28%	0.2	120846	231427	260234	170.7	326.9	367.6	2701	2876	2670	170.7	326.9	367.6	368624.4	542.2	4220.8	520.7	4059	5.7	74	5.7	0.5	225	708
10670	10670 (2019-10-20)60sec.agd	60	0	0		10/21/2019	Monday	1	0	0	0	0	0	530	388	15	0	0	56.81%	41.59%	1.61%	0.00%	0.00%	15	1.61%	0.9	240551	460001	396312	257.8	493	424.8	4509	3944	3901	257.8	493	424.8	653091.8	728.9	6689.2	700	7468	8	116	8	2.1	286	933
10670	10670 (2019-10-20)60sec.agd	60	0	0		10/24/2019	Thursday	4	0	0	0	0	0	570	219	5	0	0	71.79%	27.58%	0.63%	0.00%	0.00%	5	0.63%	0.3	122533	196101	260100	154.3	247	327.6	2999	2655	3328	154.3	247	327.6	348025.8	456.7	4889.5	438.3	2612	3.3	45	3.3	0	0	794
10670	10670 (2019-10-20)60sec.agd	60	0	0		10/25/2019	Friday	5	0	0	0	0	0	503	137	2	0	0	78.35%	21.34%	0.31%	0.00%	0.00%	2	0.31%	0.2	68987	108555	129719	107.5	169.1	202.1	2428	3155	2614	107.5	169.1	202.1	182675.7	300.8	4097.3	284.5	1568	2.4	58	2.4	0	0	642
10670	10670 (2019-10-20)60sec.agd	60	0	0		10/26/2019	Saturday	6	0	0	0	0	0	783	267	1	0	0	74.50%	25.40%	0.10%	0.00%	0.00%	1	0.10%	0.1	129980	299628	255406	123.7	285.1	243	2188	3067	2726	123.7	285.1	243	414613	414.2	3533.8	394.5	3734	3.6	51	3.6	0	0	1051
10673	10673 (2019-10-20)60sec.agd	60	0	0		10/21/2019	Monday	1	0	0	0	0	0	718	332	6	0	0	67.99%	31.44%	0.57%	0.00%	0.00%	6	0.57%	0.3	145776	327161	280111	138	309.8	265.3	2812	3384	2642	138	309.8	265.3	454694.6	465.5	4506.6	430.6	4499	4.3	115	4.3	1.7	299	1056
10673	10673 (2019-10-20)60sec.agd	60	0	0		10/22/2019	Tuesday	2	0	0	0	0	0	661	459	1	0	0	58.97%	40.95%	0.09%	0.00%	0.00%	1	0.09%	0.1	184167	335663	358890	164.3	299.4	320.2	3786	2776	3919	164.3	299.4	320.2	524775.3	499.7	6115.4	468.1	4449	4	74	4	0.2	153	1121
10673	10673 (2019-10-20)60sec.agd	60	0	0		10/23/2019	Wednesday	3	0	0	0	0	0	782	168	3	0	0	82.06%	17.63%	0.31%	0.00%	0.00%	3	0.31%	0.2	75368	117149	98621	79.1	122.9	103.5	2793	2724	3603	79.1	122.9	103.5	170676.1	194.5	5310.6	179.1	1367	1.4	28	1.4	0	0	953
10673	10673 (2019-10-20)60sec.agd	60	0	0		10/24/2019	Thursday	4	0	0	0	0	0	430	294	1	0	0	59.31%	40.55%	0.14%	0.00%	0.00%	1	0.14%	0.1	130324	212650	261509	179.8	293.3	360.7	2008	2508	2782	179.8	293.3	360.7	361374.2	529.4	3965.3	498.4	3876	5.3	74	5.3	2.6	249	725
10673	10673 (2019-10-20)60sec.agd	60	0	0		10/26/2019	Saturday	6	0	0	0	0	0	562	290	6	0	0	65.50%	33.80%	0.70%	0.00%	0.00%	6	0.70%	0.4	164476	224370	200112	191.7	261.5	233.2	3055	2430	2472	191.7	261.5	233.2	342693.8	434.4	3411.4	399.4	4137	4.8	92	4.8	18.6	3173	858
10663	10663 (2019-06-30)60sec.agd	60	0	0		7/2/2019	Tuesday	2	3	3	3	50	149832	391	257	76	0	0	54.01%	35.50%	10.50%	0.00%	0.00%	76	10.50%	5.8	362921	312226	310606	501.3	431.3	429	4295	2442	2940	501.3	431.3	429	570677.5	845.8	4697	788.2	11536	15.9	113	15.9	21.8	1277	724
10663	10663 (2019-06-30)60sec.agd	60	0	0		7/3/2019	Wednesday	3	0	0	0	0	0	426	238	18	0	0	62.46%	34.90%	2.64%	0.00%	0.00%	18	2.64%	1.5	165897	222636	216013	243.3	326.4	316.7	4659	2761	2857	243.3	326.4	316.7	351781.5	544.2	5306.6	515.8	5054	7.4	122	7.4	13.5	967	682
10663	10663 (2019-06-30)60sec.agd	60	0	0		7/4/2019	Thursday	4	0	0	0	0	0	490	214	2	0	0	69.41%	30.31%	0.28%	0.00%	0.00%	2	0.28%	0.2	102882	168666	175543	145.7	238.9	248.6	3167	2185	2171	145.7	238.9	248.6	264288.2	389.4	4133.4	374.3	2290	3.2	58	3.2	1.4	197	706
10663	10663 (2019-06-30)60sec.agd	60	0	0		7/5/2019	Friday	5	1	1	1	15	53291	493	281	42	1	0	60.34%	34.39%	5.14%	0.12%	0.00%	43	5.26%	2.9	286597	256790	310446	350.8	314.3	380	5776	3454	2726	350.8	314.3	380	494424.6	644.3	6866	605.2	9278	11.4	128	11.4	22.6	736	817
10663	10663 (2019-06-30)60sec.agd	60	0	0		7/6/2019	Saturday	6	1	1	1	33	108497	430	393	69	0	0	48.21%	44.06%	7.74%	0.00%	0.00%	69	7.74%	4.6	439364	392958	427879	492.6	440.5	479.7	4830	3543	3723	492.6	440.5	479.7	728379.8	871.1	6645.2	816.6	13992	15.7	118	15.7	7.4	476	892
11060	11060 (2019-09-29)60sec.agd	60	0	0		9/30/2019	Monday	1	0	0	0	0	0	518	111	1	0	0	82.22%	17.62%	0.16%	0.00%	0.00%	1	0.16%	0.1	42346	102703	179965	67.2	163	285.7	2930	2604	4256	67.2	163	285.7	211491.1	347.7	5555.2	335.7	1409	2.2	66	2.2	0	0	630
11060	11060 (2019-09-29)60sec.agd	60	0	0		10/1/2019	Tuesday	2	0	0	0	0	0	627	220	10	0	0	73.16%	25.67%	1.17%	0.00%	0.00%	10	1.17%	0.6	123112	156691	338434	143.7	182.8	394.9	3107	1862	2455	143.7	182.8	394.9	392741.9	477.7	4102.1	458.3	4870	5.7	120	5.7	0.1	28	857
11060	11060 (2019-09-29)60sec.agd	60	0	0		10/2/2019	Wednesday	3	1	1	1	32	81952	578	207	47	0	0	69.47%	24.88%	5.65%	0.00%	0.00%	47	5.65%	3.1	192296	201027	288939	231.1	241.6	347.3	3160	2825	2866	231.1	241.6	347.3	401092.7	517.4	4860.1	482.1	7544	9.1	127	9.1	0	0	832
11060	11060 (2019-09-29)60sec.agd	60	0	0		10/3/2019	Thursday	4	2	2	2	44	118967	583	219	60	0	0	67.63%	25.41%	6.96%	0.00%	0.00%	60	6.96%	3.8	239873	224280	337551	278.3	260.2	391.6	3206	2466	2195	278.3	260.2	391.6	470936.6	595.7	4032.1	546.3	9758	11.3	124	11.3	0.3	54	862
11060	11060 (2019-09-29)60sec.agd	60	0	0		10/4/2019	Friday	5	1	1	1	28	78191	567	159	42	0	0	73.83%	20.70%	5.47%	0.00%	0.00%	42	5.47%	3	178867	194024	189081	232.9	252.6	246.2	3307	1902	2605	232.9	252.6	246.2	324638.8	474.2	3965.8	422.7	7600	9.9	126	9.9	0	0	768
10666	10666 (2019-09-08)60sec.agd	60	0	0		9/9/2019	Monday	1	0	0	0	0	0	560	492	28	0	0	51.85%	45.56%	2.59%	0.00%	0.00%	28	2.59%	1.6	410561	510849	554206	380.1	473	513.2	4205	3266	3308	380.1	473	513.2	858295.6	840.1	4860.3	794.7	11404	10.6	92	10.6	37.6	1734	1080
10666	10666 (2019-09-08)60sec.agd	60	0	0		9/10/2019	Tuesday	2	0	0	0	0	0	471	621	46	0	0	41.39%	54.57%	4.04%	0.00%	0.00%	46	4.04%	2.3	575162	624701	846230	505.4	548.9	743.6	4534	3558	4900	505.4	548.9	743.6	1198819.4	1088.7	7166.1	1053.4	11703	10.3	74	10.3	28.3	2421	1138
10666	10666 (2019-09-08)60sec.agd	60	0	0		9/11/2019	Wednesday	3	0	0	0	0	0	628	401	55	0	0	57.93%	36.99%	5.07%	0.00%	0.00%	55	5.07%	2.9	426223	433260	651439	393.2	399.7	601	4027	2658	4411	393.2	399.7	601	890928.2	849.4	5929.3	821.9	9036	8.3	80	8.3	97.1	4028	1084
10666	10666 (2019-09-08)60sec.agd	60	0	0		9/13/2019	Friday	5	0	0	0	0	0	554	519	41	0	0	49.73%	46.59%	3.68%	0.00%	0.00%	41	3.68%	2.1	436869	489518	763981	392.2	439.4	685.8	3909	2556	5588	392.2	439.4	685.8	1007049.8	944.0	6607.2	904	10086	9.1	73	9.1	130.6	4711	1114
10666	10666 (2019-09-08)60sec.agd	60	0	0		9/14/2019	Saturday	6	0	0	0	0	0	554	410	65	0	0	53.84%	39.84%	6.32%	0.00%	0.00%	65	6.32%	3.6	439105	560836	801750	426.7	545	779.2	4060	3143	5311	426.7	545	779.2	1072452	1093.1	6647.3	1042.2	9305	9	80	9	64.1	1846	1029
10664	10664 (2019-06-30)60sec.agd	60	0	0		7/1/2019	Monday	1	2	2	2	55	198016	402	244	59	0	0	57.02%	34.61%	8.37%	0.00%	0.00%	59	8.37%	4.9	330430	276887	466989	468.7	392.7	662.4	4443	3161	3906	468.7	392.7	662.4	635554.2	953.6	5943.5	901.5	8241	11.7	120	11.7	3.4	282	705
10664	10664 (2019-06-30)60sec.agd	60	0	0		7/2/2019	Tuesday	2	3	3	3	50	171399	487	210	74	0	0	63.16%	27.24%	9.60%	0.00%	0.00%	74	9.60%	5.3	354715	285832	390921	460.1	370.7	507	4402	2731	3319	460.1	370.7	507	600284.8	824.6	5543.3	778.6	10459	13.6	121	13.6	0.8	133	771
10664	10664 (2019-06-30)60sec.agd	60	0	0		7/3/2019	Wednesday	3	0	0	0	0	0	573	175	11	0	0	75.49%	23.06%	1.45%	0.00%	0.00%	11	1.45%	0.8	113086	150779	234390	149	198.7	308.8	2767	2502	3249	149	198.7	308.8	300768.1	410.1	4294.7	396.3	3262	4.3	105	4.3	22.4	1040	759
10664	10664 (2019-06-30)60sec.agd	60	0	0		7/4/2019	Thursday	4	0	0	0	0	0	640	132	2	0	0	82.69%	17.05%	0.26%	0.00%	0.00%	2	0.26%	0.1	70979	85668	151932	91.7	110.7	196.3	2045	2499	2809	91.7	110.7	196.3	188309.2	258.6	4278.9	243.3	1337	1.7	53	1.7	0.6	479	774
10664	10664 (2019-06-30)60sec.agd	60	0	0		7/6/2019	Saturday	6	2	2	2	43	148604	540	264	50	0	0	63.23%	30.91%	5.85%	0.00%	0.00%	50	5.85%	3.3	299574	307955	463218	350.8	360.6	542.4	4789	2670	3657	350.8	360.6	542.4	631784.6	790.1	5849.8	739.8	8939	10.5	121	10.5	1.6	153	854
10678	10678 (2019-09-29)60sec.agd	60	0	0		9/30/2019	Monday	1	0	0	0	0	0	585	312	22	0	0	63.66%	33.95%	2.39%	0.00%	0.00%	22	2.39%	1.4	267305	284164	250497	290.9	309.2	272.6	2824	2296	2633	290.9	309.2	272.6	463626.9	530.2	4075	504.5	10447	11.4	112	11.4	0.1	67	919
10678	10678 (2019-09-29)60sec.agd	60	0	0		10/1/2019	Tuesday	2	0	0	0	0	0	434	382	38	0	0	50.82%	44.73%	4.45%	0.00%	0.00%	38	4.45%	2.5	364553	358297	307303	426.9	419.6	359.8	3199	2253	2308	426.9	419.6	359.8	596414.9	730.3	3757.5	698.4	14445	16.9	120	16.9	1.4	328	854
10678	10678 (2019-09-29)60sec.agd	60	0	0		10/3/2019	Thursday	4	1	1	1	44	186833	318	445	83	1	0	37.54%	52.54%	9.80%	0.12%	0.00%	84	9.92%	5.6	583676	440109	369308	689.1	519.6	436	5765	2904	2201	689.1	519.6	436	819000.6	1030.8	6041.8	966.9	22580	26.7	178	26.7	1.2	266	847
10678	10678 (2019-09-29)60sec.agd	60	0	0		10/4/2019	Friday	5	0	0	0	0	0	275	351	34	0	0	41.67%	53.18%	5.15%	0.00%	0.00%	34	5.15%	2.8	318528	378826	242271	482.6	574	367.1	2842	2442	2128	482.6	574	367.1	551057.6	863.9	3811.6	834.9	14744	22.3	121	22.3	4.3	681	660
10678	10678 (2019-09-29)60sec.agd	60	0	0		10/5/2019	Saturday	6	0	0	0	0	0	526	208	8	0	0	70.89%	28.03%	1.08%	0.00%	0.00%	8	1.08%	0.6	122891	150070	147928	165.6	202.3	199.4	3115	2011	2124	165.6	202.3	199.4	243938.3	351.5	4273	328.8	4693	6.3	99	6.3	17.5	2563	742
10621	10621 (2019-05-19)60sec.agd	60	0	0		5/20/2019	Monday	1	0	0	0	0	0	603	371	24	0	0	60.42%	37.17%	2.40%	0.00%	0.00%	24	2.40%	1.3	295128	370174	323570	295.7	370.9	324.2	4987	3215	2439	295.7	370.9	324.2	573434.3	610.8	5711.1	574.6	8326	8.3	99	8.3	30.4	3281	998
10621	10621 (2019-05-19)60sec.agd	60	0	0		5/21/2019	Tuesday	2	0	0	0	0	0	629	224	25	0	0	71.64%	25.51%	2.85%	0.00%	0.00%	25	2.85%	1.6	210676	267581	245693	239.9	304.8	279.8	5144	2673	2533	239.9	304.8	279.8	419939.3	521.9	5885.5	478.3	6052	6.9	106	6.9	5	437	878
10621	10621 (2019-05-19)60sec.agd	60	0	0		5/22/2019	Wednesday	3	2	2	2	27	78102	414	336	40	1	0	52.34%	42.48%	5.06%	0.13%	0.00%	41	5.18%	2.7	346632	388038	451458	438.2	490.6	570.7	5995	2842	4500	438.2	490.6	570.7	688869.8	914.1	7774.2	870.9	9685	12.2	149	12.2	81.1	1688	791
10621	10621 (2019-05-19)60sec.agd	60	0	0		5/24/2019	Friday	5	1	1	1	12	37626	537	294	41	1	0	61.51%	33.68%	4.70%	0.11%	0.00%	42	4.81%	2.6	322209	353328	337063	369.1	404.7	386.1	6246	3838	2387	369.1	404.7	386.1	585039.1	714.9	7074.9	670.1	9189	10.5	142	10.5	5.3	911	873
10621	10621 (2019-05-19)60sec.agd	60	0	0		5/25/2019	Saturday	6	0	0	0	0	0	394	259	12	0	0	59.25%	38.95%	1.80%	0.00%	0.00%	12	1.80%	1	165854	250317	244650	249.4	376.4	367.9	3934	2270	2082	249.4	376.4	367.9	387323.9	614.9	4604	582.4	4955	7.5	93	7.5	6.9	781	665
10620	10620 (2019-05-19)60sec.agd	60	0	0		5/20/2019	Monday	1	0	0	0	0	0	530	386	38	0	0	55.56%	40.46%	3.98%	0.00%	0.00%	38	3.98%	2.2	360870	306339	435349	378.3	321.1	456.3	4308	8686	4510	378.3	321.1	456.3	643117	730.2	9592.8	674.1	8118	8.5	127	8.5	11.6	1191	954
10620	10620 (2019-05-19)60sec.agd	60	0	0		5/21/2019	Tuesday	2	0	0	0	0	0	506	330	29	0	0	58.50%	38.15%	3.35%	0.00%	0.00%	29	3.35%	1.8	268403	221833	234283	310.3	256.5	270.8	4987	2431	3279	310.3	256.5	270.8	419688.7	529.8	5307.2	485.2	6016	7	120	7	8.2	625	865
10620	10620 (2019-05-19)60sec.agd	60	0	0		5/22/2019	Wednesday	3	2	2	2	32	80955	501	263	45	0	0	61.93%	32.51%	5.56%	0.00%	0.00%	45	5.56%	3.2	282857	307779	397163	349.6	380.4	490.9	4217	3741	4747	349.6	380.4	490.9	576606	752.0	6744.7	712.7	8927	11	133	11	0.2	70	809
10620	10620 (2019-05-19)60sec.agd	60	0	0		5/24/2019	Friday	5	1	1	1	10	34306	519	287	33	0	0	61.86%	34.21%	3.93%	0.00%	0.00%	33	3.93%	2.2	282689	361829	353689	336.9	431.3	421.6	4226	3134	4307	336.9	431.3	421.6	579594	733.8	5933.9	690.8	8607	10.3	153	10.3	17.8	1860	839
10620	10620 (2019-05-19)60sec.agd	60	0	0		5/25/2019	Saturday	6	0	0	0	0	0	560	302	11	0	0	64.15%	34.59%	1.26%	0.00%	0.00%	11	1.26%	0.7	163270	164049	223925	187	187.9	256.5	3552	2254	2229	187	187.9	256.5	322042.8	405.5	4618.4	368.9	3564	4.1	84	4.1	2	386	873
10622	10622 (2019-05-19)60sec.agd	60	0	0		5/20/2019	Monday	1	2	2	2	33	103005	390	218	61	0	1	58.21%	32.54%	9.10%	0.00%	0.15%	62	9.25%	4.8	335968	301384	456437	501.4	449.8	681.2	9983	5412	7034	501.4	449.8	681.2	641904.6	989.7	11984.4	958.1	8961	13.4	129	13.4	9.7	555	670
10622	10622 (2019-05-19)60sec.agd	60	0	0		5/21/2019	Tuesday	2	0	0	0	0	0	518	318	8	0	0	61.37%	37.68%	0.95%	0.00%	0.00%	8	0.95%	0.5	160766	239357	343407	190.5	283.6	406.9	3143	2039	2133	190.5	283.6	406.9	448403.7	550.4	4158.2	531.3	5349	6.3	116	6.3	4.9	1265	844
10622	10622 (2019-05-19)60sec.agd	60	0	0		5/22/2019	Wednesday	3	1	1	1	24	64470	436	350	44	0	0	52.53%	42.17%	5.30%	0.00%	0.00%	44	5.30%	2.9	298665	364894	479761	359.8	439.6	578	3661	3176	4398	359.8	439.6	578	672695.3	840.6	6058.1	810.5	8045	9.7	124	9.7	162.4	4530	830
10622	10622 (2019-05-19)60sec.agd	60	0	0		5/23/2019	Thursday	4	0	0	0	0	0	362	370	38	4	0	46.77%	47.80%	4.91%	0.52%	0.00%	42	5.43%	3	324572	351727	481476	419.3	454.4	622.1	7188	5085	6678	419.3	454.4	622.1	678880	922.0	9778.2	877.1	7232	9.3	105	9.3	8.7	1055	774
10622	10622 (2019-05-19)60sec.agd	60	0	0		5/24/2019	Friday	5	0	0	0	0	0	455	363	14	0	0	54.69%	43.63%	1.68%	0.00%	0.00%	14	1.68%	0.9	209162	264364	428043	251.4	317.7	514.5	3229	2288	4275	251.4	317.7	514.5	544846.7	676.4	5359.9	654.9	5797	7	107	7	71.2	4116	832
10588	10588 (2019-06-02)60sec.agd	60	0	0		6/2/2019	Sunday	7	0	0	0	0	0	463	297	13	0	0	59.90%	38.42%	1.68%	0.00%	0.00%	13	1.68%	0.9	190628	265958	333439	246.6	344.1	431.4	3625	2336	2947	246.6	344.1	431.4	467176.9	645.8	4391.5	604.4	5684	7.4	140	7.4	0	0	773
10588	10588 (2019-06-02)60sec.agd	60	0	0		6/3/2019	Monday	1	1	1	1	45	108764	680	267	50	0	0	68.20%	26.78%	5.02%	0.00%	0.00%	50	5.02%	2.8	260870	375643	336758	261.7	376.8	337.8	3053	2791	2789	261.7	376.8	337.8	567949.6	617.9	4087.5	569.7	10809	10.8	133	10.8	7.4	491	997
10588	10588 (2019-06-02)60sec.agd	60	0	0		6/4/2019	Tuesday	2	1	1	1	50	123309	472	326	72	0	0	54.25%	37.47%	8.28%	0.00%	0.00%	72	8.28%	4.8	348600	403515	441402	400.7	463.8	507.4	3234	2903	3514	400.7	463.8	507.4	692229.8	854.4	4465.2	795.7	13890	16	131	16	5.5	455	870
10588	10588 (2019-06-02)60sec.agd	60	0	0		6/5/2019	Wednesday	3	0	0	0	0	0	679	146	0	0	0	82.30%	17.70%	0.00%	0.00%	0.00%	0	0.00%	0	64737	130972	134829	78.5	158.8	163.4	1859	2108	2138	78.5	158.8	163.4	198804.9	252.1	3496.6	241	1855	2.2	72	2.2	2.2	349	825
10588	10588 (2019-06-02)60sec.agd	60	0	0		6/6/2019	Thursday	4	0	0	0	0	0	412	287	3	0	0	58.69%	40.88%	0.43%	0.00%	0.00%	3	0.43%	0.2	144333	299937	317359	205.6	427.3	452.1	2105	2689	2836	205.6	427.3	452.1	459903.2	685.5	4045.2	655.1	5778	8.2	104	8.2	2.9	557	702
10624	10624 (2019-05-19)60sec.agd	60	0	0		5/21/2019	Tuesday	2	0	0	0	0	0	534	335	13	0	0	60.54%	37.98%	1.47%	0.00%	0.00%	13	1.47%	0.9	190838	323458	368491	216.4	366.7	417.8	3029	3159	3460	216.4	366.7	417.8	526146.2	633.0	5214	596.5	6279	7.1	108	7.1	4.9	615	882
10624	10624 (2019-05-19)60sec.agd	60	0	0		5/22/2019	Wednesday	3	0	0	0	0	0	406	443	9	0	0	47.32%	51.63%	1.05%	0.00%	0.00%	9	1.05%	0.6	261935	361015	309076	305.3	420.8	360.2	3073	3014	2054	305.3	420.8	360.2	542650.7	667.3	4695	632.5	9151	10.7	103	10.7	8.3	790	858
10624	10624 (2019-05-19)60sec.agd	60	0	0		5/23/2019	Thursday	4	0	0	0	0	0	388	262	6	0	0	59.15%	39.94%	0.91%	0.00%	0.00%	6	0.91%	0.5	135376	200503	222174	206.4	305.6	338.7	3481	2017	1952	206.4	305.6	338.7	328465.2	532.0	3978.8	500.7	4101	6.3	105	6.3	0	0	656
10624	10624 (2019-05-19)60sec.agd	60	0	0		5/24/2019	Friday	5	0	0	0	0	0	481	431	6	0	0	52.40%	46.95%	0.65%	0.00%	0.00%	6	0.65%	0.4	245122	368495	486645	267	401.4	530.1	3301	2779	2884	267	401.4	530.1	657796.9	758.4	3912.2	716.6	8331	9.1	106	9.1	21.7	580	918
10624	10624 (2019-05-19)60sec.agd	60	0	0		5/25/2019	Saturday	6	0	0	0	0	0	491	198	11	0	0	70.14%	28.29%	1.57%	0.00%	0.00%	11	1.57%	0.8	114983	151796	169799	164.3	216.9	242.6	4884	3463	2357	164.3	216.9	242.6	255136.9	399.0	5227	364.5	3752	5.4	115	5.4	3.1	290	700
10778	10778 (2019-08-04)60sec.agd	60	0	0		8/5/2019	Monday	1	0	0	0	0	0	485	309	5	0	0	60.70%	38.67%	0.63%	0.00%	0.00%	5	0.63%	0.3	173612	335550	197362	217.3	420	247	2268	2616	2164	217.3	420	247	426247.2	558.7	3582.9	533.5	7029	8.8	107	8.8	34.7	1610	799
10778	10778 (2019-08-04)60sec.agd	60	0	0		8/6/2019	Tuesday	2	0	0	0	0	0	466	325	4	0	0	58.62%	40.88%	0.50%	0.00%	0.00%	4	0.50%	0.3	155361	377765	212153	195.4	475.2	266.9	3258	2396	2048	195.4	475.2	266.9	460274.2	609.1	4071.4	579	5709	7.2	116	7.2	118.9	4537	795
10778	10778 (2019-08-04)60sec.agd	60	0	0		8/7/2019	Wednesday	3	4	4	4	63	171496	436	255	76	0	0	56.84%	33.25%	9.91%	0.00%	0.00%	76	9.91%	5.8	349262	414733	311149	455.4	540.7	405.7	3581	3638	2928	455.4	540.7	405.7	625140.9	867.2	5545.5	815	12096	15.8	115	15.8	118.6	4130	767
10778	10778 (2019-08-04)60sec.agd	60	0	0		8/8/2019	Thursday	4	0	0	0	0	0	794	186	18	0	0	79.56%	18.64%	1.80%	0.00%	0.00%	18	1.80%	1	137810	226258	132122	138.1	226.7	132.4	3196	2820	2017	138.1	226.7	132.4	296041.4	318.1	4390.3	296.6	5701	5.7	126	5.7	5.7	759	998
10778	10778 (2019-08-04)60sec.agd	60	0	0		8/9/2019	Friday	5	0	0	0	0	0	768	186	10	0	0	79.67%	19.29%	1.04%	0.00%	0.00%	10	1.04%	0.6	113250	228061	125713	117.5	236.6	130.4	2861	2661	2285	117.5	236.6	130.4	283973.8	315.7	3722.1	294.6	4367	4.5	111	4.5	2.3	362	964
10775	10775 (2019-07-28)60sec.agd	60	0	0		7/29/2019	Monday	1	3	3	3	62	294348	492	166	60	23	0	66.40%	22.40%	8.10%	3.10%	0.00%	83	11.20%	5.9	478228	302628	330167	645.4	408.4	445.6	6760	3062	3376	645.4	408.4	445.6	655206.8	968.8	7363	884.2	11377	15.4	130	15.4	7.8	271	741
10775	10775 (2019-07-28)60sec.agd	60	0	0		7/30/2019	Tuesday	2	3	3	3	44	219433	478	433	57	37	0	47.56%	43.08%	5.67%	3.68%	0.00%	94	9.35%	5.5	656241	509275	773433	653	506.7	769.6	6701	2844	3011	653	506.7	769.6	1134994.2	1254.8	7503.1	1129.3	16592	16.5	128	16.5	11.2	934	1005
10775	10775 (2019-07-28)60sec.agd	60	0	0		7/31/2019	Wednesday	3	2	2	2	31	103260	448	427	70	17	0	46.57%	44.39%	7.28%	1.77%	0.00%	87	9.04%	5.1	597291	426303	710473	620.9	443.1	738.5	6055	2816	3394	620.9	443.1	738.5	1021402.3	1129.2	7219.2	1061.7	14517	15.1	128	15.1	1	118	962
10775	10775 (2019-07-28)60sec.agd	60	0	0		8/1/2019	Thursday	4	1	1	1	14	62475	633	312	40	20	0	62.99%	31.04%	3.98%	1.99%	0.00%	60	5.97%	3.5	443279	341665	622000	441.1	340	618.9	6227	2637	3408	441.1	340	618.9	836728.9	902.2	7039.9	832.6	11902	11.8	128	11.8	2	175	1005
10775	10775 (2019-07-28)60sec.agd	60	0	0		8/2/2019	Friday	5	3	3	3	51	214985	499	346	78	19	0	52.97%	36.73%	8.28%	2.02%	0.00%	97	10.30%	6.1	566812	413495	668881	601.7	439	710.1	6329	2775	3911	601.7	439	710.1	969358.4	1111.2	7145.7	1029	14191	15.1	129	15.1	4.9	530	942
10594	10594 (2019-06-09)60sec.agd	60	0	0		6/10/2019	Monday	1	2	2	2	32	161584	637	244	36	7	0	68.94%	26.41%	3.90%	0.76%	0.00%	43	4.65%	2.7	329864	372911	406687	357	403.6	440.1	8562	3159	3447	357	403.6	440.1	642858.6	770.1	8877.5	695.7	10358	11.2	187	11.2	3.9	482	924
10594	10594 (2019-06-09)60sec.agd	60	0	0		6/11/2019	Tuesday	2	1	1	1	35	171598	457	355	43	7	0	53.02%	41.18%	4.99%	0.81%	0.00%	50	5.80%	3.3	440587	518191	598968	511.1	601.1	694.9	9333	2877	3228	511.1	601.1	694.9	906312	1137.6	9772.4	1051.4	13271	15.4	186	15.4	55.6	2816	862
10594	10594 (2019-06-09)60sec.agd	60	0	0		6/12/2019	Wednesday	3	1	1	1	30	147169	391	343	46	6	1	49.68%	43.58%	5.84%	0.76%	0.13%	53	6.73%	3.8	406127	428322	551309	516	544.2	700.5	9889	3736	4066	516	544.2	700.5	807676	1120.0	10132.3	1026.3	12352	15.7	184	15.7	29.1	3287	787
10594	10594 (2019-06-09)60sec.agd	60	0	0		6/13/2019	Thursday	4	1	1	1	29	169107	376	362	50	8	0	47.24%	45.48%	6.28%	1.01%	0.00%	58	7.29%	4.1	465569	510212	590415	584.9	641	741.7	8162	2962	3513	584.9	641	741.7	908658.7	1228.0	8604.4	1141.5	15194	19.1	189	19.1	69.3	4531	796
10594	10594 (2019-06-09)60sec.agd	60	0	0		6/14/2019	Friday	5	1	1	1	33	172078	397	381	48	8	0	47.60%	45.68%	5.76%	0.96%	0.00%	56	6.71%	3.7	457466	514826	566523	548.5	617.3	679.3	9473	3057	3037	548.5	617.3	679.3	891778.7	1160.0	9581.4	1069.3	14317	17.2	187	17.2	34.8	2208	834
10529	10529 (2019-09-29)60sec.agd	60	0	0		9/29/2019	Sunday	7	0	0	0	0	0	530	124	4	0	0	80.55%	18.84%	0.61%	0.00%	0.00%	4	0.61%	0.3	57636	101607	160708	87.6	154.4	244.2	2406	1829	2598	87.6	154.4	244.2	198678	314.6	3602.8	301.9	2249	3.4	113	3.4	13.3	2263	658
10529	10529 (2019-09-29)60sec.agd	60	0	0		9/30/2019	Monday	1	0	0	0	0	0	582	245	10	0	0	69.53%	29.27%	1.19%	0.00%	0.00%	10	1.19%	0.7	132717	238875	422744	158.6	285.4	505.1	3936	2370	2894	158.6	285.4	505.1	503376.2	625.7	4915.2	601.4	5311	6.3	125	6.3	8.4	746	837
10529	10529 (2019-09-29)60sec.agd	60	0	0		10/1/2019	Tuesday	2	0	0	0	0	0	846	174	10	0	0	82.14%	16.89%	0.97%	0.00%	0.00%	10	0.97%	0.6	115456	185198	170893	112.1	179.8	165.9	3382	2823	2233	112.1	179.8	165.9	277187.3	288.8	4531.8	269.1	4770	4.6	118	4.6	9	1574	1030
10529	10529 (2019-09-29)60sec.agd	60	0	0		10/3/2019	Thursday	4	0	0	0	0	0	799	217	2	0	0	78.49%	21.32%	0.20%	0.00%	0.00%	2	0.20%	0.1	94107	244945	341494	92.4	240.6	335.5	2764	2850	3405	92.4	240.6	335.5	430665	439.2	4767.3	423.1	3953	3.9	117	3.9	8.4	1121	1018
10529	10529 (2019-09-29)60sec.agd	60	0	0		10/5/2019	Saturday	6	0	0	0	0	0	692	196	4	0	0	77.58%	21.97%	0.45%	0.00%	0.00%	4	0.45%	0.3	106471	150682	233409	119.4	168.9	261.7	2400	1712	2800	119.4	168.9	261.7	297524.6	349.6	3928.1	333.5	4002	4.5	103	4.5	26.8	1018	892
10615	10615 (2019-05-19)60sec.agd	60	0	0		5/20/2019	Monday	1	0	0	0	0	0	484	118	1	0	0	80.27%	19.57%	0.17%	0.00%	0.00%	1	0.17%	0.1	47710	112585	187457	79.1	186.7	310.9	2032	2577	3084	79.1	186.7	310.9	223811.9	390.3	4503.4	371.2	1633	2.7	79	2.7	21.1	872	603
10615	10615 (2019-05-19)60sec.agd	60	0	0		5/21/2019	Tuesday	2	0	0	0	0	0	424	169	13	0	0	69.97%	27.89%	2.15%	0.00%	0.00%	13	2.15%	1.2	144521	201920	271101	238.5	333.2	447.4	3460	1922	2369	238.5	333.2	447.4	367632.6	660.7	3918.1	606.7	6455	10.7	135	10.7	0.3	59	606
10615	10615 (2019-05-19)60sec.agd	60	0	0		5/22/2019	Wednesday	3	0	0	0	0	0	474	270	10	0	0	62.86%	35.81%	1.33%	0.00%	0.00%	10	1.33%	0.7	175033	171703	244452	232.1	227.7	324.2	4412	2746	2205	232.1	227.7	324.2	346230.1	492.1	5324.4	459.2	5857	7.8	152	7.8	1.4	193	754
10615	10615 (2019-05-19)60sec.agd	60	0	0		5/23/2019	Thursday	4	0	0	0	0	0	599	254	23	0	0	68.38%	29.00%	2.63%	0.00%	0.00%	23	2.63%	1.5	194459	236344	333938	222	269.8	381.2	3493	2142	3070	222	269.8	381.2	452976.1	557.4	3955.4	517.1	6579	7.5	124	7.5	0	27	876
10615	10615 (2019-05-19)60sec.agd	60	0	0		5/24/2019	Friday	5	0	0	0	0	0	458	234	23	0	0	64.06%	32.73%	3.22%	0.00%	0.00%	23	3.22%	1.8	188602	191923	277745	263.8	268.4	388.5	3510	2737	3998	263.8	268.4	388.5	386713.6	586.9	4620.6	540.9	6940	9.7	112	9.7	72.9	1213	715
10706	10706 (2019-08-25)60sec.agd	60	0	0		8/25/2019	Sunday	7	0	0	0	0	0	445	165	1	0	0	72.83%	27.00%	0.16%	0.00%	0.00%	1	0.16%	0.1	74896	159130	79677	122.6	260.4	130.4	1954	2679	2067	122.6	260.4	130.4	193080.8	336.3	3318.5	316	2277	3.7	74	3.7	4.5	293	611
10706	10706 (2019-08-25)60sec.agd	60	0	0		8/26/2019	Monday	1	0	0	0	0	0	1074	255	2	0	0	80.69%	19.16%	0.15%	0.00%	0.00%	2	0.15%	0.1	138535	286848	196800	104.1	215.5	147.9	2151	2851	2370	104.1	215.5	147.9	374438.2	298.2	3895.7	281.3	4464	3.4	92	3.4	12.1	1013	1331
10706	10706 (2019-08-25)60sec.agd	60	0	0		8/27/2019	Tuesday	2	0	0	0	0	0	1158	282	0	0	0	80.42%	19.58%	0.00%	0.00%	0.00%	0	0.00%	0	106309	259257	186850	73.8	180	129.8	1332	2064	2955	73.8	180	129.8	336791.8	254.5	3196.6	233.9	1890	1.3	29	1.3	0.5	451	1440
10706	10706 (2019-08-25)60sec.agd	60	0	0		8/28/2019	Wednesday	3	0	0	0	0	0	728	391	2	0	0	64.94%	34.88%	0.18%	0.00%	0.00%	2	0.18%	0.1	162717	277232	315850	145.2	247.3	281.8	2257	2946	2350	145.2	247.3	281.8	450661.3	436.7	3608.2	402	2626	2.3	31	2.3	4.6	493	1121
10706	10706 (2019-08-25)60sec.agd	60	0	0		8/30/2019	Friday	5	0	0	0	0	0	433	243	1	0	0	63.96%	35.89%	0.15%	0.00%	0.00%	1	0.15%	0.1	111368	283310	274239	164.5	418.5	405.1	2083	2839	2831	164.5	418.5	405.1	409724.8	641.8	3705.7	605.2	3655	5.4	85	5.4	11.9	490	677
10782	10782 (2019-08-11)60sec.agd	60	0	0		8/12/2019	Monday	1	0	0	0	0	0	420	211	5	0	0	66.04%	33.18%	0.79%	0.00%	0.00%	5	0.79%	0.5	108756	78520	138340	171	123.5	217.5	2690	3068	3505	171	123.5	217.5	192694.6	331.5	5379	303	1870	2.9	33	2.9	0	0	636
10782	10782 (2019-08-11)60sec.agd	60	0	0		8/13/2019	Tuesday	2	0	0	0	0	0	518	365	22	0	0	57.24%	40.33%	2.43%	0.00%	0.00%	22	2.43%	1.4	261446	197585	322665	288.9	218.3	356.5	4796	2964	4234	288.9	218.3	356.5	459898.4	557.5	5755.9	508.2	4956	5.5	83	5.5	2	280	905
10782	10782 (2019-08-11)60sec.agd	60	0	0		8/14/2019	Wednesday	3	0	0	0	0	0	621	180	1	0	0	77.43%	22.44%	0.12%	0.00%	0.00%	1	0.12%	0.1	80881	80490	175208	100.8	100.4	218.5	2432	3642	3463	100.8	100.4	218.5	209089	282.5	5583.1	260.7	1883	2.3	81	2.3	3.7	783	802
10782	10782 (2019-08-11)60sec.agd	60	0	0		8/15/2019	Thursday	4	0	0	0	0	0	547	276	22	0	0	64.73%	32.66%	2.60%	0.00%	0.00%	22	2.60%	1.5	210654	131933	226730	249.3	156.1	268.3	5576	3256	3323	249.3	156.1	268.3	336434.1	438.2	7017.1	398.1	3502	4.1	81	4.1	4.5	609	845
10782	10782 (2019-08-11)60sec.agd	60	0	0		8/16/2019	Friday	5	1	1	1	11	27548	701	250	30	2	0	71.31%	25.43%	3.05%	0.20%	0.00%	32	3.26%	1.8	220848	161072	291331	224.7	163.9	296.4	7395	3644	4310	224.7	163.9	296.4	399489.4	441.0	8255.3	406.4	4363	4.4	105	4.4	1.8	977	983
10642	10642 (2019-06-02)60sec.agd	60	0	0		6/3/2019	Monday	1	1	1	1	12	38460	455	352	51	0	0	53.03%	41.03%	5.94%	0.00%	0.00%	51	5.94%	3.4	401515	415353	598661	468	484.1	697.7	4140	3609	4508	468	484.1	697.7	831941.9	1004.1	6436.5	969.6	7950	9.3	83	9.3	3.8	698	858
10642	10642 (2019-06-02)60sec.agd	60	0	0		6/4/2019	Tuesday	2	0	0	0	0	0	420	371	50	0	0	49.94%	44.11%	5.95%	0.00%	0.00%	50	5.95%	3.3	329616	311598	536673	391.9	370.5	638.1	3864	3210	5325	391.9	370.5	638.1	702679.1	877.5	7000.6	835.5	6826	8.1	106	8.1	18.7	1098	841
10642	10642 (2019-06-02)60sec.agd	60	0	0		6/5/2019	Wednesday	3	0	0	0	0	0	350	349	6	0	0	49.65%	49.50%	0.85%	0.00%	0.00%	6	0.85%	0.5	298762	428221	442425	423.8	607.4	627.6	2712	3196	2914	423.8	607.4	627.6	684377	995.6	4482.3	970.7	7797	11.1	94	11.1	11.7	713	705
10642	10642 (2019-06-02)60sec.agd	60	0	0		6/6/2019	Thursday	4	0	0	0	0	0	548	423	18	0	0	55.41%	42.77%	1.82%	0.00%	0.00%	18	1.82%	1.1	262698	390220	451845	265.6	394.6	456.9	2809	3519	4237	265.6	394.6	456.9	652262.1	694.5	5743.4	659.5	5319	5.4	110	5.4	2.1	475	989
10642	10642 (2019-06-02)60sec.agd	60	0	0		6/8/2019	Saturday	6	0	0	0	0	0	625	293	3	0	0	67.86%	31.81%	0.33%	0.00%	0.00%	3	0.33%	0.2	166243	258722	367170	180.5	280.9	398.7	2249	3712	3722	180.5	280.9	398.7	478944.3	545.9	5560.2	520	4234	4.6	71	4.6	3	426	921
10581	10581 (2019-06-02)60sec.agd	60	0	0		6/4/2019	Tuesday	2	0	0	0	0	0	442	403	38	1	0	50.00%	45.59%	4.30%	0.11%	0.00%	39	4.41%	2.4	373317	280389	443270	422.3	317.2	501.4	5745	4446	4075	422.3	317.2	501.4	643794.9	754.2	6964.2	728.3	8378	9.5	119	9.5	0	0	884
10581	10581 (2019-06-02)60sec.agd	60	0	0		6/5/2019	Wednesday	3	0	0	0	0	0	395	237	30	0	0	59.67%	35.80%	4.53%	0.00%	0.00%	30	4.53%	2.5	240420	203458	335010	363.2	307.3	506.1	4109	2845	3127	363.2	307.3	506.1	459813.7	725.0	4944.3	694.6	7117	10.8	118	10.8	0	0	662
10581	10581 (2019-06-02)60sec.agd	60	0	0		6/6/2019	Thursday	4	0	0	0	0	0	469	261	34	0	0	61.39%	34.16%	4.45%	0.00%	0.00%	34	4.45%	2.4	255599	187546	302126	334.6	245.5	395.5	4423	3762	3705	334.6	245.5	395.5	437932	600.1	5729.8	573.2	6292	8.2	110	8.2	0.1	49	764
10581	10581 (2019-06-02)60sec.agd	60	0	0		6/7/2019	Friday	5	0	0	0	0	0	444	328	64	0	0	53.11%	39.23%	7.66%	0.00%	0.00%	64	7.66%	4.3	376605	296306	524840	450.5	354.4	627.8	5528	2260	4576	450.5	354.4	627.8	710693.7	888.5	7416.6	850.1	10653	12.7	126	12.7	0	0	836
10581	10581 (2019-06-02)60sec.agd	60	0	0		6/8/2019	Saturday	6	0	0	0	0	0	443	169	21	0	0	69.98%	26.70%	3.32%	0.00%	0.00%	21	3.32%	1.8	164109	140631	251319	259.3	222.2	397	3897	1753	3364	259.3	222.2	397	331466.6	549.5	4857.7	523.6	5222	8.2	119	8.2	0	0	633
10576	10576 (2019-08-18)60sec.agd	60	0	0		8/18/2019	Sunday	7	0	0	0	0	0	389	285	9	0	0	56.95%	41.73%	1.32%	0.00%	0.00%	9	1.32%	0.8	159135	191654	334539	233	280.6	489.8	4436	2774	3461	233	280.6	489.8	417099	641.1	5524.9	610.7	5830	8.5	125	8.5	10.7	546	683
10576	10576 (2019-08-18)60sec.agd	60	0	0		8/19/2019	Monday	1	0	0	0	0	0	360	421	21	0	0	44.89%	52.49%	2.62%	0.00%	0.00%	21	2.62%	1.3	314422	395522	679716	392	493.2	847.5	2965	3027	3270	392	493.2	847.5	846943.1	1093.3	5036.4	1056	12534	15.6	113	15.6	1.4	322	802
10576	10576 (2019-08-18)60sec.agd	60	0	0		8/20/2019	Tuesday	2	0	0	0	0	0	437	399	22	0	0	50.93%	46.50%	2.56%	0.00%	0.00%	22	2.56%	1.4	346730	364302	612963	404.1	424.6	714.4	3343	2467	3033	404.1	424.6	714.4	792881.6	964.0	4417.8	924.1	13368	15.6	119	15.6	1	415	858
10576	10576 (2019-08-18)60sec.agd	60	0	0		8/22/2019	Thursday	4	1	1	1	11	31913	280	318	37	0	0	44.09%	50.08%	5.83%	0.00%	0.00%	37	5.83%	2.8	319114	336262	535865	502.5	529.5	843.9	4051	8925	5160	502.5	529.5	843.9	708559.9	1158.2	10660.3	1115.8	11808	18.6	116	18.6	15.2	1354	635
10576	10576 (2019-08-18)60sec.agd	60	0	0		8/23/2019	Friday	5	0	0	0	0	0	487	494	41	0	2	47.56%	48.24%	4.00%	0.00%	0.20%	43	4.20%	2.4	456484	477629	745077	445.8	466.4	727.6	24161	8200	3278	445.8	466.4	727.6	995814.7	1033.5	25528.9	972.5	17151	16.7	121	16.7	7.8	851	1024
10721	10721 (2019-07-21)60sec.agd	60	0	0		7/22/2019	Monday	1	0	0	0	0	0	426	413	55	0	0	47.65%	46.20%	6.15%	0.00%	0.00%	55	6.15%	3.4	454900	320325	500451	508.8	358.3	559.8	5331	4035	4754	508.8	358.3	559.8	748327	878.8	7603.4	837.1	13533	15.1	114	15.1	0.9	166	894
10721	10721 (2019-07-21)60sec.agd	60	0	0		7/23/2019	Tuesday	2	0	0	0	0	0	253	348	48	0	0	38.98%	53.62%	7.40%	0.00%	0.00%	48	7.40%	4	364916	279051	393099	562.3	430	605.7	4160	2266	2882	562.3	430	605.7	604615.6	993.3	4647.9	931.6	12575	19.4	115	19.4	1.4	280	649
10721	10721 (2019-07-21)60sec.agd	60	0	0		7/24/2019	Wednesday	3	1	1	1	13	28374	224	339	76	0	0	35.05%	53.05%	11.89%	0.00%	0.00%	76	11.89%	6.3	448816	298673	337301	702.4	467.4	527.9	4217	2131	4475	702.4	467.4	527.9	635935	1056.4	6389.5	995.2	14071	22	117	22	0.6	77	639
10721	10721 (2019-07-21)60sec.agd	60	0	0		7/25/2019	Thursday	4	1	1	1	10	26972	300	297	64	0	0	45.39%	44.93%	9.68%	0.00%	0.00%	64	9.68%	5.3	383003	256959	356163	579.4	388.7	538.8	5501	1933	4290	579.4	388.7	538.8	582727.5	928.3	7238.9	881.6	11516	17.4	112	17.4	0.1	34	661
10721	10721 (2019-07-21)60sec.agd	60	0	0		7/26/2019	Friday	5	0	0	0	0	0	238	367	67	0	0	35.42%	54.61%	9.97%	0.00%	0.00%	67	9.97%	5.2	429007	301119	381075	638.4	448.1	567.1	4836	2545	2933	638.4	448.1	567.1	648026.1	1016.3	5668.8	964.3	13595	20.2	115	20.2	0.4	76	672
10494	10494 (2019-09-08)60sec.agd	60	0	0		9/8/2019	Sunday	7	0	0	0	0	0	503	194	8	0	0	71.35%	27.52%	1.13%	0.00%	0.00%	8	1.13%	0.6	107926	181806	123460	153.1	257.9	175.1	3032	2406	2305	153.1	257.9	175.1	244834.3	367.9	4196	347.3	4567	6.5	115	6.5	6.9	1602	705
10494	10494 (2019-09-08)60sec.agd	60	0	0		9/9/2019	Monday	1	0	0	0	0	0	412	217	4	0	0	65.09%	34.28%	0.63%	0.00%	0.00%	4	0.63%	0.3	109543	260398	233703	173.1	411.4	369.2	2596	3234	2851	173.1	411.4	369.2	366638.6	605.3	4935.5	579.2	4395	6.9	104	6.9	2.4	252	633
10494	10494 (2019-09-08)60sec.agd	60	0	0		9/10/2019	Tuesday	2	0	0	0	0	0	484	240	9	0	0	66.03%	32.74%	1.23%	0.00%	0.00%	9	1.23%	0.7	131515	324924	261756	179.4	443.3	357.1	2749	2686	3367	179.4	443.3	357.1	437479.1	638.2	4331.5	596.8	5195	7.1	117	7.1	8.2	667	733
10494	10494 (2019-09-08)60sec.agd	60	0	0		9/11/2019	Wednesday	3	1	1	1	20	51547	472	338	49	0	0	54.95%	39.35%	5.70%	0.00%	0.00%	49	5.70%	3.3	327447	367957	368501	381.2	428.4	429	3632	2224	3117	381.2	428.4	429	615147.9	774.3	3913.2	716.1	13215	15.4	125	15.4	28.5	1781	859
10494	10494 (2019-09-08)60sec.agd	60	0	0		9/13/2019	Friday	5	1	1	1	12	30170	517	363	33	0	0	56.63%	39.76%	3.61%	0.00%	0.00%	33	3.61%	2.1	274693	345280	299049	300.9	378.2	327.5	3290	3216	2174	300.9	378.2	327.5	533014.8	613.6	4333.9	583.8	10591	11.6	116	11.6	11.6	1407	913
10508	10508 (2019-09-08)60sec.agd	60	0	0		9/8/2019	Sunday	7	0	0	0	0	0	415	211	14	0	0	64.84%	32.97%	2.19%	0.00%	0.00%	14	2.19%	1.2	164041	223133	121051	256.3	348.6	189.1	2848	2743	2770	256.3	348.6	189.1	302243.5	504.5	3954.2	472.3	6333	9.9	132	9.9	6.6	542	640
10508	10508 (2019-09-08)60sec.agd	60	0	0		9/9/2019	Monday	1	1	1	1	10	20415	412	351	22	0	0	52.48%	44.71%	2.80%	0.00%	0.00%	22	2.80%	1.6	270813	356114	163992	345	453.6	208.9	2749	3328	4098	345	453.6	208.9	476497.9	649.2	5952	607	13539	17.2	129	17.2	0	39	785
10508	10508 (2019-09-08)60sec.agd	60	0	0		9/10/2019	Tuesday	2	2	2	2	20	40403	581	322	44	0	0	61.35%	34.00%	4.65%	0.00%	0.00%	44	4.65%	2.6	305304	387610	234409	322.4	409.3	247.5	2338	2733	1977	322.4	409.3	247.5	546259.7	621.3	3685.9	576.8	15905	16.8	124	16.8	1.6	366	947
10508	10508 (2019-09-08)60sec.agd	60	0	0		9/11/2019	Wednesday	3	0	0	0	0	0	432	290	23	0	0	57.99%	38.93%	3.09%	0.00%	0.00%	23	3.09%	1.6	236096	315025	230761	316.9	422.9	309.7	2367	2746	2380	316.9	422.9	309.7	456325.2	657.3	3684.4	612.5	12502	16.8	139	16.8	2.1	309	745
10508	10508 (2019-09-08)60sec.agd	60	0	0		9/12/2019	Thursday	4	3	3	3	53	120281	452	343	71	0	0	52.19%	39.61%	8.20%	0.00%	0.00%	71	8.20%	4.4	371158	426197	389160	428.6	492.1	449.4	2933	2401	2167	428.6	492.1	449.4	686183.4	868.6	3573.8	792.4	19794	22.9	132	22.9	3.4	438	866
10587	10587 (2019-05-19)60sec.agd	60	0	0		5/19/2019	Sunday	7	0	0	0	0	0	437	193	10	0	0	68.28%	30.16%	1.56%	0.00%	0.00%	10	1.56%	0.8	145884	178300	265344	227.9	278.6	414.6	3530	3513	3838	227.9	278.6	414.6	351397.9	572.9	6239.8	549.1	4555	7.1	111	7.1	1.3	87	640
10587	10587 (2019-05-19)60sec.agd	60	0	0		5/22/2019	Wednesday	3	0	0	0	0	0	479	527	39	0	0	45.84%	50.43%	3.73%	0.00%	0.00%	39	3.73%	2.2	433023	503096	766838	414.4	481.4	733.8	3300	2553	3506	414.4	481.4	733.8	1014226.3	1018.5	5164	970.6	12034	11.5	108	11.5	17.3	387	1045
10587	10587 (2019-05-19)60sec.agd	60	0	0		5/23/2019	Thursday	4	0	0	0	0	0	365	346	64	0	0	47.10%	44.65%	8.26%	0.00%	0.00%	64	8.26%	4.3	426029	404580	573091	549.7	522	739.5	4146	3143	2950	549.7	522	739.5	820742.9	1102.7	5313.6	1059	11116	14.3	124	14.3	21	1270	775
10587	10587 (2019-05-19)60sec.agd	60	0	0		5/24/2019	Friday	5	0	0	0	0	0	297	377	37	0	0	41.77%	53.02%	5.20%	0.00%	0.00%	37	5.20%	2.8	331878	340003	596503	466.8	478.2	839	3856	2220	3207	466.8	478.2	839	762601.4	1136.8	5118.6	1072.6	7197	10.1	107	10.1	4.1	339	711
10587	10587 (2019-05-19)60sec.agd	60	0	0		5/25/2019	Saturday	6	0	0	0	0	0	755	328	22	0	0	68.33%	29.68%	1.99%	0.00%	0.00%	22	1.99%	1.2	255690	270190	397109	231.4	244.5	359.4	3127	2351	3522	231.4	244.5	359.4	544128.3	514.8	4256.8	492.4	7281	6.6	109	6.6	4.6	676	1105
10729	10729 (2019-10-06)60sec.agd	60	0	0		10/7/2019	Monday	1	1	1	1	11	29275	476	256	38	0	0	61.82%	33.25%	4.94%	0.00%	0.00%	38	4.94%	2.9	255633	250085	234894	332	324.8	305.1	4637	2212	1952	332	324.8	305.1	427862	595.9	4944.4	555.7	7567	9.8	107	9.8	411.7	5000	770
10729	10729 (2019-10-06)60sec.agd	60	0	0		10/8/2019	Tuesday	2	0	0	0	0	0	448	344	29	0	0	54.57%	41.90%	3.53%	0.00%	0.00%	29	3.53%	1.9	287295	245118	374827	349.9	298.6	456.5	3754	2368	2693	349.9	298.6	456.5	532087	686.2	4605.4	648.1	8475	10.3	94	10.3	77.6	3579	821
10729	10729 (2019-10-06)60sec.agd	60	0	0		10/9/2019	Wednesday	3	0	0	0	0	0	562	323	38	0	0	60.89%	34.99%	4.12%	0.00%	0.00%	38	4.12%	2.4	308691	234267	425602	334.4	253.8	461.1	4071	1966	3258	334.4	253.8	461.1	575593.8	661.7	4739.2	623.6	8830	9.6	101	9.6	113.7	3644	923
10729	10729 (2019-10-06)60sec.agd	60	0	0		10/10/2019	Thursday	4	0	0	0	0	0	552	314	36	0	0	61.20%	34.81%	3.99%	0.00%	0.00%	36	3.99%	2.3	281450	246223	339857	312	273	376.8	4404	2164	2337	312	273	376.8	505314.4	594.6	5349.9	560.2	8407	9.3	105	9.3	119	4865	902
10729	10729 (2019-10-06)60sec.agd	60	0	0		10/11/2019	Friday	5	0	0	0	0	0	541	384	36	0	0	56.30%	39.96%	3.75%	0.00%	0.00%	36	3.75%	2.1	305957	376311	346662	318.4	391.6	360.7	3975	2676	1830	318.4	391.6	360.7	596149.5	657.5	4411.2	620.3	10039	10.4	113	10.4	435.3	4672	961
10499	10499 (2019-09-29)60sec.agd	60	0	0		9/29/2019	Sunday	7	0	0	0	0	0	400	193	7	0	0	66.67%	32.17%	1.17%	0.00%	0.00%	7	1.17%	0.7	140013	44190	64488	233.4	73.7	107.5	2772	1184	1752	233.4	73.7	107.5	160359.3	282.8	3304.8	267.3	1853	3.1	44	3.1	4.8	1433	600
10499	10499 (2019-09-29)60sec.agd	60	0	0		9/30/2019	Monday	1	1	1	1	10	22576	307	365	46	0	0	42.76%	50.84%	6.41%	0.00%	0.00%	46	6.41%	3.5	363251	106483	210932	505.9	148.3	293.8	3897	1586	2918	505.9	148.3	293.8	433338.5	625.0	4660.1	603.5	5292	7.4	55	7.4	0.6	383	718
10499	10499 (2019-09-29)60sec.agd	60	0	0		10/2/2019	Wednesday	3	0	0	0	0	0	351	237	19	0	0	57.83%	39.04%	3.13%	0.00%	0.00%	19	3.13%	1.7	211440	65365	139036	348.3	107.7	229.1	4197	2416	2629	348.3	107.7	229.1	261362.7	465.4	4603.2	430.6	2225	3.7	40	3.7	0	0	607
10499	10499 (2019-09-29)60sec.agd	60	0	0		10/3/2019	Thursday	4	0	0	0	0	0	394	310	12	0	0	55.03%	43.30%	1.68%	0.00%	0.00%	12	1.68%	1	242845	82823	141563	339.2	115.7	197.7	4601	2544	2370	339.2	115.7	197.7	293041.7	441.7	4645.9	409.3	2697	3.8	30	3.8	0.1	75	716
10499	10499 (2019-09-29)60sec.agd	60	0	0		10/5/2019	Saturday	6	0	0	0	0	0	473	226	2	0	0	67.48%	32.24%	0.29%	0.00%	0.00%	2	0.29%	0.2	97132	104430	188107	138.6	149	268.3	2914	2374	2197	138.6	149	268.3	236060.4	353.2	4029.5	336.7	2703	3.9	48	3.9	5.9	1370	701
10638	10638 (2019-05-26)60sec.agd	60	0	0		5/27/2019	Monday	1	0	0	0	0	0	469	332	2	0	0	58.41%	41.34%	0.25%	0.00%	0.00%	2	0.25%	0.1	144596	209327	218893	180.1	260.7	272.6	2812	2746	3721	180.1	260.7	272.6	335618.7	438.2	5412.4	418	3936	4.9	59	4.9	2.2	268	803
10638	10638 (2019-05-26)60sec.agd	60	0	0		5/28/2019	Tuesday	2	0	0	0	0	0	384	227	1	0	0	62.75%	37.09%	0.16%	0.00%	0.00%	1	0.16%	0.1	90958	141425	259602	148.6	231.1	424.2	2335	2620	2889	148.6	231.1	424.2	309301.8	529.1	3835.7	505.4	2628	4.3	107	4.3	4.1	798	612
10638	10638 (2019-05-26)60sec.agd	60	0	0		5/29/2019	Wednesday	3	0	0	0	0	0	606	303	2	0	0	66.52%	33.26%	0.22%	0.00%	0.00%	2	0.22%	0.1	140356	238899	220809	154.1	262.2	242.4	2233	3319	1994	154.1	262.2	242.4	354300.9	405.4	4073.5	388.9	4454	4.9	122	4.9	3.4	482	911
10638	10638 (2019-05-26)60sec.agd	60	0	0		5/30/2019	Thursday	4	0	0	0	0	0	456	434	19	0	0	50.17%	47.74%	2.09%	0.00%	0.00%	19	2.09%	1.2	325594	373193	493412	358.2	410.6	542.8	3701	2909	3569	358.2	410.6	542.8	699099.3	813.9	4962.4	769.1	9514	10.5	90	10.5	0.3	121	909
10638	10638 (2019-05-26)60sec.agd	60	0	0		6/1/2019	Saturday	6	1	1	1	30	74619	411	497	36	0	0	43.54%	52.65%	3.81%	0.00%	0.00%	36	3.81%	2.1	315098	476805	517169	333.8	505.1	547.8	3290	4601	2288	333.8	505.1	547.8	770774.6	858.6	5744.1	816.5	11459	12.1	119	12.1	0	0	944
10925	10925 (2019-06-02)60sec.agd	60	0	0		6/4/2019	Tuesday	2	2	2	2	28	108502	567	336	57	0	0	59.06%	35.00%	5.94%	0.00%	0.00%	57	5.94%	3.4	444287	434975	473629	462.8	453.1	493.4	5547	3334	2649	462.8	453.1	493.4	781612.8	858.1	6071	814.2	10664	11.1	117	11.1	34.4	1606	960
10925	10925 (2019-06-02)60sec.agd	60	0	0		6/5/2019	Wednesday	3	0	0	0	0	0	696	351	11	0	0	65.78%	33.18%	1.04%	0.00%	0.00%	11	1.04%	0.6	237099	253924	323449	224.1	240	305.7	3341	2047	3075	224.1	240	305.7	474671	468.9	4451.5	448.6	5683	5.4	110	5.4	24.7	3109	1058
10925	10925 (2019-06-02)60sec.agd	60	0	0		6/6/2019	Thursday	4	2	2	2	31	110826	830	185	45	0	0	78.30%	17.45%	4.25%	0.00%	0.00%	45	4.25%	2.4	253374	191247	223958	239	180.4	211.3	4653	2169	3296	239	180.4	211.3	388498.4	391.1	5275.7	366.5	6371	6	112	6	11.5	933	1060
10925	10925 (2019-06-02)60sec.agd	60	0	0		6/7/2019	Friday	5	1	1	1	19	79790	469	164	28	0	0	70.95%	24.81%	4.24%	0.00%	0.00%	28	4.24%	2.2	195147	142118	181696	295.2	215	274.9	5118	2221	3317	295.2	215	274.9	302147.8	482.0	5637.8	457.1	4883	7.4	120	7.4	4	572	661
10925	10925 (2019-06-02)60sec.agd	60	0	0		6/8/2019	Saturday	6	1	1	1	14	30078	381	360	35	0	0	49.10%	46.39%	4.51%	0.00%	0.00%	35	4.51%	2.7	317471	342950	413011	409.1	441.9	532.2	3302	2719	3474	409.1	441.9	532.2	623683.1	842.4	4339.4	803.7	8300	10.7	89	10.7	12.5	699	776
10162	10162 (2019-04-28)60sec.agd	60	0	0		4/28/2019	Sunday	7	0	0	0	0	0	429	213	19	0	0	64.90%	32.22%	2.87%	0.00%	0.00%	19	2.87%	1.6	160244	250589	183415	242.4	379.1	277.5	4702	3039	2620	242.4	379.1	277.5	349448.2	564.9	5609.7	528.7	5537	8.4	119	8.4	4.7	301	661
10162	10162 (2019-04-28)60sec.agd	60	0	0		4/29/2019	Monday	1	0	0	0	0	0	494	557	22	0	0	46.04%	51.91%	2.05%	0.00%	0.00%	22	2.05%	1.2	341166	599616	684002	318	558.8	637.5	3933	4635	3601	318	558.8	637.5	971489.7	967.0	6045.7	905.4	10929	10.2	117	10.2	3.6	1700	1073
10162	10162 (2019-04-28)60sec.agd	60	0	0		4/30/2019	Tuesday	2	0	0	0	0	0	560	290	1	0	0	65.80%	34.08%	0.12%	0.00%	0.00%	1	0.12%	0.1	150511	244921	376069	176.9	287.8	441.9	2100	2778	3610	176.9	287.8	441.9	473358	587.0	3940.4	556.2	4867	5.7	107	5.7	0.8	195	851
10162	10162 (2019-04-28)60sec.agd	60	0	0		5/2/2019	Thursday	4	0	0	0	0	0	629	372	8	0	0	62.34%	36.87%	0.79%	0.00%	0.00%	8	0.79%	0.4	227285	361206	576728	225.3	358	571.6	3337	2748	3481	225.3	358	571.6	717456.2	738.5	4389.6	711.1	7934	7.9	118	7.9	0.1	51	1009
10162	10162 (2019-04-28)60sec.agd	60	0	0		5/3/2019	Friday	5	0	0	0	0	0	434	372	15	0	0	52.86%	45.31%	1.83%	0.00%	0.00%	15	1.83%	1	252955	444243	391748	308.1	541.1	477.2	3305	2757	2744	308.1	541.1	477.2	644053.2	824.5	4631.6	784.5	7338	8.9	118	8.9	0.4	83	821
11038	11038 (2019-09-08)60sec.agd	60	0	0		9/10/2019	Tuesday	2	0	0	0	0	0	221	369	49	0	0	34.59%	57.75%	7.67%	0.00%	0.00%	49	7.67%	4.1	370848	477666	667667	580.4	747.5	1044.9	3668	3586	3774	580.4	747.5	1044.9	900817.6	1471.0	6210.8	1409.7	8513	13.3	118	13.3	1.5	155	639
11038	11038 (2019-09-08)60sec.agd	60	0	0		9/11/2019	Wednesday	3	0	0	0	0	0	279	340	45	0	0	42.02%	51.20%	6.78%	0.00%	0.00%	45	6.78%	3.8	322713	438068	520449	486	659.7	783.8	4247	3101	3666	486	659.7	783.8	752937.2	1206.5	5983.2	1133.9	8870	13.4	119	13.4	0.7	336	664
11038	11038 (2019-09-08)60sec.agd	60	0	0		9/12/2019	Thursday	4	0	0	0	0	0	192	390	39	0	0	30.92%	62.80%	6.28%	0.00%	0.00%	39	6.28%	3.3	305430	413803	521991	491.8	666.3	840.6	5328	2625	3130	491.8	666.3	840.6	732799.4	1232.0	6531.6	1180	7629	12.3	109	12.3	13.8	3465	621
11038	11038 (2019-09-08)60sec.agd	60	0	0		9/13/2019	Friday	5	0	0	0	0	0	565	510	35	0	0	50.90%	45.95%	3.15%	0.00%	0.00%	35	3.15%	1.8	361271	537591	776549	325.5	484.3	699.6	4367	3383	5062	325.5	484.3	699.6	1011211.7	949.5	6237.9	911	10123	9.1	125	9.1	2.9	366	1110
11038	11038 (2019-09-08)60sec.agd	60	0	0		9/14/2019	Saturday	6	0	0	0	0	0	671	259	27	0	0	70.11%	27.06%	2.82%	0.00%	0.00%	27	2.82%	1.6	226476	221442	285851	236.7	231.4	298.7	4399	3353	4009	236.7	231.4	298.7	426660	470.8	5949.9	445.8	6307	6.6	116	6.6	83.6	4199	957
10910	10910 (2019-05-05)60sec.agd	60	0	0		5/6/2019	Monday	1	0	0	0	0	0	414	355	5	0	0	53.49%	45.87%	0.65%	0.00%	0.00%	5	0.65%	0.4	172929	349688	238516	223.4	451.8	308.2	2640	2830	3173	223.4	451.8	308.2	457248.3	617.7	4251.1	590.8	5297	6.8	103	6.8	2.6	206	774
10910	10910 (2019-05-05)60sec.agd	60	0	0		5/7/2019	Tuesday	2	0	0	0	0	0	385	268	6	0	0	58.42%	40.67%	0.91%	0.00%	0.00%	6	0.91%	0.5	148619	234781	232294	225.5	356.3	352.5	2784	3110	3786	225.5	356.3	352.5	362174.3	576.9	5635.3	549.6	3966	6	104	6	1.2	158	659
10910	10910 (2019-05-05)60sec.agd	60	0	0		5/8/2019	Wednesday	3	0	0	0	0	0	442	218	2	0	0	66.77%	32.93%	0.30%	0.00%	0.00%	2	0.30%	0.2	126305	214770	112516	190.8	324.4	170	2871	2955	4219	190.8	324.4	170	273384.3	435.8	5897	413	4358	6.6	85	6.6	0	0	662
10910	10910 (2019-05-05)60sec.agd	60	0	0		5/10/2019	Friday	5	0	0	0	0	0	460	224	0	0	0	67.25%	32.75%	0.00%	0.00%	0.00%	0	0.00%	0	123869	243279	161399	181.1	355.7	236	1856	2331	2432	181.1	355.7	236	317140.1	482.0	3527.8	463.7	4041	5.9	79	5.9	0	0	684
10910	10910 (2019-05-05)60sec.agd	60	0	0		5/11/2019	Saturday	6	0	0	0	0	0	447	220	0	0	0	67.02%	32.98%	0.00%	0.00%	0.00%	0	0.00%	0	102083	198546	165173	153	297.7	247.6	1843	2411	2524	153	297.7	247.6	277711.3	434.1	3788.3	416.4	3146	4.7	71	4.7	1.8	234	667
10149	10149 (2019-04-07)60sec.agd	60	0	0		4/7/2019	Sunday	7	0	0	0	0	0	518	126	6	0	0	79.69%	19.38%	0.92%	0.00%	0.00%	6	0.92%	0.5	74537	106526	104766	114.7	163.9	161.2	4574	3684	4130	114.7	163.9	161.2	166971.5	274.2	6517.9	256.9	1760	2.7	74	2.7	1.7	378	650
10149	10149 (2019-04-07)60sec.agd	60	0	0		4/8/2019	Monday	1	0	0	0	0	0	603	147	4	0	0	79.97%	19.50%	0.53%	0.00%	0.00%	4	0.53%	0.3	69959	120332	103835	92.8	159.6	137.7	3427	2070	3371	92.8	159.6	137.7	173654.1	241.2	5026.8	230.3	1743	2.3	80	2.3	1.1	308	754
10149	10149 (2019-04-07)60sec.agd	60	0	0		4/10/2019	Wednesday	3	2	2	2	21	75221	736	140	36	1	0	80.61%	15.33%	3.94%	0.11%	0.00%	37	4.05%	2.3	187718	213858	195377	205.6	234.2	214	6116	3922	10964	205.6	234.2	214	345174.5	417.8	12801.7	378.1	5296	5.8	116	5.8	8.2	947	913
10149	10149 (2019-04-07)60sec.agd	60	0	0		4/11/2019	Thursday	4	0	0	0	0	0	570	98	15	0	0	83.46%	14.35%	2.20%	0.00%	0.00%	15	2.20%	1.3	87839	128178	81238	128.6	187.7	118.9	4276	2540	2660	128.6	187.7	118.9	175342.2	282.7	4771.3	256.7	2751	4	119	4	0	0	683
10149	10149 (2019-04-07)60sec.agd	60	0	0		4/12/2019	Friday	5	1	1	1	18	69063	521	432	34	1	0	52.73%	43.72%	3.44%	0.10%	0.00%	35	3.54%	2.1	421642	473950	585628	426.8	479.7	592.7	5761	2714	3892	426.8	479.7	592.7	863348.6	911.0	6866.8	873.8	10890	11	119	11	9.9	900	988
10947	10947 (2019-05-19)60sec.agd	60	0	0		5/20/2019	Monday	1	0	0	0	0	0	587	313	30	2	0	62.98%	33.58%	3.22%	0.21%	0.00%	32	3.43%	1.9	267874	397956	312101	287.4	427	334.9	6726	2918	2994	287.4	427	334.9	572304.5	650.4	7463.2	614.1	8955	9.6	133	9.6	0	0	932
10947	10947 (2019-05-19)60sec.agd	60	0	0		5/21/2019	Tuesday	2	1	1	1	22	74696	750	151	26	1	0	80.82%	16.27%	2.80%	0.11%	0.00%	27	2.91%	1.6	179855	161931	200574	193.8	174.5	216.1	6246	4122	3993	193.8	174.5	216.1	314323.7	360.6	7581.1	338.7	4387	4.7	112	4.7	0	0	928
10947	10947 (2019-05-19)60sec.agd	60	0	0		5/22/2019	Wednesday	3	3	3	3	31	93246	517	161	38	0	0	72.21%	22.49%	5.31%	0.00%	0.00%	38	5.31%	2.7	212204	298413	142392	296.4	416.8	198.9	5414	3151	2963	296.4	416.8	198.9	392882.1	577.3	6404.5	548.7	7660	10.7	125	10.7	0.6	210	716
10947	10947 (2019-05-19)60sec.agd	60	0	0		5/23/2019	Thursday	4	8	8	8	114	309857	522	270	171	0	0	54.21%	28.04%	17.76%	0.00%	0.00%	171	17.76%	10.1	717595	917467	464812	745.2	952.7	482.7	5579	3725	3202	745.2	952.7	482.7	1254088.7	1354.4	6955.7	1302.3	25136	26.1	121	26.1	0.1	45	963
10947	10947 (2019-05-19)60sec.agd	60	0	0		5/24/2019	Friday	5	0	0	0	0	0	545	270	37	0	0	63.97%	31.69%	4.34%	0.00%	0.00%	37	4.34%	2.3	272469	424588	264014	319.8	498.3	309.9	4734	2732	2731	319.8	498.3	309.9	569401.2	702.2	5821.2	668.3	9118	10.7	120	10.7	0.6	124	852
10130	10130 (2019-03-31)60sec.agd	60	0	0		3/31/2019	Sunday	7	0	0	0	0	0	494	190	16	0	0	70.57%	27.14%	2.29%	0.00%	0.00%	16	2.29%	1.3	138131	192734	188145	197.3	275.3	268.8	3644	3000	2465	197.3	275.3	268.8	302696.4	467.3	4612.6	432.4	3758	5.4	115	5.4	33.9	3195	700
10130	10130 (2019-03-31)60sec.agd	60	0	0		4/1/2019	Monday	1	0	0	0	0	0	424	361	8	0	0	53.47%	45.52%	1.01%	0.00%	0.00%	8	1.01%	0.6	236965	521916	387607	298.8	658.2	488.8	3836	3625	2773	298.8	658.2	488.8	691945	906.0	4764.7	872.6	5802	7.3	99	7.3	38.4	2787	793
10130	10130 (2019-03-31)60sec.agd	60	0	0		4/2/2019	Tuesday	2	0	0	0	0	0	561	235	18	0	0	68.92%	28.87%	2.21%	0.00%	0.00%	18	2.21%	1.3	190512	311860	254224	234	383.1	312.3	4474	3701	3630	234	383.1	312.3	445175.6	582.4	6217	546.9	4691	5.8	114	5.8	18.5	1049	814
10130	10130 (2019-03-31)60sec.agd	60	0	0		4/3/2019	Wednesday	3	0	0	0	0	0	533	353	34	0	0	57.93%	38.37%	3.70%	0.00%	0.00%	34	3.70%	2.1	315867	437720	537211	343.3	475.8	583.9	5126	3326	4125	343.3	475.8	583.9	761555.3	873.3	6081.2	827.8	7825	8.5	123	8.5	8.2	567	920
10130	10130 (2019-03-31)60sec.agd	60	0	0		4/6/2019	Saturday	6	0	0	0	0	0	329	275	14	0	0	53.24%	44.50%	2.27%	0.00%	0.00%	14	2.27%	1.3	199140	340692	299917	322.2	551.3	485.3	3640	3414	2688	322.2	551.3	485.3	495659.1	851.5	4896	802	3921	6.3	120	6.3	9	1651	618
10140	10140 (2019-04-07)60sec.agd	60	0	0		4/8/2019	Monday	1	0	0	0	0	0	445	337	15	0	0	55.83%	42.28%	1.88%	0.00%	0.00%	15	1.88%	1	225725	277918	292856	283.2	348.7	367.4	4655	2836	3492	283.2	348.7	367.4	462552.5	625.7	5376	580.4	7313	9.2	115	9.2	0.4	89	797
10140	10140 (2019-04-07)60sec.agd	60	0	0		4/9/2019	Tuesday	2	0	0	0	0	0	512	290	11	0	0	62.98%	35.67%	1.35%	0.00%	0.00%	11	1.35%	0.7	206058	224806	311005	253.5	276.5	382.5	3256	1989	3155	253.5	276.5	382.5	435570.6	565.9	4454.7	535.8	4749	5.8	73	5.8	2	353	813
10140	10140 (2019-04-07)60sec.agd	60	0	0		4/10/2019	Wednesday	3	0	0	0	0	0	479	241	8	0	0	65.80%	33.10%	1.10%	0.00%	0.00%	8	1.10%	0.6	141179	194228	272835	193.9	266.8	374.8	4653	1976	3220	193.9	266.8	374.8	363448.7	521.0	5102.6	499.2	3920	5.4	76	5.4	0	0	728
10140	10140 (2019-04-07)60sec.agd	60	0	0		4/11/2019	Thursday	4	0	0	0	0	0	523	216	2	0	0	70.58%	29.15%	0.27%	0.00%	0.00%	2	0.27%	0.2	114904	167133	215995	155.1	225.6	291.5	2228	1868	2446	155.1	225.6	291.5	296294.1	415.1	3306.4	399.9	3355	4.5	80	4.5	0	0	741
10140	10140 (2019-04-07)60sec.agd	60	0	0		4/12/2019	Friday	5	0	0	0	0	0	461	260	15	0	0	62.64%	35.33%	2.04%	0.00%	0.00%	15	2.04%	1.2	203474	158405	240870	276.5	215.2	327.3	2757	1679	2954	276.5	215.2	327.3	352862.8	503.2	3637.8	479.4	3895	5.3	78	5.3	0	0	736
10946	10946 (2019-05-19)60sec.agd	60	0	0		5/19/2019	Sunday	7	3	3	3	101	382438	365	228	104	6	0	51.92%	32.43%	14.79%	0.85%	0.00%	110	15.65%	9.2	585808	590294	560567	833.3	839.7	797.4	6476	5026	5896	833.3	839.7	797.4	1002922.4	1467.9	8763.1	1426.6	13192	18.8	116	18.8	5.6	869	703
10946	10946 (2019-05-19)60sec.agd	60	0	0		5/20/2019	Monday	1	2	2	2	30	109170	587	346	68	1	0	58.58%	34.53%	6.79%	0.10%	0.00%	69	6.89%	4.1	454095	552874	591917	453.2	551.8	590.7	5727	4618	3964	453.2	551.8	590.7	928567.5	961.1	7810.7	926.7	11878	11.9	117	11.9	126.1	3758	1002
10946	10946 (2019-05-19)60sec.agd	60	0	0		5/21/2019	Tuesday	2	2	2	2	37	133350	547	255	83	0	0	61.81%	28.81%	9.38%	0.00%	0.00%	83	9.38%	5.2	434632	519372	461710	491.1	586.9	521.7	5563	5675	3726	491.1	586.9	521.7	819651.4	957.4	8770.6	926.2	11611	13.1	124	13.1	232	4852	885
10946	10946 (2019-05-19)60sec.agd	60	0	0		5/22/2019	Wednesday	3	1	1	1	15	58299	557	396	63	3	0	54.66%	38.86%	6.18%	0.29%	0.00%	66	6.48%	3.7	476697	565936	618205	467.8	555.4	606.7	7470	3864	5609	467.8	555.4	606.7	964210	984.0	9996.4	946.2	11723	11.5	119	11.5	0	0	1019
10946	10946 (2019-05-19)60sec.agd	60	0	0		5/23/2019	Thursday	4	3	3	3	83	342745	651	208	89	7	0	68.17%	21.78%	9.32%	0.73%	0.00%	96	10.05%	5.6	537011	507151	456803	562.3	531	478.3	6936	4620	4083	562.3	531	478.3	868476.8	938.1	8780.3	909.4	12676	13.3	122	13.3	1.3	547	955
10894	10894 (2019-08-04)60sec.agd	60	0	0		8/5/2019	Monday	1	1	1	1	21	82363	538	288	35	6	3	61.84%	33.10%	4.02%	0.69%	0.34%	44	5.06%	2.9	345744	380478	312777	397.4	437.3	359.5	10322	4261	5296	397.4	437.3	359.5	601773.9	739.6	11495.7	691.7	10241	11.8	127	11.8	38.5	2095	870
10894	10894 (2019-08-04)60sec.agd	60	0	0		8/7/2019	Wednesday	3	4	4	4	71	222455	342	278	106	0	0	47.11%	38.29%	14.60%	0.00%	0.00%	106	14.60%	8.2	519659	616338	404581	715.8	849	557.3	5104	4633	3766	715.8	849	557.3	901999.9	1292.5	7806.3	1242.4	17248	23.8	118	23.8	6.6	965	726
10894	10894 (2019-08-04)60sec.agd	60	0	0		8/8/2019	Thursday	4	0	0	0	0	0	479	198	15	0	0	69.22%	28.61%	2.17%	0.00%	0.00%	15	2.17%	1.3	157505	217191	213226	227.6	313.9	308.1	4511	3221	2580	227.6	313.9	308.1	342702.6	516.7	5729.4	495.2	6008	8.7	120	8.7	2.6	327	692
10894	10894 (2019-08-04)60sec.agd	60	0	0		8/9/2019	Friday	5	0	0	0	0	0	511	232	10	0	0	67.86%	30.81%	1.33%	0.00%	0.00%	10	1.33%	0.7	157660	225395	181498	209.4	299.3	241	4786	3061	2685	209.4	299.3	241	329546.8	464.3	5726	437.6	4944	6.6	119	6.6	5.5	925	753
10894	10894 (2019-08-04)60sec.agd	60	0	0		8/10/2019	Saturday	6	0	0	0	0	0	450	373	2	0	0	54.55%	45.21%	0.24%	0.00%	0.00%	2	0.24%	0.1	178231	357688	308337	216	433.6	373.7	2567	4224	3197	216	433.6	373.7	504756.1	633.5	5886.6	611.8	6396	7.8	105	7.8	11.9	1238	825
10212	10212 (2019-05-12)60sec.agd	60	0	0		5/12/2019	Sunday	7	0	0	0	0	0	653	199	3	0	0	76.37%	23.27%	0.35%	0.00%	0.00%	3	0.35%	0.2	112713	164797	200169	131.8	192.7	234.1	2894	2987	3357	131.8	192.7	234.1	282718.8	351.6	5344.8	330.7	3154	3.7	81	3.7	83.2	2905	855
10212	10212 (2019-05-12)60sec.agd	60	0	0		5/13/2019	Monday	1	0	0	0	0	0	561	377	15	0	0	58.87%	39.56%	1.57%	0.00%	0.00%	15	1.57%	0.9	252263	310531	401280	264.7	325.8	421.1	3617	2362	3148	264.7	325.8	421.1	566649.6	623.6	4903.3	594.6	8656	9.1	110	9.1	0.5	149	953
10212	10212 (2019-05-12)60sec.agd	60	0	0		5/14/2019	Tuesday	2	0	0	0	0	0	597	376	18	0	0	60.24%	37.94%	1.82%	0.00%	0.00%	18	1.82%	1.1	245498	317861	308128	247.7	320.7	310.9	3760	2477	3154	247.7	320.7	310.9	506209.2	534.9	4801.9	510.8	8113	8.2	111	8.2	0.1	46	991
10212	10212 (2019-05-12)60sec.agd	60	0	0		5/16/2019	Thursday	4	0	0	0	0	0	649	344	9	0	0	64.77%	34.33%	0.90%	0.00%	0.00%	9	0.90%	0.5	182774	223276	383044	182.4	222.8	382.3	4153	2512	3626	182.4	222.8	382.3	479563.6	506.8	5147.4	478.6	5826	5.8	113	5.8	0.8	120	1002
10212	10212 (2019-05-12)60sec.agd	60	0	0		5/17/2019	Friday	5	0	0	0	0	0	673	362	6	0	0	64.65%	34.77%	0.58%	0.00%	0.00%	6	0.58%	0.3	196272	365072	233345	188.5	350.7	224.2	3362	3010	3168	188.5	350.7	224.2	475657.6	478.7	5513.6	456.9	7559	7.3	103	7.3	2.2	257	1041
10211	10211 (2019-05-12)60sec.agd	60	0	0		5/12/2019	Sunday	7	0	0	0	0	0	364	242	11	0	0	59.00%	39.22%	1.78%	0.00%	0.00%	11	1.78%	1	136991	273784	258368	222	443.7	418.7	3110	2846	4023	222	443.7	418.7	400597.3	688.8	5584.7	649.3	5700	9.2	119	9.2	29	2174	617
10211	10211 (2019-05-12)60sec.agd	60	0	0		5/13/2019	Monday	1	1	1	1	13	30346	461	406	15	0	0	52.27%	46.03%	1.70%	0.00%	0.00%	15	1.70%	0.9	208086	306298	372236	235.9	347.3	422	2850	2464	2424	235.9	347.3	422	525050.4	621.3	4199	595.3	6406	7.3	109	7.3	1.8	407	882
10211	10211 (2019-05-12)60sec.agd	60	0	0		5/15/2019	Wednesday	3	1	1	1	40	137182	456	321	70	0	0	53.84%	37.90%	8.26%	0.00%	0.00%	70	8.26%	4.7	360325	449555	410138	425.4	530.8	484.2	4066	3302	2762	425.4	530.8	484.2	707210.7	889.3	5223.4	835	11554	13.6	124	13.6	7.5	538	847
10211	10211 (2019-05-12)60sec.agd	60	0	0		5/16/2019	Thursday	4	0	0	0	0	0	422	270	9	0	0	60.20%	38.52%	1.28%	0.00%	0.00%	9	1.28%	0.8	149899	242824	228386	213.8	346.4	325.8	3671	2815	1917	213.8	346.4	325.8	365504.3	542.0	4623.5	521.4	4620	6.6	121	6.6	9.8	1340	701
10211	10211 (2019-05-12)60sec.agd	60	0	0		5/17/2019	Friday	5	1	1	1	11	26067	327	301	18	0	0	50.62%	46.59%	2.79%	0.00%	0.00%	18	2.79%	1.5	189011	254036	253908	292.6	393.2	393	3640	3147	2394	292.6	393.2	393	405867.9	658.8	4950.8	628.3	5044	7.8	117	7.8	2.5	382	646
10849	10849 (2019-03-10)60sec.agd	60	0	0		3/11/2019	Monday	1	0	0	0	0	0	325	404	6	0	0	44.22%	54.97%	0.82%	0.00%	0.00%	6	0.82%	0.5	228475	349652	295946	310.9	475.7	402.6	3394	1988	3467	310.9	475.7	402.6	511899.8	729.6	4327.9	696.5	8097	11	105	11	0	28	735
10849	10849 (2019-03-10)60sec.agd	60	0	0		3/12/2019	Tuesday	2	0	0	0	0	0	357	369	1	0	0	49.11%	50.76%	0.14%	0.00%	0.00%	1	0.14%	0.1	190617	361869	231573	262.2	497.8	318.5	2451	2232	1913	262.2	497.8	318.5	470010.7	659.7	3216.8	646.5	6668	9.2	124	9.2	0.3	81	727
10849	10849 (2019-03-10)60sec.agd	60	0	0		3/13/2019	Wednesday	3	0	0	0	0	0	312	419	3	0	0	42.51%	57.08%	0.41%	0.00%	0.00%	3	0.41%	0.2	228649	404045	280594	311.5	550.5	382.3	2694	2355	2520	311.5	550.5	382.3	542462.6	761.6	3307.2	739	8886	12.1	132	12.1	0	0	734
10849	10849 (2019-03-10)60sec.agd	60	0	0		3/14/2019	Thursday	4	0	0	0	0	0	328	419	5	0	0	43.62%	55.72%	0.66%	0.00%	0.00%	5	0.66%	0.4	209747	377747	331137	278.9	502.3	440.3	2627	2566	3318	278.9	502.3	440.3	544369.6	747.5	4282.1	723.9	7195	9.6	116	9.6	0	0	752
10849	10849 (2019-03-10)60sec.agd	60	0	0		3/15/2019	Friday	5	0	0	0	0	0	306	344	2	0	0	46.93%	52.76%	0.31%	0.00%	0.00%	2	0.31%	0.2	186679	308790	224387	286.3	473.6	344.2	2457	2460	1612	286.3	473.6	344.2	424911.6	666.5	3231.5	651.7	6511	10	117	10	1.8	177	652
10852	10852 (2019-05-05)60sec.agd	60	0	0		5/6/2019	Monday	1	0	0	0	0	0	446	358	20	0	0	54.13%	43.45%	2.43%	0.00%	0.00%	20	2.43%	1.3	268942	284044	353897	326.4	344.7	429.5	2779	2441	3360	326.4	344.7	429.5	527497.8	657.7	4672.4	640.2	5581	6.8	98	6.8	0.1	61	824
10852	10852 (2019-05-05)60sec.agd	60	0	0		5/7/2019	Tuesday	2	0	0	0	0	0	409	372	20	0	0	51.06%	46.44%	2.50%	0.00%	0.00%	20	2.50%	1.4	289200	294805	396147	361	368	494.6	2993	2517	3114	361	368	494.6	572257.9	740.4	4432.6	714.4	6915	8.6	100	8.6	0.1	44	801
10852	10852 (2019-05-05)60sec.agd	60	0	0		5/9/2019	Thursday	4	0	0	0	0	0	450	376	13	0	0	53.64%	44.82%	1.55%	0.00%	0.00%	13	1.55%	0.9	270772	312877	336521	322.7	372.9	401.1	3144	2584	4359	322.7	372.9	401.1	533344.1	661.0	5667.9	635.7	5470	6.5	71	6.5	12.1	1337	839
10852	10852 (2019-05-05)60sec.agd	60	0	0		5/10/2019	Friday	5	0	0	0	0	0	417	324	15	0	0	55.16%	42.86%	1.98%	0.00%	0.00%	15	1.98%	1.1	252392	225641	282156	333.9	298.5	373.2	2836	2502	2932	333.9	298.5	373.2	440712.6	604.1	4402.3	583	4243	5.6	51	5.6	0.4	123	756
10852	10852 (2019-05-05)60sec.agd	60	0	0		5/11/2019	Saturday	6	0	0	0	0	0	521	311	4	0	0	62.32%	37.20%	0.48%	0.00%	0.00%	4	0.48%	0.3	186103	223806	323816	222.6	267.7	387.3	2827	2278	3043	222.6	267.7	387.3	435408.1	537.8	4328	520.8	4655	5.6	63	5.6	11.8	1582	836
10208	10208 (2019-03-24)60sec.agd	60	0	0		3/25/2019	Monday	1	0	0	0	0	0	357	420	6	0	0	45.59%	53.64%	0.77%	0.00%	0.00%	6	0.77%	0.4	243736	368416	336115	311.3	470.5	429.3	2657	3284	2721	311.3	470.5	429.3	555077.4	745.5	4685.8	708.9	8115	10.4	118	10.4	6.3	737	783
10208	10208 (2019-03-24)60sec.agd	60	0	0		3/26/2019	Tuesday	2	1	1	1	42	193952	435	302	30	13	0	55.77%	38.72%	3.85%	1.67%	0.00%	43	5.51%	2.9	373180	439434	448066	478.4	563.4	574.4	6908	4236	6129	478.4	563.4	574.4	730156.6	985.6	9674.4	936.1	8153	10.5	119	10.5	0.5	181	780
10208	10208 (2019-03-24)60sec.agd	60	0	0		3/27/2019	Wednesday	3	0	0	0	0	0	692	343	8	0	0	66.35%	32.89%	0.77%	0.00%	0.00%	8	0.77%	0.4	202694	335360	403212	194.3	321.5	386.6	4463	3915	3928	194.3	321.5	386.6	562255.4	575.5	7118.6	539.1	5854	5.6	92	5.6	88.1	4931	1043
10208	10208 (2019-03-24)60sec.agd	60	0	0		3/28/2019	Thursday	4	0	0	0	0	0	675	394	10	0	0	62.56%	36.52%	0.93%	0.00%	0.00%	10	0.93%	0.5	219098	376304	398826	203.1	348.8	369.6	3314	4074	3244	203.1	348.8	369.6	590483.5	578.6	4945.2	547.3	5515	5.1	110	5.1	6.4	2209	1079
10208	10208 (2019-03-24)60sec.agd	60	0	0		3/30/2019	Saturday	6	0	0	0	0	0	484	300	25	0	0	59.83%	37.08%	3.09%	0.00%	0.00%	25	3.09%	1.8	218551	350140	268798	270.1	432.8	332.3	3455	3072	2704	270.1	432.8	332.3	492559.6	642.7	4465.6	608.8	7155	8.8	100	8.8	18.3	3556	809
10189	10189 (2019-05-05)60sec.agd	60	0	0		5/6/2019	Monday	1	0	0	0	0	0	369	407	51	0	0	44.62%	49.21%	6.17%	0.00%	0.00%	51	6.17%	3.4	392438	455501	885365	474.5	550.8	1070.6	4031	2504	3498	474.5	550.8	1070.6	1070214.9	1388.5	4830.6	1294.1	16152	19.5	137	19.5	0	0	827
10189	10189 (2019-05-05)60sec.agd	60	0	0		5/7/2019	Tuesday	2	1	1	1	10	23083	390	412	47	0	0	45.94%	48.53%	5.54%	0.00%	0.00%	47	5.54%	3.1	381013	362834	1015982	448.8	427.4	1196.7	3925	1963	3641	448.8	427.4	1196.7	1144132.4	1416.8	4540.7	1347.6	16599	19.6	128	19.6	0	0	849
10189	10189 (2019-05-05)60sec.agd	60	0	0		5/8/2019	Wednesday	3	0	0	0	0	0	369	414	56	0	0	43.98%	49.34%	6.67%	0.00%	0.00%	56	6.67%	3.7	470617	421515	825498	560.9	502.4	983.9	3816	2143	3245	560.9	502.4	983.9	1039520.2	1299.9	4630.1	1239	20147	24	125	24	0	0	839
10189	10189 (2019-05-05)60sec.agd	60	0	0		5/9/2019	Thursday	4	1	1	1	10	23477	362	413	47	0	0	44.04%	50.24%	5.72%	0.00%	0.00%	47	5.72%	3.1	360916	435934	985390	439.1	530.3	1198.8	3472	2097	3498	439.1	530.3	1198.8	1136350.4	1451.1	4273.6	1382.4	15639	19	115	19	0	0	822
10189	10189 (2019-05-05)60sec.agd	60	0	0		5/10/2019	Friday	5	0	0	0	0	0	289	337	43	0	0	43.20%	50.37%	6.43%	0.00%	0.00%	43	6.43%	3.6	327950	436665	811041	490.2	652.7	1212.3	3695	2200	3730	490.2	652.7	1212.3	977760.2	1532.9	4536.6	1461.5	13941	20.8	124	20.8	0	0	669
10184	10184 (2019-06-02)60sec.agd	60	0	0		6/3/2019	Monday	1	0	0	0	0	0	470	494	9	0	0	48.30%	50.77%	0.92%	0.00%	0.00%	9	0.92%	0.5	270877	397928	431978	278.4	409	444	3309	3389	3960	278.4	409	444	646781.3	694.8	4911.3	664.7	10163	10.4	144	10.4	2.1	149	973
10184	10184 (2019-06-02)60sec.agd	60	0	0		6/4/2019	Tuesday	2	0	0	0	0	0	276	693	4	0	0	28.37%	71.22%	0.41%	0.00%	0.00%	4	0.41%	0.2	371488	443750	630758	381.8	456.1	648.3	2606	2627	5174	381.8	456.1	648.3	856021.6	936.3	5432.3	879.8	12859	13.2	108	13.2	1.2	360	973
10184	10184 (2019-06-02)60sec.agd	60	0	0		6/5/2019	Wednesday	3	0	0	0	0	0	561	401	14	0	0	57.48%	41.09%	1.43%	0.00%	0.00%	14	1.43%	0.8	228862	374226	352174	234.5	383.4	360.8	2359	2756	2072	234.5	383.4	360.8	562538.4	595.0	3760.3	576.4	10083	10.3	114	10.3	30.4	683	976
10184	10184 (2019-06-02)60sec.agd	60	0	0		6/6/2019	Thursday	4	0	0	0	0	0	271	550	7	0	0	32.73%	66.43%	0.85%	0.00%	0.00%	7	0.85%	0.5	257942	304998	330129	311.5	368.4	398.7	2477	2125	1957	311.5	368.4	398.7	518211.4	656.2	3444.5	625.9	7322	8.8	54	8.8	0	0	828
10184	10184 (2019-06-02)60sec.agd	60	0	0		6/7/2019	Friday	5	0	0	0	0	0	491	464	0	0	0	51.41%	48.59%	0.00%	0.00%	0.00%	0	0.00%	0	191773	308673	420416	200.8	323.2	440.2	1827	2259	2240	200.8	323.2	440.2	555702.7	597.0	3437.9	581.9	6246	6.5	70	6.5	19.7	3385	955
10884	10884 (2019-09-22)60sec.agd	60	0	0		9/23/2019	Monday	1	1	1	1	11	30654	680	170	36	0	0	76.75%	19.19%	4.06%	0.00%	0.00%	36	4.06%	2.3	187625	161730	133684	211.8	182.5	150.9	3181	1859	2453	211.8	182.5	150.9	281480.3	364.6	3518.1	317.7	9202	10.4	141	10.4	8.1	1301	886
10884	10884 (2019-09-22)60sec.agd	60	0	0		9/24/2019	Tuesday	2	0	0	0	0	0	582	168	19	0	0	75.68%	21.85%	2.47%	0.00%	0.00%	19	2.47%	1.4	149091	164829	127534	193.9	214.3	165.8	3325	1646	3624	193.9	214.3	165.8	256245.3	384.4	4523.4	333.2	7392	9.6	143	9.6	0	0	769
10884	10884 (2019-09-22)60sec.agd	60	0	0		9/25/2019	Wednesday	3	0	0	0	0	0	620	206	35	0	0	72.01%	23.93%	4.07%	0.00%	0.00%	35	4.07%	2.3	225367	196560	231748	261.8	228.3	269.2	3003	1748	2405	261.8	228.3	269.2	378329.6	481.3	3658.3	439.4	11682	13.6	173	13.6	10.1	583	861
10884	10884 (2019-09-22)60sec.agd	60	0	0		9/26/2019	Thursday	4	1	1	1	11	24895	665	129	25	0	0	81.20%	15.75%	3.05%	0.00%	0.00%	25	3.05%	1.7	116377	132844	142814	142.1	162.2	174.4	2990	3146	3555	142.1	162.2	174.4	227127.7	319.8	5490.7	277.3	5751	7	139	7	0	0	819
10884	10884 (2019-09-22)60sec.agd	60	0	0		9/27/2019	Friday	5	0	0	0	0	0	547	211	15	0	0	70.76%	27.30%	1.94%	0.00%	0.00%	15	1.94%	1.1	153604	154030	227869	198.7	199.3	294.8	2852	2747	3267	198.7	199.3	294.8	315029.7	445.9	5074.3	407.5	7310	9.5	138	9.5	3.3	302	773
10200	10200 (2019-03-24)60sec.agd	60	0	0		3/24/2019	Sunday	7	0	0	0	0	0	379	355	18	0	0	50.40%	47.21%	2.39%	0.00%	0.00%	18	2.39%	1.4	240902	369381	501501	320.3	491.2	666.9	3733	3162	3896	320.3	491.2	666.9	667816.9	950.7	5444.4	888.1	7321	9.7	120	9.7	3	200	752
10200	10200 (2019-03-24)60sec.agd	60	0	0		3/25/2019	Monday	1	1	1	1	12	37882	392	377	37	0	0	48.64%	46.77%	4.59%	0.00%	0.00%	37	4.59%	2.5	314828	390507	389394	390.6	484.5	483.1	4208	3231	2954	390.6	484.5	483.1	635011.9	859.6	4875.4	787.9	8990	11.2	128	11.2	31.9	2180	806
10200	10200 (2019-03-24)60sec.agd	60	0	0		3/26/2019	Tuesday	2	1	1	1	11	42491	397	299	53	0	0	53.00%	39.92%	7.08%	0.00%	0.00%	53	7.08%	3.8	336901	307824	306371	449.8	411	409	4777	4368	2904	449.8	411	409	549655.4	782.2	5914.4	733.9	10629	14.2	142	14.2	7.1	1531	749
10200	10200 (2019-03-24)60sec.agd	60	0	0		3/27/2019	Wednesday	3	2	2	2	24	63761	387	338	44	0	0	50.33%	43.95%	5.72%	0.00%	0.00%	44	5.72%	3.4	302851	630890	424605	393.8	820.4	552.2	4503	3488	2334	393.8	820.4	552.2	818553.8	1152.3	4682.2	1064.4	9238	12	129	12	1.5	313	769
10200	10200 (2019-03-24)60sec.agd	60	0	0		3/28/2019	Thursday	4	1	1	1	12	28752	508	416	31	0	0	53.19%	43.56%	3.25%	0.00%	0.00%	31	3.25%	1.8	314249	613432	588374	329.1	642.3	616.1	3771	3909	3543	329.1	642.3	616.1	906220.3	1000.9	5087.9	948.9	9353	9.8	115	9.8	11.2	1248	955
10996	10996 (2019-11-03)60sec.agd	60	0	0		11/4/2019	Monday	1	2	2	2	76	314784	529	216	80	14	0	63.05%	25.74%	9.54%	1.67%	0.00%	94	11.20%	6.3	486233	505734	359055	579.5	602.8	428	8338	3795	3254	579.5	602.8	428	788105.3	1025.6	9368.7	939.3	15361	18.3	171	18.3	18.3	3415	839
10996	10996 (2019-11-03)60sec.agd	60	0	0		11/5/2019	Tuesday	2	1	1	1	65	220281	472	197	85	0	0	62.60%	26.13%	11.27%	0.00%	0.00%	85	11.27%	6.1	396295	452200	292915	525.6	599.7	388.5	5238	3646	2594	525.6	599.7	388.5	668830.1	942.9	6018.8	887	14551	19.3	139	19.3	6.6	383	754
10996	10996 (2019-11-03)60sec.agd	60	0	0		11/6/2019	Wednesday	3	1	1	1	23	236463	491	113	5	4	15	78.18%	17.99%	0.80%	0.64%	2.39%	24	3.82%	2.2	289825	190214	170886	461.5	302.9	272.1	14332	8180	3394	461.5	302.9	272.1	386499.6	732.8	16588.7	615.4	4259	6.8	142	6.8	2	355	628
10996	10996 (2019-11-03)60sec.agd	60	0	0		11/7/2019	Thursday	4	2	2	2	99	461122	524	184	86	4	18	64.22%	22.55%	10.54%	0.49%	2.21%	108	13.24%	7.2	589288	488004	344247	722.2	598	421.9	14466	4149	3320	722.2	598	421.9	838996	1154.6	14603.2	1028.2	16268	19.9	156	19.9	4.8	942	816
10996	10996 (2019-11-03)60sec.agd	60	0	0		11/8/2019	Friday	5	0	0	0	0	0	577	125	3	0	0	81.84%	17.73%	0.43%	0.00%	0.00%	3	0.43%	0.3	61150	150853	141420	86.7	214	200.6	2649	2383	2724	86.7	214	200.6	215628.3	316.1	3778.8	305.9	2530	3.6	100	3.6	1.5	480	705
11016	11016 (2019-06-09)60sec.agd	60	0	0		6/10/2019	Monday	1	0	0	0	0	0	378	577	31	0	0	38.34%	58.52%	3.14%	0.00%	0.00%	31	3.14%	1.8	513891	677621	941461	521.2	687.2	954.8	3357	2926	3252	521.2	687.2	954.8	1268701.3	1335.7	4506.5	1286.7	15701	15.9	96	15.9	2.7	475	986
11016	11016 (2019-06-09)60sec.agd	60	0	0		6/11/2019	Tuesday	2	0	0	0	0	0	252	543	29	0	0	30.58%	65.90%	3.52%	0.00%	0.00%	29	3.52%	1.9	492869	552530	895915	598.1	670.5	1087.3	3480	3408	4161	598.1	670.5	1087.3	1162270.6	1474.9	5616.7	1410.5	15144	18.4	89	18.4	0.2	148	824
11016	11016 (2019-06-09)60sec.agd	60	0	0		6/12/2019	Wednesday	3	0	0	0	0	0	304	649	58	0	0	30.07%	64.19%	5.74%	0.00%	0.00%	58	5.74%	3.2	671893	736368	1086582	664.6	728.4	1074.8	3927	3198	4048	664.6	728.4	1074.8	1474563.8	1511.8	5325.9	1458.5	19936	19.7	96	19.7	0.1	37	1011
11016	11016 (2019-06-09)60sec.agd	60	0	0		6/13/2019	Thursday	4	0	0	0	0	0	213	476	41	0	0	29.18%	65.21%	5.62%	0.00%	0.00%	41	5.62%	3.2	446432	565165	710462	611.6	774.2	973.2	3980	3179	4114	611.6	774.2	973.2	1011666.6	1446.3	5329	1385.8	12827	17.6	100	17.6	0	0	730
11016	11016 (2019-06-09)60sec.agd	60	0	0		6/14/2019	Friday	5	0	0	0	0	0	284	486	50	0	0	34.63%	59.27%	6.10%	0.00%	0.00%	50	6.10%	3.3	505952	567096	848758	617	691.6	1035.1	3238	2596	4040	617	691.6	1035.1	1139287.3	1435.9	4630.4	1389.4	15117	18.4	103	18.4	0.1	44	820
10993	10993 (2019-11-03)60sec.agd	60	0	0		11/4/2019	Monday	1	1	1	1	23	52937	364	252	26	0	0	56.70%	39.25%	4.05%	0.00%	0.00%	26	4.05%	2.2	182784	262618	290693	284.7	409.1	452.8	2589	3008	2636	284.7	409.1	452.8	432296.9	717.3	3718.2	673.4	6288	9.8	99	9.8	64.5	1851	642
10993	10993 (2019-11-03)60sec.agd	60	0	0		11/5/2019	Tuesday	2	0	0	0	0	0	575	345	0	0	0	62.50%	37.50%	0.00%	0.00%	0.00%	0	0.00%	0	135575	260485	308794	147.4	283.1	335.6	1768	1670	3418	147.4	283.1	335.6	426130	480.0	4008.7	463.2	4733	5.1	58	5.1	0	0	920
10993	10993 (2019-11-03)60sec.agd	60	0	0		11/6/2019	Wednesday	3	0	0	0	0	0	584	275	7	0	0	67.44%	31.76%	0.81%	0.00%	0.00%	7	0.81%	0.4	142096	199465	201669	164.1	230.3	232.9	2635	1906	2291	164.1	230.3	232.9	317250.6	386.5	3475.7	366.3	4722	5.5	97	5.5	0	0	866
10993	10993 (2019-11-03)60sec.agd	60	0	0		11/7/2019	Thursday	4	0	0	0	0	0	469	281	10	0	0	61.71%	36.97%	1.32%	0.00%	0.00%	10	1.32%	0.7	161439	286143	287660	212.4	376.5	378.5	4036	3318	3734	212.4	376.5	378.5	436679.1	602.1	6213	574.6	6093	8	126	8	0	0	760
10993	10993 (2019-11-03)60sec.agd	60	0	0		11/8/2019	Friday	5	0	0	0	0	0	503	276	0	0	0	64.57%	35.43%	0.00%	0.00%	0.00%	0	0.00%	0	111433	240064	187589	143	308.2	240.8	1575	1883	1616	143	308.2	240.8	324403.6	428.9	2597.8	416.4	3741	4.8	74	4.8	0.2	117	779
10995	10995 (2019-11-03)60sec.agd	60	0	0		11/4/2019	Monday	1	1	1	1	18	141470	646	225	15	4	8	71.94%	25.06%	1.67%	0.45%	0.89%	27	3.01%	1.7	278171	255891	255867	309.8	285	284.9	10594	2333	2237	309.8	285	284.9	456428.8	595.6	10688.1	508.3	7725	8.6	170	8.6	4.1	601	898
10995	10995 (2019-11-03)60sec.agd	60	0	0		11/5/2019	Tuesday	2	0	0	0	0	0	547	250	21	0	0	66.87%	30.56%	2.57%	0.00%	0.00%	21	2.57%	1.4	206894	384291	349970	252.9	469.8	427.8	4479	2546	2835	252.9	469.8	427.8	559431.6	720.3	5329.8	683.9	7497	9.2	117	9.2	3.2	492	818
10995	10995 (2019-11-03)60sec.agd	60	0	0		11/6/2019	Wednesday	3	1	1	1	21	250268	637	182	9	0	20	75.12%	21.46%	1.06%	0.00%	2.36%	29	3.42%	1.9	365028	207339	231040	430.5	244.5	272.5	15714	2633	2878	430.5	244.5	272.5	479181	668.2	15794.9	565.1	6274	7.4	136	7.4	0	0	848
10995	10995 (2019-11-03)60sec.agd	60	0	0		11/7/2019	Thursday	4	1	1	1	21	261123	676	183	17	1	19	75.45%	20.42%	1.90%	0.11%	2.12%	37	4.13%	2.3	396475	255083	248619	442.5	284.7	277.5	17013	3104	2422	442.5	284.7	277.5	532983.3	708.0	17037.9	594.8	7035	7.9	148	7.9	3.7	833	896
10995	10995 (2019-11-03)60sec.agd	60	0	0		11/8/2019	Friday	5	0	0	0	0	0	587	227	11	0	0	71.15%	27.52%	1.33%	0.00%	0.00%	11	1.33%	0.7	169061	239081	242182	204.9	289.8	293.6	4347	2638	2904	204.9	289.8	293.6	379991.4	488.3	4692.5	460.6	5049	6.1	115	6.1	25.9	2866	825
10054	10054 (2019-03-17)60sec.agd	60	0	0		3/17/2019	Sunday	7	0	0	0	0	0	331	319	22	0	0	49.26%	47.47%	3.27%	0.00%	0.00%	22	3.27%	1.8	242521	476091	326652	360.9	708.5	486.1	3654	4716	4002	360.9	708.5	486.1	626243.2	977.6	7183.9	931.9	6252	9.3	123	9.3	48.1	2338	672
10054	10054 (2019-03-17)60sec.agd	60	0	0		3/18/2019	Monday	1	2	2	2	29	76151	406	518	86	0	0	40.20%	51.29%	8.51%	0.00%	0.00%	86	8.51%	4.8	582867	727792	718692	577.1	720.6	711.6	3497	3425	4843	577.1	720.6	711.6	1177256.7	1221.5	6472	1165.6	11178	11.1	109	11.1	6.3	336	1010
10054	10054 (2019-03-17)60sec.agd	60	0	0		3/19/2019	Tuesday	2	3	3	3	38	103302	404	511	143	0	0	38.19%	48.30%	13.52%	0.00%	0.00%	143	13.52%	7.5	806101	679496	614820	761.9	642.2	581.1	5074	3836	4082	761.9	642.2	581.1	1220457.8	1219.9	6613.7	1153.6	13982	13.2	126	13.2	5.1	631	1058
10054	10054 (2019-03-17)60sec.agd	60	0	0		3/20/2019	Wednesday	3	2	2	2	32	91837	990	334	116	0	0	68.75%	23.19%	8.06%	0.00%	0.00%	116	8.06%	4.8	589329	584511	488073	409.3	405.9	338.9	4793	3723	4137	409.3	405.9	338.9	962900.3	689.2	6181.6	668.7	13131	9.1	127	9.1	0.8	164	1440
10054	10054 (2019-03-17)60sec.agd	60	0	0		3/23/2019	Saturday	6	1	1	1	28	89427	451	274	65	0	0	57.09%	34.68%	8.23%	0.00%	0.00%	65	8.23%	4.6	408677	460447	362823	517.3	582.8	459.3	4268	5160	4143	517.3	582.8	459.3	714611	943.1	7043.6	904.6	9180	11.6	114	11.6	4.2	186	790
11017	11017 (2019-06-09)60sec.agd	60	0	0		6/10/2019	Monday	1	2	2	2	27	67794	657	187	41	0	0	74.24%	21.13%	4.63%	0.00%	0.00%	41	4.63%	2.6	224506	211258	244445	253.7	238.7	276.2	4289	2759	2237	253.7	238.7	276.2	393428.8	469.9	5397	444.6	7730	8.7	125	8.7	0.2	70	885
11017	11017 (2019-06-09)60sec.agd	60	0	0		6/11/2019	Tuesday	2	0	0	0	0	0	746	202	4	0	0	78.36%	21.22%	0.42%	0.00%	0.00%	4	0.42%	0.3	100979	125197	182853	106.1	131.5	192.1	2535	1875	2670	106.1	131.5	192.1	243528.8	275.7	3986.6	255.8	3022	3.2	86	3.2	0.9	426	952
11017	11017 (2019-06-09)60sec.agd	60	0	0		6/12/2019	Wednesday	3	0	0	0	0	0	721	195	3	0	0	78.45%	21.22%	0.33%	0.00%	0.00%	3	0.33%	0.2	108011	127482	168129	117.5	138.7	182.9	2513	2456	2674	117.5	138.7	182.9	237034.6	272.9	4012.9	257.9	2945	3.2	73	3.2	1.2	142	919
11017	11017 (2019-06-09)60sec.agd	60	0	0		6/13/2019	Thursday	4	3	3	3	44	133224	576	208	70	1	0	67.37%	24.33%	8.19%	0.12%	0.00%	71	8.30%	4.7	343286	383317	406565	401.5	448.3	475.5	5822	7023	5541	401.5	448.3	475.5	655799	801.9	8707.9	767	9785	11.4	115	11.4	2	558	855
11017	11017 (2019-06-09)60sec.agd	60	0	0		6/14/2019	Friday	5	0	0	0	0	0	570	219	8	0	0	71.52%	27.48%	1.00%	0.00%	0.00%	8	1.00%	0.6	159446	116894	145913	200.1	146.7	183.1	4597	4687	5549	200.1	146.7	183.1	245719	329.1	8596	308.3	3472	4.4	82	4.4	0.2	83	797
10041	10041 (2019-03-03)60sec.agd	60	0	0		3/4/2019	Monday	1	0	0	0	0	0	726	246	25	0	0	72.82%	24.67%	2.51%	0.00%	0.00%	25	2.51%	1.4	213136	300723	251437	213.8	301.6	252.2	4437	4833	6226	213.8	301.6	252.2	446185.9	479.2	9044.8	447.5	5754	5.8	108	5.8	0	0	997
10041	10041 (2019-03-03)60sec.agd	60	0	0		3/6/2019	Wednesday	3	1	1	1	22	56637	516	150	40	0	0	73.09%	21.25%	5.67%	0.00%	0.00%	40	5.67%	3.3	194582	220956	95077	275.6	313	134.7	4387	2086	1329	275.6	313	134.7	309391.9	474.5	4770.8	438.2	6322	9	117	9	0	0	706
10041	10041 (2019-03-03)60sec.agd	60	0	0		3/7/2019	Thursday	4	1	1	1	19	60651	637	171	51	0	0	74.16%	19.91%	5.94%	0.00%	0.00%	51	5.94%	3.2	263379	281471	151931	306.6	327.7	176.9	4831	3532	3917	306.6	327.7	176.9	414339.8	525.5	5842.8	482.4	8428	9.8	118	9.8	0	0	859
10041	10041 (2019-03-03)60sec.agd	60	0	0		3/8/2019	Friday	5	0	0	0	0	0	443	329	18	0	0	56.08%	41.65%	2.28%	0.00%	0.00%	18	2.28%	1.3	250068	407634	271839	316.5	516	344.1	4304	4939	5427	316.5	516	344.1	550087.2	733.2	8150.3	696.3	9379	11.9	111	11.9	0	0	790
10041	10041 (2019-03-03)60sec.agd	60	0	0		3/9/2019	Saturday	6	2	2	2	29	87422	430	372	46	0	0	50.71%	43.87%	5.42%	0.00%	0.00%	46	5.42%	2.9	323828	466533	290513	381.9	550.2	342.6	4781	2926	3514	381.9	550.2	342.6	637899.2	811.9	5349.4	752.2	10654	12.6	114	12.6	0.1	51	848
10053	10053 (2019-03-17)60sec.agd	60	0	0		3/18/2019	Monday	1	5	5	5	82	303070	540	181	82	12	0	66.26%	22.21%	10.06%	1.47%	0.00%	94	11.53%	6.3	486138	479689	481202	596.5	588.6	590.4	7883	4993	5630	596.5	588.6	590.4	835456.2	1089.0	9432	1025.1	13006	16	150	16	6.8	577	815
10053	10053 (2019-03-17)60sec.agd	60	0	0		3/19/2019	Tuesday	2	3	3	3	55	168837	441	160	62	0	0	66.52%	24.13%	9.35%	0.00%	0.00%	62	9.35%	4.8	320625	414142	389046	483.6	624.6	586.8	5719	6285	6631	483.6	624.6	586.8	652434.5	1025.6	9200.4	984.1	9616	14.5	133	14.5	1.6	222	663
10053	10053 (2019-03-17)60sec.agd	60	0	0		3/20/2019	Wednesday	3	1	1	1	11	38340	641	210	33	3	1	72.18%	23.65%	3.72%	0.34%	0.11%	37	4.17%	2.3	281078	339851	345829	316.5	382.7	389.4	9850	8056	6048	316.5	382.7	389.4	560447.4	665.2	13069.6	631.1	7324	8.2	138	8.2	7.5	793	888
10053	10053 (2019-03-17)60sec.agd	60	0	0		3/21/2019	Thursday	4	3	3	3	40	131728	617	200	75	2	0	69.02%	22.37%	8.39%	0.22%	0.00%	77	8.61%	5.1	399774	483899	479500	447.2	541.3	536.4	6997	5750	5655	447.2	541.3	536.4	789872	919.7	9016.1	883.5	10995	12.3	133	12.3	0	22	894
10053	10053 (2019-03-17)60sec.agd	60	0	0		3/22/2019	Friday	5	1	1	1	12	46446	547	136	31	0	0	76.61%	19.05%	4.34%	0.00%	0.00%	31	4.34%	2.2	200633	274761	238809	281	384.8	334.5	5641	6178	5341	281	384.8	334.5	415664.5	611.7	7652.1	582.2	6418	9	149	9	0.9	219	714
10050	10050 (2019-03-17)60sec.agd	60	0	0		3/18/2019	Monday	1	0	0	0	0	0	698	245	11	0	0	73.17%	25.68%	1.15%	0.00%	0.00%	11	1.15%	0.7	122469	350266	132128	128.4	367.2	138.5	3572	2628	2206	128.4	367.2	138.5	393881.6	436.3	4173.3	412.9	5244	5.5	120	5.5	0.3	118	954
10050	10050 (2019-03-17)60sec.agd	60	0	0		3/19/2019	Tuesday	2	0	0	0	0	0	752	275	10	0	0	72.52%	26.52%	0.96%	0.00%	0.00%	10	0.96%	0.5	134390	387533	136283	129.6	373.7	131.4	3134	2568	3705	129.6	373.7	131.4	432221.6	445.7	5442.9	416.8	5723	5.5	123	5.5	0	47	1037
10050	10050 (2019-03-17)60sec.agd	60	0	0		3/21/2019	Thursday	4	0	0	0	0	0	632	254	2	0	0	71.17%	28.60%	0.23%	0.00%	0.00%	2	0.23%	0.1	106148	351773	172982	119.5	396.1	194.8	3577	2950	3421	119.5	396.1	194.8	406121.2	479.0	5762	457.3	4142	4.7	106	4.7	0	41	888
10050	10050 (2019-03-17)60sec.agd	60	0	0		3/22/2019	Friday	5	2	2	2	40	103316	517	277	60	0	0	60.54%	32.44%	7.03%	0.00%	0.00%	60	7.03%	4	287231	493548	178441	336.3	577.9	208.9	3438	3423	2237	336.3	577.9	208.9	598274.6	747.3	4729.2	700.6	11459	13.4	120	13.4	6.4	869	854
10050	10050 (2019-03-17)60sec.agd	60	0	0		3/23/2019	Saturday	6	0	0	0	0	0	679	203	6	0	0	76.46%	22.86%	0.68%	0.00%	0.00%	6	0.68%	0.4	100105	264123	166355	112.7	297.4	187.3	2213	2032	1641	112.7	297.4	187.3	327804.8	392.8	2991.2	369.1	5191	5.8	111	5.8	0.6	132	888
10100	10100 (2019-03-24)60sec.agd	60	0	0		3/25/2019	Monday	1	1	1	1	37	111931	515	357	49	0	0	55.92%	38.76%	5.32%	0.00%	0.00%	49	5.32%	3.1	361947	309353	448441	393	335.9	486.9	3890	2559	3565	393	335.9	486.9	654067.5	765.7	5402.5	710.2	8053	8.7	112	8.7	3.1	415	921
10100	10100 (2019-03-24)60sec.agd	60	0	0		3/26/2019	Tuesday	2	0	0	0	0	0	479	400	14	0	0	53.64%	44.79%	1.57%	0.00%	0.00%	14	1.57%	0.9	291929	262393	506437	326.9	293.8	567.1	2869	2640	3512	326.9	293.8	567.1	640742.6	771.3	4194.4	717.5	4703	5.3	49	5.3	0	0	893
10100	10100 (2019-03-24)60sec.agd	60	0	0		3/27/2019	Wednesday	3	1	1	1	34	110311	390	296	40	0	0	53.72%	40.77%	5.51%	0.00%	0.00%	40	5.51%	3.1	322992	270428	390666	444.9	372.5	538.1	3572	3205	2719	444.9	372.5	538.1	574521.6	841.3	4866.9	791.4	7291	10	117	10	0	0	726
10100	10100 (2019-03-24)60sec.agd	60	0	0		3/28/2019	Thursday	4	3	3	3	58	154340	185	457	113	0	0	24.50%	60.53%	14.97%	0.00%	0.00%	113	14.97%	8.1	648159	389906	853149	858.5	516.4	1130	3779	2841	3777	858.5	516.4	1130	1140175.4	1581.3	5199.4	1510.2	10664	14.1	116	14.1	1.1	239	755
10100	10100 (2019-03-24)60sec.agd	60	0	0		3/30/2019	Saturday	6	2	2	2	25	86873	493	216	27	0	0	66.98%	29.35%	3.67%	0.00%	0.00%	27	3.67%	2.1	192339	215237	222616	261.3	292.4	302.5	3990	2331	2780	261.3	292.4	302.5	364525.9	548.9	4706.2	495.3	5970	8.1	114	8.1	9.8	892	736
10121	10121 (2019-05-05)60sec.agd	60	0	0		5/6/2019	Monday	1	0	0	0	0	0	523	298	20	0	0	62.19%	35.43%	2.38%	0.00%	0.00%	20	2.38%	1.3	247702	255112	488916	294.5	303.3	581.4	3803	2690	3969	294.5	303.3	581.4	604547.2	748.9	5659.2	718.8	6571	7.8	113	7.8	12	818	841
10121	10121 (2019-05-05)60sec.agd	60	0	0		5/7/2019	Tuesday	2	1	1	1	10	28038	538	276	40	0	0	63.00%	32.32%	4.68%	0.00%	0.00%	40	4.68%	2.7	265268	306536	304038	310.6	358.9	356	4064	2437	3263	310.6	358.9	356	506725.3	638.8	4889.6	593.4	8407	9.8	112	9.8	2.8	731	854
10121	10121 (2019-05-05)60sec.agd	60	0	0		5/9/2019	Thursday	4	0	0	0	0	0	717	250	10	0	0	73.39%	25.59%	1.02%	0.00%	0.00%	10	1.02%	0.6	145807	260185	306322	149.2	266.3	313.5	4640	2529	2920	149.2	266.3	313.5	427538.4	461.0	5668.1	437.6	5106	5.2	115	5.2	38.6	3668	977
10121	10121 (2019-05-05)60sec.agd	60	0	0		5/10/2019	Friday	5	2	2	2	28	74414	489	205	40	0	0	66.62%	27.93%	5.45%	0.00%	0.00%	40	5.45%	3.1	222074	181632	335482	302.6	247.5	457.1	4864	2236	3717	302.6	247.5	457.1	441424.1	626.1	6092	601.4	6431	8.8	105	8.8	45.1	1282	734
10121	10121 (2019-05-05)60sec.agd	60	0	0		5/11/2019	Saturday	6	0	0	0	0	0	346	273	6	0	0	55.36%	43.68%	0.96%	0.00%	0.00%	6	0.96%	0.5	155707	125542	214635	249.1	200.9	343.4	3658	1762	2401	249.1	200.9	343.4	293383.1	502.5	4171.7	469.4	3772	6	112	6	24.5	2157	625
10120	10120 (2019-05-05)60sec.agd	60	0	0		5/6/2019	Monday	1	0	0	0	0	0	630	230	1	0	0	73.17%	26.71%	0.12%	0.00%	0.00%	1	0.12%	0.1	118912	163777	270084	138.1	190.2	313.7	2022	1589	3008	138.1	190.2	313.7	337503.1	407.9	3850.2	392	3640	4.2	89	4.2	14.4	890	861
10120	10120 (2019-05-05)60sec.agd	60	0	0		5/7/2019	Tuesday	2	0	0	0	0	0	965	260	7	0	0	78.33%	21.10%	0.57%	0.00%	0.00%	7	0.57%	0.3	126246	251007	284610	102.5	203.7	231	2853	2496	1924	102.5	203.7	231	399931.8	340.1	3819.2	324.6	5237	4.3	126	4.3	1.8	660	1232
10120	10120 (2019-05-05)60sec.agd	60	0	0		5/8/2019	Wednesday	3	0	0	0	0	0	720	286	2	0	0	71.43%	28.37%	0.20%	0.00%	0.00%	2	0.20%	0.1	128603	191050	298735	127.6	189.5	296.4	2772	1719	2804	127.6	189.5	296.4	377202.1	389.9	3793.7	374.2	4255	4.2	101	4.2	0	0	1008
10120	10120 (2019-05-05)60sec.agd	60	0	0		5/9/2019	Thursday	4	0	0	0	0	0	944	336	0	0	0	73.75%	26.25%	0.00%	0.00%	0.00%	0	0.00%	0	160341	190610	304686	125.3	148.9	238	1932	1631	2601	125.3	148.9	238	393541.6	322.1	3223.7	307.5	4369	3.4	66	3.4	0	0	1280
10120	10120 (2019-05-05)60sec.agd	60	0	0		5/11/2019	Saturday	6	0	0	0	0	0	783	162	1	0	0	82.77%	17.12%	0.11%	0.00%	0.00%	1	0.11%	0.1	64932	97702	150573	68.6	103.3	159.2	3930	2489	2190	68.6	103.3	159.2	190877.1	214.8	5013.3	201.8	1960	2.1	72	2.1	5.7	1002	946
10129	10129 (2019-04-07)60sec.agd	60	0	0		4/8/2019	Monday	1	1	1	1	11	33431	348	526	29	0	0	38.54%	58.25%	3.21%	0.00%	0.00%	29	3.21%	1.8	400068	651831	666320	443	721.9	737.9	4938	3138	3387	443	721.9	737.9	1014357.1	1179.2	5884.4	1123.3	14825	16.4	136	16.4	32.4	4807	903
10129	10129 (2019-04-07)60sec.agd	60	0	0		4/9/2019	Tuesday	2	0	0	0	0	0	417	408	13	0	0	49.76%	48.69%	1.55%	0.00%	0.00%	13	1.55%	0.9	244780	468914	496376	292.1	559.6	592.3	3983	3411	3108	292.1	559.6	592.3	725387.3	898.4	4955.7	865.6	9394	11.2	119	11.2	8.3	804	838
10129	10129 (2019-04-07)60sec.agd	60	0	0		4/10/2019	Wednesday	3	0	0	0	0	0	417	353	26	0	0	52.39%	44.35%	3.27%	0.00%	0.00%	26	3.27%	1.7	239376	436625	325167	300.7	548.5	408.5	3715	2648	3096	300.7	548.5	408.5	594706.5	786.4	4784.6	747.1	9392	11.8	119	11.8	34.6	1082	796
10129	10129 (2019-04-07)60sec.agd	60	0	0		4/11/2019	Thursday	4	1	1	1	13	33162	564	304	38	0	0	62.25%	33.55%	4.19%	0.00%	0.00%	38	4.19%	2.4	287492	439573	314353	317.3	485.2	347	5399	6154	6054	317.3	485.2	347	612122.4	706.3	8541.3	675.6	9854	10.9	126	10.9	5	466	906
10129	10129 (2019-04-07)60sec.agd	60	0	0		4/13/2019	Saturday	6	0	0	0	0	0	392	421	4	0	0	47.98%	51.53%	0.49%	0.00%	0.00%	4	0.49%	0.3	220803	482934	397585	270.3	591.1	486.6	2256	2783	2779	270.3	591.1	486.6	663364.9	840.6	4010.3	812	9008	11	89	11	5.6	486	817
10122	10122 (2019-05-05)60sec.agd	60	0	0		5/6/2019	Monday	1	3	3	3	83	255814	241	589	119	0	0	25.40%	62.07%	12.54%	0.00%	0.00%	119	12.54%	7	919462	804438	658936	968.9	847.7	694.3	4831	3393	4183	968.9	847.7	694.3	1388066.1	1525.3	6579.2	1462.7	19378	20.4	129	20.4	0	0	949
10122	10122 (2019-05-05)60sec.agd	60	0	0		5/7/2019	Tuesday	2	0	0	0	0	0	386	637	43	0	0	36.21%	59.76%	4.03%	0.00%	0.00%	43	4.03%	2.3	541910	771280	448949	508.4	723.5	421.2	4467	3071	4062	508.4	723.5	421.2	1044075.9	1026.8	6091.7	979.4	12886	12.1	132	12.1	0	0	1066
10122	10122 (2019-05-05)60sec.agd	60	0	0		5/8/2019	Wednesday	3	2	2	2	50	160309	245	490	68	0	0	30.51%	61.02%	8.47%	0.00%	0.00%	68	8.47%	4.5	514943	756336	481767	641.3	941.9	600	4598	3104	3182	641.3	941.9	600	1034074.4	1349.8	5605.8	1287.8	15402	19.2	118	19.2	0	0	803
10122	10122 (2019-05-05)60sec.agd	60	0	0		5/9/2019	Thursday	4	0	0	0	0	0	418	605	36	0	0	39.47%	57.13%	3.40%	0.00%	0.00%	36	3.40%	1.9	474522	824853	327719	448.1	778.9	309.5	3784	2704	2140	448.1	778.9	309.5	1006455.8	991.3	4514.1	950.4	15327	14.5	105	14.5	0	0	1059
10122	10122 (2019-05-05)60sec.agd	60	0	0		5/10/2019	Friday	5	2	2	2	36	129188	296	344	58	0	0	42.41%	49.28%	8.31%	0.00%	0.00%	58	8.31%	4.5	383168	429231	370365	549	614.9	530.6	5006	3032	4202	549	614.9	530.6	684271.3	1035.3	6187.1	980.3	11831	16.9	124	16.9	0	0	698
10968	10968 (2019-08-11)60sec.agd	60	0	0		8/12/2019	Monday	1	0	0	0	0	0	650	131	2	0	0	83.01%	16.73%	0.26%	0.00%	0.00%	2	0.26%	0.1	62383	122935	62049	79.7	157	79.2	2379	2405	2961	79.7	157	79.2	151177.8	211.6	4046	193.1	2463	3.1	97	3.1	1.1	374	783
10968	10968 (2019-08-11)60sec.agd	60	0	0		8/13/2019	Tuesday	2	0	0	0	0	0	531	83	0	0	0	86.48%	13.52%	0.00%	0.00%	0.00%	0	0.00%	0	36209	73761	51198	59	120.1	83.4	1871	2406	2192	59	120.1	83.4	96814.3	166.1	3335.5	157.7	966	1.6	56	1.6	0.7	283	614
10968	10968 (2019-08-11)60sec.agd	60	0	0		8/14/2019	Wednesday	3	0	0	0	0	0	646	106	0	0	0	85.90%	14.10%	0.00%	0.00%	0.00%	0	0.00%	0	34749	96282	83690	46.2	128	111.3	896	1832	2093	46.2	128	111.3	132218.5	194.5	2594.5	175.8	831	1.1	45	1.1	0	0	752
10968	10968 (2019-08-11)60sec.agd	60	0	0		8/15/2019	Thursday	4	0	0	0	0	0	637	105	0	0	0	85.85%	14.15%	0.00%	0.00%	0.00%	0	0.00%	0	57430	113853	71751	77.4	153.4	96.7	1654	2374	2014	77.4	153.4	96.7	146317.9	211.9	2935.5	197.2	2041	2.8	95	2.8	0.4	99	742
10968	10968 (2019-08-11)60sec.agd	60	0	0		8/16/2019	Friday	5	0	0	0	0	0	521	79	0	0	0	86.83%	13.17%	0.00%	0.00%	0.00%	0	0.00%	0	34579	64688	49510	57.6	107.8	82.5	1849	1848	1508	57.6	107.8	82.5	88495.7	163.7	2709.1	147.5	1025	1.7	66	1.7	3.7	481	600
10106	10106 (2019-03-31)60sec.agd	60	0	0		4/1/2019	Monday	1	1	1	1	12	31319	381	498	31	0	0	41.87%	54.73%	3.41%	0.00%	0.00%	31	3.41%	1.9	378794	444268	521041	416.3	488.2	572.6	3714	6756	4404	416.3	488.2	572.6	782523.3	892.0	8878.8	859.9	12186	13.4	127	13.4	0	0	910
10106	10106 (2019-03-31)60sec.agd	60	0	0		4/2/2019	Tuesday	2	0	0	0	0	0	535	382	10	0	0	57.71%	41.21%	1.08%	0.00%	0.00%	10	1.08%	0.6	219787	311941	442903	237.1	336.5	477.8	3117	1957	4527	237.1	336.5	477.8	584616.6	658.2	5686.5	630.7	5863	6.3	91	6.3	0	0	927
10106	10106 (2019-03-31)60sec.agd	60	0	0		4/4/2019	Thursday	4	0	0	0	0	0	380	476	28	1	0	42.94%	53.79%	3.16%	0.11%	0.00%	29	3.28%	1.8	374074	385391	469854	422.7	435.5	530.9	6172	12730	8272	422.7	435.5	530.9	713596.8	854.2	16388.2	806.3	7763	8.8	126	8.8	0	22	885
10106	10106 (2019-03-31)60sec.agd	60	0	0		4/5/2019	Friday	5	0	0	0	0	0	546	218	6	0	0	70.91%	28.31%	0.78%	0.00%	0.00%	6	0.78%	0.4	110694	144031	169364	143.8	187.1	220	2652	2240	2409	143.8	187.1	220	248359.1	347.5	3483.9	322.5	3487	4.5	131	4.5	7.1	545	770
10106	10106 (2019-03-31)60sec.agd	60	0	0		4/6/2019	Saturday	6	1	1	1	31	117491	357	422	39	0	0	43.64%	51.59%	4.77%	0.00%	0.00%	39	4.77%	2.8	376708	255688	362718	460.5	312.6	443.4	4709	2641	4848	460.5	312.6	443.4	582107.9	762.9	6819.9	711.6	8083	9.9	119	9.9	0	0	818
10105	10105 (2019-03-31)60sec.agd	60	0	0		4/1/2019	Monday	1	0	0	0	0	0	550	314	24	0	0	61.94%	35.36%	2.70%	0.00%	0.00%	24	2.70%	1.5	249646	389570	424821	281.1	438.7	478.4	3677	2300	3621	281.1	438.7	478.4	628140.7	758.1	4386.5	707.4	7494	8.4	126	8.4	5.7	387	888
10105	10105 (2019-03-31)60sec.agd	60	0	0		4/2/2019	Tuesday	2	0	0	0	0	0	546	242	40	0	0	65.94%	29.23%	4.83%	0.00%	0.00%	40	4.83%	2.7	239661	344336	351575	289.4	415.9	424.6	4278	2348	5306	289.4	415.9	424.6	547366.1	729.0	5612.3	661.1	9631	11.6	131	11.6	4	332	828
10105	10105 (2019-03-31)60sec.agd	60	0	0		4/3/2019	Wednesday	3	2	2	2	24	67688	578	246	38	0	0	67.05%	28.54%	4.41%	0.00%	0.00%	38	4.41%	2.5	216295	386625	292575	250.9	448.5	339.4	3611	3970	3180	250.9	448.5	339.4	530907.3	679.4	5729.5	615.9	8159	9.5	125	9.5	4.4	579	862
10105	10105 (2019-03-31)60sec.agd	60	0	0		4/4/2019	Thursday	4	0	0	0	0	0	419	254	33	0	0	59.35%	35.98%	4.67%	0.00%	0.00%	33	4.67%	2.5	228322	332458	332183	323.4	470.9	470.5	3341	2341	3876	323.4	470.9	470.5	522498.6	817.4	4096.5	740.1	10331	14.6	121	14.6	6.9	473	706
10105	10105 (2019-03-31)60sec.agd	60	0	0		4/5/2019	Friday	5	0	0	0	0	0	477	278	34	0	0	60.46%	35.23%	4.31%	0.00%	0.00%	34	4.31%	2.4	227604	453261	300115	288.5	574.5	380.4	3780	3383	2207	288.5	574.5	380.4	589337	803.9	4518.7	746.9	9412	11.9	133	11.9	0.7	93	789
10977	10977 (2019-10-20)60sec.agd	60	0	0		10/21/2019	Monday	1	1	1	1	10	23188	497	341	69	0	0	54.80%	37.60%	7.61%	0.00%	0.00%	69	7.61%	4.3	482708	320606	495092	532.2	353.5	545.9	3797	3134	4440	532.2	353.5	545.9	762175.4	872.5	6499.1	840.3	10768	11.9	107	11.9	0	0	907
10977	10977 (2019-10-20)60sec.agd	60	0	0		10/22/2019	Tuesday	2	0	0	0	0	0	514	290	64	0	0	59.22%	33.41%	7.37%	0.00%	0.00%	64	7.37%	4	392772	246041	498400	452.5	283.5	574.2	5138	1976	5769	452.5	283.5	574.2	680594.3	815.4	7682.6	784.1	9665	11.1	101	11.1	0	0	868
10977	10977 (2019-10-20)60sec.agd	60	0	0		10/23/2019	Wednesday	3	0	0	0	0	0	568	277	33	0	0	64.69%	31.55%	3.76%	0.00%	0.00%	33	3.76%	2.1	301929	206054	333762	343.9	234.7	380.1	4126	1963	3460	343.9	234.7	380.1	494991.4	586.8	4333.2	563.8	9021	10.3	104	10.3	0	0	878
10977	10977 (2019-10-20)60sec.agd	60	0	0		10/24/2019	Thursday	4	1	1	1	10	26671	565	204	66	0	0	67.66%	24.43%	7.90%	0.00%	0.00%	66	7.90%	4.4	366431	210159	496905	438.8	251.7	595.1	4381	2539	6357	438.8	251.7	595.1	652191	799.3	7792	781.1	6129	7.3	79	7.3	0	0	835
10977	10977 (2019-10-20)60sec.agd	60	0	0		10/25/2019	Friday	5	0	0	0	0	0	743	175	17	0	0	79.47%	18.72%	1.82%	0.00%	0.00%	17	1.82%	1.1	164766	92729	179101	176.2	99.2	191.6	4513	3908	3921	176.2	99.2	191.6	260429.8	290.8	6316.5	278.5	2854	3.1	88	3.1	0.6	456	935
10978	10978 (2019-10-20)60sec.agd	60	0	0		10/21/2019	Monday	1	0	0	0	0	0	476	479	9	0	0	49.38%	49.69%	0.93%	0.00%	0.00%	9	0.93%	0.5	292059	424305	325909	303	440.2	338.1	2683	2840	3052	303	440.2	338.1	609548.9	661.6	4618.3	632.3	8065	8.4	96	8.4	0	39	964
10978	10978 (2019-10-20)60sec.agd	60	0	0		10/22/2019	Tuesday	2	0	0	0	0	0	266	398	30	1	0	38.27%	57.27%	4.32%	0.14%	0.00%	31	4.46%	2.6	357652	341812	336878	514.6	491.8	484.7	6314	4499	5629	514.6	491.8	484.7	598529.2	910.9	7947.1	861.2	6745	9.7	95	9.7	2.2	661	695
10978	10978 (2019-10-20)60sec.agd	60	0	0		10/23/2019	Wednesday	3	0	0	0	0	0	537	346	9	0	0	60.20%	38.79%	1.01%	0.00%	0.00%	9	1.01%	0.6	200696	337204	214804	225	378	240.8	3170	3202	3980	225	378	240.8	447354.6	523.4	6011.8	501.5	5880	6.6	75	6.6	0	0	892
10978	10978 (2019-10-20)60sec.agd	60	0	0		10/24/2019	Thursday	4	0	0	0	0	0	227	359	15	0	0	37.77%	59.73%	2.50%	0.00%	0.00%	15	2.50%	1.4	247690	236745	197484	412.1	393.9	328.6	3532	3579	2553	412.1	393.9	328.6	395472.5	683.0	5267.2	658	5461	9.1	122	9.1	0	0	601
10978	10978 (2019-10-20)60sec.agd	60	0	0		10/30/2019	Wednesday	3	0	0	0	0	0	615	32	12	0	0	93.32%	4.86%	1.82%	0.00%	0.00%	12	1.82%	1	54799	44978	40504	83.2	68.3	61.5	4332	3023	2601	83.2	68.3	61.5	81648.8	131.9	4895.4	123.9	1583	2.4	135	2.4	52.2	2103	659
10251	10251 (2019-06-09)60sec.agd	60	0	0		6/3/2019	Monday	1	0	0	0	0	0	728	75	1	0	0	90.55%	9.33%	0.12%	0.00%	0.00%	1	0.12%	0.1	35764	56609	97681	44.5	70.4	121.5	2168	1851	2386	44.5	70.4	121.5	118428.1	158.8	3573.2	147.3	958	1.2	69	1.2	0.4	155	804
10251	10251 (2019-06-09)60sec.agd	60	0	0		6/9/2019	Sunday	7	0	0	0	0	0	735	150	3	0	0	82.77%	16.89%	0.34%	0.00%	0.00%	3	0.34%	0.2	83962	166190	213394	94.6	187.2	240.3	4509	3548	3347	94.6	187.2	240.3	283206.2	341.4	6642.4	318.9	2358	2.7	88	2.7	15.2	592	888
10251	10251 (2019-06-09)60sec.agd	60	0	0		6/11/2019	Tuesday	2	0	0	0	0	0	544	117	3	0	0	81.93%	17.62%	0.45%	0.00%	0.00%	3	0.45%	0.2	52698	174344	105731	79.4	262.6	159.2	5618	4928	5965	79.4	262.6	159.2	210599	355.2	9561.8	317.2	825	1.2	26	1.2	3.9	192	664
10251	10251 (2019-06-09)60sec.agd	60	0	0		6/12/2019	Wednesday	3	0	0	0	0	0	740	122	3	0	0	85.55%	14.10%	0.35%	0.00%	0.00%	3	0.35%	0.2	54577	197705	120102	63.1	228.6	138.8	2965	2891	3410	63.1	228.6	138.8	237677.1	310.4	5101.7	274.8	1233	1.4	39	1.4	7.6	1004	865
10251	10251 (2019-06-09)60sec.agd	60	0	0		6/14/2019	Friday	5	0	0	0	0	0	566	104	0	0	0	84.48%	15.52%	0.00%	0.00%	0.00%	0	0.00%	0	33313	144935	94140	49.7	216.3	140.5	1659	2325	2649	49.7	216.3	140.5	176006.4	286.2	3512.2	262.7	1015	1.5	53	1.5	7.3	686	670
10289	10289 (2019-08-04)60sec.agd	60	0	0		8/5/2019	Monday	1	1	1	1	21	98315	775	160	35	1	0	79.81%	16.48%	3.60%	0.10%	0.00%	36	3.71%	2.1	230614	221347	158331	237.5	228	163.1	5787	3189	2565	237.5	228	163.1	356715.6	409.3	6621.5	367.4	5972	6.2	109	6.2	12.8	1886	971
10289	10289 (2019-08-04)60sec.agd	60	0	0		8/6/2019	Tuesday	2	0	0	0	0	0	691	168	7	0	0	79.79%	19.40%	0.81%	0.00%	0.00%	7	0.81%	0.5	98237	122933	178756	113.4	142	206.4	2921	2072	3213	113.4	142	206.4	238152.8	294.8	4811.3	275	2687	3.1	84	3.1	4	522	866
10289	10289 (2019-08-04)60sec.agd	60	0	0		8/7/2019	Wednesday	3	1	1	1	32	137773	704	106	28	3	0	83.71%	12.60%	3.33%	0.36%	0.00%	31	3.69%	1.8	187417	185402	94929	222.9	220.5	112.9	9334	5752	2969	222.9	220.5	112.9	280197.3	373.5	9897.5	333.2	4265	5.1	152	5.1	1.8	181	841
10289	10289 (2019-08-04)60sec.agd	60	0	0		8/8/2019	Thursday	4	0	0	0	0	0	756	145	4	0	0	83.54%	16.02%	0.44%	0.00%	0.00%	4	0.44%	0.3	84918	129991	145025	93.8	143.6	160.2	5025	2913	5332	93.8	143.6	160.2	212464.1	253.9	7791.9	234.8	2247	2.5	59	2.5	38.8	1209	905
10289	10289 (2019-08-04)60sec.agd	60	0	0		8/10/2019	Saturday	6	0	0	0	0	0	643	110	4	0	0	84.94%	14.53%	0.53%	0.00%	0.00%	4	0.53%	0.3	62512	83327	84779	82.6	110.1	112	2706	2130	2478	82.6	110.1	112	134307.9	193.4	3381.6	177.4	1674	2.2	78	2.2	1.6	649	757
10290	10290 (2019-08-04)60sec.agd	60	0	0		7/29/2019	Monday	1	2	2	2	67	203520	459	309	72	0	0	54.64%	36.79%	8.57%	0.00%	0.00%	72	8.57%	4.8	367857	579531	439071	437.9	689.9	522.7	3960	4625	4061	437.9	689.9	522.7	814836.4	1042.8	5853.6	970	12534	14.9	133	14.9	0.5	205	840
10290	10290 (2019-08-04)60sec.agd	60	0	0		7/31/2019	Wednesday	3	1	1	1	69	234939	453	274	83	0	0	55.93%	33.83%	10.25%	0.00%	0.00%	83	10.25%	5.9	394349	522564	353477	486.9	645.1	436.4	4669	5268	5540	486.9	645.1	436.4	743996.1	971.2	8957.8	918.5	13091	16.2	162	16.2	5.2	1061	810
10290	10290 (2019-08-04)60sec.agd	60	0	0		8/1/2019	Thursday	4	1	1	1	56	199689	372	393	69	0	0	44.60%	47.12%	8.27%	0.00%	0.00%	69	8.27%	4.6	452268	537346	535727	542.3	644.3	642.4	4928	3853	3212	542.3	644.3	642.4	883340.5	1145.0	6537.8	1059.2	12347	14.8	141	14.8	1.1	263	834
10290	10290 (2019-08-04)60sec.agd	60	0	0		8/2/2019	Friday	5	2	2	2	63	193216	574	213	62	0	0	67.61%	25.09%	7.30%	0.00%	0.00%	62	7.30%	4.1	295203	463999	284111	347.7	546.5	334.6	4237	5153	3487	347.7	546.5	334.6	618998.3	772.0	6427.8	729.1	10053	11.8	133	11.8	0.7	248	849
10290	10290 (2019-08-04)60sec.agd	60	0	0		8/3/2019	Saturday	6	0	0	0	0	0	471	346	8	0	0	57.09%	41.94%	0.97%	0.00%	0.00%	8	0.97%	0.5	188953	315045	460539	229	381.9	558.2	3195	3022	2839	229	381.9	558.2	589111.8	747.2	4410.7	714.1	4859	5.9	97	5.9	0.1	35	825
10798	10798 (2019-09-29)60sec.agd	60	0	0		9/30/2019	Monday	1	0	0	0	0	0	596	297	18	0	0	65.42%	32.60%	1.98%	0.00%	0.00%	18	1.98%	1.1	193923	236820	298849	212.9	260	328	3889	2588	4175	212.9	260	328	427785.7	495.4	5616	469.6	4969	5.5	100	5.5	1.8	224	911
10798	10798 (2019-09-29)60sec.agd	60	0	0		10/1/2019	Tuesday	2	1	1	1	26	96525	497	255	58	0	0	61.36%	31.48%	7.16%	0.00%	0.00%	58	7.16%	4.1	344295	327119	503814	425.1	403.9	622	5050	4160	7520	425.1	403.9	622	692368.7	893.1	8859.5	854.8	8020	9.9	113	9.9	69.4	3844	810
10798	10798 (2019-09-29)60sec.agd	60	0	0		10/16/2019	Wednesday	3	0	0	0	0	0	570	55	0	0	0	91.20%	8.80%	0.00%	0.00%	0.00%	0	0.00%	0	14265	6483	12166	22.8	10.4	19.5	476	327	397	22.8	10.4	19.5	19837.6	37.4	599.1	31.7	402	0.6	10	0.6	0	0	625
10798	10798 (2019-09-29)60sec.agd	60	0	0		10/26/2019	Saturday	6	0	0	0	0	0	686	51	0	0	0	93.08%	6.92%	0.00%	0.00%	0.00%	0	0.00%	0	13710	6891	10161	18.6	9.4	13.8	369	403	309	18.6	9.4	13.8	18403.7	27.5	556.8	25	433	0.6	14	0.6	0	0	737
10798	10798 (2019-09-29)60sec.agd	60	0	0		11/22/2019	Friday	5	0	0	0	0	0	596	22	0	0	0	96.44%	3.56%	0.00%	0.00%	0.00%	0	0.00%	0	8457	15061	16538	13.7	24.4	26.8	332	556	649	13.7	24.4	26.8	23913.6	47.4	659.5	38.7	318	0.5	15	0.5	0	0	618
10791	10791 (2019-08-04)60sec.agd	60	0	0		8/5/2019	Monday	1	0	0	0	0	0	398	268	17	0	0	58.27%	39.24%	2.49%	0.00%	0.00%	17	2.49%	1.4	182295	293924	186844	266.9	430.3	273.6	4999	6171	2833	266.9	430.3	273.6	393107.4	634.8	6789.7	575.6	6522	9.5	125	9.5	6.3	340	683
10791	10791 (2019-08-04)60sec.agd	60	0	0		8/6/2019	Tuesday	2	0	0	0	0	0	528	316	34	0	0	60.14%	35.99%	3.87%	0.00%	0.00%	34	3.87%	2.1	294389	265973	323305	335.3	302.9	368.2	4677	3058	7176	335.3	302.9	368.2	511793.6	675.2	8425.2	582.9	10120	11.5	123	11.5	25.5	2207	878
10791	10791 (2019-08-04)60sec.agd	60	0	0		8/7/2019	Wednesday	3	0	0	0	0	0	477	200	16	0	0	68.83%	28.86%	2.31%	0.00%	0.00%	16	2.31%	1.1	139687	236778	136811	201.6	341.7	197.4	3710	3385	1529	201.6	341.7	197.4	307072.5	473.1	5127.7	443.1	4786	6.9	116	6.9	3.2	541	693
10791	10791 (2019-08-04)60sec.agd	60	0	0		8/8/2019	Thursday	4	2	2	2	21	60578	654	203	25	0	0	74.15%	23.02%	2.83%	0.00%	0.00%	25	2.83%	1.6	164620	199117	346591	186.6	225.8	393	3321	1720	2823	186.6	225.8	393	432287.7	537.1	4146.1	490.1	5968	6.8	115	6.8	13.8	687	882
10791	10791 (2019-08-04)60sec.agd	60	0	0		8/10/2019	Saturday	6	0	0	0	0	0	443	189	1	0	0	69.98%	29.86%	0.16%	0.00%	0.00%	1	0.16%	0.1	90183	165731	86080	142.5	261.8	136	2224	2335	3519	142.5	261.8	136	207387.3	360.9	4496.1	327.6	2826	4.5	90	4.5	20.5	1223	633
10446	10446 (2019-10-20)60sec.agd	60	0	0		10/21/2019	Monday	1	1	1	1	37	131046	554	263	42	0	0	64.49%	30.62%	4.89%	0.00%	0.00%	42	4.89%	2.8	281925	309898	264482	328.2	360.8	307.9	4395	2496	2127	328.2	360.8	307.9	495448.5	638.1	5058.6	576.8	10288	12	116	12	2	327	859
10446	10446 (2019-10-20)60sec.agd	60	0	0		10/22/2019	Tuesday	2	2	2	2	25	85604	475	331	26	0	0	57.09%	39.78%	3.13%	0.00%	0.00%	26	3.13%	1.6	245312	338793	362008	294.8	407.2	435.1	4339	2431	2366	294.8	407.2	435.1	553180.3	706.9	4968.7	664.9	9836	11.8	127	11.8	1.4	205	832
10446	10446 (2019-10-20)60sec.agd	60	0	0		10/23/2019	Wednesday	3	0	0	0	0	0	366	273	6	0	0	56.74%	42.33%	0.93%	0.00%	0.00%	6	0.93%	0.5	142495	318082	221351	220.9	493.2	343.2	2791	2396	1992	220.9	493.2	343.2	412888.9	671.0	3858.8	640.1	6165	9.6	104	9.6	11.4	1644	645
10446	10446 (2019-10-20)60sec.agd	60	0	0		10/24/2019	Thursday	4	1	1	1	66	249186	571	279	96	0	0	60.36%	29.49%	10.15%	0.00%	0.00%	96	10.15%	5.6	480859	516149	258831	508.3	545.6	273.6	5257	2898	4773	508.3	545.6	273.6	751417.8	877.1	5718	794.3	16638	17.6	127	17.6	1	231	946
10446	10446 (2019-10-20)60sec.agd	60	0	0		10/26/2019	Saturday	6	2	2	2	76	271333	403	280	77	2	0	52.89%	36.75%	10.10%	0.26%	0.00%	79	10.37%	5.6	444608	335563	336699	583.5	440.4	441.9	7550	2906	3353	583.5	440.4	441.9	650880.2	951.6	7802.9	854.2	13729	18	170	18	24.8	1236	762
10810	10810 (2019-03-24)60sec.agd	60	0	0		3/25/2019	Monday	1	0	0	0	0	0	530	228	51	0	0	65.51%	28.18%	6.30%	0.00%	0.00%	51	6.30%	3.4	305975	219824	347762	378.2	271.7	429.9	5364	3256	4699	378.2	271.7	429.9	512719.9	665.6	7839.3	633.8	8484	10.5	130	10.5	7.6	533	809
10810	10810 (2019-03-24)60sec.agd	60	0	0		3/26/2019	Tuesday	2	5	5	5	78	220518	475	264	136	1	0	54.22%	30.14%	15.53%	0.11%	0.00%	137	15.64%	9.1	603407	526466	565383	688.8	601	645.4	6531	2999	3585	688.8	601	645.4	980267.5	1197.7	7261.4	1119	21240	24.2	143	24.2	9.5	536	876
10810	10810 (2019-03-24)60sec.agd	60	0	0		3/27/2019	Wednesday	3	0	0	0	0	0	407	189	54	0	0	62.62%	29.08%	8.31%	0.00%	0.00%	54	8.31%	4.2	297607	271997	310595	457.9	418.5	477.8	4392	2401	2776	457.9	418.5	477.8	508941.6	834.3	5263.4	783	9044	13.9	118	13.9	2.9	345	650
10810	10810 (2019-03-24)60sec.agd	60	0	0		3/29/2019	Friday	5	0	0	0	0	0	431	244	31	0	0	61.05%	34.56%	4.39%	0.00%	0.00%	31	4.39%	2.4	250282	252624	307511	354.5	357.8	435.6	4715	2508	3038	354.5	357.8	435.6	470130.8	698.3	5777.1	665.9	7276	10.3	132	10.3	52.7	690	706
10810	10810 (2019-03-24)60sec.agd	60	0	0		3/30/2019	Saturday	6	3	3	3	31	77107	456	203	90	0	0	60.88%	27.10%	12.02%	0.00%	0.00%	90	12.02%	6.9	405021	281813	449357	540.7	376.3	599.9	3764	2381	3937	540.7	376.3	599.9	667369.7	916.8	5944.5	891	11227	15	110	15	1.1	341	749
10259	10259 (2019-06-16)60sec.agd	60	0	0		6/17/2019	Monday	1	0	0	0	0	0	492	133	0	0	0	78.72%	21.28%	0.00%	0.00%	0.00%	0	0.00%	0	54959	72455	156363	87.9	115.9	250.2	1670	1400	2192	87.9	115.9	250.2	180885.6	302.0	2924.1	289.4	1079	1.7	32	1.7	1.7	695	625
10259	10259 (2019-06-16)60sec.agd	60	0	0		6/18/2019	Tuesday	2	0	0	0	0	0	622	221	1	0	0	73.70%	26.18%	0.12%	0.00%	0.00%	1	0.12%	0.1	77037	143739	227401	91.3	170.3	269.4	3215	1474	2926	91.3	170.3	269.4	279833.5	345.4	4590.2	331.6	2355	2.8	66	2.8	1.6	194	844
10259	10259 (2019-06-16)60sec.agd	60	0	0		6/26/2019	Wednesday	3	0	0	0	0	0	466	144	6	0	0	75.65%	23.38%	0.97%	0.00%	0.00%	6	0.97%	0.5	72954	126696	127816	118.4	205.7	207.5	2284	1748	2145	118.4	205.7	207.5	194193.4	335.8	3062.8	315.2	2960	4.8	128	4.8	0.7	65	616
10259	10259 (2019-06-16)60sec.agd	60	0	0		6/28/2019	Friday	5	0	0	0	0	0	466	358	4	0	0	56.28%	43.24%	0.48%	0.00%	0.00%	4	0.48%	0.3	203508	206861	311072	245.8	249.8	375.7	2916	2508	3410	245.8	249.8	375.7	425408.9	550.9	5140.2	513.8	6483	7.8	110	7.8	13.5	387	828
10259	10259 (2019-06-16)60sec.agd	60	0	0		7/5/2019	Friday	5	0	0	0	0	0	619	178	1	0	0	77.57%	22.31%	0.13%	0.00%	0.00%	1	0.13%	0.1	61518	158923	170771	77.1	199.2	214	2351	2080	2667	77.1	199.2	214	241254.5	314.6	4101.5	302.3	1379	1.7	38	1.7	1.5	558	798
10447	10447 (2019-10-13)60sec.agd	60	0	0		10/14/2019	Monday	1	0	0	0	0	0	529	301	4	0	0	63.43%	36.09%	0.48%	0.00%	0.00%	4	0.48%	0.3	167473	229926	291692	200.8	275.7	349.8	2480	1780	2446	200.8	275.7	349.8	407427.8	517.9	3739.8	488.5	4323	5.2	75	5.2	13.1	914	834
10447	10447 (2019-10-13)60sec.agd	60	0	0		10/16/2019	Wednesday	3	0	0	0	0	0	467	248	12	0	0	64.24%	34.11%	1.65%	0.00%	0.00%	12	1.65%	0.9	171440	224804	231363	235.8	309.2	318.2	3135	3293	2639	235.8	309.2	318.2	365318.1	533.5	5187.5	502.5	5129	7.1	108	7.1	11.9	678	727
10447	10447 (2019-10-13)60sec.agd	60	0	0		10/17/2019	Thursday	4	0	0	0	0	0	480	338	14	0	0	57.69%	40.63%	1.68%	0.00%	0.00%	14	1.68%	0.9	233376	297687	328138	280.5	357.8	394.4	2889	2627	2699	280.5	357.8	394.4	500755.9	636.6	4114.4	601.9	5645	6.8	102	6.8	25.7	984	832
10447	10447 (2019-10-13)60sec.agd	60	0	0		10/21/2019	Monday	1	0	0	0	0	0	498	276	17	0	0	62.96%	34.89%	2.15%	0.00%	0.00%	17	2.15%	1.2	203176	281512	313267	256.9	355.9	396	3212	2701	2795	256.9	355.9	396	467617.1	623.1	4643.2	591.2	6513	8.2	109	8.2	3.6	572	791
10447	10447 (2019-10-13)60sec.agd	60	0	0		10/23/2019	Wednesday	3	0	0	0	0	0	589	397	4	0	0	59.49%	40.10%	0.40%	0.00%	0.00%	4	0.40%	0.2	213945	341092	401538	216.1	344.5	405.6	2517	2117	3023	216.1	344.5	405.6	568637.8	602.5	3783.1	574.4	6948	7	63	7	47.2	2719	990
10263	10263 (2019-06-23)60sec.agd	60	0	0		6/24/2019	Monday	1	1	1	1	10	29461	441	312	42	0	0	55.47%	39.25%	5.28%	0.00%	0.00%	42	5.28%	3	289676	346333	587135	364.4	435.6	738.5	3748	2982	3059	364.4	435.6	738.5	740666.1	979.5	5096.8	931.7	8259	10.4	113	10.4	0.8	208	795
10263	10263 (2019-06-23)60sec.agd	60	0	0		6/25/2019	Tuesday	2	0	0	0	0	0	364	393	54	0	0	44.88%	48.46%	6.66%	0.00%	0.00%	54	6.66%	3.6	365395	346837	516140	450.5	427.7	636.4	4612	3317	3379	450.5	427.7	636.4	721255.8	949.2	6208.1	889.3	9402	11.6	127	11.6	2.9	490	811
10263	10263 (2019-06-23)60sec.agd	60	0	0		6/27/2019	Thursday	4	0	0	0	0	0	526	481	40	0	0	50.24%	45.94%	3.82%	0.00%	0.00%	40	3.82%	2.1	362806	449713	717924	346.5	429.5	685.7	3475	2720	3199	346.5	429.5	685.7	921566.5	915.8	5004	880.2	9736	9.3	104	9.3	10.8	1893	1047
10263	10263 (2019-06-23)60sec.agd	60	0	0		6/28/2019	Friday	5	0	0	0	0	0	383	363	46	0	0	48.36%	45.83%	5.81%	0.00%	0.00%	46	5.81%	3.3	326676	336012	504179	412.5	424.3	636.6	4240	3026	3779	412.5	424.3	636.6	688344.2	915.9	5745.9	869.1	9158	11.6	115	11.6	2.1	287	792
10263	10263 (2019-06-23)60sec.agd	60	0	0		6/29/2019	Saturday	6	0	0	0	0	0	342	287	10	0	0	53.52%	44.91%	1.56%	0.00%	0.00%	10	1.56%	0.8	175384	277865	418331	274.5	434.8	654.7	3216	2895	3307	274.5	434.8	654.7	531948.6	861.8	5367.9	832.5	6438	10.1	107	10.1	18.8	1667	639
10291	10291 (2019-07-14)60sec.agd	60	0	0		7/15/2019	Monday	1	0	0	0	0	0	614	474	17	0	0	55.57%	42.90%	1.54%	0.00%	0.00%	17	1.54%	0.9	268041	624019	486521	242.6	564.7	440.3	4495	3603	4217	242.6	564.7	440.3	835433	800.1	7139.3	756	7924	7.2	100	7.2	4.1	311	1105
10291	10291 (2019-07-14)60sec.agd	60	0	0		7/16/2019	Tuesday	2	0	0	0	0	0	538	511	17	0	0	50.47%	47.94%	1.59%	0.00%	0.00%	17	1.59%	0.9	279403	584468	477283	262.1	548.3	447.7	3483	3499	4517	262.1	548.3	447.7	804653.9	827.0	5146.6	754.8	8354	7.8	127	7.8	4.5	1289	1066
10291	10291 (2019-07-14)60sec.agd	60	0	0		7/18/2019	Thursday	4	0	0	0	0	0	615	435	2	0	0	58.46%	41.35%	0.19%	0.00%	0.00%	2	0.19%	0.1	186995	579012	319023	177.8	550.4	303.3	2497	3491	1739	177.8	550.4	303.3	687020.9	687.0	4357.6	653.1	6606	6.3	95	6.3	2.9	892	1052
10291	10291 (2019-07-14)60sec.agd	60	0	0		7/19/2019	Friday	5	0	0	0	0	0	548	70	1	0	0	88.53%	11.31%	0.16%	0.00%	0.00%	1	0.16%	0.1	40715	71299	89096	65.8	115.2	143.9	2954	2413	2804	65.8	115.2	143.9	121158.4	226.9	4734	195.7	992	1.6	84	1.6	0	0	619
10291	10291 (2019-07-14)60sec.agd	60	0	0		7/20/2019	Saturday	6	0	0	0	0	0	730	402	9	0	0	63.98%	35.23%	0.79%	0.00%	0.00%	9	0.79%	0.4	228829	596146	283054	200.6	522.5	248.1	3813	3491	3607	200.6	522.5	248.1	698478.6	659.4	5615.9	612.2	7130	6.2	113	6.2	6.6	1184	1141
10294	10294 (2019-07-28)60sec.agd	60	0	0		7/29/2019	Monday	1	2	2	2	39	100746	509	345	50	0	0	56.31%	38.16%	5.53%	0.00%	0.00%	50	5.53%	3.1	309538	442335	774775	342.4	489.3	857.1	3450	3337	4286	342.4	489.3	857.1	944325.3	1101.7	5012.7	1044.6	9675	10.7	119	10.7	10.4	503	904
10294	10294 (2019-07-28)60sec.agd	60	0	0		7/30/2019	Tuesday	2	0	0	0	0	0	765	226	15	0	0	76.04%	22.47%	1.49%	0.00%	0.00%	15	1.49%	0.9	146372	240448	408662	145.5	239	406.2	3100	2825	2698	145.5	239	406.2	496230.4	522.1	4317.7	493.3	5010	5	123	5	0.1	44	1006
10294	10294 (2019-07-28)60sec.agd	60	0	0		8/1/2019	Thursday	4	0	0	0	0	0	450	229	42	0	0	62.41%	31.76%	5.83%	0.00%	0.00%	42	5.83%	3.2	210053	264706	353906	291.3	367.1	490.9	3239	3409	2790	291.3	367.1	490.9	489327.1	740.6	4716.1	678.7	7788	10.8	123	10.8	1.2	187	721
10294	10294 (2019-07-28)60sec.agd	60	0	0		8/2/2019	Friday	5	0	0	0	0	0	444	336	28	0	0	54.95%	41.58%	3.47%	0.00%	0.00%	28	3.47%	1.6	260059	279086	666093	321.9	345.4	824.4	3452	2970	3847	321.9	345.4	824.4	767593.4	986.6	5012.4	950	7065	8.7	126	8.7	1.4	164	808
10294	10294 (2019-07-28)60sec.agd	60	0	0		8/4/2019	Sunday	7	0	0	0	0	0	427	274	22	0	0	59.06%	37.90%	3.04%	0.00%	0.00%	22	3.04%	1.6	223006	335601	331595	308.4	464.2	458.6	3005	2803	3028	308.4	464.2	458.6	521838.1	793.7	4301.6	721.8	4720	6.5	117	6.5	4.1	826	723
10295	10295 (2019-07-28)60sec.agd	60	0	0		7/29/2019	Monday	1	0	0	0	0	0	631	318	30	0	0	64.45%	32.48%	3.06%	0.00%	0.00%	30	3.06%	1.8	244557	388382	291749	249.8	396.7	298	3836	2688	3742	249.8	396.7	298	543843.9	594.1	5995.2	555.5	9153	9.3	131	9.3	6	574	979
10295	10295 (2019-07-28)60sec.agd	60	0	0		7/30/2019	Tuesday	2	0	0	0	0	0	543	408	3	0	0	56.92%	42.77%	0.31%	0.00%	0.00%	3	0.31%	0.2	218299	485590	300230	228.8	509	314.7	2128	3502	2337	228.8	509	314.7	611220.2	677.7	3780.8	640.7	5395	5.7	120	5.7	18.7	3256	954
10295	10295 (2019-07-28)60sec.agd	60	0	0		8/1/2019	Thursday	4	0	0	0	0	0	515	614	101	0	0	41.87%	49.92%	8.21%	0.00%	0.00%	101	8.21%	4.8	811859	1090803	1359982	660	886.8	1105.7	4630	4025	4395	660	886.8	1105.7	1923152.9	1603.0	6533.2	1563.5	14428	11.7	72	11.7	1.7	347	1230
10295	10295 (2019-07-28)60sec.agd	60	0	0		8/2/2019	Friday	5	1	1	1	12	28254	1023	275	19	0	0	77.68%	20.88%	1.44%	0.00%	0.00%	19	1.44%	0.8	199302	276227	292397	151.3	209.7	222	3436	2787	3605	151.3	209.7	222	448908.3	369.4	5707	340.9	5274	4	129	4	11	1834	1317
10295	10295 (2019-07-28)60sec.agd	60	0	0		8/3/2019	Saturday	6	0	0	0	0	0	647	147	0	0	0	81.49%	18.51%	0.00%	0.00%	0.00%	0	0.00%	0	71786	125147	160063	90.4	157.6	201.6	1762	2477	2872	90.4	157.6	201.6	215488.2	289.7	3825.8	271.4	1303	1.6	29	1.6	2.5	1253	794
10800	10800 (2019-09-22)60sec.agd	60	0	0		9/23/2019	Monday	1	2	2	2	32	89458	276	495	54	0	0	33.45%	60.00%	6.55%	0.00%	0.00%	54	6.55%	3.6	512025	353099	514643	620.6	428	623.8	4344	2566	3575	620.6	428	623.8	807283	1014.0	5653.7	978.5	11537	14	120	14	5.5	495	825
10800	10800 (2019-09-22)60sec.agd	60	0	0		9/25/2019	Wednesday	3	1	1	1	11	30032	239	350	32	0	0	38.49%	56.36%	5.15%	0.00%	0.00%	32	5.15%	2.9	331156	284710	587438	533.3	458.5	946	4667	2248	4832	533.3	458.5	946	731988.7	1225.3	5966.8	1178.7	9085	14.6	120	14.6	38.5	2720	621
10800	10800 (2019-09-22)60sec.agd	60	0	0		9/26/2019	Thursday	4	1	1	1	11	25120	199	435	40	0	0	29.53%	64.54%	5.93%	0.00%	0.00%	40	5.93%	3.3	391028	373225	616802	580.2	553.7	915.1	3931	2526	4753	580.2	553.7	915.1	820149.1	1287.1	6515	1216.8	10154	15.1	119	15.1	0.2	65	674
10800	10800 (2019-09-22)60sec.agd	60	0	0		9/27/2019	Friday	5	1	1	1	12	55732	172	613	13	0	0	21.55%	76.82%	1.63%	0.00%	0.00%	13	1.63%	0.9	396977	524646	774901	497.5	657.5	971.1	5226	3109	2833	497.5	657.5	971.1	1016521.4	1317.0	6141.7	1273.8	12227	15.3	128	15.3	0.3	93	798
10800	10800 (2019-09-22)60sec.agd	60	0	0		9/28/2019	Saturday	6	0	0	0	0	0	428	247	25	2	0	60.97%	35.19%	3.56%	0.28%	0.00%	27	3.85%	2.1	254324	127901	172293	362.3	182.2	245.4	6141	2116	2671	362.3	182.2	245.4	332752.5	504.0	6894.9	474	4149	5.9	102	5.9	0	0	702
10236	10236 (2019-08-25)60sec.agd	60	0	0		8/26/2019	Monday	1	0	0	0	0	0	355	435	52	0	0	42.16%	51.66%	6.18%	0.00%	0.00%	52	6.18%	3.5	429470	390506	634909	510.1	463.8	754	3391	3598	4415	510.1	463.8	754	860260.9	1049.2	5707.6	1021.7	9103	10.8	77	10.8	9.9	583	842
10236	10236 (2019-08-25)60sec.agd	60	0	0		8/27/2019	Tuesday	2	0	0	0	0	0	265	354	50	0	0	39.61%	52.91%	7.47%	0.00%	0.00%	50	7.47%	4.2	426107	381303	579819	636.9	570	866.7	4389	3087	3914	636.9	570	866.7	814339.7	1246.7	6641.7	1217.2	7507	11.2	64	11.2	0	0	669
10236	10236 (2019-08-25)60sec.agd	60	0	0		8/28/2019	Wednesday	3	4	4	4	41	123022	296	446	160	0	0	32.82%	49.45%	17.74%	0.00%	0.00%	160	17.74%	10	867917	533104	904070	962.2	591	1002.3	4747	3138	5644	962.2	591	1002.3	1361918.6	1541.2	7657.4	1509.9	13176	14.6	103	14.6	0	0	902
10236	10236 (2019-08-25)60sec.agd	60	0	0		8/29/2019	Thursday	4	0	0	0	0	0	361	431	79	0	0	41.45%	49.48%	9.07%	0.00%	0.00%	79	9.07%	5.3	543985	345440	746222	624.6	396.6	856.7	4237	2935	5858	624.6	396.6	856.7	985949.2	1164.1	6954.6	1132	9762	11.2	84	11.2	0	0	871
10236	10236 (2019-08-25)60sec.agd	60	0	0		8/30/2019	Friday	5	0	0	0	0	0	192	380	45	0	0	31.12%	61.59%	7.29%	0.00%	0.00%	45	7.29%	4.1	439848	300342	551097	712.9	486.8	893.2	4042	3674	4886	712.9	486.8	893.2	766406.9	1285.9	5948.5	1242.2	8751	14.2	61	14.2	5.7	1607	617
10465	10465 (2019-10-20)60sec.agd	60	0	0		10/22/2019	Tuesday	2	0	0	0	0	0	318	857	16	0	0	26.70%	71.96%	1.34%	0.00%	0.00%	16	1.34%	0.8	497885	942606	908460	418	791.4	762.8	3045	2660	2451	418	791.4	762.8	1400605.3	1218.8	3888.7	1176	16697	14	111	14	5.3	1861	1191
10465	10465 (2019-10-20)60sec.agd	60	0	0		10/23/2019	Wednesday	3	1	1	1	15	51264	502	410	72	0	0	51.02%	41.67%	7.32%	0.00%	0.00%	72	7.32%	4	461533	637763	452837	469	648.1	460.2	4286	3603	2713	469	648.1	460.2	908193.6	976.2	5465.1	923	15256	15.5	137	15.5	9.2	907	984
10465	10465 (2019-10-20)60sec.agd	60	0	0		10/24/2019	Thursday	4	1	1	1	10	27021	421	370	48	0	0	50.18%	44.10%	5.72%	0.00%	0.00%	48	5.72%	3	362877	443971	412740	432.5	529.2	491.9	4343	3513	2835	432.5	529.2	491.9	706501.4	903.2	5276.7	842.1	11030	13.1	144	13.1	4.1	449	839
10465	10465 (2019-10-20)60sec.agd	60	0	0		10/25/2019	Friday	5	3	3	3	33	77912	390	607	125	0	0	34.76%	54.10%	11.14%	0.00%	0.00%	125	11.14%	6.6	762580	640555	916297	679.7	570.9	816.7	4725	2148	3403	679.7	570.9	816.7	1353306.7	1271.0	5565.2	1206.2	16405	14.6	117	14.6	2.1	711	1122
10465	10465 (2019-10-20)60sec.agd	60	0	0		10/26/2019	Saturday	6	0	0	0	0	0	581	402	14	0	0	58.27%	40.32%	1.40%	0.00%	0.00%	14	1.40%	0.8	264924	457680	287287	265.7	459.1	288.2	3305	4129	2365	265.7	459.1	288.2	601821.8	638.6	4485.5	603.6	9140	9.2	119	9.2	42.7	2463	997
10280	10280 (2019-08-25)60sec.agd	60	0	0		8/26/2019	Monday	1	1	1	1	10	48444	561	338	26	0	0	60.65%	36.54%	2.81%	0.00%	0.00%	26	2.81%	1.6	281920	433507	419763	304.8	468.7	453.8	5696	3777	4585	304.8	468.7	453.8	666039.2	771.3	6361.5	720	9812	10.6	137	10.6	0	20	925
10280	10280 (2019-08-25)60sec.agd	60	0	0		8/27/2019	Tuesday	2	3	3	3	53	178503	551	333	67	0	0	57.94%	35.02%	7.05%	0.00%	0.00%	67	7.05%	3.9	411858	470018	494637	433.1	494.2	520.1	5327	2242	3136	433.1	494.2	520.1	797000.4	912.2	6169.6	838.1	13941	14.7	134	14.7	0	0	951
10280	10280 (2019-08-25)60sec.agd	60	0	0		8/28/2019	Wednesday	3	0	0	0	0	0	505	398	28	1	0	54.18%	42.70%	3.00%	0.11%	0.00%	29	3.11%	1.8	295277	480847	491175	316.8	515.9	527	5771	2362	2393	316.8	515.9	527	748101.1	863.4	6193.8	802.7	10523	11.3	139	11.3	0	0	932
10280	10280 (2019-08-25)60sec.agd	60	0	0		8/29/2019	Thursday	4	0	0	0	0	0	398	457	22	0	0	45.38%	52.11%	2.51%	0.00%	0.00%	22	2.51%	1.5	334981	540960	566032	382	616.8	645.4	4776	3274	3109	382	616.8	645.4	851611.5	1019.0	5242.3	971.1	11493	13.1	138	13.1	7.1	601	877
10280	10280 (2019-08-25)60sec.agd	60	0	0		8/30/2019	Friday	5	2	2	2	22	82220	601	389	54	0	0	57.57%	37.26%	5.17%	0.00%	0.00%	54	5.17%	3	419937	575304	499217	402.2	551.1	478.2	5697	3416	3703	402.2	551.1	478.2	869792.7	904.4	6286.9	833.1	13452	12.9	151	12.9	0	0	1044
10445	10445 (2019-10-13)60sec.agd	60	0	0		10/14/2019	Monday	1	1	1	1	35	88656	424	279	41	0	0	56.99%	37.50%	5.51%	0.00%	0.00%	41	5.51%	3.2	214842	394075	277043	288.8	529.7	372.4	3470	4076	3121	288.8	529.7	372.4	527451.4	732.5	5534.3	708.9	5935	8	69	8	0	0	744
10445	10445 (2019-10-13)60sec.agd	60	0	0		10/15/2019	Tuesday	2	0	0	0	0	0	370	327	1	0	0	53.01%	46.85%	0.14%	0.00%	0.00%	1	0.14%	0.1	159859	361780	194829	229	518.3	279.1	2096	3580	2124	229	518.3	279.1	440905.9	648.9	4121.8	631.7	5664	8.1	103	8.1	1.8	171	698
10445	10445 (2019-10-13)60sec.agd	60	0	0		10/16/2019	Wednesday	3	1	1	1	11	25443	562	329	31	0	0	60.95%	35.68%	3.36%	0.00%	0.00%	31	3.36%	1.8	236958	455099	187507	257	493.6	203.4	3066	4416	2403	257	493.6	203.4	546281.1	607.8	5148.7	592.5	7943	8.6	114	8.6	4.3	606	922
10445	10445 (2019-10-13)60sec.agd	60	0	0		10/17/2019	Thursday	4	1	1	1	29	65883	440	334	31	0	0	54.66%	41.49%	3.85%	0.00%	0.00%	31	3.85%	2.2	222269	517210	193291	276.1	642.5	240.1	5076	6233	5517	276.1	642.5	240.1	595206.8	770.0	9749.5	739.4	8227	10.2	117	10.2	0	0	805
10445	10445 (2019-10-13)60sec.agd	60	0	0		10/18/2019	Friday	5	0	0	0	0	0	598	375	1	0	0	61.40%	38.50%	0.10%	0.00%	0.00%	1	0.10%	0.1	155036	356152	189580	159.2	365.7	194.6	2491	2685	2693	159.2	365.7	194.6	432227.9	459.8	4546	443.8	5177	5.3	63	5.3	0	0	974
10224	10224 (2019-06-09)60sec.agd	60	0	0		6/10/2019	Monday	1	0	0	0	0	0	361	413	3	0	0	46.46%	53.15%	0.39%	0.00%	0.00%	3	0.39%	0.2	206350	338232	396830	265.6	435.3	510.7	2489	3065	2531	265.6	435.3	510.7	560763.1	749.2	4116.1	721.7	7089	9.1	90	9.1	11.2	1156	777
10224	10224 (2019-06-09)60sec.agd	60	0	0		6/11/2019	Tuesday	2	0	0	0	0	0	275	472	4	0	0	36.62%	62.85%	0.53%	0.00%	0.00%	4	0.53%	0.3	221547	328568	440431	295	437.5	586.5	2745	2727	3827	295	437.5	586.5	592469	818.9	5386.5	788.9	6941	9.2	80	9.2	10.7	524	751
10224	10224 (2019-06-09)60sec.agd	60	0	0		6/12/2019	Wednesday	3	0	0	0	0	0	537	294	2	0	0	64.47%	35.29%	0.24%	0.00%	0.00%	2	0.24%	0.1	174530	239111	312880	209.5	287	375.6	2286	1885	2346	209.5	287	375.6	430730.4	543.1	2795.2	517.1	7585	9.1	90	9.1	23.1	774	833
10224	10224 (2019-06-09)60sec.agd	60	0	0		6/13/2019	Thursday	4	0	0	0	0	0	440	378	3	0	0	53.59%	46.04%	0.37%	0.00%	0.00%	3	0.37%	0.2	214544	340327	428330	261.3	414.5	521.7	2186	2342	2740	261.3	414.5	521.7	587637.8	739.6	4069.9	715.8	8116	9.9	76	9.9	28.5	618	821
10224	10224 (2019-06-09)60sec.agd	60	0	0		6/14/2019	Friday	5	0	0	0	0	0	564	208	6	0	0	72.49%	26.74%	0.77%	0.00%	0.00%	6	0.77%	0.4	145542	221054	150971	187.1	284.1	194.1	2446	2855	2515	187.1	284.1	194.1	304695.9	415.7	4523.2	391.6	7145	9.2	105	9.2	53.8	1165	778
10230	10230 (2019-09-01)60sec.agd	60	0	0		9/1/2019	Sunday	7	0	0	0	0	0	396	227	6	0	0	62.96%	36.09%	0.95%	0.00%	0.00%	6	0.95%	0.5	136929	140783	218138	217.7	223.8	346.8	3584	4351	5055	217.7	223.8	346.8	293519.3	500.0	7517.4	466.6	3427	5.4	80	5.4	14.9	1396	629
10230	10230 (2019-09-01)60sec.agd	60	0	0		9/3/2019	Tuesday	2	1	1	1	12	25059	539	321	22	0	0	61.11%	36.39%	2.49%	0.00%	0.00%	22	2.49%	1.5	226630	207833	270545	257	235.6	306.7	3119	5022	4657	257	235.6	306.7	409573.3	501.7	6855	464.4	5670	6.4	114	6.4	20.6	2609	882
10230	10230 (2019-09-01)60sec.agd	60	0	0		9/4/2019	Wednesday	3	0	0	0	0	0	446	217	24	0	0	64.92%	31.59%	3.49%	0.00%	0.00%	24	3.49%	2	192376	146530	195778	280	213.3	285	4978	3451	4630	280	213.3	285	311140.8	484.6	6118.9	452.9	5096	7.4	111	7.4	23.3	1119	687
10230	10230 (2019-09-01)60sec.agd	60	0	0		9/5/2019	Thursday	4	1	1	1	15	53169	504	131	36	0	0	75.11%	19.52%	5.37%	0.00%	0.00%	36	5.37%	3	184370	106709	150489	274.8	159	224.3	5105	3445	5140	274.8	159	224.3	260818	417.9	6802.5	388.7	2637	3.9	107	3.9	5.6	313	671
10230	10230 (2019-09-01)60sec.agd	60	0	0		9/6/2019	Friday	5	0	0	0	0	0	517	211	6	0	0	70.44%	28.75%	0.82%	0.00%	0.00%	6	0.82%	0.4	139691	151027	193787	190.3	205.8	264	2520	2163	2721	190.3	205.8	264	282623.7	408.4	3764	385	4202	5.7	102	5.7	3.5	282	734
10460	10460 (2019-10-20)60sec.agd	60	0	0		10/20/2019	Sunday	7	0	0	0	0	0	476	193	4	0	0	70.73%	28.68%	0.59%	0.00%	0.00%	4	0.59%	0.3	96353	212108	257219	143.2	315.2	382.2	3550	3716	5201	143.2	315.2	382.2	347037.9	544.8	7311.7	515.7	3483	5.2	113	5.2	3	370	673
10460	10460 (2019-10-20)60sec.agd	60	0	0		10/21/2019	Monday	1	0	0	0	0	0	677	251	4	0	0	72.64%	26.93%	0.43%	0.00%	0.00%	4	0.43%	0.2	119484	236228	354929	128.2	253.5	380.8	2192	2440	2899	128.2	253.5	380.8	442780.6	495.5	4262.2	475.1	3823	4.1	107	4.1	4.8	337	932
10460	10460 (2019-10-20)60sec.agd	60	0	0		10/22/2019	Tuesday	2	0	0	0	0	0	495	216	7	0	0	68.94%	30.08%	0.97%	0.00%	0.00%	7	0.97%	0.5	129692	191174	293727	180.6	266.3	409.1	2905	2610	3185	180.6	266.3	409.1	373688.5	545.1	4558.1	520.5	3765	5.2	104	5.2	13.8	1755	718
10460	10460 (2019-10-20)60sec.agd	60	0	0		10/23/2019	Wednesday	3	0	0	0	0	0	652	205	0	0	0	76.08%	23.92%	0.00%	0.00%	0.00%	0	0.00%	0	98940	190401	247397	115.4	222.2	288.7	1851	2011	3003	115.4	222.2	288.7	327485.8	399.1	3895.8	382.1	3438	4	83	4	9.3	888	857
10460	10460 (2019-10-20)60sec.agd	60	0	0		10/24/2019	Thursday	4	0	0	0	0	0	743	223	9	0	0	76.21%	22.87%	0.92%	0.00%	0.00%	9	0.92%	0.5	128542	230420	287984	131.8	236.3	295.4	2936	2366	2950	131.8	236.3	295.4	390578	418.2	3902.8	400.6	5052	5.2	126	5.2	9.8	1263	975
10821	10821 (2019-03-17)60sec.agd	60	0	0		3/17/2019	Sunday	7	0	0	0	0	0	534	175	38	1	0	71.39%	23.40%	5.08%	0.13%	0.00%	39	5.21%	3	253780	213159	246236	339.3	285	329.2	5823	4585	5024	339.3	285	329.2	412884	569.0	8320.6	552	4938	6.6	114	6.6	18	3485	748
10821	10821 (2019-03-17)60sec.agd	60	0	0		3/18/2019	Monday	1	0	0	0	0	0	710	210	36	0	0	74.27%	21.97%	3.77%	0.00%	0.00%	36	3.77%	2	271962	209301	298971	284.5	218.9	312.7	5296	4883	3165	284.5	218.9	312.7	455141.6	506.2	6022.6	476.1	7137	7.5	116	7.5	0	26	956
10821	10821 (2019-03-17)60sec.agd	60	0	0		3/19/2019	Tuesday	2	0	0	0	0	0	804	234	1	0	0	77.38%	22.52%	0.10%	0.00%	0.00%	1	0.10%	0.1	172064	258978	306188	165.6	249.3	294.7	1993	5692	4416	165.6	249.3	294.7	436379.1	441.4	6939.9	420	5916	5.7	108	5.7	0	0	1039
10821	10821 (2019-03-17)60sec.agd	60	0	0		3/20/2019	Wednesday	3	0	0	0	0	0	566	293	0	0	0	65.89%	34.11%	0.00%	0.00%	0.00%	0	0.00%	0	234308	401089	450661	272.8	466.9	524.6	1805	5766	3591	272.8	466.9	524.6	647200.1	788.5	6535.7	753.4	8344	9.7	104	9.7	0	0	859
10821	10821 (2019-03-17)60sec.agd	60	0	0		3/21/2019	Thursday	4	0	0	0	0	0	399	242	4	0	0	61.86%	37.52%	0.62%	0.00%	0.00%	4	0.62%	0.3	167632	252013	334568	259.9	390.7	518.7	2655	5570	3816	259.9	390.7	518.7	451161.6	733.7	6195.2	699.5	4888	7.6	78	7.6	0.5	204	645
10248	10248 (2019-06-02)60sec.agd	60	0	0		6/4/2019	Tuesday	2	1	1	1	13	37147	578	386	60	0	0	56.45%	37.70%	5.86%	0.00%	0.00%	60	5.86%	3.3	420193	343478	562009	410.3	335.4	548.8	4486	3792	5096	410.3	335.4	548.8	781276.8	805.8	6475	763	7412	7.2	63	7.2	4.5	329	1024
10248	10248 (2019-06-02)60sec.agd	60	0	0		6/5/2019	Wednesday	3	0	0	0	0	0	561	300	16	0	0	63.97%	34.21%	1.82%	0.00%	0.00%	16	1.82%	1	245057	217839	244213	279.4	248.4	278.5	3404	3448	2947	279.4	248.4	278.5	408835.9	514.0	5013.8	466.2	6001	6.8	90	6.8	9.4	619	877
10248	10248 (2019-06-02)60sec.agd	60	0	0		6/6/2019	Thursday	4	1	1	1	12	26530	680	263	30	0	0	69.89%	27.03%	3.08%	0.00%	0.00%	30	3.08%	1.8	240817	233283	282236	247.5	239.8	290.1	2768	3069	2571	247.5	239.8	290.1	438259	487.8	4359.2	450.4	5657	5.8	110	5.8	0	0	973
10248	10248 (2019-06-02)60sec.agd	60	0	0		6/7/2019	Friday	5	0	0	0	0	0	623	359	13	0	0	62.61%	36.08%	1.31%	0.00%	0.00%	13	1.31%	0.7	292937	328404	400416	294.4	330.1	402.4	2915	4033	3233	294.4	330.1	402.4	594974.2	632.3	5231.9	598	8463	8.5	134	8.5	0	0	995
10248	10248 (2019-06-02)60sec.agd	60	0	0		6/8/2019	Saturday	6	0	0	0	0	0	794	221	16	0	0	77.01%	21.44%	1.55%	0.00%	0.00%	16	1.55%	0.9	165859	153540	189888	160.9	148.9	184.2	4154	3487	2573	160.9	148.9	184.2	295196.9	314.3	5736.6	286.3	3523	3.4	108	3.4	6.6	176	1031
10790	10790 (2019-08-11)60sec.agd	60	0	0		8/12/2019	Monday	1	0	0	0	0	0	363	453	5	0	0	44.21%	55.18%	0.61%	0.00%	0.00%	5	0.61%	0.3	250825	547170	586682	305.5	666.5	714.6	3057	3298	3955	305.5	666.5	714.6	840537.9	1053.2	5038.3	1023.8	7311	8.9	93	8.9	37.3	1047	821
10790	10790 (2019-08-11)60sec.agd	60	0	0		8/13/2019	Tuesday	2	0	0	0	0	0	460	442	0	0	0	51.00%	49.00%	0.00%	0.00%	0.00%	0	0.00%	0	217420	552981	504393	241	613.1	559.2	1884	2841	3012	241	613.1	559.2	779404.7	884.1	3808	864.1	6137	6.8	59	6.8	142.7	2033	902
10790	10790 (2019-08-11)60sec.agd	60	0	0		8/14/2019	Wednesday	3	0	0	0	0	0	581	285	4	0	0	66.78%	32.76%	0.46%	0.00%	0.00%	4	0.46%	0.3	174045	349277	279171	200.1	401.5	320.9	2219	3308	2404	200.1	401.5	320.9	479815.1	569.4	4439.9	551.5	4304	4.9	56	4.9	104.1	3840	870
10790	10790 (2019-08-11)60sec.agd	60	0	0		8/15/2019	Thursday	4	0	0	0	0	0	550	159	4	0	0	77.14%	22.30%	0.56%	0.00%	0.00%	4	0.56%	0.3	108512	209479	149563	152.2	293.8	209.8	2693	2693	2331	152.2	293.8	209.8	279330.3	414.2	4129.1	391.8	3965	5.6	111	5.6	9	627	713
10790	10790 (2019-08-11)60sec.agd	60	0	0		8/17/2019	Saturday	6	0	0	0	0	0	637	191	14	0	0	75.65%	22.68%	1.66%	0.00%	0.00%	14	1.66%	0.9	141734	250935	199593	168.3	298	237	4056	2731	1928	168.3	298	237	350562.8	440.7	4904.7	416.3	6089	7.2	129	7.2	12.2	2217	842
10789	10789 (2019-08-11)60sec.agd	60	0	0		8/12/2019	Monday	1	0	0	0	0	0	717	187	2	0	0	79.14%	20.64%	0.22%	0.00%	0.00%	2	0.22%	0.1	86715	162372	154135	95.7	179.2	170.1	3499	4218	3227	95.7	179.2	170.1	240087	281.9	6103.2	265	3116	3.4	71	3.4	0	0	906
10789	10789 (2019-08-11)60sec.agd	60	0	0		8/13/2019	Tuesday	2	0	0	0	0	0	745	222	2	0	0	76.88%	22.91%	0.21%	0.00%	0.00%	2	0.21%	0.1	103605	148065	176629	106.9	152.8	182.3	2318	2049	2784	106.9	152.8	182.3	252695.6	276.3	3489.3	260.8	3181	3.3	78	3.3	28.6	4737	969
10789	10789 (2019-08-11)60sec.agd	60	0	0		8/14/2019	Wednesday	3	0	0	0	0	0	760	184	2	0	0	80.34%	19.45%	0.21%	0.00%	0.00%	2	0.21%	0.1	89192	124949	154981	94.3	132.1	163.8	3377	2915	2978	94.3	132.1	163.8	218143.5	246.5	5363.8	230.6	2222	2.3	67	2.3	2.6	1289	946
10789	10789 (2019-08-11)60sec.agd	60	0	0		8/15/2019	Thursday	4	0	0	0	0	0	635	127	2	0	0	83.12%	16.62%	0.26%	0.00%	0.00%	2	0.26%	0.1	60850	113673	171391	79.6	148.8	224.3	2968	2269	3023	79.6	148.8	224.3	214474.1	291.5	4326.9	280.7	2267	3	109	3	0	0	764
10789	10789 (2019-08-11)60sec.agd	60	0	0		8/16/2019	Friday	5	0	0	0	0	0	772	214	0	0	0	78.30%	21.70%	0.00%	0.00%	0.00%	0	0.00%	0	90873	159843	198642	92.2	162.1	201.5	1825	2123	2500	92.2	162.1	201.5	270677.5	291.1	3532	274.5	2913	3	68	3	3.7	506	986
10459	10459 (2019-10-20)60sec.agd	60	0	0		10/21/2019	Monday	1	0	0	0	0	0	440	346	0	0	0	55.98%	44.02%	0.00%	0.00%	0.00%	0	0.00%	0	151822	378620	445206	193.2	481.7	566.4	1590	2413	2788	193.2	481.7	566.4	603830.6	805.0	3571.6	768.2	6698	8.5	63	8.5	26.3	2187	786
10459	10459 (2019-10-20)60sec.agd	60	0	0		10/22/2019	Tuesday	2	0	0	0	0	0	554	314	28	0	0	61.83%	35.04%	3.13%	0.00%	0.00%	28	3.13%	1.8	229746	387887	365079	256.4	432.9	407.5	4296	3042	3020	256.4	432.9	407.5	580105.4	705.9	5221	647.4	8894	9.9	122	9.9	22.1	999	896
10459	10459 (2019-10-20)60sec.agd	60	0	0		10/23/2019	Wednesday	3	0	0	0	0	0	388	504	0	0	0	43.50%	56.50%	0.00%	0.00%	0.00%	0	0.00%	0	190387	429742	638180	213.4	481.8	715.4	1731	2154	4361	213.4	481.8	715.4	792590.1	914.8	4725.3	888.6	8373	9.4	61	9.4	2.6	135	892
10459	10459 (2019-10-20)60sec.agd	60	0	0		10/24/2019	Thursday	4	0	0	0	0	0	354	405	6	0	0	46.27%	52.94%	0.78%	0.00%	0.00%	6	0.78%	0.4	153177	404676	496055	200.2	529	648.4	2542	2910	2924	200.2	529	648.4	658252.6	893.5	4129.7	860.5	7215	9.4	110	9.4	6.8	607	765
10459	10459 (2019-10-20)60sec.agd	60	0	0		10/25/2019	Friday	5	0	0	0	0	0	313	294	2	0	0	51.40%	48.28%	0.33%	0.00%	0.00%	2	0.33%	0.2	122505	306636	410689	201.2	503.5	674.4	3785	2822	2698	201.2	503.5	674.4	526971.1	899.1	4743.5	865.3	5337	8.8	117	8.8	0	0	609
10980	10980 (2019-07-28)60sec.agd	60	0	0		7/29/2019	Monday	1	0	0	0	0	0	683	657	40	0	0	49.49%	47.61%	2.90%	0.00%	0.00%	40	2.90%	1.7	545451	532071	1018954	395.3	385.6	738.4	3632	3528	5146	395.3	385.6	738.4	1272353.6	956.7	6011.3	922	11671	8.5	110	8.5	2.5	620	1380
10980	10980 (2019-07-28)60sec.agd	60	0	0		7/30/2019	Tuesday	2	0	0	0	0	0	748	365	5	0	0	66.91%	32.65%	0.45%	0.00%	0.00%	5	0.45%	0.3	175894	399275	698723	157.3	357.1	625	2365	2700	3113	157.3	357.1	625	823755.5	774.5	4374.2	736.8	6928	6.2	88	6.2	1.6	469	1118
10980	10980 (2019-07-28)60sec.agd	60	0	0		7/31/2019	Wednesday	3	0	0	0	0	0	600	354	3	0	0	62.70%	36.99%	0.31%	0.00%	0.00%	3	0.31%	0.2	171237	547137	368257	178.9	571.7	384.8	2999	2551	3354	178.9	571.7	384.8	681391.4	763.6	5110.2	712	6581	6.9	110	6.9	3.8	988	957
10980	10980 (2019-07-28)60sec.agd	60	0	0		8/1/2019	Thursday	4	0	0	0	0	0	403	634	29	0	0	37.80%	59.47%	2.72%	0.00%	0.00%	29	2.72%	1.5	435482	655036	1013012	408.5	614.5	950.3	4401	5184	4631	408.5	614.5	950.3	1282540.5	1288.2	5691.5	1203.1	11559	10.8	126	10.8	2.5	318	1066
10980	10980 (2019-07-28)60sec.agd	60	0	0		8/2/2019	Friday	5	0	0	0	0	0	409	667	19	0	0	37.35%	60.91%	1.74%	0.00%	0.00%	19	1.74%	1	516811	530529	803143	472	484.5	733.5	2398	4020	3507	472	484.5	733.5	1092517	1049.5	4364.3	997.7	9951	9.1	106	9.1	0.6	426	1095
10980	10980 (2019-07-28)60sec.agd	60	0	0		8/3/2019	Saturday	6	0	0	0	0	0	369	614	19	0	0	36.83%	61.28%	1.90%	0.00%	0.00%	19	1.90%	1	365480	656738	596505	364.8	655.4	595.3	2964	2682	4218	364.8	655.4	595.3	959530.4	1002.5	4545.5	957.6	9627	9.6	129	9.6	205.8	3541	1002
10962	10962 (2019-08-25)60sec.agd	60	0	0		8/26/2019	Monday	1	2	2	2	38	82253	389	543	64	0	0	39.06%	54.52%	6.43%	0.00%	0.00%	64	6.43%	3.8	530115	765527	841220	532.2	768.6	844.6	2751	3389	3319	532.2	768.6	844.6	1254872.3	1300.2	4912.3	1259.9	14851	14.9	98	14.9	5	623	996
10962	10962 (2019-08-25)60sec.agd	60	0	0		8/27/2019	Tuesday	2	1	1	1	17	41977	453	535	26	0	0	44.67%	52.76%	2.56%	0.00%	0.00%	26	2.56%	1.4	436890	576387	583962	430.9	568.4	575.9	2871	3270	4390	430.9	568.4	575.9	929573.3	955.5	5501.9	916.7	11161	11	99	11	8.7	2157	1014
10962	10962 (2019-08-25)60sec.agd	60	0	0		8/28/2019	Wednesday	3	0	0	0	0	0	478	555	40	0	0	44.55%	51.72%	3.73%	0.00%	0.00%	40	3.73%	2.1	480678	656107	686630	448	611.5	639.9	3040	3610	5341	448	611.5	639.9	1064419.3	1033.2	6646.7	992	12600	11.7	96	11.7	1.1	240	1073
10962	10962 (2019-08-25)60sec.agd	60	0	0		8/29/2019	Thursday	4	1	1	1	10	22493	531	489	18	0	0	51.16%	47.11%	1.73%	0.00%	0.00%	18	1.73%	1	360281	614814	683050	347.1	592.3	658	2635	2883	3747	347.1	592.3	658	987094.7	990.0	4658.3	951	11416	11	92	11	3	511	1038
10962	10962 (2019-08-25)60sec.agd	60	0	0		8/30/2019	Friday	5	0	0	0	0	0	631	450	22	0	0	57.21%	40.80%	1.99%	0.00%	0.00%	22	1.99%	1.2	371556	528174	692156	336.9	478.9	627.5	3216	3273	3427	336.9	478.9	627.5	946626.4	891.9	4912.4	858.2	7899	7.2	90	7.2	44.8	2960	1103
10962	10962 (2019-08-25)60sec.agd	60	0	0		8/31/2019	Saturday	6	0	0	0	0	0	720	247	20	0	0	72.95%	25.03%	2.03%	0.00%	0.00%	20	2.03%	1.1	198017	235652	240162	200.6	238.8	243.3	2718	2185	2677	200.6	238.8	243.3	390410.5	413.5	3657.6	395.6	6471	6.6	98	6.6	19.1	2167	987
10797	10797 (2019-09-01)60sec.agd	60	0	0		9/2/2019	Monday	1	1	1	1	27	62461	501	145	31	0	0	74.00%	21.42%	4.58%	0.00%	0.00%	31	4.58%	2.6	142804	144886	179145	210.9	214	264.6	2603	2043	2309	210.9	214	264.6	271068	437.5	3866.9	400.4	5998	8.9	107	8.9	8.6	457	677
10797	10797 (2019-09-01)60sec.agd	60	0	0		9/3/2019	Tuesday	2	4	4	4	63	158417	541	187	74	0	0	67.46%	23.32%	9.23%	0.00%	0.00%	74	9.23%	4.9	274853	309821	296801	342.7	386.3	370.1	3866	2119	1745	342.7	386.3	370.1	509533.2	697.2	4383.9	635.3	11647	14.5	164	14.5	19.3	864	802
10797	10797 (2019-09-01)60sec.agd	60	0	0		9/4/2019	Wednesday	3	0	0	0	0	0	605	161	1	0	0	78.88%	20.99%	0.13%	0.00%	0.00%	1	0.13%	0.1	80190	142354	142202	104.6	185.6	185.4	2163	2071	2118	104.6	185.6	185.4	216602.2	304.9	3357	282.4	2949	3.8	97	3.8	3.8	331	767
10797	10797 (2019-09-01)60sec.agd	60	0	0		9/5/2019	Thursday	4	2	2	2	30	80467	518	141	36	0	0	74.53%	20.29%	5.18%	0.00%	0.00%	36	5.18%	2.8	167562	135854	185484	241.1	195.5	266.9	3336	2172	2086	241.1	195.5	266.9	284495.4	460.1	3522.3	409.3	7024	10.1	120	10.1	12.6	486	695
10797	10797 (2019-09-01)60sec.agd	60	0	0		9/6/2019	Friday	5	1	1	1	13	32449	519	134	20	0	0	77.12%	19.91%	2.97%	0.00%	0.00%	20	2.97%	1.7	122924	118593	148698	182.7	176.2	220.9	2991	2117	3078	182.7	176.2	220.9	226463.5	369.4	3906.4	336.5	4768	7.1	112	7.1	8.2	808	673
10797	10797 (2019-09-01)60sec.agd	60	0	0		9/7/2019	Saturday	6	1	1	1	11	24770	587	162	22	0	0	76.13%	21.01%	2.85%	0.00%	0.00%	22	2.85%	1.5	143739	206760	185444	186.4	268.2	240.5	2526	2426	2225	186.4	268.2	240.5	312730	438.1	3438.9	405.6	6790	8.8	105	8.8	71.9	1782	771
10796	10796 (2019-09-01)60sec.agd	60	0	0		9/2/2019	Monday	1	0	0	0	0	0	263	443	26	0	0	35.93%	60.52%	3.55%	0.00%	0.00%	26	3.55%	1.9	379036	179493	303824	517.8	245.2	415.1	2785	2727	4173	517.8	245.2	415.1	517875.5	755.2	5554.5	707.5	6228	8.5	82	8.5	1.9	657	732
10796	10796 (2019-09-01)60sec.agd	60	0	0		9/3/2019	Tuesday	2	0	0	0	0	0	306	350	7	0	0	46.15%	52.79%	1.06%	0.00%	0.00%	7	1.06%	0.6	251712	207444	402146	379.7	312.9	606.6	3178	2727	4786	379.7	312.9	606.6	517796.6	818.5	5210.1	781	5909	8.9	87	8.9	4.5	720	663
10796	10796 (2019-09-01)60sec.agd	60	0	0		9/4/2019	Wednesday	3	0	0	0	0	0	269	479	20	0	0	35.03%	62.37%	2.60%	0.00%	0.00%	20	2.60%	1.4	338561	181730	285805	440.8	236.6	372.1	3406	2154	2377	440.8	236.6	372.1	478888.1	644.6	4550.7	623.6	6371	8.3	87	8.3	43.1	1716	768
10796	10796 (2019-09-01)60sec.agd	60	0	0		9/5/2019	Thursday	4	0	0	0	0	0	510	324	18	0	0	59.86%	38.03%	2.11%	0.00%	0.00%	18	2.11%	1.2	289975	168612	306058	340.3	197.9	359.2	3874	1977	2338	340.3	197.9	359.2	454078.2	558.2	4472.6	533	5276	6.2	76	6.2	0.7	107	852
10796	10796 (2019-09-01)60sec.agd	60	0	0		9/6/2019	Friday	5	0	0	0	0	0	432	296	25	0	0	57.37%	39.31%	3.32%	0.00%	0.00%	25	3.32%	1.8	279414	192871	384172	371.1	256.1	510.2	3045	2089	5594	371.1	256.1	510.2	512698.3	712.0	6123.7	680.9	6433	8.5	93	8.5	74.5	1937	753
10796	10796 (2019-09-01)60sec.agd	60	0	0		9/7/2019	Saturday	6	0	0	0	0	0	357	288	18	0	0	53.85%	43.44%	2.71%	0.00%	0.00%	18	2.71%	1.5	244970	174855	318350	369.5	263.7	480.2	3085	2246	6360	369.5	263.7	480.2	438099.6	698.1	6752	660.8	5571	8.4	97	8.4	4.8	547	663
10966	10966 (2019-08-25)60sec.agd	60	0	0		8/25/2019	Sunday	7	0	0	0	0	0	653	148	3	0	0	81.22%	18.41%	0.37%	0.00%	0.00%	3	0.37%	0.2	78255	62194	81383	97.3	77.4	101.2	3776	2664	3298	97.3	77.4	101.2	128899.7	181.8	4905.3	160.3	1363	1.7	51	1.7	4.5	1036	804
10966	10966 (2019-08-25)60sec.agd	60	0	0		8/26/2019	Monday	1	0	0	0	0	0	729	194	2	0	0	78.81%	20.97%	0.22%	0.00%	0.00%	2	0.22%	0.1	97911	202675	272198	105.8	219.1	294.3	3161	3130	2824	105.8	219.1	294.3	353207.4	405.5	5210	381.8	3079	3.3	54	3.3	0.5	127	925
10966	10966 (2019-08-25)60sec.agd	60	0	0		8/27/2019	Tuesday	2	0	0	0	0	0	750	56	0	0	0	93.05%	6.95%	0.00%	0.00%	0.00%	0	0.00%	0	16585	80299	74599	20.6	99.6	92.6	797	1572	1488	20.6	99.6	92.6	110851.3	145.1	2194	137.5	814	1	40	1	0	0	806
10966	10966 (2019-08-25)60sec.agd	60	0	0		8/28/2019	Wednesday	3	0	0	0	0	0	617	142	2	0	0	81.08%	18.66%	0.26%	0.00%	0.00%	2	0.26%	0.1	65596	136061	170723	86.2	178.8	224.3	2365	2293	2492	86.2	178.8	224.3	227951.3	317.2	4101.7	299.5	2913	3.8	90	3.8	0.1	39	761
10966	10966 (2019-08-25)60sec.agd	60	0	0		8/30/2019	Friday	5	0	0	0	0	0	848	131	1	0	0	86.53%	13.37%	0.10%	0.00%	0.00%	1	0.10%	0.1	54373	147866	103104	55.5	150.9	105.2	2164	1956	2250	55.5	150.9	105.2	188284.9	213.5	3683.9	192.1	2730	2.8	102	2.8	0.1	38	980
10966	10966 (2019-08-25)60sec.agd	60	0	0		8/31/2019	Saturday	6	0	0	0	0	0	844	126	1	0	0	86.92%	12.98%	0.10%	0.00%	0.00%	1	0.10%	0.1	41662	161594	113594	42.9	166.4	117	2588	2316	2245	42.9	166.4	117	201871.1	237.4	3785.4	207.9	2196	2.3	60	2.3	0	0	971
11014	11014 (2019-06-09)60sec.agd	60	0	0		6/10/2019	Monday	1	3	3	3	69	278868	735	223	93	0	0	69.93%	21.22%	8.85%	0.00%	0.00%	93	8.85%	5.2	483115	387238	303930	459.7	368.4	289.2	4838	2946	3261	459.7	368.4	289.2	689729.5	695.5	5684.7	656.3	14694	14	126	14	5	464	1051
11014	11014 (2019-06-09)60sec.agd	60	0	0		6/11/2019	Tuesday	2	2	2	2	37	137425	599	270	68	3	0	63.72%	28.72%	7.23%	0.32%	0.00%	71	7.55%	4.2	406029	371136	353301	431.9	394.8	375.9	7075	3895	3679	431.9	394.8	375.9	653776	735.6	7602.4	695.5	11234	12	130	12	9.3	790	940
11014	11014 (2019-06-09)60sec.agd	60	0	0		6/12/2019	Wednesday	3	2	2	2	72	240111	520	273	107	0	0	57.78%	30.33%	11.89%	0.00%	0.00%	107	11.89%	6.3	472646	415919	305349	525.2	462.1	339.3	3994	3961	2773	525.2	462.1	339.3	699729.1	819.7	5353.8	777.5	15787	17.5	116	17.5	0	25	900
11014	11014 (2019-06-09)60sec.agd	60	0	0		6/13/2019	Thursday	4	1	1	1	69	336991	569	302	133	2	0	56.56%	30.02%	13.22%	0.20%	0.00%	135	13.42%	7.5	706349	602668	410792	702.1	599.1	408.3	5934	3512	2757	702.1	599.1	408.3	1015326.4	1070.1	6930	1009.3	20752	20.6	125	20.6	0	0	1006
11014	11014 (2019-06-09)60sec.agd	60	0	0		6/14/2019	Friday	5	0	0	0	0	0	535	286	56	0	0	61.00%	32.61%	6.39%	0.00%	0.00%	56	6.39%	3.3	334695	304424	278198	381.6	347.1	317.2	3981	2572	2743	381.6	347.1	317.2	531120.4	647.3	4745.9	605.6	10746	12.3	116	12.3	0.4	75	877
11014	11014 (2019-06-09)60sec.agd	60	0	0		6/15/2019	Saturday	6	0	0	0	0	0	417	208	27	0	0	63.96%	31.90%	4.14%	0.00%	0.00%	27	4.14%	1.9	213302	274329	192222	327.2	420.8	294.8	3328	3565	3761	327.2	420.8	294.8	397118.9	638.4	5656.7	609.1	8703	13.3	116	13.3	16	1659	652
11013	11013 (2019-06-02)60sec.agd	60	0	0		6/2/2019	Sunday	7	0	0	0	0	0	692	83	0	0	0	89.29%	10.71%	0.00%	0.00%	0.00%	0	0.00%	0	36022	66256	47599	46.5	85.5	61.4	1221	1668	1444	46.5	85.5	61.4	89180.2	123.2	2197.4	115.1	1613	2.1	68	2.1	0.9	321	775
11013	11013 (2019-06-02)60sec.agd	60	0	0		6/3/2019	Monday	1	0	0	0	0	0	1029	108	0	0	0	90.50%	9.50%	0.00%	0.00%	0.00%	0	0.00%	0	49011	72162	81464	43.1	63.5	71.6	1149	1623	1743	43.1	63.5	71.6	119355.8	112.7	2644.3	105	2227	2	66	2	1.7	279	1137
11013	11013 (2019-06-02)60sec.agd	60	0	0		6/4/2019	Tuesday	2	0	0	0	0	0	903	168	1	0	0	84.24%	15.67%	0.09%	0.00%	0.00%	1	0.09%	0.1	68006	103374	140496	63.4	96.4	131.1	2042	2261	2523	63.4	96.4	131.1	187216.8	186.2	3955.7	174.6	1968	1.8	76	1.8	19.5	1024	1072
11013	11013 (2019-06-02)60sec.agd	60	0	0		6/5/2019	Wednesday	3	0	0	0	0	0	775	218	0	0	0	78.05%	21.95%	0.00%	0.00%	0.00%	0	0.00%	0	112846	124315	237133	113.6	125.2	238.8	1929	2165	2835	113.6	125.2	238.8	290552.1	306.7	3308.4	292.6	3045	3.1	80	3.1	31.9	879	993
11013	11013 (2019-06-02)60sec.agd	60	0	0		6/7/2019	Friday	5	0	0	0	0	0	638	85	0	0	0	88.24%	11.76%	0.00%	0.00%	0.00%	0	0.00%	0	34345	53827	41190	47.5	74.4	57	1514	1548	1335	47.5	74.4	57	75983.8	118.5	2145.9	105.1	1167	1.6	74	1.6	1.1	160	723
11013	11013 (2019-06-02)60sec.agd	60	0	0		6/8/2019	Saturday	6	0	0	0	0	0	877	101	1	0	0	89.58%	10.32%	0.10%	0.00%	0.00%	1	0.10%	0.1	36603	83366	70509	37.4	85.2	72	2513	1979	2891	37.4	85.2	72	115157.2	127.1	4311.6	117.6	1160	1.2	66	1.2	1.5	234	979
11006	11006 (2019-05-19)60sec.agd	60	0	0		5/20/2019	Monday	1	2	2	2	25	85655	377	443	51	1	0	43.23%	50.80%	5.85%	0.11%	0.00%	52	5.96%	3.5	408304	384402	604455	468.2	440.8	693.2	5734	4887	5669	468.2	440.8	693.2	824525.9	991.3	7667.3	945.6	12698	14.6	136	14.6	0	36	872
11006	11006 (2019-05-19)60sec.agd	60	0	0		5/21/2019	Tuesday	2	4	4	4	61	246772	344	501	98	16	0	35.87%	52.24%	10.22%	1.67%	0.00%	114	11.89%	6.7	707382	607848	718497	737.6	633.8	749.2	6647	3169	3138	737.6	633.8	749.2	1177330.2	1314.7	7169.9	1227.7	17607	18.4	133	18.4	2.5	317	959
11006	11006 (2019-05-19)60sec.agd	60	0	0		5/22/2019	Wednesday	3	1	1	1	16	92712	380	491	29	13	0	41.62%	53.78%	3.18%	1.42%	0.00%	42	4.60%	2.6	424623	431493	704002	465.1	472.6	771.1	6647	3667	3422	465.1	472.6	771.1	928498.6	1077.5	7503.8	1017	12001	13.1	180	13.1	2.4	196	913
11006	11006 (2019-05-19)60sec.agd	60	0	0		5/23/2019	Thursday	4	0	0	0	0	0	310	614	29	0	0	32.53%	64.43%	3.04%	0.00%	0.00%	29	3.04%	1.7	371580	513509	739934	389.9	538.8	776.4	3725	2687	4407	389.9	538.8	776.4	974302.6	1066.1	5960.9	1022.4	10054	10.5	110	10.5	0	0	953
11006	11006 (2019-05-19)60sec.agd	60	0	0		5/24/2019	Friday	5	1	1	1	17	83505	437	532	29	3	0	43.66%	53.15%	2.90%	0.30%	0.00%	32	3.20%	1.8	368029	404897	599389	367.7	404.5	598.8	6074	2672	4043	367.7	404.5	598.8	811575.1	860.7	7299.2	810.8	9766	9.8	142	9.8	0	0	1001
11006	11006 (2019-05-19)60sec.agd	60	0	0		5/25/2019	Saturday	6	1	1	1	10	24803	401	435	35	0	0	46.04%	49.94%	4.02%	0.00%	0.00%	35	4.02%	2.3	359436	380379	570678	412.7	436.7	655.2	4457	2893	3744	412.7	436.7	655.2	774309.9	926.0	5399.6	889	9560	11	116	11	0.1	39	871
10674	10674 (2019-09-29)60sec.agd	60	0	0		9/30/2019	Monday	1	0	0	0	0	0	592	297	21	0	0	65.05%	32.64%	2.31%	0.00%	0.00%	21	2.31%	1.3	226431	220332	341116	248.8	242.1	374.9	3998	4910	5021	248.8	242.1	374.9	464948.7	533.8	8081	510.9	5316	5.8	83	5.8	6	560	910
10674	10674 (2019-09-29)60sec.agd	60	0	0		10/1/2019	Tuesday	2	0	0	0	0	0	647	365	33	0	0	61.91%	34.93%	3.16%	0.00%	0.00%	33	3.16%	1.8	301345	218478	441735	288.4	209.1	422.7	3476	2765	5124	288.4	209.1	422.7	577642.8	577.6	6468.7	552.8	8067	7.7	127	7.7	0.1	28	1045
10674	10674 (2019-09-29)60sec.agd	60	0	0		10/2/2019	Wednesday	3	1	1	1	12	29510	603	245	23	0	0	69.23%	28.13%	2.64%	0.00%	0.00%	23	2.64%	1.5	194195	128350	319293	223	147.4	366.6	3608	2312	4767	223	147.4	366.6	395137.2	479.4	5718.5	453.7	6598	7.6	122	7.6	3.2	442	871
10674	10674 (2019-09-29)60sec.agd	60	0	0		10/3/2019	Thursday	4	0	0	0	0	0	545	326	19	0	0	61.24%	36.63%	2.13%	0.00%	0.00%	19	2.13%	1.2	234767	164893	350653	263.8	185.3	394	3240	2345	2802	263.8	185.3	394	453059.3	542.4	4508.6	509.1	7221	8.1	118	8.1	11.5	519	890
10674	10674 (2019-09-29)60sec.agd	60	0	0		10/4/2019	Friday	5	0	0	0	0	0	437	356	6	0	0	54.69%	44.56%	0.75%	0.00%	0.00%	6	0.75%	0.4	235647	159900	305469	294.9	200.1	382.3	3213	2322	2631	294.9	200.1	382.3	417622.8	562.4	3624.7	522.7	3292	4.1	57	4.1	12.5	567	799
10674	10674 (2019-09-29)60sec.agd	60	0	0		10/5/2019	Saturday	6	0	0	0	0	0	429	295	13	0	0	58.21%	40.03%	1.76%	0.00%	0.00%	13	1.76%	1	231271	169277	289957	313.8	229.7	393.4	3576	1632	2684	313.8	229.7	393.4	407696	592.5	4031.9	553.2	5509	7.5	99	7.5	0.1	36	737
10907	10907 (2019-05-05)60sec.agd	60	0	0		5/6/2019	Monday	1	0	0	0	0	0	648	279	34	0	0	67.43%	29.03%	3.54%	0.00%	0.00%	34	3.54%	2	272772	205602	319399	283.8	213.9	332.4	4453	2996	3452	283.8	213.9	332.4	467645.7	508.2	5498.5	486.6	4507	4.7	121	4.7	0.8	210	961
10907	10907 (2019-05-05)60sec.agd	60	0	0		5/7/2019	Tuesday	2	0	0	0	0	0	579	288	52	0	0	63.00%	31.34%	5.66%	0.00%	0.00%	52	5.66%	3.1	360598	220531	307077	392.4	240	334.1	3783	3076	4043	392.4	240	334.1	522456.8	591.4	6333.9	568.5	5104	5.6	58	5.6	0	0	919
10907	10907 (2019-05-05)60sec.agd	60	0	0		5/8/2019	Wednesday	3	2	2	2	22	64120	560	269	89	0	0	61.00%	29.30%	9.69%	0.00%	0.00%	89	9.69%	5.6	438076	218194	247428	477.2	237.7	269.5	4502	3035	3299	477.2	237.7	269.5	548397.5	620.8	5882.4	597.4	4916	5.4	57	5.4	0	0	918
10907	10907 (2019-05-05)60sec.agd	60	0	0		5/9/2019	Thursday	4	0	0	0	0	0	531	378	81	0	0	53.64%	38.18%	8.18%	0.00%	0.00%	81	8.18%	4.5	473356	292520	425579	478.1	295.5	429.9	3429	3001	3903	478.1	295.5	429.9	700536.5	730.0	5840	707.6	6243	6.3	62	6.3	0	0	990
10907	10907 (2019-05-05)60sec.agd	60	0	0		5/10/2019	Friday	5	0	0	0	0	0	596	247	63	0	0	65.78%	27.26%	6.95%	0.00%	0.00%	63	6.95%	3.7	347437	211724	237161	383.5	233.7	261.8	3556	2486	3233	383.5	233.7	261.8	470940.4	537.0	5065.6	519.8	4717	5.2	60	5.2	0	0	906
10907	10907 (2019-05-05)60sec.agd	60	0	0		5/11/2019	Saturday	6	1	1	1	12	37320	697	179	35	0	0	76.51%	19.65%	3.84%	0.00%	0.00%	35	3.84%	2.1	225964	165876	242966	248	182.1	266.7	5342	2894	3397	248	182.1	266.7	370954.2	428.0	6340.8	407.2	4998	5.5	121	5.5	0	28	911
11034	11034 (2019-06-02)60sec.agd	60	0	0		6/2/2019	Sunday	7	0	0	0	0	0	363	263	10	0	0	57.08%	41.35%	1.57%	0.00%	0.00%	10	1.57%	0.8	155210	230695	304592	244	362.7	478.9	3281	4177	3839	244	362.7	478.9	412415.6	694.8	6553.6	648.5	5446	8.6	112	8.6	0.3	54	636
11034	11034 (2019-06-02)60sec.agd	60	0	0		6/4/2019	Tuesday	2	1	1	1	13	37084	486	454	36	0	0	49.80%	46.52%	3.69%	0.00%	0.00%	36	3.69%	2.1	359646	354630	507148	368.5	363.4	519.6	3941	3707	4446	368.5	363.4	519.6	715756.1	802.5	5693.6	733.4	7324	7.5	95	7.5	0.5	382	976
11034	11034 (2019-06-02)60sec.agd	60	0	0		6/5/2019	Wednesday	3	0	0	0	0	0	586	350	12	0	0	61.81%	36.92%	1.27%	0.00%	0.00%	12	1.27%	0.7	218874	255372	307519	230.9	269.4	324.4	4072	3423	4709	230.9	269.4	324.4	455728.7	529.5	7104.4	480.7	4251	4.5	88	4.5	7.4	1336	948
11034	11034 (2019-06-02)60sec.agd	60	0	0		6/6/2019	Thursday	4	0	0	0	0	0	541	488	32	0	0	50.99%	45.99%	3.02%	0.00%	0.00%	32	3.02%	1.7	389781	409470	403903	367.4	385.9	380.7	3968	3314	4894	367.4	385.9	380.7	694789.6	711.1	6953.1	654.8	8470	8	122	8	3.9	220	1061
11034	11034 (2019-06-02)60sec.agd	60	0	0		6/7/2019	Friday	5	0	0	0	0	0	617	390	29	0	0	59.56%	37.64%	2.80%	0.00%	0.00%	29	2.80%	1.6	344716	390575	435166	332.7	377	420	2798	2725	3592	332.7	377	420	678783.8	706.7	5143.5	655.2	8173	7.9	115	7.9	0.8	272	1036
11034	11034 (2019-06-02)60sec.agd	60	0	0		6/8/2019	Saturday	6	0	0	0	0	0	739	462	20	0	0	60.52%	37.84%	1.64%	0.00%	0.00%	20	1.64%	0.9	293141	402985	643125	240.1	330	526.7	3674	3195	4317	240.1	330	526.7	813595.9	717.2	6507.1	666.3	6679	5.5	110	5.5	48.1	781	1221
11033	11033 (2019-06-02)60sec.agd	60	0	0		6/2/2019	Sunday	7	0	0	0	0	0	429	246	26	0	0	61.20%	35.09%	3.71%	0.00%	0.00%	26	3.71%	2	230424	273168	277911	328.7	389.7	396.4	3303	4725	4680	328.7	389.7	396.4	452714.6	680.6	7425.5	645.8	5748	8.2	108	8.2	40.8	903	701
11033	11033 (2019-06-02)60sec.agd	60	0	0		6/3/2019	Monday	1	3	3	3	50	172511	334	305	78	2	0	46.45%	42.42%	10.85%	0.28%	0.00%	80	11.13%	6.2	494675	539232	525835	688	750	731.3	7472	8667	7266	688	750	731.3	901097.6	1303.2	11052.4	1253.3	11925	16.6	113	16.6	9.3	567	719
11033	11033 (2019-06-02)60sec.agd	60	0	0		6/5/2019	Wednesday	3	0	0	0	0	0	652	296	30	0	0	66.67%	30.27%	3.07%	0.00%	0.00%	30	3.07%	1.7	261418	356489	296335	267.3	364.5	303	4225	2805	3253	267.3	364.5	303	532201.3	580.4	5076.9	544.2	8565	8.8	114	8.8	3	241	978
11033	11033 (2019-06-02)60sec.agd	60	0	0		6/6/2019	Thursday	4	0	0	0	0	0	545	387	10	0	0	57.86%	41.08%	1.06%	0.00%	0.00%	10	1.06%	0.6	261616	400012	425650	277.7	424.6	451.9	4226	2512	2634	277.7	424.6	451.9	640023.8	711.5	5214.3	679.4	9705	10.3	113	10.3	0	0	942
11033	11033 (2019-06-02)60sec.agd	60	0	0		6/7/2019	Friday	5	0	0	0	0	0	477	451	12	0	0	50.74%	47.98%	1.28%	0.00%	0.00%	12	1.28%	0.8	323860	403841	566885	344.5	429.6	603.1	3489	3257	3293	344.5	429.6	603.1	767679.3	848.8	4732	816.7	10593	11.3	110	11.3	0	0	940
11033	11033 (2019-06-02)60sec.agd	60	0	0		6/8/2019	Saturday	6	0	0	0	0	0	485	479	29	0	0	48.84%	48.24%	2.92%	0.00%	0.00%	29	2.92%	1.6	391317	458005	716573	394.1	461.2	721.6	3941	2387	3241	394.1	461.2	721.6	936148.7	979.9	4815.5	942.7	12514	12.6	112	12.6	0	0	993
10783	10783 (2019-08-25)60sec.agd	60	0	0		8/26/2019	Monday	1	2	2	2	34	94145	538	344	58	0	0	57.23%	36.60%	6.17%	0.00%	0.00%	58	6.17%	3.6	302812	438107	410865	322.1	466.1	437.1	3585	2388	3044	322.1	466.1	437.1	672638.8	791.8	4216.9	715.6	11945	12.7	135	12.7	0	44	940
10783	10783 (2019-08-25)60sec.agd	60	0	0		8/27/2019	Tuesday	2	1	1	1	13	30502	373	378	49	0	0	46.63%	47.25%	6.13%	0.00%	0.00%	49	6.13%	3.5	304423	388773	381840	380.5	486	477.3	4484	1969	2367	380.5	486	477.3	624195.2	861.1	4932.4	780.2	12848	16.1	132	16.1	2.2	290	800
10783	10783 (2019-08-25)60sec.agd	60	0	0		8/28/2019	Wednesday	3	0	0	0	0	0	563	321	29	0	0	61.66%	35.16%	3.18%	0.00%	0.00%	29	3.18%	1.8	233677	390802	306921	255.9	428	336.2	3644	2596	3586	255.9	428	336.2	549119	642.8	4928.1	601.4	9242	10.1	148	10.1	4.7	295	913
10783	10783 (2019-08-25)60sec.agd	60	0	0		8/29/2019	Thursday	4	1	1	1	17	36578	601	256	68	0	0	64.97%	27.68%	7.35%	0.00%	0.00%	68	7.35%	4.3	302820	389217	220470	327.4	420.8	238.3	3936	2360	3033	327.4	420.8	238.3	540182.2	640.4	4531.8	584	14700	15.9	138	15.9	0.6	100	925
10783	10783 (2019-08-25)60sec.agd	60	0	0		8/30/2019	Friday	5	0	0	0	0	0	484	380	4	0	0	55.76%	43.78%	0.46%	0.00%	0.00%	4	0.46%	0.3	190510	375000	419432	219.5	432	483.2	3337	3148	3136	219.5	432	483.2	594005.3	715.3	4762	684.3	6117	7	92	7	27.2	3732	868
10783	10783 (2019-08-25)60sec.agd	60	0	0		8/31/2019	Saturday	6	0	0	0	0	0	670	291	0	0	0	69.72%	30.28%	0.00%	0.00%	0.00%	0	0.00%	0	106971	287163	228303	111.3	298.8	237.6	1877	1997	1882	111.3	298.8	237.6	382135.6	420.4	3153.5	397.6	3690	3.8	73	3.8	1.6	898	961
10994	10994 (2019-11-03)60sec.agd	60	0	0		11/4/2019	Monday	1	0	0	0	0	0	573	334	24	0	0	61.55%	35.88%	2.58%	0.00%	0.00%	24	2.58%	1.4	230954	269614	352426	248.1	289.6	378.5	4458	2656	3060	248.1	289.6	378.5	500235.5	573.2	5667.8	537.3	5341	5.7	88	5.7	1.6	557	931
10994	10994 (2019-11-03)60sec.agd	60	0	0		11/5/2019	Tuesday	2	1	1	1	10	33772	515	377	28	1	0	55.92%	40.93%	3.04%	0.11%	0.00%	29	3.15%	1.7	301188	326070	540281	327	354	586.6	5867	2496	3017	327	354	586.6	699242	811.9	6464.5	759.2	7957	8.6	113	8.6	4.2	1016	921
10994	10994 (2019-11-03)60sec.agd	60	0	0		11/6/2019	Wednesday	3	0	0	0	0	0	536	372	19	0	0	57.82%	40.13%	2.05%	0.00%	0.00%	19	2.05%	1.2	241185	248874	371189	260.2	268.5	400.4	4170	2352	2736	260.2	268.5	400.4	507828.5	579.4	5074.8	547.8	5534	6	98	6	1.2	208	927
10994	10994 (2019-11-03)60sec.agd	60	0	0		11/7/2019	Thursday	4	0	0	0	0	0	612	371	23	0	0	60.83%	36.88%	2.29%	0.00%	0.00%	23	2.29%	1.3	249834	326894	423577	248.3	324.9	421.1	4360	2746	3070	248.3	324.9	421.1	590503.3	620.5	5050.7	587	5862	5.8	90	5.8	3.3	1464	1006
10994	10994 (2019-11-03)60sec.agd	60	0	0		11/8/2019	Friday	5	0	0	0	0	0	564	166	21	3	0	74.80%	22.02%	2.79%	0.40%	0.00%	24	3.18%	1.8	165440	154529	194534	219.4	204.9	258	6254	2616	2661	219.4	204.9	258	298484.6	427.4	7064.7	395.9	4126	5.5	120	5.5	7	660	754
10994	10994 (2019-11-03)60sec.agd	60	0	0		11/9/2019	Saturday	6	0	0	0	0	0	639	224	24	1	0	71.96%	25.23%	2.70%	0.11%	0.00%	25	2.82%	1.7	206636	169317	246953	232.7	190.7	278.1	6208	2208	3008	232.7	190.7	278.1	363802.8	440.2	6926.4	409.7	4796	5.4	112	5.4	0.7	334	888
10684	10684 (2019-11-03)60sec.agd	60	0	0		11/3/2019	Sunday	7	1	1	1	13	26998	159	401	44	0	0	26.32%	66.39%	7.28%	0.00%	0.00%	44	7.28%	4	442368	558866	554759	732.4	925.3	918.5	3023	3328	2938	732.4	925.3	918.5	903204.4	1553.4	4290.4	1495.4	16436	27.2	117	27.2	85.7	1211	604
10684	10684 (2019-11-03)60sec.agd	60	0	0		11/4/2019	Monday	1	5	5	5	90	279492	583	321	115	0	0	57.21%	31.50%	11.29%	0.00%	0.00%	115	11.29%	6.4	603482	478696	372427	592.2	469.8	365.5	4149	2800	2932	592.2	469.8	365.5	855594.7	918.5	4569.3	839.6	22006	21.6	133	21.6	58.5	2293	1019
10684	10684 (2019-11-03)60sec.agd	60	0	0		11/6/2019	Wednesday	3	3	3	3	43	101691	274	441	79	0	0	34.51%	55.54%	9.95%	0.00%	0.00%	79	9.95%	5.6	558776	642191	611611	703.7	808.8	770.3	3198	3307	3120	703.7	808.8	770.3	1048192.7	1396.7	4286.1	1320.1	20790	26.2	130	26.2	231.3	3868	794
10684	10684 (2019-11-03)60sec.agd	60	0	0		11/7/2019	Thursday	4	2	2	2	30	86747	289	415	97	0	0	36.08%	51.81%	12.11%	0.00%	0.00%	97	12.11%	6.9	593217	545145	758351	740.6	680.6	946.8	3931	3040	3904	740.6	680.6	946.8	1106429.3	1442.3	5622.7	1381.3	19068	23.8	126	23.8	159.5	3895	801
10684	10684 (2019-11-03)60sec.agd	60	0	0		11/8/2019	Friday	5	4	4	4	59	172239	362	249	101	0	0	50.84%	34.97%	14.19%	0.00%	0.00%	101	14.19%	7.8	473251	367290	292323	664.7	515.9	410.6	3776	2408	2154	664.7	515.9	410.6	666574.2	1029.2	4129.6	936.2	17025	23.9	132	23.9	378.2	4860	712
10684	10684 (2019-11-03)60sec.agd	60	0	0		11/9/2019	Saturday	6	1	1	1	20	44581	398	496	46	0	0	42.34%	52.77%	4.89%	0.00%	0.00%	46	4.89%	2.9	525407	668809	613575	558.9	711.5	652.7	3306	3945	3044	558.9	711.5	652.7	1048728.9	1168.2	4303.5	1115.7	20442	21.7	122	21.7	35.5	2078	940
10677	10677 (2019-09-29)60sec.agd	60	0	0		9/30/2019	Monday	1	0	0	0	0	0	417	421	4	0	0	49.52%	50.00%	0.48%	0.00%	0.00%	4	0.48%	0.3	190286	380117	535090	226	451.4	635.5	2513	2243	2879	226	451.4	635.5	683387.9	835.7	4213.6	811.6	6391	7.6	57	7.6	1.3	632	842
10677	10677 (2019-09-29)60sec.agd	60	0	0		10/1/2019	Tuesday	2	0	0	0	0	0	496	437	3	0	0	52.99%	46.69%	0.32%	0.00%	0.00%	3	0.32%	0.2	223349	376245	456129	238.6	402	487.3	2230	2494	3208	238.6	402	487.3	632059.1	714.0	3944.1	675.3	6511	7	69	7	0.1	48	936
10677	10677 (2019-09-29)60sec.agd	60	0	0		10/2/2019	Wednesday	3	0	0	0	0	0	459	374	1	0	0	55.04%	44.84%	0.12%	0.00%	0.00%	1	0.12%	0.1	147135	288510	394984	176.4	345.9	473.6	1991	2186	2852	176.4	345.9	473.6	510782.8	630.5	3804.5	612.4	5558	6.7	55	6.7	0.3	103	834
10677	10677 (2019-09-29)60sec.agd	60	0	0		10/3/2019	Thursday	4	0	0	0	0	0	397	374	9	0	0	50.90%	47.95%	1.15%	0.00%	0.00%	9	1.15%	0.6	206630	349971	314425	264.9	448.7	403.1	2902	3000	2840	264.9	448.7	403.1	513847	705.9	4070.8	658.8	7571	9.7	108	9.7	0	0	780
10677	10677 (2019-09-29)60sec.agd	60	0	0		10/4/2019	Friday	5	0	0	0	0	0	599	400	2	0	0	59.84%	39.96%	0.20%	0.00%	0.00%	2	0.20%	0.1	199596	369111	420387	199.4	368.7	420	2962	3194	3479	199.4	368.7	420	593975.4	616.9	4728.7	593.4	7409	7.4	116	7.4	0.3	71	1001
10677	10677 (2019-09-29)60sec.agd	60	0	0		10/5/2019	Saturday	6	0	0	0	0	0	346	400	11	0	0	45.71%	52.84%	1.45%	0.00%	0.00%	11	1.45%	0.8	178851	388315	448858	236.3	513	592.9	3455	2302	3510	236.3	513	592.9	619878.8	849.8	4774.6	818.9	6237	8.2	49	8.2	0	0	757
11004	11004 (2019-06-02)60sec.agd	60	0	0		6/2/2019	Sunday	7	0	0	0	0	0	470	138	11	0	0	75.93%	22.29%	1.78%	0.00%	0.00%	11	1.78%	1	96304	102389	180823	155.6	165.4	292.1	3076	3445	3765	155.6	165.4	292.1	229030.4	394.7	5529.6	370	3260	5.3	98	5.3	0.6	106	619
11004	11004 (2019-06-02)60sec.agd	60	0	0		6/3/2019	Monday	1	0	0	0	0	0	666	176	15	0	0	77.71%	20.54%	1.75%	0.00%	0.00%	15	1.75%	1	170833	285556	322173	199.3	333.2	375.9	2708	4940	5413	199.3	333.2	375.9	463164.7	561.5	7493.6	540.4	5572	6.5	108	6.5	0	33	857
11004	11004 (2019-06-02)60sec.agd	60	0	0		6/4/2019	Tuesday	2	0	0	0	0	0	717	260	15	0	0	72.28%	26.21%	1.51%	0.00%	0.00%	15	1.51%	0.9	240960	394960	465661	242.9	398.1	469.4	3922	3608	4647	242.9	398.1	469.4	656426.1	685.8	6078.2	661.7	7106	7.2	112	7.2	1.3	346	992
11004	11004 (2019-06-02)60sec.agd	60	0	0		6/5/2019	Wednesday	3	0	0	0	0	0	645	186	5	0	0	77.15%	22.25%	0.60%	0.00%	0.00%	5	0.60%	0.3	150273	202337	316979	179.8	242	379.2	2925	3823	4204	179.8	242	379.2	404966.6	509.4	5759.3	484.4	4443	5.3	83	5.3	0	0	836
11004	11004 (2019-06-02)60sec.agd	60	0	0		6/6/2019	Thursday	4	0	0	0	0	0	636	218	8	0	0	73.78%	25.29%	0.93%	0.00%	0.00%	8	0.93%	0.5	181031	264268	359345	210	306.6	416.9	3228	3538	3893	210	306.6	416.9	481392.4	573.8	6171.9	558.5	5422	6.3	101	6.3	0.1	50	862
11004	11004 (2019-06-02)60sec.agd	60	0	0		6/7/2019	Friday	5	0	0	0	0	0	667	270	5	0	0	70.81%	28.66%	0.53%	0.00%	0.00%	5	0.53%	0.3	196834	303603	373581	209	322.3	396.6	2386	3175	4021	209	322.3	396.6	520078	567.5	5277	552.1	5787	6.1	64	6.1	0.1	54	942
11002	11002 (2019-05-12)60sec.agd	60	0	0		5/12/2019	Sunday	7	0	0	0	0	0	507	279	5	0	0	64.10%	35.27%	0.63%	0.00%	0.00%	5	0.63%	0.4	149408	193903	332853	188.9	245.1	420.8	3704	2099	6262	188.9	245.1	420.8	413173.4	555.7	6408.8	522.3	3227	4.1	108	4.1	1.1	295	791
11002	11002 (2019-05-12)60sec.agd	60	0	0		5/13/2019	Monday	1	2	2	2	49	285819	503	376	38	13	7	53.68%	40.13%	4.06%	1.39%	0.75%	58	6.19%	3.4	528007	515840	636110	563.5	550.5	678.9	14928	10586	9098	563.5	550.5	678.9	974432.3	1099.1	19527.9	1039.9	9932	10.6	137	10.6	7.6	796	937
11002	11002 (2019-05-12)60sec.agd	60	0	0		5/15/2019	Wednesday	3	1	1	1	10	54580	546	386	19	6	1	56.99%	40.29%	1.98%	0.63%	0.10%	26	2.71%	1.5	310812	326842	379307	324.4	341.2	395.9	10108	9408	10622	324.4	341.2	395.9	589324.7	648.0	15050.5	615.2	7926	8.3	157	8.3	0.1	78	958
11002	11002 (2019-05-12)60sec.agd	60	0	0		5/16/2019	Thursday	4	0	0	0	0	0	665	363	4	0	0	64.44%	35.17%	0.39%	0.00%	0.00%	4	0.39%	0.2	173372	239506	326646	168	232.1	316.5	2449	2533	2726	168	232.1	316.5	440588.9	443.7	3911.9	426.9	5185	5	87	5	0	0	1032
11002	11002 (2019-05-12)60sec.agd	60	0	0		5/17/2019	Friday	5	0	0	0	0	0	1025	317	5	0	0	76.10%	23.53%	0.37%	0.00%	0.00%	5	0.37%	0.2	154539	237468	318607	114.7	176.3	236.5	3787	3513	2367	114.7	176.3	236.5	426361.1	332.9	5084.6	316.5	4821	3.6	86	3.6	0	0	1347
11002	11002 (2019-05-12)60sec.agd	60	0	0		5/18/2019	Saturday	6	0	0	0	0	0	434	165	10	0	0	71.26%	27.09%	1.64%	0.00%	0.00%	10	1.64%	0.8	107930	121680	146821	177.2	199.8	241.1	3339	2411	2372	177.2	199.8	241.1	219114.8	381.5	4507.7	359.8	3378	5.5	127	5.5	0.1	41	609
11000	11000 (2019-05-12)60sec.agd	60	0	0		5/12/2019	Sunday	7	0	0	0	0	0	533	256	7	0	0	66.96%	32.16%	0.88%	0.00%	0.00%	7	0.88%	0.5	134050	223957	261614	168.4	281.4	328.7	4690	3320	5519	168.4	281.4	328.7	369551.1	482.9	7967.3	464.3	3823	4.8	99	4.8	7.4	1830	796
11000	11000 (2019-05-12)60sec.agd	60	0	0		5/13/2019	Monday	1	2	2	2	27	88860	566	411	40	3	0	55.49%	40.29%	3.92%	0.29%	0.00%	43	4.22%	2.4	341741	581825	542284	335	570.4	531.7	7054	8409	4958	335	570.4	531.7	865666.9	896.4	10829.9	848.7	10852	10.6	130	10.6	0.9	375	1020
11000	11000 (2019-05-12)60sec.agd	60	0	0		5/14/2019	Tuesday	2	0	0	0	0	0	396	336	0	0	0	54.10%	45.90%	0.00%	0.00%	0.00%	0	0.00%	0	148176	362604	309889	202.4	495.4	423.3	1913	2496	2342	202.4	495.4	423.3	499468.7	699.9	3252.7	682.3	5859	8	87	8	3.9	431	732
11000	11000 (2019-05-12)60sec.agd	60	0	0		5/15/2019	Wednesday	3	0	0	0	0	0	475	383	2	0	0	55.23%	44.53%	0.23%	0.00%	0.00%	2	0.23%	0.1	191017	464728	373237	222.1	540.4	434	2261	2580	2922	222.1	540.4	434	625911.7	747.8	4073.1	727.8	7283	8.5	119	8.5	0.9	81	860
11000	11000 (2019-05-12)60sec.agd	60	0	0		5/16/2019	Thursday	4	0	0	0	0	0	468	368	0	0	0	55.98%	44.02%	0.00%	0.00%	0.00%	0	0.00%	0	166205	357239	368539	198.8	427.3	440.8	1790	2327	3102	198.8	427.3	440.8	539504.2	667.5	3434.8	645.3	5703	6.8	81	6.8	2.4	437	836
11000	11000 (2019-05-12)60sec.agd	60	0	0		5/17/2019	Friday	5	0	0	0	0	0	472	290	1	0	0	61.86%	38.01%	0.13%	0.00%	0.00%	1	0.13%	0.1	167660	288618	341333	219.7	378.3	447.4	2156	1997	2815	219.7	378.3	447.4	477408	648.5	3345.2	625.7	5668	7.4	78	7.4	3.1	597	763
10714	10714 (2019-06-30)60sec.agd	60	0	0		7/1/2019	Monday	1	0	0	0	0	0	696	248	1	0	0	73.65%	26.24%	0.11%	0.00%	0.00%	1	0.11%	0.1	91452	252337	279254	96.8	267	295.5	3137	3606	3289	96.8	267	295.5	387324.4	424.4	5801.9	409.9	3857	4.1	76	4.1	2.7	356	945
10714	10714 (2019-06-30)60sec.agd	60	0	0		7/2/2019	Tuesday	2	0	0	0	0	0	659	270	0	0	0	70.94%	29.06%	0.00%	0.00%	0.00%	0	0.00%	0	86882	253965	269438	93.5	273.4	290	1651	2163	2279	93.5	273.4	290	380320.3	426.3	3242.4	409.4	3617	3.9	53	3.9	0	0	929
10714	10714 (2019-06-30)60sec.agd	60	0	0		7/3/2019	Wednesday	3	0	0	0	0	0	595	291	1	0	0	67.08%	32.81%	0.11%	0.00%	0.00%	1	0.11%	0.1	134101	317304	274790	151.2	357.7	309.8	1960	3939	3790	151.2	357.7	309.8	440652.3	519.9	5751.2	496.8	5427	6.1	101	6.1	1.7	109	887
10714	10714 (2019-06-30)60sec.agd	60	0	0		7/4/2019	Thursday	4	0	0	0	0	0	511	252	2	0	0	66.80%	32.94%	0.26%	0.00%	0.00%	2	0.26%	0.1	81764	258383	222655	106.9	337.8	291.1	2686	2708	2463	106.9	337.8	291.1	350745.5	478.8	4292.7	458.5	3720	4.9	83	4.9	39.2	1301	765
10714	10714 (2019-06-30)60sec.agd	60	0	0		7/5/2019	Friday	5	0	0	0	0	0	661	290	10	0	0	68.78%	30.18%	1.04%	0.00%	0.00%	10	1.04%	0.6	138476	334073	319998	144.1	347.6	333	3485	4943	3615	144.1	347.6	333	482886.2	530.8	6341.8	502.5	5500	5.7	107	5.7	0.3	86	961
10714	10714 (2019-06-30)60sec.agd	60	0	0		7/6/2019	Saturday	6	0	0	0	0	0	529	238	4	0	0	68.61%	30.87%	0.52%	0.00%	0.00%	4	0.52%	0.3	95789	204974	294097	124.2	265.9	381.4	2642	2653	3726	124.2	265.9	381.4	371056.5	510.1	4627.1	481.3	3335	4.3	116	4.3	0.2	89	771
10814	10814 (2019-03-17)60sec.agd	60	0	0		3/17/2019	Sunday	7	0	0	0	0	0	392	217	0	0	0	64.37%	35.63%	0.00%	0.00%	0.00%	0	0.00%	0	86495	202341	238127	142	332.3	391	1717	2337	2267	142	332.3	391	324234.1	557.6	3050.5	532.4	2898	4.8	94	4.8	13.1	1261	609
10814	10814 (2019-03-17)60sec.agd	60	0	0		3/19/2019	Tuesday	2	0	0	0	0	0	323	324	0	0	0	49.92%	50.08%	0.00%	0.00%	0.00%	0	0.00%	0	116706	338675	349856	180.4	523.5	540.7	1914	2213	2131	180.4	523.5	540.7	500719.7	800.6	3264.5	773.9	5039	7.8	69	7.8	20	1311	647
10814	10814 (2019-03-17)60sec.agd	60	0	0		3/20/2019	Wednesday	3	0	0	0	0	0	450	355	1	0	0	55.83%	44.04%	0.12%	0.00%	0.00%	1	0.12%	0.1	129790	395425	493040	161	490.6	611.7	2148	2561	2453	161	490.6	611.7	645209.1	822.3	3351.6	800.5	4948	6.1	48	6.1	4.6	2619	806
10814	10814 (2019-03-17)60sec.agd	60	0	0		3/21/2019	Thursday	4	0	0	0	0	0	347	366	2	0	0	48.53%	51.19%	0.28%	0.00%	0.00%	2	0.28%	0.2	180788	356945	428224	252.9	499.2	598.9	2288	2905	2823	252.9	499.2	598.9	586063	848.1	3929.1	819.7	4252	5.9	89	5.9	0.4	60	715
10814	10814 (2019-03-17)60sec.agd	60	0	0		3/22/2019	Friday	5	0	0	0	0	0	372	290	0	0	0	56.19%	43.81%	0.00%	0.00%	0.00%	0	0.00%	0	116903	278966	363717	176.6	421.4	549.4	1536	1825	2626	176.6	421.4	549.4	473052.2	739.3	3285.1	714.6	3809	5.8	80	5.8	0.8	299	662
10814	10814 (2019-03-17)60sec.agd	60	0	0		4/27/2019	Saturday	6	0	0	0	0	0	542	83	2	0	0	86.44%	13.24%	0.32%	0.00%	0.00%	2	0.32%	0.2	53097	47257	49940	84.7	75.4	79.6	3820	3846	1860	84.7	75.4	79.6	86870.7	150.3	4944.8	138.5	1317	2.1	115	2.1	0	0	627
10893	10893 (2019-06-30)60sec.agd	60	0	0		7/1/2019	Monday	1	0	0	0	0	0	512	404	19	0	0	54.76%	43.21%	2.03%	0.00%	0.00%	19	2.03%	1.2	269951	335377	399644	288.7	358.7	427.4	5676	2252	2665	288.7	358.7	427.4	587423.7	661.4	6336.9	628.3	9894	10.6	123	10.6	4.2	337	935
10893	10893 (2019-06-30)60sec.agd	60	0	0		7/2/2019	Tuesday	2	1	1	1	45	167759	434	342	66	0	0	51.54%	40.62%	7.84%	0.00%	0.00%	66	7.84%	4.1	414600	374690	465504	492.4	445	552.9	4840	2683	2530	492.4	445	552.9	727309.9	937.1	5181.8	863.8	13139	15.6	120	15.6	11.9	530	842
10893	10893 (2019-06-30)60sec.agd	60	0	0		7/3/2019	Wednesday	3	2	2	2	44	138782	388	480	59	0	0	41.86%	51.78%	6.36%	0.00%	0.00%	59	6.36%	3.7	491610	574408	591499	530.3	619.6	638.1	4694	3146	2712	530.3	619.6	638.1	959945.8	1096.9	5326.6	1035.5	16301	17.6	132	17.6	9.3	450	927
10893	10893 (2019-06-30)60sec.agd	60	0	0		7/4/2019	Thursday	4	2	2	2	24	69754	477	469	39	0	0	48.43%	47.61%	3.96%	0.00%	0.00%	39	3.96%	2.3	386924	531110	637108	392.8	539.2	646.8	4355	3137	3844	392.8	539.2	646.8	915256.6	988.6	4958.6	929.2	14649	14.9	139	14.9	8.6	546	985
10893	10893 (2019-06-30)60sec.agd	60	0	0		7/5/2019	Friday	5	0	0	0	0	0	453	257	6	0	0	63.27%	35.89%	0.84%	0.00%	0.00%	6	0.84%	0.4	150921	276876	214823	210.8	386.7	300	2832	3158	3064	210.8	386.7	300	381557.8	562.3	4370.6	532.9	5517	7.7	100	7.7	33.5	1735	716
10893	10893 (2019-06-30)60sec.agd	60	0	0		7/6/2019	Saturday	6	0	0	0	0	0	604	402	36	0	0	57.97%	38.58%	3.45%	0.00%	0.00%	36	3.45%	2	338925	354603	419436	325.3	340.3	402.5	3851	2369	2658	325.3	340.3	402.5	645399.1	659.6	4480.4	619.4	12699	12.2	122	12.2	52.9	2767	1042
10716	10716 (2019-08-18)60sec.agd	60	0	0		8/19/2019	Monday	1	0	0	0	0	0	564	319	21	0	0	62.39%	35.29%	2.32%	0.00%	0.00%	21	2.32%	1.2	210272	255118	413298	232.6	282.2	457.2	4690	3776	5159	232.6	282.2	457.2	529258.7	619.0	7533.5	585.5	6828	7.6	114	7.6	1.6	140	904
10716	10716 (2019-08-18)60sec.agd	60	0	0		8/20/2019	Tuesday	2	0	0	0	0	0	456	197	12	0	0	68.57%	29.62%	1.80%	0.00%	0.00%	12	1.80%	0.9	117052	154696	247445	176	232.6	372.1	4580	3970	5842	176	232.6	372.1	314421.8	492.4	8418.2	472.8	3653	5.5	111	5.5	0.4	128	665
10716	10716 (2019-08-18)60sec.agd	60	0	0		8/22/2019	Thursday	4	0	0	0	0	0	659	182	13	0	0	77.17%	21.31%	1.52%	0.00%	0.00%	13	1.52%	0.9	126413	184344	328534	148	215.9	384.7	2853	2780	2618	148	215.9	384.7	397363.2	493.8	4078.7	465.3	4616	5.4	107	5.4	0	27	854
10716	10716 (2019-08-18)60sec.agd	60	0	0		8/23/2019	Friday	5	0	0	0	0	0	579	359	11	0	0	61.01%	37.83%	1.16%	0.00%	0.00%	11	1.16%	0.6	220330	284187	423981	232.2	299.5	446.8	2657	2881	3687	232.2	299.5	446.8	555938.3	610.9	4540.4	585.8	6651	7	106	7	0.8	139	949
10716	10716 (2019-08-18)60sec.agd	60	0	0		8/24/2019	Saturday	6	0	0	0	0	0	578	46	0	0	0	92.63%	7.37%	0.00%	0.00%	0.00%	0	0.00%	0	17944	13742	68172	28.8	22	109.3	1148	932	2238	28.8	22	109.3	71821	125.8	2540.9	115.1	619	1	18	1	0	0	624
10716	10716 (2019-08-18)60sec.agd	60	0	0		8/25/2019	Sunday	7	0	0	0	0	0	554	52	0	0	0	91.42%	8.58%	0.00%	0.00%	0.00%	0	0.00%	0	16839	5200	30816	27.8	8.6	50.9	614	529	830	27.8	8.6	50.9	35499.5	69.6	1141.4	58.6	370	0.6	9	0.6	0	0	606
10920	10920 (2019-05-12)60sec.agd	60	0	0		5/13/2019	Monday	1	1	1	1	11	35009	949	295	39	0	0	73.97%	22.99%	3.04%	0.00%	0.00%	39	3.04%	1.8	265587	295466	331876	207	230.3	258.7	4051	2978	2599	207	230.3	258.7	517666.2	426.5	5275.5	403.5	8288	6.5	114	6.5	16.9	2069	1283
10920	10920 (2019-05-12)60sec.agd	60	0	0		5/14/2019	Tuesday	2	1	1	1	27	151762	468	371	39	13	0	52.53%	41.64%	4.38%	1.46%	0.00%	52	5.84%	3.3	449448	401227	440166	504.4	450.3	494	7558	3010	3235	504.4	450.3	494	746145.2	896.7	8133.7	837.4	13318	14.9	168	14.9	0.3	190	891
10920	10920 (2019-05-12)60sec.agd	60	0	0		5/15/2019	Wednesday	3	0	0	0	0	0	539	300	17	0	0	62.97%	35.05%	1.99%	0.00%	0.00%	17	1.99%	1.1	225271	292927	359364	263.2	342.2	419.8	3621	2573	3259	263.2	342.2	419.8	515456.8	628.9	5085.1	602.2	7766	9.1	113	9.1	0.2	65	856
10920	10920 (2019-05-12)60sec.agd	60	0	0		5/16/2019	Thursday	4	1	1	1	30	168022	538	269	23	17	0	63.52%	31.76%	2.72%	2.01%	0.00%	40	4.72%	2.7	357401	299419	381740	422	353.5	450.7	7380	3628	4330	422	353.5	450.7	602588.3	766.6	8072	711.4	10984	13	170	13	6.6	1838	847
10920	10920 (2019-05-12)60sec.agd	60	0	0		5/17/2019	Friday	5	1	1	1	39	217446	529	373	39	21	0	54.99%	38.77%	4.05%	2.18%	0.00%	60	6.24%	3.5	499915	462626	468719	519.7	480.9	487.2	7710	3895	3094	519.7	480.9	487.2	826822.4	934.9	8105.1	859.5	15894	16.5	175	16.5	28.4	1495	962
10920	10920 (2019-05-12)60sec.agd	60	0	0		5/18/2019	Saturday	6	0	0	0	0	0	485	246	27	0	0	63.98%	32.45%	3.56%	0.00%	0.00%	27	3.56%	2.1	226156	263473	296089	298.4	347.6	390.6	4433	3561	2654	298.4	347.6	390.6	456325.8	633.7	5784.1	602	7700	10.2	124	10.2	167.5	4599	758
10921	10921 (2019-05-26)60sec.agd	60	0	0		5/26/2019	Sunday	7	0	0	0	0	0	372	304	5	0	0	54.63%	44.64%	0.73%	0.00%	0.00%	5	0.73%	0.4	199468	150155	220186	292.9	220.5	323.3	3200	3778	3543	292.9	220.5	323.3	332890.2	523.5	6088.2	488.8	3712	5.5	52	5.5	0.4	74	681
10921	10921 (2019-05-26)60sec.agd	60	0	0		5/28/2019	Tuesday	2	0	0	0	0	0	627	189	1	0	0	76.74%	23.13%	0.12%	0.00%	0.00%	1	0.12%	0.1	83481	126133	207708	102.2	154.4	254.2	2106	1728	3060	102.2	154.4	254.2	256946	328.1	3917.1	314.5	2323	2.8	52	2.8	0.1	30	817
10921	10921 (2019-05-26)60sec.agd	60	0	0		5/29/2019	Wednesday	3	0	0	0	0	0	565	240	3	0	0	69.93%	29.70%	0.37%	0.00%	0.00%	3	0.37%	0.2	127789	132761	293003	158.2	164.3	362.6	2066	1879	2531	158.2	164.3	362.6	346130.4	445.3	3178.1	428.4	3628	4.5	111	4.5	2.2	147	808
10921	10921 (2019-05-26)60sec.agd	60	0	0		5/30/2019	Thursday	4	0	0	0	0	0	530	335	3	0	0	61.06%	38.59%	0.35%	0.00%	0.00%	3	0.35%	0.2	171380	159372	295559	197.4	183.6	340.5	2703	1900	3299	197.4	183.6	340.5	376995.6	455.7	4208.1	434.3	3649	4.2	61	4.2	5.4	230	868
10921	10921 (2019-05-26)60sec.agd	60	0	0		5/31/2019	Friday	5	0	0	0	0	0	502	305	5	0	0	61.82%	37.56%	0.62%	0.00%	0.00%	5	0.62%	0.3	168576	132589	257239	207.6	163.3	316.8	2626	2748	3358	207.6	163.3	316.8	334917.3	436.7	5071.8	412.5	2875	3.5	107	3.5	0.5	144	812
10921	10921 (2019-05-26)60sec.agd	60	0	0		6/1/2019	Saturday	6	0	0	0	0	0	563	357	6	0	0	60.80%	38.55%	0.65%	0.00%	0.00%	6	0.65%	0.4	200235	207018	461520	216.2	223.6	498.4	2692	2567	3556	216.2	223.6	498.4	544014	614.8	4817	587.5	4442	4.8	86	4.8	0	0	926
10900	10900 (2019-06-23)60sec.agd	60	0	0		6/23/2019	Sunday	7	0	0	0	0	0	515	119	8	0	0	80.22%	18.54%	1.25%	0.00%	0.00%	8	1.25%	0.7	63679	73859	82371	99.2	115	128.3	3579	2319	2933	99.2	115	128.3	127652.5	212.4	4478.1	198.8	1930	3	120	3	35.5	3587	642
10900	10900 (2019-06-23)60sec.agd	60	0	0		6/24/2019	Monday	1	0	0	0	0	0	428	412	51	0	0	48.04%	46.24%	5.72%	0.00%	0.00%	51	5.72%	3.2	440089	473673	540544	493.9	531.6	606.7	4562	2959	3384	493.9	531.6	606.7	842752.8	984.3	5442.5	945.9	16711	18.8	124	18.8	3.5	772	891
10900	10900 (2019-06-23)60sec.agd	60	0	0		6/25/2019	Tuesday	2	0	0	0	0	0	478	165	0	0	0	74.34%	25.66%	0.00%	0.00%	0.00%	0	0.00%	0	93322	121864	150371	145.1	189.5	233.9	1917	3404	3859	145.1	189.5	233.9	214875	347.7	5426.6	334.2	2774	4.3	83	4.3	6.1	717	643
10900	10900 (2019-06-23)60sec.agd	60	0	0		6/26/2019	Wednesday	3	1	1	1	18	57189	455	379	62	0	0	50.78%	42.30%	6.92%	0.00%	0.00%	62	6.92%	3.9	420340	442439	408141	469.1	493.8	455.5	4563	2801	2309	469.1	493.8	455.5	734177.8	855.7	5524.9	819.4	15065	16.8	125	16.8	3.4	381	896
10900	10900 (2019-06-23)60sec.agd	60	0	0		6/28/2019	Friday	5	1	1	1	18	59409	524	294	47	0	0	60.58%	33.99%	5.43%	0.00%	0.00%	47	5.43%	3.1	328710	315285	322729	380	364.5	373.1	3995	2495	2228	380	364.5	373.1	558219.4	676.1	4985.1	645.3	12163	14.1	123	14.1	4.2	572	865
10900	10900 (2019-06-23)60sec.agd	60	0	0		6/29/2019	Saturday	6	0	0	0	0	0	538	298	5	0	0	63.97%	35.43%	0.59%	0.00%	0.00%	5	0.59%	0.3	173876	212462	257844	206.7	252.6	306.6	2895	2067	2110	206.7	252.6	306.6	376638.4	471.4	3851.6	447.8	6314	7.5	103	7.5	9.1	610	841
10811	10811 (2019-03-10)60sec.agd	60	0	0		3/11/2019	Monday	1	0	0	0	0	0	621	314	27	2	0	64.42%	32.57%	2.80%	0.21%	0.00%	29	3.01%	1.7	307074	228236	415272	318.5	236.8	430.8	6512	2051	3009	318.5	236.8	430.8	564656.5	611.3	7437.4	585.7	8752	9.1	124	9.1	0.6	267	964
10811	10811 (2019-03-10)60sec.agd	60	0	0		3/12/2019	Tuesday	2	0	0	0	0	0	630	234	26	2	0	70.63%	26.23%	2.91%	0.22%	0.00%	28	3.14%	1.6	193909	131511	229142	217.4	147.4	256.9	6060	2248	3203	217.4	147.4	256.9	327722.3	392.3	6993.8	367.4	5096	5.7	119	5.7	0	0	892
10811	10811 (2019-03-10)60sec.agd	60	0	0		3/13/2019	Wednesday	3	3	3	3	61	341564	733	166	61	26	5	73.97%	16.75%	6.16%	2.62%	0.50%	92	9.28%	5.1	585033	284385	369827	590.3	287	373.2	10514	3557	3949	590.3	287	373.2	748271.6	799.2	11161.3	755.1	13377	13.5	159	13.5	0.2	124	991
10811	10811 (2019-03-10)60sec.agd	60	0	0		3/14/2019	Thursday	4	0	0	0	0	0	643	266	12	0	0	69.82%	28.88%	1.30%	0.00%	0.00%	12	1.30%	0.7	169273	155142	208620	183.8	168.4	226.5	4085	2004	3016	183.8	168.4	226.5	310233.3	353.3	5276.2	336.8	5633	6.1	113	6.1	0	36	921
10811	10811 (2019-03-10)60sec.agd	60	0	0		3/15/2019	Friday	5	0	0	0	0	0	575	300	9	0	0	65.05%	33.94%	1.02%	0.00%	0.00%	9	1.02%	0.6	171392	139169	202276	193.9	157.4	228.8	2707	1946	2512	193.9	157.4	228.8	299430.8	358.9	3652.2	338.7	6380	7.2	100	7.2	0	0	884
10811	10811 (2019-03-10)60sec.agd	60	0	0		3/16/2019	Saturday	6	1	1	1	13	51649	650	223	34	5	0	71.27%	24.45%	3.73%	0.55%	0.00%	39	4.28%	2.4	282990	144772	256885	310.3	158.7	281.7	6094	1910	3767	310.3	158.7	281.7	408695.7	476.1	6981.5	448.1	9101	10	128	10	0.4	73	912
10728	10728 (2019-09-22)60sec.agd	60	0	0		9/23/2019	Monday	1	1	1	1	11	39417	628	268	26	0	0	68.11%	29.07%	2.82%	0.00%	0.00%	26	2.82%	1.5	205789	268724	320419	223.2	291.5	347.5	4139	3148	3040	223.2	291.5	347.5	466079.4	548.4	5369	505.5	7325	7.9	125	7.9	59.5	3703	922
10728	10728 (2019-09-22)60sec.agd	60	0	0		9/24/2019	Tuesday	2	2	2	2	67	279388	568	283	73	0	0	61.47%	30.63%	7.90%	0.00%	0.00%	73	7.90%	4.3	425071	400961	472142	460	433.9	511	5171	3469	3915	460	433.9	511	751247.7	876.6	6418.3	813	12275	13.3	129	13.3	3.5	479	924
10728	10728 (2019-09-22)60sec.agd	60	0	0		9/25/2019	Wednesday	3	3	3	3	50	193891	466	210	60	0	0	63.32%	28.53%	8.15%	0.00%	0.00%	60	8.15%	4.6	312552	298751	371543	424.7	405.9	504.8	5372	2852	4485	424.7	405.9	504.8	570074.7	834.5	6995	774.6	9696	13.2	129	13.2	13.1	908	736
10728	10728 (2019-09-22)60sec.agd	60	0	0		9/26/2019	Thursday	4	0	0	0	0	0	402	197	15	0	0	65.47%	32.08%	2.44%	0.00%	0.00%	15	2.44%	1.4	129595	222832	273532	211.1	362.9	445.5	4673	2898	2826	211.1	362.9	445.5	375857.3	645.7	5843.8	612.1	4644	7.6	125	7.6	13.1	1585	614
10728	10728 (2019-09-22)60sec.agd	60	0	0		9/27/2019	Friday	5	1	1	1	15	59585	556	286	28	0	0	63.91%	32.87%	3.22%	0.00%	0.00%	28	3.22%	1.8	237535	314052	343144	273	361	394.4	5192	3298	2298	273	361	394.4	522302	649.8	6083.2	600.3	7506	8.6	139	8.6	12.1	274	870
10728	10728 (2019-09-22)60sec.agd	60	0	0		9/28/2019	Saturday	6	3	3	3	75	293399	468	159	91	0	0	65.18%	22.14%	12.67%	0.00%	0.00%	91	12.67%	7	405143	359954	348452	564.3	501.3	485.3	5161	3005	2837	564.3	501.3	485.3	644303.1	975.0	6094.9	897.4	12282	17.1	128	17.1	31.3	630	718
10828	10828 (2019-03-10)60sec.agd	60	0	0		3/11/2019	Monday	1	1	1	1	16	71435	697	266	19	7	0	70.48%	26.90%	1.92%	0.71%	0.00%	26	2.63%	1.5	263164	198444	297366	266.1	200.7	300.7	6046	4079	2796	266.1	200.7	300.7	443916.5	490.8	6386	448.9	5820	5.9	125	5.9	0	0	989
10828	10828 (2019-03-10)60sec.agd	60	0	0		3/12/2019	Tuesday	2	2	2	2	24	57979	743	330	70	0	0	65.00%	28.87%	6.12%	0.00%	0.00%	70	6.12%	3.5	441940	410205	560270	386.6	358.9	490.2	4394	4019	4831	386.6	358.9	490.2	823092.7	741.0	7568.8	720.1	9561	8.4	99	8.4	9.1	1024	1143
10828	10828 (2019-03-10)60sec.agd	60	0	0		3/13/2019	Wednesday	3	0	0	0	0	0	857	186	15	0	0	81.00%	17.58%	1.42%	0.00%	0.00%	15	1.42%	0.8	160792	121705	129442	152	115	122.3	2827	2102	3261	152	115	122.3	239627.6	237.7	4704.6	226.5	2857	2.7	107	2.7	1.1	532	1058
10828	10828 (2019-03-10)60sec.agd	60	0	0		3/14/2019	Thursday	4	5	5	5	83	256153	667	249	91	0	0	66.24%	24.73%	9.04%	0.00%	0.00%	91	9.04%	5.1	465347	349007	531297	462.1	346.6	527.6	5059	3550	5709	462.1	346.6	527.6	787800.9	806.1	7999.9	782.3	7688	7.6	93	7.6	0	0	1007
10828	10828 (2019-03-10)60sec.agd	60	0	0		3/15/2019	Friday	5	0	0	0	0	0	749	315	33	0	0	68.28%	28.71%	3.01%	0.00%	0.00%	33	3.01%	1.7	290537	272324	415342	264.8	248.2	378.6	5511	3357	7870	264.8	248.2	378.6	575396.5	560.3	9589.8	524.5	5940	5.4	85	5.4	1.1	177	1097
10828	10828 (2019-03-10)60sec.agd	60	0	0		3/16/2019	Saturday	6	0	0	0	0	0	572	280	25	0	0	65.22%	31.93%	2.85%	0.00%	0.00%	25	2.85%	1.7	258878	222342	274642	295.2	253.5	313.2	3270	3940	4119	295.2	253.5	313.2	438043.4	523.0	6508.1	499.5	5199	5.9	102	5.9	5.6	249	877
10864	10864 (2019-03-24)60sec.agd	60	0	0		3/24/2019	Sunday	7	1	1	1	33	96890	479	215	39	0	0	65.35%	29.33%	5.32%	0.00%	0.00%	39	5.32%	2.8	209144	209036	214925	285.3	285.2	293.2	3493	3011	2420	285.3	285.2	293.2	365554.4	549.7	4409.8	498.7	6984	9.5	119	9.5	9.3	493	733
10864	10864 (2019-03-24)60sec.agd	60	0	0		3/25/2019	Monday	1	1	1	1	37	98286	467	301	45	0	0	57.44%	37.02%	5.54%	0.00%	0.00%	45	5.54%	3	271046	393881	440175	333.4	484.5	541.4	3263	3534	4050	333.4	484.5	541.4	649894	857.8	4973.8	799.4	8831	10.9	115	10.9	0.1	48	813
10864	10864 (2019-03-24)60sec.agd	60	0	0		3/26/2019	Tuesday	2	1	1	1	31	116131	397	404	43	0	0	47.04%	47.87%	5.09%	0.00%	0.00%	43	5.09%	2.9	409277	495812	408728	484.9	587.5	484.3	4529	3369	3433	484.9	587.5	484.3	761837.1	972.8	5323.4	902.7	10368	12.3	116	12.3	0.3	100	844
10864	10864 (2019-03-24)60sec.agd	60	0	0		3/27/2019	Wednesday	3	0	0	0	0	0	510	332	3	0	0	60.36%	39.29%	0.36%	0.00%	0.00%	3	0.36%	0.2	178131	398190	276654	210.8	471.2	327.4	2168	3217	2693	210.8	471.2	327.4	516549.5	636.7	4165	611.3	6047	7.2	79	7.2	0	0	845
10864	10864 (2019-03-24)60sec.agd	60	0	0		3/28/2019	Thursday	4	0	0	0	0	0	439	254	12	0	0	62.27%	36.03%	1.70%	0.00%	0.00%	12	1.70%	0.9	174377	177163	276562	247.3	251.3	392.3	3583	1442	2552	247.3	251.3	392.3	371861	563.1	4158.6	527.5	3910	5.5	93	5.5	0	0	705
10864	10864 (2019-03-24)60sec.agd	60	0	0		3/29/2019	Friday	5	0	0	0	0	0	387	460	11	0	0	45.10%	53.61%	1.28%	0.00%	0.00%	11	1.28%	0.7	281996	446101	535856	328.7	519.9	624.5	3120	2822	3936	328.7	519.9	624.5	752110	916.1	4927.5	876.6	7079	8.3	65	8.3	0	41	858
10844	10844 (2019-03-10)60sec.agd	60	0	0		3/11/2019	Monday	1	0	0	0	0	0	571	273	15	0	0	66.47%	31.78%	1.75%	0.00%	0.00%	15	1.75%	1	199016	302919	265437	231.7	352.6	309	3106	4903	4437	231.7	352.6	309	449248.4	550.3	6852.4	523	6896	8	103	8	1.3	367	859
10844	10844 (2019-03-10)60sec.agd	60	0	0		3/12/2019	Tuesday	2	0	0	0	0	0	584	289	29	0	0	64.75%	32.04%	3.22%	0.00%	0.00%	29	3.22%	1.8	263080	382849	333178	291.7	424.4	369.4	3353	5370	4119	291.7	424.4	369.4	571657.3	671.4	5853.8	633.8	9421	10.4	106	10.4	37.9	3041	902
10844	10844 (2019-03-10)60sec.agd	60	0	0		3/13/2019	Wednesday	3	0	0	0	0	0	519	307	22	0	0	61.20%	36.20%	2.59%	0.00%	0.00%	22	2.59%	1.5	218574	337648	297667	257.8	398.2	351	3747	2923	2606	257.8	398.2	351	500386.3	624.5	4899	590.1	7666	9	119	9	31.7	1976	848
10844	10844 (2019-03-10)60sec.agd	60	0	0		3/14/2019	Thursday	4	0	0	0	0	0	717	245	15	0	0	73.39%	25.08%	1.54%	0.00%	0.00%	15	1.54%	0.9	182298	280315	204255	186.6	286.9	209.1	2795	3390	3725	186.6	286.9	209.1	391828	418.7	5760.2	401.1	6349	6.5	123	6.5	2.8	344	977
10844	10844 (2019-03-10)60sec.agd	60	0	0		3/15/2019	Friday	5	0	0	0	0	0	725	265	22	0	0	71.64%	26.19%	2.17%	0.00%	0.00%	22	2.17%	1.2	216644	358972	220698	214.1	354.7	218.1	3502	3316	2297	214.1	354.7	218.1	473817.6	489.3	4609.7	468.2	8804	8.7	117	8.7	92.7	2183	1012
10844	10844 (2019-03-10)60sec.agd	60	0	0		3/16/2019	Saturday	6	0	0	0	0	0	555	213	9	0	0	71.43%	27.41%	1.16%	0.00%	0.00%	9	1.16%	0.6	125757	247849	176979	161.8	319	227.8	3523	2767	2502	161.8	319	227.8	329492.8	444.4	4669.3	424.1	4866	6.3	107	6.3	26.9	1498	777
10722	10722 (2019-08-18)60sec.agd	60	0	0		8/22/2019	Thursday	4	0	0	0	0	0	866	221	6	0	0	79.23%	20.22%	0.55%	0.00%	0.00%	6	0.55%	0.3	122335	241374	222987	111.9	220.8	204	4101	3947	5626	111.9	220.8	204	350642.9	343.1	7546.5	320.8	5092	4.7	100	4.7	46.2	4489	1093
10722	10722 (2019-08-18)60sec.agd	60	0	0		8/23/2019	Friday	5	0	0	0	0	0	701	159	21	0	0	79.57%	18.05%	2.38%	0.00%	0.00%	21	2.38%	1.2	151392	362151	331031	171.8	411.1	375.7	5332	38484	32161	171.8	411.1	375.7	513472.9	613.7	50435.9	582.8	4318	4.9	101	4.9	7.1	682	881
10722	10722 (2019-08-18)60sec.agd	60	0	0		9/4/2019	Wednesday	3	0	0	0	0	0	796	210	7	0	0	78.58%	20.73%	0.69%	0.00%	0.00%	7	0.69%	0.4	124431	161911	202004	122.8	159.8	199.4	2764	3839	4152	122.8	159.8	199.4	287234.9	301.1	6294.2	283.5	4412	4.4	109	4.4	3.7	730	1013
10722	10722 (2019-08-18)60sec.agd	60	0	0		9/5/2019	Thursday	4	0	0	0	0	0	718	226	4	0	0	75.74%	23.84%	0.42%	0.00%	0.00%	4	0.42%	0.2	108816	217661	216984	114.8	229.6	228.9	3333	2573	3962	114.8	229.6	228.9	326035.7	363.6	5774	343.9	4288	4.5	86	4.5	18.9	3438	948
10722	10722 (2019-08-18)60sec.agd	60	0	0		9/10/2019	Tuesday	2	0	0	0	0	0	741	128	5	0	0	84.78%	14.65%	0.57%	0.00%	0.00%	5	0.57%	0.3	55513	159832	92191	63.5	182.9	105.5	4592	5590	5088	63.5	182.9	105.5	192684	233.5	8844.3	220.5	2173	2.5	68	2.5	3.9	1101	874
10722	10722 (2019-08-18)60sec.agd	60	0	0		9/12/2019	Thursday	4	0	0	0	0	0	638	115	1	0	0	84.62%	15.25%	0.13%	0.00%	0.00%	1	0.13%	0.1	48644	143603	98029	64.5	190.5	130	3698	2448	2435	64.5	190.5	130	180548.5	253.7	4304.5	239.5	2143	2.8	121	2.8	7.7	2186	754
10882	10882 (2019-09-22)60sec.agd	60	0	0		9/22/2019	Sunday	7	2	2	2	42	187436	400	221	35	10	0	60.06%	33.18%	5.26%	1.50%	0.00%	45	6.76%	3.8	350083	339361	421165	525.7	509.6	632.4	6710	4676	6641	525.7	509.6	632.4	644285.6	1026.0	9709.1	967.4	8509	12.8	155	12.8	40.9	4429	666
10882	10882 (2019-09-22)60sec.agd	60	0	0		9/23/2019	Monday	1	0	0	0	0	0	828	266	16	0	0	74.59%	23.96%	1.44%	0.00%	0.00%	16	1.44%	0.8	177486	230050	267804	159.9	207.3	241.3	3402	2481	3154	159.9	207.3	241.3	395149.7	375.2	4623.8	356	5376	4.8	95	4.8	14.8	3167	1110
10882	10882 (2019-09-22)60sec.agd	60	0	0		9/24/2019	Tuesday	2	0	0	0	0	0	438	203	3	0	0	68.01%	31.52%	0.47%	0.00%	0.00%	3	0.47%	0.3	109789	180818	174660	170.5	280.8	271.2	3090	3276	2614	170.5	280.8	271.2	274326.2	445.9	4986	426	3200	5	90	5	6.5	401	644
10882	10882 (2019-09-22)60sec.agd	60	0	0		9/25/2019	Wednesday	3	1	1	1	11	33118	717	346	19	0	0	66.27%	31.98%	1.76%	0.00%	0.00%	19	1.76%	1	240206	326401	357949	222	301.7	330.8	4623	2863	3286	222	301.7	330.8	540707	524.2	6269.3	499.7	7825	7.2	121	7.2	153.7	4762	1082
10882	10882 (2019-09-22)60sec.agd	60	0	0		9/26/2019	Thursday	4	0	0	0	0	0	609	462	46	0	0	54.52%	41.36%	4.12%	0.00%	0.00%	46	4.12%	2.3	406162	428228	584782	363.6	383.4	523.5	5484	5037	3865	363.6	383.4	523.5	830853	783.6	7824.9	743.8	11091	9.9	114	9.9	27.6	1330	1117
10882	10882 (2019-09-22)60sec.agd	60	0	0		9/27/2019	Friday	5	0	0	0	0	0	553	320	16	0	0	62.20%	36.00%	1.80%	0.00%	0.00%	16	1.80%	1	215137	303861	313787	242	341.8	353	4755	3892	2515	242	341.8	353	486906.3	572.7	6639.5	547.7	6655	7.5	121	7.5	18.7	1048	889
10888	10888 (2019-08-25)60sec.agd	60	0	0		8/26/2019	Monday	1	0	0	0	0	0	544	179	33	1	0	71.86%	23.65%	4.36%	0.13%	0.00%	34	4.49%	2.4	209596	207093	219894	276.9	273.6	290.5	5757	2919	2308	276.9	273.6	290.5	367656.6	516.7	6646.4	485.7	8091	10.7	152	10.7	248.4	5014	757
10888	10888 (2019-08-25)60sec.agd	60	0	0		8/27/2019	Tuesday	2	5	5	5	120	515558	623	153	132	12	0	67.72%	16.63%	14.35%	1.30%	0.00%	144	15.65%	8.5	690684	341702	356245	750.7	371.4	387.2	6310	2701	2757	750.7	371.4	387.2	848949.4	960.8	6905.4	922.8	17592	19.1	129	19.1	191.2	4228	920
10888	10888 (2019-08-25)60sec.agd	60	0	0		8/28/2019	Wednesday	3	0	0	0	0	0	653	34	0	0	0	95.05%	4.95%	0.00%	0.00%	0.00%	0	0.00%	0	14995	23576	23485	21.8	34.3	34.2	1522	1384	1329	21.8	34.3	34.2	36499.6	56.1	2432.4	53.1	291	0.4	53	0.4	5.6	1652	687
10888	10888 (2019-08-25)60sec.agd	60	0	0		8/29/2019	Thursday	4	0	0	0	0	0	653	163	24	0	0	77.74%	19.40%	2.86%	0.00%	0.00%	24	2.86%	1.5	157600	153817	172751	187.6	183.1	205.7	4501	2127	1970	187.6	183.1	205.7	279893.4	354.6	5222.6	333.2	5457	6.5	116	6.5	196.9	6000	840
10888	10888 (2019-08-25)60sec.agd	60	0	0		8/30/2019	Friday	5	0	0	0	0	0	620	181	48	0	0	73.03%	21.32%	5.65%	0.00%	0.00%	48	5.65%	3	247714	199414	219963	291.8	234.9	259.1	5373	2517	2792	291.8	234.9	259.1	386667.7	486.4	5743.2	455.4	7990	9.4	124	9.4	51.4	3848	849
10888	10888 (2019-08-25)60sec.agd	60	0	0		8/31/2019	Saturday	6	2	2	2	36	170634	773	241	48	6	0	72.38%	22.57%	4.49%	0.56%	0.00%	54	5.06%	2.8	357961	237930	251123	335.2	222.8	235.1	6343	2997	2613	335.2	222.8	235.1	497804.7	501.1	6922.3	466.1	9865	9.2	144	9.2	48.2	2230	1068
10824	10824 (2019-03-24)60sec.agd	60	0	0		3/25/2019	Monday	1	2	2	2	66	262217	586	241	84	0	0	64.32%	26.45%	9.22%	0.00%	0.00%	84	9.22%	5.3	438418	370418	269803	481.2	406.6	296.2	5452	3683	4000	481.2	406.6	296.2	634203	764.3	6374.8	696.2	12490	13.7	117	13.7	7.5	434	911
10824	10824 (2019-03-24)60sec.agd	60	0	0		3/26/2019	Tuesday	2	1	1	1	34	152473	458	227	48	0	0	62.48%	30.97%	6.55%	0.00%	0.00%	48	6.55%	3.4	301355	257130	210105	411.1	350.8	286.6	5211	3696	3449	411.1	350.8	286.6	448413.6	668.3	6106.3	611.8	8740	11.9	118	11.9	3.9	229	733
10824	10824 (2019-03-24)60sec.agd	60	0	0		3/27/2019	Wednesday	3	1	1	1	38	136874	591	230	48	0	0	68.01%	26.47%	5.52%	0.00%	0.00%	48	5.52%	3	294624	251638	247002	339	289.6	284.2	4703	2706	3357	339	289.6	284.2	459494.3	568.5	5795.2	528.8	9073	10.4	107	10.4	1.4	178	869
10824	10824 (2019-03-24)60sec.agd	60	0	0		3/28/2019	Thursday	4	0	0	0	0	0	705	284	14	0	0	70.29%	28.32%	1.40%	0.00%	0.00%	14	1.40%	0.8	193077	241081	250937	192.5	240.4	250.2	4192	2656	3280	192.5	240.4	250.2	397955	423.6	5090.5	396.8	6601	6.6	108	6.6	2.7	415	1003
10824	10824 (2019-03-24)60sec.agd	60	0	0		3/29/2019	Friday	5	1	1	1	43	156606	447	243	56	0	0	59.92%	32.57%	7.51%	0.00%	0.00%	56	7.51%	4	326535	288413	246159	437.7	386.6	330	4780	3668	3184	437.7	386.6	330	500401.3	726.1	5531.1	670.8	9879	13.2	114	13.2	1.7	272	746
10824	10824 (2019-03-24)60sec.agd	60	0	0		3/30/2019	Saturday	6	0	0	0	0	0	558	277	17	0	0	65.49%	32.51%	2.00%	0.00%	0.00%	17	2.00%	1.1	199058	277330	285458	233.6	325.5	335	4848	2962	2207	233.6	325.5	335	444997	549.4	5879.3	522.3	6453	7.6	113	7.6	0	20	852
10881	10881(2019-07-28)60sec.agd	60	0	0		7/28/2019	Sunday	7	1	1	1	11	31505	510	114	16	0	0	79.69%	17.81%	2.50%	0.00%	0.00%	16	2.50%	1.5	108359	120387	154407	169.3	188.1	241.3	4911	2391	4059	169.3	188.1	241.3	223777.2	376.6	5985	349.7	3482	5.4	113	5.4	21.4	1918	640
10881	10881(2019-07-28)60sec.agd	60	0	0		7/29/2019	Monday	1	0	0	0	0	0	558	332	5	0	0	62.35%	37.09%	0.56%	0.00%	0.00%	5	0.56%	0.3	162568	298810	353014	181.6	333.9	394.4	2653	2287	2800	181.6	333.9	394.4	490239.4	568.0	3832.4	547.8	6389	7.1	89	7.1	0.6	178	895
10881	10881(2019-07-28)60sec.agd	60	0	0		7/30/2019	Tuesday	2	0	0	0	0	0	387	307	15	0	0	54.58%	43.30%	2.12%	0.00%	0.00%	15	2.12%	1.2	201614	302841	340042	284.4	427.1	479.6	3633	2938	2645	284.4	427.1	479.6	497985.4	744.0	4392.6	702.4	7215	10.2	120	10.2	1.7	537	709
10881	10881(2019-07-28)60sec.agd	60	0	0		7/31/2019	Wednesday	3	1	1	1	11	28622	495	391	23	0	0	54.46%	43.01%	2.53%	0.00%	0.00%	23	2.53%	1.4	261592	350414	380065	287.8	385.5	418.1	3737	2550	2966	287.8	385.5	418.1	579370.1	675.4	4858.6	637.4	10485	11.5	124	11.5	13.7	280	909
10881	10881(2019-07-28)60sec.agd	60	0	0		8/2/2019	Friday	5	2	2	2	32	94546	500	343	54	0	0	55.74%	38.24%	6.02%	0.00%	0.00%	54	6.02%	3.4	323351	378715	447759	360.5	422.2	499.2	4277	2496	2637	360.5	422.2	499.2	669678.3	795.6	4997.6	746.6	12966	14.5	121	14.5	46.9	1260	897
10881	10881(2019-07-28)60sec.agd	60	0	0		8/3/2019	Saturday	6	0	0	0	0	0	624	359	8	0	0	62.97%	36.23%	0.81%	0.00%	0.00%	8	0.81%	0.5	188475	297058	392733	190.2	299.8	396.3	2639	3301	2638	190.2	299.8	396.3	527262.3	558.7	4852.2	532.1	6822	6.9	111	6.9	2.9	408	991
10941	10941 (2019-03-31)60sec.agd	60	0	0		4/1/2019	Monday	1	1	1	1	32	131402	486	283	33	0	0	60.60%	35.29%	4.11%	0.00%	0.00%	33	4.11%	2.4	267294	383336	262397	333.3	478	327.2	4494	4067	2728	333.3	478	327.2	535952.2	716.4	6048.7	668.3	8705	10.9	124	10.9	0.2	83	802
10941	10941 (2019-03-31)60sec.agd	60	0	0		4/2/2019	Tuesday	2	1	1	1	42	171432	613	244	51	0	0	67.51%	26.87%	5.62%	0.00%	0.00%	51	5.62%	3.2	318915	382657	266506	351.2	421.4	293.5	4997	2915	5377	351.2	421.4	293.5	564941.2	669.1	6843.3	622.2	9859	10.9	121	10.9	0.3	147	908
10941	10941 (2019-03-31)60sec.agd	60	0	0		4/3/2019	Wednesday	3	1	1	1	41	177722	491	269	49	0	0	60.69%	33.25%	6.06%	0.00%	0.00%	49	6.06%	3.5	330499	341921	371425	408.5	422.6	459.1	5065	3441	4010	408.5	422.6	459.1	603403.8	799.4	6322.7	745.9	8998	11.1	120	11.1	0	0	809
10941	10941 (2019-03-31)60sec.agd	60	0	0		4/4/2019	Thursday	4	1	1	1	49	158429	458	174	53	0	0	66.86%	25.40%	7.74%	0.00%	0.00%	53	7.74%	4.1	272357	280994	267789	397.6	410.2	390.9	3900	3000	3306	397.6	410.2	390.9	474180.3	714.4	5445.3	692.2	8482	12.4	123	12.4	0	0	685
10941	10941 (2019-03-31)60sec.agd	60	0	0		4/5/2019	Friday	5	0	0	0	0	0	520	220	8	0	0	69.52%	29.41%	1.07%	0.00%	0.00%	8	1.07%	0.6	134549	225056	165588	179.9	300.9	221.4	3214	2529	3249	179.9	300.9	221.4	310117.8	430.6	4746.5	414.6	4192	5.6	91	5.6	0	0	748
10941	10941 (2019-03-31)60sec.agd	60	0	0		4/6/2019	Saturday	6	1	1	1	58	198533	457	244	69	0	0	59.35%	31.69%	8.96%	0.00%	0.00%	69	8.96%	4.9	388976	477958	408291	505.2	620.7	530.2	3992	3742	3318	505.2	620.7	530.2	739221	987.9	5969.7	960	10678	13.9	120	13.9	0.1	42	770
10808	10808 (2019-03-10)60sec.agd	60	0	0		3/10/2019	Sunday	7	2	2	2	32	108363	465	201	62	0	0	63.87%	27.61%	8.52%	0.00%	0.00%	62	8.52%	4.8	348817	299347	243221	479.1	411.2	334.1	5500	2669	2741	479.1	411.2	334.1	520036.9	769.4	6234.6	714.3	9837	13.5	121	13.5	6.7	290	728
10808	10808 (2019-03-10)60sec.agd	60	0	0		3/11/2019	Monday	1	5	5	5	80	284934	530	182	89	0	0	66.17%	22.72%	11.11%	0.00%	0.00%	89	11.11%	5.9	439579	388419	226986	548.8	484.9	283.4	4992	3883	2801	548.8	484.9	283.4	628984.6	827.7	5974.2	785.2	11565	14.4	120	14.4	0	0	801
10808	10808 (2019-03-10)60sec.agd	60	0	0		3/12/2019	Tuesday	2	3	3	3	68	306769	696	94	50	17	0	81.21%	10.97%	5.83%	1.98%	0.00%	67	7.82%	3.7	350540	200807	183959	409	234.3	214.7	8790	2654	3879	409	234.3	214.7	443894.9	549.6	9853.5	518	8852	10.3	158	10.3	30.1	1895	857
10808	10808 (2019-03-10)60sec.agd	60	0	0		3/13/2019	Wednesday	3	0	0	0	0	0	1033	240	14	0	0	80.26%	18.65%	1.09%	0.00%	0.00%	14	1.09%	0.6	155910	214949	220674	121.1	167	171.5	3944	3261	3340	121.1	167	171.5	345265.1	278.6	5831.5	268.3	4557	3.5	113	3.5	0	48	1287
10808	10808 (2019-03-10)60sec.agd	60	0	0		3/14/2019	Thursday	4	5	5	5	78	255896	553	195	107	0	0	64.68%	22.81%	12.51%	0.00%	0.00%	107	12.51%	7.1	481621	407481	439088	563.3	476.6	513.6	4791	3582	5326	563.3	476.6	513.6	768633.7	929.3	7238.3	899	13708	16	118	16	0	0	855
10808	10808 (2019-03-10)60sec.agd	60	0	0		3/16/2019	Saturday	6	2	2	2	29	133472	448	336	51	2	0	53.52%	40.14%	6.09%	0.24%	0.00%	53	6.33%	3.5	386969	359023	351718	462.3	428.9	420.2	5827	2829	2416	462.3	428.9	420.2	634309.1	819.7	6585.8	757.8	10074	12	120	12	11.6	1145	837
10935	10935 (2019-03-24)60sec.agd	60	0	0		3/24/2019	Sunday	7	0	0	0	0	0	461	147	10	0	0	74.60%	23.79%	1.62%	0.00%	0.00%	10	1.62%	0.9	106190	130857	143707	171.8	211.7	232.5	5189	2063	2320	171.8	211.7	232.5	221475.9	380.4	5891.3	358.4	2999	4.9	116	4.9	2.7	249	618
10935	10935 (2019-03-24)60sec.agd	60	0	0		3/25/2019	Monday	1	0	0	0	0	0	639	125	17	0	0	81.82%	16.01%	2.18%	0.00%	0.00%	17	2.18%	1.2	122174	118839	110101	156.4	152.2	141	4480	2100	2320	156.4	152.2	141	202907.4	283.9	4902.1	259.8	3515	4.5	105	4.5	0	0	781
10935	10935 (2019-03-24)60sec.agd	60	0	0		3/26/2019	Tuesday	2	0	0	0	0	0	423	267	13	0	0	60.17%	37.98%	1.85%	0.00%	0.00%	13	1.85%	1.1	196532	140877	217340	279.6	200.4	309.2	2918	1874	2691	279.6	200.4	309.2	325127.4	494.8	4159.5	462.5	2614	3.7	47	3.7	188.4	3781	703
10935	10935 (2019-03-24)60sec.agd	60	0	0		3/27/2019	Wednesday	3	0	0	0	0	0	719	131	22	0	0	82.45%	15.02%	2.52%	0.00%	0.00%	22	2.52%	1.4	154349	92424	123729	177	106	141.9	5345	1806	2176	177	106	141.9	218345.3	270.6	5740.6	250.4	4034	4.6	114	4.6	2.1	213	872
10935	10935 (2019-03-24)60sec.agd	60	0	0		3/29/2019	Friday	5	0	0	0	0	0	578	152	11	0	0	78.00%	20.51%	1.48%	0.00%	0.00%	11	1.48%	0.8	134252	126592	150645	181.2	170.8	203.3	5225	2097	2627	181.2	170.8	203.3	238208	342.2	5850.9	321.5	3468	4.7	105	4.7	0	0	741
10935	10935 (2019-03-24)60sec.agd	60	0	0		3/30/2019	Saturday	6	2	2	2	21	61144	511	349	44	0	0	56.53%	38.61%	4.87%	0.00%	0.00%	44	4.87%	2.8	343879	379887	413468	380.4	420.2	457.4	4898	6138	5758	380.4	420.2	457.4	658424.4	766.4	9267.8	728.3	8700	9.6	101	9.6	18.3	1436	904
10776	10776 (2019-07-28)60sec.agd	60	0	0		7/29/2019	Monday	1	0	0	0	0	0	683	657	40	0	0	49.49%	47.61%	2.90%	0.00%	0.00%	40	2.90%	1.7	545451	532071	1018954	395.3	385.6	738.4	3632	3528	5146	395.3	385.6	738.4	1272353.6	956.7	6011.3	922	11671	8.5	110	8.5	2.5	620	1380
10776	10776 (2019-07-28)60sec.agd	60	0	0		7/30/2019	Tuesday	2	0	0	0	0	0	748	365	5	0	0	66.91%	32.65%	0.45%	0.00%	0.00%	5	0.45%	0.3	175894	399275	698723	157.3	357.1	625	2365	2700	3113	157.3	357.1	625	823755.5	774.5	4374.2	736.8	6928	6.2	88	6.2	1.6	469	1118
10776	10776 (2019-07-28)60sec.agd	60	0	0		7/31/2019	Wednesday	3	0	0	0	0	0	600	354	3	0	0	62.70%	36.99%	0.31%	0.00%	0.00%	3	0.31%	0.2	171237	547137	368257	178.9	571.7	384.8	2999	2551	3354	178.9	571.7	384.8	681391.4	763.6	5110.2	712	6581	6.9	110	6.9	3.8	988	957
10776	10776 (2019-07-28)60sec.agd	60	0	0		8/1/2019	Thursday	4	0	0	0	0	0	403	634	29	0	0	37.80%	59.47%	2.72%	0.00%	0.00%	29	2.72%	1.5	435482	655036	1013012	408.5	614.5	950.3	4401	5184	4631	408.5	614.5	950.3	1282540.5	1288.2	5691.5	1203.1	11559	10.8	126	10.8	2.5	318	1066
10776	10776 (2019-07-28)60sec.agd	60	0	0		8/2/2019	Friday	5	0	0	0	0	0	409	667	19	0	0	37.35%	60.91%	1.74%	0.00%	0.00%	19	1.74%	1	516811	530529	803143	472	484.5	733.5	2398	4020	3507	472	484.5	733.5	1092517	1049.5	4364.3	997.7	9951	9.1	106	9.1	0.6	426	1095
10776	10776 (2019-07-28)60sec.agd	60	0	0		8/3/2019	Saturday	6	0	0	0	0	0	369	614	19	0	0	36.83%	61.28%	1.90%	0.00%	0.00%	19	1.90%	1	365480	656738	596505	364.8	655.4	595.3	2964	2682	4218	364.8	655.4	595.3	959530.4	1002.5	4545.5	957.6	9627	9.6	129	9.6	205.8	3541	1002
10958	10958 (2019-07-21)60sec.agd	60	0	0		7/21/2019	Sunday	7	0	0	0	0	0	539	148	14	0	0	76.89%	21.11%	2.00%	0.00%	0.00%	14	2.00%	1.2	133010	155901	229878	189.7	222.4	327.9	3435	3479	4536	189.7	222.4	327.9	307962.1	451.4	6157.4	439.3	2963	4.2	69	4.2	0.8	87	701
10958	10958 (2019-07-21)60sec.agd	60	0	0		7/22/2019	Monday	1	0	0	0	0	0	435	280	10	0	0	60.00%	38.62%	1.38%	0.00%	0.00%	10	1.38%	0.8	181567	285537	315848	250.4	393.8	435.7	2776	3889	3617	250.4	393.8	435.7	462880	677.7	5844.4	638.5	5485	7.6	96	7.6	0.2	67	725
10958	10958 (2019-07-21)60sec.agd	60	0	0		7/23/2019	Tuesday	2	2	2	2	33	96516	387	236	38	0	0	58.55%	35.70%	5.75%	0.00%	0.00%	38	5.75%	3.2	236936	320788	338924	358.5	485.3	512.7	4845	3577	4309	358.5	485.3	512.7	523367.1	831.5	6851.3	791.8	7711	11.7	122	11.7	73	4280	661
10958	10958 (2019-07-21)60sec.agd	60	0	0		7/24/2019	Wednesday	3	0	0	0	0	0	364	257	6	0	0	58.05%	40.99%	0.96%	0.00%	0.00%	6	0.96%	0.5	156955	208039	365163	250.3	331.8	582.4	3557	2914	4255	250.3	331.8	582.4	448619.1	756.6	5740.2	715.5	4493	7.2	103	7.2	0	0	627
10958	10958 (2019-07-21)60sec.agd	60	0	0		7/25/2019	Thursday	4	0	0	0	0	0	404	233	6	0	0	62.83%	36.24%	0.93%	0.00%	0.00%	6	0.93%	0.5	136160	261592	352624	211.8	406.8	548.4	3060	2984	3257	211.8	406.8	548.4	459688.6	748.1	4854.2	714.9	4897	7.6	95	7.6	0.1	42	643
10958	10958 (2019-07-21)60sec.agd	60	0	0		7/26/2019	Friday	5	1	1	1	19	58379	412	205	34	0	0	63.29%	31.49%	5.22%	0.00%	0.00%	34	5.22%	2.8	213189	244822	328325	327.5	376.1	504.3	3760	2634	3972	327.5	376.1	504.3	461719.3	739.8	5545.2	709.2	6555	10.1	109	10.1	1.8	298	651
10961	10961 (2019-08-25)60sec.agd	60	0	0		8/25/2019	Sunday	7	0	0	0	0	0	540	182	19	0	0	72.87%	24.56%	2.56%	0.00%	0.00%	19	2.56%	1.5	141380	219281	273818	190.8	295.9	369.5	3212	2625	3716	190.8	295.9	369.5	378217.9	543.1	4489.2	510.4	6611	8.9	134	8.9	19.5	1387	741
10961	10961 (2019-08-25)60sec.agd	60	0	0		8/26/2019	Monday	1	3	3	3	85	258641	492	269	101	0	0	57.08%	31.21%	11.72%	0.00%	0.00%	101	11.72%	6.7	451689	515801	537582	524	598.4	623.6	3949	3117	2702	524	598.4	623.6	871245.1	1079.7	5142.4	1010.7	19974	23.2	141	23.2	1.6	147	862
10961	10961 (2019-08-25)60sec.agd	60	0	0		8/27/2019	Tuesday	2	0	0	0	0	0	474	286	12	0	0	61.40%	37.05%	1.55%	0.00%	0.00%	12	1.55%	0.9	169713	289634	400217	219.8	375.2	518.4	3620	2935	3145	219.8	375.2	518.4	522363.9	705.2	4909.1	676.6	8906	11.5	140	11.5	2.9	472	772
10961	10961 (2019-08-25)60sec.agd	60	0	0		8/28/2019	Wednesday	3	1	1	1	11	21658	506	314	47	0	0	58.36%	36.22%	5.42%	0.00%	0.00%	47	5.42%	3.1	298025	412001	470957	343.7	475.2	543.2	3239	3489	2854	343.7	475.2	543.2	693083.1	836.5	4957.6	799.4	14627	16.9	142	16.9	27.1	1058	867
10961	10961 (2019-08-25)60sec.agd	60	0	0		8/30/2019	Friday	5	0	0	0	0	0	491	234	22	0	0	65.73%	31.33%	2.95%	0.00%	0.00%	22	2.95%	1.6	176267	283901	314133	236	380.1	420.5	3708	3286	2788	236	380.1	420.5	458638.6	644.3	5200	614	8192	11	149	11	58.4	2274	747
10961	10961 (2019-08-25)60sec.agd	60	0	0		8/31/2019	Saturday	6	0	0	0	0	0	535	197	25	0	0	70.67%	26.02%	3.30%	0.00%	0.00%	25	3.30%	1.9	163681	246581	301111	216.2	325.7	397.8	3193	2557	2428	216.2	325.7	397.8	422210.2	593.0	4259	557.7	7311	9.7	134	9.7	9.4	423	757
10806	10806 (2019-03-10)60sec.agd	60	0	0		3/11/2019	Monday	1	0	0	0	0	0	572	250	13	0	0	68.50%	29.94%	1.56%	0.00%	0.00%	13	1.56%	0.9	178404	124516	168088	213.7	149.1	201.3	2839	2088	3247	213.7	149.1	201.3	274928.7	370.2	4644	329.3	6159	7.4	120	7.4	0	0	835
10806	10806 (2019-03-10)60sec.agd	60	0	0		3/12/2019	Tuesday	2	0	0	0	0	0	623	217	5	0	0	73.73%	25.68%	0.59%	0.00%	0.00%	5	0.59%	0.3	119181	133269	185341	141	157.7	219.3	2971	1992	2262	141	157.7	219.3	257519	323.0	3479.2	304.8	4728	5.6	120	5.6	0	0	845
10806	10806 (2019-03-10)60sec.agd	60	0	0		3/13/2019	Wednesday	3	0	0	0	0	0	581	218	8	0	0	72.00%	27.01%	0.99%	0.00%	0.00%	8	0.99%	0.5	121953	134301	199960	151.1	166.4	247.8	2624	2143	2146	151.1	166.4	247.8	269987.6	358.6	3580.3	334.6	5526	6.8	115	6.8	0	0	807
10806	10806 (2019-03-10)60sec.agd	60	0	0		3/14/2019	Thursday	4	0	0	0	0	0	591	98	4	0	0	85.28%	14.14%	0.58%	0.00%	0.00%	4	0.58%	0.3	61171	81088	104657	88.3	117	151	2990	2352	2658	88.3	117	151	145843.2	224.8	3992.8	210.5	2810	4.1	128	4.1	0	0	693
10806	10806 (2019-03-10)60sec.agd	60	0	0		3/15/2019	Friday	5	0	0	0	0	0	571	247	13	0	0	68.71%	29.72%	1.56%	0.00%	0.00%	13	1.56%	0.9	200413	132198	232804	241.2	159.1	280.1	2908	2692	3306	241.2	159.1	280.1	334424	421.4	4758.7	402.4	5012	6	123	6	9	1147	831
10806	10806 (2019-03-10)60sec.agd	60	0	0		3/16/2019	Saturday	6	0	0	0	0	0	476	222	3	0	0	67.90%	31.67%	0.43%	0.00%	0.00%	3	0.43%	0.2	141340	114539	221460	201.6	163.4	315.9	2234	1886	2519	201.6	163.4	315.9	286602	433.3	3470.7	408.8	4162	5.9	111	5.9	0.3	88	701
10804	10804 (2019-03-10)60sec.agd	60	0	0		3/10/2019	Sunday	7	0	0	0	0	0	540	158	32	0	0	73.97%	21.64%	4.38%	0.00%	0.00%	32	4.38%	2.5	192009	175126	208728	263	239.9	285.9	3314	2555	2555	263	239.9	285.9	333322.6	477.5	4360.3	456.6	6943	9.5	120	9.5	1.1	82	730
10804	10804 (2019-03-10)60sec.agd	60	0	0		3/11/2019	Monday	1	0	0	0	0	0	1098	254	11	0	0	80.56%	18.64%	0.81%	0.00%	0.00%	11	0.81%	0.5	154311	131629	244464	113.2	96.6	179.4	3525	1386	3311	113.2	96.6	179.4	317648.7	250.2	3954	233.1	4667	3.4	115	3.4	0	0	1363
10804	10804 (2019-03-10)60sec.agd	60	0	0		3/12/2019	Tuesday	2	0	0	0	0	0	1197	237	6	0	0	83.13%	16.46%	0.42%	0.00%	0.00%	6	0.42%	0.3	135310	186248	308855	94	129.3	214.5	3549	2171	2843	94	129.3	214.5	385212.3	281.8	4341	267.5	4516	3.1	119	3.1	0.1	78	1440
10804	10804 (2019-03-10)60sec.agd	60	0	0		3/13/2019	Wednesday	3	0	0	0	0	0	1088	247	9	0	0	80.95%	18.38%	0.67%	0.00%	0.00%	9	0.67%	0.4	147249	278904	263943	109.6	207.5	196.4	2665	2547	2785	109.6	207.5	196.4	411261	329.0	3785.3	306	5053	3.8	114	3.8	0.7	230	1344
10804	10804 (2019-03-10)60sec.agd	60	0	0		3/15/2019	Friday	5	0	0	0	0	0	834	467	30	0	0	62.66%	35.09%	2.25%	0.00%	0.00%	30	2.25%	1.3	368694	421276	555171	277	316.5	417.1	3204	3027	3911	277	316.5	417.1	788431.1	620.4	5246.7	592.4	12905	9.7	115	9.7	0.3	128	1331
10804	10804 (2019-03-10)60sec.agd	60	0	0		3/16/2019	Saturday	6	2	2	2	21	48510	744	440	125	0	0	56.84%	33.61%	9.55%	0.00%	0.00%	125	9.55%	5.7	710899	415735	685612	543.1	317.6	523.8	4150	2811	4459	543.1	317.6	523.8	1071576.8	857.9	5148.5	818.6	12315	9.4	119	9.4	4.3	574	1309
10934	10934 (2019-03-24)60sec.agd	60	0	0		3/25/2019	Monday	1	3	3	3	36	154109	524	231	63	7	1	63.44%	27.97%	7.63%	0.85%	0.12%	71	8.60%	4.7	450804	401125	253507	545.8	485.6	306.9	10880	5743	4771	545.8	485.6	306.9	654516.1	849.3	12961.5	792.4	10666	12.9	122	12.9	0.6	147	826
10934	10934 (2019-03-24)60sec.agd	60	0	0		3/26/2019	Tuesday	2	0	0	0	0	0	678	165	19	0	0	78.65%	19.14%	2.20%	0.00%	0.00%	19	2.20%	1.3	150696	194331	110247	174.8	225.4	127.9	4997	2957	2988	174.8	225.4	127.9	269496.2	332.0	5411.6	312.6	5313	6.2	131	6.2	0	0	862
10934	10934 (2019-03-24)60sec.agd	60	0	0		3/27/2019	Wednesday	3	0	0	0	0	0	590	207	32	1	0	71.08%	24.94%	3.86%	0.12%	0.00%	33	3.98%	2.2	237050	267351	254350	285.6	322.1	306.4	6375	4289	6706	285.6	322.1	306.4	438592.3	578.0	9252.6	528.4	6604	8	125	8	0	0	830
10934	10934 (2019-03-24)60sec.agd	60	0	0		3/28/2019	Thursday	4	2	2	2	36	201113	588	170	39	17	0	72.24%	20.88%	4.79%	2.09%	0.00%	56	6.88%	3.7	365887	291491	174407	449.5	358.1	214.3	9369	4680	3887	449.5	358.1	214.3	499257.6	665.0	10715.7	613.3	9033	11.1	167	11.1	0	0	814
10934	10934 (2019-03-24)60sec.agd	60	0	0		3/29/2019	Friday	5	0	0	0	0	0	648	164	21	0	0	77.79%	19.69%	2.52%	0.00%	0.00%	21	2.52%	1.3	162232	168686	171889	194.8	202.5	206.3	5198	3142	2874	194.8	202.5	206.3	290379.1	379.9	5573.9	348.6	4790	5.8	135	5.8	0.6	471	833
10934	10934 (2019-03-24)60sec.agd	60	0	0		3/30/2019	Saturday	6	0	0	0	0	0	580	261	21	0	0	67.29%	30.28%	2.44%	0.00%	0.00%	21	2.44%	1.3	198230	269413	217225	230	312.5	252	4100	2972	2191	230	312.5	252	398829.8	496.3	4695	462.7	6129	7.1	120	7.1	2.7	650	862
10711	10711 (2019-06-30)60sec.agd	60	0	0		6/30/2019	Sunday	7	0	0	0	0	0	453	342	30	0	0	54.91%	41.45%	3.64%	0.00%	0.00%	30	3.64%	2.1	301066	296605	325222	364.9	359.5	394.2	4955	4450	4875	364.9	359.5	394.2	533277.2	681.4	7815.6	646.4	7188	8.7	144	8.7	13.8	698	825
10711	10711 (2019-06-30)60sec.agd	60	0	0		7/1/2019	Monday	1	1	1	1	12	33679	489	461	49	0	0	48.95%	46.15%	4.90%	0.00%	0.00%	49	4.90%	2.6	425206	353143	381871	425.6	353.5	382.3	3478	2520	3003	425.6	353.5	382.3	671815.1	697.2	4703.8	672.5	10021	10	122	10	3	160	999
10711	10711 (2019-06-30)60sec.agd	60	0	0		7/2/2019	Tuesday	2	0	0	0	0	0	288	404	20	0	0	40.45%	56.74%	2.81%	0.00%	0.00%	20	2.81%	1.5	345132	410191	341600	484.7	576.1	479.8	2939	3139	3426	484.7	576.1	479.8	635659.7	930.6	5029.2	892.8	8393	11.8	119	11.8	10.1	247	712
10711	10711 (2019-06-30)60sec.agd	60	0	0		7/3/2019	Wednesday	3	2	2	2	31	76544	477	537	75	0	0	43.80%	49.31%	6.89%	0.00%	0.00%	75	6.89%	3.9	553607	552728	618461	508.4	507.6	567.9	3711	3323	3607	508.4	507.6	567.9	997237.7	963.7	5469.2	915.7	12589	11.6	123	11.6	3.7	552	1089
10711	10711 (2019-06-30)60sec.agd	60	0	0		7/4/2019	Thursday	4	0	0	0	0	0	217	445	25	0	0	31.59%	64.77%	3.64%	0.00%	0.00%	25	3.64%	1.9	379354	367311	312458	552.2	534.7	454.8	2829	2690	3386	552.2	534.7	454.8	613560.8	930.4	4826.2	893.1	6389	9.3	40	9.3	2.3	146	687
10711	10711 (2019-06-30)60sec.agd	60	0	0		7/5/2019	Friday	5	0	0	0	0	0	437	583	23	0	0	41.90%	55.90%	2.21%	0.00%	0.00%	23	2.21%	1.2	444089	585237	441171	425.8	561.1	423	2938	3837	2728	425.8	561.1	423	856941.8	849.5	4854.6	821.6	10531	10.1	101	10.1	10.6	366	1043
10928	10928 (2019-03-24)60sec.agd	60	0	0		3/25/2019	Monday	1	0	0	0	0	0	509	368	6	0	0	57.64%	41.68%	0.68%	0.00%	0.00%	6	0.68%	0.4	217388	260791	343508	246.2	295.3	389	2612	4416	3935	246.2	295.3	389	482977.5	579.1	6308.3	547	5309	6	135	6	1.4	374	883
10928	10928 (2019-03-24)60sec.agd	60	0	0		3/26/2019	Tuesday	2	0	0	0	0	0	607	260	7	0	0	69.45%	29.75%	0.80%	0.00%	0.00%	7	0.80%	0.5	150941	272248	218672	172.7	311.5	250.2	3099	4023	4675	172.7	311.5	250.2	380420.3	464.4	6541.6	435.3	4569	5.2	139	5.2	0	0	874
10928	10928 (2019-03-24)60sec.agd	60	0	0		3/27/2019	Wednesday	3	0	0	0	0	0	629	275	12	0	0	68.67%	30.02%	1.31%	0.00%	0.00%	12	1.31%	0.7	163663	301338	240886	178.7	329	263	3098	4324	4970	178.7	329	263	419065.9	480.6	7090	457.5	4343	4.7	138	4.7	0	22	916
10928	10928 (2019-03-24)60sec.agd	60	0	0		3/28/2019	Thursday	4	0	0	0	0	0	644	262	5	0	0	70.69%	28.76%	0.55%	0.00%	0.00%	5	0.55%	0.3	138251	285826	210182	151.8	313.7	230.7	2780	4492	4503	151.8	313.7	230.7	380770.7	439.8	6671.7	418	3841	4.2	132	4.2	0	0	911
10928	10928 (2019-03-24)60sec.agd	60	0	0		3/29/2019	Friday	5	0	0	0	0	0	555	268	11	0	0	66.55%	32.13%	1.32%	0.00%	0.00%	11	1.32%	0.7	170786	259242	240058	204.8	310.8	287.8	3821	4668	5156	204.8	310.8	287.8	392431	499.4	7935.7	470.5	4467	5.4	139	5.4	0.3	59	834
10928	10928 (2019-03-24)60sec.agd	60	0	0		3/30/2019	Saturday	6	0	0	0	0	0	351	329	7	0	0	51.09%	47.89%	1.02%	0.00%	0.00%	7	1.02%	0.6	195625	250441	318338	284.8	364.5	463.4	3312	3935	3703	284.8	364.5	463.4	449809.9	686.6	5821	654.7	4605	6.7	68	6.7	8	978	687
10924	10924 (2019-05-26)60sec.agd	60	0	0		5/27/2019	Monday	1	0	0	0	0	0	395	269	4	0	0	59.13%	40.27%	0.60%	0.00%	0.00%	4	0.60%	0.3	143084	251953	299551	214.2	377.2	448.4	2179	2247	2326	214.2	377.2	448.4	416754.3	664.2	2931.8	623.9	6117	9.2	103	9.2	27	1377	668
10924	10924 (2019-05-26)60sec.agd	60	0	0		5/28/2019	Tuesday	2	0	0	0	0	0	573	297	9	0	0	65.19%	33.79%	1.02%	0.00%	0.00%	9	1.02%	0.6	154071	281473	270647	175.3	320.2	307.9	2504	2174	2581	175.3	320.2	307.9	419779.4	515.8	3523.6	477.6	5895	6.7	109	6.7	2.6	138	879
10924	10924 (2019-05-26)60sec.agd	60	0	0		5/29/2019	Wednesday	3	0	0	0	0	0	541	242	4	0	0	68.74%	30.75%	0.51%	0.00%	0.00%	4	0.51%	0.3	151873	286553	260749	193	364.1	331.3	2107	2172	1993	193	364.1	331.3	416134.7	581.8	2986.6	528.8	6622	8.4	103	8.4	63.9	1518	787
10924	10924 (2019-05-26)60sec.agd	60	0	0		5/30/2019	Thursday	4	0	0	0	0	0	558	310	4	0	0	63.99%	35.55%	0.46%	0.00%	0.00%	4	0.46%	0.3	161896	363059	328584	185.7	416.4	376.8	2087	2544	2237	185.7	416.4	376.8	515741.8	636.4	3257	591.4	6934	8	106	8	72.7	1437	872
10924	10924 (2019-05-26)60sec.agd	60	0	0		5/31/2019	Friday	5	0	0	0	0	0	573	270	5	0	0	67.57%	31.84%	0.59%	0.00%	0.00%	5	0.59%	0.3	128342	284193	345143	151.3	335.1	407	2537	1892	1809	151.3	335.1	407	465146.2	581.8	3149.1	548.5	5248	6.2	112	6.2	53.1	1559	848
10924	10924 (2019-05-26)60sec.agd	60	0	0		6/1/2019	Saturday	6	0	0	0	0	0	487	310	10	0	0	60.35%	38.41%	1.24%	0.00%	0.00%	10	1.24%	0.7	140627	278091	277006	174.3	344.6	343.3	2393	2074	1796	174.3	344.6	343.3	416944.7	553.0	3191.1	516.7	5542	6.9	109	6.9	4.6	619	807
10712	10712 (2019-06-30)60sec.agd	60	0	0		6/30/2019	Sunday	7	0	0	0	0	0	511	211	2	0	0	70.58%	29.14%	0.28%	0.00%	0.00%	2	0.28%	0.2	84150	266705	130885	116.2	368.4	180.8	4931	6755	6416	116.2	368.4	180.8	308777.7	443.4	10540.9	426.5	3651	5	103	5	0.2	84	724
10712	10712 (2019-06-30)60sec.agd	60	0	0		7/2/2019	Tuesday	2	4	4	4	97	396914	444	277	104	0	0	53.82%	33.58%	12.61%	0.00%	0.00%	104	12.61%	6.9	537605	591091	316235	651.6	716.5	383.3	4914	5870	3924	651.6	716.5	383.3	859309.2	1126.5	8176.3	1041.6	16216	19.7	132	19.7	2	150	825
10712	10712 (2019-06-30)60sec.agd	60	0	0		7/3/2019	Wednesday	3	2	2	2	72	201749	339	251	98	0	0	49.27%	36.48%	14.24%	0.00%	0.00%	98	14.24%	8.2	420657	621848	471993	611.4	903.8	686	3653	5443	3419	611.4	903.8	686	886805.9	1340.8	6682	1289	18503	26.9	135	26.9	30.8	1003	688
10712	10712 (2019-06-30)60sec.agd	60	0	0		7/4/2019	Thursday	4	0	0	0	0	0	449	171	0	0	0	72.42%	27.58%	0.00%	0.00%	0.00%	0	0.00%	0	54714	234940	86745	88.2	378.9	139.9	1860	2237	3241	88.2	378.9	139.9	256349.6	428.5	4226.2	413.5	1910	3.1	38	3.1	10.3	359	620
10712	10712 (2019-06-30)60sec.agd	60	0	0		7/5/2019	Friday	5	3	3	3	72	266170	387	167	88	0	0	60.28%	26.01%	13.71%	0.00%	0.00%	88	13.71%	8	390858	429044	270314	608.8	668.3	421	4235	6711	3041	608.8	668.3	421	640248.7	1061.5	7570.5	997.3	14065	21.9	139	21.9	2.3	378	642
10712	10712 (2019-06-30)60sec.agd	60	0	0		7/6/2019	Saturday	6	0	0	0	0	0	459	345	15	0	0	56.04%	42.12%	1.83%	0.00%	0.00%	15	1.83%	0.9	183748	364317	208216	224.4	444.8	254.2	2616	3403	2313	224.4	444.8	254.2	458087.4	599.0	4321.2	559.3	6562	8	116	8	39.1	1084	819
10929	10929 (2019-03-24)60sec.agd	60	0	0		3/24/2019	Sunday	7	0	0	0	0	0	296	307	9	0	0	48.37%	50.16%	1.47%	0.00%	0.00%	9	1.47%	0.8	219751	254679	359831	359.1	416.1	588	4285	2712	3351	359.1	416.1	588	492575.1	836.2	5050.1	804.9	7325	12	111	12	14.7	1218	612
10929	10929 (2019-03-24)60sec.agd	60	0	0		3/25/2019	Monday	1	0	0	0	0	0	457	452	14	0	0	49.51%	48.97%	1.52%	0.00%	0.00%	14	1.52%	0.9	299314	346435	479163	324.3	375.3	519.1	2792	2757	2646	324.3	375.3	519.1	662724.1	742.9	4045.4	718	9430	10.2	132	10.2	7.6	920	923
10929	10929 (2019-03-24)60sec.agd	60	0	0		3/26/2019	Tuesday	2	0	0	0	0	0	508	382	11	0	0	56.38%	42.40%	1.22%	0.00%	0.00%	11	1.22%	0.7	231598	289700	388131	257	321.5	430.8	2658	2667	2942	257	321.5	430.8	536851.4	620.3	4066.1	595.8	7863	8.7	117	8.7	0.2	150	901
10929	10929 (2019-03-24)60sec.agd	60	0	0		3/27/2019	Wednesday	3	0	0	0	0	0	482	337	12	0	0	58.00%	40.55%	1.44%	0.00%	0.00%	12	1.44%	0.8	224623	272171	355150	270.3	327.5	427.4	3217	3214	2352	270.3	327.5	427.4	500663.6	626.2	5041.6	602.5	8345	10	123	10	5.7	1435	831
10929	10929 (2019-03-24)60sec.agd	60	0	0		3/28/2019	Thursday	4	0	0	0	0	0	559	312	16	0	0	63.02%	35.17%	1.80%	0.00%	0.00%	16	1.80%	1	234913	276956	301196	264.8	312.2	339.6	3003	2669	2590	264.8	312.2	339.6	471813.3	562.7	4112.9	531.9	7317	8.2	130	8.2	10.1	1752	887
10929	10929 (2019-03-24)60sec.agd	60	0	0		3/29/2019	Friday	5	0	0	0	0	0	598	276	6	0	0	67.95%	31.36%	0.68%	0.00%	0.00%	6	0.68%	0.4	166981	224700	283231	189.8	255.3	321.9	2968	2617	2163	189.8	255.3	321.9	398236.8	471.9	4057.4	452.5	6724	7.6	131	7.6	4	1320	880
10931	10931 (2019-03-24)60sec.agd	60	0	0		3/25/2019	Monday	1	0	0	0	0	0	483	303	11	0	0	60.60%	38.02%	1.38%	0.00%	0.00%	11	1.38%	0.8	170364	361392	168624	213.8	453.4	211.6	2865	2745	3580	213.8	453.4	211.6	433661.3	573.3	4765.2	544.1	7610	9.5	132	9.5	58.3	2546	797
10931	10931 (2019-03-24)60sec.agd	60	0	0		3/26/2019	Tuesday	2	2	2	2	20	41029	519	220	35	0	0	67.05%	28.42%	4.52%	0.00%	0.00%	35	4.52%	2.5	234711	363340	90527	303.2	469.4	117	2919	2886	2173	303.2	469.4	117	441928	595.6	3935.3	571	11263	14.6	129	14.6	32.6	944	774
10931	10931 (2019-03-24)60sec.agd	60	0	0		3/27/2019	Wednesday	3	0	0	0	0	0	527	294	12	0	0	63.27%	35.29%	1.44%	0.00%	0.00%	12	1.44%	0.8	174841	385165	108099	209.9	462.4	129.8	2902	2941	2733	209.9	462.4	129.8	436585.4	551.5	4216.7	524.1	8269	9.9	124	9.9	37.5	2047	833
10931	10931 (2019-03-24)60sec.agd	60	0	0		3/28/2019	Thursday	4	0	0	0	0	0	820	276	9	0	0	74.21%	24.98%	0.81%	0.00%	0.00%	9	0.81%	0.5	154624	316842	129108	139.9	286.7	116.8	3516	3329	5144	139.9	286.7	116.8	375454.8	358.6	7064.4	339.8	6337	5.7	132	5.7	43.1	2695	1105
10931	10931 (2019-03-24)60sec.agd	60	0	0		3/29/2019	Friday	5	0	0	0	0	0	569	192	21	0	0	72.76%	24.55%	2.69%	0.00%	0.00%	21	2.69%	1.3	156606	280606	108656	200.3	358.8	138.9	2840	3259	2071	200.3	358.8	138.9	339221.6	464.2	4205.8	433.8	7505	9.6	126	9.6	0.3	73	782
10931	10931 (2019-03-24)60sec.agd	60	0	0		3/30/2019	Saturday	6	0	0	0	0	0	579	157	2	0	0	78.46%	21.27%	0.27%	0.00%	0.00%	2	0.27%	0.2	74653	127152	78964	101.2	172.3	107	2305	2347	2035	101.2	172.3	107	167260.3	241.4	3175.3	226.6	2862	3.9	123	3.9	1.6	412	738
10708	10708 (2019-06-30)60sec.agd	60	0	0		7/1/2019	Monday	1	3	3	3	50	171210	744	204	70	0	0	73.08%	20.04%	6.88%	0.00%	0.00%	70	6.88%	3.9	340864	307699	344805	334.8	302.3	338.7	5329	3016	4462	334.8	302.3	338.7	574245.1	627.7	6207.9	564.1	13084	12.9	170	12.9	2	204	1018
10708	10708 (2019-06-30)60sec.agd	60	0	0		7/2/2019	Tuesday	2	2	2	2	28	81290	745	152	43	0	0	79.26%	16.17%	4.57%	0.00%	0.00%	43	4.57%	2.7	199418	204174	214204	212.1	217.2	227.9	3571	2872	4123	212.1	217.2	227.9	356844.4	421.0	5412.5	379.6	8258	8.8	135	8.8	0.2	75	940
10708	10708 (2019-06-30)60sec.agd	60	0	0		7/3/2019	Wednesday	3	1	1	1	26	80022	729	187	38	0	0	76.42%	19.60%	3.98%	0.00%	0.00%	38	3.98%	2.2	215739	211189	255783	226.1	221.4	268.1	4223	2768	2949	226.1	221.4	268.1	395688.1	454.7	4973	414.8	8546	9	151	9	3	461	954
10708	10708 (2019-06-30)60sec.agd	60	0	0		7/4/2019	Thursday	4	4	4	4	75	225121	589	206	110	0	0	65.08%	22.76%	12.15%	0.00%	0.00%	110	12.15%	6.9	420419	408875	332983	464.6	451.8	367.9	4802	3844	5790	464.6	451.8	367.9	674395	808.8	7715.7	745.2	17030	18.8	156	18.8	5.1	618	905
10708	10708 (2019-06-30)60sec.agd	60	0	0		7/5/2019	Friday	5	1	1	1	11	38795	732	174	31	0	0	78.12%	18.57%	3.31%	0.00%	0.00%	31	3.31%	1.8	184936	232634	228791	197.4	248.3	244.2	3945	3071	2450	197.4	248.3	244.2	375053.6	438.0	4973	400.3	7437	7.9	145	7.9	1.4	259	937
10708	10708 (2019-06-30)60sec.agd	60	0	0		7/6/2019	Saturday	6	2	2	2	22	61989	653	170	68	0	0	73.29%	19.08%	7.63%	0.00%	0.00%	68	7.63%	4.3	299381	300740	302188	336	337.5	339.2	4213	3021	2528	336	337.5	339.2	520952.1	644.9	5429.9	584.7	12479	14	153	14	1.6	225	891
10707	10707 (2019-06-30)60sec.agd	60	0	0		6/30/2019	Sunday	7	0	0	0	0	0	312	402	1	0	0	43.64%	56.22%	0.14%	0.00%	0.00%	1	0.14%	0.1	158280	246263	340274	221.4	344.4	475.9	2063	1946	2626	221.4	344.4	475.9	448870.2	656.4	3147	627.8	5614	7.9	97	7.9	9.7	734	715
10707	10707 (2019-06-30)60sec.agd	60	0	0		7/1/2019	Monday	1	0	0	0	0	0	399	383	1	0	0	50.96%	48.91%	0.13%	0.00%	0.00%	1	0.13%	0.1	204538	295539	333441	261.2	377.4	425.9	2272	2174	2848	261.2	377.4	425.9	490267.3	652.3	3731.7	626.1	8865	11.3	93	11.3	0	25	783
10707	10707 (2019-06-30)60sec.agd	60	0	0		7/2/2019	Tuesday	2	0	0	0	0	0	345	407	6	0	0	45.51%	53.69%	0.79%	0.00%	0.00%	6	0.79%	0.5	228436	347078	462825	301.4	457.9	610.6	2740	2047	2456	301.4	457.9	610.6	621975.2	861.1	3905.7	820.5	9910	13.1	101	13.1	0	0	758
10707	10707 (2019-06-30)60sec.agd	60	0	0		7/3/2019	Wednesday	3	0	0	0	0	0	406	382	10	0	0	50.88%	47.87%	1.25%	0.00%	0.00%	10	1.25%	0.7	233866	421254	403478	293.1	527.9	505.6	3080	2689	2021	293.1	527.9	505.6	628444.7	815.5	4019.2	787.5	11521	14.4	108	14.4	0	0	798
10707	10707 (2019-06-30)60sec.agd	60	0	0		7/4/2019	Thursday	4	0	0	0	0	0	363	341	0	0	0	51.56%	48.44%	0.00%	0.00%	0.00%	0	0.00%	0	111163	242114	369573	157.9	343.9	525	1481	1848	2458	157.9	343.9	525	455588.2	669.2	2713.8	647.1	4405	6.3	43	6.3	0.1	35	704
10707	10707 (2019-06-30)60sec.agd	60	0	0		7/5/2019	Friday	5	0	0	0	0	0	363	475	11	0	0	42.76%	55.95%	1.30%	0.00%	0.00%	11	1.30%	0.7	325748	327088	503578	383.7	385.3	593.1	2732	2085	2239	383.7	385.3	593.1	683146.5	828.4	3801.8	804.6	12640	14.9	98	14.9	0.1	67	849
10094	10094 (2019-03-24)60sec.agd	60	0	0		3/24/2019	Sunday	7	0	0	0	0	0	580	188	0	0	0	75.52%	24.48%	0.00%	0.00%	0.00%	0	0.00%	0	93335	178910	145571	121.5	233	189.5	1906	2894	2125	121.5	233	189.5	248819.5	348.2	3517.9	324	3002	3.9	97	3.9	7.8	413	768
10094	10094 (2019-03-24)60sec.agd	60	0	0		3/25/2019	Monday	1	0	0	0	0	0	527	239	3	0	0	68.53%	31.08%	0.39%	0.00%	0.00%	3	0.39%	0.2	113956	271998	243135	148.2	353.7	316.2	2188	2407	2180	148.2	353.7	316.2	382208.7	523.9	3312.9	497	5147	6.7	106	6.7	2.6	224	769
10094	10094 (2019-03-24)60sec.agd	60	0	0		3/26/2019	Tuesday	2	0	0	0	0	0	539	158	5	0	0	76.78%	22.51%	0.71%	0.00%	0.00%	5	0.71%	0.4	91314	194936	103365	130.1	277.7	147.2	2386	2787	1632	130.1	277.7	147.2	238794.1	364.2	3320.7	340.2	4063	5.8	116	5.8	3.6	341	702
10094	10094 (2019-03-24)60sec.agd	60	0	0		3/28/2019	Thursday	4	0	0	0	0	0	464	272	3	0	0	62.79%	36.81%	0.41%	0.00%	0.00%	3	0.41%	0.2	120256	261689	212417	162.7	354.1	287.4	2335	2539	2533	162.7	354.1	287.4	357859.8	514.8	3660.3	484.2	5282	7.1	113	7.1	0.4	91	739
10094	10094 (2019-03-24)60sec.agd	60	0	0		3/29/2019	Friday	5	0	0	0	0	0	486	307	0	0	0	61.29%	38.71%	0.00%	0.00%	0.00%	0	0.00%	0	115170	323340	215244	145.2	407.7	271.4	1610	2618	2117	145.2	407.7	271.4	405145.5	531.2	3732	510.9	5417	6.8	90	6.8	0	0	793
10094	10094 (2019-03-24)60sec.agd	60	0	0		3/30/2019	Saturday	6	0	0	0	0	0	541	271	0	0	0	66.63%	33.37%	0.00%	0.00%	0.00%	0	0.00%	0	113996	246844	295517	140.4	304	363.9	1773	1789	2261	140.4	304	363.9	401568.6	514.8	2900.9	494.5	4753	5.9	103	5.9	4.7	1142	812
10249	10249 (2019-06-02)60sec.agd	60	0	0		6/3/2019	Monday	1	0	0	0	0	0	353	351	0	0	0	50.14%	49.86%	0.00%	0.00%	0.00%	0	0.00%	0	145952	139306	419831	207.3	197.9	596.4	1404	1346	2828	207.3	197.9	596.4	465796.3	683.0	3347.8	661.6	3616	5.1	78	5.1	1.4	93	704
10249	10249 (2019-06-02)60sec.agd	60	0	0		6/4/2019	Tuesday	2	0	0	0	0	0	433	209	0	0	0	67.45%	32.55%	0.00%	0.00%	0.00%	0	0.00%	0	86026	105446	260699	134	164.2	406.1	1881	1810	2629	134	164.2	406.1	294080.4	483.5	3558.6	458.1	3203	5	100	5	6.3	142	642
10249	10249 (2019-06-02)60sec.agd	60	0	0		6/5/2019	Wednesday	3	0	0	0	0	0	669	160	0	0	0	80.70%	19.30%	0.00%	0.00%	0.00%	0	0.00%	0	54130	68481	212662	65.3	82.6	256.5	1912	2262	2430	65.3	82.6	256.5	229880	292.4	3831.1	277.3	1239	1.5	25	1.5	2.3	211	829
10249	10249 (2019-06-02)60sec.agd	60	0	0		6/6/2019	Thursday	4	0	0	0	0	0	716	157	0	0	0	82.02%	17.98%	0.00%	0.00%	0.00%	0	0.00%	0	74722	96906	148693	85.6	111	170.3	1788	1679	1979	85.6	111	170.3	192571.4	237.9	2916.2	220.6	1766	2	77	2	7.8	502	873
10249	10249 (2019-06-02)60sec.agd	60	0	0		6/7/2019	Friday	5	0	0	0	0	0	903	190	0	0	0	82.62%	17.38%	0.00%	0.00%	0.00%	0	0.00%	0	82821	152357	186626	75.8	139.4	170.7	1780	1699	1682	75.8	139.4	170.7	254757.2	245.5	2868.8	233.1	3425	3.1	106	3.1	12.2	513	1093
10249	10249 (2019-06-02)60sec.agd	60	0	0		6/8/2019	Saturday	6	0	0	0	0	0	861	160	0	0	0	84.33%	15.67%	0.00%	0.00%	0.00%	0	0.00%	0	58448	100994	147075	57.2	98.9	144	1462	1516	1718	57.2	98.9	144	187741.9	202.9	2490	183.9	1566	1.5	56	1.5	5	676	1021
10098	10098 (2019-03-17)60sec.agd	60	0	0		3/18/2019	Monday	1	2	2	2	31	70494	658	335	48	0	0	63.21%	32.18%	4.61%	0.00%	0.00%	48	4.61%	2.5	281860	481914	538782	270.8	462.9	517.6	3804	3955	4179	270.8	462.9	517.6	775868.7	806.1	6322.3	745.3	10596	10.2	136	10.2	12.4	911	1041
10098	10098 (2019-03-17)60sec.agd	60	0	0		3/19/2019	Tuesday	2	3	3	3	51	118026	722	276	67	0	0	67.79%	25.92%	6.29%	0.00%	0.00%	67	6.29%	3.7	308436	506828	423760	289.6	475.9	397.9	2805	3969	3256	289.6	475.9	397.9	729095.3	739.5	5810.8	684.6	10454	9.8	124	9.8	0.2	48	1065
10098	10098 (2019-03-17)60sec.agd	60	0	0		3/20/2019	Wednesday	3	2	2	2	53	130894	650	337	61	0	0	62.02%	32.16%	5.82%	0.00%	0.00%	61	5.82%	3.4	292772	490855	462827	279.4	468.4	441.6	3416	3936	2689	279.4	468.4	441.6	735433.8	765.5	5221.4	701.7	11229	10.7	132	10.7	3.1	103	1048
10098	10098 (2019-03-17)60sec.agd	60	0	0		3/21/2019	Thursday	4	2	2	2	51	123612	545	418	59	0	0	53.33%	40.90%	5.77%	0.00%	0.00%	59	5.77%	3.3	354814	606045	667332	347.2	593	653	3160	3820	3009	347.2	593	653	968770.1	1006.3	5030	947.9	11905	11.6	128	11.6	0	20	1022
10098	10098 (2019-03-17)60sec.agd	60	0	0		3/22/2019	Friday	5	0	0	0	0	0	820	225	10	0	0	77.73%	21.33%	0.95%	0.00%	0.00%	10	0.95%	0.6	126207	306504	412888	119.6	290.5	391.4	4137	2877	4169	119.6	290.5	391.4	529480.3	526.8	6539.2	501.9	3988	3.8	75	3.8	0	29	1055
10098	10098 (2019-03-17)60sec.agd	60	0	0		3/23/2019	Saturday	6	0	0	0	0	0	550	243	3	0	0	69.10%	30.53%	0.38%	0.00%	0.00%	3	0.38%	0.2	99938	192060	335566	125.6	241.3	421.6	3675	2960	3782	125.6	241.3	421.6	399348.5	521.6	6047.4	501.7	2896	3.6	79	3.6	0	32	796
10267	10267 (2019-06-16)60sec.agd	60	0	0		6/17/2019	Monday	1	0	0	0	0	0	832	104	0	0	0	88.89%	11.11%	0.00%	0.00%	0.00%	0	0.00%	0	48329	112486	131800	51.6	120.2	140.8	1911	1669	1824	51.6	120.2	140.8	179888.9	209.5	2465.5	192.2	1912	2	103	2	0	20	936
10267	10267 (2019-06-16)60sec.agd	60	0	0		6/18/2019	Tuesday	2	0	0	0	0	0	783	155	2	0	0	83.30%	16.49%	0.21%	0.00%	0.00%	2	0.21%	0.1	66848	142326	247930	71.1	151.4	263.8	2051	1184	2125	71.1	151.4	263.8	293589.2	328.8	2735.6	312.3	2925	3.1	112	3.1	5.6	397	940
10267	10267 (2019-06-16)60sec.agd	60	0	0		6/19/2019	Wednesday	3	1	1	1	10	22095	790	127	23	0	0	84.04%	13.51%	2.45%	0.00%	0.00%	23	2.45%	1.4	114900	139355	228352	122.2	148.3	242.9	2657	1991	2083	122.2	148.3	242.9	291146.8	338.3	3156.4	309.7	4716	5	121	5	1.5	250	940
10267	10267 (2019-06-16)60sec.agd	60	0	0		6/20/2019	Thursday	4	0	0	0	0	0	652	143	1	0	0	81.91%	17.96%	0.13%	0.00%	0.00%	1	0.13%	0.1	51980	132266	164282	65.3	166.2	206.4	2053	2332	1752	65.3	166.2	206.4	217220.6	288.9	3234.4	272.9	1843	2.3	66	2.3	0.5	112	796
10267	10267 (2019-06-16)60sec.agd	60	0	0		6/21/2019	Friday	5	0	0	0	0	0	787	198	0	0	0	79.90%	20.10%	0.00%	0.00%	0.00%	0	0.00%	0	74869	189190	277421	76	192.1	281.6	1733	1799	2066	76	192.1	281.6	344035.8	365.6	2859.1	349.3	3075	3.1	101	3.1	0.2	110	985
10267	10267 (2019-06-16)60sec.agd	60	0	0		6/22/2019	Saturday	6	0	0	0	0	0	601	179	0	0	0	77.05%	22.95%	0.00%	0.00%	0.00%	0	0.00%	0	73463	144842	218510	94.2	185.7	280.1	1637	2102	2322	94.2	185.7	280.1	272254.7	365.6	3024.2	349	3363	4.3	102	4.3	5.1	481	780
10265	10265 (2019-06-16)60sec.agd	60	0	0		6/17/2019	Monday	1	0	0	0	0	0	841	118	0	0	0	87.70%	12.30%	0.00%	0.00%	0.00%	0	0.00%	0	42288	103333	228697	44.1	107.8	238.5	1158	1741	2635	44.1	107.8	238.5	254496.2	281.6	2693.3	265.4	556	0.6	35	0.6	0	0	959
10265	10265 (2019-06-16)60sec.agd	60	0	0		6/18/2019	Tuesday	2	0	0	0	0	0	882	69	0	0	0	92.74%	7.26%	0.00%	0.00%	0.00%	0	0.00%	0	20977	93326	199196	22.1	98.1	209.5	740	1376	2459	22.1	98.1	209.5	220972.4	241.6	2533.1	232.4	916	1	41	1	0	0	951
10265	10265 (2019-06-16)60sec.agd	60	0	0		6/19/2019	Wednesday	3	1	1	1	14	31377	699	95	22	0	0	85.66%	11.64%	2.70%	0.00%	0.00%	22	2.70%	1.5	101247	113333	201023	124.1	138.9	246.4	3023	3878	3701	124.1	138.9	246.4	252003.1	338.0	6113.9	308.8	3029	3.7	105	3.7	0.1	53	816
10265	10265 (2019-06-16)60sec.agd	60	0	0		6/20/2019	Thursday	4	0	0	0	0	0	685	145	0	0	0	82.53%	17.47%	0.00%	0.00%	0.00%	0	0.00%	0	60410	134869	274067	72.8	162.5	330.2	1045	1585	2407	72.8	162.5	330.2	311370.7	389.0	2634.3	375.1	2398	2.9	54	2.9	0.1	61	830
10265	10265 (2019-06-16)60sec.agd	60	0	0		6/21/2019	Friday	5	0	0	0	0	0	778	156	0	0	0	83.30%	16.70%	0.00%	0.00%	0.00%	0	0.00%	0	65240	160875	241832	69.9	172.2	258.9	1187	1922	2425	69.9	172.2	258.9	297690.7	341.7	2721.8	318.7	1500	1.6	48	1.6	0	0	934
10265	10265 (2019-06-16)60sec.agd	60	0	0		6/22/2019	Saturday	6	0	0	0	0	0	761	95	0	0	0	88.90%	11.10%	0.00%	0.00%	0.00%	0	0.00%	0	35131	140853	279443	41	164.5	326.5	1189	1612	2922	41	164.5	326.5	314900.2	381.6	3245	367.9	1435	1.7	67	1.7	1.9	142	856
10264	10264 (2019-06-16)60sec.agd	60	0	0		6/17/2019	Monday	1	0	0	0	0	0	599	249	2	0	0	70.47%	29.29%	0.24%	0.00%	0.00%	2	0.24%	0.1	138973	127904	257412	163.5	150.5	302.8	2123	1319	2477	163.5	150.5	302.8	319270.8	412.6	2708.9	375.6	4553	5.4	112	5.4	0	0	850
10264	10264 (2019-06-16)60sec.agd	60	0	0		6/18/2019	Tuesday	2	0	0	0	0	0	447	241	10	0	0	64.04%	34.53%	1.43%	0.00%	0.00%	10	1.43%	0.8	161932	82986	145261	232	118.9	208.1	3797	1814	2768	232	118.9	208.1	232829.1	369.5	4124.8	333.6	2308	3.3	43	3.3	0.1	56	698
10264	10264 (2019-06-16)60sec.agd	60	0	0		6/19/2019	Wednesday	3	0	0	0	0	0	511	301	4	0	0	62.62%	36.89%	0.49%	0.00%	0.00%	4	0.49%	0.3	176052	110154	235670	215.8	135	288.8	2559	1523	2725	215.8	135	288.8	314115.5	426.9	3426.1	384.9	3648	4.5	105	4.5	0	0	816
10264	10264 (2019-06-16)60sec.agd	60	0	0		6/20/2019	Thursday	4	0	0	0	0	0	577	276	29	0	0	65.42%	31.29%	3.29%	0.00%	0.00%	29	3.29%	1.8	245450	107214	213070	278.3	121.6	241.6	3147	2413	2836	278.3	121.6	241.6	342256.3	440.6	4156.3	388	4630	5.2	117	5.2	0	0	882
10264	10264 (2019-06-16)60sec.agd	60	0	0		6/21/2019	Friday	5	0	0	0	0	0	483	295	10	0	0	61.29%	37.44%	1.27%	0.00%	0.00%	10	1.27%	0.7	180478	125299	239743	229	159	304.2	2776	2823	2983	229	159	304.2	325190.5	465.7	4766	412.7	2427	3.1	33	3.1	3.8	113	788
10264	10264 (2019-06-16)60sec.agd	60	0	0		6/22/2019	Saturday	6	0	0	0	0	0	417	350	2	0	0	54.23%	45.51%	0.26%	0.00%	0.00%	2	0.26%	0.1	214808	136308	324665	279.3	177.3	422.2	2116	1759	2840	279.3	177.3	422.2	412467.8	586.8	3611.6	536.4	5688	7.4	73	7.4	0.6	88	769
10099	10099 (2019-03-17)60sec.agd	60	0	0		3/18/2019	Monday	1	1	1	1	10	23915	409	399	74	1	0	46.32%	45.19%	8.38%	0.11%	0.00%	75	8.49%	5	469362	453554	880756	531.6	513.7	997.5	5734	3637	4213	531.6	513.7	997.5	1096240.4	1307.8	7024.7	1241.5	13237	15	125	15	0	0	883
10099	10099 (2019-03-17)60sec.agd	60	0	0		3/19/2019	Tuesday	2	0	0	0	0	0	415	461	44	0	0	45.11%	50.11%	4.78%	0.00%	0.00%	44	4.78%	2.6	374689	327372	810695	407.3	355.8	881.2	4970	3280	4228	407.3	355.8	881.2	951204.8	1085.1	6475	1033.9	9432	10.3	118	10.3	0	0	920
10099	10099 (2019-03-17)60sec.agd	60	0	0		3/20/2019	Wednesday	3	0	0	0	0	0	469	390	39	0	0	52.23%	43.43%	4.34%	0.00%	0.00%	39	4.34%	2.4	302952	671798	708775	337.4	748.1	789.3	4534	3071	3157	337.4	748.1	789.3	1022474.7	1220.5	5108	1138.6	10318	11.5	119	11.5	0.4	124	898
10099	10099 (2019-03-17)60sec.agd	60	0	0		3/21/2019	Thursday	4	0	0	0	0	0	767	469	60	0	0	59.18%	36.19%	4.63%	0.00%	0.00%	60	4.63%	2.7	467521	517039	998479	360.7	398.9	770.4	4826	2002	3742	360.7	398.9	770.4	1217729.7	975.8	5461	939.6	17418	13.4	117	13.4	0	0	1296
10099	10099 (2019-03-17)60sec.agd	60	0	0		3/22/2019	Friday	5	0	0	0	0	0	714	385	27	0	0	63.41%	34.19%	2.40%	0.00%	0.00%	27	2.40%	1.4	267716	373608	686091	237.8	331.8	609.3	5195	3144	3591	237.8	331.8	609.3	825818.2	775.5	6077	733.4	8282	7.4	118	7.4	0.6	533	1126
10099	10099 (2019-03-17)60sec.agd	60	0	0		3/23/2019	Saturday	6	0	0	0	0	0	536	360	23	0	0	58.32%	39.17%	2.50%	0.00%	0.00%	23	2.50%	1.4	213477	411225	538946	232.3	447.5	586.4	3495	5128	6111	232.3	447.5	586.4	710732.9	809.0	8709.5	773.4	7610	8.3	102	8.3	0.3	66	919
10227	10227 (2019-09-08)60sec.agd	60	0	0		9/9/2019	Monday	1	0	0	0	0	0	429	439	10	0	0	48.86%	50.00%	1.14%	0.00%	0.00%	10	1.14%	0.6	370240	295148	221381	421.7	336.2	252.1	4370	4525	10631	421.7	336.2	252.1	522684.9	626.5	11761.9	595.3	6926	7.9	81	7.9	0.4	71	878
10227	10227 (2019-09-08)60sec.agd	60	0	0		9/10/2019	Tuesday	2	2	2	2	79	196799	564	275	82	3	0	61.04%	29.76%	8.87%	0.32%	0.00%	85	9.20%	5.3	379441	446775	365583	410.7	483.5	395.7	6881	4915	3362	410.7	483.5	395.7	690821.5	776.1	9099.9	747.6	12175	13.2	113	13.2	4.5	561	924
10227	10227 (2019-09-08)60sec.agd	60	0	0		9/11/2019	Wednesday	3	0	0	0	0	0	530	388	20	2	1	56.32%	41.23%	2.13%	0.21%	0.11%	23	2.44%	1.4	335807	456339	453120	356.9	485	481.5	9653	8714	7864	356.9	485	481.5	725485.6	812.5	15197.3	771	8060	8.6	105	8.6	7.5	557	941
10227	10227 (2019-09-08)60sec.agd	60	0	0		9/12/2019	Thursday	4	0	0	0	0	0	548	222	22	0	0	69.19%	28.03%	2.78%	0.00%	0.00%	22	2.78%	1.6	202805	192103	146275	256.1	242.6	184.7	3506	3097	2636	256.1	242.6	184.7	315324.9	419.7	4902.1	398.1	3512	4.4	62	4.4	4.2	407	792
10227	10227 (2019-09-08)60sec.agd	60	0	0		9/13/2019	Friday	5	0	0	0	0	0	550	195	9	0	0	72.94%	25.86%	1.19%	0.00%	0.00%	9	1.19%	0.6	117115	202114	151866	155.3	268.1	201.4	2769	3001	2724	155.3	268.1	201.4	278620.3	398.3	4326.3	369.5	3264	4.3	111	4.3	4.5	539	754
10227	10227 (2019-09-08)60sec.agd	60	0	0		9/14/2019	Saturday	6	0	0	0	0	0	531	218	9	0	0	70.05%	28.76%	1.19%	0.00%	0.00%	9	1.19%	0.6	174809	160491	176203	230.6	211.7	232.5	2866	2550	2635	230.6	211.7	232.5	295572.4	420.6	3774	389.9	3948	5.2	119	5.2	3.3	137	758
10225	10225 (2019-06-09)60sec.agd	60	0	0		6/10/2019	Monday	1	0	0	0	0	0	723	371	2	0	0	65.97%	33.85%	0.18%	0.00%	0.00%	2	0.18%	0.1	178348	502829	355142	162.7	458.8	324	2298	2945	3345	162.7	458.8	324	640914.1	610.0	4251	584.8	6716	6.1	93	6.1	8.9	1044	1096
10225	10225 (2019-06-09)60sec.agd	60	0	0		6/11/2019	Tuesday	2	1	1	1	39	109303	609	385	40	0	0	58.90%	37.23%	3.87%	0.00%	0.00%	40	3.87%	2.1	281832	580482	237852	272.6	561.4	230	3496	3147	3319	272.6	561.4	230	687722.5	703.8	4588.5	665.1	9628	9.3	109	9.3	18.5	3004	1034
10225	10225 (2019-06-09)60sec.agd	60	0	0		6/12/2019	Wednesday	3	0	0	0	0	0	745	316	4	0	0	69.95%	29.67%	0.38%	0.00%	0.00%	4	0.38%	0.2	147756	435896	213964	138.7	409.3	200.9	2627	2553	2450	138.7	409.3	200.9	507560.6	494.9	3646.4	476.6	6096	5.7	100	5.7	43.2	3687	1065
10225	10225 (2019-06-09)60sec.agd	60	0	0		6/13/2019	Thursday	4	0	0	0	0	0	764	437	7	0	0	63.25%	36.18%	0.58%	0.00%	0.00%	7	0.58%	0.3	206381	572086	341841	170.8	473.6	283	2582	2460	2925	170.8	473.6	283	697660.9	606.7	4093.9	577.5	8369	6.9	94	6.9	7.4	1157	1208
10225	10225 (2019-06-09)60sec.agd	60	0	0		6/14/2019	Friday	5	0	0	0	0	0	729	290	6	0	0	71.12%	28.29%	0.59%	0.00%	0.00%	6	0.59%	0.3	138470	413924	259056	135.1	403.8	252.7	3606	2873	1891	135.1	403.8	252.7	507559.9	515.7	4536.6	495.2	5165	5	110	5	31.1	1646	1025
10225	10225 (2019-06-09)60sec.agd	60	0	0		6/15/2019	Saturday	6	0	0	0	0	0	731	423	1	0	0	63.29%	36.62%	0.09%	0.00%	0.00%	1	0.09%	0	158974	483679	331037	137.6	418.8	286.6	2058	2692	1918	137.6	418.8	286.6	607292	552.7	3094.9	525.8	4522	3.9	92	3.9	1.1	199	1155
10223	10223 (2019-05-12)60sec.agd	60	0	0		5/13/2019	Monday	1	0	0	0	0	0	453	268	6	0	0	62.31%	36.86%	0.83%	0.00%	0.00%	6	0.83%	0.4	168708	275458	230922	232.1	378.9	317.6	2830	2505	2268	232.1	378.9	317.6	397069.9	572.2	3648.4	546.2	4174	5.7	70	5.7	20.5	1901	727
10223	10223 (2019-05-12)60sec.agd	60	0	0		5/14/2019	Tuesday	2	0	0	0	0	0	626	334	23	0	0	63.68%	33.98%	2.34%	0.00%	0.00%	23	2.34%	1.4	237066	411365	290059	241.2	418.5	295.1	3888	3014	3724	241.2	418.5	295.1	556377.3	606.8	4979.2	566	7677	7.8	111	7.8	14.2	1093	983
10223	10223 (2019-05-12)60sec.agd	60	0	0		5/15/2019	Wednesday	3	0	0	0	0	0	644	316	12	0	0	66.26%	32.51%	1.23%	0.00%	0.00%	12	1.23%	0.7	199201	358482	262204	204.9	368.8	269.8	2952	2949	3622	204.9	368.8	269.8	486766.2	527.2	4771.7	500.8	4904	5	106	5	0.5	201	972
10223	10223 (2019-05-12)60sec.agd	60	0	0		5/16/2019	Thursday	4	0	0	0	0	0	767	243	0	0	0	75.94%	24.06%	0.00%	0.00%	0.00%	0	0.00%	0	109807	216325	162330	108.7	214.2	160.7	1950	2863	2628	108.7	214.2	160.7	291899.1	304.7	4186.5	289	2931	2.9	63	2.9	2.7	666	1010
10223	10223 (2019-05-12)60sec.agd	60	0	0		5/17/2019	Friday	5	0	0	0	0	0	1030	392	3	0	0	72.28%	27.51%	0.21%	0.00%	0.00%	3	0.21%	0.1	183962	325531	350724	129.1	228.4	246.1	3702	3491	4761	129.1	228.4	246.1	512659.5	376.2	6968.4	359.8	4887	3.4	109	3.4	17.5	3249	1425
10223	10223 (2019-05-12)60sec.agd	60	0	0		5/18/2019	Saturday	6	0	0	0	0	0	436	290	1	0	0	59.97%	39.89%	0.14%	0.00%	0.00%	1	0.14%	0.1	154857	343681	195949	213	472.7	269.5	1983	2853	3272	213	472.7	269.5	424845.1	604.4	4632.4	584.4	4791	6.6	71	6.6	248.3	3260	727
10110	10110 (2019-04-07)60sec.agd	60	0	0		4/8/2019	Monday	1	0	0	0	0	0	480	243	1	0	0	66.30%	33.56%	0.14%	0.00%	0.00%	1	0.14%	0.1	104648	179943	297211	144.5	248.5	410.5	2499	1910	3355	144.5	248.5	410.5	362856.8	518.6	4307.4	501.2	2588	3.6	56	3.6	0.6	110	724
10110	10110 (2019-04-07)60sec.agd	60	0	0		4/9/2019	Tuesday	2	5	5	5	62	172141	237	548	84	0	0	27.27%	63.06%	9.67%	0.00%	0.00%	84	9.67%	5.6	569946	501009	774722	655.9	576.5	891.5	3744	2756	3051	655.9	576.5	891.5	1084455	1319.9	4754.5	1247.9	16114	18.5	131	18.5	1	106	869
10110	10110 (2019-04-07)60sec.agd	60	0	0		4/10/2019	Wednesday	3	3	3	3	63	179589	518	253	60	0	0	62.33%	30.45%	7.22%	0.00%	0.00%	60	7.22%	4	294183	253321	333995	354	304.8	401.9	4098	2549	2207	354	304.8	401.9	512120.9	669.3	4447.5	616.3	9823	11.8	127	11.8	0.4	50	831
10110	10110 (2019-04-07)60sec.agd	60	0	0		4/11/2019	Thursday	4	0	0	0	0	0	485	396	29	0	0	53.30%	43.52%	3.19%	0.00%	0.00%	29	3.19%	1.8	308814	261236	413238	339.4	287.1	454.1	3094	2090	2055	339.4	287.1	454.1	578252.5	674.6	3822.2	635.4	7439	8.2	124	8.2	0.2	42	910
10110	10110 (2019-04-07)60sec.agd	60	0	0		4/12/2019	Friday	5	3	3	3	42	127566	413	251	74	0	0	55.96%	34.01%	10.03%	0.00%	0.00%	74	10.03%	5.7	365671	300788	362502	495.5	407.6	491.2	3979	2380	1945	495.5	407.6	491.2	596319	863.2	4978.7	808	13217	17.9	128	17.9	0.4	59	738
10110	10110 (2019-04-07)60sec.agd	60	0	0		4/13/2019	Saturday	6	3	3	3	37	104251	598	279	62	0	0	63.68%	29.71%	6.60%	0.00%	0.00%	62	6.60%	3.6	317439	282222	386228	338.1	300.6	411.3	3518	2272	2804	338.1	300.6	411.3	574098.3	650.3	4485.3	611.4	10979	11.7	127	11.7	0.4	196	939
10111	10111 (2019-04-07)60sec.agd	60	0	0		4/8/2019	Monday	1	3	3	3	44	118484	556	242	58	0	0	64.95%	28.27%	6.78%	0.00%	0.00%	58	6.78%	3.6	308162	220823	205993	360	258	240.6	3616	1794	2119	360	258	240.6	431462.3	576.6	3912	504	10535	12.3	120	12.3	5.8	242	856
10111	10111 (2019-04-07)60sec.agd	60	0	0		4/9/2019	Tuesday	2	2	2	2	29	89690	513	299	29	0	0	61.00%	35.55%	3.45%	0.00%	0.00%	29	3.45%	1.9	208755	275736	255691	248.2	327.9	304	3821	2257	2164	248.2	327.9	304	430101	571.8	4288.6	511.4	8271	9.8	126	9.8	72.5	2633	841
10111	10111 (2019-04-07)60sec.agd	60	0	0		4/10/2019	Wednesday	3	3	3	3	64	187065	571	121	59	0	0	76.03%	16.11%	7.86%	0.00%	0.00%	59	7.86%	4.5	227638	165691	111726	303.1	220.6	148.8	3594	1932	1508	303.1	220.6	148.8	302911.3	476.8	3726.3	403.3	8418	11.2	117	11.2	5.7	580	751
10111	10111 (2019-04-07)60sec.agd	60	0	0		4/11/2019	Thursday	4	0	0	0	0	0	625	152	11	0	0	79.31%	19.29%	1.40%	0.00%	0.00%	11	1.40%	0.7	94053	152348	182808	119.4	193.3	232	2969	1771	2185	119.4	193.3	232	255880.1	362.1	3189.8	324.7	3836	4.9	118	4.9	0.3	43	788
10111	10111 (2019-04-07)60sec.agd	60	0	0		4/12/2019	Friday	5	2	2	2	29	76089	655	175	62	0	0	73.43%	19.62%	6.95%	0.00%	0.00%	62	6.95%	3.9	267653	260124	217474	300.1	291.6	243.8	3407	2603	2229	300.1	291.6	243.8	431969.4	540.7	3957.5	484.3	11706	13.1	124	13.1	0.4	94	892
10111	10111 (2019-04-07)60sec.agd	60	0	0		4/13/2019	Saturday	6	0	0	0	0	0	621	204	19	0	0	73.58%	24.17%	2.25%	0.00%	0.00%	19	2.25%	1.3	212710	168621	243836	252	199.8	288.9	3430	1950	3753	252	199.8	288.9	364876.1	467.8	4472.8	432.3	5818	6.9	115	6.9	1.7	225	844
10115	10115 (2019-03-24)60sec.agd	60	0	0		3/24/2019	Sunday	7	0	0	0	0	0	512	217	6	0	0	69.66%	29.52%	0.82%	0.00%	0.00%	6	0.82%	0.5	140583	211921	220765	191.3	288.3	300.4	3281	2311	2608	191.3	288.3	300.4	336765.9	477.9	3871.3	458.2	4815	6.6	97	6.6	20.7	1950	735
10115	10115 (2019-03-24)60sec.agd	60	0	0		3/26/2019	Tuesday	2	2	2	2	22	56074	628	207	28	0	0	72.77%	23.99%	3.24%	0.00%	0.00%	28	3.24%	1.9	199445	274915	257199	231.1	318.6	298	3018	2745	2702	231.1	318.6	298	426037.4	529.1	3952.5	493.7	6608	7.7	97	7.7	17.6	1429	863
10115	10115 (2019-03-24)60sec.agd	60	0	0		3/27/2019	Wednesday	3	1	1	1	23	64306	624	273	36	0	0	66.88%	29.26%	3.86%	0.00%	0.00%	36	3.86%	2.1	243135	259861	345594	260.6	278.5	370.4	3548	2456	2995	260.6	278.5	370.4	496062.1	576.2	4396.3	531.7	7745	8.3	100	8.3	100.6	4229	933
10115	10115 (2019-03-24)60sec.agd	60	0	0		3/28/2019	Thursday	4	2	2	2	42	114533	506	107	44	0	0	77.02%	16.29%	6.70%	0.00%	0.00%	44	6.70%	3.7	179813	154359	185343	273.7	234.9	282.1	3851	1710	2758	273.7	234.9	282.1	300851.2	496.7	4289.3	457.9	6091	9.3	103	9.3	18.1	901	657
10115	10115 (2019-03-24)60sec.agd	60	0	0		3/29/2019	Friday	5	2	2	2	44	131410	531	336	59	0	0	57.34%	36.29%	6.37%	0.00%	0.00%	59	6.37%	3.5	364744	430220	353667	393.9	464.6	381.9	3927	2530	2332	393.9	464.6	381.9	665738.5	784.8	4432.4	718.9	12645	13.7	104	13.7	25.9	1631	926
10115	10115 (2019-03-24)60sec.agd	60	0	0		3/30/2019	Saturday	6	0	0	0	0	0	522	273	20	0	0	64.05%	33.50%	2.45%	0.00%	0.00%	20	2.45%	1.3	189586	278942	300814	232.6	342.3	369.1	3028	1897	2654	232.6	342.3	369.1	451929.8	588.8	3990.9	554.5	7037	8.6	102	8.6	89.5	2651	815
10271	10271 (2019-03-31)60sec.agd	60	0	0		4/1/2019	Monday	1	0	0	0	0	0	475	188	5	0	0	71.11%	28.14%	0.75%	0.00%	0.00%	5	0.75%	0.4	112789	188096	143913	168.8	281.6	215.4	3595	4440	3693	168.8	281.6	215.4	262321.2	418.8	5841.2	392.7	4638	6.9	132	6.9	7.8	1196	668
10271	10271 (2019-03-31)60sec.agd	60	0	0		4/2/2019	Tuesday	2	0	0	0	0	0	580	233	26	0	0	69.13%	27.77%	3.10%	0.00%	0.00%	26	3.10%	1.7	189473	266358	153719	225.8	317.5	183.2	2968	2723	2323	225.8	317.5	183.2	361214.8	468.1	3809.6	430.5	7679	9.2	115	9.2	11.9	2815	839
10271	10271 (2019-03-31)60sec.agd	60	0	0		4/3/2019	Wednesday	3	1	1	1	13	35479	616	249	34	0	0	68.52%	27.70%	3.78%	0.00%	0.00%	34	3.78%	2.1	226596	290259	290087	252.1	322.9	322.7	3647	2195	2456	252.1	322.9	322.7	468771.3	561.3	4213.1	521.4	8474	9.4	134	9.4	7.7	821	899
10271	10271 (2019-03-31)60sec.agd	60	0	0		4/4/2019	Thursday	4	0	0	0	0	0	494	314	5	0	0	60.76%	38.62%	0.62%	0.00%	0.00%	5	0.62%	0.3	166636	234031	285668	205	287.9	351.4	3041	2079	2544	205	287.9	351.4	405147.2	527.1	4476.8	498.3	4391	5.4	85	5.4	17.6	2972	813
10271	10271 (2019-03-31)60sec.agd	60	0	0		4/5/2019	Friday	5	1	1	1	10	22646	551	216	19	0	0	70.10%	27.48%	2.42%	0.00%	0.00%	19	2.42%	1.4	133117	204666	192645	169.4	260.4	245.1	3391	2613	2137	169.4	260.4	245.1	310999	439.0	4200	395.7	4772	6.1	113	6.1	0.6	330	786
10271	10271 (2019-03-31)60sec.agd	60	0	0		4/6/2019	Saturday	6	0	0	0	0	0	548	317	6	0	0	62.92%	36.39%	0.69%	0.00%	0.00%	6	0.69%	0.4	162721	238067	267470	186.8	273.3	307.1	2795	2407	2519	186.8	273.3	307.1	393311.9	483.6	3996.4	451.6	6030	6.9	115	6.9	12.5	1825	871
10458	10458 (2019-11-03)60sec.agd	60	0	0		11/4/2019	Monday	1	0	0	0	0	0	536	340	41	0	0	58.45%	37.08%	4.47%	0.00%	0.00%	41	4.47%	2.6	303279	387607	434967	330.7	422.7	474.3	4321	4739	5088	330.7	422.7	474.3	656820.9	764.6	7268	716.3	10451	11.4	127	11.4	55.5	3214	917
10458	10458 (2019-11-03)60sec.agd	60	0	0		11/5/2019	Tuesday	2	0	0	0	0	0	507	212	23	0	0	68.33%	28.57%	3.10%	0.00%	0.00%	23	3.10%	1.6	182064	280701	287927	245.4	378.3	388	3646	5670	3063	245.4	378.3	388	441409.5	632.4	6404.4	594.9	5754	7.8	122	7.8	38.6	2587	742
10458	10458 (2019-11-03)60sec.agd	60	0	0		11/6/2019	Wednesday	3	0	0	0	0	0	531	200	4	0	0	72.24%	27.21%	0.54%	0.00%	0.00%	4	0.54%	0.3	112024	170723	209436	152.4	232.3	284.9	2969	2539	2708	152.4	232.3	284.9	292505	415.2	4093.1	398	3401	4.6	109	4.6	6.8	1467	735
10458	10458 (2019-11-03)60sec.agd	60	0	0		11/7/2019	Thursday	4	0	0	0	0	0	677	202	6	0	0	76.50%	22.82%	0.68%	0.00%	0.00%	6	0.68%	0.4	117978	186609	230122	133.3	210.9	260	2834	2275	2476	133.3	210.9	260	318901	379.2	4324.7	360.3	3378	3.8	104	3.8	7.1	1839	885
10458	10458 (2019-11-03)60sec.agd	60	0	0		11/8/2019	Friday	5	1	1	1	10	27260	952	343	29	0	0	71.90%	25.91%	2.19%	0.00%	0.00%	29	2.19%	1.3	261925	336269	357775	197.8	254	270.2	4698	3445	2243	197.8	254	270.2	556493	448.7	5395.9	420.3	7945	6	131	6	75.4	5962	1324
10458	10458 (2019-11-03)60sec.agd	60	0	0		11/9/2019	Saturday	6	0	0	0	0	0	465	261	11	0	0	63.09%	35.41%	1.49%	0.00%	0.00%	11	1.49%	0.8	161406	242093	266999	219	328.5	362.3	3815	2083	2567	219	328.5	362.3	394904.3	561.3	4512.1	535.8	4957	6.7	117	6.7	21	2083	737
10454	10454 (2019-11-03)60sec.agd	60	0	0		11/4/2019	Monday	1	0	0	0	0	0	406	232	37	0	0	60.15%	34.37%	5.48%	0.00%	0.00%	37	5.48%	2.8	243878	216968	352610	361.3	321.4	522.4	4157	2605	3422	361.3	321.4	522.4	480505.4	757.8	5325	711.9	9272	13.7	122	13.7	7.2	431	675
10454	10454 (2019-11-03)60sec.agd	60	0	0		11/5/2019	Tuesday	2	0	0	0	0	0	502	321	4	0	0	60.70%	38.81%	0.48%	0.00%	0.00%	4	0.48%	0.3	150293	200421	396622	181.7	242.3	479.6	3025	1915	2935	181.7	242.3	479.6	469111.5	595.9	4629.5	567.2	5728	6.9	105	6.9	18.6	1096	827
10454	10454 (2019-11-03)60sec.agd	60	0	0		11/6/2019	Wednesday	3	1	1	1	10	28355	381	316	19	0	0	53.21%	44.13%	2.65%	0.00%	0.00%	19	2.65%	1.5	224163	262692	476357	313.1	366.9	665.3	5194	2256	4559	313.1	366.9	665.3	588363.9	863.3	6101.7	821.7	9232	12.9	134	12.9	6.4	1110	716
10454	10454 (2019-11-03)60sec.agd	60	0	0		11/7/2019	Thursday	4	0	0	0	0	0	564	240	5	0	0	69.72%	29.67%	0.62%	0.00%	0.00%	5	0.62%	0.3	124595	145056	253407	154	179.3	313.2	2492	2861	3592	154	179.3	313.2	317459.1	418.2	5022.4	392.4	4572	5.7	113	5.7	0.9	105	809
10454	10454 (2019-11-03)60sec.agd	60	0	0		11/8/2019	Friday	5	0	0	0	0	0	425	322	22	0	0	55.27%	41.87%	2.86%	0.00%	0.00%	22	2.86%	1.6	233076	259857	538867	303.1	337.9	700.7	4111	2883	3660	303.1	337.9	700.7	642049.6	869.4	4855.8	834.9	9786	12.7	112	12.7	24.5	1805	769
10454	10454 (2019-11-03)60sec.agd	60	0	0		11/9/2019	Saturday	6	0	0	0	0	0	433	175	11	0	0	69.95%	28.27%	1.78%	0.00%	0.00%	11	1.78%	1	105856	144497	223959	171	233.4	361.8	2717	1743	2550	171	233.4	361.8	286779.5	496.9	4113.7	463.3	4938	8	121	8	32.4	2104	619
10453	10453 (2019-11-03)60sec.agd	60	0	0		11/3/2019	Sunday	7	0	0	0	0	0	513	143	0	0	0	78.20%	21.80%	0.00%	0.00%	0.00%	0	0.00%	0	62067	80873	153179	94.6	123.3	233.5	1655	1349	2043	94.6	123.3	233.5	184001.5	303.6	2736.3	280.5	1744	2.7	91	2.7	1	207	656
10453	10453 (2019-11-03)60sec.agd	60	0	0		11/4/2019	Monday	1	0	0	0	0	0	628	114	0	0	0	84.64%	15.36%	0.00%	0.00%	0.00%	0	0.00%	0	47034	111592	166562	63.4	150.4	224.5	1621	1666	2216	63.4	150.4	224.5	205931.7	295.6	2406.3	277.5	1566	2.1	47	2.1	4.4	973	742
10453	10453 (2019-11-03)60sec.agd	60	0	0		11/6/2019	Wednesday	3	0	0	0	0	0	646	102	0	0	0	86.36%	13.64%	0.00%	0.00%	0.00%	0	0.00%	0	38032	87257	135049	50.8	116.7	180.5	1119	1523	2415	50.8	116.7	180.5	165222.4	238.0	2734.6	220.9	1011	1.4	23	1.4	0.6	203	748
10453	10453 (2019-11-03)60sec.agd	60	0	0		11/7/2019	Thursday	4	0	0	0	0	0	629	124	0	0	0	83.53%	16.47%	0.00%	0.00%	0.00%	0	0.00%	0	54228	107086	151149	72	142.2	200.7	1730	2074	1870	72	142.2	200.7	193013.2	281.2	3115.4	256.3	980	1.3	25	1.3	0.9	259	753
10453	10453 (2019-11-03)60sec.agd	60	0	0		11/8/2019	Friday	5	0	0	0	0	0	757	105	0	0	0	87.82%	12.18%	0.00%	0.00%	0.00%	0	0.00%	0	35968	104029	158881	41.7	120.7	184.3	1126	1473	2783	41.7	120.7	184.3	193284.5	238.2	3344.1	224.2	1317	1.5	35	1.5	0.4	111	862
10453	10453 (2019-11-03)60sec.agd	60	0	0		11/9/2019	Saturday	6	0	0	0	0	0	612	186	1	0	0	76.60%	23.28%	0.13%	0.00%	0.00%	1	0.13%	0.1	69607	116976	156288	87.1	146.4	195.6	3705	3952	4507	87.1	146.4	195.6	207254.6	286.5	7046.9	259.4	2128	2.7	39	2.7	4.9	623	799
10084	10084 (2019-03-24)60sec.agd	60	0	0		3/25/2019	Monday	1	0	0	0	0	0	532	364	5	0	0	59.05%	40.40%	0.55%	0.00%	0.00%	5	0.55%	0.3	170595	319562	588172	189.3	354.7	652.8	2327	2121	2665	189.3	354.7	652.8	690774.1	801.4	3424.6	766.7	4926	5.5	94	5.5	7.4	603	901
10084	10084 (2019-03-24)60sec.agd	60	0	0		3/26/2019	Tuesday	2	0	0	0	0	0	461	447	0	0	0	50.77%	49.23%	0.00%	0.00%	0.00%	0	0.00%	0	213383	380936	610879	235	419.5	672.8	1946	1957	2827	235	419.5	672.8	750877.9	869.9	3558.4	827	4798	5.3	56	5.3	0.4	54	908
10084	10084 (2019-03-24)60sec.agd	60	0	0		3/27/2019	Wednesday	3	0	0	0	0	0	600	358	25	0	0	61.04%	36.42%	2.54%	0.00%	0.00%	25	2.54%	1.5	251110	340325	456434	255.5	346.2	464.3	3543	2979	3046	255.5	346.2	464.3	622261.5	667.1	4925.8	633	6198	6.3	114	6.3	3.1	468	983
10084	10084 (2019-03-24)60sec.agd	60	0	0		3/28/2019	Thursday	4	0	0	0	0	0	516	392	11	0	0	56.15%	42.66%	1.20%	0.00%	0.00%	11	1.20%	0.6	224345	390576	522951	244.1	425	569	3716	2792	3144	244.1	425	569	690187	801.3	4209.6	751	6515	7.1	108	7.1	0.4	78	919
10084	10084 (2019-03-24)60sec.agd	60	0	0		3/29/2019	Friday	5	0	0	0	0	0	472	316	12	0	0	59.00%	39.50%	1.50%	0.00%	0.00%	12	1.50%	0.9	195171	258217	444124	244	322.8	555.2	2623	1862	2815	244	322.8	555.2	549557.9	727.9	3601	686.9	6037	7.5	96	7.5	20.3	1191	800
10084	10084 (2019-03-24)60sec.agd	60	0	0		3/30/2019	Saturday	6	0	0	0	0	0	637	324	1	0	0	66.22%	33.68%	0.10%	0.00%	0.00%	1	0.10%	0.1	161816	318225	451055	168.2	330.8	468.9	2136	2029	2624	168.2	330.8	468.9	575241	633.0	3500.8	598	2856	3	67	3	1	293	962
10464	10464 (2019-10-20)60sec.agd	60	0	0		10/20/2019	Sunday	7	0	0	0	0	0	373	265	5	0	0	58.01%	41.21%	0.78%	0.00%	0.00%	5	0.78%	0.4	132962	236087	276511	206.8	367.2	430	3627	2963	3879	206.8	367.2	430	387136	641.0	6055.6	602.1	3381	5.3	92	5.3	12.4	1168	643
10464	10464 (2019-10-20)60sec.agd	60	0	0		10/21/2019	Monday	1	0	0	0	0	0	404	501	27	0	0	43.35%	53.76%	2.90%	0.00%	0.00%	27	2.90%	1.7	370550	429524	708059	397.6	460.9	759.7	3946	3860	5869	397.6	460.9	759.7	907273.8	1023.2	7171.9	973.5	7369	7.9	100	7.9	9.6	622	932
10464	10464 (2019-10-20)60sec.agd	60	0	0		10/22/2019	Tuesday	2	0	0	0	0	0	404	588	18	0	0	40.00%	58.22%	1.78%	0.00%	0.00%	18	1.78%	0.9	449471	444874	581537	445	440.5	575.8	3443	2180	3568	445	440.5	575.8	859140.5	906.0	4430.3	850.6	9224	9.1	103	9.1	2.4	274	1010
10464	10464 (2019-10-20)60sec.agd	60	0	0		10/23/2019	Wednesday	3	0	0	0	0	0	518	437	22	0	0	53.02%	44.73%	2.25%	0.00%	0.00%	22	2.25%	1.2	349884	332392	389234	358.1	340.2	398.4	4693	3431	5338	358.1	340.2	398.4	620005.1	680.4	6830	634.6	5190	5.3	81	5.3	0	20	977
10464	10464 (2019-10-20)60sec.agd	60	0	0		10/24/2019	Thursday	4	0	0	0	0	0	551	442	23	0	0	54.23%	43.50%	2.26%	0.00%	0.00%	23	2.26%	1.3	331894	396914	587545	326.7	390.7	578.3	3427	2701	3262	326.7	390.7	578.3	782881.5	813.2	5296.6	770.6	6627	6.5	73	6.5	0	0	1016
10464	10464 (2019-10-20)60sec.agd	60	0	0		10/25/2019	Friday	5	0	0	0	0	0	438	569	5	0	0	43.28%	56.23%	0.49%	0.00%	0.00%	5	0.49%	0.3	311755	582345	697036	308.1	575.4	688.8	3209	3548	3622	308.1	575.4	688.8	960300	997.0	5021.4	948.9	8135	8	81	8	0	0	1012
10461	10461 (2019-10-20)60sec.agd	60	0	0		10/21/2019	Monday	1	9	9	9	118	374999	209	315	144	6	0	31.01%	46.74%	21.36%	0.89%	0.00%	150	22.26%	11.5	744796	585104	659312	1105	868.1	978.2	9257	8408	6134	1105	868.1	978.2	1154019.1	1791.6	11416	1712.2	15912	23.6	136	23.6	35	2178	674
10461	10461 (2019-10-20)60sec.agd	60	0	0		10/22/2019	Tuesday	2	5	5	5	64	180137	334	217	75	0	0	53.35%	34.66%	11.98%	0.00%	0.00%	75	11.98%	6.8	361978	383124	430128	578.2	612	687.1	4716	5305	6229	578.2	612	687.1	680310.3	1121.3	8942.2	1086.8	10698	17.1	126	17.1	0.5	99	626
10461	10461 (2019-10-20)60sec.agd	60	0	0		10/23/2019	Wednesday	3	3	3	3	35	90881	339	252	87	0	0	50.00%	37.17%	12.83%	0.00%	0.00%	87	12.83%	6.7	370673	364679	378362	546.7	537.9	558.1	3311	2385	2646	546.7	537.9	558.1	643076.2	999.9	4374.8	948.5	16042	23.7	128	23.7	2.1	547	678
10461	10461 (2019-10-20)60sec.agd	60	0	0		10/24/2019	Thursday	4	4	4	4	49	146802	385	218	84	4	0	55.72%	31.55%	12.16%	0.58%	0.00%	88	12.74%	7.3	392354	388643	512211	567.8	562.4	741.3	7373	5161	5002	567.8	562.4	741.3	753223.2	1152.2	9135.1	1090	12916	18.7	134	18.7	11.6	1264	691
10461	10461 (2019-10-20)60sec.agd	60	0	0		10/25/2019	Friday	5	2	2	2	28	92561	302	253	60	5	0	48.71%	40.81%	9.68%	0.81%	0.00%	65	10.48%	5.4	345280	403261	487319	556.9	650.4	786	6450	5636	5341	556.9	650.4	786	720636.9	1208.6	9410.6	1162.3	10274	16.6	124	16.6	13.1	814	620
10461	10461 (2019-10-20)60sec.agd	60	0	0		10/26/2019	Saturday	6	0	0	0	0	0	390	335	20	6	2	51.79%	44.49%	2.66%	0.80%	0.27%	28	3.72%	2	330312	426032	446888	438.7	565.8	593.5	12316	5826	5340	438.7	565.8	593.5	700227.2	982.0	13937.1	929.9	8654	11.5	96	11.5	13.8	1316	753
10450	10450 (2019-10-13)60sec.agd	60	0	0		10/14/2019	Monday	1	0	0	0	0	0	551	208	7	0	0	71.93%	27.15%	0.91%	0.00%	0.00%	7	0.91%	0.5	141803	194761	194476	185.1	254.3	253.9	3069	2701	3804	185.1	254.3	253.9	309614	485.8	4849	404.2	1919	2.5	26	2.5	0	0	766
10450	10450 (2019-10-13)60sec.agd	60	0	0		10/15/2019	Tuesday	2	0	0	0	0	0	579	132	10	1	0	80.19%	18.28%	1.39%	0.14%	0.00%	11	1.52%	0.8	108164	152185	218646	149.8	210.8	302.8	6332	1849	4340	149.8	210.8	302.8	287516.6	442.2	6797	398.2	1598	2.2	29	2.2	3	289	722
10450	10450 (2019-10-13)60sec.agd	60	0	0		10/16/2019	Wednesday	3	0	0	0	0	0	466	203	55	0	0	64.36%	28.04%	7.60%	0.00%	0.00%	55	7.60%	4.2	326074	120655	172248	450.4	166.7	237.9	5618	2352	3366	450.4	166.7	237.9	388009.4	608.4	6119.4	535.9	3134	4.3	55	4.3	5.2	2194	724
10450	10450 (2019-10-13)60sec.agd	60	0	0		10/17/2019	Thursday	4	2	2	2	27	95271	533	172	26	5	0	72.42%	23.37%	3.53%	0.68%	0.00%	31	4.21%	2.1	205395	158648	181975	279.1	215.6	247.2	6026	1770	2664	279.1	215.6	247.2	316971.9	515.6	6141.4	430.7	2348	3.2	27	3.2	2.6	358	736
10450	10450 (2019-10-13)60sec.agd	60	0	0		10/18/2019	Friday	5	0	0	0	0	0	552	247	8	0	0	68.40%	30.61%	0.99%	0.00%	0.00%	8	0.99%	0.5	147656	158145	186693	183	196	231.3	3062	2051	2800	183	196	231.3	285773.4	407.7	4278.7	354.1	2230	2.8	25	2.8	0	0	807
10450	10450 (2019-10-13)60sec.agd	60	0	0		10/19/2019	Saturday	6	0	0	0	0	0	633	162	1	0	0	79.52%	20.35%	0.13%	0.00%	0.00%	1	0.13%	0.1	66640	157556	263589	83.7	197.9	331.1	2550	2171	3843	83.7	197.9	331.1	314235.5	415.8	4198.6	394.8	2156	2.7	60	2.7	0.1	30	796
10285	10285 (2019-07-14)60sec.agd	60	0	0		7/15/2019	Monday	1	2	2	2	21	59769	850	235	40	0	0	75.56%	20.89%	3.56%	0.00%	0.00%	40	3.56%	2	265225	330342	248706	235.8	293.6	221.1	4675	5050	3373	235.8	293.6	221.1	491248.2	458.3	7197.9	436.7	8941	7.9	129	7.9	2.8	168	1125
10285	10285 (2019-07-14)60sec.agd	60	0	0		7/16/2019	Tuesday	2	0	0	0	0	0	598	307	10	0	0	65.36%	33.55%	1.09%	0.00%	0.00%	10	1.09%	0.6	205932	297655	388500	225.1	325.3	424.6	2326	2482	3743	225.1	325.3	424.6	530979	602.1	4143.2	580.3	7978	8.7	95	8.7	0	0	915
10285	10285 (2019-07-14)60sec.agd	60	0	0		7/17/2019	Wednesday	3	0	0	0	0	0	388	443	5	0	0	46.41%	52.99%	0.60%	0.00%	0.00%	5	0.60%	0.3	251554	506612	450295	300.9	606	538.6	2348	2530	2390	300.9	606	538.6	722980.4	899.4	3826.2	864.8	7095	8.5	80	8.5	0	0	836
10285	10285 (2019-07-14)60sec.agd	60	0	0		7/18/2019	Thursday	4	1	1	1	48	115210	640	178	60	0	0	72.89%	20.27%	6.83%	0.00%	0.00%	60	6.83%	4	248941	365271	250218	283.5	416	285	3976	3353	2906	283.5	416	285	507940.5	598.2	5166.3	578.5	9522	10.8	121	10.8	5.7	393	878
10285	10285 (2019-07-14)60sec.agd	60	0	0		7/19/2019	Friday	5	0	0	0	0	0	549	229	35	0	0	67.53%	28.17%	4.31%	0.00%	0.00%	35	4.31%	2.5	247046	343044	228220	303.9	421.9	280.7	4334	3449	4391	303.9	421.9	280.7	480411.6	623.7	7068.2	590.9	10638	13.1	119	13.1	0.9	184	813
10285	10285 (2019-07-14)60sec.agd	60	0	0		7/20/2019	Saturday	6	3	3	3	32	87660	787	162	49	0	0	78.86%	16.23%	4.91%	0.00%	0.00%	49	4.91%	2.9	244163	320096	169802	244.7	320.7	170.1	4517	4340	3704	244.7	320.7	170.1	436932.2	461.5	5711.6	437.8	8675	8.7	152	8.7	0.1	51	998
10283	10283 (2019-07-07)60sec.agd	60	0	0		7/8/2019	Monday	1	0	0	0	0	0	567	303	3	0	0	64.95%	34.71%	0.34%	0.00%	0.00%	3	0.34%	0.2	210857	267924	317187	241.5	306.9	363.3	2346	1983	3187	241.5	306.9	363.3	465673.2	561.8	3385.3	533.4	4830	5.5	64	5.5	3.5	263	873
10283	10283 (2019-07-07)60sec.agd	60	0	0		7/9/2019	Tuesday	2	0	0	0	0	0	516	260	9	0	0	65.73%	33.12%	1.15%	0.00%	0.00%	9	1.15%	0.6	161762	312878	219226	206.1	398.6	279.3	3194	3593	3386	206.1	398.6	279.3	414873	559.2	4888.7	528.5	4237	5.4	87	5.4	28.9	2575	785
10283	10283 (2019-07-07)60sec.agd	60	0	0		7/10/2019	Wednesday	3	0	0	0	0	0	645	327	12	0	0	65.55%	33.23%	1.22%	0.00%	0.00%	12	1.22%	0.7	250675	304346	337743	254.8	309.3	343.2	2845	2297	2135	254.8	309.3	343.2	519167.4	550.3	4001.6	527.6	4548	4.6	51	4.6	21.2	821	984
10283	10283 (2019-07-07)60sec.agd	60	0	0		7/11/2019	Thursday	4	0	0	0	0	0	519	366	10	0	0	57.99%	40.89%	1.12%	0.00%	0.00%	10	1.12%	0.6	281699	384808	350098	314.7	430	391.2	2505	2758	2027	314.7	430	391.2	591608.1	681.4	4116.1	661	5348	6	64	6	42.6	1104	895
10283	10283 (2019-07-07)60sec.agd	60	0	0		7/12/2019	Friday	5	0	0	0	0	0	661	279	3	0	0	70.10%	29.59%	0.32%	0.00%	0.00%	3	0.32%	0.2	174879	235641	275991	185.4	249.9	292.7	2086	2467	2754	185.4	249.9	292.7	402840.4	450.5	3907.5	427.2	3542	3.8	62	3.8	8	468	943
10283	10283 (2019-07-07)60sec.agd	60	0	0		7/13/2019	Saturday	6	0	0	0	0	0	534	300	8	0	0	63.42%	35.63%	0.95%	0.00%	0.00%	8	0.95%	0.5	209781	231385	303685	249.1	274.8	360.7	3913	2084	3013	249.1	274.8	360.7	435627.9	548.8	4913	517.4	5189	6.2	94	6.2	90.5	3516	842
10272	10272 (2019-03-31)60sec.agd	60	0	0		4/1/2019	Monday	1	3	3	3	33	96533	409	431	73	0	0	44.80%	47.21%	8.00%	0.00%	0.00%	73	8.00%	4.6	498141	580097	551545	545.6	635.4	604.1	4185	5145	4290	545.6	635.4	604.1	942793.1	1069.0	7562.7	1032.6	15160	16.6	133	16.6	1.5	210	913
10272	10272 (2019-03-31)60sec.agd	60	0	0		4/2/2019	Tuesday	2	3	3	3	39	106220	492	395	80	0	0	50.88%	40.85%	8.27%	0.00%	0.00%	80	8.27%	4.7	488195	600922	499129	504.9	621.4	516.2	5291	5026	5573	504.9	621.4	516.2	921179.3	991.0	7973.1	952.6	13317	13.8	132	13.8	0	28	967
10272	10272 (2019-03-31)60sec.agd	60	0	0		4/3/2019	Wednesday	3	0	0	0	0	0	511	366	51	0	0	55.06%	39.44%	5.50%	0.00%	0.00%	51	5.50%	3.2	424314	499505	425672	457.2	538.3	458.7	4812	3461	3056	457.2	538.3	458.7	781501.3	878.0	6089.3	842.1	11114	12	127	12	0.4	139	928
10272	10272 (2019-03-31)60sec.agd	60	0	0		4/4/2019	Thursday	4	0	0	0	0	0	558	383	60	0	0	55.74%	38.26%	5.99%	0.00%	0.00%	60	5.99%	3.5	430553	580631	475548	430.1	580.1	475.1	4960	3629	3322	430.1	580.1	475.1	865248	914.2	5976	864.4	12166	12.2	124	12.2	0.3	84	1001
10272	10272 (2019-03-31)60sec.agd	60	0	0		4/5/2019	Friday	5	0	0	0	0	0	626	417	47	0	0	57.43%	38.26%	4.31%	0.00%	0.00%	47	4.31%	2.5	421081	556612	463762	386.3	510.7	425.5	4386	3303	3885	386.3	510.7	425.5	837974.5	810.6	5199.9	768.8	12895	11.8	129	11.8	2.3	185	1090
10272	10272 (2019-03-31)60sec.agd	60	0	0		4/6/2019	Saturday	6	1	1	1	11	54562	279	510	57	2	0	32.90%	60.14%	6.72%	0.24%	0.00%	59	6.96%	3.9	522755	643826	669366	616.5	759.2	789.3	7703	6063	7897	616.5	759.2	789.3	1065755.9	1318.9	11184.4	1256.8	12528	14.8	126	14.8	2.9	360	848
10300	10300 (2019-07-21)60sec.agd	60	0	0		7/22/2019	Monday	1	1	1	1	43	255018	659	248	37	30	0	67.66%	25.46%	3.80%	3.08%	0.00%	67	6.88%	3.9	460474	218482	428417	472.8	224.3	439.9	7503	2051	4336	472.8	224.3	439.9	665816.7	756.4	8138.3	683.6	13090	13.4	168	13.4	4.3	474	974
10300	10300 (2019-07-21)60sec.agd	60	0	0		7/23/2019	Tuesday	2	1	1	1	11	70970	654	313	17	10	0	65.79%	31.49%	1.71%	1.01%	0.00%	27	2.72%	1.6	308690	222224	444063	310.6	223.6	446.7	7340	3545	4942	310.6	223.6	446.7	584692.2	634.6	8534.6	588.2	9176	9.2	134	9.2	1.1	370	994
10300	10300 (2019-07-21)60sec.agd	60	0	0		7/24/2019	Wednesday	3	0	0	0	0	0	656	262	29	0	0	69.27%	27.67%	3.06%	0.00%	0.00%	29	3.06%	1.8	250173	203113	342815	264.2	214.5	362	4112	3377	3851	264.2	214.5	362	470492.9	534.4	5905.3	496.8	8469	8.9	122	8.9	2.9	549	947
10300	10300 (2019-07-21)60sec.agd	60	0	0		7/25/2019	Thursday	4	1	1	1	16	87297	796	221	30	9	0	75.38%	20.93%	2.84%	0.85%	0.00%	39	3.69%	2.1	296030	227003	348471	280.3	215	330	7700	4596	3724	280.3	215	330	510486.2	530.0	8425.9	483.4	9043	8.6	129	8.6	0.1	39	1056
10300	10300 (2019-07-21)60sec.agd	60	0	0		7/26/2019	Friday	5	0	0	0	0	0	553	419	16	0	0	55.97%	42.41%	1.62%	0.00%	0.00%	16	1.62%	0.9	291832	261952	532129	295.4	265.1	538.6	3251	1946	3496	295.4	265.1	538.6	661018.9	698.0	4997.5	669	9268	9.4	117	9.4	21	1772	988
10300	10300 (2019-07-21)60sec.agd	60	0	0		7/27/2019	Saturday	6	4	4	4	225	756406	565	146	230	0	0	60.04%	15.52%	24.44%	0.00%	0.00%	230	24.44%	13.5	871410	584267	1010191	926	620.9	1073.5	5013	3433	5470	926	620.9	1073.5	1456437.1	1582.6	7133.9	1547.8	28512	30.3	145	30.3	39.4	2617	941
10296	10296 (2019-07-21)60sec.agd	60	0	0		7/22/2019	Monday	1	0	0	0	0	0	471	326	11	0	0	58.29%	40.35%	1.36%	0.00%	0.00%	11	1.36%	0.7	174259	240765	446108	215.7	298	552.1	3713	2233	2941	215.7	298	552.1	536046.9	698.8	4526.5	663.4	5716	7.1	121	7.1	15.6	1185	808
10296	10296 (2019-07-21)60sec.agd	60	0	0		7/23/2019	Tuesday	2	0	0	0	0	0	448	239	31	0	0	62.40%	33.29%	4.32%	0.00%	0.00%	31	4.32%	2.4	222413	192370	342960	309.8	267.9	477.7	4593	2675	3183	309.8	267.9	477.7	451769.1	676.7	4920.2	629.2	7019	9.8	118	9.8	2	332	718
10296	10296 (2019-07-21)60sec.agd	60	0	0		7/24/2019	Wednesday	3	0	0	0	0	0	496	304	17	0	0	60.71%	37.21%	2.08%	0.00%	0.00%	17	2.08%	1.2	206211	170058	278542	252.4	208.1	340.9	2750	2284	3696	252.4	208.1	340.9	386041.9	492.9	4926.8	472.5	5958	7.3	121	7.3	9.3	1010	817
10296	10296 (2019-07-21)60sec.agd	60	0	0		7/25/2019	Thursday	4	0	0	0	0	0	456	345	23	0	0	55.34%	41.87%	2.79%	0.00%	0.00%	23	2.79%	1.5	260352	162602	286054	316	197.3	347.2	4178	3643	4158	316	197.3	347.2	419582.5	545.5	6087.9	509.2	5665	6.9	117	6.9	1.2	218	824
10296	10296 (2019-07-21)60sec.agd	60	0	0		7/26/2019	Friday	5	0	0	0	0	0	544	298	10	0	0	63.85%	34.98%	1.17%	0.00%	0.00%	10	1.17%	0.7	204804	145340	262153	240.4	170.6	307.7	3564	2759	2746	240.4	170.6	307.7	363032.5	460.5	4945.4	426.1	4886	5.7	124	5.7	2	222	852
10296	10296 (2019-07-21)60sec.agd	60	0	0		7/27/2019	Saturday	6	0	0	0	0	0	464	332	15	0	0	57.21%	40.94%	1.85%	0.00%	0.00%	15	1.85%	1	222395	171777	331507	274.2	211.8	408.8	3372	3015	3728	274.2	211.8	408.8	434584.6	567.0	5861.6	535.9	5140	6.3	114	6.3	3.7	413	811
10287	10287 (2019-07-14)60sec.agd	60	0	0		7/15/2019	Monday	1	0	0	0	0	0	444	549	12	0	0	44.18%	54.63%	1.19%	0.00%	0.00%	12	1.19%	0.7	307834	619344	497507	306.3	616.3	495	3676	3023	4357	306.3	616.3	495	851975.3	876.1	5564.6	847.7	9445	9.4	127	9.4	12.4	577	1005
10287	10287 (2019-07-14)60sec.agd	60	0	0		7/16/2019	Tuesday	2	0	0	0	0	0	744	326	6	0	0	69.14%	30.30%	0.56%	0.00%	0.00%	6	0.56%	0.3	164505	331025	227407	152.9	307.6	211.3	2738	3818	2951	152.9	307.6	211.3	433997	420.8	4584.1	403.3	5982	5.6	117	5.6	0.1	70	1076
10287	10287 (2019-07-14)60sec.agd	60	0	0		7/17/2019	Wednesday	3	0	0	0	0	0	606	401	18	0	0	59.12%	39.12%	1.76%	0.00%	0.00%	18	1.76%	1	262029	448808	371683	255.6	437.9	362.6	3700	3282	3941	255.6	437.9	362.6	638933.5	656.2	5115.5	623.3	10304	10.1	123	10.1	0.4	195	1025
10287	10287 (2019-07-14)60sec.agd	60	0	0		7/18/2019	Thursday	4	0	0	0	0	0	655	352	34	0	0	62.92%	33.81%	3.27%	0.00%	0.00%	34	3.27%	1.9	295311	428986	342851	283.7	412.1	329.3	3558	3070	2815	283.7	412.1	329.3	623525.8	628.9	5146.5	599	7768	7.5	127	7.5	3	605	1041
10287	10287 (2019-07-14)60sec.agd	60	0	0		7/19/2019	Friday	5	0	0	0	0	0	391	427	3	0	0	47.62%	52.01%	0.37%	0.00%	0.00%	3	0.37%	0.2	191001	475921	313249	232.6	579.7	381.5	2937	3072	3955	232.6	579.7	381.5	600921.9	755.4	5421.9	731.9	6327	7.7	115	7.7	1	194	821
10287	10287 (2019-07-14)60sec.agd	60	0	0		7/20/2019	Saturday	6	0	0	0	0	0	660	294	5	0	0	68.82%	30.66%	0.52%	0.00%	0.00%	5	0.52%	0.3	148415	335362	194996	154.8	349.7	203.3	2402	3091	3149	154.8	349.7	203.3	415353	458.3	4596.7	433.1	5629	5.9	113	5.9	2.4	1172	959
10143	10143 (2019-04-28)60sec.agd	60	0	0		4/29/2019	Monday	1	0	0	0	0	0	411	460	13	0	0	46.49%	52.04%	1.47%	0.00%	0.00%	13	1.47%	0.8	371460	573919	592355	420.2	649.2	670.1	4472	3117	2997	420.2	649.2	670.1	904571.7	1059.9	5491.4	1023.3	12035	13.6	123	13.6	7.7	484	884
10143	10143 (2019-04-28)60sec.agd	60	0	0		4/30/2019	Tuesday	2	2	2	2	41	131099	497	374	44	0	0	54.32%	40.87%	4.81%	0.00%	0.00%	44	4.81%	2.8	358733	409874	381457	392.1	447.9	416.9	4877	2845	2735	392.1	447.9	416.9	664977.8	773.8	5650	726.8	11797	12.9	132	12.9	7.9	495	915
10143	10143 (2019-04-28)60sec.agd	60	0	0		5/1/2019	Wednesday	3	2	2	2	48	197092	215	455	65	1	0	29.21%	61.82%	8.83%	0.14%	0.00%	66	8.97%	4.7	573106	695026	624475	778.7	944.3	848.5	5846	3646	3075	778.7	944.3	848.5	1096120.7	1585.4	6767	1489.3	17079	23.2	128	23.2	43.3	1336	736
10143	10143 (2019-04-28)60sec.agd	60	0	0		5/2/2019	Thursday	4	4	4	4	72	311361	507	248	70	12	0	60.57%	29.63%	8.36%	1.43%	0.00%	82	9.80%	5.5	508446	490322	401851	607.5	585.8	480.1	8388	6156	4759	607.5	585.8	480.1	812660.6	1038.7	10708.8	970.9	13879	16.6	135	16.6	7.1	226	837
10143	10143 (2019-04-28)60sec.agd	60	0	0		5/3/2019	Friday	5	1	1	1	23	111489	228	552	22	9	0	28.11%	68.06%	2.71%	1.11%	0.00%	31	3.82%	2.1	504004	729463	685299	621.5	899.5	845	6787	3437	3502	621.5	899.5	845	1120611.9	1461.5	7638	1381.8	15190	18.7	127	18.7	14.6	909	811
10143	10143 (2019-04-28)60sec.agd	60	0	0		5/4/2019	Saturday	6	0	0	0	0	0	384	464	9	0	0	44.81%	54.14%	1.05%	0.00%	0.00%	9	1.05%	0.6	278369	479936	462330	324.8	560	539.5	3537	3630	3120	324.8	560	539.5	722202.8	885.9	4264	842.7	9180	10.7	116	10.7	3.6	718	857
10182	10182 (2019-05-05)60sec.agd	60	0	0		5/6/2019	Monday	1	0	0	0	0	0	673	247	8	0	0	72.52%	26.62%	0.86%	0.00%	0.00%	8	0.86%	0.5	144471	251182	217046	155.7	270.7	233.9	2368	2345	2431	155.7	270.7	233.9	362040.4	410.5	3486.1	390.1	5499	5.9	122	5.9	0.9	544	928
10182	10182 (2019-05-05)60sec.agd	60	0	0		5/7/2019	Tuesday	2	0	0	0	0	0	504	215	3	0	0	69.81%	29.78%	0.42%	0.00%	0.00%	3	0.42%	0.2	104917	253245	184324	145.3	350.8	255.3	3133	2914	5227	145.3	350.8	255.3	330327	481.4	6754.9	457.5	3885	5.4	126	5.4	2.8	1111	722
10182	10182 (2019-05-05)60sec.agd	60	0	0		5/8/2019	Wednesday	3	1	1	1	15	36761	691	241	16	0	0	72.89%	25.42%	1.69%	0.00%	0.00%	16	1.69%	0.9	143089	260163	230316	150.9	274.4	242.9	2753	2213	2414	150.9	274.4	242.9	375772.1	416.8	4143	396.4	5688	6	120	6	0.7	107	948
10182	10182 (2019-05-05)60sec.agd	60	0	0		5/9/2019	Thursday	4	1	1	1	24	61923	614	212	26	0	0	72.07%	24.88%	3.05%	0.00%	0.00%	26	3.05%	1.7	170046	255724	246877	199.6	300.1	289.8	3056	2847	2753	199.6	300.1	289.8	394028.8	484.1	4727.2	462.5	6788	8	119	8	0	0	852
10182	10182 (2019-05-05)60sec.agd	60	0	0		5/10/2019	Friday	5	0	0	0	0	0	557	192	2	0	0	74.17%	25.57%	0.27%	0.00%	0.00%	2	0.27%	0.1	90582	199091	155287	120.6	265.1	206.8	2903	2939	4199	120.6	265.1	206.8	268246.9	375.3	5890.4	357.2	3493	4.7	124	4.7	7.1	2052	751
10182	10182 (2019-05-05)60sec.agd	60	0	0		5/11/2019	Saturday	6	1	1	1	10	23825	490	202	13	0	0	69.50%	28.65%	1.84%	0.00%	0.00%	13	1.84%	1	128322	258641	223784	182	366.9	317.4	2955	3148	3706	182	366.9	317.4	365295.7	551.7	4855	518.1	5270	7.5	119	7.5	14	1089	705
10181	10181 (2019-05-05)60sec.agd	60	0	0		5/5/2019	Sunday	7	0	0	0	0	0	340	268	8	0	0	55.19%	43.51%	1.30%	0.00%	0.00%	8	1.30%	0.7	163093	210796	401199	264.8	342.2	651.3	3238	2626	2940	264.8	342.2	651.3	481658.5	811.6	4277.9	781.9	6668	10.8	94	10.8	0.8	150	616
10181	10181 (2019-05-05)60sec.agd	60	0	0		5/6/2019	Monday	1	1	1	1	10	20137	350	477	70	0	0	39.02%	53.18%	7.80%	0.00%	0.00%	70	7.80%	4.4	501446	500070	875223	559	557.5	975.7	3985	2890	3244	559	557.5	975.7	1125847.9	1301.1	4871.7	1255.1	15814	17.6	119	17.6	2.5	158	897
10181	10181 (2019-05-05)60sec.agd	60	0	0		5/7/2019	Tuesday	2	1	1	1	19	46294	371	473	103	0	0	39.18%	49.95%	10.88%	0.00%	0.00%	103	10.88%	6.1	664790	532077	990033	702	561.9	1045.4	3916	3050	3659	702	561.9	1045.4	1305839.6	1427.1	5542.6	1378.9	16002	16.9	106	16.9	0	0	947
10181	10181 (2019-05-05)60sec.agd	60	0	0		5/8/2019	Wednesday	3	9	9	9	100	274112	148	409	216	0	0	19.15%	52.91%	27.94%	0.00%	0.00%	216	27.94%	15.4	1002009	551211	1022074	1296.3	713.1	1322.2	5315	2413	3677	1296.3	713.1	1322.2	1533783.2	2046.7	6356.1	1984.2	16126	20.9	116	20.9	0	0	773
10181	10181 (2019-05-05)60sec.agd	60	0	0		5/9/2019	Thursday	4	0	0	0	0	0	302	478	30	0	0	37.28%	59.01%	3.70%	0.00%	0.00%	30	3.70%	2.1	364907	503859	764376	450.5	622	943.7	4163	2546	3391	450.5	622	943.7	985546.4	1265.4	5291	1216.7	11840	14.6	117	14.6	3.2	181	810
10181	10181 (2019-05-05)60sec.agd	60	0	0		5/11/2019	Saturday	6	0	0	0	0	0	271	363	14	0	0	41.82%	56.02%	2.16%	0.00%	0.00%	14	2.16%	1.3	270203	417673	490049	417	644.6	756.2	3411	2774	4179	417	644.6	756.2	698289.6	1118.9	4627.6	1077.6	9544	14.7	112	14.7	0.6	226	648
10190	10190 (2019-05-05)60sec.agd	60	0	0		5/5/2019	Sunday	7	0	0	0	0	0	517	246	8	0	0	67.06%	31.91%	1.04%	0.00%	0.00%	8	1.04%	0.6	210785	146673	206462	273.4	190.2	267.8	2863	2895	3710	273.4	190.2	267.8	329499.4	444.5	4808.7	427.4	4186	5.4	75	5.4	3.4	635	771
10190	10190 (2019-05-05)60sec.agd	60	0	0		5/6/2019	Monday	1	0	0	0	0	0	380	594	19	0	0	38.27%	59.82%	1.91%	0.00%	0.00%	19	1.91%	1.1	438821	321219	836743	441.9	323.5	842.6	2769	2431	4088	441.9	323.5	842.6	997940.1	1054.7	4525.1	1005	13590	13.7	107	13.7	2.8	933	993
10190	10190 (2019-05-05)60sec.agd	60	0	0		5/7/2019	Tuesday	2	0	0	0	0	0	413	620	33	0	0	38.74%	58.16%	3.10%	0.00%	0.00%	33	3.10%	1.7	525856	367282	1025955	493.3	344.5	962.4	3373	3293	4097	493.3	344.5	962.4	1209960.4	1172.5	5873	1135	16156	15.2	134	15.2	0.3	134	1066
10190	10190 (2019-05-05)60sec.agd	60	0	0		5/8/2019	Wednesday	3	0	0	0	0	0	538	346	6	0	0	60.45%	38.88%	0.67%	0.00%	0.00%	6	0.67%	0.4	200615	251494	397983	225.4	282.6	447.2	2861	3829	4774	225.4	282.6	447.2	511748.1	596.1	6755.6	575	6727	7.6	123	7.6	0	0	890
10190	10190 (2019-05-05)60sec.agd	60	0	0		5/9/2019	Thursday	4	0	0	0	0	0	319	315	10	0	0	49.53%	48.91%	1.55%	0.00%	0.00%	10	1.55%	0.9	244300	172597	548995	379.3	268	852.5	2554	1411	3381	379.3	268	852.5	625194.1	1003.0	3774.7	970.8	9795	15.2	111	15.2	0	0	644
10190	10190 (2019-05-05)60sec.agd	60	0	0		5/10/2019	Friday	5	0	0	0	0	0	526	458	31	0	0	51.82%	45.12%	3.05%	0.00%	0.00%	31	3.05%	1.7	398483	278770	704904	392.6	274.7	694.5	3281	2037	3908	392.6	274.7	694.5	856382.5	878.9	5168.1	843.7	14227	14	114	14	0.6	131	1015
10135	10135 (2019-03-31)60sec.agd	60	0	0		4/1/2019	Monday	1	0	0	0	0	0	730	155	0	0	0	82.49%	17.51%	0.00%	0.00%	0.00%	0	0.00%	0	63265	73994	157479	71.5	83.6	177.9	1943	3330	3595	71.5	83.6	177.9	185141	224.4	5271.4	209.2	1722	1.9	77	1.9	0	0	885
10135	10135 (2019-03-31)60sec.agd	60	0	0		4/2/2019	Tuesday	2	0	0	0	0	0	833	119	2	0	0	87.32%	12.47%	0.21%	0.00%	0.00%	2	0.21%	0.1	51446	52313	177721	53.9	54.8	186.3	2455	2422	2507	53.9	54.8	186.3	192270.9	213.6	4178.3	201.5	1191	1.2	54	1.2	1.2	262	954
10135	10135 (2019-03-31)60sec.agd	60	0	0		4/3/2019	Wednesday	3	0	0	0	0	0	715	150	5	0	0	82.18%	17.24%	0.57%	0.00%	0.00%	5	0.57%	0.3	77503	91035	227063	89.1	104.6	261	3058	2681	3609	89.1	104.6	261	256615.8	316.2	5283.3	295	2346	2.7	104	2.7	0.1	50	870
10135	10135 (2019-03-31)60sec.agd	60	0	0		4/4/2019	Thursday	4	0	0	0	0	0	790	138	0	0	0	85.13%	14.87%	0.00%	0.00%	0.00%	0	0.00%	0	45767	57818	245125	49.3	62.3	264.1	1788	1621	2921	49.3	62.3	264.1	255976.2	283.3	3731.5	275.8	1448	1.6	43	1.6	0	0	928
10135	10135 (2019-03-31)60sec.agd	60	0	0		4/5/2019	Friday	5	0	0	0	0	0	801	138	2	0	0	85.12%	14.67%	0.21%	0.00%	0.00%	2	0.21%	0.1	84494	128707	256430	89.8	136.8	272.5	2787	4181	4178	89.8	136.8	272.5	299100.4	343.1	6534.8	317.9	3471	3.7	107	3.7	0	41	941
10135	10135 (2019-03-31)60sec.agd	60	0	0		4/6/2019	Saturday	6	0	0	0	0	0	779	64	0	0	0	92.41%	7.59%	0.00%	0.00%	0.00%	0	0.00%	0	23284	55082	170353	27.6	65.3	202.1	1334	1532	2067	27.6	65.3	202.1	180544.5	221.3	2202.1	214.2	809	1	32	1	0	0	843
10141	10141 (2019-04-28)60sec.agd	60	0	0		4/29/2019	Monday	1	0	0	0	0	0	450	257	21	0	0	61.81%	35.30%	2.88%	0.00%	0.00%	21	2.88%	1.6	201676	274489	354294	277	377	486.7	2489	1786	2623	277	377	486.7	491468.9	718.8	3804.1	675.1	9327	12.8	108	12.8	0.1	43	728
10141	10141 (2019-04-28)60sec.agd	60	0	0		4/30/2019	Tuesday	2	2	2	2	25	64385	380	255	68	0	0	54.05%	36.27%	9.67%	0.00%	0.00%	68	9.67%	5.7	323355	316503	500862	460	450.2	712.5	3567	5843	3427	460	450.2	712.5	674978	1053.5	6831.9	960.1	13022	18.5	115	18.5	45.1	1834	703
10141	10141 (2019-04-28)60sec.agd	60	0	0		5/1/2019	Wednesday	3	2	2	2	22	52293	353	254	59	0	0	53.00%	38.14%	8.86%	0.00%	0.00%	59	8.86%	4.9	292872	333089	348124	439.7	500.1	522.7	3456	5898	3002	439.7	500.1	522.7	563837.4	942.8	6809.8	846.6	11855	17.8	117	17.8	175.4	4622	666
10141	10141 (2019-04-28)60sec.agd	60	0	0		5/2/2019	Thursday	4	3	3	3	66	165824	314	244	104	1	0	47.36%	36.80%	15.69%	0.15%	0.00%	105	15.84%	8.8	434265	351451	559311	655	530.1	843.6	6202	4516	3099	655	530.1	843.6	790526.8	1306.3	7845.1	1192.3	16312	24.6	117	24.6	91.5	4663	663
10141	10141 (2019-04-28)60sec.agd	60	0	0		5/3/2019	Friday	5	2	2	2	29	73677	281	374	62	0	0	39.19%	52.16%	8.65%	0.00%	0.00%	62	8.65%	4.8	398289	509850	468360	555.5	711.1	653.2	3583	5062	3213	555.5	711.1	653.2	798712.9	1237.4	5508.7	1114	15144	21.1	116	21.1	95.2	2298	717
10141	10141 (2019-04-28)60sec.agd	60	0	0		5/4/2019	Saturday	6	3	3	3	48	115209	304	292	75	1	0	45.24%	43.45%	11.16%	0.15%	0.00%	76	11.31%	6.3	362330	449029	329742	539.2	668.2	490.7	6057	6814	4234	539.2	668.2	490.7	664559.9	1077.9	10052.1	988.9	15128	22.5	113	22.5	222.8	4223	672
10175	10175 (2019-09-01)60sec.agd	60	0	0		9/2/2019	Monday	1	1	1	1	13	29172	567	211	13	0	0	71.68%	26.68%	1.64%	0.00%	0.00%	13	1.64%	0.9	130828	223002	168035	165.4	281.9	212.4	2828	2536	2771	165.4	281.9	212.4	308353.1	419.3	3920.2	389.8	5186	6.6	114	6.6	55.1	3696	791
10175	10175 (2019-09-01)60sec.agd	60	0	0		9/3/2019	Tuesday	2	1	1	1	12	25751	484	235	27	0	0	64.88%	31.50%	3.62%	0.00%	0.00%	27	3.62%	1.9	191674	283501	243120	256.9	380	325.9	2883	3066	2533	256.9	380	325.9	419784.6	620.3	4051	562.7	7960	10.7	125	10.7	21.9	997	746
10175	10175 (2019-09-01)60sec.agd	60	0	0		9/4/2019	Wednesday	3	0	0	0	0	0	633	241	1	0	0	72.34%	27.54%	0.11%	0.00%	0.00%	1	0.11%	0.1	112481	230699	166632	128.5	263.7	190.4	3801	3624	3363	128.5	263.7	190.4	306006.9	378.3	6236.2	349.7	3661	4.2	95	4.2	78.2	4072	875
10175	10175 (2019-09-01)60sec.agd	60	0	0		9/5/2019	Thursday	4	0	0	0	0	0	570	204	3	0	0	73.36%	26.25%	0.39%	0.00%	0.00%	3	0.39%	0.2	95902	166363	205155	123.4	214.1	264	2520	3331	3022	123.4	214.1	264	281002.5	383.0	4247.7	361.7	3074	4	73	4	22.8	2014	777
10175	10175 (2019-09-01)60sec.agd	60	0	0		9/6/2019	Friday	5	0	0	0	0	0	587	175	3	0	0	76.73%	22.88%	0.39%	0.00%	0.00%	3	0.39%	0.2	95522	145317	151696	124.9	190	198.3	2473	2802	2526	124.9	190	198.3	230766.5	324.7	4510.8	301.7	3253	4.3	92	4.3	50.3	2610	765
10175	10175 (2019-09-01)60sec.agd	60	0	0		9/7/2019	Saturday	6	0	0	0	0	0	592	259	0	0	0	69.57%	30.43%	0.00%	0.00%	0.00%	0	0.00%	0	150487	224418	198695	176.8	263.7	233.5	1811	2266	2322	176.8	263.7	233.5	335394.5	423.2	3218.3	394.1	5450	6.4	89	6.4	90.9	2372	851
10167	10167 (2019-04-28)60sec.agd	60	0	0		4/29/2019	Monday	1	1	1	1	19	50159	477	426	72	0	0	48.92%	43.69%	7.38%	0.00%	0.00%	72	7.38%	4.2	469517	320687	485036	481.6	328.9	497.5	4769	2423	2483	481.6	328.9	497.5	747359.5	817.2	5072.6	766.5	10636	10.9	127	10.9	4	378	975
10167	10167 (2019-04-28)60sec.agd	60	0	0		4/30/2019	Tuesday	2	2	2	2	41	110897	369	443	55	0	0	42.56%	51.10%	6.34%	0.00%	0.00%	55	6.34%	3.4	431633	420789	586752	497.8	485.3	676.8	3405	2377	2993	497.8	485.3	676.8	841218.4	1029.1	4585.8	970.3	13541	15.6	135	15.6	14.6	1537	867
10167	10167 (2019-04-28)60sec.agd	60	0	0		5/1/2019	Wednesday	3	2	2	2	33	85717	392	475	44	0	0	43.03%	52.14%	4.83%	0.00%	0.00%	44	4.83%	2.8	395865	337040	502696	434.5	370	551.8	3311	2110	4035	434.5	370	551.8	723193.1	837.4	5133.2	793.8	8684	9.5	126	9.5	34.5	2764	911
10167	10167 (2019-04-28)60sec.agd	60	0	0		5/2/2019	Thursday	4	2	2	2	34	91731	594	265	77	0	0	63.46%	28.31%	8.23%	0.00%	0.00%	77	8.23%	4.5	339503	316927	408616	362.7	338.6	436.6	3623	1895	2392	362.7	338.6	436.6	618604.9	714.1	4330.3	660.9	13690	14.6	132	14.6	4.4	548	936
10167	10167 (2019-04-28)60sec.agd	60	0	0		5/3/2019	Friday	5	6	6	6	83	235706	492	319	109	0	0	53.48%	34.67%	11.85%	0.00%	0.00%	109	11.85%	6.8	516690	399831	494792	561.6	434.6	537.8	3824	2670	3334	561.6	434.6	537.8	819544.1	945.4	5553.8	890.8	17002	18.5	131	18.5	36.2	4167	920
10167	10167 (2019-04-28)60sec.agd	60	0	0		5/4/2019	Saturday	6	4	4	4	61	141687	548	363	81	0	0	55.24%	36.59%	8.17%	0.00%	0.00%	81	8.17%	4.8	386059	351588	430117	389.2	354.4	433.6	3518	2263	2364	389.2	354.4	433.6	676503	739.8	4433.2	682	11578	11.7	128	11.7	45.6	5000	992
10166	10166 (2019-04-28)10sec.agd	10	0	0		4/29/2019	Monday	1	0	0	0	0	0	747.333333333333	91.8333333333333	4.83333333333333	0	0	88.55%	10.88%	0.57%	0.00%	0.00%	4.83333333333333	0.57%	0.3	61598	116822	151618	12.2	23.1	29.9	646	993	995	73	138.4	179.6	201071.4	43.6	1478.5	238.2	2198	0.4	21	2.6	0	0	5064
10166	10166 (2019-04-28)10sec.agd	10	0	0		4/30/2019	Tuesday	2	0	0	0	0	0	642.833333333333	114.666666666667	1.33333333333333	0.166666666666667	0	84.69%	15.11%	0.18%	0.02%	0.00%	1.5	0.20%	0.1	65582	139788	151005	14.4	30.7	33.2	963	1409	943	86.4	184.2	199	215972.7	51.1	1949.8	284.5	2352	0.5	20	3.1	0	57	4554
10166	10166 (2019-04-28)10sec.agd	10	0	0		5/1/2019	Wednesday	3	0	0	0	0	0	602.333333333333	100.666666666667	5	0	0	85.08%	14.22%	0.71%	0.00%	0.00%	5	0.71%	0.4	68166	147327	119074	16	34.7	28	757	813	738	96.3	208.1	168.2	201321.8	52.7	1268.7	284.4	2146	0.5	21	3	0	0	4248
10166	10166 (2019-04-28)10sec.agd	10	0	0		5/2/2019	Thursday	4	0	0	0	0	0	642.5	104.833333333333	6.66666666666667	0	0	85.21%	13.90%	0.88%	0.00%	0.00%	6.66666666666667	0.88%	0.5	76683	113302	198126	17	25	43.8	836	1224	1043	101.7	150.3	262.8	240772.8	58.4	1700.2	319.3	2509	0.6	20	3.3	0	44	4524
10166	10166 (2019-04-28)10sec.agd	10	0	0		5/3/2019	Friday	5	0	0	0	0	0	787.166666666667	109.333333333333	5.5	0	0	87.27%	12.12%	0.61%	0.00%	0.00%	5.5	0.61%	0.3	69829	111802	157067	12.9	20.7	29	752	937	911	77.4	123.9	174.1	205050.8	41.8	1450	227.3	2262	0.4	20	2.5	0	0	5412
10166	10166 (2019-04-28)10sec.agd	10	0	0		5/4/2019	Saturday	6	0	0	0	0	0	627.333333333333	158.333333333333	3.33333333333333	0	0	79.51%	20.07%	0.42%	0.00%	0.00%	3.33333333333333	0.42%	0.2	96202	153638	254534	20.3	32.5	53.8	743	616	880	121.9	194.7	322.6	312485.2	70.2	1205.3	396.1	4401	0.9	20	5.6	0	0	4734
10161	10161 (2019-04-28)60sec.agd	60	0	0		4/28/2019	Sunday	7	0	0	0	0	0	279	327	11	0	0	45.22%	53.00%	1.78%	0.00%	0.00%	11	1.78%	1	247110	425489	305715	400.5	689.6	495.5	4000	3086	2981	400.5	689.6	495.5	579280.5	971.8	4669.2	938.9	8406	13.6	115	13.6	3	249	617
10161	10161 (2019-04-28)60sec.agd	60	0	0		4/29/2019	Monday	1	0	0	0	0	0	647	285	13	0	0	68.47%	30.16%	1.38%	0.00%	0.00%	13	1.38%	0.8	200298	205021	221244	212	217	234.1	4551	2340	2347	212	217	234.1	362079.8	404.2	5206.1	383.2	5623	6	118	6	0	0	945
10161	10161 (2019-04-28)60sec.agd	60	0	0		4/30/2019	Tuesday	2	0	0	0	0	0	701	278	16	0	0	70.45%	27.94%	1.61%	0.00%	0.00%	16	1.61%	0.9	191140	298337	197915	192.1	299.8	198.9	3593	2483	4405	192.1	299.8	198.9	405844.6	438.9	5035.9	407.9	7023	7.1	119	7.1	6.5	892	995
10161	10161 (2019-04-28)60sec.agd	60	0	0		5/1/2019	Wednesday	3	0	0	0	0	0	746	263	14	0	0	72.92%	25.71%	1.37%	0.00%	0.00%	14	1.37%	0.7	154227	244151	165526	150.8	238.7	161.8	3848	2521	1788	150.8	238.7	161.8	332858.1	345.6	4459.7	325.4	5763	5.6	121	5.6	0.3	98	1023
10161	10161 (2019-04-28)60sec.agd	60	0	0		5/3/2019	Friday	5	0	0	0	0	0	476	287	11	0	0	61.50%	37.08%	1.42%	0.00%	0.00%	11	1.42%	0.7	207213	201381	209121	267.7	260.2	270.2	3255	2639	2449	267.7	260.2	270.2	356683.5	479.4	4623.6	460.8	5214	6.7	118	6.7	0.3	108	774
10161	10161 (2019-04-28)60sec.agd	60	0	0		5/4/2019	Saturday	6	0	0	0	0	0	528	155	11	0	0	76.08%	22.33%	1.59%	0.00%	0.00%	11	1.59%	0.8	118370	126954	140239	170.6	182.9	202.1	3933	3303	2456	170.6	182.9	202.1	223149.6	337.5	5100.2	321.5	3194	4.6	117	4.6	0.7	172	694
10152	10152 (2019-04-28)60sec.agd	60	0	0		4/29/2019	Monday	1	0	0	0	0	0	264	474	62	0	0	33.00%	59.25%	7.75%	0.00%	0.00%	62	7.75%	4.1	572458	507663	948017	715.6	634.6	1185	3583	2838	4863	715.6	634.6	1185	1218263.6	1578.7	6010.6	1522.8	15799	19.7	107	19.7	19	628	800
10152	10152 (2019-04-28)60sec.agd	60	0	0		4/30/2019	Tuesday	2	0	0	0	0	0	168	461	33	0	0	25.38%	69.64%	4.98%	0.00%	0.00%	33	4.98%	2.8	440898	547069	599093	666	826.4	905	3242	2691	3499	666	826.4	905	923356.9	1445.2	5001.5	1394.8	13912	21	103	21	5.6	1096	662
10152	10152 (2019-04-28)60sec.agd	60	0	0		5/1/2019	Wednesday	3	0	0	0	0	0	185	571	64	0	0	22.56%	69.63%	7.80%	0.00%	0.00%	64	7.80%	4.3	595692	609329	746412	726.5	743.1	910.3	3533	2304	3263	726.5	743.1	910.3	1132811.4	1434.4	4800	1381.5	17616	21.5	112	21.5	17.3	847	820
10152	10152 (2019-04-28)60sec.agd	60	0	0		5/2/2019	Thursday	4	0	0	0	0	0	140	465	34	0	0	21.91%	72.77%	5.32%	0.00%	0.00%	34	5.32%	2.8	441102	481653	755552	690.3	753.8	1182.4	2964	2569	4361	690.3	753.8	1182.4	998708.9	1617.9	5331.7	1562.9	11799	18.5	98	18.5	6.5	849	639
10152	10152 (2019-04-28)60sec.agd	60	0	0		5/3/2019	Friday	5	3	3	3	31	77154	117	402	130	0	0	18.03%	61.94%	20.03%	0.00%	0.00%	130	20.03%	11.8	736372	442002	1085847	1134.6	681.1	1673.1	4190	2544	5621	1134.6	681.1	1673.1	1384439.7	2201.7	6583.5	2133.2	11674	18	91	18	18.9	487	649
10152	10152 (2019-04-28)60sec.agd	60	0	0		5/5/2019	Sunday	7	0	0	0	0	0	339	345	70	0	0	44.96%	45.76%	9.28%	0.00%	0.00%	70	9.28%	5.4	474501	303402	629132	629.3	402.4	834.4	4433	2570	4214	629.3	402.4	834.4	844399.8	1193.2	5583.4	1119.9	5339	7.1	50	7.1	12.9	1973	754
10171	10171 (2019-09-15)60sec.agd	60	0	0		9/16/2019	Monday	1	1	1	1	23	70638	556	348	54	0	0	58.04%	36.33%	5.64%	0.00%	0.00%	54	5.64%	3.2	330311	372671	370601	344.8	389	386.8	3412	2901	3183	344.8	389	386.8	620752.9	696.4	5102.2	648	10915	11.4	112	11.4	67.1	2591	958
10171	10171 (2019-09-15)60sec.agd	60	0	0		9/17/2019	Tuesday	2	2	2	2	51	149725	437	443	71	0	0	45.95%	46.58%	7.47%	0.00%	0.00%	71	7.47%	4.2	436162	411382	671186	458.6	432.6	705.8	4491	2260	6571	458.6	432.6	705.8	899979.5	1022.2	7197.9	946.4	14224	15	121	15	49.6	3597	951
10171	10171 (2019-09-15)60sec.agd	60	0	0		9/18/2019	Wednesday	3	0	0	0	0	0	520	343	2	0	0	60.12%	39.65%	0.23%	0.00%	0.00%	2	0.23%	0.1	169469	259578	374492	195.9	300.1	432.9	2491	2099	6392	195.9	300.1	432.9	486153	593.1	6489.8	562	6084	7	99	7	50.2	3292	865
10171	10171 (2019-09-15)60sec.agd	60	0	0		9/19/2019	Thursday	4	1	1	1	14	35688	482	348	22	0	0	56.57%	40.85%	2.58%	0.00%	0.00%	22	2.58%	1.5	244035	319805	449424	286.4	375.4	527.5	3027	3005	3240	286.4	375.4	527.5	603166.9	747.9	4012	707.9	9078	10.7	109	10.7	210.3	4954	852
10171	10171 (2019-09-15)60sec.agd	60	0	0		9/20/2019	Friday	5	0	0	0	0	0	575	403	20	0	0	57.62%	40.38%	2.00%	0.00%	0.00%	20	2.00%	1.2	311303	324422	369442	311.9	325.1	370.2	3320	2928	3061	311.9	325.1	370.2	581933.5	620.2	4451.3	583.1	6621	6.6	99	6.6	18	3804	998
10171	10171 (2019-09-15)60sec.agd	60	0	0		9/21/2019	Saturday	6	2	2	2	32	88487	552	369	41	0	0	57.38%	38.36%	4.26%	0.00%	0.00%	41	4.26%	2.4	317389	341615	427779	329.9	355.1	444.7	4334	2409	2951	329.9	355.1	444.7	632796.5	703.5	4997.3	657.8	9099	9.5	125	9.5	20.9	1602	962
10154	10154 (2019-09-01)60sec.agd	60	0	0		9/2/2019	Monday	1	5	5	5	84	200716	557	211	88	0	0	65.07%	24.65%	10.28%	0.00%	0.00%	88	10.28%	5.9	332383	267091	493437	388.3	312	576.4	3036	2799	3352	388.3	312	576.4	652147.3	806.2	5055.9	761.9	15502	18.1	132	18.1	3.1	250	856
10154	10154 (2019-09-01)60sec.agd	60	0	0		9/3/2019	Tuesday	2	1	1	1	14	34902	694	193	25	0	0	76.10%	21.16%	2.74%	0.00%	0.00%	25	2.74%	1.6	159774	226628	434290	175.2	248.5	476.2	3041	2246	3883	175.2	248.5	476.2	515262.8	602.8	5329.1	565	7322	8	133	8	0	0	912
10154	10154 (2019-09-01)60sec.agd	60	0	0		9/4/2019	Wednesday	3	0	0	0	0	0	664	222	19	0	0	73.37%	24.53%	2.10%	0.00%	0.00%	19	2.10%	1.2	151686	200637	459540	167.6	221.7	507.8	3118	2846	3361	167.6	221.7	507.8	523871	612.4	4487.3	578.9	6335	7	126	7	0.2	99	905
10154	10154 (2019-09-01)60sec.agd	60	0	0		9/5/2019	Thursday	4	1	1	1	69	249420	534	253	84	0	0	61.31%	29.05%	9.64%	0.00%	0.00%	84	9.64%	5.3	404001	291447	635104	463.8	334.6	729.2	4349	2087	5380	463.8	334.6	729.2	807164.9	987.9	6788.9	926.7	14387	16.5	144	16.5	0.5	131	871
10154	10154 (2019-09-01)60sec.agd	60	0	0		9/6/2019	Friday	5	1	1	1	48	162858	714	275	76	0	0	67.04%	25.82%	7.14%	0.00%	0.00%	76	7.14%	4.2	374927	309919	592135	352	291	556	4590	2949	3354	352	291	556	766318.4	770.2	5851.7	719.5	15127	14.2	128	14.2	7.1	487	1065
10154	10154 (2019-09-01)60sec.agd	60	0	0		9/7/2019	Saturday	6	4	4	4	129	419375	534	285	151	0	0	55.05%	29.38%	15.57%	0.00%	0.00%	151	15.57%	8.9	615377	452893	643659	634.4	466.9	663.6	4262	3284	3761	634.4	466.9	663.6	999048.5	1101.4	5773.8	1029.9	26090	26.9	190	26.9	1	220	970
10134	10134 (2019-03-31)60sec.agd	60	0	0		4/1/2019	Monday	1	1	1	1	16	45080	577	268	40	0	0	65.20%	30.28%	4.52%	0.00%	0.00%	40	4.52%	2.7	255867	351615	308806	289.1	397.3	348.9	4277	2805	2500	289.1	397.3	348.9	533350	630.1	5255	602.7	7704	8.7	128	8.7	3.2	350	885
10134	10134 (2019-03-31)60sec.agd	60	0	0		4/2/2019	Tuesday	2	0	0	0	0	0	544	256	3	0	0	67.75%	31.88%	0.37%	0.00%	0.00%	3	0.37%	0.2	129958	269429	211023	161.8	335.5	262.8	2060	2695	2886	161.8	335.5	262.8	366076.2	480.0	3885.5	455.9	3642	4.5	92	4.5	4.2	504	803
10134	10134 (2019-03-31)60sec.agd	60	0	0		4/3/2019	Wednesday	3	0	0	0	0	0	547	172	6	0	0	75.45%	23.72%	0.83%	0.00%	0.00%	6	0.83%	0.4	103678	206834	216933	143	285.3	299.2	3922	2761	2826	143	285.3	299.2	317158.3	458.5	4771.6	437.5	2822	3.9	123	3.9	1.6	469	725
10134	10134 (2019-03-31)60sec.agd	60	0	0		4/4/2019	Thursday	4	0	0	0	0	0	491	215	14	0	0	68.19%	29.86%	1.94%	0.00%	0.00%	14	1.94%	1.1	153602	184123	229811	213.3	255.7	319.2	4062	2512	3186	213.3	255.7	319.2	332126.4	491.8	5253.9	461.3	3556	4.9	116	4.9	7.8	1796	720
10134	10134 (2019-03-31)60sec.agd	60	0	0		4/5/2019	Friday	5	2	2	2	26	80409	703	308	47	0	0	66.45%	29.11%	4.44%	0.00%	0.00%	47	4.44%	2.6	317787	403918	463954	300.4	381.8	438.5	4607	3130	3829	300.4	381.8	438.5	692381.1	685.8	6456.5	654.4	8453	8	128	8	12.7	1296	1058
10134	10134 (2019-03-31)60sec.agd	60	0	0		4/6/2019	Saturday	6	3	3	3	46	144512	517	419	70	1	0	51.34%	41.61%	6.95%	0.10%	0.00%	71	7.05%	3.7	431623	551569	660446	428.6	547.7	655.9	5818	3508	5136	428.6	547.7	655.9	962660.7	1008.6	8125.8	956	12696	12.6	124	12.6	67.2	4085	1007
10127	10127 (2019-05-05)60sec.agd	60	0	0		5/6/2019	Monday	1	0	0	0	0	0	610	369	8	0	0	61.80%	37.39%	0.81%	0.00%	0.00%	8	0.81%	0.5	192126	378056	178596	194.7	383	180.9	3114	2750	3563	194.7	383	180.9	460147	489.5	5473.1	466.2	6368	6.5	118	6.5	0.1	50	987
10127	10127 (2019-05-05)60sec.agd	60	0	0		5/7/2019	Tuesday	2	0	0	0	0	0	612	510	15	0	0	53.83%	44.85%	1.32%	0.00%	0.00%	15	1.32%	0.8	254307	491611	278268	223.7	432.4	244.7	4257	3750	3021	223.7	432.4	244.7	619505	588.0	5130.6	544.9	6984	6.1	130	6.1	0	0	1137
10127	10127 (2019-05-05)60sec.agd	60	0	0		5/8/2019	Wednesday	3	0	0	0	0	0	767	486	3	0	0	61.07%	38.69%	0.24%	0.00%	0.00%	3	0.24%	0.1	210462	562939	271589	167.6	448.2	216.2	2887	2934	2818	167.6	448.2	216.2	659511.3	553.8	4430	525.1	6741	5.4	104	5.4	0.2	158	1256
10127	10127 (2019-05-05)60sec.agd	60	0	0		5/9/2019	Thursday	4	0	0	0	0	0	963	466	11	0	0	66.88%	32.36%	0.76%	0.00%	0.00%	11	0.76%	0.5	235295	546715	281621	163.4	379.7	195.6	2501	2237	2449	163.4	379.7	195.6	658461.4	488.0	3124	457.3	9328	6.5	126	6.5	7.2	385	1440
10127	10127 (2019-05-05)60sec.agd	60	0	0		5/10/2019	Friday	5	0	0	0	0	0	794	629	17	0	0	55.14%	43.68%	1.18%	0.00%	0.00%	17	1.18%	0.7	318190	613622	508560	221	426.1	353.2	2846	2720	2171	221	426.1	353.2	858143.4	632.1	3429.7	595.9	10435	7.2	126	7.2	0	0	1440
10127	10127 (2019-05-05)60sec.agd	60	0	0		5/11/2019	Saturday	6	0	0	0	0	0	997	443	0	0	0	69.24%	30.76%	0.00%	0.00%	0.00%	0	0.00%	0	187968	515626	305889	130.5	358.1	212.4	1880	2965	2085	130.5	358.1	212.4	628307.4	465.5	3418.9	436.3	5543	3.8	124	3.8	0	0	1440
10209	10209 (2019-05-05)60sec.agd	60	0	0		5/6/2019	Monday	1	0	0	0	0	0	446	351	12	0	0	55.13%	43.39%	1.48%	0.00%	0.00%	12	1.48%	0.9	207575	309521	450259	256.6	382.6	556.6	2818	1856	2919	256.6	382.6	556.6	584485.9	766.1	3832.2	722.5	5793	7.2	89	7.2	2.5	165	809
10209	10209 (2019-05-05)60sec.agd	60	0	0		5/7/2019	Tuesday	2	0	0	0	0	0	551	504	1	0	0	52.18%	47.73%	0.09%	0.00%	0.00%	1	0.09%	0.1	240752	439586	605314	228	416.3	573.2	2451	2197	2642	228	416.3	573.2	785876.8	770.9	3997.6	744.2	6833	6.5	76	6.5	0	20	1056
10209	10209 (2019-05-05)60sec.agd	60	0	0		5/8/2019	Wednesday	3	0	0	0	0	0	361	276	6	0	0	56.14%	42.92%	0.93%	0.00%	0.00%	6	0.93%	0.5	175422	189960	268704	272.8	295.4	417.9	2819	2386	2740	272.8	295.4	417.9	372906.9	609.4	4098.9	579.9	5630	8.8	123	8.8	0.5	99	643
10209	10209 (2019-05-05)60sec.agd	60	0	0		5/9/2019	Thursday	4	0	0	0	0	0	687	322	6	0	0	67.68%	31.72%	0.59%	0.00%	0.00%	6	0.59%	0.3	151787	278577	366656	149.5	274.5	361.2	3934	3497	5018	149.5	274.5	361.2	484851.6	498.0	7272.3	477.7	4319	4.3	65	4.3	0	0	1015
10209	10209 (2019-05-05)60sec.agd	60	0	0		5/10/2019	Friday	5	0	0	0	0	0	584	364	10	0	0	60.96%	38.00%	1.04%	0.00%	0.00%	10	1.04%	0.6	183663	281316	414840	191.7	293.6	433	3067	2868	2686	191.7	293.6	433	533819.3	598.8	3975.6	557.2	5088	5.3	91	5.3	0.2	62	958
10209	10209 (2019-05-05)60sec.agd	60	0	0		7/12/2019	Friday	5	0	0	0	0	0	805	115	0	0	0	87.50%	12.50%	0.00%	0.00%	0.00%	0	0.00%	0	39212	24684	25340	42.6	26.8	27.5	1551	1164	1778	42.6	26.8	27.5	52810.9	63.9	2630.9	57.4	1717	1.9	70	1.9	0	0	920
10131	10131 (2019-03-31)60sec.agd	60	0	0		4/1/2019	Monday	1	0	0	0	0	0	551	395	0	0	0	58.25%	41.75%	0.00%	0.00%	0.00%	0	0.00%	0	154240	282517	459598	163	298.6	485.8	1926	2183	3204	163	298.6	485.8	561102.6	623.8	3346.1	593.1	3972	4.2	28	4.2	0.8	92	946
10131	10131 (2019-03-31)60sec.agd	60	0	0		4/2/2019	Tuesday	2	0	0	0	0	0	551	258	0	0	0	68.11%	31.89%	0.00%	0.00%	0.00%	0	0.00%	0	110579	190547	321019	136.7	235.5	396.8	1565	2189	2453	136.7	235.5	396.8	389344.4	500.3	2945.3	481.3	2972	3.7	84	3.7	0.1	35	809
10131	10131 (2019-03-31)60sec.agd	60	0	0		4/3/2019	Wednesday	3	0	0	0	0	0	590	236	1	0	0	71.34%	28.54%	0.12%	0.00%	0.00%	1	0.12%	0.1	98189	168097	174798	118.7	203.3	211.4	2035	1863	2270	118.7	203.3	211.4	261633.4	330.0	3572.8	316.4	2410	2.9	34	2.9	0	0	827
10131	10131 (2019-03-31)60sec.agd	60	0	0		4/4/2019	Thursday	4	0	0	0	0	0	562	254	0	0	0	68.87%	31.13%	0.00%	0.00%	0.00%	0	0.00%	0	97869	197623	163318	119.9	242.2	200.1	1572	1843	1524	119.9	242.2	200.1	274419.3	351.1	2378.8	336.3	2490	3.1	38	3.1	0	0	816
10131	10131 (2019-03-31)60sec.agd	60	0	0		4/5/2019	Friday	5	0	0	0	0	0	541	281	1	0	0	65.74%	34.14%	0.12%	0.00%	0.00%	1	0.12%	0.1	99972	236738	196030	121.5	287.7	238.2	2522	2501	3238	121.5	287.7	238.2	323213.6	407.9	4806.3	392.7	2504	3	32	3	0.1	36	823
10131	10131 (2019-03-31)60sec.agd	60	0	0		4/6/2019	Saturday	6	0	0	0	0	0	619	229	0	0	0	73.00%	27.00%	0.00%	0.00%	0.00%	0	0.00%	0	95231	129010	246153	112.3	152.1	290.3	1646	1397	2068	112.3	152.1	290.3	293775.1	360.5	2442.7	346.4	2536	3	33	3	0.4	62	848
10123	10123 (2019-05-05)60sec.agd	60	0	0		5/5/2019	Sunday	7	0	0	0	0	0	416	236	8	0	0	63.03%	35.76%	1.21%	0.00%	0.00%	8	1.21%	0.7	141355	130436	205895	214.2	197.6	312	3673	3896	4223	214.2	197.6	312	281757.9	451.6	6283.3	426.9	3430	5.2	100	5.2	2.5	373	660
10123	10123 (2019-05-05)60sec.agd	60	0	0		5/6/2019	Monday	1	0	0	0	0	0	635	301	6	0	0	67.41%	31.95%	0.64%	0.00%	0.00%	6	0.64%	0.3	137001	194478	219662	145.4	206.5	233.2	2814	2327	4467	145.4	206.5	233.2	323793.7	365.2	5231.6	343.7	3737	4	98	4	0.6	112	942
10123	10123 (2019-05-05)60sec.agd	60	0	0		5/7/2019	Tuesday	2	0	0	0	0	0	701	291	1	0	0	70.59%	29.31%	0.10%	0.00%	0.00%	1	0.10%	0.1	119665	176087	199712	120.5	177.3	201.1	2059	1901	2574	120.5	177.3	201.1	291909.6	311.3	2974.6	294	2985	3	77	3	0	0	993
10123	10123 (2019-05-05)60sec.agd	60	0	0		5/8/2019	Wednesday	3	0	0	0	0	0	510	194	1	0	0	72.34%	27.52%	0.14%	0.00%	0.00%	1	0.14%	0.1	78126	154780	147890	110.8	219.5	209.8	3125	4661	3786	110.8	219.5	209.8	227885.9	342.3	6769.4	323.2	1849	2.6	61	2.6	0	0	705
10123	10123 (2019-05-05)60sec.agd	60	0	0		5/9/2019	Thursday	4	0	0	0	0	0	542	211	8	0	0	71.22%	27.73%	1.05%	0.00%	0.00%	8	1.05%	0.6	121338	151452	180305	159.4	199	236.9	3596	2335	4228	159.4	199	236.9	264897.2	376.2	4806.4	348.1	3525	4.6	100	4.6	0	36	761
10123	10123 (2019-05-05)60sec.agd	60	0	0		5/11/2019	Saturday	6	0	0	0	0	0	543	248	1	0	0	68.56%	31.31%	0.13%	0.00%	0.00%	1	0.13%	0.1	98193	128798	148403	124	162.6	187.4	2120	2339	2151	124	162.6	187.4	219668.5	303.7	3355.2	277.4	2570	3.2	87	3.2	0.3	167	792
10220	10220 (2019-05-12)60sec.agd	60	0	0		5/13/2019	Monday	1	0	0	0	0	0	668	405	9	0	0	61.74%	37.43%	0.83%	0.00%	0.00%	9	0.83%	0.5	231213	469963	516223	213.7	434.3	477.1	2730	2900	3038	213.7	434.3	477.1	735398.4	714.6	3867.1	679.7	8581	7.9	108	7.9	0.1	35	1082
10220	10220 (2019-05-12)60sec.agd	60	0	0		5/14/2019	Tuesday	2	0	0	0	0	0	655	411	7	0	0	61.04%	38.30%	0.65%	0.00%	0.00%	7	0.65%	0.4	219165	450397	589089	204.3	419.8	549	4056	3762	4441	204.3	419.8	549	773250.7	744.9	6005.6	720.6	7292	6.8	110	6.8	9	785	1073
10220	10220 (2019-05-12)60sec.agd	60	0	0		5/15/2019	Wednesday	3	0	0	0	0	0	524	461	4	0	0	52.98%	46.61%	0.40%	0.00%	0.00%	4	0.40%	0.2	288320	552667	573315	291.5	558.8	579.7	2422	2690	2740	291.5	558.8	579.7	846911.6	888.5	3827.8	856.3	10494	10.6	90	10.6	0.4	105	989
10220	10220 (2019-05-12)60sec.agd	60	0	0		5/16/2019	Thursday	4	0	0	0	0	0	612	413	7	0	0	59.30%	40.02%	0.68%	0.00%	0.00%	7	0.68%	0.4	246192	408822	549625	238.6	396.1	532.6	2442	2669	4180	238.6	396.1	532.6	727896.7	729.5	4843	705.3	7068	6.8	107	6.8	27.4	1550	1032
10220	10220 (2019-05-12)60sec.agd	60	0	0		5/17/2019	Friday	5	0	0	0	0	0	652	378	7	0	0	62.87%	36.45%	0.68%	0.00%	0.00%	7	0.68%	0.4	242429	380079	444566	233.8	366.5	428.7	2439	2308	2921	233.8	366.5	428.7	633143.6	634.1	3708.2	610.6	7318	7.1	102	7.1	12.4	1267	1037
10220	10220 (2019-05-12)60sec.agd	60	0	0		5/18/2019	Saturday	6	0	0	0	0	0	672	379	2	0	0	63.82%	35.99%	0.19%	0.00%	0.00%	2	0.19%	0.1	190158	422055	426106	180.6	400.8	404.7	2425	3674	3148	180.6	400.8	404.7	629171.5	627.7	5073.2	597.5	5524	5.2	44	5.2	9.8	1053	1053
10124	10124 (2019-05-05)60sec.agd	60	0	0		5/6/2019	Monday	1	0	0	0	0	0	579	137	17	0	0	78.99%	18.69%	2.32%	0.00%	0.00%	17	2.32%	1.3	148524	158495	192825	202.6	216.2	263.1	3452	2411	2421	202.6	216.2	263.1	290450.6	415.4	4549.8	396.2	5288	7.2	116	7.2	2.9	268	733
10124	10124 (2019-05-05)60sec.agd	60	0	0		5/7/2019	Tuesday	2	0	0	0	0	0	594	166	15	0	0	76.65%	21.42%	1.94%	0.00%	0.00%	15	1.94%	1	138147	160713	204677	178.3	207.4	264.1	3517	2443	2188	178.3	207.4	264.1	294628.5	400.8	4398.5	380.2	5760	7.4	110	7.4	0.9	104	775
10124	10124 (2019-05-05)60sec.agd	60	0	0		5/8/2019	Wednesday	3	0	0	0	0	0	567	126	19	0	0	79.63%	17.70%	2.67%	0.00%	0.00%	19	2.67%	1.5	128524	123091	162247	180.5	172.9	227.9	3691	2657	2311	180.5	172.9	227.9	240819.2	357.0	4883.9	338.2	4537	6.4	120	6.4	1.8	268	712
10124	10124 (2019-05-05)60sec.agd	60	0	0		5/9/2019	Thursday	4	0	0	0	0	0	521	174	10	0	0	73.90%	24.68%	1.42%	0.00%	0.00%	10	1.42%	0.8	133603	124072	193017	189.5	176	273.8	3356	2102	2229	189.5	176	273.8	265516.8	394.8	4297.7	376.6	4956	7	114	7	0.5	83	705
10124	10124 (2019-05-05)60sec.agd	60	0	0		5/10/2019	Friday	5	0	0	0	0	0	663	309	33	0	0	65.97%	30.75%	3.28%	0.00%	0.00%	33	3.28%	1.9	252788	273519	452766	251.5	272.2	450.5	3400	2569	2559	251.5	272.2	450.5	586269.1	614.2	4416.3	583.4	9551	9.5	114	9.5	13.4	367	1005
10124	10124 (2019-05-05)60sec.agd	60	0	0		5/11/2019	Saturday	6	0	0	0	0	0	832	255	21	0	0	75.09%	23.01%	1.90%	0.00%	0.00%	21	1.90%	1	217042	198301	339693	195.9	179	306.6	3725	2459	2705	195.9	179	306.6	449245.9	428.0	4876.4	405.5	7659	6.9	119	6.9	1	91	1108
10132	10132 (2019-03-31)60sec.agd	60	0	0		3/31/2019	Sunday	7	0	0	0	0	0	527	184	10	0	0	73.09%	25.52%	1.39%	0.00%	0.00%	10	1.39%	0.8	129611	138425	231199	179.8	192	320.7	4057	3156	2996	179.8	192	320.7	299020.9	443.0	5178	414.7	3606	5	132	5	0.4	39	721
10132	10132 (2019-03-31)60sec.agd	60	0	0		4/1/2019	Monday	1	0	0	0	0	0	500	341	37	0	0	56.95%	38.84%	4.21%	0.00%	0.00%	37	4.21%	2.2	317732	311504	542664	361.9	354.8	618.1	3199	3066	4076	361.9	354.8	618.1	701763.9	828.3	4999.3	799.3	8584	9.8	114	9.8	159.6	1765	878
10132	10132 (2019-03-31)60sec.agd	60	0	0		4/2/2019	Tuesday	2	0	0	0	0	0	328	426	52	0	0	40.69%	52.85%	6.45%	0.00%	0.00%	52	6.45%	3.3	387883	331752	627763	481.2	411.6	778.9	3533	3125	4477	481.2	411.6	778.9	809072.9	1056.6	6159.5	1003.8	9275	11.5	113	11.5	205.4	2229	806
10132	10132 (2019-03-31)60sec.agd	60	0	0		4/3/2019	Wednesday	3	0	0	0	0	0	271	466	51	0	0	34.39%	59.14%	6.47%	0.00%	0.00%	51	6.47%	3.6	494107	359466	676951	627	456.2	859.1	4627	4415	4557	627	456.2	859.1	911932.1	1209.3	7270.9	1157.3	9092	11.5	110	11.5	119.7	1695	788
10132	10132 (2019-03-31)60sec.agd	60	0	0		4/4/2019	Thursday	4	2	2	2	21	45253	460	447	73	0	0	46.94%	45.61%	7.45%	0.00%	0.00%	73	7.45%	4.1	499613	403644	755811	509.8	411.9	771.2	4244	5022	6495	509.8	411.9	771.2	991862.8	1055.8	9242.1	1012.1	9847	10	113	10	130.2	2026	980
10132	10132 (2019-03-31)60sec.agd	60	0	0		4/5/2019	Friday	5	0	0	0	0	0	408	426	49	0	0	46.21%	48.24%	5.55%	0.00%	0.00%	49	5.55%	3.1	406369	358319	669961	460.2	405.8	758.7	3476	3875	4046	460.2	405.8	758.7	861612.4	1011.9	6128.7	975.8	9852	11.2	114	11.2	169.2	1762	883
10203	10203 (2019-03-24)60sec.agd	60	0	0		3/25/2019	Monday	1	0	0	0	0	0	548	348	25	0	0	59.50%	37.79%	2.71%	0.00%	0.00%	25	2.71%	1.6	264731	440705	475385	287.4	478.5	516.2	5218	3668	6436	287.4	478.5	516.2	700210.2	801.9	9061.1	760.3	10923	11.9	116	11.9	3.6	1604	921
10203	10203 (2019-03-24)60sec.agd	60	0	0		3/26/2019	Tuesday	2	0	0	0	0	0	636	277	16	0	0	68.46%	29.82%	1.72%	0.00%	0.00%	16	1.72%	1	209659	271684	465039	225.7	292.4	500.6	3446	3600	4120	225.7	292.4	500.6	577953.6	660.7	6374.6	622.1	6980	7.5	101	7.5	2	402	929
10203	10203 (2019-03-24)60sec.agd	60	0	0		3/27/2019	Wednesday	3	0	0	0	0	0	614	232	7	0	0	71.98%	27.20%	0.82%	0.00%	0.00%	7	0.82%	0.5	140907	267176	281974	165.2	313.2	330.6	2222	2376	3575	165.2	313.2	330.6	413215.6	509.6	4651.8	484.4	5926	6.9	100	6.9	8.2	464	853
10203	10203 (2019-03-24)60sec.agd	60	0	0		3/28/2019	Thursday	4	0	0	0	0	0	501	275	14	0	0	63.42%	34.81%	1.77%	0.00%	0.00%	14	1.77%	1	171790	331343	312524	217.5	419.4	395.6	3410	2031	3092	217.5	419.4	395.6	486796.9	644.7	4527.9	616.2	7050	8.9	110	8.9	1.8	217	790
10203	10203 (2019-03-24)60sec.agd	60	0	0		3/29/2019	Friday	5	2	2	2	33	83992	755	253	35	0	0	72.39%	24.26%	3.36%	0.00%	0.00%	35	3.36%	1.9	217908	242841	376331	208.9	232.8	360.8	3859	1992	3894	208.9	232.8	360.8	498077	520.2	4822.8	477.5	7625	7.3	123	7.3	11.6	500	1043
10203	10203 (2019-03-24)60sec.agd	60	0	0		3/30/2019	Saturday	6	0	0	0	0	0	715	349	9	0	0	66.64%	32.53%	0.84%	0.00%	0.00%	9	0.84%	0.5	189096	330266	375709	176.2	307.8	350.1	2764	2516	2647	176.2	307.8	350.1	534780.5	523.7	3612.3	498.4	7496	7	111	7	25.5	673	1073
10202	10202 (2019-03-24)60sec.agd	60	0	0		3/25/2019	Monday	1	0	0	0	0	0	665	194	7	0	0	76.79%	22.40%	0.81%	0.00%	0.00%	7	0.81%	0.4	97154	176997	162618	112.2	204.4	187.8	3199	4602	2609	112.2	204.4	187.8	259251.7	325.5	6028.7	299.4	2881	3.3	126	3.3	6	681	866
10202	10202 (2019-03-24)60sec.agd	60	0	0		3/26/2019	Tuesday	2	0	0	0	0	0	414	210	0	0	0	66.35%	33.65%	0.00%	0.00%	0.00%	0	0.00%	0	73731	209436	134430	118.2	335.6	215.4	1421	2435	2404	118.2	335.6	215.4	259559.5	440.9	3647.9	416	2303	3.7	68	3.7	28.9	4789	624
10202	10202 (2019-03-24)60sec.agd	60	0	0		3/27/2019	Wednesday	3	0	0	0	0	0	521	233	2	0	0	68.92%	30.82%	0.26%	0.00%	0.00%	2	0.26%	0.2	144061	240207	154952	190.6	317.7	205	3147	2891	4000	190.6	317.7	205	320098.6	440.7	5633.5	423.4	4842	6.4	104	6.4	21.3	1346	756
10202	10202 (2019-03-24)60sec.agd	60	0	0		3/28/2019	Thursday	4	0	0	0	0	0	505	237	2	0	0	67.88%	31.85%	0.27%	0.00%	0.00%	2	0.27%	0.1	108668	214516	151454	146.1	288.3	203.6	2459	2266	1919	146.1	288.3	203.6	284190.4	402.6	3333.4	382	3175	4.3	112	4.3	4.9	767	744
10202	10202 (2019-03-24)60sec.agd	60	0	0		3/29/2019	Friday	5	0	0	0	0	0	534	234	3	0	0	69.26%	30.35%	0.39%	0.00%	0.00%	3	0.39%	0.2	111785	257575	139494	145	334.1	180.9	2438	2985	1615	145	334.1	180.9	313527.3	425.8	3818.3	406.7	4084	5.3	116	5.3	1.9	203	771
10202	10202 (2019-03-24)60sec.agd	60	0	0		3/30/2019	Saturday	6	0	0	0	0	0	439	244	0	0	0	64.28%	35.72%	0.00%	0.00%	0.00%	0	0.00%	0	82509	222833	138260	120.8	326.3	202.4	1573	1807	1924	120.8	326.3	202.4	274914.7	420.4	2790.9	402.5	2407	3.5	37	3.5	3.2	318	683
10133	10133 (2019-04-07)60sec.agd	60	0	0		4/8/2019	Monday	1	2	2	2	42	105753	476	371	49	0	0	53.13%	41.41%	5.47%	0.00%	0.00%	49	5.47%	3.1	377881	389575	464363	421.7	434.8	518.3	3158	4194	3785	421.7	434.8	518.3	714279.9	841.0	5673.6	797.2	9056	10.1	120	10.1	3.9	526	896
10133	10133 (2019-04-07)60sec.agd	60	0	0		4/9/2019	Tuesday	2	4	4	4	76	251121	486	321	98	0	0	53.70%	35.47%	10.83%	0.00%	0.00%	98	10.83%	6.1	514968	452320	589172	569	499.8	651	5426	4308	5178	569	499.8	651	903830.2	1035.6	7923.8	998.7	12176	13.5	121	13.5	1.7	129	905
10133	10133 (2019-04-07)60sec.agd	60	0	0		4/10/2019	Wednesday	3	2	2	2	52	182829	459	338	59	0	0	53.62%	39.49%	6.89%	0.00%	0.00%	59	6.89%	3.9	381580	339187	546321	445.8	396.2	638.2	4851	4313	3925	445.8	396.2	638.2	747741.8	920.1	6939.6	873.5	8482	9.9	121	9.9	4.2	1506	856
10133	10133 (2019-04-07)60sec.agd	60	0	0		4/11/2019	Thursday	4	3	3	3	73	208149	408	415	83	0	0	45.03%	45.81%	9.16%	0.00%	0.00%	83	9.16%	5.2	518511	495824	555706	572.3	547.3	613.4	4179	4514	3691	572.3	547.3	613.4	907471.4	1040.3	6696	1001.6	9992	11	76	11	3.7	280	906
10133	10133 (2019-04-07)60sec.agd	60	0	0		4/12/2019	Friday	5	5	5	5	72	260805	466	367	102	4	0	49.63%	39.08%	10.86%	0.43%	0.00%	106	11.29%	6.2	626865	482907	662910	667.6	514.3	706	6015	4436	5751	667.6	514.3	706	1032283.2	1138.1	9232.1	1099.3	12846	13.7	119	13.7	48	1459	939
10133	10133 (2019-04-07)60sec.agd	60	0	0		4/13/2019	Saturday	6	1	1	1	10	27750	444	270	18	0	0	60.66%	36.89%	2.46%	0.00%	0.00%	18	2.46%	1.3	192820	187543	298127	263.4	256.2	407.3	3784	3748	3814	263.4	256.2	407.3	401536.6	574.4	6234.4	548.5	4291	5.9	116	5.9	1.6	674	732
10207	10207 (2019-03-24)60sec.agd	60	0	0		3/25/2019	Monday	1	1	1	1	13	35403	392	326	21	0	0	53.04%	44.11%	2.84%	0.00%	0.00%	21	2.84%	1.6	223572	357604	354923	302.5	483.9	480.3	3461	2916	2232	302.5	483.9	480.3	551212.7	782.6	4502.2	745.9	5479	7.4	87	7.4	0	22	739
10207	10207 (2019-03-24)60sec.agd	60	0	0		3/26/2019	Tuesday	2	0	0	0	0	0	497	262	15	0	0	64.21%	33.85%	1.94%	0.00%	0.00%	15	1.94%	1.1	164015	320481	250621	211.9	414.1	323.8	4120	2451	1798	211.9	414.1	323.8	438656.9	599.9	4797.3	566.7	4391	5.7	84	5.7	0.1	40	774
10207	10207 (2019-03-24)60sec.agd	60	0	0		3/27/2019	Wednesday	3	0	0	0	0	0	445	299	3	0	0	59.57%	40.03%	0.40%	0.00%	0.00%	3	0.40%	0.2	143930	301993	428762	192.7	404.3	574	2129	5797	4333	192.7	404.3	574	543831.3	764.1	7493.2	728	5130	6.9	88	6.9	3.3	411	747
10207	10207 (2019-03-24)60sec.agd	60	0	0		3/28/2019	Thursday	4	1	1	1	16	54713	393	338	20	0	0	52.33%	45.01%	2.66%	0.00%	0.00%	20	2.66%	1.4	236990	422546	371028	315.6	562.6	494	3782	3009	2655	315.6	562.6	494	610222.2	863.9	5333.2	812.5	8176	10.9	126	10.9	0.6	146	751
10207	10207 (2019-03-24)60sec.agd	60	0	0		3/29/2019	Friday	5	0	0	0	0	0	556	274	5	0	0	66.59%	32.81%	0.60%	0.00%	0.00%	5	0.60%	0.3	137893	239076	265459	165.1	286.3	317.9	4465	2317	2740	165.1	286.3	317.9	382936.4	487.0	5226.3	458.6	4877	5.8	122	5.8	1.1	188	835
10207	10207 (2019-03-24)60sec.agd	60	0	0		3/30/2019	Saturday	6	0	0	0	0	0	511	223	2	0	0	69.43%	30.30%	0.27%	0.00%	0.00%	2	0.27%	0.2	101253	206835	281426	137.6	281	382.4	2189	2591	3441	137.6	281	382.4	363639.2	516.0	4417.9	494.1	3904	5.3	95	5.3	0.5	269	736
10206	10206 (2019-03-24)60sec.agd	60	0	0		3/25/2019	Monday	1	0	0	0	0	0	350	624	15	0	0	35.39%	63.09%	1.52%	0.00%	0.00%	15	1.52%	0.9	468465	546646	541178	473.7	552.7	547.2	2966	2381	2884	473.7	552.7	547.2	900641.4	949.6	3982.8	910.7	12493	12.6	116	12.6	5.1	416	989
[truncated: 1,011 more rows]
[truncated: 2 more columns]
