# Supplementary material for: Influence of pre-processing criteria on analysis of accelerometry-based physical activity
Source: PLoS One. 2025 Jan 2;20(1):e0316357. doi: 10.1371/journal.pone.0316357 (PMC11694966; doi:10.1371/journal.pone.0316357)
Supplement: S1 File — (ZIP) [file pone.0316357.s001.zip › scenarios/11Choi 2011 3d10_3_0Freedson Adult 199810-min MVPA 1952/11Choi 2011 3d10_3_0Freedson Adult 199810-min MVPA 1952_DailyTotals.csv]

Day of Week	Day of Week Num	Number of Freedson (1998) Bouts occurring in this day	Number of Freedson (1998) Bouts starting in this day	Number of Freedson (1998) Bouts ending in this day	Total time of Freedson (1998) Bouts occurring in this day	Total activity counts of Freedson (1998) Bouts occurring in this day	Sedentary	Light	Moderate	Vigorous	Very Vigorous	Total MVPA	% in MVPA	Axis 1 Counts	Axis 2 Counts	Axis 3 Counts	Axis 1 Average Counts	Axis 2 Average Counts	Axis 3 Average Counts	Axis 1 Max Counts	Axis 2 Max Counts	Axis 3 Max Counts	Axis 1 CPM	Axis 2 CPM	Axis 3 CPM	Vector Magnitude Counts	Vector Magnitude Average Counts	Vector Magnitude Max Counts	Vector Magnitude CPM	Steps Counts	Steps Average Counts	Steps Max Counts	Steps Per Minute	Lux Average Counts	Lux Max Counts	Number of Epochs	Time	Calendar Days
Monday	1	262	262	262	4938	16174226	224922.3	139647.8	11771.8	242	22	12035.8333333333	0	115751591	144412142	163478604	307.1	384.4	434.3	14928	10586	10631	307.4	383.5	434.1	251805003.4	706.5	19527.9	668.6	3434594	9.1	187	9.1	12.9	5014	380826	376606	425
Tuesday	2	240	240	240	4660	15907752	223793.8	136086.7	11232.3	189.2	58	11479.5	0	110900816	137704187	157409903	301.2	373.7	425.9	12172	7228	8484	298.6	370.8	423.9	241502735.4	693.0	12250.3	650.3	3289249	9	186	8.9	16.7	5000	375155	371360	421
Wednesday	3	232	232	232	4192	13930536	219211.3	127861.7	10955	222	50	11227	0	106155740	131891526	145059424	297.7	370	406.7	15714	9408	10964	296.3	368.1	404.9	227603064.6	674.4	16588.7	635.2	3135602	8.8	184	8.8	15.5	4931	361840	358300	409
Thursday	4	202	202	202	3792	12968471	214758.5	127894.8	10354.7	282	38	10674.6666666667	0	104165442	133707480	150536429	296.8	378.9	427	17013	12730	8349	294.8	378.4	426.1	231290786.9	693.1	17037.9	654.6	3085311	8.8	189	8.7	11.7	6000	357098	353328	405
Friday	5	167	167	167	2832	9672468	206423.2	121923.3	9322.5	150	59	9531.5	0	97528517	121675060	138070225	292.8	365.6	411.2	24161	38484	32161	288.7	360.1	408.6	212143564	671.7	50435.9	627.9	2895183	8.7	187	8.6	14.7	5962	342388	337878	381
Saturday	6	102	102	102	1931	6067698	171379.3	93371.3	6077.3	47	2	6126.33333333333	0	68415645	89927059	102544444	253.5	333.4	379.4	12316	11964	9166	252.6	332	378.6	155444275.9	607.5	15770.1	573.9	2053351	7.6	190	7.6	20.7	5000	274822	270877	314
Sunday	7	37	37	37	638	2133289	78428	42017	2524	43	2	2569	0	30548945	40233454	45783900	246.2	325.7	370.9	10164	8400	10110	248.3	327.1	372.2	69432968.5	592.7	13243.8	564.4	898771	7.2	168	7.3	17.2	5000	123014	123014	174
