# Supplementary material for: Influence of pre-processing criteria on analysis of accelerometry-based physical activity
Source: PLoS One. 2025 Jan 2;20(1):e0316357. doi: 10.1371/journal.pone.0316357 (PMC11694966; doi:10.1371/journal.pone.0316357)
Supplement: S1 File — (ZIP) [file pone.0316357.s001.zip › scenarios/11Choi 2011 3d10_3_0Freedson Adult 199810-min MVPA 1952/11Choi 2011 3d10_3_0Freedson Adult 199810-min MVPA 1952_Variables.csv]

Variable	Value
Energy Expenditure Algorithm:	Freedson Combination (1998)
Freedson (1998) Bout Parameters
Bout Name:	Freedson (1998)
Minimum Length:	10	Minutes
Minimum Count Value:	1952	Counts Per Minute
Drop Time:	2	Minutes
Vector magnitude?	False
Cut Point Values
Sedentary	0	to	99
Light	100	to	1951
Moderate	1952	to	5724
Vigorous	5725	to	9498
Very Vigorous	9499	and above
MVPA Minimum Count	1952
