# Supplementary material for: Influence of pre-processing criteria on analysis of accelerometry-based physical activity
Source: PLoS One. 2025 Jan 2;20(1):e0316357. doi: 10.1371/journal.pone.0316357 (PMC11694966; doi:10.1371/journal.pone.0316357)
Supplement: S1 File — (ZIP) [file pone.0316357.s001.zip › scenarios/12Choi 2011 3d10_3_0Troiano Adult 200810-min MVPA 2020/12Choi 2011 3d10_3_0Troiano Adult 200810-min MVPA 2020_DailyTotals.csv]

Day of Week	Day of Week Num	Number of 10-min Bouts occurring in this day	Number of 10-min Bouts starting in this day	Number of 10-min Bouts ending in this day	Total time of 10-min Bouts occurring in this day	Total activity counts of 10-min Bouts occurring in this day	Sedentary	Light	Moderate	Vigorous	Total MVPA	% in MVPA	Axis 1 Counts	Axis 2 Counts	Axis 3 Counts	Axis 1 Average Counts	Axis 2 Average Counts	Axis 3 Average Counts	Axis 1 Max Counts	Axis 2 Max Counts	Axis 3 Max Counts	Axis 1 CPM	Axis 2 CPM	Axis 3 CPM	Vector Magnitude Counts	Vector Magnitude Average Counts	Vector Magnitude Max Counts	Vector Magnitude CPM	Steps Counts	Steps Average Counts	Steps Max Counts	Steps Per Minute	Lux Average Counts	Lux Max Counts	Number of Epochs	Time	Calendar Days
Monday	1	250	250	250	4650	15530116	224922.3	140440.2	11028.5	215	11243.5	0	115751591	144412142	163478604	307.1	384.4	434.3	14928	10586	10631	307.4	383.5	434.1	251805003.4	706.5	19527.9	668.6	3434594	9.1	187	9.1	12.9	5014	380826	376606	425
Tuesday	2	229	229	229	4462	15453412	223793.8	136799.8	10567.3	199	10766.3333333333	0	110900816	137704187	157409903	301.2	373.7	425.9	12172	7228	8484	298.6	370.8	423.9	241502735.4	693.0	12250.3	650.3	3289249	9	186	8.9	16.7	5000	375155	371360	421
Wednesday	3	219	219	219	3985	13438761	219211.3	128606.3	10259.3	223	10482.3333333333	0	106155740	131891526	145059424	297.7	370	406.7	15714	9408	10964	296.3	368.1	404.9	227603064.6	674.4	16588.7	635.2	3135602	8.8	184	8.8	15.5	4931	361840	358300	409
Thursday	4	189	189	189	3569	12461527	214758.5	128579.2	9715.3	275	9990.33333333333	0	104165442	133707480	150536429	296.8	378.9	427	17013	12730	8349	294.8	378.4	426.1	231290786.9	693.1	17037.9	654.6	3085311	8.8	189	8.7	11.7	6000	357098	353328	405
Friday	5	155	155	155	2652	9239806	206423.2	122558	8720.8	176	8896.83333333333	0	97528517	121675060	138070225	292.8	365.6	411.2	24161	38484	32161	288.7	360.1	408.6	212143564	671.7	50435.9	627.9	2895183	8.7	187	8.6	14.7	5962	342388	337878	381
Saturday	6	94	94	94	1806	5757112	171379.3	93815.7	5650	32	5682	0	68415645	89927059	102544444	253.5	333.4	379.4	12316	11964	9166	252.6	332	378.6	155444275.9	607.5	15770.1	573.9	2053351	7.6	190	7.6	20.7	5000	274822	270877	314
Sunday	7	34	34	34	597	2019774	78428	42217	2341	28	2369	0	30548945	40233454	45783900	246.2	325.7	370.9	10164	8400	10110	248.3	327.1	372.2	69432968.5	592.7	13243.8	564.4	898771	7.2	168	7.3	17.2	5000	123014	123014	174
