# Supplementary material for: Influence of pre-processing criteria on analysis of accelerometry-based physical activity
Source: PLoS One. 2025 Jan 2;20(1):e0316357. doi: 10.1371/journal.pone.0316357 (PMC11694966; doi:10.1371/journal.pone.0316357)
Supplement: S1 File — (ZIP) [file pone.0316357.s001.zip › scenarios/12Choi 2011 3d10_3_0Troiano Adult 200810-min MVPA 2020/12Choi 2011 3d10_3_0Troiano Adult 200810-min MVPA 2020_Summary.csv]

Subject	Filename	Epoch	Weight (lbs)	Age	Gender	10-min Bouts	Total Time in 10-min Bouts	Avg Time per 10-min Bout	Max Time per 10-min Bout	Min Time per 10-min Bout	Total Counts in 10-min Bouts	Sedentary	Light	Moderate	Vigorous	% in Sedentary	% in Light	% in Moderate	% in Vigorous	Total MVPA	% in MVPA	Average MVPA Per day	Axis 1 Counts	Axis 2 Counts	Axis 3 Counts	Axis 1 Average Counts	Axis 2 Average Counts	Axis 3 Average Counts	Axis 1 Max Counts	Axis 2 Max Counts	Axis 3 Max Counts	Axis 1 CPM	Axis 2 CPM	Axis 3 CPM	Vector Magnitude Counts	Vector Magnitude Average Counts	Vector Magnitude Max Counts	Vector Magnitude CPM	Steps Counts	Steps Average Counts	Steps Max Counts	Steps Per Minute	Lux Average Counts	Lux Max Counts	Number of Epochs	Time	Calendar Days
10063	10063 (2019-03-10)60sec.agd	60	0	0		2	22	11	11	11	68899	1604	1199	76	0	55.71%	41.65%	2.64%	0.00%	76	2.64%	25.3	1029632	1026644	1609590	357.6	356.6	559.1	5490	4011	4213	357.6	356.6	559.1	2169082.7	807.2	7253.7	753.4	26600	9.2	132	9.2	2	2253	2879	2879	3	7.333333333
10168	10168 (2019-08-04)60sec.agd	60	0	0		0	0	0	0	0	0	1664	710	19	0	69.54%	29.67%	0.79%	0.00%	19	0.79%	6.3	447352	611811	955340	186.9	255.7	399.2	3080	3104	3974	186.9	255.7	399.2	1219471.6	534	5061.4	509.6	14008	5.9	104	5.9	29.6	2633	2393	2393	3	0
10601	10601 (2019-10-06)60sec.agd	60	0	0		6	74	12.3	16	10	212972	1334	637	158	0	62.66%	29.92%	7.42%	0.00%	158	7.42%	52.7	853420	1153543	880228	400.9	541.8	413.4	4469	5400	4661	400.9	541.8	413.4	1683386	841.7	7153.8	790.7	28335	13.3	149	13.3	121.3	4932	2129	2129	3	24.66666667
11010	11010 (2019-06-02)60sec.agd	60	0	0		1	21	21	21	21	75121	1333	745	89	0	61.51%	34.38%	4.11%	0.00%	89	4.11%	29.7	751212	723841	834417	346.7	334	385.1	5151	3850	3544	346.7	334	385.1	1335858.1	649.6	6858.9	616.5	19970	9.2	114	9.2	6.3	859	2167	2167	3	7
10799	10799 (2019-10-20)60sec.agd	60	0	0		2	20	10	10	10	56589	1207	1594	163	0	40.72%	53.78%	5.50%	0.00%	163	5.50%	54.3	1552821	1657464	1325586	523.9	559.2	447.2	4459	3805	3506	523.9	559.2	447.2	2629756.3	938.4	5504.8	887.2	49152	16.6	127	16.6	17.4	1826	2964	2964	3	6.666666667
10071	10071 (2019-03-10)60sec.agd	60	0	0		4	45	11.3	13	10	127867	1258	1028	140	0	51.85%	42.37%	5.77%	0.00%	140	5.77%	46.7	1112104	841917	1035792	458.4	347	427	5266	3825	3421	458.4	347	427	1737372.9	736.1	7115	716.1	20810	8.6	111	8.6	0.1	84	2426	2426	3	15
10787	10787 (2019-08-11)60sec.agd	60	0	0		1	20	20	20	20	68932	1370	869	65	0	59.46%	37.72%	2.82%	0.00%	65	2.82%	21.7	646429	996102	730353	280.6	432.3	317	4100	2844	3880	280.6	432.3	317	1394096.5	661.7	5348	605.1	20529	8.9	114	8.9	10.7	498	2304	2304	3	6.666666667
10574	10574 (2019-08-25)60sec.agd	60	0	0		1	13	13	13	13	28640	1371	680	50	0	65.25%	32.37%	2.38%	0.00%	50	2.38%	16.7	482112	435793	599203	229.5	207.4	285.2	2844	2176	3268	229.5	207.4	285.2	883963.7	443.3	4720	420.7	14140	6.7	107	6.7	23.1	1417	2101	2101	3	4.333333333
10841	10841 (2019-04-07)60sec.agd	60	0	0		0	0	0	0	0	0	1748	455	42	0	77.86%	20.27%	1.87%	0.00%	42	1.87%	14	368082	476711	596108	164	212.3	265.5	4488	5429	5287	164	212.3	265.5	847397.5	402.1	8270.3	377.5	11750	5.2	113	5.2	1.8	173	2245	2245	3	0
10235	10235 (2019-06-09)60sec.agd	60	0	0		2	24	12	14	10	84415	1482	1132	43	0	55.78%	42.60%	1.62%	0.00%	43	1.62%	14.3	704486	1195073	1035509	265.1	449.8	389.7	5049	4387	5909	265.1	449.8	389.7	1731120.7	687	8013	651.5	16882	6.4	132	6.4	2.1	930	2657	2657	3	8
11022	11022 (2019-07-28)60sec.agd	60	0	0		0	0	0	0	0	0	1264	737	10	0	62.85%	36.65%	0.50%	0.00%	10	0.50%	3.3	426395	795209	773396	212	395.4	384.6	4845	3558	4283	212	395.4	384.6	1188407.1	616.5	6256	591	14634	7.3	111	7.3	21.1	2392	2011	2011	3	0
11015	11015 (2019-06-09)60sec.agd	60	0	0		0	0	0	0	0	0	845	1117	3	0	43.00%	56.84%	0.15%	0.00%	3	0.15%	1	539351	1317660	759583	274.5	670.6	386.6	2399	2915	2920	274.5	670.6	386.6	1613720.5	862	4357.3	821.2	18225	9.3	86	9.3	1.1	400	1965	1965	3	0
10057	10057 (2019-03-17)60sec.agd	60	0	0		0	0	0	0	0	0	1788	963	9	0	64.78%	34.89%	0.33%	0.00%	9	0.33%	3	413347	1010923	1517562	149.8	366.3	549.8	2393	3554	3117	149.8	366.3	549.8	1869710	707.1	5229.2	677.4	16345	5.9	111	5.9	2.1	783	2760	2760	3	0
10229	10229 (2019-09-08)60sec.agd	60	0	0		0	0	0	0	0	0	1299	573	27	0	68.40%	30.17%	1.42%	0.00%	27	1.42%	9	348283	391962	723919	183.4	206.4	381.2	3889	5968	4415	183.4	206.4	381.2	893864.6	498	7156.3	470.7	7734	4.1	126	4.1	12.4	2281	1899	1899	3	0
10883	10883 (2019-09-22)60sec.agd	60	0	0		0	0	0	0	0	0	1823	684	36	0	71.69%	26.90%	1.42%	0.00%	36	1.42%	12	553540	602201	952780	217.7	236.8	374.7	2838	4062	4303	217.7	236.8	374.7	1255723.8	515.6	6315.6	493.8	21974	8.6	126	8.6	2.6	915	2543	2543	3	0
10164	10164 (2019-04-28)60sec.agd	60	0	0		0	0	0	0	0	0	1570	826	9	0	65.28%	34.35%	0.37%	0.00%	9	0.37%	3	416879	608155	703317	173.3	252.9	292.4	2495	3251	3455	173.3	252.9	292.4	1018967.8	445.4	5360.1	423.7	17568	7.3	109	7.3	7.5	621	2405	2405	3	0
10119	10119 (2019-05-05)60sec.agd	60	0	0		13	230	17.7	76	10	702835	905	1653	403	0	30.56%	55.83%	13.61%	0.00%	403	13.61%	134.3	2584754	2437754	3055876	872.9	823.3	1032	5937	4827	6467	872.9	823.3	1032	4686360.6	1685.2	7837.2	1582.7	41661	14.1	114	14.1	0.7	288	2961	2961	3	76.66666667
10641	10641 (2019-06-02)60sec.agd	60	0	0		0	0	0	0	0	0	1821	868	5	0	67.59%	32.22%	0.19%	0.00%	5	0.19%	1.7	410659	758302	1227285	152.4	281.5	455.6	3069	3232	3932	152.4	281.5	455.6	1499963.7	579.9	5943.5	556.8	17689	6.6	133	6.6	0.1	62	2694	2694	3	0
10696	10696 (2019-08-25)60sec.agd	60	0	0		1	17	17	17	17	46801	1944	1110	77	0	62.09%	35.45%	2.46%	0.00%	77	2.46%	25.7	804425	1060168	1453623	256.9	338.6	464.3	4203	4230	4424	256.9	338.6	464.3	1970805.8	674.8	6682	629.4	25334	8.1	150	8.1	44.4	4335	3131	3131	3	5.666666667
10969	10969 (2019-09-01)60sec.agd	60	0	0		0	0	0	0	0	0	1141	1250	99	0	45.82%	50.20%	3.98%	0.00%	99	3.98%	33	1026459	1495468	1614971	412.2	600.6	648.6	5096	5726	4671	412.2	600.6	648.6	2428615.6	1003.2	7365.8	975.3	27315	11	108	11	5.6	947	2490	2490	3	0
10692	10692 (2019-09-08)60sec.agd	60	0	0		0	0	0	0	0	0	1318	736	16	0	63.67%	35.56%	0.77%	0.00%	16	0.77%	5.3	417115	445752	852611	201.5	215.3	411.9	5101	1724	3482	201.5	215.3	411.9	1048630.2	531.2	6407.7	506.6	12837	6.2	118	6.2	9.1	3154	2070	2070	3	0
10635	10635 (2019-05-26)60sec.agd	60	0	0		0	0	0	0	0	0	1145	899	18	0	55.53%	43.60%	0.87%	0.00%	18	0.87%	6	570675	1080286	821363	276.8	523.9	398.3	2840	2891	2981	276.8	523.9	398.3	1472183.7	754.5	4379.6	714	15943	7.7	94	7.7	5.4	1820	2062	2062	3	0
10795	10795 (2019-07-28)60sec.agd	60	0	0		2	28	14	16	12	79478	750	1468	75	1	32.69%	63.99%	3.27%	0.04%	76	3.31%	25.3	1263908	2063318	2005771	551	899.4	874.4	6418	5277	5284	551	899.4	874.4	3142906.6	1420.2	8726.4	1370.1	30223	13.2	130	13.2	4.8	617	2294	2294	3	9.333333333
10137	10137 (2019-04-07)60sec.agd	60	0	0		1	10	10	10	10	21335	941	1313	129	0	39.49%	55.10%	5.41%	0.00%	129	5.41%	43	1337714	1662296	1446069	561.4	697.6	606.8	4200	3830	4219	561.4	697.6	606.8	2577561.3	1123.9	6237.4	1081.6	42345	17.8	105	17.8	2.8	559	2383	2383	3	3.333333333
10960	10960 (2019-08-18)60sec.agd	60	0	0		1	10	10	10	10	22973	1427	760	49	0	63.82%	33.99%	2.19%	0.00%	49	2.19%	16.3	533559	735108	820135	238.6	328.8	366.8	3620	2980	4064	238.6	328.8	366.8	1223801.6	587.8	6204.9	547.3	14387	6.4	120	6.4	2.3	1061	2236	2236	3	3.333333333
10297	10297 (2019-07-21)60sec.agd	60	0	0		0	0	0	0	0	0	1147	950	76	0	52.78%	43.72%	3.50%	0.00%	76	3.50%	25.3	800241	1373156	1240057	368.3	631.9	570.7	4005	3658	3787	368.3	631.9	570.7	2015858.2	973.9	6047.8	927.7	25810	11.9	111	11.9	8.4	1599	2173	2173	3	0
10097	10097 (2019-03-17)60sec.agd	60	0	0		1	23	23	23	23	96729	1385	819	52	0	61.39%	36.30%	2.30%	0.00%	52	2.30%	17.3	634290	734489	1082112	281.2	325.6	479.7	5017	3436	4419	281.2	325.6	479.7	1453535.1	675	6515.9	644.3	15178	6.7	130	6.7	0.7	405	2256	2256	3	7.666666667
10629	10629 (2019-05-26)60sec.agd	60	0	0		0	0	0	0	0	0	2973	658	24	0	81.34%	18.00%	0.66%	0.00%	24	0.66%	8	459584	740005	805835	125.7	202.5	220.5	3409	2658	3206	125.7	202.5	220.5	1186673.9	348.8	4627.7	324.7	15711	4.3	104	4.3	6.3	2358	3655	3655	3	0
10793	10793 (2019-08-11)60sec.agd	60	0	0		0	0	0	0	0	0	841	1040	109	0	42.26%	52.26%	5.48%	0.00%	109	5.48%	36.3	1087232	1309493	1737686	546.3	658	873.2	4628	2586	4584	546.3	658	873.2	2432364.7	1307.6	6408.5	1222.3	35601	17.9	123	17.9	73.5	4400	1990	1990	3	0
10930	10930 (2019-03-24)60sec.agd	60	0	0		2	28	14	14	14	83913	1542	1165	89	0	55.15%	41.67%	3.18%	0.00%	89	3.18%	29.7	938306	946413	1280089	335.6	338.5	457.8	5298	4263	3014	335.6	338.5	457.8	1847902.5	689.8	7225	660.9	29805	10.7	141	10.7	37.1	4691	2796	2796	3	9.333333333
10288	10288 (2019-08-04)60sec.agd	60	0	0		3	37	12.3	15	10	112170	1092	926	103	0	51.49%	43.66%	4.86%	0.00%	103	4.86%	34.3	797795	863788	1078973	376.1	407.3	508.7	4596	4346	5064	376.1	407.3	508.7	1595866.3	811	8102.8	752.4	29098	13.7	125	13.7	184	4575	2121	2121	3	12.33333333
10443	10443 (2019-10-13)60sec.agd	60	0	0		1	10	10	10	10	25042	1348	690	36	0	65.00%	33.27%	1.74%	0.00%	36	1.74%	12	427910	647153	746726	206.3	312	360	3401	2324	2767	206.3	312	360	1076807.2	549.5	4369.2	519.2	15737	7.6	108	7.6	208.8	4802	2074	2074	3	3.333333333
10605	10605 (2019-11-03)60sec.agd	60	0	0		0	0	0	0	0	0	1605	969	8	0	62.16%	37.53%	0.31%	0.00%	8	0.31%	2.7	522223	609184	642201	202.3	235.9	248.7	2775	2837	2765	202.3	235.9	248.7	1027737.4	427.1	4543.6	398	16781	6.5	122	6.5	8.6	1271	2582	2582	3	0
10072	10072 (2019-03-10)60sec.agd	60	0	0		0	0	0	0	0	0	1240	997	30	0	54.70%	43.98%	1.32%	0.00%	30	1.32%	10	705024	883632	1228806	311	389.8	542	5063	3454	4058	311	389.8	542	1669679.2	780.6	5536.5	736.5	18734	8.3	120	8.3	1.5	203	2267	2267	3	0
10613	10613 (2019-05-19)60sec.agd	60	0	0		0	0	0	0	0	0	1783	570	21	0	75.11%	24.01%	0.88%	0.00%	21	0.88%	7	311447	512179	521719	131.2	215.7	219.8	3771	2924	3115	131.2	215.7	219.8	794680.6	359.7	4835.2	334.7	10291	4.3	114	4.3	6.8	1946	2374	2374	3	0
10274	10274 (2019-03-31)60sec.agd	60	0	0		3	36	12	13	11	91692	1658	680	69	0	68.88%	28.25%	2.87%	0.00%	69	2.87%	23	577804	709034	652896	240.1	294.6	271.2	4421	3314	5075	240.1	294.6	271.2	1123770.4	497.6	7130.5	466.9	19746	8.2	133	8.2	2.8	513	2407	2407	3	12
10971	10971 (2019-09-01)60sec.agd	60	0	0		0	0	0	0	0	0	1720	503	21	0	76.65%	22.42%	0.94%	0.00%	21	0.94%	7	303495	334796	635351	135.2	149.2	283.1	3125	2988	5564	135.2	149.2	283.1	779659.2	364.9	6091.4	347.4	8479	3.8	103	3.8	91.9	4825	2244	2244	3	0
10937	10937 (2019-03-24)60sec.agd	60	0	0		3	39	13	19	10	116084	1057	1270	103	0	43.50%	52.26%	4.24%	0.00%	103	4.24%	34.3	1143412	1053657	1870909	470.5	433.6	769.9	4933	3395	4054	470.5	433.6	769.9	2432670.3	1062.8	6163.1	1001.1	37798	15.6	138	15.6	0.7	225	2430	2430	3	13
10108	10108 (2019-03-31)60sec.agd	60	0	0		0	0	0	0	0	0	1678	818	16	0	66.80%	32.56%	0.64%	0.00%	16	0.64%	5.3	395575	785542	691284	157.5	312.7	275.2	3926	3191	3279	157.5	312.7	275.2	1118673	461.7	5630.8	445.3	13388	5.3	126	5.3	7.3	3036	2512	2512	3	0
10827	10827 (2019-06-30)60sec.agd	60	0	0		1	14	14	14	14	42096	1941	1548	63	0	54.65%	43.58%	1.77%	0.00%	63	1.77%	15.8	1091456	1039920	1513691	307.3	292.8	426.2	5722	4067	4675	307.3	292.8	426.2	2136345.1	643.8	7371.8	601.4	23207	6.5	104	6.5	2.9	951	3552	3552	4	3.5
10466	10466 (2019-10-20)60sec.agd	60	0	0		0	0	0	0	0	0	1939	859	43	0	68.25%	30.24%	1.51%	0.00%	43	1.51%	10.8	583130	1091227	746778	205.3	384.1	262.9	2967	3170	2689	205.3	384.1	262.9	1445162.4	540	4254.4	508.7	20197	7.1	114	7.1	11	2516	2841	2841	4	0
10777	10777 (2019-07-28)60sec.agd	60	0	0		0	0	0	0	0	0	1738	1569	23	0	52.19%	47.12%	0.69%	0.00%	23	0.69%	5.8	963733	1935865	1852135	289.4	581.3	556.2	3923	3890	4165	289.4	581.3	556.2	2847237	886.2	6751.6	855	36115	10.8	116	10.8	43.7	3653	3330	3330	4	0
10560	10560 (2019-10-13)60sec.agd	60	0	0		0	0	0	0	0	0	1598	1695	99	0	47.11%	49.97%	2.92%	0.00%	99	2.92%	24.8	1339521	2349188	1686079	394.9	692.6	497.1	4385	3425	3686	394.9	692.6	497.1	3186826.5	984.3	5683.7	939.5	40267	11.9	123	11.9	9.6	2383	3392	3392	4	0
10472	10472 (2019-10-27)60sec.agd	60	0	0		2	54	27	29	25	197828	1727	1004	108	0	60.83%	35.36%	3.80%	0.00%	108	3.80%	27	928019	830650	1216985	326.9	292.6	428.7	4512	3714	4704	326.9	292.6	428.7	1741336	648.3	6411.1	613.4	24224	8.5	120	8.5	13.9	4425	2839	2839	4	13.5
10818	10818 (2019-03-03)60sec.agd	60	0	0		0	0	0	0	0	0	2334	1241	55	0	64.30%	34.19%	1.52%	0.00%	55	1.52%	13.8	732835	1337543	894167	201.9	368.5	246.3	4424	3591	2651	201.9	368.5	246.3	1767937.5	511.9	5352.1	487	24723	6.8	131	6.8	7.4	1680	3630	3630	4	0
10509	10509 (2019-09-08)60sec.agd	60	0	0		1	10	10	10	10	20770	1445	1275	24	0	52.66%	46.47%	0.87%	0.00%	24	0.87%	6	600748	1197697	686789	218.9	436.5	250.3	2756	3543	3170	218.9	436.5	250.3	1505674.4	573.7	5328.7	548.7	21004	7.7	117	7.7	0.7	319	2744	2744	4	2.5
10260	10260 (2019-06-16)60sec.agd	60	0	0		10	146	14.6	27	11	425421	1954	989	206	0	62.05%	31.41%	6.54%	0.00%	206	6.54%	51.5	1240991	1131971	1327200	394.1	359.5	421.5	4826	3154	3028	394.1	359.5	421.5	2140765.5	721.5	5688.2	679.8	34324	10.9	145	10.9	2	281	3149	3149	4	36.5
10262	10262 (2019-06-16)60sec.agd	60	0	0		1	11	11	11	11	21236	2350	957	63	0	69.73%	28.40%	1.87%	0.00%	63	1.87%	15.8	677751	736531	1046820	201.1	218.6	310.6	3826	3441	4343	201.1	218.6	310.6	1448328.8	458.7	5858.4	429.8	23127	6.9	124	6.9	15.7	844	3370	3370	4	2.75
10255	10255 (2019-06-09)60sec.agd	60	0	0		0	0	0	0	0	0	1787	1409	65	0	54.80%	43.21%	1.99%	0.00%	65	1.99%	16.3	1033432	1015056	1298741	316.9	311.3	398.3	3738	2880	3334	316.9	311.3	398.3	1945520.1	638.1	4950	596.6	19414	6	111	6	19.3	1852	3261	3261	4	0
10301	10301 (2019-07-21)60sec.agd	60	0	0		8	120	15	25	10	339913	1892	1192	191	0	57.77%	36.40%	5.83%	0.00%	191	5.83%	47.8	1186634	1270150	1682103	362.3	387.8	513.6	3770	3580	4565	362.3	387.8	513.6	2418853.4	782.6	6312.4	738.6	40956	12.5	121	12.5	17.4	1282	3275	3275	4	30
10304	10304 (2019-08-04)60sec.agd	60	0	0		0	0	0	0	0	0	2482	658	7	0	78.87%	20.91%	0.22%	0.00%	7	0.22%	1.8	320558	624202	643955	101.9	198.3	204.6	2759	2540	3540	101.9	198.3	204.6	952398.9	324.8	4703.9	302.6	14405	4.6	123	4.6	59.4	4867	3147	3147	4	0
10444	10444 (2019-10-13)60sec.agd	60	0	0		2	23	11.5	12	11	75484	2144	1317	128	0	59.74%	36.70%	3.57%	0.00%	128	3.57%	32	1214369	1244534	1137877	338.4	346.8	317	4826	3770	3658	338.4	346.8	317	2078057	621.3	5983.7	579	33859	9.4	131	9.4	0.1	114	3589	3589	4	5.75
10518	10518 (2019-10-06)60sec.agd	60	0	0		1	33	33	33	33	90143	2263	1164	53	0	65.03%	33.45%	1.52%	0.00%	53	1.52%	13.3	696735	909070	1149680	200.2	261.2	330.4	3747	3632	3759	200.2	261.2	330.4	1622840.7	498.7	5396.9	466.3	22495	6.5	118	6.5	13.6	4633	3480	3480	4	8.25
10802	10802 (2019-03-03)60sec.agd	60	0	0		1	11	11	11	11	26947	2096	886	36	0	69.45%	29.36%	1.19%	0.00%	36	1.19%	9	602114	530864	529812	199.5	175.9	175.6	3137	4684	3076	199.5	175.9	175.6	961799.7	347	6138.1	318.7	14088	4.7	138	4.7	0.1	57	3018	3018	4	2.75
10268	10268 (2019-06-23)60sec.agd	60	0	0		6	88	14.7	21	10	264530	1580	1052	143	0	56.94%	37.91%	5.15%	0.00%	143	5.15%	35.8	1089752	1060765	1188628	392.7	382.3	428.3	4430	3382	4016	392.7	382.3	428.3	1930186.1	737.5	6186.9	695.6	23528	8.5	132	8.5	9.9	1590	2775	2775	4	22
10276	10276 (2019-03-31)60sec.agd	60	0	0		2	23	11.5	12	11	85699	730	1915	209	0	25.58%	67.10%	7.32%	0.00%	209	7.32%	52.3	2085495	2808291	2200200	730.7	984	770.9	5930	3875	5705	730.7	984	770.9	4132392.5	1530.4	6417.4	1447.9	54719	19.2	122	19.2	2.2	288	2854	2854	4	5.75
10455	10455 (2019-11-03)60sec.agd	60	0	0		0	0	0	0	0	0	1320	1837	26	0	41.47%	57.71%	0.82%	0.00%	26	0.82%	6.5	1132157	2222321	1731792	355.7	698.2	544.1	3676	3802	2820	355.7	698.2	544.1	3036378.4	988	5027.6	953.9	39692	12.5	133	12.5	18.3	3998	3183	3183	4	0
10784	10784 (2019-09-01)60sec.agd	60	0	0		0	0	0	0	0	0	1875	972	6	0	65.72%	34.07%	0.21%	0.00%	6	0.21%	1.5	389999	972985	906297	136.7	341	317.7	4040	5764	6000	136.7	341	317.7	1385703.2	507.9	8737.4	485.7	13612	4.8	85	4.8	7.8	2020	2853	2853	4	0
10243	10243 (2019-06-02)60sec.agd	60	0	0		0	0	0	0	0	0	3421	861	5	0	79.80%	20.08%	0.12%	0.00%	5	0.12%	1.3	445141	453939	534702	103.8	105.9	124.7	2905	3628	3637	103.8	105.9	124.7	830733	213.8	5324.5	193.8	13928	3.2	108	3.2	0.6	231	4287	4287	4	0
10245	10245 (2019-06-02)60sec.agd	60	0	0		2	24	12	14	10	72687	1932	1354	82	0	57.36%	40.20%	2.43%	0.00%	82	2.43%	20.5	933416	1311114	2106770	277.1	389.3	625.5	4916	3103	5406	277.1	389.3	625.5	2651181.8	837.2	6908.6	787.2	21917	6.5	132	6.5	9.4	2096	3368	3368	4	6
10730	10730 (2019-10-06)60sec.agd	60	0	0		2	43	21.5	32	11	149155	1122	1766	80	0	37.80%	59.50%	2.70%	0.00%	80	2.70%	20	1413453	1666534	2020873	476.2	561.5	680.9	5255	4151	5960	476.2	561.5	680.9	2976426.2	1041.5	7883.4	1002.8	26379	8.9	105	8.9	91.7	3953	2968	2968	4	10.75
10449	10449 (2019-10-13)60sec.agd	60	0	0		5	103	20.6	49	10	298140	2138	1038	166	0	63.97%	31.06%	4.97%	0.00%	166	4.97%	41.5	1057489	1240441	2230519	316.4	371.2	667.4	5796	3713	6103	316.4	371.2	667.4	2762642.2	878	6700.6	826.6	37451	11.2	131	11.2	22.7	2107	3342	3342	4	25.75
10448	10448 (2019-10-13)60sec.agd	60	0	0		0	0	0	0	0	0	1162	1433	13	0	44.56%	54.95%	0.50%	0.00%	13	0.50%	3.3	900276	1074053	1831305	345.2	411.8	702.2	3378	2281	3217	345.2	411.8	702.2	2306027.9	913	4564.3	884.2	20600	7.9	105	7.9	4.2	2000	2608	2608	4	0
10792	10792 (2019-08-11)60sec.agd	60	0	0		6	67	11.2	13	10	177385	1470	1256	248	0	49.43%	42.23%	8.34%	0.00%	248	8.34%	62	1496557	1867898	1351576	503.2	628.1	454.5	4639	5028	3333	503.2	628.1	454.5	2748724	998.3	6781.8	924.3	50725	17.1	120	17.1	1.2	291	2974	2974	4	16.75
10253	10253 (2019-06-09)60sec.agd	60	0	0		0	0	0	0	0	0	3651	603	4	0	85.74%	14.16%	0.09%	0.00%	4	0.09%	1	291451	673481	915419	68.4	158.2	215	2842	4005	4809	68.4	158.2	215	1173248.6	299.5	6605.1	275.5	12155	2.9	116	2.9	0	49	4258	4258	4	0
10626	10626 (2019-05-26)60sec.agd	60	0	0		1	10	10	10	10	20804	2210	936	26	0	69.67%	29.51%	0.82%	0.00%	26	0.82%	6.5	588880	851938	1522835	185.6	268.6	480.1	2875	2841	3663	185.6	268.6	480.1	1841630.9	607.6	4503.2	580.6	24103	7.6	115	7.6	19.2	2207	3172	3172	4	2.5
10959	10959 (2019-07-21)60sec.agd	60	0	0		3	47	15.7	23	10	164847	1734	852	49	0	65.81%	32.33%	1.86%	0.00%	49	1.86%	12.3	500405	798083	724997	189.9	302.9	275.1	4396	3212	3106	189.9	302.9	275.1	1188680.9	485.7	5241.3	451.1	18097	6.9	129	6.9	16.9	3516	2635	2635	4	11.75
10011	10011 (2019-03-10)60sec.agd	60	0	0		1	15	15	15	15	42387	1825	2030	217	2	44.80%	49.83%	5.33%	0.05%	219	5.38%	54.8	2077836	1960834	3171952	510	481.3	778.6	6657	5770	5490	510	481.3	778.6	4268905.2	1101.2	8828.9	1047.8	49734	12.2	131	12.2	4.1	1586	4074	4074	4	3.75
10639	10639 (2019-05-26)60sec.agd	60	0	0		0	0	0	0	0	0	2418	1011	8	0	70.35%	29.42%	0.23%	0.00%	8	0.23%	2	588384	663259	750149	171.2	193	218.3	2690	2409	3521	171.2	193	218.3	1161392.2	365.6	3892.5	337.9	14230	4.1	104	4.1	33.9	2004	3437	3437	4	0
10973	10973 (2019-09-08)60sec.agd	60	0	0		0	0	0	0	0	0	2237	1041	53	0	67.16%	31.25%	1.59%	0.00%	53	1.59%	13.3	815194	619131	1031662	244.7	185.9	309.7	4167	3298	4405	244.7	185.9	309.7	1453337.9	463.6	5963.4	436.3	12953	3.9	74	3.9	12.5	2861	3331	3331	4	0
10634	10634 (2019-05-26)60sec.agd	60	0	0		0	0	0	0	0	0	1603	1208	63	0	55.78%	42.03%	2.19%	0.00%	63	2.19%	15.8	889035	1364422	822929	309.3	474.7	286.3	5682	3455	3313	309.3	474.7	286.3	1824621.3	674.4	6140.1	634.9	32194	11.2	160	11.2	2.6	187	2874	2874	4	0
10713	10713 (2019-06-30)60sec.agd	60	0	0		3	46	15.3	25	10	123843	2390	961	101	0	69.24%	27.84%	2.93%	0.00%	101	2.93%	25.3	805641	1155637	1438984	233.4	334.8	416.9	4546	4288	3271	233.4	334.8	416.9	2013760	626.2	5806.4	583.4	25805	7.5	135	7.5	4.2	970	3452	3452	4	11.5
10602	10602 (2019-10-06)60sec.agd	60	0	0		1	12	12	12	12	40007	2190	968	40	0	68.48%	30.27%	1.25%	0.00%	40	1.25%	10	673313	844168	1312576	210.5	264	410.4	5090	3903	4889	210.5	264	410.4	1699654.6	554.2	8065	531.5	18006	5.6	105	5.6	32.3	3405	3198	3198	4	3
10174	10174 (2019-09-15)60sec.agd	60	0	0		3	35	11.7	12	11	88224	2587	545	84	0	80.44%	16.95%	2.61%	0.00%	84	2.61%	21	525400	420371	767379	163.4	130.7	238.6	3811	3807	5894	163.4	130.7	238.6	1020601.5	340.7	6815.6	317.4	16074	5	115	5	16.9	1739	3216	3216	4	8.75
10151	10151 (2019-04-07)60sec.agd	60	0	0		1	11	11	11	11	25244	2650	878	52	0	74.02%	24.53%	1.45%	0.00%	52	1.45%	13	623216	1048181	693220	174.1	292.8	193.6	3104	2747	3011	174.1	292.8	193.6	1402724.3	421.7	3847.5	391.8	29979	8.4	130	8.4	42.3	3394	3580	3580	4	2.75
10616	10616 (2019-05-19)60sec.agd	60	0	0		0	0	0	0	0	0	1852	1953	103	0	47.39%	49.97%	2.64%	0.00%	103	2.64%	25.8	1362503	1909763	2578907	348.6	488.7	659.9	4813	3999	4408	348.6	488.7	659.9	3486311.9	935.3	6144.5	892.1	40875	10.5	102	10.5	1.3	320	3908	3908	4	0
10158	10158 (2019-07-07)60sec.agd	60	0	0		11	279	25.4	57	12	1016579	1889	1122	359	0	56.05%	33.29%	10.65%	0.00%	359	10.65%	89.8	1840310	1644182	1216591	546.1	487.9	361	4800	6513	4999	546.1	487.9	361	2751394	864.4	9510.5	816.4	54332	16.1	132	16.1	0.4	254	3370	3370	4	69.75
10040	10040 (2019-03-03)60sec.agd	60	0	0		0	0	0	0	0	0	2439	353	0	0	87.36%	12.64%	0.00%	0.00%	0	0.00%	0	271386	469004	715398	97.2	168	256.2	2392	2818	3710	97.2	168	256.2	897446	348.4	4402.5	321.4	11286	4	134	4	30.5	3767	2792	2792	4	0
10668	10668 (2019-10-06)60sec.agd	60	0	0		3	40	13.3	14	12	105614	1397	1532	147	0	45.42%	49.80%	4.78%	0.00%	147	4.78%	36.8	1268933	1926160	1728978	412.5	626.2	562.1	4098	4140	3951	412.5	626.2	562.1	2882646	995.6	5832.4	937.1	40226	13.1	124	13.1	15.3	2102	3076	3076	4	10
10665	10665 (2019-09-08)60sec.agd	60	0	0		0	0	0	0	0	0	1927	1132	39	0	62.20%	36.54%	1.26%	0.00%	39	1.26%	9.8	640786	1071586	1408377	206.8	345.9	454.6	4760	7232	7326	206.8	345.9	454.6	1882134.2	636.1	10961.5	607.5	16965	5.5	107	5.5	47	4112	3098	3098	4	0
10016	10016 (2019-03-10)60sec.agd	60	0	0		1	12	12	12	12	32760	2948	746	123	2	77.19%	19.53%	3.22%	0.05%	125	3.27%	31.3	817760	1069380	1613982	214.1	280	422.6	6127	2328	3271	214.1	280	422.6	2101723.8	613.4	6934.7	550.3	27843	7.3	161	7.3	0.1	84	3819	3819	4	3
11036	11036 (2019-09-08)60sec.agd	60	0	0		0	0	0	0	0	0	1167	1370	62	0	44.90%	52.71%	2.39%	0.00%	62	2.39%	15.5	1222456	1786789	1270438	470.4	687.5	488.8	3497	2900	2770	470.4	687.5	488.8	2510184.5	1012.3	4248.4	965.8	42924	16.5	107	16.5	73.6	2300	2599	2599	4	0
10037	10037 (2019-03-03)60sec.agd	60	0	0		2	23	11.5	12	11	85699	730	1915	209	0	25.58%	67.10%	7.32%	0.00%	209	7.32%	52.3	2085495	2808291	2200200	730.7	984	770.9	5930	3875	5705	730.7	984	770.9	4132392.5	1530.4	6417.4	1447.9	54719	19.2	122	19.2	2.2	288	2854	2854	4	5.75
10092	10092 (2019-03-17)60sec.agd	60	0	0		0	0	0	0	0	0	1692	1058	65	2	60.06%	37.56%	2.31%	0.07%	67	2.38%	16.8	724641	1201247	1531104	257.2	426.4	543.5	8843	2844	3731	257.2	426.4	543.5	2076626.7	779.7	8902	737.2	24294	8.6	125	8.6	15	2074	2817	2817	4	0
10983	10983 (2019-11-03)60sec.agd	60	0	0		0	0	0	0	0	0	2505	472	9	0	83.89%	15.81%	0.30%	0.00%	9	0.30%	2.3	303853	329973	315463	101.8	110.5	105.6	3015	2738	3966	101.8	110.5	105.6	548384.7	197.9	4510	183.7	9745	3.3	128	3.3	0.1	174	2986	2986	4	0
10982	10982 (2019-10-27)60sec.agd	60	0	0		0	0	0	0	0	0	1810	1209	65	0	58.69%	39.20%	2.11%	0.00%	65	2.11%	16.3	889448	1359047	1193317	288.4	440.7	386.9	5826	4593	3932	288.4	440.7	386.9	2015473.1	689.8	6828.6	653.5	31503	10.2	128	10.2	3	1148	3084	3084	4	0
10661	10661 (2019-06-30)60sec.agd	60	0	0		0	0	0	0	0	0	2219	1307	53	0	62.00%	36.52%	1.48%	0.00%	53	1.48%	13.3	723479	894716	701994	202.1	250	196.1	5116	3864	4069	202.1	250	196.1	1347862.8	414	6590.7	376.6	23850	6.7	122	6.7	10.9	2861	3579	3579	4	0
11007	11007 (2019-06-02)60sec.agd	60	0	0		5	207	41.4	75	11	628666	2179	499	217	2	75.22%	17.22%	7.49%	0.07%	219	7.56%	54.8	919336	725777	808500	317.3	250.5	279.1	6080	3083	3804	317.3	250.5	279.1	1423236.9	525.7	6931.5	491.3	29863	10.3	180	10.3	4.8	392	2897	2897	4	51.75
10679	10679 (2019-09-29)60sec.agd	60	0	0		2	54	27	43	11	364417	1654	1518	201	48	48.35%	44.37%	5.88%	1.40%	249	7.28%	62.3	2030834	1345930	2789003	593.6	393.4	815.3	10733	5058	5726	593.6	393.4	815.3	3703289.4	1135.5	11439.9	1082.5	48193	14.1	164	14.1	0.2	546	3421	3421	4	13.5
10671	10671 (2019-10-20)60sec.agd	60	0	0		3	40	13.3	14	13	96425	3075	887	97	0	75.76%	21.85%	2.39%	0.00%	97	2.39%	24.3	842280	994692	1426718	207.5	245.1	351.5	3426	3353	4289	207.5	245.1	351.5	1932452.3	507.9	5252.3	476.1	42036	10.4	156	10.4	3.1	1757	4059	4059	4	10
10719	10719 (2019-08-18)60sec.agd	60	0	0		6	126	21	29	15	408314	1522	1234	184	0	51.77%	41.97%	6.26%	0.00%	184	6.26%	46	1251703	2151690	1466761	425.7	731.9	498.9	4682	3759	2702	425.7	731.9	498.9	2889276.4	1054.5	5362	982.7	48263	16.4	116	16.4	127	5000	2940	2940	4	31.5
10215	10215 (2019-05-12)60sec.agd	60	0	0		0	0	0	0	0	0	1352	1568	56	0	45.43%	52.69%	1.88%	0.00%	56	1.88%	14	1097403	1224863	1989325	368.8	411.6	668.5	3715	3981	7010	368.8	411.6	668.5	2581084.4	896.4	8178.5	867.3	33710	11.3	99	11.3	0.7	124	2976	2976	4	0
10724	10724 (2019-08-04)60sec.agd	60	0	0		3	186	62	64	61	788944	2734	632	255	0	75.50%	17.45%	7.04%	0.00%	255	7.04%	63.8	1388649	1153859	752072	383.5	318.7	207.7	5495	2644	2655	383.5	318.7	207.7	1955849.9	582.8	6138.1	540.1	38217	10.6	115	10.6	33.8	1989	3621	3621	4	46.5
10216	10216 (2019-05-12)60sec.agd	60	0	0		0	0	0	0	0	0	2043	1513	42	0	56.78%	42.05%	1.17%	0.00%	42	1.17%	10.5	947722	1416714	1893510	263.4	393.8	526.3	4047	3941	4537	263.4	393.8	526.3	2547672.6	741.6	6064.2	708.1	29297	8.1	122	8.1	6.8	585	3598	3598	4	0
10859	10859 (2019-10-13)60sec.agd	60	0	0		0	0	0	0	0	0	2489	1006	7	0	71.07%	28.73%	0.20%	0.00%	7	0.20%	1.8	385894	1119654	729810	110.2	319.7	208.4	3584	3746	3818	110.2	319.7	208.4	1391101	417.9	6069.7	397.2	13354	3.8	100	3.8	2.1	1154	3502	3502	4	0
10575	10575 (2019-08-25)60sec.agd	60	0	0		0	0	0	0	0	0	2353	1356	104	0	61.71%	35.56%	2.73%	0.00%	104	2.73%	26	956586	1408681	1277309	250.9	369.4	335	3797	3772	3255	250.9	369.4	335	2128604.5	601.4	5365.1	558.2	33331	8.7	133	8.7	30.5	1629	3813	3813	4	0
10720	10720 (2019-07-21)60sec.agd	60	0	0		0	0	0	0	0	0	2227	940	28	0	69.70%	29.42%	0.88%	0.00%	28	0.88%	7	604321	925746	1290655	189.1	289.7	404	3878	4530	4441	189.1	289.7	404	1699411.6	556.2	6839.2	531.9	23942	7.5	111	7.5	2.1	472	3195	3195	4	0
10192	10192 (2019-05-12)60sec.agd	60	0	0		4	50	12.5	15	11	122932	2191	1030	111	0	65.76%	30.91%	3.33%	0.00%	111	3.33%	27.8	832866	1237538	1210475	250	371.4	363.3	3665	3609	3531	250	371.4	363.3	1921045.5	619.8	4750	576.5	35049	10.5	133	10.5	11.4	2866	3332	3332	4	12.5
10584	10584 (2019-06-09)60sec.agd	60	0	0		0	0	0	0	0	0	2413	757	24	0	75.55%	23.70%	0.75%	0.00%	24	0.75%	6	509816	954651	1036765	159.6	298.9	324.6	4298	4855	5212	159.6	298.9	324.6	1498717	504.2	6668.7	469.2	22193	6.9	121	6.9	32.4	2891	3194	3194	4	0
10226	10226 (2019-06-09)60sec.agd	60	0	0		0	0	0	0	0	0	2112	1320	51	0	60.64%	37.90%	1.46%	0.00%	51	1.46%	12.8	914602	1675201	1328843	262.6	481	381.5	4615	4502	3393	262.6	481	381.5	2325643.8	698.7	5933.5	667.7	32328	9.3	123	9.3	14.7	2971	3483	3483	4	0
10563	10563 (2019-08-25)60sec.agd	60	0	0		0	0	0	0	0	0	2237	1321	15	0	62.61%	36.97%	0.42%	0.00%	15	0.42%	3.8	613440	1207354	1187948	171.7	337.9	332.5	3684	2848	3794	171.7	337.9	332.5	1801453	531.8	5445.7	504.2	24091	6.7	115	6.7	1.4	1229	3573	3573	4	0
10896	10896 (2019-08-04)60sec.agd	60	0	0		1	11	11	11	11	31508	2135	846	178	0	67.58%	26.78%	5.63%	0.00%	178	5.63%	44.5	1011630	934041	1027526	320.2	295.7	325.3	4611	3153	4245	320.2	295.7	325.3	1718033	571.2	6108.4	543.9	37358	11.8	161	11.8	1.9	357	3159	3159	4	2.75
10593	10593 (2019-06-09)60sec.agd	60	0	0		0	0	0	0	0	0	2413	853	44	0	72.90%	25.77%	1.33%	0.00%	44	1.33%	11	587345	923694	789927	177.4	279.1	238.6	3237	4164	3551	177.4	279.1	238.6	1349877.6	435.2	6126.9	407.8	20990	6.3	108	6.3	22.6	1446	3310	3310	4	0
10185	10185 (2019-06-02)60sec.agd	60	0	0		0	0	0	0	0	0	1821	1476	77	0	53.97%	43.75%	2.28%	0.00%	77	2.28%	19.3	1157261	2050540	1747138	343	607.7	517.8	4791	5625	5683	343	607.7	517.8	2931971.8	915.8	7252.3	869	35750	10.6	101	10.6	48.3	1985	3374	3374	4	0
10510	10510 (2019-09-08)60sec.agd	60	0	0		10	228	22.8	64	10	1039922	2455	1698	436	58	52.83%	36.54%	9.38%	1.25%	494	10.63%	98.8	3123513	1533576	2268861	672.2	330	488.2	7981	4468	5048	672.2	330	488.2	4154024.4	954.1	9509.3	893.9	45737	9.8	116	9.8	0.8	325	4647	4647	5	45.6
10551	10551 (2019-06-09)60sec.agd	60	0	0		1	13	13	13	13	37596	3097	1662	37	0	64.57%	34.65%	0.77%	0.00%	37	0.77%	7.4	878321	1885250	2383295	183.1	393.1	496.9	3262	4082	4502	183.1	393.1	496.9	3163180.4	723.8	6897.2	659.5	34289	7.1	139	7.1	3.1	682	4796	4796	5	2.6
10482	10482 (2019-11-03)60sec.agd	60	0	0		3	34	11.3	12	10	78398	2727	1469	99	0	63.49%	34.20%	2.31%	0.00%	99	2.31%	19.8	1082948	1138647	1541735	252.1	265.1	359	4344	4465	5532	252.1	265.1	359	2201417.8	541.4	7743.8	512.6	29042	6.8	120	6.8	15.7	1828	4295	4295	5	6.8
10654	10654 (2019-08-04)60sec.agd	60	0	0		0	0	0	0	0	0	2381	1373	89	0	61.96%	35.73%	2.32%	0.00%	89	2.32%	17.8	1086691	1722888	1659048	282.8	448.3	431.7	3686	3901	4215	282.8	448.3	431.7	2627105	732	6540.4	683.6	39338	10.2	110	10.2	131.6	4720	3843	3843	5	0
10650	10650 (2019-08-04)60sec.agd	60	0	0		2	33	16.5	19	14	98545	3068	1157	89	0	71.12%	26.82%	2.06%	0.00%	89	2.06%	17.8	978844	1001151	1120716	226.9	232.1	259.8	4503	3250	4071	226.9	232.1	259.8	1793444.5	445.2	6059.8	415.7	30763	7.1	111	7.1	3.7	964	4314	4314	5	6.6
10656	10656 (2019-08-25)60sec.agd	60	0	0		3	36	12	15	10	131845	2504	1427	149	1	61.36%	34.97%	3.65%	0.02%	150	3.68%	30	1397902	1231408	1785709	342.5	301.7	437.6	8242	3619	6078	342.5	301.7	437.6	2580552.7	665.6	9277.7	632.3	34163	8.4	122	8.4	41.6	4410	4081	4081	5	7.2
10655	10655 (2019-08-04)60sec.agd	60	0	0		0	0	0	0	0	0	2534	1056	36	1	69.86%	29.11%	0.99%	0.03%	37	1.02%	7.4	627672	1227342	1361742	173.1	338.4	375.4	6789	3610	6205	173.1	338.4	375.4	1937700.1	556.7	9582.7	534.2	21723	6	112	6	24.6	2235	3627	3627	5	0
10470	10470 (2019-10-27)60sec.agd	60	0	0		4	125	31.3	42	16	484123	3163	966	165	7	73.54%	22.46%	3.84%	0.16%	172	4.00%	34.4	1082317	1509826	1098586	251.6	351	255.4	7343	6183	3780	251.6	351	255.4	2158211.3	556.2	8666.1	501.8	36429	8.5	162	8.5	1	979	4301	4301	5	25
10469	10469 (2019-10-27)60sec.agd	60	0	0		17	261	15.4	19	10	876485	2205	1054	360	0	60.93%	29.12%	9.95%	0.00%	360	9.95%	72	1703282	2506542	1092331	470.6	692.6	301.8	5136	4005	6090	470.6	692.6	301.8	3221352.1	974.6	7864.1	890.1	54064	14.9	120	14.9	21.6	1504	3619	3619	5	52.2
10670	10670 (2019-10-20)60sec.agd	60	0	0		0	0	0	0	0	0	2862	1247	19	0	69.33%	30.21%	0.46%	0.00%	19	0.46%	3.8	682897	1295712	1301771	165.4	313.9	315.4	4509	3944	3901	165.4	313.9	315.4	1959547.3	497.8	6689.2	474.7	19441	4.7	116	4.7	0.6	286	4128	4128	5	0
10673	10673 (2019-10-20)60sec.agd	60	0	0		0	0	0	0	0	0	3153	1546	14	0	66.90%	32.80%	0.30%	0.00%	14	0.30%	2.8	700111	1216993	1199243	148.5	258.2	254.5	3786	3384	3919	148.5	258.2	254.5	1846459.1	423	6115.4	391.8	18328	3.9	115	3.9	4.2	3173	4713	4713	5	0
10663	10663 (2019-06-30)60sec.agd	60	0	0		5	98	19.6	33	14	311620	2230	1396	195	0	58.36%	36.53%	5.10%	0.00%	195	5.10%	39	1357661	1353276	1440487	355.3	354.2	377	5776	3543	3723	355.3	354.2	377	2397832.8	670.5	6866	627.5	42150	11	128	11	13.4	1277	3821	3821	5	19.6
11060	11060 (2019-09-29)60sec.agd	60	0	0		4	98	24.5	32	17	262198	2873	923	153	0	72.75%	23.37%	3.87%	0.00%	153	3.87%	30.6	776494	878725	1333970	196.6	222.5	337.8	3307	2825	4256	196.6	222.5	337.8	1776112.8	490.4	5555.2	449.8	31181	7.9	127	7.9	0.1	54	3949	3949	5	19.6
10666	10666 (2019-09-08)60sec.agd	60	0	0		0	0	0	0	0	0	2767	2462	216	0	50.82%	45.22%	3.97%	0.00%	216	3.97%	43.2	2287920	2619164	3617606	420.2	481	664.4	4534	3558	5588	420.2	481	664.4	5018134.2	963	7166.1	921.6	51534	9.5	92	9.5	71.5	4711	5445	5445	5	0
10664	10664 (2019-06-30)60sec.agd	60	0	0		7	148	21.1	43	10	518019	2642	1031	190	0	68.39%	26.69%	4.92%	0.00%	190	4.92%	38	1168784	1107121	1707450	302.6	286.6	442	4789	3161	3906	302.6	286.6	442	2346733.6	645.7	5943.5	607.5	32238	8.3	121	8.3	5.7	1040	3863	3863	5	29.6
10678	10678 (2019-09-29)60sec.agd	60	0	0		1	44	44	44	44	186833	2138	1727	157	0	53.16%	42.94%	3.90%	0.00%	157	3.90%	31.4	1656953	1611466	1317307	412	400.7	327.5	5765	2904	2633	412	400.7	327.5	2660378.5	699.9	6041.8	661.5	66909	16.6	178	16.6	4.5	2563	4022	4022	5	8.8
10621	10621 (2019-05-19)60sec.agd	60	0	0		2	30	15	18	12	94412	2577	1493	134	1	61.28%	35.51%	3.19%	0.02%	135	3.21%	27	1340499	1629438	1602434	318.8	387.5	381.1	6246	3838	4500	318.8	387.5	381.1	2649490.6	671.6	7774.2	630.1	38207	9.1	149	9.1	25.7	3281	4205	4205	5	6
10620	10620 (2019-05-19)60sec.agd	60	0	0		3	42	14	22	10	115261	2616	1573	151	0	60.28%	36.24%	3.48%	0.00%	151	3.48%	30.2	1358089	1361829	1644409	312.9	313.8	378.9	4987	8686	4747	312.9	313.8	378.9	2530427.8	629.7	9592.8	583	35232	8.1	153	8.1	8.1	1860	4340	4340	5	8.4
10622	10622 (2019-05-19)60sec.agd	60	0	0		3	57	19	24	14	167475	2161	1627	158	4	54.71%	41.19%	4.00%	0.10%	162	4.10%	32.4	1329133	1521726	2189124	336.5	385.2	554.2	9983	5412	7034	336.5	385.2	554.2	2979011.3	785.2	11984.4	754.2	35384	9	129	9	53.5	4530	3950	3950	5	11.4
10588	10588 (2019-06-02)60sec.agd	60	0	0		2	91	45.5	46	45	222663	2706	1330	131	0	64.94%	31.92%	3.14%	0.00%	131	3.14%	26.2	1009168	1476025	1563787	242.2	354.2	375.3	3625	2903	3514	242.2	354.2	375.3	2375394.6	611.4	4465.2	570	38016	9.1	140	9.1	3.8	557	4167	4167	5	18.2
10624	10624 (2019-05-19)60sec.agd	60	0	0		0	0	0	0	0	0	2300	1675	39	0	57.30%	41.73%	0.97%	0.00%	39	0.97%	7.8	948254	1405267	1556185	236.2	350.1	387.7	4884	3463	3460	236.2	350.1	387.7	2301232.9	611.7	5227	573.3	31614	7.9	115	7.9	8.3	790	4014	4014	5	0
10778	10778 (2019-08-04)60sec.agd	60	0	0		4	63	15.8	22	10	171496	2949	1264	110	0	68.22%	29.24%	2.54%	0.00%	110	2.54%	22	929295	1582367	978499	215	366	226.3	3581	3638	2928	215	366	226.3	2079647.8	513	5545.5	481.1	34902	8.1	126	8.1	51.1	4537	4323	4323	5	12.6
10775	10775 (2019-07-28)60sec.agd	60	0	0		12	202	16.8	41	10	894501	2550	1700	335	70	54.78%	36.52%	7.20%	1.50%	405	8.70%	81	2741851	1993366	3104954	589	428.2	667	6760	3062	3911	589	428.2	667	4596954.9	1078.1	7503.1	987.5	68579	14.7	130	14.7	5.3	934	4655	4655	5	40.4
10594	10594 (2019-06-09)60sec.agd	60	0	0		6	157	26.2	35	11	817542	2258	1696	216	33	53.72%	40.35%	5.14%	0.79%	249	5.92%	49.8	2099613	2344462	2713902	499.6	557.8	645.7	9889	3736	4066	499.6	557.8	645.7	4155735.9	1075.1	10132.3	988.8	65492	15.6	189	15.6	37.7	4531	4203	4203	5	31.4
10529	10529 (2019-09-29)60sec.agd	60	0	0		0	0	0	0	0	0	3449	958	28	0	77.77%	21.60%	0.63%	0.00%	28	0.63%	5.6	506387	921307	1329248	114.2	207.7	299.7	3936	2850	3405	114.2	207.7	299.7	1694737.3	403	4915.2	382.1	20285	4.6	125	4.6	13	2263	4435	4435	5	0
10615	10615 (2019-05-19)60sec.agd	60	0	0		0	0	0	0	0	0	2439	1049	66	0	68.63%	29.52%	1.86%	0.00%	66	1.86%	13.2	750325	914475	1314693	211.1	257.3	369.9	4412	2746	3998	211.1	257.3	369.9	1768521.9	538.7	5324.4	497.6	27464	7.7	152	7.7	18.6	1213	3554	3554	5	0
10706	10706 (2019-08-25)60sec.agd	60	0	0		0	0	0	0	0	0	3838	1338	4	0	74.09%	25.83%	0.08%	0.00%	4	0.08%	0.8	593825	1265777	1053416	114.6	244.4	203.4	2257	2946	2955	114.6	244.4	203.4	1750572.7	365.4	3895.7	337.9	14912	2.9	92	2.9	6.4	1013	5180	5180	5	0
10782	10782 (2019-08-11)60sec.agd	60	0	0		0	0	0	0	0	0	2807	1288	75	1	67.30%	30.88%	1.80%	0.02%	76	1.82%	15.2	882585	649600	1154274	211.6	155.7	276.7	7395	3644	4310	211.6	155.7	276.7	1591629.6	418.5	8255.3	381.6	16574	4	105	4	2.5	977	4171	4171	5	0
10642	10642 (2019-06-02)60sec.agd	60	0	0		1	12	12	12	12	38460	2398	1803	113	0	55.59%	41.79%	2.62%	0.00%	113	2.62%	22.6	1458834	1804114	2396774	338.2	418.2	555.6	4140	3712	5325	338.2	418.2	555.6	3335798.2	809.2	7000.6	773.2	32126	7.4	110	7.4	7.5	1098	4314	4314	5	2.4
10581	10581 (2019-06-02)60sec.agd	60	0	0		0	0	0	0	0	0	2193	1406	180	0	58.03%	37.21%	4.76%	0.00%	180	4.76%	36	1410050	1108330	1856565	373.1	293.3	491.3	5745	4446	4576	373.1	293.3	491.3	2581369.8	713.3	7416.6	683.1	37662	10	126	10	0	49	3779	3779	5	0
10576	10576 (2019-08-18)60sec.agd	60	0	0		1	11	11	11	11	31913	1953	1932	115	2	48.80%	48.28%	2.87%	0.05%	117	2.92%	23.4	1595885	1765369	2908160	398.8	441.1	726.7	24161	8925	5160	398.8	441.1	726.7	3757761.5	983.4	25528.9	939	60691	15.2	125	15.2	6.8	1354	4002	4002	5	2.2
10721	10721 (2019-07-21)60sec.agd	60	0	0		2	26	13	13	13	64931	1441	1797	277	0	41.00%	51.12%	7.88%	0.00%	277	7.88%	55.4	2080642	1456127	1968089	591.9	414.3	559.9	5501	4035	4754	591.9	414.3	559.9	3212903.9	967.8	7603.4	914.1	65290	18.6	117	18.6	0.7	280	3515	3515	5	5.2
10494	10494 (2019-09-08)60sec.agd	60	0	0		2	32	16	20	12	81717	2388	1358	97	0	62.14%	35.34%	2.52%	0.00%	97	2.52%	19.4	951124	1480365	1286469	247.5	385.2	334.8	3632	3234	3367	247.5	385.2	334.8	2179706.4	607.8	4935.5	567.2	37963	9.9	125	9.9	12.3	1781	3843	3843	5	6.4
10508	10508 (2019-09-08)60sec.agd	60	0	0		3	50	16.7	23	11	114220	2292	1543	148	0	57.54%	38.74%	3.72%	0.00%	148	3.72%	29.6	1347412	1708079	1139373	338.3	428.8	286.1	2933	3328	4098	338.3	428.8	286.1	2455855	668.5	5952	616.6	68073	17.1	139	17.1	2.6	542	3983	3983	5	10
10587	10587 (2019-05-19)60sec.agd	60	0	0		0	0	0	0	0	0	2333	1790	153	0	54.56%	41.86%	3.58%	0.00%	153	3.58%	30.6	1592504	1696169	2598885	372.4	396.7	607.8	4146	3513	3838	372.4	396.7	607.8	3488160.2	856.6	6239.8	815.8	42183	9.9	124	9.9	10.1	1270	4276	4276	5	0
10729	10729 (2019-10-06)60sec.agd	60	0	0		1	10	10	10	10	27312	2579	1632	166	0	58.92%	37.29%	3.79%	0.00%	166	3.79%	33.2	1439026	1352004	1721842	328.8	308.9	393.4	4637	2676	3258	328.8	308.9	393.4	2619818.8	640	5349.9	598.5	43318	9.9	113	9.9	231.1	5000	4377	4377	5	2
10499	10499 (2019-09-29)60sec.agd	60	0	0		1	10	10	10	10	22576	1925	1343	74	0	57.60%	40.19%	2.21%	0.00%	74	2.21%	14.8	1054681	403291	744126	315.6	120.7	222.7	4601	2544	2918	315.6	120.7	222.7	1352301.4	438.3	4660.1	404.6	14770	4.4	55	4.4	2.3	1433	3342	3342	5	2
10638	10638 (2019-05-26)60sec.agd	60	0	0		1	30	30	30	30	74619	2326	1797	56	0	55.66%	43.00%	1.34%	0.00%	56	1.34%	11.2	1016602	1439649	1709885	243.3	344.5	409.2	3701	4601	3721	243.3	344.5	409.2	2455560.1	621.1	5744.1	587.6	31991	7.7	122	7.7	1.8	798	4179	4179	5	6
10925	10925 (2019-06-02)60sec.agd	60	0	0		6	88	14.7	21	10	320545	2943	1408	164	0	65.18%	31.18%	3.63%	0.00%	164	3.63%	32.8	1447378	1365214	1615743	320.6	302.4	357.9	5547	3334	3474	320.6	302.4	357.9	2563071.9	599.5	6071	567.7	35901	8	120	8	18.5	3109	4515	4515	5	17.6
10162	10162 (2019-04-28)60sec.agd	60	0	0		0	0	0	0	0	0	2546	1811	58	0	57.67%	41.02%	1.31%	0.00%	58	1.31%	11.6	1132161	1900575	2211962	256.4	430.5	501	4702	4635	3610	256.4	430.5	501	3128378.1	754.8	6045.7	708.6	36605	8.3	119	8.3	1.8	1700	4415	4415	5	0
11038	11038 (2019-09-08)60sec.agd	60	0	0		0	0	0	0	0	0	1928	1881	182	0	48.31%	47.13%	4.56%	0.00%	182	4.56%	36.4	1586738	2088570	2772507	397.6	523.3	694.7	5328	3586	5062	397.6	523.3	694.7	3816629	1004.9	6531.6	956.3	41442	10.4	125	10.4	23.4	4199	3991	3991	5	0
10910	10910 (2019-05-05)60sec.agd	60	0	0		0	0	0	0	0	0	2148	1288	10	0	62.33%	37.38%	0.29%	0.00%	10	0.29%	2	673805	1241064	909898	195.5	360.1	264	2871	3110	4219	195.5	360.1	264	1679930.8	512.5	5897	487.5	20808	6	104	6	1.2	234	3446	3446	5	0
10149	10149 (2019-04-07)60sec.agd	60	0	0		3	39	13	18	10	144284	2948	948	91	1	73.92%	23.77%	2.28%	0.03%	92	2.31%	18.4	841695	1042844	1070844	211.1	261.5	268.5	6116	3922	10964	211.1	261.5	268.5	1715424.4	460.1	12801.7	430.1	22440	5.6	119	5.6	4.8	947	3988	3988	5	7.8
10947	10947 (2019-05-19)60sec.agd	60	0	0		11	156	14.2	22	10	451296	2921	1171	296	3	66.52%	26.67%	6.74%	0.07%	299	6.81%	59.8	1649997	2200355	1383893	375.8	501.1	315.2	6726	4122	3993	375.8	501.1	315.2	3078832.9	741.7	7581.1	701.2	55256	12.6	133	12.6	0.2	210	4391	4391	5	31.2
10130	10130 (2019-03-31)60sec.agd	60	0	0		0	0	0	0	0	0	2341	1426	78	0	60.88%	37.09%	2.03%	0.00%	78	2.03%	15.6	1080615	1804922	1667104	281	469.4	433.6	5126	3701	4125	281	469.4	433.6	2684158.7	741	6217	698.1	25997	6.8	123	6.8	21.4	3195	3845	3845	5	0
10140	10140 (2019-04-07)60sec.agd	60	0	0		0	0	0	0	0	0	2420	1352	43	0	63.43%	35.44%	1.13%	0.00%	43	1.13%	8.6	891340	1022490	1333561	233.6	268	349.6	4655	2836	3492	233.6	268	349.6	1902198.1	528.4	5376	498.6	23232	6.1	115	6.1	0.5	353	3815	3815	5	0
10946	10946 (2019-05-19)60sec.agd	60	0	0		11	264	24	64	10	1022057	2707	1447	398	12	59.31%	31.70%	8.72%	0.26%	410	8.98%	82	2488243	2735627	2689202	545.2	599.4	589.2	7470	5675	5896	545.2	599.4	589.2	4572397.2	1038.8	9996.4	1001.8	61080	13.4	124	13.4	73.8	4852	4564	4564	5	52.8
10894	10894 (2019-08-04)60sec.agd	60	0	0		4	75	18.8	22	14	253057	2320	1377	161	8	60.01%	35.62%	4.16%	0.21%	169	4.37%	33.8	1358799	1797090	1420419	351.5	464.8	367.4	10322	4633	5296	351.5	464.8	367.4	2663354.5	727.3	11495.7	688.9	44837	11.6	127	11.6	14	2095	3866	3866	5	15
10212	10212 (2019-05-12)60sec.agd	60	0	0		0	0	0	0	0	0	3133	1660	49	0	64.70%	34.28%	1.01%	0.00%	49	1.01%	9.8	989520	1381537	1525966	204.4	285.3	315.2	4153	3010	3626	204.4	285.3	315.2	2283936.6	502.1	5513.6	471.7	33308	6.9	113	6.9	15.5	2905	4842	4842	5	0
10211	10211 (2019-05-12)60sec.agd	60	0	0		3	60	20	40	10	186047	2030	1543	120	0	54.97%	41.78%	3.25%	0.00%	120	3.25%	24	1044312	1526497	1523036	282.8	413.3	412.4	4066	3302	4023	282.8	413.3	412.4	2395917.2	685.6	5584.7	648.8	33324	9	124	9	9.3	2174	3693	3693	5	12
10849	10849 (2019-03-10)60sec.agd	60	0	0		0	0	0	0	0	0	1628	1956	16	0	45.22%	54.33%	0.44%	0.00%	16	0.44%	3.2	1044167	1802103	1363637	290	500.6	378.8	3394	2566	3467	290	500.6	378.8	2489450.9	714.3	4327.9	691.5	37357	10.4	132	10.4	0.4	177	3600	3600	5	0
10852	10852 (2019-05-05)60sec.agd	60	0	0		0	0	0	0	0	0	2243	1753	60	0	55.30%	43.22%	1.48%	0.00%	60	1.48%	12	1267409	1341173	1692537	312.5	330.7	417.3	3144	2584	4359	312.5	330.7	417.3	2503947.3	640	5667.9	617.3	26864	6.6	100	6.6	5	1582	4056	4056	5	0
10208	10208 (2019-03-24)60sec.agd	60	0	0		1	42	42	42	42	193952	2643	1762	76	13	58.81%	39.21%	1.69%	0.29%	89	1.98%	17.8	1257259	1869654	1855017	279.8	416	412.8	6908	4236	6129	279.8	416	412.8	2918457.5	689.2	9674.4	649.4	34792	7.7	119	7.7	26.5	4931	4494	4494	5	8.4
10189	10189 (2019-05-05)60sec.agd	60	0	0		2	20	10	10	10	46560	1779	1988	239	0	44.41%	49.63%	5.97%	0.00%	239	5.97%	47.8	1932934	2112449	4523276	482.5	527.3	1129.1	4031	2504	3730	482.5	527.3	1129.1	5353382.1	1412.9	4830.6	1336.3	82478	20.6	137	20.6	0	0	4006	4006	5	4
10184	10184 (2019-06-02)60sec.agd	60	0	0		0	0	0	0	0	0	2069	2610	26	0	43.97%	55.47%	0.55%	0.00%	26	0.55%	5.2	1320942	1829575	2165455	280.8	388.9	460.2	3309	3389	5174	280.8	388.9	460.2	3127527.4	697.4	5432.3	664.7	46673	9.9	144	9.9	11	3385	4705	4705	5	0
10884	10884 (2019-09-22)60sec.agd	60	0	0		2	22	11	11	11	55549	3094	892	122	0	75.32%	21.71%	2.97%	0.00%	122	2.97%	24.4	832064	809993	863649	202.5	197.2	210.2	3325	3146	3624	202.5	197.2	210.2	1447172.7	399.1	5490.7	352.3	41337	10.1	173	10.1	4.5	1301	4108	4108	5	4.4
10200	10200 (2019-03-24)60sec.agd	60	0	0		3	34	11.3	12	11	111867	2063	1800	168	0	51.18%	44.65%	4.17%	0.00%	168	4.17%	33.6	1509731	2312034	2210245	374.5	573.6	548.3	4777	4368	3896	374.5	573.6	548.3	3536943.9	951.5	5914.4	877.4	45531	11.3	142	11.3	11.2	2180	4031	4031	5	6.8
10996	10996 (2019-11-03)60sec.agd	60	0	0		6	259	43.2	75	17	1223606	2593	841	254	54	69.29%	22.47%	6.79%	1.44%	308	8.23%	61.6	1822791	1787005	1308523	487.1	477.6	349.7	14466	8180	3394	487.1	477.6	349.7	2868481.5	854.3	16588.7	766.6	52969	14.2	171	14.2	7.1	3415	3742	3742	5	51.8
11016	11016 (2019-06-09)60sec.agd	60	0	0		0	0	0	0	0	0	1431	2765	175	0	32.74%	63.26%	4.00%	0.00%	175	4.00%	35	2631037	3098780	4483178	601.9	708.9	1025.7	3980	3408	4161	601.9	708.9	1025.7	6051750	1439.9	5616.7	1384.5	78725	18	103	18	0.7	475	4371	4371	5	0
10993	10993 (2019-11-03)60sec.agd	60	0	0		1	23	23	23	23	52937	2495	1433	39	0	62.89%	36.12%	0.98%	0.00%	39	0.98%	7.8	733327	1248775	1276405	184.9	314.8	321.8	4036	3318	3734	184.9	314.8	321.8	1930393	511.3	6213	486.6	25577	6.4	126	6.4	10.5	1851	3967	3967	5	4.6
10995	10995 (2019-11-03)60sec.agd	60	0	0		3	60	20	21	18	652861	3093	1072	68	52	72.18%	25.02%	1.59%	1.21%	120	2.80%	24	1415629	1341685	1327678	330.4	313.1	309.8	17013	3104	2904	330.4	313.1	309.8	2359417.9	636.6	17037.9	550.6	33580	7.8	170	7.8	7.2	2866	4285	4285	5	12
10054	10054 (2019-03-17)60sec.agd	60	0	0		7	117	16.7	28	10	336626	2582	1983	405	0	51.95%	39.90%	8.15%	0.00%	405	8.15%	81	2629495	2928337	2511060	529.1	589.2	505.2	5074	5160	4843	529.1	589.2	505.2	4668492.7	989.7	7183.9	939.3	53723	10.8	127	10.8	9.8	2338	4970	4970	5	23.4
11017	11017 (2019-06-09)60sec.agd	60	0	0		5	71	14.2	17	10	201018	3270	1013	125	0	74.18%	22.98%	2.84%	0.00%	125	2.84%	25	936228	964148	1147905	212.4	218.7	260.4	5822	7023	5549	212.4	218.7	260.4	1767424.7	425.8	8707.9	401	26954	6.1	125	6.1	0.9	558	4408	4408	5	14.2
10041	10041 (2019-03-03)60sec.agd	60	0	0		4	70	17.5	22	13	204710	2752	1273	175	0	65.52%	30.31%	4.17%	0.00%	175	4.17%	35	1244993	1677317	1060797	296.4	399.4	252.6	4831	4939	6226	296.4	399.4	252.6	2342795.4	602.8	9044.8	557.8	40537	9.7	118	9.7	0	51	4200	4200	5	14
10053	10053 (2019-03-17)60sec.agd	60	0	0		13	193	14.8	25	11	668315	2786	897	275	16	70.11%	22.57%	6.92%	0.40%	291	7.32%	58.2	1688248	1992342	1934386	424.8	501.3	486.8	9850	8056	6631	424.8	501.3	486.8	3249839.6	859.9	13069.6	817.8	47359	11.9	150	11.9	3.5	793	3974	3974	5	38.6
10050	10050 (2019-03-17)60sec.agd	60	0	0		2	40	20	24	16	103316	3278	1259	84	0	70.94%	27.25%	1.82%	0.00%	84	1.82%	16.8	750343	1847243	786189	162.4	399.7	170.1	3577	3423	3705	162.4	399.7	170.1	2143225.2	495.7	5762	463.8	31759	6.9	123	6.9	1.4	869	4621	4621	5	8
10100	10100 (2019-03-24)60sec.agd	60	0	0		6	142	23.7	37	12	436690	2062	1740	229	0	51.15%	43.17%	5.68%	0.00%	229	5.68%	45.8	1817366	1447317	2421309	450.8	359	600.7	3990	3205	3777	450.8	359	600.7	3355634.5	893.7	5402.5	832.5	36681	9.1	117	9.1	2.7	892	4031	4031	5	28.4
10121	10121 (2019-05-05)60sec.agd	60	0	0		2	27	13.5	17	10	72397	2613	1305	113	0	64.82%	32.37%	2.80%	0.00%	113	2.80%	22.6	1036558	1129007	1649393	257.1	280.1	409.2	4864	2690	3969	257.1	280.1	409.2	2251578.7	595.2	6092	558.6	30287	7.5	115	7.5	24.5	3668	4031	4031	5	5.4
10120	10120 (2019-05-05)60sec.agd	60	0	0		0	0	0	0	0	0	4042	1275	10	0	75.88%	23.93%	0.19%	0.00%	10	0.19%	2	599034	894146	1308688	112.5	167.9	245.7	3930	2496	3008	112.5	167.9	245.7	1694403.5	333.9	5013.3	318.1	19461	3.7	126	3.7	3.8	1002	5327	5327	5	0
10129	10129 (2019-04-07)60sec.agd	60	0	0		2	23	11.5	13	10	64587	2138	2022	100	0	50.19%	47.46%	2.35%	0.00%	100	2.35%	20	1392519	2479877	2199801	326.9	582.1	516.4	5399	6154	6054	326.9	582.1	516.4	3595556.1	885	8541.3	844	52473	12.3	136	12.3	17.1	4807	4260	4260	5	4.6
10122	10122 (2019-05-05)60sec.agd	60	0	0		8	168	21	38	10	543415	1586	2691	298	0	34.67%	58.82%	6.51%	0.00%	298	6.51%	59.6	2834005	3586138	2287736	619.5	783.9	500.1	5006	3393	4202	619.5	783.9	500.1	5111331.1	1180	6579.2	1117.2	74824	16.4	132	16.4	0	0	4575	4575	5	33.6
10968	10968 (2019-08-11)60sec.agd	60	0	0		0	0	0	0	0	0	2985	504	2	0	85.51%	14.44%	0.06%	0.00%	2	0.06%	0.4	225350	471519	318198	64.6	135.1	91.1	2379	2406	2961	64.6	135.1	91.1	611851.9	191.8	4046	175.3	7326	2.1	97	2.1	1.1	481	3491	3491	5	0
10106	10106 (2019-03-31)60sec.agd	60	0	0		2	43	21.5	31	12	148810	2199	2002	108	1	51.02%	46.45%	2.51%	0.02%	109	2.53%	21.8	1460057	1541319	1965880	338.8	357.6	456.1	6172	12730	8272	338.8	357.6	456.1	2893460.7	712.2	16388.2	671.3	37382	8.7	131	8.7	1.3	545	4310	4310	5	8.6
10105	10105 (2019-03-31)60sec.agd	60	0	0		2	24	12	13	11	67688	2570	1342	161	0	63.10%	32.95%	3.95%	0.00%	161	3.95%	32.2	1161528	1906250	1701269	285.2	468	417.7	4278	3970	5306	285.2	468	417.7	2806644.4	754.7	5729.5	689.1	45027	11.1	133	11.1	4.3	579	4073	4073	5	4.8
10977	10977 (2019-10-20)60sec.agd	60	0	0		2	20	10	10	10	49859	2887	1305	231	0	65.27%	29.50%	5.22%	0.00%	231	5.22%	46.2	1708606	1075589	2003260	386.3	243.2	452.9	5138	3908	6357	386.3	243.2	452.9	2844165.4	667.8	7792	643	38437	8.7	107	8.7	0.1	456	4423	4423	5	4
10978	10978 (2019-10-20)60sec.agd	60	0	0		0	0	0	0	0	0	2121	1627	62	1	55.65%	42.69%	1.63%	0.03%	63	1.65%	12.6	1152896	1385044	1115579	302.5	363.4	292.7	6314	4499	5629	302.5	363.4	292.7	2119441.6	586.5	7947.1	556.1	27734	7.3	135	7.3	9.4	2103	3811	3811	5	0
10251	10251 (2019-06-09)60sec.agd	60	0	0		0	0	0	0	0	0	3313	569	9	0	85.15%	14.62%	0.23%	0.00%	9	0.23%	1.8	260314	739783	631048	66.9	190.1	162.2	5618	4928	5965	66.9	190.1	162.2	1006610.1	289.6	9561.8	258.7	6389	1.6	88	1.6	7.1	1004	3891	3891	5	0
10289	10289 (2019-08-04)60sec.agd	60	0	0		2	53	26.5	32	21	236088	3569	692	76	3	82.24%	15.94%	1.75%	0.07%	79	1.82%	15.8	663698	743000	661820	152.9	171.2	152.5	9334	5752	5332	152.9	171.2	152.5	1196055.9	309.5	9897.5	275.6	16845	3.9	152	3.9	12.4	1886	4340	4340	5	10.6
10290	10290 (2019-08-04)60sec.agd	60	0	0		6	255	42.5	69	22	831364	2329	1540	289	0	56.01%	37.04%	6.95%	0.00%	289	6.95%	57.8	1698630	2418485	2072925	408.5	581.6	498.5	4928	5268	5540	408.5	581.6	498.5	3609907.4	935.4	8957.8	868.2	52884	12.7	162	12.7	1.5	1061	4158	4158	5	51
10798	10798 (2019-09-29)60sec.agd	60	0	0		1	26	26	26	26	96525	2945	684	72	0	79.57%	18.48%	1.95%	0.00%	72	1.95%	14.4	574650	592374	841528	155.3	160.1	227.4	5050	4160	7520	155.3	160.1	227.4	1178685.3	337.1	8859.5	318.5	14142	3.8	113	3.8	15.6	3844	3701	3701	5	5.2
10791	10791 (2019-08-04)60sec.agd	60	0	0		2	21	10.5	11	10	60578	2500	1180	89	0	66.33%	31.31%	2.36%	0.00%	89	2.36%	17.8	871174	1161523	1079631	231.1	308.2	286.5	4999	6171	7176	231.1	308.2	286.5	1809332.2	545.6	8425.2	480.1	30222	8	125	8	14.3	2207	3769	3769	5	4.2
10446	10446 (2019-10-20)60sec.agd	60	0	0		6	204	34	66	12	737169	2369	1430	243	2	58.58%	35.36%	6.01%	0.05%	245	6.06%	49	1595199	1818485	1443371	394.5	449.7	356.9	7550	2906	4773	394.5	449.7	356.9	2816889.7	772.5	7802.9	696.6	56656	14	170	14	7.5	1644	4044	4044	5	40.8
10810	10810 (2019-03-24)60sec.agd	60	0	0		5	75	15	26	10	215494	2299	1143	347	1	60.66%	30.16%	9.16%	0.03%	348	9.18%	69.6	1862292	1552724	1980608	491.4	409.7	522.6	6531	3256	4699	491.4	409.7	522.6	3130797.2	873.2	7839.3	826.1	57271	15.1	143	15.1	14.4	690	3790	3790	5	15
10259	10259 (2019-06-16)60sec.agd	60	0	0		0	0	0	0	0	0	2665	1036	10	0	71.81%	27.92%	0.27%	0.00%	10	0.27%	2	469976	708674	993423	126.6	191	267.7	3215	2508	3410	126.6	191	267.7	1307664.2	375.7	5140.2	352.4	14256	3.8	128	3.8	4.1	695	3711	3711	5	0
10447	10447 (2019-10-13)60sec.agd	60	0	0		0	0	0	0	0	0	2563	1569	42	0	61.40%	37.59%	1.01%	0.00%	42	1.01%	8.4	989410	1375021	1565998	237	329.4	375.2	3212	3293	3023	237	329.4	375.2	2306938.4	584.3	5187.5	552.7	28558	6.8	109	6.8	21.7	2719	4174	4174	5	0
10263	10263 (2019-06-23)60sec.agd	60	0	0		0	0	0	0	0	0	2056	1849	179	0	50.34%	45.27%	4.38%	0.00%	179	4.38%	35.8	1519937	1756760	2743709	372.2	430.2	671.8	4612	3317	3779	372.2	430.2	671.8	3595045.7	926.4	6208.1	880.3	42993	10.5	127	10.5	6.9	1893	4084	4084	5	0
10291	10291 (2019-07-14)60sec.agd	60	0	0		0	0	0	0	0	0	3045	1894	44	0	61.11%	38.01%	0.88%	0.00%	44	0.88%	8.8	1003983	2454944	1654977	201.5	492.7	332.1	4495	3603	4517	201.5	492.7	332.1	3126288.7	678.6	7139.3	627.4	31006	6.2	127	6.2	4	1289	4983	4983	5	0
10294	10294 (2019-07-28)60sec.agd	60	0	0		2	39	19.5	21	18	100746	2595	1421	146	0	62.35%	34.14%	3.51%	0.00%	146	3.51%	29.2	1149028	1562176	2535031	276.1	375.3	609.1	3452	3409	4286	276.1	375.3	609.1	3191714.5	823.2	5012.7	766.9	34258	8.2	126	8.2	3.5	826	4162	4162	5	7.8
10295	10295 (2019-07-28)60sec.agd	60	0	0		1	12	12	12	12	28254	3359	1777	138	0	63.69%	33.69%	2.62%	0.00%	138	2.62%	27.6	1545803	2366149	2404421	293.1	448.6	455.9	4630	4025	4395	293.1	448.6	455.9	3710715.3	742.6	6533.2	703.6	35553	6.7	131	6.7	8	3256	5274	5274	5	2.4
10800	10800 (2019-09-22)60sec.agd	60	0	0		5	66	13.2	22	10	200342	1314	2146	159	1	36.30%	59.28%	4.39%	0.03%	160	4.42%	32	1885510	1663581	2666077	520.9	459.6	736.5	6141	3109	4832	520.9	459.6	736.5	3664780.5	1069	6894.9	1012.4	47152	13	128	13	7.9	2720	3620	3620	5	13.2
10236	10236 (2019-08-25)60sec.agd	60	0	0		4	41	10.3	11	10	123022	1469	2068	364	0	37.66%	53.01%	9.33%	0.00%	364	9.33%	72.8	2707327	1950695	3416117	694	500	875.7	4747	3674	5858	694	500	875.7	4775425.2	1259.9	7657.4	1224.2	48299	12.4	103	12.4	3	1607	3901	3901	5	8.2
10465	10465 (2019-10-20)60sec.agd	60	0	0		1	15	15	15	15	51264	2212	2663	258	0	43.09%	51.88%	5.03%	0.00%	258	5.03%	51.6	2349799	3122575	2977621	457.8	608.3	580.1	4725	4129	3403	457.8	608.3	580.1	4913070	1019.4	5565.2	957.2	68528	13.4	144	13.4	12.4	2463	5133	5133	5	3
10280	10280 (2019-08-25)60sec.agd	60	0	0		6	85	14.2	27	10	309167	2616	1919	194	0	55.32%	40.58%	4.10%	0.00%	194	4.10%	38.8	1743973	2500636	2470824	368.8	528.8	522.5	5771	3777	4585	368.8	528.8	522.5	3924231.6	893.1	6361.5	829.8	59221	12.5	151	12.5	1.3	601	4729	4729	5	17
10445	10445 (2019-10-13)60sec.agd	60	0	0		3	73	24.3	35	11	176030	2394	1651	98	0	57.78%	39.85%	2.37%	0.00%	98	2.37%	19.6	988964	2084316	1042250	238.7	503.1	251.6	5076	6233	5517	238.7	503.1	251.6	2531542.6	633.8	9749.5	611	32946	8	117	8	1.3	606	4143	4143	5	14.6
10224	10224 (2019-06-09)60sec.agd	60	0	0		0	0	0	0	0	0	2177	1768	15	0	54.97%	44.65%	0.38%	0.00%	15	0.38%	3	962513	1467292	1729442	243.1	370.5	436.7	2745	3065	3827	243.1	370.5	436.7	2463807.4	651.6	5386.5	622.2	36876	9.3	105	9.3	25.6	1165	3960	3960	5	0
10230	10230 (2019-09-01)60sec.agd	60	0	0		2	26	13	14	12	76271	2402	1110	91	0	66.67%	30.81%	2.53%	0.00%	91	2.53%	18.2	879996	752882	1028737	244.2	209	285.5	5105	5022	5140	244.2	209	285.5	1549039.7	463.5	7517.4	429.9	21032	5.8	114	5.8	13.8	2609	3603	3603	5	5.2
10460	10460 (2019-10-20)60sec.agd	60	0	0		0	0	0	0	0	0	3043	1090	22	0	73.24%	26.23%	0.53%	0.00%	22	0.53%	4.4	573011	1060331	1441256	137.9	255.2	346.9	3550	3716	5201	137.9	255.2	346.9	1878792.8	474.1	7311.7	452.2	19561	4.7	126	4.7	8.2	1755	4155	4155	5	0
10821	10821 (2019-03-17)60sec.agd	60	0	0		0	0	0	0	0	0	3013	1161	73	0	70.94%	27.34%	1.72%	0.00%	73	1.72%	14.6	1099746	1334540	1636624	258.9	314.2	385.4	5823	5766	5024	258.9	314.2	385.4	2380961.2	593.1	8320.6	560.6	31223	7.4	116	7.4	3.3	3485	4247	4247	5	0
10248	10248 (2019-06-02)60sec.agd	60	0	0		2	25	12.5	13	12	63677	3236	1540	124	0	66.04%	31.43%	2.53%	0.00%	124	2.53%	24.8	1364863	1276544	1678762	278.5	260.5	342.6	4486	4033	5096	278.5	260.5	342.6	2512102.2	551.8	6475	512.7	31056	6.3	134	6.3	4	619	4900	4900	5	5
10790	10790 (2019-08-11)60sec.agd	60	0	0		0	0	0	0	0	0	2591	1534	23	0	62.46%	36.98%	0.55%	0.00%	23	0.55%	4.6	892536	1909842	1719402	215.2	460.4	414.5	4056	3308	3955	215.2	460.4	414.5	2720378.7	680.8	5038.3	655.8	27806	6.7	129	6.7	64.3	3840	4148	4148	5	0
10789	10789 (2019-08-11)60sec.agd	60	0	0		0	0	0	0	0	0	3629	935	7	0	79.39%	20.46%	0.15%	0.00%	7	0.15%	1.4	431235	708902	855778	94.3	155.1	187.2	3499	4218	3227	94.3	155.1	187.2	1191999	277	6103.2	260.8	13699	3	109	3	7.4	4737	4571	4571	5	0
10459	10459 (2019-10-20)60sec.agd	60	0	0		0	0	0	0	0	0	2049	1866	33	0	51.90%	47.26%	0.84%	0.00%	33	0.84%	6.6	847637	1907561	2355209	214.7	483.2	596.6	4296	3042	4361	214.7	483.2	596.6	3147107.7	839	5221	797.1	36517	9.2	122	9.2	12.2	2187	3948	3948	5	0
10980	10980 (2019-07-28)60sec.agd	60	0	0		0	0	0	0	0	0	3212	3306	100	0	48.53%	49.95%	1.51%	0.00%	100	1.51%	16.7	2210355	3320786	4498594	334	501.8	679.8	4401	5184	5146	334	501.8	679.8	6012540	973.7	6011.3	908.5	56317	8.5	129	8.5	33	3541	6618	6618	6	0
10962	10962 (2019-08-25)60sec.agd	60	0	0		3	54	18	21	16	122273	3202	2840	169	0	51.55%	45.73%	2.72%	0.00%	169	2.72%	28.2	2377537	3376661	3727180	382.8	543.7	600.1	3216	3610	5341	382.8	543.7	600.1	5562948.2	932.5	6646.7	895.7	64398	10.4	99	10.4	13.9	2960	6211	6211	6	9
10797	10797 (2019-09-01)60sec.agd	60	0	0		9	140	15.6	25	11	350580	3271	943	171	0	74.60%	21.51%	3.90%	0.00%	171	3.90%	28.5	932072	1058268	1137774	212.6	241.3	259.5	3866	2426	3078	212.6	241.3	259.5	1811965.5	455	4383.9	413.2	39176	8.9	164	8.9	21.4	1782	4385	4385	6	23.33333333
10796	10796 (2019-09-01)60sec.agd	60	0	0		0	0	0	0	0	0	2137	2199	95	0	48.23%	49.63%	2.14%	0.00%	95	2.14%	15.8	1783668	1105005	2000355	402.5	249.4	451.4	3874	2727	6360	402.5	249.4	451.4	2898952.9	691.7	6752	654.2	35788	8.1	97	8.1	22	1937	4431	4431	6	0
10966	10966 (2019-08-25)60sec.agd	60	0	0		0	0	0	0	0	0	4441	798	8	0	84.64%	15.21%	0.15%	0.00%	8	0.15%	1.3	354382	790689	815601	67.5	150.7	155.4	3776	3130	3298	67.5	150.7	155.4	1189949.9	251.4	5210	226.8	13095	2.5	102	2.5	0.8	1036	5247	5247	6	0
11014	11014 (2019-06-09)60sec.agd	60	0	0		7	233	33.3	69	10	955560	3375	1571	477	3	62.20%	28.95%	8.79%	0.06%	480	8.85%	80	2616136	2355714	1843792	482.1	434.2	339.8	7075	3961	3761	482.1	434.2	339.8	3974056.5	777.8	7602.4	732.4	81916	15.1	130	15.1	4.6	1659	5426	5426	6	38.83333333
11013	11013 (2019-06-02)60sec.agd	60	0	0		0	0	0	0	0	0	4914	763	2	0	86.53%	13.44%	0.04%	0.00%	2	0.04%	0.3	336833	503300	618391	59.3	88.6	108.9	2513	2261	2891	59.3	88.6	108.9	865548.8	165.1	4311.6	152.4	11180	2	80	2	10.1	1024	5679	5679	6	0
11006	11006 (2019-05-19)60sec.agd	60	0	0		8	118	14.8	23	10	506669	2249	3041	259	20	40.38%	54.61%	4.65%	0.36%	279	5.01%	46.5	2639354	2722528	3936955	473.9	488.9	706.9	6647	4887	5669	473.9	488.9	706.9	5466073.8	1040.2	7667.3	981.5	71686	12.9	180	12.9	0.8	317	5569	5569	6	19.66666667
10674	10674 (2019-09-29)60sec.agd	60	0	0		1	11	11	11	11	27544	3253	1893	106	0	61.94%	36.04%	2.02%	0.00%	106	2.02%	17.7	1423656	1061230	2048223	271.1	202.1	390	3998	4910	5124	271.1	202.1	390	2710760.6	547.5	8081	516.1	36003	6.9	127	6.9	5.5	567	5252	5252	6	1.833333333
10907	10907 (2019-05-05)60sec.agd	60	0	0		3	34	11.3	12	10	101440	3611	1662	332	0	64.42%	29.65%	5.92%	0.00%	332	5.92%	55.3	2118203	1314447	1779610	377.9	234.5	317.5	5342	3076	4043	377.9	234.5	317.5	3062934.3	571.1	6340.8	546.5	30485	5.4	121	5.4	0.1	210	5605	5605	6	5.666666667
11034	11034 (2019-06-02)60sec.agd	60	0	0		1	11	11	11	11	33901	3332	2421	125	0	56.69%	41.19%	2.13%	0.00%	125	2.13%	20.8	1761368	2043727	2601453	299.7	347.7	442.6	4072	4177	4894	299.7	347.7	442.6	3747905.4	695.7	7104.4	637.6	40343	6.9	122	6.9	12.1	1336	5878	5878	6	1.833333333
11033	11033 (2019-06-02)60sec.agd	60	0	0		3	50	16.7	23	11	172511	2922	2175	174	2	55.41%	41.25%	3.30%	0.04%	176	3.34%	29.3	1963310	2430747	2809189	372.3	461	532.7	7472	8667	7266	372.3	461	532.7	4201744.9	838.8	11052.4	796.8	59050	11.2	114	11.2	7.2	903	5273	5273	6	8.333333333
10783	10783 (2019-08-25)60sec.agd	60	0	0		4	61	15.3	22	12	159386	3229	1982	196	0	59.72%	36.66%	3.62%	0.00%	196	3.62%	32.7	1441213	2269062	1967831	266.5	419.7	363.9	4484	3148	3586	266.5	419.7	363.9	3331380.5	672.7	4932.4	616.1	58542	10.8	148	10.8	5.9	3732	5407	5407	6	10.16666667
10994	10994 (2019-11-03)60sec.agd	60	0	0		1	10	10	10	10	33772	3439	1854	130	4	63.37%	34.16%	2.40%	0.07%	134	2.47%	22.3	1395237	1495298	2128960	257.1	275.5	392.3	6254	2746	3070	257.1	275.5	392.3	2952130.3	581.5	7064.7	544	33616	6.2	120	6.2	2.9	1464	5427	5427	6	1.666666667
10684	10684 (2019-11-03)60sec.agd	60	0	0		16	253	15.8	25	12	707788	2065	2353	452	0	42.40%	48.32%	9.28%	0.00%	452	9.28%	75.3	3196501	3260997	3203046	656.4	669.6	657.7	4149	3945	3904	656.4	669.6	657.7	5577743.6	1225.7	5622.7	1145.3	115767	23.8	133	23.8	149	4860	4870	4870	6	42.16666667
10677	10677 (2019-09-29)60sec.agd	60	0	0		0	0	0	0	0	0	2714	2409	27	0	52.70%	46.78%	0.52%	0.00%	27	0.52%	4.5	1145847	2152269	2569873	222.5	417.9	499	3455	3194	3510	222.5	417.9	499	3542523.7	720.2	4774.6	687.9	39677	7.7	116	7.7	0.3	632	5150	5150	6	0
11004	11004 (2019-06-02)60sec.agd	60	0	0		0	0	0	0	0	0	3801	1253	54	0	74.41%	24.53%	1.06%	0.00%	54	1.06%	9	1036235	1553113	2018562	202.9	304.1	395.2	3922	4940	5413	202.9	304.1	395.2	2749642.8	560.1	7493.6	538.3	31590	6.2	112	6.2	0.4	346	5108	5108	6	0
11002	11002 (2019-05-12)60sec.agd	60	0	0		3	57	19	32	10	336776	3680	1893	76	25	64.86%	33.36%	1.34%	0.44%	101	1.78%	16.8	1424068	1635239	2140344	251	288.2	377.2	14928	10586	10622	251	288.2	377.2	3046809.6	569.1	19527.9	537	34469	6.1	157	6.1	1.4	796	5674	5674	6	9.5
11000	11000 (2019-05-12)60sec.agd	60	0	0		2	27	13.5	16	11	88860	2910	2046	49	2	58.12%	40.86%	0.98%	0.04%	51	1.02%	8.5	1148849	2278971	2196896	229.4	455.2	438.8	7054	8409	5519	229.4	455.2	438.8	3367479	700.4	10829.9	672.6	39188	7.8	130	7.8	2.9	1830	5007	5007	6	4.5
10714	10714 (2019-06-30)60sec.agd	60	0	0		0	0	0	0	0	0	3651	1592	15	0	69.44%	30.28%	0.29%	0.00%	15	0.29%	2.5	628464	1621036	1660232	119.5	308.3	315.8	3485	4943	3790	119.5	308.3	315.8	2403974.8	480.8	6341.8	457.2	25456	4.8	116	4.8	6.5	1301	5258	5258	6	0
10814	10814 (2019-03-17)60sec.agd	60	0	0		0	0	0	0	0	0	2426	1635	5	0	59.67%	40.21%	0.12%	0.00%	5	0.12%	0.8	683779	1619609	1922904	168.2	398.3	472.9	3820	3846	2823	168.2	398.3	472.9	2605426.4	666.6	4944.8	640.8	22263	5.5	115	5.5	6.2	2619	4066	4066	6	0
10893	10893 (2019-06-30)60sec.agd	60	0	0		3	100	33.3	45	14	352406	2868	2365	214	0	52.65%	43.42%	3.93%	0.00%	214	3.93%	35.7	2052931	2447064	2728014	376.9	449.2	500.8	5676	3158	3844	376.9	449.2	500.8	4200560.5	823.9	6336.9	771.2	72199	13.3	139	13.3	20.2	2767	5447	5447	6	16.66666667
10716	10716 (2019-08-18)60sec.agd	60	0	0		0	0	0	0	0	0	3390	1160	52	0	73.66%	25.21%	1.13%	0.00%	52	1.13%	8.7	708850	897287	1512246	154	195	328.6	4690	3970	5842	154	195	328.6	1895911.5	436.6	8418.2	412	22737	4.9	114	4.9	0.5	140	4602	4602	6	0
10920	10920 (2019-05-12)60sec.agd	60	0	0		4	107	26.8	39	11	572239	3508	1865	184	40	62.68%	33.32%	3.29%	0.71%	224	4.00%	37.3	2023778	2015138	2277954	361.6	360	407	7710	3895	4330	361.6	360	407	3653153.8	699.2	8133.7	652.7	63950	11.4	175	11.4	32.5	4599	5597	5597	6	17.83333333
10921	10921 (2019-05-26)60sec.agd	60	0	0		0	0	0	0	0	0	3159	1736	17	0	64.31%	35.34%	0.35%	0.00%	17	0.35%	2.8	950929	908028	1735215	193.6	184.9	353.3	3200	3778	3556	193.6	184.9	353.3	2177097.1	469	6088.2	443.2	20629	4.2	111	4.2	1.5	230	4912	4912	6	0
10900	10900 (2019-06-23)60sec.agd	60	0	0		2	35	17.5	18	17	114627	2938	1674	166	0	61.49%	35.04%	3.47%	0.00%	166	3.47%	27.7	1520016	1639582	1762000	318.1	343.2	368.8	4563	3404	3859	318.1	343.2	368.8	2846633.4	624.7	5524.9	595.8	54957	11.5	125	11.5	9.2	3587	4778	4778	6	5.833333333
10811	10811 (2019-03-10)60sec.agd	60	0	0		4	74	18.5	30	11	393213	3852	1516	162	34	69.23%	27.25%	2.91%	0.61%	196	3.52%	32.7	1709671	1083215	1682022	307.3	194.7	302.3	10514	3557	3949	307.3	194.7	302.3	2631639.7	504.7	11161.3	473	48339	8.7	159	8.7	0.2	267	5564	5564	6	12.33333333
10728	10728 (2019-09-22)60sec.agd	60	0	0		10	218	21.8	38	11	865680	3088	1403	293	0	64.55%	29.33%	6.12%	0.00%	293	6.12%	48.8	1715685	1865274	2129232	358.6	389.9	445.1	5372	3469	4485	358.6	389.9	445.1	3310053	750.8	6995	691.9	53728	11.2	139	11.2	22.7	3703	4784	4784	6	36.33333333
10828	10828 (2019-03-10)60sec.agd	60	0	0		7	112	16	36	10	357859	4285	1640	243	3	69.44%	26.58%	3.94%	0.05%	246	3.99%	41	1880658	1574027	2208359	304.8	255.1	357.9	6046	4079	7870	304.8	255.1	357.9	3300194.7	562.1	9589.8	534.8	37065	6	125	6	2.9	1024	6171	6171	6	18.66666667
10864	10864 (2019-03-24)60sec.agd	60	0	0		3	101	33.7	37	31	311307	2679	1973	146	0	55.84%	41.12%	3.04%	0.00%	146	3.04%	24.3	1523971	2120183	2152900	317.6	441.9	448.7	4529	3534	4050	317.6	441.9	448.7	3384175.2	759.1	5323.4	705.3	43219	9	119	9	1.5	493	4798	4798	6	16.83333333
10844	10844 (2019-03-10)60sec.agd	60	0	0		0	0	0	0	0	0	3671	1607	97	0	68.30%	29.90%	1.80%	0.00%	97	1.80%	16.2	1205369	1910552	1498214	224.3	355.5	278.7	3747	5370	4437	224.3	355.5	278.7	2710676.8	531.6	6852.4	504.3	44002	8.2	123	8.2	33.4	3041	5375	5375	6	0
10722	10722 (2019-08-18)60sec.agd	60	0	0		0	0	0	0	0	0	4460	1062	41	0	80.17%	19.09%	0.74%	0.00%	41	0.74%	6.8	611131	1286532	1163226	109.9	231.3	209.1	5332	38484	32161	109.9	231.3	209.1	1838950.9	352.5	50435.9	330.6	22426	4	121	4	15.8	4489	5563	5563	6	0
10882	10882 (2019-09-22)60sec.agd	60	0	0		3	53	17.7	29	11	220554	3545	1824	132	7	64.36%	33.12%	2.40%	0.13%	139	2.52%	23.2	1498863	1808719	2120147	272.1	328.4	384.9	6710	5037	6641	272.1	328.4	384.9	3164344.8	606.1	9709.1	574.5	42656	7.7	155	7.7	47.5	4762	5508	5508	6	8.833333333
10888	10888 (2019-08-25)60sec.agd	60	0	0		7	156	22.3	46	14	686192	3866	958	289	8	75.49%	18.71%	5.64%	0.16%	297	5.80%	49.5	1678550	1163532	1243461	327.8	227.2	242.8	6343	2997	2792	327.8	227.2	242.8	2391136.1	499.8	6922.3	466.9	49286	9.6	152	9.6	122.7	6000	5121	5121	6	26
10824	10824 (2019-03-24)60sec.agd	60	0	0		6	178	29.7	38	11	702712	3345	1513	256	0	65.41%	29.59%	5.01%	0.00%	256	5.01%	42.7	1753067	1686010	1509464	342.8	329.7	295.2	5452	3696	4000	342.8	329.7	295.2	2862578.4	609.1	6374.8	559.8	53236	10.4	118	10.4	2.9	434	5114	5114	6	29.66666667
10881	10881(2019-07-28)60sec.agd	60	0	0		4	54	13.5	16	11	154673	3074	1855	112	0	60.98%	36.80%	2.22%	0.00%	112	2.22%	18.7	1245959	1748225	2068020	247.2	346.8	410.2	4911	3301	4059	247.2	346.8	410.2	2980840.7	626.5	5985	591.3	47359	9.4	124	9.4	14.4	1918	5041	5041	6	9
10941	10941 (2019-03-31)60sec.agd	60	0	0		5	220	44	57	32	833482	3025	1439	258	0	64.06%	30.47%	5.46%	0.00%	258	5.46%	43	1712590	2091922	1741996	362.7	443	368.9	5065	4067	5377	362.7	443	368.9	3216154.9	720.2	6843.3	681.1	50914	10.8	124	10.8	0.1	147	4722	4722	6	36.66666667
10808	10808 (2019-03-10)60sec.agd	60	0	0		16	276	17.3	38	10	1049139	3725	1258	365	17	69.43%	23.45%	6.80%	0.32%	382	7.12%	63.7	2163436	1870026	1665646	403.2	348.6	310.5	8790	3883	5326	403.2	348.6	310.5	3309354.8	658.6	9853.5	616.8	58593	10.9	158	10.9	7.5	1895	5365	5365	6	46
10935	10935 (2019-03-24)60sec.agd	60	0	0		2	21	10.5	11	10	61144	3331	1182	106	0	72.12%	25.59%	2.29%	0.00%	106	2.29%	17.7	1057376	989476	1158990	228.9	214.2	250.9	5345	6138	5758	228.9	214.2	250.9	1854822	430.2	9267.8	401.6	25330	5.5	116	5.5	33	3781	4619	4619	6	3.5
10776	10776 (2019-07-28)60sec.agd	60	0	0		0	0	0	0	0	0	3212	3306	100	0	48.53%	49.95%	1.51%	0.00%	100	1.51%	16.7	2210355	3320786	4498594	334	501.8	679.8	4401	5184	5146	334	501.8	679.8	6012540	973.7	6011.3	908.5	56317	8.5	129	8.5	33	3541	6618	6618	6	0
10958	10958 (2019-07-21)60sec.agd	60	0	0		3	52	17.3	23	10	154895	2541	1367	100	0	63.40%	34.11%	2.50%	0.00%	100	2.50%	16.7	1057817	1476679	1930762	263.9	368.4	481.7	4845	3889	4536	263.9	368.4	481.7	2650924.3	697.2	6851.3	661.4	32104	8	122	8	12.5	4280	4008	4008	6	8.666666667
10961	10961 (2019-08-25)60sec.agd	60	0	0		3	85	28.3	42	14	258641	3038	1494	214	0	64.01%	31.48%	4.51%	0.00%	214	4.51%	35.7	1400755	1967199	2297818	295.1	414.5	484.2	3949	3489	3716	295.1	414.5	484.2	3333459.8	744.4	5200	702.4	65621	13.8	149	13.8	19.4	2274	4746	4746	6	14.16666667
10806	10806 (2019-03-10)60sec.agd	60	0	0		0	0	0	0	0	0	3414	1256	42	0	72.45%	26.66%	0.89%	0.00%	42	0.89%	7	822462	719911	1112310	174.5	152.8	236.1	2990	2692	3306	174.5	152.8	236.1	1559470.8	356.8	4758.7	331	28397	6	128	6	1.6	1147	4712	4712	6	0
10804	10804 (2019-03-10)60sec.agd	60	0	0		1	11	11	11	11	26319	5501	1821	195	0	73.18%	24.23%	2.59%	0.00%	195	2.59%	32.5	1708472	1608918	2266773	227.3	214	301.6	4150	3027	4459	227.3	214	301.6	3262783.1	463.8	5246.7	434.1	46399	6.2	120	6.2	1	574	7517	7517	6	1.833333333
10934	10934 (2019-03-24)60sec.agd	60	0	0		4	61	15.3	24	11	322187	3608	1204	190	25	71.77%	23.95%	3.78%	0.50%	215	4.28%	35.8	1564899	1592397	1181625	311.3	316.8	235.1	10880	5743	6706	311.3	316.8	235.1	2526039.3	547.7	12961.5	502.5	42535	8.5	167	8.5	0.6	650	5027	5027	6	10.16666667
10711	10711 (2019-06-30)60sec.agd	60	0	0		3	43	14.3	17	12	110223	2361	2784	210	0	44.09%	51.99%	3.92%	0.00%	210	3.92%	35	2448454	2565215	2420783	457.2	479	452.1	4955	4450	4875	457.2	479	452.1	4293651.7	839.6	7815.6	801.8	55111	10.3	144	10.3	7.1	698	5355	5355	6	7.166666667
10928	10928 (2019-03-24)60sec.agd	60	0	0		0	0	0	0	0	0	3295	1769	41	0	64.54%	34.65%	0.80%	0.00%	41	0.80%	6.8	1036654	1629886	1571644	203.1	319.3	307.9	3821	4668	5156	203.1	319.3	307.9	2490229.9	518.4	7935.7	487.8	27134	5.3	139	5.3	1.4	978	5105	5105	6	0
10924	10924 (2019-05-26)60sec.agd	60	0	0		0	0	0	0	0	0	3127	1709	25	0	64.33%	35.16%	0.51%	0.00%	25	0.51%	4.2	879893	1745322	1781680	181	359	366.5	2537	2544	2581	181	359	366.5	2644757.9	586.2	3523.6	544.1	36358	7.5	112	7.5	37.6	1559	4861	4861	6	0
10712	10712 (2019-06-30)60sec.agd	60	0	0		9	240	26.7	59	11	862879	2589	1431	298	0	59.96%	33.14%	6.90%	0.00%	298	6.90%	49.7	1671732	2507945	1484388	387.2	580.8	343.8	4931	6755	6416	387.2	580.8	343.8	3359744.6	836.2	10540.9	778.1	60907	14.1	139	14.1	14.6	1084	4318	4318	6	40
10929	10929 (2019-03-24)60sec.agd	60	0	0		0	0	0	0	0	0	2900	2073	61	0	57.61%	41.18%	1.21%	0.00%	61	1.21%	10.2	1377180	1664641	2166702	273.6	330.7	430.4	4285	3214	3351	273.6	330.7	430.4	3059779.7	633.9	5050.1	607.8	47004	9.3	132	9.3	6.6	1752	5034	5034	6	0
10931	10931 (2019-03-24)60sec.agd	60	0	0		0	0	0	0	0	0	3497	1460	72	0	69.54%	29.03%	1.43%	0.00%	72	1.43%	12	965799	1834497	683978	192	364.8	136	3516	3329	5144	192	364.8	136	2183110.8	460.2	7064.4	434.1	43846	8.7	132	8.7	30.2	2695	5029	5029	6	0
10708	10708 (2019-06-30)60sec.agd	60	0	0		13	203	15.6	28	10	634600	4192	1104	349	0	74.26%	19.56%	6.18%	0.00%	349	6.18%	58.2	1660757	1665311	1678754	294.2	295	297.4	5329	3844	5790	294.2	295	297.4	2889565.6	564.3	7715.7	511.9	66834	11.8	170	11.8	2.2	618	5645	5645	6	33.83333333
10707	10707 (2019-06-30)60sec.agd	60	0	0		0	0	0	0	0	0	2188	2393	26	0	47.49%	51.94%	0.56%	0.00%	26	0.56%	4.3	1262031	1879336	2413169	273.9	407.9	523.8	3080	2689	2848	273.9	407.9	523.8	3308777.8	750.6	4019.2	718.2	52955	11.5	108	11.5	1.5	734	4607	4607	6	0
10094	10094 (2019-03-24)60sec.agd	60	0	0		0	0	0	0	0	0	3137	1439	7	0	68.45%	31.40%	0.15%	0.00%	7	0.15%	1.2	648027	1477717	1215249	141.4	322.4	265.2	2386	2894	2533	141.4	322.4	265.2	2020004.1	468.2	3732	440.8	27664	6	116	6	3.2	1142	4583	4583	6	0
10249	10249 (2019-06-02)60sec.agd	60	0	0		0	0	0	0	0	0	3935	1227	0	0	76.23%	23.77%	0.00%	0.00%	0	0.00%	0	502099	663490	1375586	97.3	128.5	266.5	1912	2262	2828	97.3	128.5	266.5	1607656.4	332.6	3831.1	311.4	14815	2.9	106	2.9	6.2	676	5162	5162	6	0
10098	10098 (2019-03-17)60sec.agd	60	0	0		10	174	17.4	41	10	416535	3945	1847	235	0	65.46%	30.65%	3.90%	0.00%	235	3.90%	39.2	1464027	2584206	2841155	242.9	428.8	471.4	4137	3969	4179	242.9	428.8	471.4	4110189.5	734.8	6539.2	682	51068	8.5	136	8.5	2.7	911	6027	6027	6	29
10267	10267 (2019-06-16)60sec.agd	60	0	0		1	10	10	10	10	22095	4445	910	22	0	82.67%	16.92%	0.41%	0.00%	22	0.41%	3.7	430389	860465	1268295	80	160	235.9	2657	2332	2322	80	160	235.9	1591919.3	315.8	3234.4	296.1	17834	3.3	121	3.3	2.1	481	5377	5377	6	1.666666667
10265	10265 (2019-06-16)60sec.agd	60	0	0		1	10	10	10	10	23331	4646	679	21	0	86.91%	12.70%	0.39%	0.00%	21	0.39%	3.5	325293	746589	1424258	60.8	139.7	266.4	3023	3878	3701	60.8	139.7	266.4	1640646.7	326.3	6113.9	306.9	9834	1.8	105	1.8	0.3	142	5346	5346	6	1.666666667
10264	10264 (2019-06-16)60sec.agd	60	0	0		0	0	0	0	0	0	3034	1720	49	0	63.17%	35.81%	1.02%	0.00%	49	1.02%	8.2	1117693	689865	1415821	232.7	143.6	294.8	3797	2823	2983	232.7	143.6	294.8	1931243.2	450.5	4766	402.1	23254	4.8	117	4.8	0.7	113	4803	4803	6	0
10099	10099 (2019-03-17)60sec.agd	60	0	0		0	0	0	0	0	0	3310	2487	245	0	54.78%	41.16%	4.05%	0.00%	245	4.05%	40.8	2095717	2754596	4623742	346.9	455.9	765.3	5734	5128	6111	346.9	455.9	765.3	5775709.4	1014.6	8709.5	955.9	66297	11	125	11	0.2	533	6042	6042	6	0
10227	10227 (2019-09-08)60sec.agd	60	0	0		2	75	37.5	38	37	188007	3152	1748	144	3	62.45%	34.63%	2.85%	0.06%	147	2.91%	24.5	1580217	1752970	1514428	313.1	347.3	300.1	9653	8714	10631	313.1	347.3	300.1	2804190	591.1	15197.3	555.6	37885	7.5	119	7.5	4.1	561	5047	5047	6	12.5
10225	10225 (2019-06-09)60sec.agd	60	0	0		2	38	19	20	18	107437	4301	2226	56	0	65.33%	33.81%	0.85%	0.00%	56	0.85%	9.3	1111761	2988896	1738892	168.9	454	264.1	3606	3147	3345	168.9	454	264.1	3632252.4	580.8	4588.5	551.8	40496	6.2	110	6.2	17.8	3687	6583	6583	6	6.333333333
10223	10223 (2019-05-12)60sec.agd	60	0	0		0	0	0	0	0	0	3956	1847	41	0	67.69%	31.61%	0.70%	0.00%	41	0.70%	6.8	1053601	1930842	1492188	180.3	330.4	255.3	3888	3491	4761	180.3	330.4	255.3	2657978.7	480.5	6968.4	454.8	29364	5	111	5	40.6	3260	5844	5844	6	0
10110	10110 (2019-04-07)60sec.agd	60	0	0		13	189	14.5	28	10	546262	2731	1979	301	0	54.50%	39.49%	6.01%	0.00%	301	6.01%	50.2	1960701	1778519	2567896	391.3	354.9	512.5	4098	2756	3355	391.3	354.9	512.5	3688030.4	786.3	4978.7	736	60160	12	131	12	0.5	196	5011	5011	6	31.5
10111	10111 (2019-04-07)60sec.agd	60	0	0		10	166	16.6	29	10	471328	3541	1200	231	0	71.22%	24.14%	4.65%	0.00%	231	4.65%	38.5	1318971	1243343	1217528	265.3	250.1	244.9	3821	2603	3753	265.3	250.1	244.9	2183566.1	501.8	4472.8	439.2	48584	9.8	126	9.8	14.5	2633	4972	4972	6	27.66666667
10115	10115 (2019-03-24)60sec.agd	60	0	0		7	131	18.7	34	10	366323	3323	1420	186	0	67.42%	28.81%	3.77%	0.00%	186	3.77%	31	1317306	1610218	1663382	267.3	326.7	337.5	3927	2745	2995	267.3	326.7	337.5	2663632.3	584	4432.4	540.4	44941	9.1	104	9.1	47.3	4229	4929	4929	6	21.83333333
10271	10271 (2019-03-31)60sec.agd	60	0	0		1	13	13	13	13	35479	3264	1522	90	0	66.94%	31.21%	1.85%	0.00%	90	1.85%	15	991332	1421477	1333502	203.3	291.5	273.5	3647	4440	3693	203.3	291.5	273.5	2186678.7	486.4	5841.2	448.5	35984	7.4	134	7.4	9.8	2972	4876	4876	6	2.166666667
10458	10458 (2019-11-03)60sec.agd	60	0	0		0	0	0	0	0	0	3668	1562	110	0	68.69%	29.25%	2.06%	0.00%	110	2.06%	18.3	1138676	1604002	1787226	213.2	300.4	334.7	4698	5670	5088	213.2	300.4	334.7	2657740.1	527.9	7268	497.7	35886	6.7	131	6.7	38.6	5962	5340	5340	6	0
10454	10454 (2019-11-03)60sec.agd	60	0	0		0	0	0	0	0	0	2711	1616	88	0	61.40%	36.60%	1.99%	0.00%	88	1.99%	14.7	1081861	1229491	2241822	245	278.5	507.8	5194	2883	4559	245	278.5	507.8	2776299.2	665.2	6101.7	628.8	43528	9.9	134	9.9	14.6	2104	4415	4415	6	0
10453	10453 (2019-11-03)60sec.agd	60	0	0		0	0	0	0	0	0	3785	774	1	0	83.00%	16.97%	0.02%	0.00%	1	0.02%	0.2	306936	607813	921108	67.3	133.3	202	3705	3952	4507	67.3	133.3	202	1145463.4	272.5	7046.9	251.2	8746	1.9	91	1.9	2	973	4560	4560	6	0
10084	10084 (2019-03-24)60sec.agd	60	0	0		0	0	0	0	0	0	3218	2207	48	0	58.80%	40.33%	0.88%	0.00%	48	0.88%	8	1216420	2007841	3073615	222.3	366.9	561.6	3716	2979	3144	222.3	366.9	561.6	3867584.8	748.3	4925.8	706.7	31330	5.7	114	5.7	5	1191	5473	5473	6	0
10464	10464 (2019-10-20)60sec.agd	60	0	0		0	0	0	0	0	0	2688	2816	86	0	48.09%	50.38%	1.54%	0.00%	86	1.54%	14.3	1946516	2422136	3239922	348.2	433.3	579.6	4693	3860	5869	348.2	433.3	579.6	4489182.8	855.2	7171.9	803.1	39926	7.1	103	7.1	3.5	1168	5590	5590	6	0
10461	10461 (2019-10-20)60sec.agd	60	0	0		21	272	13	24	10	838593	1959	1616	450	17	48.47%	39.98%	11.13%	0.42%	467	11.55%	77.8	2545393	2550843	2914220	629.7	631.1	721	12316	8408	6229	629.7	631.1	721	4634490.7	1205.4	13937.1	1146.6	74496	18.4	136	18.4	12.8	2178	4042	4042	6	45.33333333
10450	10450 (2019-10-13)60sec.agd	60	0	0		1	17	17	17	17	68117	3314	1129	106	2	72.82%	24.81%	2.33%	0.04%	108	2.37%	18	995732	941950	1217627	218.8	207	267.6	6332	2701	4340	218.8	207	267.6	1833403.3	477.1	6797	402.9	13385	2.9	60	2.9	1.7	2194	4551	4551	6	2.833333333
10285	10285 (2019-07-14)60sec.agd	60	0	0		5	91	18.2	48	10	239013	3812	1565	188	0	68.50%	28.12%	3.38%	0.00%	188	3.38%	31.3	1462861	2163020	1735741	262.9	388.7	311.9	4675	5050	4391	262.9	388.7	311.9	3135508.7	595	7197.9	563.4	52849	9.5	152	9.5	1.6	393	5565	5565	6	15.16666667
10283	10283 (2019-07-07)60sec.agd	60	0	0		0	0	0	0	0	0	3442	1840	40	0	64.67%	34.57%	0.75%	0.00%	40	0.75%	6.7	1289653	1736982	1803930	242.3	326.4	339	3913	3593	3386	242.3	326.4	339	2816820	557.6	4913	529.3	27694	5.2	94	5.2	31.7	3516	5322	5322	6	0
10272	10272 (2019-03-31)60sec.agd	60	0	0		7	79	11.3	12	10	248820	2875	2535	336	1	50.03%	44.11%	5.85%	0.02%	337	5.86%	56.2	2785039	3461593	3085022	484.6	602.3	536.8	7703	6063	7897	484.6	602.3	536.8	5408921.2	986	11184.4	941.2	77180	13.4	133	13.4	1.2	360	5747	5747	6	13.16666667
10300	10300 (2019-07-21)60sec.agd	60	0	0		7	285	40.7	115	11	1143201	3883	1624	346	47	65.81%	27.53%	5.86%	0.80%	393	6.66%	65.5	2478609	1717041	3106086	420.1	291	526.5	7700	4596	5470	420.1	291	526.5	4328914.7	781.7	8534.6	733.7	77558	13.1	168	13.1	11.2	2617	5900	5900	6	47.5
10296	10296 (2019-07-21)60sec.agd	60	0	0		0	0	0	0	0	0	2879	1853	98	0	59.61%	38.36%	2.03%	0.00%	98	2.03%	16.3	1290434	1082912	1947324	267.2	224.2	403.2	4593	3643	4158	267.2	224.2	403.2	2574876.5	570.4	6087.9	533.1	34384	7.1	124	7.1	5.6	1185	4830	4830	6	0
10287	10287 (2019-07-14)60sec.agd	60	0	0		0	0	0	0	0	0	3500	2357	70	0	59.05%	39.77%	1.18%	0.00%	70	1.18%	11.7	1369095	2639446	1947693	231	445.3	328.6	3700	3818	4357	231	445.3	328.6	3554518.9	627.7	5564.6	599.7	45455	7.7	127	7.7	3.2	1172	5927	5927	6	0
10143	10143 (2019-04-28)60sec.agd	60	0	0		10	190	19	30	10	773516	2242	2566	213	19	44.48%	50.91%	4.23%	0.38%	232	4.60%	38.7	2594118	3378540	3147767	514.7	670.3	624.6	8388	6156	4759	514.7	670.3	624.6	5296453.3	1116.2	10708.8	1050.9	79160	15.7	135	15.7	13.2	1336	5040	5040	6	31.66666667
10182	10182 (2019-05-05)60sec.agd	60	0	0		2	39	19.5	24	15	98684	3529	1315	62	0	71.93%	26.80%	1.26%	0.00%	62	1.26%	10.3	781427	1478046	1257634	159.3	301.3	256.3	3133	3148	5227	159.3	301.3	256.3	2092102.2	449.8	6754.9	426.4	30623	6.2	126	6.2	3.8	2052	4906	4906	6	6.5
10181	10181 (2019-05-05)60sec.agd	60	0	0		9	109	12.1	19	10	294434	1782	2498	411	0	37.99%	53.25%	8.76%	0.00%	411	8.76%	68.5	2966448	2715686	4542954	632.4	578.9	968.4	5315	3050	4179	632.4	578.9	968.4	6067387.8	1353.8	6356.1	1293.4	75994	16.2	119	16.2	1.2	226	4691	4691	6	18.16666667
10190	10190 (2019-05-05)60sec.agd	60	0	0		0	0	0	0	0	0	2693	2598	88	0	50.07%	48.30%	1.64%	0.00%	88	1.64%	14.7	2018860	1538035	3721042	375.3	285.9	691.8	3373	3829	4774	375.3	285.9	691.8	4504164.8	875.3	6755.6	837.4	64681	12	134	12	1.2	933	5379	5379	6	0
10135	10135 (2019-03-31)60sec.agd	60	0	0		0	0	0	0	0	0	4648	766	7	0	85.74%	14.13%	0.13%	0.00%	7	0.13%	1.2	345759	458949	1234171	63.8	84.7	227.7	3058	4181	4178	63.8	84.7	227.7	1361382.2	267.4	6534.8	251.1	10987	2	107	2	0.2	262	5421	5421	6	0
10141	10141 (2019-04-28)60sec.agd	60	0	0		10	154	15.4	29	10	380542	2082	1707	358	2	50.18%	41.14%	8.63%	0.05%	360	8.68%	60	2012787	2234411	2560693	485.1	538.5	617.2	6202	6814	4234	485.1	538.5	617.2	3949816.8	1053.1	10052.1	952	80788	19.5	117	19.5	103	4663	4149	4149	6	25.66666667
10175	10175 (2019-09-01)60sec.agd	60	0	0		2	23	11.5	12	11	50651	3433	1329	43	0	71.45%	27.66%	0.89%	0.00%	43	0.89%	7.2	776894	1273300	1133333	161.7	265	235.9	3801	3624	3363	161.7	265	235.9	1873312.8	422.8	6236.2	389.9	28584	5.9	125	5.9	54.5	4072	4805	4805	6	3.833333333
10167	10167 (2019-04-28)60sec.agd	60	0	0		16	240	15	24	10	638435	2872	2316	413	0	51.28%	41.35%	7.37%	0.00%	413	7.37%	68.8	2539267	2146862	2908009	453.4	383.3	519.2	4769	2670	4035	453.4	383.3	519.2	4417398.5	843.4	5553.8	788.7	75131	13.4	135	13.4	23.3	5000	5601	5601	6	40
10166	10166 (2019-04-28)10sec.agd	10	0	0		0	0	0	0	0	0	4049.5	683.1666667	23.33333333	0	85.15%	14.36%	0.49%	0.00%	23.33333333	0.49%	3.9	438060	782679	1031424	15.4	27.4	36.1	963	1409	1043	92.1	164.6	216.9	1366864.5	52.6	1949.8	287.4	15868	0.6	21	3.3	0	57	28536	4756	6	0
10161	10161 (2019-04-28)60sec.agd	60	0	0		0	0	0	0	0	0	3377	1597	74	0	66.90%	31.64%	1.47%	0.00%	74	1.47%	12.3	1118358	1501333	1239760	221.5	297.4	245.6	4551	3303	4405	221.5	297.4	245.6	2245379.8	470.9	5206.1	444.8	35223	7	121	7	1.9	892	5048	5048	6	0
10152	10152 (2019-04-28)60sec.agd	60	0	0		3	30	10	10	10	75144	1213	2761	350	0	28.05%	63.85%	8.09%	0.00%	350	8.09%	58.3	3261023	2891118	4764053	754.2	668.6	1101.8	4433	2838	5621	754.2	668.6	1101.8	6456704.7	1563	6583.5	1493.2	76139	17.6	112	17.6	13.7	1973	4324	4324	6	5
10171	10171 (2019-09-15)60sec.agd	60	0	0		6	120	20	34	12	344538	3122	2260	204	0	55.89%	40.46%	3.65%	0.00%	204	3.65%	34	1808669	2029473	2662924	323.8	363.3	476.7	4491	3005	6571	323.8	363.3	476.7	3805418.3	731.3	7197.9	681.2	56021	10	125	10	66.6	4954	5586	5586	6	20
10154	10154 (2019-09-01)60sec.agd	60	0	0		12	333	27.8	69	10	1044596	3697	1460	422	0	66.27%	26.17%	7.56%	0.00%	422	7.56%	70.3	2038148	1748615	3258165	365.3	313.4	584	4590	3284	5380	365.3	313.4	584	4222243.6	814.3	6788.9	756.8	84763	15.2	190	15.2	2.1	487	5579	5579	6	55.5
10134	10134 (2019-03-31)60sec.agd	60	0	0		5	76	15.2	16	14	240454	3379	1644	175	0	65.01%	31.63%	3.37%	0.00%	175	3.37%	29.2	1392515	1967488	2090973	267.9	378.5	402.3	5818	3508	5136	267.9	378.5	402.3	3190967.7	648.5	8125.8	613.9	38873	7.5	128	7.5	18.1	4085	5198	5198	6	12.66666667
10127	10127 (2019-05-05)60sec.agd	60	0	0		0	0	0	0	0	0	4743	2908	49	0	61.60%	37.77%	0.64%	0.00%	49	0.64%	8.2	1398348	3108569	1824523	181.6	403.7	237	4257	3750	3563	181.6	403.7	237	3866194.8	536.4	5473.1	502.1	45399	5.9	130	5.9	1.4	385	7700	7700	6	0
10209	10209 (2019-05-05)60sec.agd	60	0	0		0	0	0	0	0	0	3434	1939	28	0	63.58%	35.90%	0.52%	0.00%	28	0.52%	4.7	998411	1523644	2131113	184.9	282.1	394.6	3934	3497	5018	184.9	282.1	394.6	2803561.7	548.7	7272.3	519.1	29380	5.4	123	5.4	0.5	165	5401	5401	6	0
10131	10131 (2019-03-31)60sec.agd	60	0	0		0	0	0	0	0	0	3414	1653	2	0	67.35%	32.61%	0.04%	0.00%	2	0.04%	0.3	656080	1204532	1560916	129.4	237.6	307.9	2522	2501	3238	129.4	237.6	307.9	2077931	433.2	4806.3	409.9	16884	3.3	84	3.3	0.2	92	5069	5069	6	0
10123	10123 (2019-05-05)60sec.agd	60	0	0		0	0	0	0	0	0	3347	1483	23	0	68.97%	30.56%	0.47%	0.00%	23	0.47%	3.8	695678	936031	1101867	143.4	192.9	227	3673	4661	4467	143.4	192.9	227	1604441.6	354.3	6769.4	330.6	18096	3.7	100	3.7	0.5	373	4853	4853	6	0
10220	10220 (2019-05-12)60sec.agd	60	0	0		0	0	0	0	0	0	3783	2456	27	0	60.37%	39.20%	0.43%	0.00%	27	0.43%	4.5	1417477	2683983	3098924	226.2	428.3	494.6	4056	3762	4441	226.2	428.3	494.6	4337780	721.8	6005.6	692.3	46277	7.4	110	7.4	9.8	1550	6266	6266	6	0
10124	10124 (2019-05-05)60sec.agd	60	0	0		0	0	0	0	0	0	3756	1178	104	0	74.55%	23.38%	2.06%	0.00%	104	2.06%	17.3	1018628	1038191	1545225	202.2	206.1	306.7	3725	2657	2705	202.2	206.1	306.7	2122065.9	444.5	4883.9	421.2	37751	7.5	120	7.5	3.8	367	5038	5038	6	0
10132	10132 (2019-03-31)60sec.agd	60	0	0		0	0	0	0	0	0	2494	2316	246	0	49.33%	45.81%	4.87%	0.00%	246	4.87%	41	2235315	1903110	3504349	442.1	376.4	693.1	4627	5022	6495	442.1	376.4	693.1	4571534	945.3	9242.1	904.2	50256	9.9	132	9.9	134	2229	5056	5056	6	0
10203	10203 (2019-03-24)60sec.agd	60	0	0		2	27	13.5	17	10	68673	3769	1742	98	0	67.20%	31.06%	1.75%	0.00%	98	1.75%	16.3	1194091	1884015	2286962	212.9	335.9	407.7	5218	3668	6436	212.9	335.9	407.7	3194614.4	606.3	9061.1	569.6	46000	8.2	123	8.2	9.5	1604	5609	5609	6	4.5
10202	10202 (2019-03-24)60sec.agd	60	0	0		0	0	0	0	0	0	3078	1354	12	0	69.26%	30.47%	0.27%	0.00%	12	0.27%	2	617908	1321564	881208	139	297.4	198.3	3199	4602	4000	139	297.4	198.3	1704367.7	406.2	6028.7	383.5	19692	4.4	126	4.4	10.5	4789	4444	4444	6	0
10133	10133 (2019-04-07)60sec.agd	60	0	0		17	313	18.4	29	10	1010239	2739	2093	401	1	52.33%	39.99%	7.66%	0.02%	402	7.68%	67	2612625	2347356	3116599	499.2	448.5	595.5	6015	4514	5751	499.2	448.5	595.5	4695644.7	938.1	9232.1	897.1	56843	10.9	121	10.9	11.1	1506	5234	5234	6	52.16666667
10207	10207 (2019-03-24)60sec.agd	60	0	0		2	29	14.5	16	13	90116	2794	1724	64	0	60.98%	37.63%	1.40%	0.00%	64	1.40%	10.7	1007653	1848535	1952219	219.9	403.4	426.1	4465	5797	4333	219.9	403.4	426.1	2871167.9	665.4	7493.2	626.6	31957	7	126	7	0.9	411	4582	4582	6	4.833333333
10206	10206 (2019-03-24)60sec.agd	60	0	0		0	0	0	0	0	0	2376	3612	44	0	39.39%	59.88%	0.73%	0.00%	44	0.73%	7.3	2407422	3353543	2745655	399.1	556	455.2	5032	6126	5851	399.1	556	455.2	4957877.8	857.4	9853.1	821.9	65719	10.9	116	10.9	1.5	417	6032	6032	6	0
10204	10204 (2019-03-24)60sec.agd	60	0	0		3	53	17.7	22	10	197316	2591	1899	139	4	55.92%	40.99%	3.00%	0.09%	143	3.09%	23.8	1732175	1887661	1910705	373.9	407.4	412.4	7163	6448	7308	373.9	407.4	412.4	3196011.2	738.8	8488.8	689.8	40801	8.8	136	8.8	6.6	1959	4633	4633	6	8.833333333
10475	10475 (2019-10-27)60sec.agd	60	0	0		2	30	15	17	13	104070	1876	2519	276	2	40.15%	53.91%	5.91%	0.04%	278	5.95%	46.3	2727960	2742126	4162116	583.8	586.8	890.7	6622	4078	4704	583.8	586.8	890.7	5681921.4	1274	7515.9	1215.9	53943	11.5	119	11.5	226.3	5000	4673	4673	6	5
10623	10623 (2019-05-19)60sec.agd	60	0	0		2	22	11	12	10	52694	2719	2346	98	0	52.66%	45.44%	1.90%	0.00%	98	1.90%	16.3	1801411	2846693	2397072	348.9	551.4	464.3	3704	3661	4278	348.9	551.4	464.3	4134573.4	835.8	5467.2	800.8	50598	9.8	123	9.8	0.1	508	5163	5163	6	3.666666667
10614	10614 (2019-05-19)60sec.agd	60	0	0		2	78	39	52	26	412353	2719	1633	85	34	60.81%	36.52%	1.90%	0.76%	119	2.66%	19.8	1331461	1341524	2068182	297.8	300.1	462.6	7754	5193	5663	297.8	300.1	462.6	2801758.7	681.3	9877.1	626.7	33522	7.5	147	7.5	5.4	3210	4471	4471	6	13
10056	10056 (2019-03-17)60sec.agd	60	0	0		11	131	11.9	24	10	324100	3032	1721	215	0	61.03%	34.64%	4.33%	0.00%	215	4.33%	35.8	1459784	1646788	1347311	293.8	331.5	271.2	3565	2420	2229	293.8	331.5	271.2	2580334.7	559.6	4251.9	519.4	64292	12.9	150	12.9	8.1	2438	4968	4968	6	21.83333333
10631	10631 (2019-05-26)60sec.agd	60	0	0		0	0	0	0	0	0	2802	1625	58	0	62.47%	36.23%	1.29%	0.00%	58	1.29%	9.7	1085950	1192345	1195997	242.1	265.9	266.7	3349	2339	3771	242.1	265.9	266.7	2007830.4	474.6	5501.5	447.7	30227	6.7	107	6.7	10.1	1060	4485	4485	6	0
10047	10047 (2019-03-03)60sec.agd	60	0	0		0	0	0	0	0	0	3203	2031	86	0	60.21%	38.18%	1.62%	0.00%	86	1.62%	14.3	1337638	1618495	2071901	251.4	304.2	389.5	5232	5232	7804	251.4	304.2	389.5	2949843.3	583	10204.9	554.5	39562	7.4	125	7.4	0.1	279	5320	5320	6	0
10625	10625 (2019-05-19)60sec.agd	60	0	0		1	12	12	12	12	27959	2688	2034	136	2	55.31%	41.85%	2.80%	0.04%	138	2.84%	23	1567368	1418724	2137593	322.5	291.9	439.8	9186	4519	6755	322.5	291.9	439.8	3006447.1	672.3	9623.6	618.6	34551	7.1	115	7.1	4	1715	4860	4860	6	2
10061	10061 (2019-03-10)60sec.agd	60	0	0		5	91	18.2	26	11	366239	2662	1525	250	0	60.00%	34.37%	5.63%	0.00%	250	5.63%	41.7	1929043	1102123	1812785	434.8	248.4	408.6	5759	3357	5338	434.8	248.4	408.6	2867415.5	682.5	6335.9	646.3	39034	8.8	112	8.8	5.6	942	4437	4437	6	15.16666667
10604	10604 (2019-11-03)60sec.agd	60	0	0		1	10	10	10	10	28287	2156	1915	117	0	51.48%	45.73%	2.79%	0.00%	117	2.79%	19.5	1493285	2107956	2112586	356.6	503.3	504.4	5549	3545	3606	356.6	503.3	504.4	3337124.2	847.5	6470.5	796.8	39604	9.5	133	9.5	1	291	4188	4188	6	1.666666667
10603	10603 (2019-10-06)60sec.agd	60	0	0		0	0	0	0	0	0	2297	2245	142	0	49.04%	47.93%	3.03%	0.00%	142	3.03%	23.7	1827602	1925209	2355899	390.2	411	503	4745	2933	3458	390.2	411	503	3549199.7	804.3	5597.4	757.7	71841	15.3	147	15.3	18.9	4161	4684	4684	6	0
10591	10591 (2019-06-02)60sec.agd	60	0	0		0	0	0	0	0	0	2486	2822	7	0	46.77%	53.10%	0.13%	0.00%	7	0.13%	1.2	1656844	3182825	3972029	311.7	598.8	747.3	2319	3341	4138	311.7	598.8	747.3	5352805	1038.9	4587.4	1007.1	48585	9.1	105	9.1	3	828	5315	5315	6	0
10607	10607 (2019-08-18)60sec.agd	60	0	0		0	0	0	0	0	0	3924	473	29	2	88.62%	10.68%	0.65%	0.05%	31	0.70%	5.2	371468	421433	801549	83.9	95.2	181	7620	6393	7500	83.9	95.2	181	978813.1	231.8	12014	221.1	11323	2.6	114	2.6	19.1	1942	4428	4428	6	0
10606	10606 (2019-08-18)60sec.agd	60	0	0		2	22	11	11	11	59242	3114	1958	180	0	59.29%	37.28%	3.43%	0.00%	180	3.43%	30	1849341	1803173	1682180	352.1	343.3	320.3	3666	2783	3365	352.1	343.3	320.3	3082405.6	618.7	4943.5	586.9	37494	7.1	113	7.1	1	547	5252	5252	6	3.666666667
10217	10217 (2019-05-12)60sec.agd	60	0	0		1	18	18	18	18	57725	3228	1906	110	0	61.56%	36.35%	2.10%	0.00%	110	2.10%	18.3	1336522	2112079	3317185	254.9	402.8	632.6	4625	2991	4153	254.9	402.8	632.6	4153418.5	835.1	5939.5	792	33246	6.3	127	6.3	4	1670	5244	5244	6	3
10651	10651 (2019-08-11)60sec.agd	60	0	0		4	107	26.8	39	12	320872	2973	2502	182	1	52.55%	44.22%	3.22%	0.02%	183	3.23%	30.5	1965616	2222191	2277052	347.4	392.8	402.4	6484	4610	4667	347.4	392.8	402.4	3739885.7	705.9	7503	661	47275	8.4	167	8.4	16.4	2760	5658	5658	6	17.83333333
10648	10648 (2019-06-23)60sec.agd	60	0	0		5	73	14.6	22	10	225546	3298	2361	324	0	55.12%	39.46%	5.42%	0.00%	324	5.42%	54	2467215	3490946	3078940	412.4	583.5	514.6	4690	4776	3744	412.4	583.5	514.6	5268180.5	942.5	6383.5	880.5	63652	10.6	148	10.6	17.6	1261	5983	5983	6	12.16666667
10015	10015 (2019-03-10)60sec.agd	60	0	0		2	32	16	19	13	95950	3791	1148	78	0	75.56%	22.88%	1.55%	0.00%	78	1.55%	13	694642	1164713	1439253	138.5	232.2	286.9	4138	3624	4138	138.5	232.2	286.9	1977506.8	432.9	6058.3	394.2	23513	4.7	121	4.7	3.3	1026	5017	5017	6	5.333333333
10669	10669 (2019-10-06)60sec.agd	60	0	0		0	0	0	0	0	0	2896	1700	95	0	61.74%	36.24%	2.03%	0.00%	95	2.03%	15.8	1247059	1654315	2128227	265.8	352.7	453.7	3833	3201	3226	265.8	352.7	453.7	2970061.4	672.7	4952.4	633.1	31815	6.8	120	6.8	4.3	981	4691	4691	6	0
10662	10662 (2019-06-30)60sec.agd	60	0	0		0	0	0	0	0	0	6078	1726	5	0	77.83%	22.10%	0.06%	0.00%	5	0.06%	0.8	738785	942042	1158987	94.6	120.6	148.4	4503	3948	4755	94.6	120.6	148.4	1666282.5	234.8	7646.8	213.4	17742	2.3	106	2.3	2.5	1195	7809	7809	6	0
10657	10657 (2019-11-03)60sec.agd	60	0	0		5	71	14.2	29	10	186454	6259	1779	140	0	76.53%	21.75%	1.71%	0.00%	140	1.71%	23.3	1176820	1931736	1674229	143.9	236.2	204.7	3910	3656	3107	143.9	236.2	204.7	2814169.9	370.6	5319.8	344.1	44901	5.5	123	5.5	0.9	483	8178	8178	6	11.83333333
10643	10643 (2019-06-02)60sec.agd	60	0	0		0	0	0	0	0	0	2711	2351	90	0	52.62%	45.63%	1.75%	0.00%	90	1.75%	15	1643199	2843768	2718333	318.9	552	527.6	5200	4569	4752	318.9	552	527.6	4263385.2	879	6184.8	827.5	49169	9.5	134	9.5	1.7	332	5152	5152	6	0
10632	10632 (2019-05-26)60sec.agd	60	0	0		0	0	0	0	0	0	3654	1418	34	1	71.55%	27.77%	0.67%	0.02%	35	0.69%	5.8	781144	989212	1580739	153	193.7	309.5	7050	3346	8851	153	193.7	309.5	2021747.3	421.1	10443.3	395.9	20940	4.1	115	4.1	0.2	177	5107	5107	6	0
10031	10031 (2019-03-03)60sec.agd	60	0	0		5	66	13.2	20	10	180737	3379	1358	189	0	68.60%	27.57%	3.84%	0.00%	189	3.84%	31.5	1289068	1531127	1409504	261.7	310.8	286.1	5867	3862	4086	261.7	310.8	286.1	2448008.9	533.4	6467.6	497	48827	9.9	154	9.9	24	4269	4926	4926	6	11
10032	10032 (2019-03-03)60sec.agd	60	0	0		3	53	17.7	26	13	158209	2961	1573	207	3	62.42%	33.16%	4.36%	0.06%	210	4.43%	35	1523198	1794881	2396191	321.1	378.3	505.1	6814	3616	5963	321.1	378.3	505.1	3359086.4	745.1	8092.3	708.1	43023	9.1	124	9.1	18.9	3452	4744	4744	6	8.833333333
10640	10640 (2019-05-26)60sec.agd	60	0	0		1	14	14	14	14	41175	2474	2721	148	0	46.30%	50.93%	2.77%	0.00%	148	2.77%	24.7	2044775	2110666	2924754	382.7	395	547.4	5023	4214	6699	382.7	395	547.4	4146106.8	820.8	8950.2	776	40490	7.6	123	7.6	9.1	487	5343	5343	6	2.333333333
10637	10637 (2019-05-26)60sec.agd	60	0	0		0	0	0	0	0	0	1985	3298	142	0	36.59%	60.79%	2.62%	0.00%	142	2.62%	23.7	2602065	4064168	5518157	479.6	749.2	1017.2	4537	3890	5016	479.6	749.2	1017.2	7330638.5	1401.7	6096.8	1351.3	80984	14.9	127	14.9	4.6	1267	5425	5425	6	0
10633	10633 (2019-05-26)60sec.agd	60	0	0		1	11	11	11	11	28715	3084	1810	44	0	62.45%	36.65%	0.89%	0.00%	44	0.89%	7.3	961440	1481774	1873554	194.7	300.1	379.4	2901	2996	3253	194.7	300.1	379.4	2574922.5	554	4867.2	521.5	32299	6.5	111	6.5	4.8	1900	4938	4938	6	1.833333333
10069	10069 (2019-03-10)60sec.agd	60	0	0		8	106	13.3	22	10	312641	2555	1673	254	4	56.95%	37.29%	5.66%	0.09%	258	5.75%	43	1744340	1836429	2033001	388.8	409.4	453.2	8163	7300	6846	388.8	409.4	453.2	3247812.6	766.2	10448.6	724	52425	11.7	142	11.7	1.6	823	4486	4486	6	17.66666667
10074	10074 (2019-03-24)60sec.agd	60	0	0		0	0	0	0	0	0	3864	1828	14	0	67.72%	32.04%	0.25%	0.00%	14	0.25%	2.3	1023517	1067190	1127489	179.4	187	197.6	3203	2877	3586	179.4	187	197.6	1859492.7	344.8	5174.5	325.9	21088	3.7	91	3.7	0.4	175	5706	5706	6	0
10083	10083 (2019-03-24)60sec.agd	60	0	0		0	0	0	0	0	0	2943	1859	115	0	59.85%	37.81%	2.34%	0.00%	115	2.34%	19.2	1328884	2158854	1860725	270.3	439.1	378.4	4044	4407	3598	270.3	439.1	378.4	3144659.1	695.9	6752.4	639.5	40500	8.2	130	8.2	8.3	1376	4917	4917	6	0
10573	10573 (2019-08-25)60sec.agd	60	0	0		10	127	12.7	16	10	466721	2520	1959	232	0	53.49%	41.58%	4.92%	0.00%	232	4.92%	38.7	1912648	2015164	2788848	406	427.8	592	5647	4576	4650	406	427.8	592	3936595.2	882.6	7052	835.6	53086	11.3	138	11.3	44.1	4528	4711	4711	6	21.16666667
10008	10008 (2019-03-03)60sec.agd	60	0	0		0	0	0	0	0	0	2699	2377	27	0	52.89%	46.58%	0.53%	0.00%	27	0.53%	4.5	1337153	1814798	2641661	262	355.6	517.7	4022	5787	4754	262	355.6	517.7	3472728.4	716.9	7692.7	680.5	36317	7.1	103	7.1	0	34	5103	5103	6	0
10516	10516 (2019-10-06)60sec.agd	60	0	0		4	55	13.8	15	12	146649	2871	2185	122	0	55.45%	42.20%	2.36%	0.00%	122	2.36%	20.3	1504913	2151304	2393261	290.6	415.5	462.2	3469	3217	3288	290.6	415.5	462.2	3552544.2	729.6	4697.5	686.1	45024	8.7	127	8.7	66.1	4437	5178	5178	6	9.166666667
10521	10521 (2019-10-06)60sec.agd	60	0	0		0	0	0	0	0	0	3628	1230	67	0	73.66%	24.97%	1.36%	0.00%	67	1.36%	11.2	850359	1480146	1089422	172.7	300.5	221.2	5121	3660	3650	172.7	300.5	221.2	2025039	438.1	6071.4	411.2	33719	6.8	137	6.8	13.9	3529	4925	4925	6	0
10548	10548 (2019-05-12)60sec.agd	60	0	0		1	10	10	10	10	21223	3443	844	11	0	80.11%	19.64%	0.26%	0.00%	11	0.26%	1.8	373943	996142	505212	87	231.8	117.5	2341	3004	2505	87	231.8	117.5	1177867.3	291	4263.7	274.1	14745	3.4	119	3.4	15.4	3598	4298	4298	6	1.666666667
10519	10519 (2019-10-06)60sec.agd	60	0	0		2	45	22.5	33	12	126566	3517	1441	113	0	69.36%	28.42%	2.23%	0.00%	113	2.23%	18.8	1250633	1793109	1767475	246.6	353.6	348.5	3572	3293	3746	246.6	353.6	348.5	2811279.2	588	5188.7	554.4	35228	6.9	116	6.9	25.9	3168	5071	5071	6	7.5
10549	10549 (2019-06-02)60sec.agd	60	0	0		4	60	15	21	11	162918	2873	2419	111	0	53.17%	44.77%	2.05%	0.00%	111	2.05%	18.5	1413952	2869238	2774307	261.7	531	513.5	5156	3329	4671	261.7	531	513.5	4234213.8	830.3	7214.4	783.7	50209	9.3	126	9.3	46.8	3375	5403	5403	6	10
10528	10528 (2019-09-15)60sec.agd	60	0	0		1	14	14	14	14	45793	2464	2377	104	0	49.83%	48.07%	2.10%	0.00%	104	2.10%	17.3	1491880	1686610	2579868	301.7	341.1	521.7	4157	3020	5884	301.7	341.1	521.7	3424336.2	737.4	7811.7	692.5	42016	8.5	113	8.5	17.2	1751	4945	4945	6	2.333333333
10488	10488 (2019-09-22)60sec.agd	60	0	0		0	0	0	0	0	0	5134	691	1	0	88.12%	11.86%	0.02%	0.00%	1	0.02%	0.2	234797	841810	665672	40.3	144.5	114.3	2063	1645	2091	40.3	144.5	114.3	1098586.8	204.5	2854.5	188.6	6991	1.2	61	1.2	3.5	1403	5826	5826	6	0
10530	10530 (2019-09-29)60sec.agd	60	0	0		5	112	22.4	61	10	386675	2421	2186	264	2	49.68%	44.86%	5.42%	0.04%	266	5.46%	44.3	2205882	2713369	3439186	452.7	556.8	705.8	11359	7397	6259	452.7	556.8	705.8	4904720.9	1085.8	12374.9	1006.5	58848	12.1	174	12.1	124.9	4812	4873	4873	6	18.66666667
10476	10476 (2019-10-27)60sec.agd	60	0	0		5	82	16.4	27	10	211788	2149	2690	125	0	43.29%	54.19%	2.52%	0.00%	125	2.52%	20.8	1777291	2919179	2376225	358	588.1	478.7	3672	3111	3710	358	588.1	478.7	4162549	878.7	4832.7	838.5	63425	12.8	123	12.8	23.6	3006	4964	4964	6	13.66666667
10589	10589 (2019-06-02)60sec.agd	60	0	0		0	0	0	0	0	0	2657	2063	40	0	55.82%	43.34%	0.84%	0.00%	40	0.84%	6.7	1270318	1379743	2337217	266.9	289.9	491	3024	2630	5247	266.9	289.9	491	2996661.8	661.4	6049.1	629.6	38304	8	113	8	1	741	4760	4760	6	0
10076	10076 (2019-03-24)60sec.agd	60	0	0		0	0	0	0	0	0	2753	1352	14	0	66.84%	32.82%	0.34%	0.00%	14	0.34%	2.3	795296	1122517	1801204	193.1	272.5	437.3	2520	2326	2771	193.1	272.5	437.3	2266467.7	587.8	3824.6	550.2	39913	9.7	128	9.7	19.4	1323	4119	4119	6	0
10532	10532 (2019-10-06)60sec.agd	60	0	0		0	0	0	0	0	0	2715	2513	10	0	51.83%	47.98%	0.19%	0.00%	10	0.19%	1.7	1082374	2013112	2251645	206.6	384.3	429.9	3172	2728	2396	206.6	384.3	429.9	3208435.5	639	4202.2	612.5	40462	7.7	127	7.7	4.3	1023	5238	5238	6	0
10070	10070 (2019-03-17)60sec.agd	60	0	0		8	124	15.5	20	12	337228	3340	1664	225	0	63.87%	31.82%	4.30%	0.00%	225	4.30%	37.5	1620317	1782112	1578217	309.9	340.8	301.8	5697	5865	5652	309.9	340.8	301.8	2879604	581	9939.8	550.7	37861	7.2	127	7.2	0.5	676	5229	5229	6	20.66666667
10024	10024 (2019-03-17)60sec.agd	60	0	0		0	0	0	0	0	0	3506	2547	32	0	57.62%	41.86%	0.53%	0.00%	32	0.53%	4.6	1363632	3143076	1935794	224.1	516.5	318.1	3582	3502	3511	224.1	516.5	318.1	3935189.6	683.9	5024.6	646.7	49111	8.1	115	8.1	0.6	485	6085	6085	7	0
11035	11035 (2019-06-02)60sec.agd	60	0	0		9	196	21.8	38	10	704090	2998	2200	283	19	54.51%	40.00%	5.15%	0.35%	302	5.49%	43.1	2207842	2600995	2756810	401.4	472.9	501.2	6634	3061	3413	401.4	472.9	501.2	4386313.1	868.4	7290.2	797.5	78284	14.2	183	14.2	17	1660	5500	5500	7	28
10118	10118 (2019-05-05)60sec.agd	60	0	0		4	137	34.3	42	14	457821	3661	1637	214	0	66.42%	29.70%	3.88%	0.00%	214	3.88%	30.6	1492784	2030908	1817792	270.8	368.5	329.8	5014	3606	4099	270.8	368.5	329.8	3107629.2	624.2	6144.7	563.8	51717	9.4	140	9.4	2.9	2427	5512	5512	7	19.57142857
10153	10153 (2019-04-28)60sec.agd	60	0	0		0	0	0	0	0	0	4651	2520	40	1	64.49%	34.94%	0.55%	0.01%	41	0.57%	5.9	1381177	2610351	2961390	191.5	361.9	410.6	6299	6011	6823	191.5	361.9	410.6	4182273.7	620.8	10273.6	579.9	49993	6.9	106	6.9	1.1	925	7212	7212	7	0
11001	11001 (2019-05-12)60sec.agd	60	0	0		1	15	15	15	15	38899	3608	2376	70	0	59.60%	39.25%	1.16%	0.00%	70	1.16%	10	1481434	1932426	2251603	244.7	319.2	371.9	3743	4179	3480	244.7	319.2	371.9	3316418.7	575.9	5544.6	547.8	42460	7	113	7	5.2	1390	6054	6054	7	2.142857143
10156	10156 (2019-04-14)60sec.agd	60	0	0		2	22	11	12	10	51929	3246	2365	145	0	56.39%	41.09%	2.52%	0.00%	145	2.52%	20.7	1656906	1631274	2271220	287.9	283.4	394.6	5314	4363	4261	287.9	283.4	394.6	3250358.8	597.5	6955.8	564.7	40069	7	121	7	16	2839	5756	5756	7	3.142857143
10571	10571 (2019-11-03)60sec.agd	60	0	0		0	0	0	0	0	0	4531	1097	8	0	80.39%	19.46%	0.14%	0.00%	8	0.14%	1.1	489106	488001	820091	86.8	86.6	145.5	2785	3070	3744	86.8	86.6	145.5	1072342.7	210.8	5184.7	190.3	12557	2.2	98	2.2	1.4	563	5636	5636	7	0
11037	11037 (2019-09-15)60sec.agd	60	0	0		4	103	25.8	43	10	420059	4129	1678	290	15	67.56%	27.45%	4.74%	0.25%	305	4.99%	43.6	2096935	2248070	2568865	343.1	367.8	420.3	6872	4417	5908	343.1	367.8	420.3	4006247.9	697.1	7939.5	655.5	51103	8.4	124	8.4	28	3151	6112	6112	7	14.71428571
10147	10147 (2019-04-07)60sec.agd	60	0	0		1	11	11	11	11	24875	2421	2404	167	0	48.50%	48.16%	3.35%	0.00%	167	3.35%	23.9	2045425	2332323	2612223	409.7	467.2	523.3	5416	5778	6480	409.7	467.2	523.3	4055515.1	850.4	10232.7	812.4	54278	10.9	135	10.9	4.8	763	4992	4992	7	1.571428571
10086	10086 (2019-05-05)60sec.agd	60	0	0		0	0	0	0	0	0	3006	3372	91	0	46.47%	52.13%	1.41%	0.00%	91	1.41%	13	1910863	3103094	4036273	295.4	479.7	623.9	4063	2845	4307	295.4	479.7	623.9	5438022.6	882	5150.7	840.6	65593	10.1	141	10.1	0.7	994	6469	6469	7	0
10093	10093 (2019-03-17)60sec.agd	60	0	0		1	12	12	12	12	38487	4221	2765	132	1	59.29%	38.84%	1.85%	0.01%	133	1.87%	19	1983564	2746723	3012913	278.6	385.8	423.2	7093	3848	4048	278.6	385.8	423.2	4533945.1	680.8	8321.7	636.9	68563	9.6	134	9.6	2.8	1151	7119	7119	7	1.714285714
10984	10984 (2019-10-06)60sec.agd	60	0	0		3	37	12.3	17	10	90942	3500	1973	231	0	61.36%	34.59%	4.05%	0.00%	231	4.05%	33	1825528	2042602	2655522	320	358.1	465.6	4714	2677	4142	320	358.1	465.6	3815307.7	741.7	5476	668.9	57148	10	124	10	2.6	766	5704	5704	7	5.285714286
10964	10964 (2019-08-25)60sec.agd	60	0	0		7	122	17.4	25	11	403201	3642	1831	195	2	64.23%	32.29%	3.44%	0.04%	197	3.47%	28.1	1579571	1636437	2193575	278.6	288.6	386.9	7266	4142	5330	278.6	288.6	386.9	3159864.2	594.9	9087.1	557.3	54499	9.6	146	9.6	39.6	4712	5670	5670	7	17.42857143
10073	10073 (2019-03-24)60sec.agd	60	0	0		0	0	0	0	0	0	2819	2929	58	0	48.55%	50.45%	1.00%	0.00%	58	1.00%	8.3	1862738	2930951	4341572	320.8	504.8	747.8	4405	3241	7724	320.8	504.8	747.8	5559632.5	1022.6	9464.1	957.6	46688	8	129	8	3.1	1266	5806	5806	7	0
10116	10116 (2019-03-24)60sec.agd	60	0	0		6	144	24	51	10	383589	3205	2925	265	0	50.12%	45.74%	4.14%	0.00%	265	4.14%	37.9	2536607	4245278	4518353	396.7	663.8	706.5	4762	3737	4660	396.7	663.8	706.5	6698677	1106.3	7411.4	1047.5	96574	15.1	131	15.1	1.7	484	6395	6395	7	20.57142857
10062	10062 (2019-03-10)60sec.agd	60	0	0		0	0	0	0	0	0	3020	2871	151	0	49.98%	47.52%	2.50%	0.00%	151	2.50%	21.6	2059047	1803460	3257523	340.8	298.5	539.1	4527	4238	4127	340.8	298.5	539.1	4254832.4	751.7	5769.6	704.2	38374	6.4	124	6.4	5.3	3406	6042	6042	7	0
11012	11012 (2019-06-02)60sec.agd	60	0	0		3	43	14.3	16	12	152649	2513	3839	199	2	38.35%	58.58%	3.04%	0.03%	201	3.07%	28.7	3367882	3646787	4928022	513.9	556.5	752	7239	3325	3832	513.9	556.5	752	6994789.9	1123.5	7757.4	1067.4	72536	11.1	127	11.1	8.1	1316	6553	6553	7	6.142857143
10114	10114 (2019-03-24)60sec.agd	60	0	0		4	69	17.3	24	11	178801	3952	1874	115	0	66.52%	31.54%	1.94%	0.00%	115	1.94%	16.4	1253756	2291992	2494092	211	385.8	419.8	3810	3733	4627	211	385.8	419.8	3611873	636.1	6124.1	608	46649	7.9	119	7.9	44.3	4692	5941	5941	7	9.857142857
10112	10112 (2019-03-24)60sec.agd	60	0	0		0	0	0	0	0	0	5251	1636	26	0	75.96%	23.67%	0.38%	0.00%	26	0.38%	3.7	739460	1938786	1634857	107	280.5	236.5	3915	3578	3256	107	280.5	236.5	2641675.5	406.9	5334.4	382.1	26807	3.9	111	3.9	31.7	2962	6913	6913	7	0
10955	10955 (2019-07-28)60sec.agd	60	0	0		1	10	10	10	10	34820	3504	3130	39	0	52.51%	46.91%	0.58%	0.00%	39	0.58%	5.6	1571676	2787221	2733649	235.5	417.7	409.7	5227	11720	9166	235.5	417.7	409.7	4208515.6	663.8	15770.1	630.7	59760	9	120	9	15.1	4110	6673	6673	7	1.428571429
10956	10956 (2019-07-21)60sec.agd	60	0	0		0	0	0	0	0	0	6351	3125	45	0	66.71%	32.82%	0.47%	0.00%	45	0.47%	6.4	1819279	2205452	2512570	191.1	231.6	263.9	3752	2986	3354	191.1	231.6	263.9	3806153.3	422.5	4718	399.8	36202	3.8	119	3.8	16.1	4430	9521	9521	7	0
10025	10025 (2019-03-24)60sec.agd	60	0	0		0	0	0	0	0	0	3594	2382	6	0	60.08%	39.82%	0.10%	0.00%	6	0.10%	0.9	889294	1673363	2136423	148.7	279.7	357.1	3190	3190	4606	148.7	279.7	357.1	2855747	511.2	6301.1	477.4	21278	3.6	98	3.6	2	1489	5982	5982	7	0
10087	10087 (2019-05-05)60sec.agd	60	0	0		0	0	0	0	0	0	5332	2209	51	0	70.23%	29.10%	0.67%	0.00%	51	0.67%	7.3	1428046	1967163	1624467	188.1	259.1	214	4040	3991	3933	188.1	259.1	214	2923685.8	437.1	6215.1	385.1	36144	4.8	129	4.8	0.2	125	7592	7592	7	0
10089	10089 (2019-03-17)60sec.agd	60	0	0		1	11	11	11	11	26880	3008	2479	171	0	53.16%	43.81%	3.02%	0.00%	171	3.02%	24.4	2063489	2046403	4035623	364.7	361.7	713.3	5132	2598	5593	364.7	361.7	713.3	4973128.3	916.1	7188.4	879	68191	12.1	127	12.1	49.6	3331	5658	5658	7	1.571428571
10126	10126 (2019-05-05)60sec.agd	60	0	0		0	0	0	0	0	0	7296	1996	26	0	78.30%	21.42%	0.28%	0.00%	26	0.28%	3.7	850352	2027845	2107137	91.3	217.6	226.1	3797	4808	4229	91.3	217.6	226.1	3045534.5	353.6	5596.9	326.8	33742	3.6	127	3.6	1.9	562	9318	9318	7	0
10090	10090 (2019-03-17)60sec.agd	60	0	0		6	88	14.7	24	10	217368	2411	2874	233	0	43.69%	52.08%	4.22%	0.00%	233	4.22%	33.3	2539039	2847092	4899522	460.1	516	887.9	4105	3842	4550	460.1	516	887.9	6209506.2	1182.4	6673.1	1125.3	64881	11.8	132	11.8	7.5	1384	5518	5518	7	12.57142857
10055	10055 (2019-03-17)60sec.agd	60	0	0		4	63	15.8	24	10	148705	2982	2258	97	0	55.87%	42.31%	1.82%	0.00%	97	1.82%	13.9	1540277	2540009	1658007	288.6	475.9	310.7	3689	5154	3329	288.6	475.9	310.7	3401923.9	677.7	6214.1	637.4	53200	10	110	10	12.9	1353	5337	5337	7	9
10990	10990 (2019-10-20)60sec.agd	60	0	0		0	0	0	0	0	0	4671	1934	183	0	68.81%	28.49%	2.70%	0.00%	183	2.70%	26.1	1786448	1192943	1552638	263.2	175.7	228.7	4283	2912	3652	263.2	175.7	228.7	2650508.3	412.1	6337.3	390.5	33213	4.9	116	4.9	2	1046	6788	6788	7	0
10160	10160 (2019-04-28)60sec.agd	60	0	0		5	218	43.6	47	36	870104	3910	1894	232	18	64.59%	31.29%	3.83%	0.30%	250	4.13%	35.7	1837526	2794030	2583046	303.5	461.5	426.7	7792	4658	5118	303.5	461.5	426.7	4225545.2	768.2	8520.9	698	63028	10.4	168	10.4	7	950	6054	6054	7	31.14285714
10823	10823 (2019-03-17)60sec.agd	60	0	0		0	0	0	0	0	0	4298	2405	53	1	63.61%	35.59%	0.78%	0.01%	54	0.80%	7.7	1412842	2087843	2229055	209.1	309	329.9	6074	7228	5477	209.1	309	329.9	3365099.9	535.3	8462.9	498	38438	5.7	142	5.7	0.3	453	6757	6757	7	0
10717	10717 (2019-07-21)60sec.agd	60	0	0		3	50	16.7	21	10	218111	4194	2673	235	12	58.95%	37.57%	3.30%	0.17%	247	3.47%	35.3	2558995	2350955	3626538	359.7	330.5	509.8	7907	5186	7798	359.7	330.5	509.8	5022670.9	752.5	10121.1	706	70139	9.9	155	9.9	13.4	2748	7114	7114	7	7.142857143
10238	10238 (2019-08-25)60sec.agd	60	0	0		8	176	22	53	10	587352	3840	2465	316	3	57.97%	37.21%	4.77%	0.05%	319	4.82%	45.6	2253165	3667990	2205431	340.2	553.7	332.9	8506	3724	3685	340.2	553.7	332.9	4836820.1	790.4	8612.2	730.2	83094	12.5	129	12.5	2.5	1071	6624	6624	7	25.14285714
10240	10240 (2019-08-25)60sec.agd	60	0	0		6	79	13.2	14	12	198095	4267	1204	106	0	76.51%	21.59%	1.90%	0.00%	106	1.90%	15.1	842273	1754036	1270773	151	314.5	227.9	3761	4665	5566	151	314.5	227.9	2323990.1	456.6	7703.6	416.7	32935	5.9	134	5.9	23.6	4781	5577	5577	7	11.28571429
10718	10718 (2019-07-28)60sec.agd	60	0	0		0	0	0	0	0	0	5540	1748	9	0	75.92%	23.96%	0.12%	0.00%	9	0.12%	1.3	729495	1473902	1764407	100	202	241.8	3549	3562	3943	100	202	241.8	2411987.2	350	6301	330.5	23902	3.3	68	3.3	4.3	1411	7297	7297	7	0
10840	10840 (2019-04-07)60sec.agd	60	0	0		4	71	17.8	38	10	264988	3867	1671	134	0	68.18%	29.46%	2.36%	0.00%	134	2.36%	19.1	1237804	2617664	1394750	218.2	461.5	245.9	5165	4796	5276	218.2	461.5	245.9	3213977.5	602.1	8513.9	566.6	37501	6.6	117	6.6	16.1	2071	5672	5672	7	10.14285714
10847	10847 (2019-03-10)60sec.agd	60	0	0		0	0	0	0	0	0	4004	1718	105	0	68.71%	29.48%	1.80%	0.00%	105	1.80%	15	1124719	1622144	2114562	193	278.4	362.9	5399	2734	3434	193	278.4	362.9	2892700.5	540.6	6074.7	496.4	39210	6.7	117	6.7	10.3	2802	5827	5827	7	0
10231	10231 (2019-06-09)60sec.agd	60	0	0		0	0	0	0	0	0	4140	2315	36	0	63.78%	35.66%	0.55%	0.00%	36	0.55%	5.1	1289792	1936510	2580798	198.7	298.3	397.6	3394	3365	3431	198.7	298.3	397.6	3474788.2	561.8	4686.6	535.3	40095	6.2	127	6.2	3.8	739	6491	6491	7	0
10590	10590 (2019-06-02)60sec.agd	60	0	0		0	0	0	0	0	0	2310	3079	14	0	42.75%	56.99%	0.26%	0.00%	14	0.26%	2	1403548	3136025	1949968	259.8	580.4	360.9	3691	3087	2954	259.8	580.4	360.9	3950566.4	759.3	4861.4	731.2	40923	7.6	102	7.6	0	0	5403	5403	7	0
10232	10232 (2019-06-09)60sec.agd	60	0	0		4	91	22.8	33	12	373816	3391	1552	177	0	66.23%	30.31%	3.46%	0.00%	177	3.46%	25.3	1479774	2016833	2076011	289	393.9	405.5	4897	2684	3197	289	393.9	405.5	3250718.1	695.7	5371.2	634.9	44003	8.6	110	8.6	23.6	1568	5120	5120	7	13
10580	10580 (2019-06-02)60sec.agd	60	0	0		3	33	11	12	10	97244	6691	2433	152	0	72.13%	26.23%	1.64%	0.00%	152	1.64%	21.7	1795441	1779757	2372505	193.6	191.9	255.8	4339	3147	5207	193.6	191.9	255.8	3466976.1	395.3	6976.8	373.8	44930	4.8	131	4.8	7.5	3542	9276	9276	7	4.714285714
10788	10788 (2019-08-11)60sec.agd	60	0	0		4	78	19.5	30	14	247440	3556	2184	136	0	60.52%	37.17%	2.31%	0.00%	136	2.31%	19.4	1498804	2633005	2144755	255.1	448.1	365	4876	3170	5251	255.1	448.1	365	3712021.4	681.5	6788.2	631.7	45375	7.7	117	7.7	12.9	1653	5876	5876	7	11.14285714
10293	10293 (2019-07-28)60sec.agd	60	0	0		11	363	33	55	19	1382987	3893	1627	432	0	65.41%	27.34%	7.26%	0.00%	432	7.26%	61.7	2463006	1956029	2658600	413.8	328.6	446.7	5913	4139	8733	413.8	328.6	446.7	4118325.1	751.2	9884.6	691.9	70483	11.8	147	11.8	56.6	4910	5952	5952	7	51.85714286
10785	10785 (2019-08-11)60sec.agd	60	0	0		0	0	0	0	0	0	2643	4132	40	0	38.78%	60.63%	0.59%	0.00%	40	0.59%	5.7	2475291	3560727	4222818	363.2	522.5	619.6	2825	3000	3595	363.2	522.5	619.6	6052936	921.7	5138.5	888.2	98514	14.5	115	14.5	0.6	245	6815	6815	7	0
10774	10774 (2019-07-28)60sec.agd	60	0	0		0	0	0	0	0	0	3079	3657	51	0	45.37%	53.88%	0.75%	0.00%	51	0.75%	7.3	2291526	3330491	3526724	337.6	490.7	519.6	3955	3672	3549	337.6	490.7	519.6	5364796.7	836.4	5509.1	790.5	72786	10.7	131	10.7	4.6	3065	6787	6787	7	0
10511	10511 (2019-09-08)60sec.agd	60	0	0		14	320	22.9	56	10	1080625	3255	2464	610	0	51.43%	38.93%	9.64%	0.00%	610	9.64%	87.1	3715154	3101943	4853427	587	490.1	766.9	5951	6070	5757	587	490.1	766.9	6854208.4	1136.1	8841.5	1083	77443	12.2	122	12.2	63.9	3304	6329	6329	7	45.71428571
10258	10258 (2019-06-16)60sec.agd	60	0	0		0	0	0	0	0	0	3972	1692	30	1	69.75%	29.71%	0.53%	0.02%	31	0.54%	4.4	910248	1194343	1981768	159.8	209.7	348	7126	6170	6727	159.8	209.7	348	2486445.5	469.2	9507.4	436.6	24721	4.3	105	4.3	14.1	1066	5695	5695	7	0
10257	10257 (2019-08-18)60sec.agd	60	0	0		0	0	0	0	0	0	3061	3999	121	0	42.63%	55.69%	1.69%	0.00%	121	1.69%	17.3	2497738	3083109	3459154	347.8	429.3	481.7	3819	4251	4858	347.8	429.3	481.7	5264029.1	765.8	7099.5	733	81428	11.3	124	11.3	0.1	155	7181	7181	7	0
10561	10561 (2019-07-07)60sec.agd	60	0	0		0	0	0	0	0	0	3032	2343	22	0	56.18%	43.41%	0.41%	0.00%	22	0.41%	3.1	1118185	2486225	2092227	207.2	460.7	387.7	3728	4777	4978	207.2	460.7	387.7	3436432.2	675.4	7382.1	636.7	40708	7.5	137	7.5	22	2910	5397	5397	7	0
10282	10282 (2019-07-07)60sec.agd	60	0	0		10	226	22.6	53	10	714128	4810	1798	393	5	68.66%	25.66%	5.61%	0.07%	398	5.68%	56.9	2108781	2119971	2655787	301	302.6	379.1	7818	5035	4457	301	302.6	379.1	3999304.8	601.8	8850.6	570.8	62623	8.9	163	8.9	5.7	1449	7006	7006	7	32.28571429
10531	10531 (2019-10-06)60sec.agd	60	0	0		0	0	0	0	0	0	1976	3285	92	0	36.91%	61.37%	1.72%	0.00%	92	1.72%	13.1	2205812	4978662	1964877	412.1	930.1	367.1	5336	4471	5333	412.1	930.1	367.1	5789078	1125.2	7871.9	1081.5	75208	14	122	14	1.8	328	5353	5353	7	0
10188	10188 (2019-05-05)60sec.agd	60	0	0		6	120	20	32	11	840714	2935	3135	265	71	45.82%	48.94%	4.14%	1.11%	336	5.25%	48	3677173	3545043	5684151	574	553.4	887.3	11847	4543	6244	574	553.4	887.3	7641891.4	1279.2	11967.9	1192.9	111008	17.3	161	17.3	2.1	811	6406	6406	7	17.14285714
10187	10187 (2019-05-05)60sec.agd	60	0	0		2	25	12.5	15	10	64416	3227	2327	159	0	56.49%	40.73%	2.78%	0.00%	159	2.78%	22.7	1751466	2592590	1657397	306.6	453.8	290.1	5621	3539	4815	306.6	453.8	290.1	3540638.5	649.1	6928.1	619.8	64635	11.3	138	11.3	0.4	297	5713	5713	7	3.571428571
10889	10889 (2019-03-24)60sec.agd	60	0	0		2	26	13	15	11	64736	5937	1738	59	0	76.76%	22.47%	0.76%	0.00%	59	0.76%	8.4	961118	1364439	1104113	124.3	176.4	142.8	3679	3090	4330	124.3	176.4	142.8	2001126.5	278.3	5560.7	258.7	29950	3.9	127	3.9	0.1	234	7734	7734	7	3.714285714
10196	10196 (2019-05-19)60sec.agd	60	0	0		7	179	25.6	42	10	1071605	3285	3038	262	75	49.32%	45.62%	3.93%	1.13%	337	5.06%	48.1	3647018	3415844	4942785	547.6	512.9	742.2	14162	6003	4647	547.6	512.9	742.2	7028503	1141.8	14647.6	1055.3	108257	16.3	161	16.3	5.2	914	6660	6660	7	25.57142857
10194	10194 (2019-05-05)60sec.agd	60	0	0		2	25	12.5	15	10	100521	3847	3007	98	3	55.31%	43.24%	1.41%	0.04%	101	1.45%	14.4	1994203	3190024	3185493	286.7	458.7	458	7054	3852	5558	286.7	458.7	458	4929550.1	761.1	8160.4	708.8	76212	11	148	11	9	1251	6955	6955	7	3.571428571
10923	10923 (2019-05-26)60sec.agd	60	0	0		0	0	0	0	0	0	4687	1037	9	0	81.75%	18.09%	0.16%	0.00%	9	0.16%	1.3	413568	901321	930055	72.1	157.2	162.2	3009	3344	3619	72.1	157.2	162.2	1359566.2	251.3	5610.9	237.1	14037	2.4	105	2.4	14.6	4710	5733	5733	7	0
10252	10252 (2019-06-09)60sec.agd	60	0	0		1	10	10	10	10	54245	3376	2805	127	6	53.47%	44.43%	2.01%	0.10%	133	2.11%	19	2311776	3017200	3605666	366.1	477.9	571.1	10164	8400	5996	366.1	477.9	571.1	5239144.1	866.6	13206.6	829.8	51414	8.1	145	8.1	3.9	1025	6314	6314	7	1.428571429
10922	10922 (2019-06-02)60sec.agd	60	0	0		3	33	11	12	10	74504	3750	2475	231	0	58.09%	38.34%	3.58%	0.00%	231	3.58%	33	2215278	1927309	2070666	343.1	298.5	320.7	4489	2979	4351	343.1	298.5	320.7	3592998	585.5	5872.1	556.5	51572	8	135	8	8	1465	6456	6456	7	4.714285714
10644	10644 (2019-06-02)60sec.agd	60	0	0		2	20	10	10	10	51613	3675	2231	127	0	60.91%	36.98%	2.11%	0.00%	127	2.11%	18.1	1779826	2740480	1610474	295	454.2	266.9	4690	3399	3647	295	454.2	266.9	3643025.9	635.3	5553.5	603.8	68928	11.4	123	11.4	1.9	900	6033	6033	7	2.857142857
10169	10169 (2019-08-11)60sec.agd	60	0	0		6	187	31.2	61	11	586568	3853	2406	273	0	58.99%	36.83%	4.18%	0.00%	273	4.18%	39	2134414	2449916	2815190	326.8	375.1	431	4927	3134	4655	326.8	375.1	431	4299198.3	713.3	7106	658.2	68644	10.5	137	10.5	10.2	1644	6532	6532	7	26.71428571
10672	10672 (2019-10-20)60sec.agd	60	0	0		0	0	0	0	0	0	6590	1831	16	0	78.11%	21.70%	0.19%	0.00%	16	0.19%	2.3	848788	1220012	1728340	100.6	144.6	204.9	3705	4127	3732	100.6	144.6	204.9	2279480.1	296.6	6169.4	270.2	19730	2.3	114	2.3	3	2316	8437	8437	7	0
10627	10627 (2019-05-26)60sec.agd	60	0	0		2	23	11.5	12	11	59857	4225	1890	171	0	67.21%	30.07%	2.72%	0.00%	171	2.72%	24.4	1638793	1257485	2108653	260.7	200	335.5	4875	3183	5262	260.7	200	335.5	2951834.8	512	5919.6	469.6	36705	5.8	120	5.8	0.5	349	6286	6286	7	3.285714286
10612	10612 (2019-05-19)60sec.agd	60	0	0		10	134	13.4	19	12	421345	3365	2703	347	0	52.46%	42.14%	5.41%	0.00%	347	5.41%	49.6	2736331	3535885	4467208	426.6	551.2	696.4	4886	4224	5535	426.6	551.2	696.4	6320279.9	1045.9	7561.5	985.2	80950	12.6	129	12.6	2	400	6415	6415	7	19.14285714
10213	10213 (2019-05-12)60sec.agd	60	0	0		9	133	14.8	24	10	326637	3463	2343	240	0	57.28%	38.75%	3.97%	0.00%	240	3.97%	34.3	1841820	3124855	2452962	304.6	516.8	405.7	4382	3849	3824	304.6	516.8	405.7	4378817.4	771.5	5676	724.3	61143	10.1	123	10.1	7.5	1836	6046	6046	7	19
10703	10703 (2019-07-14)60sec.agd	60	0	0		1	10	10	10	10	23686	3218	2552	75	0	55.06%	43.66%	1.28%	0.00%	75	1.28%	10.7	1518427	1896675	2882826	259.8	324.5	493.2	4688	3086	5976	259.8	324.5	493.2	3770103.8	678.8	8198.4	645	48817	8.4	123	8.4	2.9	471	5845	5845	7	1.428571429
10871	10871 (2019-10-13)60sec.agd	60	0	0		2	71	35.5	60	11	416768	4124	2911	138	46	57.13%	40.32%	1.91%	0.64%	184	2.55%	26.3	2668611	3596727	2807733	369.7	498.2	388.9	8352	3556	4081	369.7	498.2	388.9	5285952.6	774.1	8894.9	732.2	82198	11.4	166	11.4	2.5	509	7219	7219	7	10.14285714
10610	10610 (2019-05-19)60sec.agd	60	0	0		3	30	10	10	10	74924	4421	2763	197	0	59.90%	37.43%	2.67%	0.00%	197	2.67%	28.1	2256613	1908065	4063322	305.7	258.5	550.5	4714	3305	4963	305.7	258.5	550.5	5024300.9	721	6239.3	680.7	55163	7.5	113	7.5	1.6	1553	7381	7381	7	4.285714286
10699	10699 (2019-08-25)60sec.agd	60	0	0		11	188	17.1	31	10	481529	3766	1853	222	0	64.48%	31.72%	3.80%	0.00%	222	3.80%	31.7	1440874	2142325	2321935	246.7	366.8	397.5	4067	4837	4489	246.7	366.8	397.5	3472327.2	662.4	6919.1	594.5	53660	9.2	111	9.2	46.9	2515	5841	5841	7	26.85714286
10636	10636 (2019-05-26)60sec.agd	60	0	0		0	0	0	0	0	0	7285	1975	6	0	78.62%	21.31%	0.06%	0.00%	6	0.06%	0.9	920716	1428063	2169267	99.4	154.1	234.1	2579	2054	3692	99.4	154.1	234.1	2755503.8	321.6	4201.2	297.4	21943	2.4	56	2.4	0.3	173	9266	9266	7	0
10691	10691 (2019-07-21)60sec.agd	60	0	0		0	0	0	0	0	0	4879	1810	76	0	72.12%	26.76%	1.12%	0.00%	76	1.12%	9.5	1077887	1804795	1721205	159.3	266.8	254.4	4326	4302	3537	159.3	266.8	254.4	2716923.3	429.3	5629	401.6	39133	5.8	146	5.8	13	1856	6765	6765	8	0
10583	10583 (2019-06-09)60sec.agd	60	0	0		0	0	0	0	0	0	4858	2209	39	2	68.35%	31.08%	0.55%	0.03%	41	0.58%	5.1	1247259	1407728	2454181	175.5	198	345.3	9360	6550	8484	175.5	198	345.3	3091982.8	466.2	12798.4	435	32631	4.6	97	4.6	0.1	68	7108	7108	8	0
10688	10688 (2019-11-10)60sec.agd	60	0	0		6	79	13.2	22	10	281057	3438	2075	146	0	60.75%	36.67%	2.58%	0.00%	146	2.58%	18.3	1536773	2274902	2009861	271.6	402	355.2	5467	4625	4419	271.6	402	355.2	3402409.7	643.8	6955.3	601.2	43544	7.7	120	7.7	13.1	3783	5659	5659	8	9.875
10078	10078 (2019-03-24)60sec.agd	60	0	0		2	28	14	16	12	71965	5970	3957	63	0	59.76%	39.61%	0.63%	0.00%	63	0.63%	7.9	2296529	4351587	4964193	229.9	435.6	496.9	4311	4296	4349	229.9	435.6	496.9	6989532.7	733.9	7161.3	699.7	90851	9.1	129	9.1	4.9	2709	9990	9990	8	3.5
10159	10159 (2019-07-28)60sec.agd	60	0	0		6	114	19	35	11	341202	6325	3138	271	0	64.98%	32.24%	2.78%	0.00%	271	2.78%	33.9	2713354	2143850	2696946	278.8	220.2	277.1	5270	3412	3930	278.8	220.2	277.1	4385419.1	484.9	6535.1	450.5	59563	6.1	125	6.1	7.9	2104	9734	9734	8	14.25
10173	10173 (2019-09-15)60sec.agd	60	0	0		1	30	30	30	30	110664	3580	2191	211	2	59.83%	36.61%	3.53%	0.03%	213	3.56%	26.6	2077256	2561270	2985922	347.1	428	499	7372	7940	4121	347.1	428	499	4448688.2	792.4	10565.6	743.4	63225	10.6	168	10.6	87.7	4347	5984	5984	8	3.75
10103	10103 (2019-03-31)60sec.agd	60	0	0		0	0	0	0	0	0	4852	2692	79	0	63.65%	35.31%	1.04%	0.00%	79	1.04%	9.9	1561104	2468860	3524109	204.8	323.9	462.3	3858	4597	5150	204.8	323.9	462.3	4577298.3	649.6	7263.2	600.5	48070	6.3	131	6.3	15.1	2077	7623	7623	8	0
10872	10872 (2019-10-13)60sec.agd	60	0	0		0	0	0	0	0	0	5178	1479	70	0	76.97%	21.99%	1.04%	0.00%	70	1.04%	8.8	1000032	1159243	1642853	148.7	172.3	244.2	4783	4216	6272	148.7	172.3	244.2	2245634.5	355.8	7775.1	333.8	27407	4.1	117	4.1	6.4	4071	6727	6727	8	0
10803	10803 (2019-03-03)60sec.agd	60	0	0		4	47	11.8	13	10	137312	4724	2365	138	0	65.37%	32.72%	1.91%	0.00%	138	1.91%	17.3	1723675	2459472	1883376	238.5	340.3	260.6	4231	4522	5662	238.5	340.3	260.6	3545019.5	512.2	7612.8	490.5	56094	7.8	107	7.8	1.6	1026	7227	7227	8	5.875
10218	10218 (2019-05-12)60sec.agd	60	0	0		5	159	31.8	46	25	414413	3013	3344	252	0	45.59%	50.60%	3.81%	0.00%	252	3.81%	28	2835852	3153571	3646270	429.1	477.2	551.7	3995	3813	3340	429.1	477.2	551.7	5593062.8	889	5795.9	846.3	79969	12.1	129	12.1	1.8	1343	6609	6609	9	17.66666667
11058	11058 (2019-09-29)60sec.agd	60	0	0		3	42	14	17	10	126493	5154	1508	87	0	76.37%	22.34%	1.29%	0.00%	87	1.29%	9.7	967203	1022682	1512510	143.3	151.5	224.1	3546	2281	2667	143.3	151.5	224.1	2066167.1	328.7	4335.1	306.1	35570	5.3	107	5.3	23.3	2323	6749	6749	9	4.666666667
10957	10957 (2019-07-21)60sec.agd	60	0	0		3	47	15.7	20	13	120820	5047	3884	370	0	54.26%	41.76%	3.98%	0.00%	370	3.98%	37	3743623	3404637	4472229	402.5	366.1	480.8	5043	3290	3605	402.5	366.1	480.8	6753302.8	756.8	5762.9	726.1	98726	10.6	114	10.6	8.6	1540	9301	9301	10	4.7
10125	10125 (2019-05-05)60sec.agd	60	0	0		4	49	12.3	15	11	123383	5485	3993	101	0	57.26%	41.68%	1.05%	0.00%	101	1.05%	10.1	1763400	2571827	3330191	184.1	268.5	347.7	4482	4013	5760	184.1	268.5	347.7	4562241.3	506.6	8328.9	476.3	66506	6.9	140	6.9	0.2	447	9579	9579	10	4.9
10277	10277 (2019-03-31)60sec.agd	60	0	0		3	55	18.3	23	11	138962	5567	3397	160	0	61.01%	37.23%	1.75%	0.00%	160	1.75%	16	2343781	2932134	2756960	256.9	321.4	302.2	3710	3498	4506	256.9	321.4	302.2	4657418.6	551.7	5729.2	510.5	58887	6.5	127	6.5	0.9	548	9124	9124	10	5.5
10172	10172 (2019-09-08)60sec.agd	60	0	0		5	119	23.8	40	10	387879	5647	3769	244	2	58.45%	39.01%	2.53%	0.02%	246	2.55%	24.6	3080725	3002639	4519818	318.8	310.8	467.8	6096	6354	10110	318.8	310.8	467.8	6239828.7	686.8	13243.8	645.8	83658	8.7	146	8.7	13.2	2945	9662	9662	10	11.9
10237	10237 (2019-08-25)60sec.agd	60	0	0		24	342	14.3	28	10	1158534	5375	4050	934	0	51.89%	39.10%	9.02%	0.00%	934	9.02%	93.4	5493163	4266024	5810655	530.3	411.8	560.9	5187	3938	6833	530.3	411.8	560.9	9062974.8	937.7	7534.2	874.9	166113	16	141	16	103.5	4449	10359	10359	10	34.2
10695	10695 (2019-08-25)60sec.agd	60	0	0		0	0	0	0	0	0	4737	4139	196	0	52.22%	45.62%	2.16%	0.00%	196	2.16%	17.8	2833361	3545479	4747538	312.3	390.8	523.3	4689	3101	4791	312.3	390.8	523.3	6567912.4	762.4	7014.6	724	99793	11	160	11	15	4048	9072	9072	11	0
10860	10860 (2019-03-17)60sec.agd	60	0	0		4	61	15.3	28	10	185134	604	13688	390	0	4.11%	93.23%	2.66%	0.00%	390	2.66%	35.5	11242306	11715968	12102246	765.7	798	824.3	5700	4476	5152	765.7	798	824.3	20251363.1	1390.3	7344.6	1379.3	262289	17.9	114	17.9	1.6	2368	14682	14682	11	5.545454545
10819	10819 (2019-03-24)60sec.agd	60	0	0		8	185	23.1	38	11	1015011	4897	3555	321	94	55.23%	40.09%	3.62%	1.06%	415	4.68%	37.7	3631180	2971031	3801936	409.5	335.1	428.8	8161	4234	8349	409.5	335.1	428.8	6038808.7	738.8	10238.2	681	80899	9.1	114	9.1	4.4	1585	8867	8867	11	16.81818182
10866	10866 (2019-03-17)60sec.agd	60	0	0		2	36	18	26	10	104062	4940	3524	116	0	57.58%	41.07%	1.35%	0.00%	116	1.35%	10.5	2384162	2948688	3187889	277.9	343.7	371.5	4740	11964	7911	277.9	343.7	371.5	4953950.5	623	14586.3	577.4	104363	12.2	126	12.2	0.3	273	8580	8580	11	3.272727273
10652	10652 (2019-11-21)60sec.agd	60	0	0		1	10	10	10	10	22325	5638	3267	90	0	62.68%	36.32%	1.00%	0.00%	90	1.00%	8.2	1919750	2966454	3979984	213.4	329.8	442.5	4300	2459	4095	213.4	329.8	442.5	5322176.4	630.3	5347.7	591.7	51659	5.7	123	5.7	25.5	4888	8995	8995	11	0.909090909
10867	10867 (2019-10-20)60sec.agd	60	0	0		0	0	0	0	0	0	8609	2186	51	2	79.36%	20.15%	0.47%	0.02%	53	0.49%	4.4	1121010	2082649	1491782	103.3	192	137.5	14532	7471	4190	103.3	192	137.5	2796337.6	284.6	14743.7	257.8	42113	3.9	164	3.9	27.4	4714	10848	10848	12	0
10697	10697 (2019-08-25)60sec.agd	60	0	0		3	84	28	39	11	339021	7404	3709	385	9	64.34%	32.23%	3.35%	0.08%	394	3.42%	30.3	3362800	3847034	3273567	292.2	334.3	284.5	8318	4069	5046	292.2	334.3	284.5	6068305.8	566.8	8636.9	527.4	93042	8.1	152	8.1	4	3143	11507	11507	13	6.461538462
10234	10234 (2019-06-09)60sec.agd	60	0	0		13	193	14.8	25	11	668302	7289	3081	286	16	68.30%	28.87%	2.68%	0.15%	302	2.83%	23.2	2493999	3430054	3228802	233.7	321.4	302.5	9850	8057	6631	233.7	321.4	302.5	5330146.7	534	13070.4	499.5	66876	6.3	150	6.3	2	793	10672	10672	13	14.84615385
10088	10088 (2019-05-05)60sec.agd	60	0	0		0	0	0	0	0	0	7631	4632	79	0	61.83%	37.53%	0.64%	0.00%	79	0.64%	5.6	2468041	3579251	3015582	200	290	244.3	4495	3022	4023	200	290	244.3	5291124.5	456.9	5876	428.7	69318	5.6	114	5.6	4.2	1151	12342	12342	14	0
																						23.6460177																										8.548121163
																						19.86373886																										12.74191521
