# Supplementary material for: Influence of pre-processing criteria on analysis of accelerometry-based physical activity
Source: PLoS One. 2025 Jan 2;20(1):e0316357. doi: 10.1371/journal.pone.0316357 (PMC11694966; doi:10.1371/journal.pone.0316357)
Supplement: S1 File — (ZIP) [file pone.0316357.s001.zip › scenarios/13Choi 2011 3d10_3_0Freedson Adult VM3 201110-min MVPA 2690/13Choi 2011 3d10_3_0Freedson Adult VM3 201110-min MVPA 2690_DailyTotals.csv]

Day of Week	Day of Week Num	Number of 2690 Bouts occurring in this day	Number of 2690 Bouts starting in this day	Number of 2690 Bouts ending in this day	Total time of 2690 Bouts occurring in this day	Total activity counts of 2690 Bouts occurring in this day	Light	Moderate	Vigorous	Very Vigorous	Total MVPA	% in MVPA	Axis 1 Counts	Axis 2 Counts	Axis 3 Counts	Axis 1 Average Counts	Axis 2 Average Counts	Axis 3 Average Counts	Axis 1 Max Counts	Axis 2 Max Counts	Axis 3 Max Counts	Axis 1 CPM	Axis 2 CPM	Axis 3 CPM	Vector Magnitude Counts	Vector Magnitude Average Counts	Vector Magnitude Max Counts	Vector Magnitude CPM	Steps Counts	Steps Average Counts	Steps Max Counts	Steps Per Minute	Lux Average Counts	Lux Max Counts	Number of Epochs	Time	Calendar Days
Monday	1	395	395	395	7307	19918924	355787.7	20145	624.3	49	20818.3333333333	0.1	115751591	144412142	163478604	307.1	384.4	434.3	14928	10586	10631	307.4	383.5	434.1	251805003.4	706.5	19527.9	668.6	3434594	9.1	187	9.1	12.9	5014	380826	376606	425
Tuesday	2	356	356	356	6749	19225366	351809.8	18856.8	627.2	66.2	19550.1666666667	0.1	110900816	137704187	157409903	301.2	373.7	425.9	12172	7228	8484	298.6	370.8	423.9	241502735.4	693.0	12250.3	650.3	3289249	9	186	8.9	16.7	5000	375155	371360	421
Wednesday	3	352	352	352	6066	16942595	339910.8	17790.8	530.3	68	18389.1666666667	0.1	106155740	131891526	145059424	297.7	370	406.7	15714	9408	10964	296.3	368.1	404.9	227603064.6	674.4	16588.7	635.2	3135602	8.8	184	8.8	15.5	4931	361840	358300	409
Thursday	4	331	331	331	6209	16969606	334468.2	18103.5	666.2	90.2	18859.8333333333	0.1	104165442	133707480	150536429	296.8	378.9	427	17013	12730	8349	294.8	378.4	426.1	231290786.9	693.1	17037.9	654.6	3085311	8.8	189	8.7	11.7	6000	357098	353328	405
Friday	5	276	276	276	4627	12290890	321760.8	15681.7	365.5	70	16117.1666666667	0	97528517	121675060	138070225	292.8	365.6	411.2	24161	38484	32161	288.7	360.1	408.6	212143564	671.7	50435.9	627.9	2895183	8.7	187	8.6	14.7	5962	342388	337878	381
Saturday	6	181	181	181	3112	7852983	259790.5	10879.2	193.3	14	11086.5	0	68415645	89927059	102544444	253.5	333.4	379.4	12316	11964	9166	252.6	332	378.6	155444275.9	607.5	15770.1	573.9	2053351	7.6	190	7.6	20.7	5000	274822	270877	314
Sunday	7	72	72	72	1184	3081787	118351	4468	186	9	4663	0	30548945	40233454	45783900	246.2	325.7	370.9	10164	8400	10110	248.3	327.1	372.2	69432968.5	592.7	13243.8	564.4	898771	7.2	168	7.3	17.2	5000	123014	123014	174
