# Supplementary material for: Influence of pre-processing criteria on analysis of accelerometry-based physical activity
Source: PLoS One. 2025 Jan 2;20(1):e0316357. doi: 10.1371/journal.pone.0316357 (PMC11694966; doi:10.1371/journal.pone.0316357)
Supplement: S1 File — (ZIP) [file pone.0316357.s001.zip › scenarios/13Choi 2011 3d10_3_0Freedson Adult VM3 201110-min MVPA 2690/13Choi 2011 3d10_3_0Freedson Adult VM3 201110-min MVPA 2690_Summary.csv]

Subject	Filename	Epoch	Weight (lbs)	Age	Gender	2690 Bouts	Total Time in 2690 Bouts	Avg Time per 2690 Bout	Max Time per 2690 Bout	Min Time per 2690 Bout	Total Counts in 2690 Bouts	Light	Moderate	Vigorous	Very Vigorous	% in Light	% in Moderate	% in Vigorous	% in Very Vigorous	Total MVPA	% in MVPA	Average MVPA Per day	Axis 1 Counts	Axis 2 Counts	Axis 3 Counts	Axis 1 Average Counts	Axis 2 Average Counts	Axis 3 Average Counts	Axis 1 Max Counts	Axis 2 Max Counts	Axis 3 Max Counts	Axis 1 CPM	Axis 2 CPM	Axis 3 CPM	Vector Magnitude Counts	Vector Magnitude Average Counts	Vector Magnitude Max Counts	Vector Magnitude CPM	Steps Counts	Steps Average Counts	Steps Max Counts	Steps Per Minute	Lux Average Counts	Lux Max Counts	Number of Epochs	Time	Calendar Days
10063	10063 (2019-03-10)60sec.agd	60	0	0		3	40	13.3	17	11	162352	2681	190	8	0	93.12%	6.60%	0.28%	0.00%	198	6.88%	66	1029632	1026644	1609590	357.6	356.6	559.1	5490	4011	4213	357.6	356.6	559.1	2169082.7	807.2	7253.7	753.4	26600	9.2	132	9.2	2	2253	2879	2879	3	13.33333333
10168	10168 (2019-08-04)60sec.agd	60	0	0		1	10	10	10	10	38149	2286	107	0	0	95.53%	4.47%	0.00%	0.00%	107	4.47%	35.7	447352	611811	955340	186.9	255.7	399.2	3080	3104	3974	186.9	255.7	399.2	1219471.6	534	5061.4	509.6	14008	5.9	104	5.9	29.6	2633	2393	2393	3	3.333333333
10601	10601 (2019-10-06)60sec.agd	60	0	0		8	127	15.9	23	11	513441	1894	224	11	0	88.96%	10.52%	0.52%	0.00%	235	11.04%	78.3	853420	1153543	880228	400.9	541.8	413.4	4469	5400	4661	400.9	541.8	413.4	1683386	841.7	7153.8	790.7	28335	13.3	149	13.3	121.3	4932	2129	2129	3	42.33333333
11010	11010 (2019-06-02)60sec.agd	60	0	0		1	19	19	19	19	77621	2024	141	2	0	93.40%	6.51%	0.09%	0.00%	143	6.60%	47.7	751212	723841	834417	346.7	334	385.1	5151	3850	3544	346.7	334	385.1	1335858.1	649.6	6858.9	616.5	19970	9.2	114	9.2	6.3	859	2167	2167	3	6.333333333
10799	10799 (2019-10-20)60sec.agd	60	0	0		2	21	10.5	11	10	65830	2745	219	0	0	92.61%	7.39%	0.00%	0.00%	219	7.39%	73	1552821	1657464	1325586	523.9	559.2	447.2	4459	3805	3506	523.9	559.2	447.2	2629756.3	938.4	5504.8	887.2	49152	16.6	127	16.6	17.4	1826	2964	2964	3	7
10071	10071 (2019-03-10)60sec.agd	60	0	0		7	87	12.4	15	11	325937	2258	157	11	0	93.08%	6.47%	0.45%	0.00%	168	6.92%	56	1112104	841917	1035792	458.4	347	427	5266	3825	3421	458.4	347	427	1737372.9	736.1	7115	716.1	20810	8.6	111	8.6	0.1	84	2426	2426	3	29
10787	10787 (2019-08-11)60sec.agd	60	0	0		1	20	20	20	20	77817	2207	97	0	0	95.79%	4.21%	0.00%	0.00%	97	4.21%	32.3	646429	996102	730353	280.6	432.3	317	4100	2844	3880	280.6	432.3	317	1394096.5	661.7	5348	605.1	20529	8.9	114	8.9	10.7	498	2304	2304	3	6.666666667
10574	10574 (2019-08-25)60sec.agd	60	0	0		1	13	13	13	13	44031	2033	68	0	0	96.76%	3.24%	0.00%	0.00%	68	3.24%	22.7	482112	435793	599203	229.5	207.4	285.2	2844	2176	3268	229.5	207.4	285.2	883963.7	443.3	4720	420.7	14140	6.7	107	6.7	23.1	1417	2101	2101	3	4.333333333
10841	10841 (2019-04-07)60sec.agd	60	0	0		0	0	0	0	0	0	2184	57	4	0	97.28%	2.54%	0.18%	0.00%	61	2.72%	20.3	368082	476711	596108	164	212.3	265.5	4488	5429	5287	164	212.3	265.5	847397.5	402.1	8270.3	377.5	11750	5.2	113	5.2	1.8	173	2245	2245	3	0
10235	10235 (2019-06-09)60sec.agd	60	0	0		2	24	12	14	10	104466	2579	76	2	0	97.06%	2.86%	0.08%	0.00%	78	2.94%	26	704486	1195073	1035509	265.1	449.8	389.7	5049	4387	5909	265.1	449.8	389.7	1731120.7	687	8013	651.5	16882	6.4	132	6.4	2.1	930	2657	2657	3	8
11022	11022 (2019-07-28)60sec.agd	60	0	0		0	0	0	0	0	0	1950	60	1	0	96.97%	2.98%	0.05%	0.00%	61	3.03%	20.3	426395	795209	773396	212	395.4	384.6	4845	3558	4283	212	395.4	384.6	1188407.1	616.5	6256	591	14634	7.3	111	7.3	21.1	2392	2011	2011	3	0
11015	11015 (2019-06-09)60sec.agd	60	0	0		0	0	0	0	0	0	1940	25	0	0	98.73%	1.27%	0.00%	0.00%	25	1.27%	8.3	539351	1317660	759583	274.5	670.6	386.6	2399	2915	2920	274.5	670.6	386.6	1613720.5	862	4357.3	821.2	18225	9.3	86	9.3	1.1	400	1965	1965	3	0
10057	10057 (2019-03-17)60sec.agd	60	0	0		0	0	0	0	0	0	2688	72	0	0	97.39%	2.61%	0.00%	0.00%	72	2.61%	24	413347	1010923	1517562	149.8	366.3	549.8	2393	3554	3117	149.8	366.3	549.8	1869710	707.1	5229.2	677.4	16345	5.9	111	5.9	2.1	783	2760	2760	3	0
10229	10229 (2019-09-08)60sec.agd	60	0	0		0	0	0	0	0	0	1839	59	1	0	96.84%	3.11%	0.05%	0.00%	60	3.16%	20	348283	391962	723919	183.4	206.4	381.2	3889	5968	4415	183.4	206.4	381.2	893864.6	498	7156.3	470.7	7734	4.1	126	4.1	12.4	2281	1899	1899	3	0
10883	10883 (2019-09-22)60sec.agd	60	0	0		0	0	0	0	0	0	2415	127	1	0	94.97%	4.99%	0.04%	0.00%	128	5.03%	42.7	553540	602201	952780	217.7	236.8	374.7	2838	4062	4303	217.7	236.8	374.7	1255723.8	515.6	6315.6	493.8	21974	8.6	126	8.6	2.6	915	2543	2543	3	0
10164	10164 (2019-04-28)60sec.agd	60	0	0		0	0	0	0	0	0	2387	18	0	0	99.25%	0.75%	0.00%	0.00%	18	0.75%	6	416879	608155	703317	173.3	252.9	292.4	2495	3251	3455	173.3	252.9	292.4	1018967.8	445.4	5360.1	423.7	17568	7.3	109	7.3	7.5	621	2405	2405	3	0
10119	10119 (2019-05-05)60sec.agd	60	0	0		33	606	18.4	37	10	2360938	2189	749	23	0	73.93%	25.30%	0.78%	0.00%	772	26.07%	257.3	2584754	2437754	3055876	872.9	823.3	1032	5937	4827	6467	872.9	823.3	1032	4686360.6	1685.2	7837.2	1582.7	41661	14.1	114	14.1	0.7	288	2961	2961	3	202
10641	10641 (2019-06-02)60sec.agd	60	0	0		0	0	0	0	0	0	2627	67	0	0	97.51%	2.49%	0.00%	0.00%	67	2.49%	22.3	410659	758302	1227285	152.4	281.5	455.6	3069	3232	3932	152.4	281.5	455.6	1499963.7	579.9	5943.5	556.8	17689	6.6	133	6.6	0.1	62	2694	2694	3	0
10696	10696 (2019-08-25)60sec.agd	60	0	0		1	17	17	17	17	66348	3007	123	1	0	96.04%	3.93%	0.03%	0.00%	124	3.96%	41.3	804425	1060168	1453623	256.9	338.6	464.3	4203	4230	4424	256.9	338.6	464.3	1970805.8	674.8	6682	629.4	25334	8.1	150	8.1	44.4	4335	3131	3131	3	5.666666667
10969	10969 (2019-09-01)60sec.agd	60	0	0		1	14	14	14	14	76662	2265	216	9	0	90.96%	8.67%	0.36%	0.00%	225	9.04%	75	1026459	1495468	1614971	412.2	600.6	648.6	5096	5726	4671	412.2	600.6	648.6	2428615.6	1003.2	7365.8	975.3	27315	11	108	11	5.6	947	2490	2490	3	4.666666667
10692	10692 (2019-09-08)60sec.agd	60	0	0		0	0	0	0	0	0	2030	39	1	0	98.07%	1.88%	0.05%	0.00%	40	1.93%	13.3	417115	445752	852611	201.5	215.3	411.9	5101	1724	3482	201.5	215.3	411.9	1048630.2	531.2	6407.7	506.6	12837	6.2	118	6.2	9.1	3154	2070	2070	3	0
10635	10635 (2019-05-26)60sec.agd	60	0	0		1	22	22	22	22	74505	1987	75	0	0	96.36%	3.64%	0.00%	0.00%	75	3.64%	25	570675	1080286	821363	276.8	523.9	398.3	2840	2891	2981	276.8	523.9	398.3	1472183.7	754.5	4379.6	714	15943	7.7	94	7.7	5.4	1820	2062	2062	3	7.333333333
10795	10795 (2019-07-28)60sec.agd	60	0	0		12	181	15.1	42	10	664167	1885	401	8	0	82.17%	17.48%	0.35%	0.00%	409	17.83%	136.3	1263908	2063318	2005771	551	899.4	874.4	6418	5277	5284	551	899.4	874.4	3142906.6	1420.2	8726.4	1370.1	30223	13.2	130	13.2	4.8	617	2294	2294	3	60.33333333
10137	10137 (2019-04-07)60sec.agd	60	0	0		3	36	12	16	10	115543	2076	306	1	0	87.12%	12.84%	0.04%	0.00%	307	12.88%	102.3	1337714	1662296	1446069	561.4	697.6	606.8	4200	3830	4219	561.4	697.6	606.8	2577561.3	1123.9	6237.4	1081.6	42345	17.8	105	17.8	2.8	559	2383	2383	3	12
10960	10960 (2019-08-18)60sec.agd	60	0	0		0	0	0	0	0	0	2168	67	1	0	96.96%	3.00%	0.04%	0.00%	68	3.04%	22.7	533559	735108	820135	238.6	328.8	366.8	3620	2980	4064	238.6	328.8	366.8	1223801.6	587.8	6204.9	547.3	14387	6.4	120	6.4	2.3	1061	2236	2236	3	0
10297	10297 (2019-07-21)60sec.agd	60	0	0		6	85	14.2	24	10	274119	1940	233	0	0	89.28%	10.72%	0.00%	0.00%	233	10.72%	77.7	800241	1373156	1240057	368.3	631.9	570.7	4005	3658	3787	368.3	631.9	570.7	2015858.2	973.9	6047.8	927.7	25810	11.9	111	11.9	8.4	1599	2173	2173	3	28.33333333
10097	10097 (2019-03-17)60sec.agd	60	0	0		2	33	16.5	23	10	167876	2132	117	7	0	94.50%	5.19%	0.31%	0.00%	124	5.50%	41.3	634290	734489	1082112	281.2	325.6	479.7	5017	3436	4419	281.2	325.6	479.7	1453535.1	675	6515.9	644.3	15178	6.7	130	6.7	0.7	405	2256	2256	3	11
10629	10629 (2019-05-26)60sec.agd	60	0	0		5	63	12.6	14	12	195803	3542	113	0	0	96.91%	3.09%	0.00%	0.00%	113	3.09%	37.7	459584	740005	805835	125.7	202.5	220.5	3409	2658	3206	125.7	202.5	220.5	1186673.9	348.8	4627.7	324.7	15711	4.3	104	4.3	6.3	2358	3655	3655	3	21
10793	10793 (2019-08-11)60sec.agd	60	0	0		12	182	15.2	24	10	586672	1607	382	1	0	80.75%	19.20%	0.05%	0.00%	383	19.25%	127.7	1087232	1309493	1737686	546.3	658	873.2	4628	2586	4584	546.3	658	873.2	2432364.7	1307.6	6408.5	1222.3	35601	17.9	123	17.9	73.5	4400	1990	1990	3	60.66666667
10930	10930 (2019-03-24)60sec.agd	60	0	0		2	28	14	14	14	109072	2662	133	1	0	95.21%	4.76%	0.04%	0.00%	134	4.79%	44.7	938306	946413	1280089	335.6	338.5	457.8	5298	4263	3014	335.6	338.5	457.8	1847902.5	689.8	7225	660.9	29805	10.7	141	10.7	37.1	4691	2796	2796	3	9.333333333
10288	10288 (2019-08-04)60sec.agd	60	0	0		3	37	12.3	15	10	139459	2002	118	1	0	94.39%	5.56%	0.05%	0.00%	119	5.61%	39.7	797795	863788	1078973	376.1	407.3	508.7	4596	4346	5064	376.1	407.3	508.7	1595866.3	811	8102.8	752.4	29098	13.7	125	13.7	184	4575	2121	2121	3	12.33333333
10443	10443 (2019-10-13)60sec.agd	60	0	0		1	10	10	10	10	32596	2026	48	0	0	97.69%	2.31%	0.00%	0.00%	48	2.31%	16	427910	647153	746726	206.3	312	360	3401	2324	2767	206.3	312	360	1076807.2	549.5	4369.2	519.2	15737	7.6	108	7.6	208.8	4802	2074	2074	3	3.333333333
10605	10605 (2019-11-03)60sec.agd	60	0	0		0	0	0	0	0	0	2567	15	0	0	99.42%	0.58%	0.00%	0.00%	15	0.58%	5	522223	609184	642201	202.3	235.9	248.7	2775	2837	2765	202.3	235.9	248.7	1027737.4	427.1	4543.6	398	16781	6.5	122	6.5	8.6	1271	2582	2582	3	0
10072	10072 (2019-03-10)60sec.agd	60	0	0		1	10	10	10	10	33018	2169	98	0	0	95.68%	4.32%	0.00%	0.00%	98	4.32%	32.7	705024	883632	1228806	311	389.8	542	5063	3454	4058	311	389.8	542	1669679.2	780.6	5536.5	736.5	18734	8.3	120	8.3	1.5	203	2267	2267	3	3.333333333
10613	10613 (2019-05-19)60sec.agd	60	0	0		0	0	0	0	0	0	2346	28	0	0	98.82%	1.18%	0.00%	0.00%	28	1.18%	9.3	311447	512179	521719	131.2	215.7	219.8	3771	2924	3115	131.2	215.7	219.8	794680.6	359.7	4835.2	334.7	10291	4.3	114	4.3	6.8	1946	2374	2374	3	0
10274	10274 (2019-03-31)60sec.agd	60	0	0		4	51	12.8	15	11	174969	2304	102	1	0	95.72%	4.24%	0.04%	0.00%	103	4.28%	34.3	577804	709034	652896	240.1	294.6	271.2	4421	3314	5075	240.1	294.6	271.2	1123770.4	497.6	7130.5	466.9	19746	8.2	133	8.2	2.8	513	2407	2407	3	17
10971	10971 (2019-09-01)60sec.agd	60	0	0		0	0	0	0	0	0	2178	66	0	0	97.06%	2.94%	0.00%	0.00%	66	2.94%	22	303495	334796	635351	135.2	149.2	283.1	3125	2988	5564	135.2	149.2	283.1	779659.2	364.9	6091.4	347.4	8479	3.8	103	3.8	91.9	4825	2244	2244	3	0
10937	10937 (2019-03-24)60sec.agd	60	0	0		5	74	14.8	21	10	269961	2228	202	0	0	91.69%	8.31%	0.00%	0.00%	202	8.31%	67.3	1143412	1053657	1870909	470.5	433.6	769.9	4933	3395	4054	470.5	433.6	769.9	2432670.3	1062.8	6163.1	1001.1	37798	15.6	138	15.6	0.7	225	2430	2430	3	24.66666667
10108	10108 (2019-03-31)60sec.agd	60	0	0		0	0	0	0	0	0	2459	53	0	0	97.89%	2.11%	0.00%	0.00%	53	2.11%	17.7	395575	785542	691284	157.5	312.7	275.2	3926	3191	3279	157.5	312.7	275.2	1118673	461.7	5630.8	445.3	13388	5.3	126	5.3	7.3	3036	2512	2512	3	0
10827	10827 (2019-06-30)60sec.agd	60	0	0		1	13	13	13	13	47462	3417	132	3	0	96.20%	3.72%	0.08%	0.00%	135	3.80%	33.8	1091456	1039920	1513691	307.3	292.8	426.2	5722	4067	4675	307.3	292.8	426.2	2136345.1	643.8	7371.8	601.4	23207	6.5	104	6.5	2.9	951	3552	3552	4	3.25
10466	10466 (2019-10-20)60sec.agd	60	0	0		2	22	11	12	10	73407	2735	106	0	0	96.27%	3.73%	0.00%	0.00%	106	3.73%	26.5	583130	1091227	746778	205.3	384.1	262.9	2967	3170	2689	205.3	384.1	262.9	1445162.4	540	4254.4	508.7	20197	7.1	114	7.1	11	2516	2841	2841	4	5.5
10777	10777 (2019-07-28)60sec.agd	60	0	0		0	0	0	0	0	0	3095	233	2	0	92.94%	7.00%	0.06%	0.00%	235	7.06%	58.8	963733	1935865	1852135	289.4	581.3	556.2	3923	3890	4165	289.4	581.3	556.2	2847237	886.2	6751.6	855	36115	10.8	116	10.8	43.7	3653	3330	3330	4	0
10560	10560 (2019-10-13)60sec.agd	60	0	0		2	22	11	12	10	65922	3078	314	0	0	90.74%	9.26%	0.00%	0.00%	314	9.26%	78.5	1339521	2349188	1686079	394.9	692.6	497.1	4385	3425	3686	394.9	692.6	497.1	3186826.5	984.3	5683.7	939.5	40267	11.9	123	11.9	9.6	2383	3392	3392	4	5.5
10472	10472 (2019-10-27)60sec.agd	60	0	0		2	61	30.5	36	25	295194	2690	147	2	0	94.75%	5.18%	0.07%	0.00%	149	5.25%	37.3	928019	830650	1216985	326.9	292.6	428.7	4512	3714	4704	326.9	292.6	428.7	1741336	648.3	6411.1	613.4	24224	8.5	120	8.5	13.9	4425	2839	2839	4	15.25
10818	10818 (2019-03-03)60sec.agd	60	0	0		0	0	0	0	0	0	3541	89	0	0	97.55%	2.45%	0.00%	0.00%	89	2.45%	22.3	732835	1337543	894167	201.9	368.5	246.3	4424	3591	2651	201.9	368.5	246.3	1767937.5	511.9	5352.1	487	24723	6.8	131	6.8	7.4	1680	3630	3630	4	0
10509	10509 (2019-09-08)60sec.agd	60	0	0		2	22	11	12	10	68978	2676	68	0	0	97.52%	2.48%	0.00%	0.00%	68	2.48%	17	600748	1197697	686789	218.9	436.5	250.3	2756	3543	3170	218.9	436.5	250.3	1505674.4	573.7	5328.7	548.7	21004	7.7	117	7.7	0.7	319	2744	2744	4	5.5
10260	10260 (2019-06-16)60sec.agd	60	0	0		10	152	15.2	29	11	588968	2896	253	0	0	91.97%	8.03%	0.00%	0.00%	253	8.03%	63.3	1240991	1131971	1327200	394.1	359.5	421.5	4826	3154	3028	394.1	359.5	421.5	2140765.5	721.5	5688.2	679.8	34324	10.9	145	10.9	2	281	3149	3149	4	38
10262	10262 (2019-06-16)60sec.agd	60	0	0		2	34	17	21	13	102842	3244	126	0	0	96.26%	3.74%	0.00%	0.00%	126	3.74%	31.5	677751	736531	1046820	201.1	218.6	310.6	3826	3441	4343	201.1	218.6	310.6	1448328.8	458.7	5858.4	429.8	23127	6.9	124	6.9	15.7	844	3370	3370	4	8.5
10255	10255 (2019-06-09)60sec.agd	60	0	0		0	0	0	0	0	0	3156	105	0	0	96.78%	3.22%	0.00%	0.00%	105	3.22%	26.3	1033432	1015056	1298741	316.9	311.3	398.3	3738	2880	3334	316.9	311.3	398.3	1945520.1	638.1	4950	596.6	19414	6	111	6	19.3	1852	3261	3261	4	0
10301	10301 (2019-07-21)60sec.agd	60	0	0		10	154	15.4	25	10	595084	3047	227	1	0	93.04%	6.93%	0.03%	0.00%	228	6.96%	57	1186634	1270150	1682103	362.3	387.8	513.6	3770	3580	4565	362.3	387.8	513.6	2418853.4	782.6	6312.4	738.6	40956	12.5	121	12.5	17.4	1282	3275	3275	4	38.5
10304	10304 (2019-08-04)60sec.agd	60	0	0		0	0	0	0	0	0	3131	16	0	0	99.49%	0.51%	0.00%	0.00%	16	0.51%	4	320558	624202	643955	101.9	198.3	204.6	2759	2540	3540	101.9	198.3	204.6	952398.9	324.8	4703.9	302.6	14405	4.6	123	4.6	59.4	4867	3147	3147	4	0
10444	10444 (2019-10-13)60sec.agd	60	0	0		3	38	12.7	16	11	155145	3423	166	0	0	95.37%	4.63%	0.00%	0.00%	166	4.63%	41.5	1214369	1244534	1137877	338.4	346.8	317	4826	3770	3658	338.4	346.8	317	2078057	621.3	5983.7	579	33859	9.4	131	9.4	0.1	114	3589	3589	4	9.5
10518	10518 (2019-10-06)60sec.agd	60	0	0		1	34	34	34	34	149606	3410	70	0	0	97.99%	2.01%	0.00%	0.00%	70	2.01%	17.5	696735	909070	1149680	200.2	261.2	330.4	3747	3632	3759	200.2	261.2	330.4	1622840.7	498.7	5396.9	466.3	22495	6.5	118	6.5	13.6	4633	3480	3480	4	8.5
10802	10802 (2019-03-03)60sec.agd	60	0	0		0	0	0	0	0	0	2974	44	0	0	98.54%	1.46%	0.00%	0.00%	44	1.46%	11	602114	530864	529812	199.5	175.9	175.6	3137	4684	3076	199.5	175.9	175.6	961799.7	347	6138.1	318.7	14088	4.7	138	4.7	0.1	57	3018	3018	4	0
10268	10268 (2019-06-23)60sec.agd	60	0	0		7	102	14.6	21	10	408629	2581	192	2	0	93.01%	6.92%	0.07%	0.00%	194	6.99%	48.5	1089752	1060765	1188628	392.7	382.3	428.3	4430	3382	4016	392.7	382.3	428.3	1930186.1	737.5	6186.9	695.6	23528	8.5	132	8.5	9.9	1590	2775	2775	4	25.5
10276	10276 (2019-03-31)60sec.agd	60	0	0		1	11	11	11	11	49097	2355	492	7	0	82.52%	17.24%	0.25%	0.00%	499	17.48%	124.8	2085495	2808291	2200200	730.7	984	770.9	5930	3875	5705	730.7	984	770.9	4132392.5	1530.4	6417.4	1447.9	54719	19.2	122	19.2	2.2	288	2854	2854	4	2.75
10455	10455 (2019-11-03)60sec.agd	60	0	0		1	16	16	16	16	51469	2985	198	0	0	93.78%	6.22%	0.00%	0.00%	198	6.22%	49.5	1132157	2222321	1731792	355.7	698.2	544.1	3676	3802	2820	355.7	698.2	544.1	3036378.4	988	5027.6	953.9	39692	12.5	133	12.5	18.3	3998	3183	3183	4	4
10784	10784 (2019-09-01)60sec.agd	60	0	0		0	0	0	0	0	0	2829	21	3	0	99.16%	0.74%	0.11%	0.00%	24	0.84%	6	389999	972985	906297	136.7	341	317.7	4040	5764	6000	136.7	341	317.7	1385703.2	507.9	8737.4	485.7	13612	4.8	85	4.8	7.8	2020	2853	2853	4	0
10243	10243 (2019-06-02)60sec.agd	60	0	0		0	0	0	0	0	0	4275	12	0	0	99.72%	0.28%	0.00%	0.00%	12	0.28%	3	445141	453939	534702	103.8	105.9	124.7	2905	3628	3637	103.8	105.9	124.7	830733	213.8	5324.5	193.8	13928	3.2	108	3.2	0.6	231	4287	4287	4	0
10245	10245 (2019-06-02)60sec.agd	60	0	0		3	36	12	14	11	163365	3215	141	12	0	95.46%	4.19%	0.36%	0.00%	153	4.54%	38.3	933416	1311114	2106770	277.1	389.3	625.5	4916	3103	5406	277.1	389.3	625.5	2651181.8	837.2	6908.6	787.2	21917	6.5	132	6.5	9.4	2096	3368	3368	4	9
10730	10730 (2019-10-06)60sec.agd	60	0	0		1	47	47	47	47	250400	2704	242	22	0	91.11%	8.15%	0.74%	0.00%	264	8.89%	66	1413453	1666534	2020873	476.2	561.5	680.9	5255	4151	5960	476.2	561.5	680.9	2976426.2	1041.5	7883.4	1002.8	26379	8.9	105	8.9	91.7	3953	2968	2968	4	11.75
10449	10449 (2019-10-13)60sec.agd	60	0	0		8	156	19.5	51	12	643410	3069	270	3	0	91.83%	8.08%	0.09%	0.00%	273	8.17%	68.3	1057489	1240441	2230519	316.4	371.2	667.4	5796	3713	6103	316.4	371.2	667.4	2762642.2	878	6700.6	826.6	37451	11.2	131	11.2	22.7	2107	3342	3342	4	39
10448	10448 (2019-10-13)60sec.agd	60	0	0		1	20	20	20	20	59528	2457	151	0	0	94.21%	5.79%	0.00%	0.00%	151	5.79%	37.8	900276	1074053	1831305	345.2	411.8	702.2	3378	2281	3217	345.2	411.8	702.2	2306027.9	913	4564.3	884.2	20600	7.9	105	7.9	4.2	2000	2608	2608	4	5
10792	10792 (2019-08-11)60sec.agd	60	0	0		5	63	12.6	18	10	208198	2652	321	1	0	89.17%	10.79%	0.03%	0.00%	322	10.83%	80.5	1496557	1867898	1351576	503.2	628.1	454.5	4639	5028	3333	503.2	628.1	454.5	2748724	998.3	6781.8	924.3	50725	17.1	120	17.1	1.2	291	2974	2974	4	15.75
10253	10253 (2019-06-09)60sec.agd	60	0	0		0	0	0	0	0	0	4229	28	1	0	99.32%	0.66%	0.02%	0.00%	29	0.68%	7.3	291451	673481	915419	68.4	158.2	215	2842	4005	4809	68.4	158.2	215	1173248.6	299.5	6605.1	275.5	12155	2.9	116	2.9	0	49	4258	4258	4	0
10626	10626 (2019-05-26)60sec.agd	60	0	0		5	97	19.4	31	10	308753	3025	147	0	0	95.37%	4.63%	0.00%	0.00%	147	4.63%	36.8	588880	851938	1522835	185.6	268.6	480.1	2875	2841	3663	185.6	268.6	480.1	1841630.9	607.6	4503.2	580.6	24103	7.6	115	7.6	19.2	2207	3172	3172	4	24.25
10959	10959 (2019-07-21)60sec.agd	60	0	0		3	47	15.7	23	10	207262	2579	56	0	0	97.87%	2.13%	0.00%	0.00%	56	2.13%	14	500405	798083	724997	189.9	302.9	275.1	4396	3212	3106	189.9	302.9	275.1	1188680.9	485.7	5241.3	451.1	18097	6.9	129	6.9	16.9	3516	2635	2635	4	11.75
10011	10011 (2019-03-10)60sec.agd	60	0	0		4	57	14.3	23	10	210824	3597	473	4	0	88.29%	11.61%	0.10%	0.00%	477	11.71%	119.3	2077836	1960834	3171952	510	481.3	778.6	6657	5770	5490	510	481.3	778.6	4268905.2	1101.2	8828.9	1047.8	49734	12.2	131	12.2	4.1	1586	4074	4074	4	14.25
10639	10639 (2019-05-26)60sec.agd	60	0	0		0	0	0	0	0	0	3406	31	0	0	99.10%	0.90%	0.00%	0.00%	31	0.90%	7.8	588384	663259	750149	171.2	193	218.3	2690	2409	3521	171.2	193	218.3	1161392.2	365.6	3892.5	337.9	14230	4.1	104	4.1	33.9	2004	3437	3437	4	0
10973	10973 (2019-09-08)60sec.agd	60	0	0		1	10	10	10	10	31720	3227	104	0	0	96.88%	3.12%	0.00%	0.00%	104	3.12%	26	815194	619131	1031662	244.7	185.9	309.7	4167	3298	4405	244.7	185.9	309.7	1453337.9	463.6	5963.4	436.3	12953	3.9	74	3.9	12.5	2861	3331	3331	4	2.5
10634	10634 (2019-05-26)60sec.agd	60	0	0		1	11	11	11	11	46968	2767	107	0	0	96.28%	3.72%	0.00%	0.00%	107	3.72%	26.8	889035	1364422	822929	309.3	474.7	286.3	5682	3455	3313	309.3	474.7	286.3	1824621.3	674.4	6140.1	634.9	32194	11.2	160	11.2	2.6	187	2874	2874	4	2.75
10713	10713 (2019-06-30)60sec.agd	60	0	0		6	87	14.5	26	10	338505	3256	196	0	0	94.32%	5.68%	0.00%	0.00%	196	5.68%	49	805641	1155637	1438984	233.4	334.8	416.9	4546	4288	3271	233.4	334.8	416.9	2013760	626.2	5806.4	583.4	25805	7.5	135	7.5	4.2	970	3452	3452	4	21.75
10602	10602 (2019-10-06)60sec.agd	60	0	0		1	14	14	14	14	73602	3050	142	6	0	95.37%	4.44%	0.19%	0.00%	148	4.63%	37	673313	844168	1312576	210.5	264	410.4	5090	3903	4889	210.5	264	410.4	1699654.6	554.2	8065	531.5	18006	5.6	105	5.6	32.3	3405	3198	3198	4	3.5
10174	10174 (2019-09-15)60sec.agd	60	0	0		3	37	12.3	13	12	121607	3104	111	1	0	96.52%	3.45%	0.03%	0.00%	112	3.48%	28	525400	420371	767379	163.4	130.7	238.6	3811	3807	5894	163.4	130.7	238.6	1020601.5	340.7	6815.6	317.4	16074	5	115	5	16.9	1739	3216	3216	4	9.25
10151	10151 (2019-04-07)60sec.agd	60	0	0		0	0	0	0	0	0	3504	76	0	0	97.88%	2.12%	0.00%	0.00%	76	2.12%	19	623216	1048181	693220	174.1	292.8	193.6	3104	2747	3011	174.1	292.8	193.6	1402724.3	421.7	3847.5	391.8	29979	8.4	130	8.4	42.3	3394	3580	3580	4	0
10616	10616 (2019-05-19)60sec.agd	60	0	0		1	10	10	10	10	28480	3698	210	0	0	94.63%	5.37%	0.00%	0.00%	210	5.37%	52.5	1362503	1909763	2578907	348.6	488.7	659.9	4813	3999	4408	348.6	488.7	659.9	3486311.9	935.3	6144.5	892.1	40875	10.5	102	10.5	1.3	320	3908	3908	4	2.5
10158	10158 (2019-07-07)60sec.agd	60	0	0		11	281	25.5	57	12	1265709	3000	368	2	0	89.02%	10.92%	0.06%	0.00%	370	10.98%	92.5	1840310	1644182	1216591	546.1	487.9	361	4800	6513	4999	546.1	487.9	361	2751394	864.4	9510.5	816.4	54332	16.1	132	16.1	0.4	254	3370	3370	4	70.25
10040	10040 (2019-03-03)60sec.agd	60	0	0		0	0	0	0	0	0	2775	17	0	0	99.39%	0.61%	0.00%	0.00%	17	0.61%	4.3	271386	469004	715398	97.2	168	256.2	2392	2818	3710	97.2	168	256.2	897446	348.4	4402.5	321.4	11286	4	134	4	30.5	3767	2792	2792	4	0
10668	10668 (2019-10-06)60sec.agd	60	0	0		5	80	16	26	11	280403	2810	266	0	0	91.35%	8.65%	0.00%	0.00%	266	8.65%	66.5	1268933	1926160	1728978	412.5	626.2	562.1	4098	4140	3951	412.5	626.2	562.1	2882646	995.6	5832.4	937.1	40226	13.1	124	13.1	15.3	2102	3076	3076	4	20
10665	10665 (2019-09-08)60sec.agd	60	0	0		0	0	0	0	0	0	2968	125	4	1	95.80%	4.03%	0.13%	0.03%	130	4.20%	32.5	640786	1071586	1408377	206.8	345.9	454.6	4760	7232	7326	206.8	345.9	454.6	1882134.2	636.1	10961.5	607.5	16965	5.5	107	5.5	47	4112	3098	3098	4	0
10016	10016 (2019-03-10)60sec.agd	60	0	0		2	22	11	12	10	68516	3690	123	6	0	96.62%	3.22%	0.16%	0.00%	129	3.38%	32.3	817760	1069380	1613982	214.1	280	422.6	6127	2328	3271	214.1	280	422.6	2101723.8	613.4	6934.7	550.3	27843	7.3	161	7.3	0.1	84	3819	3819	4	5.5
11036	11036 (2019-09-08)60sec.agd	60	0	0		1	11	11	11	11	36858	2418	181	0	0	93.04%	6.96%	0.00%	0.00%	181	6.96%	45.3	1222456	1786789	1270438	470.4	687.5	488.8	3497	2900	2770	470.4	687.5	488.8	2510184.5	1012.3	4248.4	965.8	42924	16.5	107	16.5	73.6	2300	2599	2599	4	2.75
10037	10037 (2019-03-03)60sec.agd	60	0	0		1	11	11	11	11	49097	2355	492	7	0	82.52%	17.24%	0.25%	0.00%	499	17.48%	124.8	2085495	2808291	2200200	730.7	984	770.9	5930	3875	5705	730.7	984	770.9	4132392.5	1530.4	6417.4	1447.9	54719	19.2	122	19.2	2.2	288	2854	2854	4	2.75
10092	10092 (2019-03-17)60sec.agd	60	0	0		2	27	13.5	15	12	97003	2658	156	3	0	94.36%	5.54%	0.11%	0.00%	159	5.64%	39.8	724641	1201247	1531104	257.2	426.4	543.5	8843	2844	3731	257.2	426.4	543.5	2076626.7	779.7	8902	737.2	24294	8.6	125	8.6	15	2074	2817	2817	4	6.75
10983	10983 (2019-11-03)60sec.agd	60	0	0		0	0	0	0	0	0	2947	39	0	0	98.69%	1.31%	0.00%	0.00%	39	1.31%	9.8	303853	329973	315463	101.8	110.5	105.6	3015	2738	3966	101.8	110.5	105.6	548384.7	197.9	4510	183.7	9745	3.3	128	3.3	0.1	174	2986	2986	4	0
10982	10982 (2019-10-27)60sec.agd	60	0	0		1	10	10	10	10	40956	2962	117	5	0	96.04%	3.79%	0.16%	0.00%	122	3.96%	30.5	889448	1359047	1193317	288.4	440.7	386.9	5826	4593	3932	288.4	440.7	386.9	2015473.1	689.8	6828.6	653.5	31503	10.2	128	10.2	3	1148	3084	3084	4	2.5
10661	10661 (2019-06-30)60sec.agd	60	0	0		0	0	0	0	0	0	3502	74	3	0	97.85%	2.07%	0.08%	0.00%	77	2.15%	19.3	723479	894716	701994	202.1	250	196.1	5116	3864	4069	202.1	250	196.1	1347862.8	414	6590.7	376.6	23850	6.7	122	6.7	10.9	2861	3579	3579	4	0
11007	11007 (2019-06-02)60sec.agd	60	0	0		5	207	41.4	76	11	811734	2676	217	4	0	92.37%	7.49%	0.14%	0.00%	221	7.63%	55.3	919336	725777	808500	317.3	250.5	279.1	6080	3083	3804	317.3	250.5	279.1	1423236.9	525.7	6931.5	491.3	29863	10.3	180	10.3	4.8	392	2897	2897	4	51.75
10679	10679 (2019-09-29)60sec.agd	60	0	0		7	134	19.1	52	11	722554	2942	426	22	31	86.00%	12.45%	0.64%	0.91%	479	14.00%	119.8	2030834	1345930	2789003	593.6	393.4	815.3	10733	5058	5726	593.6	393.4	815.3	3703289.4	1135.5	11439.9	1082.5	48193	14.1	164	14.1	0.2	546	3421	3421	4	33.5
10671	10671 (2019-10-20)60sec.agd	60	0	0		9	126	14	19	10	414228	3777	282	0	0	93.05%	6.95%	0.00%	0.00%	282	6.95%	70.5	842280	994692	1426718	207.5	245.1	351.5	3426	3353	4289	207.5	245.1	351.5	1932452.3	507.9	5252.3	476.1	42036	10.4	156	10.4	3.1	1757	4059	4059	4	31.5
10719	10719 (2019-08-18)60sec.agd	60	0	0		6	127	21.2	30	15	545361	2684	256	0	0	91.29%	8.71%	0.00%	0.00%	256	8.71%	64	1251703	2151690	1466761	425.7	731.9	498.9	4682	3759	2702	425.7	731.9	498.9	2889276.4	1054.5	5362	982.7	48263	16.4	116	16.4	127	5000	2940	2940	4	31.75
10215	10215 (2019-05-12)60sec.agd	60	0	0		1	13	13	13	13	41470	2761	208	7	0	92.78%	6.99%	0.24%	0.00%	215	7.22%	53.8	1097403	1224863	1989325	368.8	411.6	668.5	3715	3981	7010	368.8	411.6	668.5	2581084.4	896.4	8178.5	867.3	33710	11.3	99	11.3	0.7	124	2976	2976	4	3.25
10724	10724 (2019-08-04)60sec.agd	60	0	0		3	186	62	64	61	915549	3351	270	0	0	92.54%	7.46%	0.00%	0.00%	270	7.46%	67.5	1388649	1153859	752072	383.5	318.7	207.7	5495	2644	2655	383.5	318.7	207.7	1955849.9	582.8	6138.1	540.1	38217	10.6	115	10.6	33.8	1989	3621	3621	4	46.5
10216	10216 (2019-05-12)60sec.agd	60	0	0		2	25	12.5	13	12	77199	3412	186	0	0	94.83%	5.17%	0.00%	0.00%	186	5.17%	46.5	947722	1416714	1893510	263.4	393.8	526.3	4047	3941	4537	263.4	393.8	526.3	2547672.6	741.6	6064.2	708.1	29297	8.1	122	8.1	6.8	585	3598	3598	4	6.25
10859	10859 (2019-10-13)60sec.agd	60	0	0		0	0	0	0	0	0	3474	28	0	0	99.20%	0.80%	0.00%	0.00%	28	0.80%	7	385894	1119654	729810	110.2	319.7	208.4	3584	3746	3818	110.2	319.7	208.4	1391101	417.9	6069.7	397.2	13354	3.8	100	3.8	2.1	1154	3502	3502	4	0
10575	10575 (2019-08-25)60sec.agd	60	0	0		1	13	13	13	13	53243	3661	152	0	0	96.01%	3.99%	0.00%	0.00%	152	3.99%	38	956586	1408681	1277309	250.9	369.4	335	3797	3772	3255	250.9	369.4	335	2128604.5	601.4	5365.1	558.2	33331	8.7	133	8.7	30.5	1629	3813	3813	4	3.25
10720	10720 (2019-07-21)60sec.agd	60	0	0		8	133	16.6	31	11	431763	2971	222	2	0	92.99%	6.95%	0.06%	0.00%	224	7.01%	56	604321	925746	1290655	189.1	289.7	404	3878	4530	4441	189.1	289.7	404	1699411.6	556.2	6839.2	531.9	23942	7.5	111	7.5	2.1	472	3195	3195	4	33.25
10192	10192 (2019-05-12)60sec.agd	60	0	0		6	74	12.3	15	10	255228	3161	171	0	0	94.87%	5.13%	0.00%	0.00%	171	5.13%	42.8	832866	1237538	1210475	250	371.4	363.3	3665	3609	3531	250	371.4	363.3	1921045.5	619.8	4750	576.5	35049	10.5	133	10.5	11.4	2866	3332	3332	4	18.5
10584	10584 (2019-06-09)60sec.agd	60	0	0		1	18	18	18	18	53524	3071	120	3	0	96.15%	3.76%	0.09%	0.00%	123	3.85%	30.8	509816	954651	1036765	159.6	298.9	324.6	4298	4855	5212	159.6	298.9	324.6	1498717	504.2	6668.7	469.2	22193	6.9	121	6.9	32.4	2891	3194	3194	4	4.5
10226	10226 (2019-06-09)60sec.agd	60	0	0		1	14	14	14	14	66047	3319	164	0	0	95.29%	4.71%	0.00%	0.00%	164	4.71%	41	914602	1675201	1328843	262.6	481	381.5	4615	4502	3393	262.6	481	381.5	2325643.8	698.7	5933.5	667.7	32328	9.3	123	9.3	14.7	2971	3483	3483	4	3.5
10563	10563 (2019-08-25)60sec.agd	60	0	0		0	0	0	0	0	0	3536	37	0	0	98.96%	1.04%	0.00%	0.00%	37	1.04%	9.3	613440	1207354	1187948	171.7	337.9	332.5	3684	2848	3794	171.7	337.9	332.5	1801453	531.8	5445.7	504.2	24091	6.7	115	6.7	1.4	1229	3573	3573	4	0
10896	10896 (2019-08-04)60sec.agd	60	0	0		0	0	0	0	0	0	2938	221	0	0	93.00%	7.00%	0.00%	0.00%	221	7.00%	55.3	1011630	934041	1027526	320.2	295.7	325.3	4611	3153	4245	320.2	295.7	325.3	1718033	571.2	6108.4	543.9	37358	11.8	161	11.8	1.9	357	3159	3159	4	0
10593	10593 (2019-06-09)60sec.agd	60	0	0		0	0	0	0	0	0	3266	44	0	0	98.67%	1.33%	0.00%	0.00%	44	1.33%	11	587345	923694	789927	177.4	279.1	238.6	3237	4164	3551	177.4	279.1	238.6	1349877.6	435.2	6126.9	407.8	20990	6.3	108	6.3	22.6	1446	3310	3310	4	0
10185	10185 (2019-06-02)60sec.agd	60	0	0		16	243	15.2	32	10	886117	2944	423	7	0	87.26%	12.54%	0.21%	0.00%	430	12.74%	107.5	1157261	2050540	1747138	343	607.7	517.8	4791	5625	5683	343	607.7	517.8	2931971.8	915.8	7252.3	869	35750	10.6	101	10.6	48.3	1985	3374	3374	4	60.75
10510	10510 (2019-09-08)60sec.agd	60	0	0		8	210	26.3	64	15	1220783	4169	384	94	0	89.71%	8.26%	2.02%	0.00%	478	10.29%	95.6	3123513	1533576	2268861	672.2	330	488.2	7981	4468	5048	672.2	330	488.2	4154024.4	954.1	9509.3	893.9	45737	9.8	116	9.8	0.8	325	4647	4647	5	42
10551	10551 (2019-06-09)60sec.agd	60	0	0		1	12	12	12	12	39741	4673	122	1	0	97.44%	2.54%	0.02%	0.00%	123	2.56%	24.6	878321	1885250	2383295	183.1	393.1	496.9	3262	4082	4502	183.1	393.1	496.9	3163180.4	723.8	6897.2	659.5	34289	7.1	139	7.1	3.1	682	4796	4796	5	2.4
10482	10482 (2019-11-03)60sec.agd	60	0	0		3	38	12.7	13	12	137832	4124	169	2	0	96.02%	3.93%	0.05%	0.00%	171	3.98%	34.2	1082948	1138647	1541735	252.1	265.1	359	4344	4465	5532	252.1	265.1	359	2201417.8	541.4	7743.8	512.6	29042	6.8	120	6.8	15.7	1828	4295	4295	5	7.6
10654	10654 (2019-08-04)60sec.agd	60	0	0		3	83	27.7	48	16	279088	3631	211	1	0	94.48%	5.49%	0.03%	0.00%	212	5.52%	42.4	1086691	1722888	1659048	282.8	448.3	431.7	3686	3901	4215	282.8	448.3	431.7	2627105	732	6540.4	683.6	39338	10.2	110	10.2	131.6	4720	3843	3843	5	16.6
10650	10650 (2019-08-04)60sec.agd	60	0	0		2	33	16.5	19	14	110892	4216	98	0	0	97.73%	2.27%	0.00%	0.00%	98	2.27%	19.6	978844	1001151	1120716	226.9	232.1	259.8	4503	3250	4071	226.9	232.1	259.8	1793444.5	445.2	6059.8	415.7	30763	7.1	111	7.1	3.7	964	4314	4314	5	6.6
10656	10656 (2019-08-25)60sec.agd	60	0	0		5	66	13.2	19	10	305033	3824	245	12	0	93.70%	6.00%	0.29%	0.00%	257	6.30%	51.4	1397902	1231408	1785709	342.5	301.7	437.6	8242	3619	6078	342.5	301.7	437.6	2580552.7	665.6	9277.7	632.3	34163	8.4	122	8.4	41.6	4410	4081	4081	5	13.2
10655	10655 (2019-08-04)60sec.agd	60	0	0		1	10	10	10	10	35387	3482	144	1	0	96.00%	3.97%	0.03%	0.00%	145	4.00%	29	627672	1227342	1361742	173.1	338.4	375.4	6789	3610	6205	173.1	338.4	375.4	1937700.1	556.7	9582.7	534.2	21723	6	112	6	24.6	2235	3627	3627	5	2
10470	10470 (2019-10-27)60sec.agd	60	0	0		4	139	34.8	51	16	662364	4075	211	15	0	94.75%	4.91%	0.35%	0.00%	226	5.25%	45.2	1082317	1509826	1098586	251.6	351	255.4	7343	6183	3780	251.6	351	255.4	2158211.3	556.2	8666.1	501.8	36429	8.5	162	8.5	1	979	4301	4301	5	27.8
10469	10469 (2019-10-27)60sec.agd	60	0	0		18	277	15.4	19	10	1224239	3222	391	6	0	89.03%	10.80%	0.17%	0.00%	397	10.97%	79.4	1703282	2506542	1092331	470.6	692.6	301.8	5136	4005	6090	470.6	692.6	301.8	3221352.1	974.6	7864.1	890.1	54064	14.9	120	14.9	21.6	1504	3619	3619	5	55.4
10670	10670 (2019-10-20)60sec.agd	60	0	0		0	0	0	0	0	0	4034	93	1	0	97.72%	2.25%	0.02%	0.00%	94	2.28%	18.8	682897	1295712	1301771	165.4	313.9	315.4	4509	3944	3901	165.4	313.9	315.4	1959547.3	497.8	6689.2	474.7	19441	4.7	116	4.7	0.6	286	4128	4128	5	0
10673	10673 (2019-10-20)60sec.agd	60	0	0		0	0	0	0	0	0	4663	50	0	0	98.94%	1.06%	0.00%	0.00%	50	1.06%	10	700111	1216993	1199243	148.5	258.2	254.5	3786	3384	3919	148.5	258.2	254.5	1846459.1	423	6115.4	391.8	18328	3.9	115	3.9	4.2	3173	4713	4713	5	0
10663	10663 (2019-06-30)60sec.agd	60	0	0		6	110	18.3	33	12	409246	3603	216	2	0	94.29%	5.65%	0.05%	0.00%	218	5.71%	43.6	1357661	1353276	1440487	355.3	354.2	377	5776	3543	3723	355.3	354.2	377	2397832.8	670.5	6866	627.5	42150	11	128	11	13.4	1277	3821	3821	5	22
11060	11060 (2019-09-29)60sec.agd	60	0	0		4	101	25.3	32	21	335638	3777	172	0	0	95.64%	4.36%	0.00%	0.00%	172	4.36%	34.4	776494	878725	1333970	196.6	222.5	337.8	3307	2825	4256	196.6	222.5	337.8	1776112.8	490.4	5555.2	449.8	31181	7.9	127	7.9	0.1	54	3949	3949	5	20.2
10666	10666 (2019-09-08)60sec.agd	60	0	0		10	138	13.8	20	10	469929	4893	546	6	0	89.86%	10.03%	0.11%	0.00%	552	10.14%	110.4	2287920	2619164	3617606	420.2	481	664.4	4534	3558	5588	420.2	481	664.4	5018134.2	963	7166.1	921.6	51534	9.5	92	9.5	71.5	4711	5445	5445	5	27.6
10664	10664 (2019-06-30)60sec.agd	60	0	0		8	161	20.1	43	12	748340	3627	236	0	0	93.89%	6.11%	0.00%	0.00%	236	6.11%	47.2	1168784	1107121	1707450	302.6	286.6	442	4789	3161	3906	302.6	286.6	442	2346733.6	645.7	5943.5	607.5	32238	8.3	121	8.3	5.7	1040	3863	3863	5	32.2
10678	10678 (2019-09-29)60sec.agd	60	0	0		1	44	44	44	44	203399	3841	181	0	0	95.50%	4.50%	0.00%	0.00%	181	4.50%	36.2	1656953	1611466	1317307	412	400.7	327.5	5765	2904	2633	412	400.7	327.5	2660378.5	699.9	6041.8	661.5	66909	16.6	178	16.6	4.5	2563	4022	4022	5	8.8
10621	10621 (2019-05-19)60sec.agd	60	0	0		2	40	20	28	12	175261	4013	186	6	0	95.43%	4.42%	0.14%	0.00%	192	4.57%	38.4	1340499	1629438	1602434	318.8	387.5	381.1	6246	3838	4500	318.8	387.5	381.1	2649490.6	671.6	7774.2	630.1	38207	9.1	149	9.1	25.7	3281	4205	4205	5	8
10620	10620 (2019-05-19)60sec.agd	60	0	0		5	90	18	28	11	352266	4092	244	4	0	94.29%	5.62%	0.09%	0.00%	248	5.71%	49.6	1358089	1361829	1644409	312.9	313.8	378.9	4987	8686	4747	312.9	313.8	378.9	2530427.8	629.7	9592.8	583	35232	8.1	153	8.1	8.1	1860	4340	4340	5	18
10622	10622 (2019-05-19)60sec.agd	60	0	0		6	122	20.3	30	10	583515	3687	243	18	2	93.34%	6.15%	0.46%	0.05%	263	6.66%	52.6	1329133	1521726	2189124	336.5	385.2	554.2	9983	5412	7034	336.5	385.2	554.2	2979011.3	785.2	11984.4	754.2	35384	9	129	9	53.5	4530	3950	3950	5	24.4
10588	10588 (2019-06-02)60sec.agd	60	0	0		3	108	36	47	16	355154	3966	201	0	0	95.18%	4.82%	0.00%	0.00%	201	4.82%	40.2	1009168	1476025	1563787	242.2	354.2	375.3	3625	2903	3514	242.2	354.2	375.3	2375394.6	611.4	4465.2	570	38016	9.1	140	9.1	3.8	557	4167	4167	5	21.6
10624	10624 (2019-05-19)60sec.agd	60	0	0		0	0	0	0	0	0	3945	69	0	0	98.28%	1.72%	0.00%	0.00%	69	1.72%	13.8	948254	1405267	1556185	236.2	350.1	387.7	4884	3463	3460	236.2	350.1	387.7	2301232.9	611.7	5227	573.3	31614	7.9	115	7.9	8.3	790	4014	4014	5	0
10778	10778 (2019-08-04)60sec.agd	60	0	0		4	74	18.5	24	10	273774	4182	141	0	0	96.74%	3.26%	0.00%	0.00%	141	3.26%	28.2	929295	1582367	978499	215	366	226.3	3581	3638	2928	215	366	226.3	2079647.8	513	5545.5	481.1	34902	8.1	126	8.1	51.1	4537	4323	4323	5	14.8
10775	10775 (2019-07-28)60sec.agd	60	0	0		15	246	16.4	40	10	1240120	4137	367	151	0	88.87%	7.88%	3.24%	0.00%	518	11.13%	103.6	2741851	1993366	3104954	589	428.2	667	6760	3062	3911	589	428.2	667	4596954.9	1078.1	7503.1	987.5	68579	14.7	130	14.7	5.3	934	4655	4655	5	49.2
10594	10594 (2019-06-09)60sec.agd	60	0	0		6	173	28.8	38	11	979356	3737	405	59	2	88.91%	9.64%	1.40%	0.05%	466	11.09%	93.2	2099613	2344462	2713902	499.6	557.8	645.7	9889	3736	4066	499.6	557.8	645.7	4155735.9	1075.1	10132.3	988.8	65492	15.6	189	15.6	37.7	4531	4203	4203	5	34.6
10529	10529 (2019-09-29)60sec.agd	60	0	0		0	0	0	0	0	0	4361	74	0	0	98.33%	1.67%	0.00%	0.00%	74	1.67%	14.8	506387	921307	1329248	114.2	207.7	299.7	3936	2850	3405	114.2	207.7	299.7	1694737.3	403	4915.2	382.1	20285	4.6	125	4.6	13	2263	4435	4435	5	0
10615	10615 (2019-05-19)60sec.agd	60	0	0		0	0	0	0	0	0	3475	79	0	0	97.78%	2.22%	0.00%	0.00%	79	2.22%	15.8	750325	914475	1314693	211.1	257.3	369.9	4412	2746	3998	211.1	257.3	369.9	1768521.9	538.7	5324.4	497.6	27464	7.7	152	7.7	18.6	1213	3554	3554	5	0
10706	10706 (2019-08-25)60sec.agd	60	0	0		1	11	11	11	11	33162	5122	58	0	0	98.88%	1.12%	0.00%	0.00%	58	1.12%	11.6	593825	1265777	1053416	114.6	244.4	203.4	2257	2946	2955	114.6	244.4	203.4	1750572.7	365.4	3895.7	337.9	14912	2.9	92	2.9	6.4	1013	5180	5180	5	2.2
10782	10782 (2019-08-11)60sec.agd	60	0	0		1	11	11	11	11	43184	4058	110	3	0	97.29%	2.64%	0.07%	0.00%	113	2.71%	22.6	882585	649600	1154274	211.6	155.7	276.7	7395	3644	4310	211.6	155.7	276.7	1591629.6	418.5	8255.3	381.6	16574	4	105	4	2.5	977	4171	4171	5	2.2
10642	10642 (2019-06-02)60sec.agd	60	0	0		7	112	16	31	10	408164	3931	380	3	0	91.12%	8.81%	0.07%	0.00%	383	8.88%	76.6	1458834	1804114	2396774	338.2	418.2	555.6	4140	3712	5325	338.2	418.2	555.6	3335798.2	809.2	7000.6	773.2	32126	7.4	110	7.4	7.5	1098	4314	4314	5	22.4
10581	10581 (2019-06-02)60sec.agd	60	0	0		0	0	0	0	0	0	3449	327	3	0	91.27%	8.65%	0.08%	0.00%	330	8.73%	66	1410050	1108330	1856565	373.1	293.3	491.3	5745	4446	4576	373.1	293.3	491.3	2581369.8	713.3	7416.6	683.1	37662	10	126	10	0	49	3779	3779	5	0
10576	10576 (2019-08-18)60sec.agd	60	0	0		2	21	10.5	11	10	91373	3718	278	2	4	92.90%	6.95%	0.05%	0.10%	284	7.10%	56.8	1595885	1765369	2908160	398.8	441.1	726.7	24161	8925	5160	398.8	441.1	726.7	3757761.5	983.4	25528.9	939	60691	15.2	125	15.2	6.8	1354	4002	4002	5	4.2
10721	10721 (2019-07-21)60sec.agd	60	0	0		1	10	10	10	10	36173	3256	255	4	0	92.63%	7.25%	0.11%	0.00%	259	7.37%	51.8	2080642	1456127	1968089	591.9	414.3	559.9	5501	4035	4754	591.9	414.3	559.9	3212903.9	967.8	7603.4	914.1	65290	18.6	117	18.6	0.7	280	3515	3515	5	2
10494	10494 (2019-09-08)60sec.agd	60	0	0		2	32	16	20	12	105479	3703	140	0	0	96.36%	3.64%	0.00%	0.00%	140	3.64%	28	951124	1480365	1286469	247.5	385.2	334.8	3632	3234	3367	247.5	385.2	334.8	2179706.4	607.8	4935.5	567.2	37963	9.9	125	9.9	12.3	1781	3843	3843	5	6.4
10508	10508 (2019-09-08)60sec.agd	60	0	0		6	79	13.2	23	10	224441	3775	208	0	0	94.78%	5.22%	0.00%	0.00%	208	5.22%	41.6	1347412	1708079	1139373	338.3	428.8	286.1	2933	3328	4098	338.3	428.8	286.1	2455855	668.5	5952	616.6	68073	17.1	139	17.1	2.6	542	3983	3983	5	15.8
10587	10587 (2019-05-19)60sec.agd	60	0	0		1	11	11	11	11	36463	3992	283	1	0	93.36%	6.62%	0.02%	0.00%	284	6.64%	56.8	1592504	1696169	2598885	372.4	396.7	607.8	4146	3513	3838	372.4	396.7	607.8	3488160.2	856.6	6239.8	815.8	42183	9.9	124	9.9	10.1	1270	4276	4276	5	2.2
10729	10729 (2019-10-06)60sec.agd	60	0	0		1	11	11	11	11	35440	4179	198	0	0	95.48%	4.52%	0.00%	0.00%	198	4.52%	39.6	1439026	1352004	1721842	328.8	308.9	393.4	4637	2676	3258	328.8	308.9	393.4	2619818.8	640	5349.9	598.5	43318	9.9	113	9.9	231.1	5000	4377	4377	5	2.2
10499	10499 (2019-09-29)60sec.agd	60	0	0		0	0	0	0	0	0	3283	59	0	0	98.23%	1.77%	0.00%	0.00%	59	1.77%	11.8	1054681	403291	744126	315.6	120.7	222.7	4601	2544	2918	315.6	120.7	222.7	1352301.4	438.3	4660.1	404.6	14770	4.4	55	4.4	2.3	1433	3342	3342	5	0
10638	10638 (2019-05-26)60sec.agd	60	0	0		3	68	22.7	30	18	261584	4024	155	0	0	96.29%	3.71%	0.00%	0.00%	155	3.71%	31	1016602	1439649	1709885	243.3	344.5	409.2	3701	4601	3721	243.3	344.5	409.2	2455560.1	621.1	5744.1	587.6	31991	7.7	122	7.7	1.8	798	4179	4179	5	13.6
10925	10925 (2019-06-02)60sec.agd	60	0	0		8	133	16.6	26	11	519244	4228	287	0	0	93.64%	6.36%	0.00%	0.00%	287	6.36%	57.4	1447378	1365214	1615743	320.6	302.4	357.9	5547	3334	3474	320.6	302.4	357.9	2563071.9	599.5	6071	567.7	35901	8	120	8	18.5	3109	4515	4515	5	26.6
10162	10162 (2019-04-28)60sec.agd	60	0	0		1	14	14	14	14	43333	4193	222	0	0	94.97%	5.03%	0.00%	0.00%	222	5.03%	44.4	1132161	1900575	2211962	256.4	430.5	501	4702	4635	3610	256.4	430.5	501	3128378.1	754.8	6045.7	708.6	36605	8.3	119	8.3	1.8	1700	4415	4415	5	2.8
11038	11038 (2019-09-08)60sec.agd	60	0	0		4	44	11	13	10	163316	3576	412	3	0	89.60%	10.32%	0.08%	0.00%	415	10.40%	83	1586738	2088570	2772507	397.6	523.3	694.7	5328	3586	5062	397.6	523.3	694.7	3816629	1004.9	6531.6	956.3	41442	10.4	125	10.4	23.4	4199	3991	3991	5	8.8
10910	10910 (2019-05-05)60sec.agd	60	0	0		0	0	0	0	0	0	3392	54	0	0	98.43%	1.57%	0.00%	0.00%	54	1.57%	10.8	673805	1241064	909898	195.5	360.1	264	2871	3110	4219	195.5	360.1	264	1679930.8	512.5	5897	487.5	20808	6	104	6	1.2	234	3446	3446	5	0
10149	10149 (2019-04-07)60sec.agd	60	0	0		4	48	12	18	10	205855	3842	140	5	1	96.34%	3.51%	0.13%	0.03%	146	3.66%	29.2	841695	1042844	1070844	211.1	261.5	268.5	6116	3922	10964	211.1	261.5	268.5	1715424.4	460.1	12801.7	430.1	22440	5.6	119	5.6	4.8	947	3988	3988	5	9.6
10947	10947 (2019-05-19)60sec.agd	60	0	0		18	297	16.5	26	10	1151682	3918	463	10	0	89.23%	10.54%	0.23%	0.00%	473	10.77%	94.6	1649997	2200355	1383893	375.8	501.1	315.2	6726	4122	3993	375.8	501.1	315.2	3078832.9	741.7	7581.1	701.2	55256	12.6	133	12.6	0.2	210	4391	4391	5	59.4
10130	10130 (2019-03-31)60sec.agd	60	0	0		2	22	11	11	11	79059	3615	229	1	0	94.02%	5.96%	0.03%	0.00%	230	5.98%	46	1080615	1804922	1667104	281	469.4	433.6	5126	3701	4125	281	469.4	433.6	2684158.7	741	6217	698.1	25997	6.8	123	6.8	21.4	3195	3845	3845	5	4.4
10140	10140 (2019-04-07)60sec.agd	60	0	0		0	0	0	0	0	0	3729	86	0	0	97.75%	2.25%	0.00%	0.00%	86	2.25%	17.2	891340	1022490	1333561	233.6	268	349.6	4655	2836	3492	233.6	268	349.6	1902198.1	528.4	5376	498.6	23232	6.1	115	6.1	0.5	353	3815	3815	5	0
10946	10946 (2019-05-19)60sec.agd	60	0	0		15	373	24.9	82	10	1963802	3952	486	125	1	86.59%	10.65%	2.74%	0.02%	612	13.41%	122.4	2488243	2735627	2689202	545.2	599.4	589.2	7470	5675	5896	545.2	599.4	589.2	4572397.2	1038.8	9996.4	1001.8	61080	13.4	124	13.4	73.8	4852	4564	4564	5	74.6
10894	10894 (2019-08-04)60sec.agd	60	0	0		4	98	24.5	45	11	443402	3614	230	19	3	93.48%	5.95%	0.49%	0.08%	252	6.52%	50.4	1358799	1797090	1420419	351.5	464.8	367.4	10322	4633	5296	351.5	464.8	367.4	2663354.5	727.3	11495.7	688.9	44837	11.6	127	11.6	14	2095	3866	3866	5	19.6
10212	10212 (2019-05-12)60sec.agd	60	0	0		0	0	0	0	0	0	4738	104	0	0	97.85%	2.15%	0.00%	0.00%	104	2.15%	20.8	989520	1381537	1525966	204.4	285.3	315.2	4153	3010	3626	204.4	285.3	315.2	2283936.6	502.1	5513.6	471.7	33308	6.9	113	6.9	15.5	2905	4842	4842	5	0
10211	10211 (2019-05-12)60sec.agd	60	0	0		5	86	17.2	41	10	353381	3523	170	0	0	95.40%	4.60%	0.00%	0.00%	170	4.60%	34	1044312	1526497	1523036	282.8	413.3	412.4	4066	3302	4023	282.8	413.3	412.4	2395917.2	685.6	5584.7	648.8	33324	9	124	9	9.3	2174	3693	3693	5	17.2
10849	10849 (2019-03-10)60sec.agd	60	0	0		0	0	0	0	0	0	3554	46	0	0	98.72%	1.28%	0.00%	0.00%	46	1.28%	9.2	1044167	1802103	1363637	290	500.6	378.8	3394	2566	3467	290	500.6	378.8	2489450.9	714.3	4327.9	691.5	37357	10.4	132	10.4	0.4	177	3600	3600	5	0
10852	10852 (2019-05-05)60sec.agd	60	0	0		0	0	0	0	0	0	3903	153	0	0	96.23%	3.77%	0.00%	0.00%	153	3.77%	30.6	1267409	1341173	1692537	312.5	330.7	417.3	3144	2584	4359	312.5	330.7	417.3	2503947.3	640	5667.9	617.3	26864	6.6	100	6.6	5	1582	4056	4056	5	0
10208	10208 (2019-03-24)60sec.agd	60	0	0		1	42	42	42	42	292483	4283	182	28	1	95.30%	4.05%	0.62%	0.02%	211	4.70%	42.2	1257259	1869654	1855017	279.8	416	412.8	6908	4236	6129	279.8	416	412.8	2918457.5	689.2	9674.4	649.4	34792	7.7	119	7.7	26.5	4931	4494	4494	5	8.4
10189	10189 (2019-05-05)60sec.agd	60	0	0		17	271	15.9	38	10	855121	3236	770	0	0	80.78%	19.22%	0.00%	0.00%	770	19.22%	154	1932934	2112449	4523276	482.5	527.3	1129.1	4031	2504	3730	482.5	527.3	1129.1	5353382.1	1412.9	4830.6	1336.3	82478	20.6	137	20.6	0	0	4006	4006	5	54.2
10184	10184 (2019-06-02)60sec.agd	60	0	0		6	84	14	25	10	282086	4499	206	0	0	95.62%	4.38%	0.00%	0.00%	206	4.38%	41.2	1320942	1829575	2165455	280.8	388.9	460.2	3309	3389	5174	280.8	388.9	460.2	3127527.4	697.4	5432.3	664.7	46673	9.9	144	9.9	11	3385	4705	4705	5	16.8
10884	10884 (2019-09-22)60sec.agd	60	0	0		1	10	10	10	10	29861	4024	84	0	0	97.96%	2.04%	0.00%	0.00%	84	2.04%	16.8	832064	809993	863649	202.5	197.2	210.2	3325	3146	3624	202.5	197.2	210.2	1447172.7	399.1	5490.7	352.3	41337	10.1	173	10.1	4.5	1301	4108	4108	5	2
10200	10200 (2019-03-24)60sec.agd	60	0	0		5	60	12	14	11	222401	3721	310	0	0	92.31%	7.69%	0.00%	0.00%	310	7.69%	62	1509731	2312034	2210245	374.5	573.6	548.3	4777	4368	3896	374.5	573.6	548.3	3536943.9	951.5	5914.4	877.4	45531	11.3	142	11.3	11.2	2180	4031	4031	5	12
10996	10996 (2019-11-03)60sec.agd	60	0	0		7	290	41.4	82	15	1592086	3379	307	22	34	90.30%	8.20%	0.59%	0.91%	363	9.70%	72.6	1822791	1787005	1308523	487.1	477.6	349.7	14466	8180	3394	487.1	477.6	349.7	2868481.5	854.3	16588.7	766.6	52969	14.2	171	14.2	7.1	3415	3742	3742	5	58
11016	11016 (2019-06-09)60sec.agd	60	0	0		10	134	13.4	19	10	424978	3550	821	0	0	81.22%	18.78%	0.00%	0.00%	821	18.78%	164.2	2631037	3098780	4483178	601.9	708.9	1025.7	3980	3408	4161	601.9	708.9	1025.7	6051750	1439.9	5616.7	1384.5	78725	18	103	18	0.7	475	4371	4371	5	26.8
10993	10993 (2019-11-03)60sec.agd	60	0	0		1	33	33	33	33	106660	3891	75	1	0	98.08%	1.89%	0.03%	0.00%	76	1.92%	15.2	733327	1248775	1276405	184.9	314.8	321.8	4036	3318	3734	184.9	314.8	321.8	1930393	511.3	6213	486.6	25577	6.4	126	6.4	10.5	1851	3967	3967	5	6.6
10995	10995 (2019-11-03)60sec.agd	60	0	0		3	65	21.7	24	17	675168	4077	156	5	47	95.15%	3.64%	0.12%	1.10%	208	4.85%	41.6	1415629	1341685	1327678	330.4	313.1	309.8	17013	3104	2904	330.4	313.1	309.8	2359417.9	636.6	17037.9	550.6	33580	7.8	170	7.8	7.2	2866	4285	4285	5	13
10054	10054 (2019-03-17)60sec.agd	60	0	0		17	240	14.1	30	10	987292	4372	582	16	0	87.97%	11.71%	0.32%	0.00%	598	12.03%	119.6	2629495	2928337	2511060	529.1	589.2	505.2	5074	5160	4843	529.1	589.2	505.2	4668492.7	989.7	7183.9	939.3	53723	10.8	127	10.8	9.8	2338	4970	4970	5	48
11017	11017 (2019-06-09)60sec.agd	60	0	0		4	91	22.8	46	10	455777	4250	135	23	0	96.42%	3.06%	0.52%	0.00%	158	3.58%	31.6	936228	964148	1147905	212.4	218.7	260.4	5822	7023	5549	212.4	218.7	260.4	1767424.7	425.8	8707.9	401	26954	6.1	125	6.1	0.9	558	4408	4408	5	18.2
10041	10041 (2019-03-03)60sec.agd	60	0	0		5	91	18.2	24	13	326729	3988	208	4	0	94.95%	4.95%	0.10%	0.00%	212	5.05%	42.4	1244993	1677317	1060797	296.4	399.4	252.6	4831	4939	6226	296.4	399.4	252.6	2342795.4	602.8	9044.8	557.8	40537	9.7	118	9.7	0	51	4200	4200	5	18.2
10053	10053 (2019-03-17)60sec.agd	60	0	0		9	365	40.6	70	15	1936802	3485	375	112	2	87.70%	9.44%	2.82%	0.05%	489	12.30%	97.8	1688248	1992342	1934386	424.8	501.3	486.8	9850	8056	6631	424.8	501.3	486.8	3249839.6	859.9	13069.6	817.8	47359	11.9	150	11.9	3.5	793	3974	3974	5	73
10050	10050 (2019-03-17)60sec.agd	60	0	0		2	45	22.5	24	21	162399	4506	115	0	0	97.51%	2.49%	0.00%	0.00%	115	2.49%	23	750343	1847243	786189	162.4	399.7	170.1	3577	3423	3705	162.4	399.7	170.1	2143225.2	495.7	5762	463.8	31759	6.9	123	6.9	1.4	869	4621	4621	5	9
10100	10100 (2019-03-24)60sec.agd	60	0	0		8	177	22.1	38	10	685515	3658	373	0	0	90.75%	9.25%	0.00%	0.00%	373	9.25%	74.6	1817366	1447317	2421309	450.8	359	600.7	3990	3205	3777	450.8	359	600.7	3355634.5	893.7	5402.5	832.5	36681	9.1	117	9.1	2.7	892	4031	4031	5	35.4
10121	10121 (2019-05-05)60sec.agd	60	0	0		3	50	16.7	19	13	194945	3837	194	0	0	95.19%	4.81%	0.00%	0.00%	194	4.81%	38.8	1036558	1129007	1649393	257.1	280.1	409.2	4864	2690	3969	257.1	280.1	409.2	2251578.7	595.2	6092	558.6	30287	7.5	115	7.5	24.5	3668	4031	4031	5	10
10120	10120 (2019-05-05)60sec.agd	60	0	0		0	0	0	0	0	0	5296	31	0	0	99.42%	0.58%	0.00%	0.00%	31	0.58%	6.2	599034	894146	1308688	112.5	167.9	245.7	3930	2496	3008	112.5	167.9	245.7	1694403.5	333.9	5013.3	318.1	19461	3.7	126	3.7	3.8	1002	5327	5327	5	0
10129	10129 (2019-04-07)60sec.agd	60	0	0		5	57	11.4	15	10	219305	4056	196	8	0	95.21%	4.60%	0.19%	0.00%	204	4.79%	40.8	1392519	2479877	2199801	326.9	582.1	516.4	5399	6154	6054	326.9	582.1	516.4	3595556.1	885	8541.3	844	52473	12.3	136	12.3	17.1	4807	4260	4260	5	11.4
10122	10122 (2019-05-05)60sec.agd	60	0	0		5	173	34.6	47	25	849571	4122	442	11	0	90.10%	9.66%	0.24%	0.00%	453	9.90%	90.6	2834005	3586138	2287736	619.5	783.9	500.1	5006	3393	4202	619.5	783.9	500.1	5111331.1	1180	6579.2	1117.2	74824	16.4	132	16.4	0	0	4575	4575	5	34.6
10968	10968 (2019-08-11)60sec.agd	60	0	0		0	0	0	0	0	0	3474	17	0	0	99.51%	0.49%	0.00%	0.00%	17	0.49%	3.4	225350	471519	318198	64.6	135.1	91.1	2379	2406	2961	64.6	135.1	91.1	611851.9	191.8	4046	175.3	7326	2.1	97	2.1	1.1	481	3491	3491	5	0
10106	10106 (2019-03-31)60sec.agd	60	0	0		5	80	16	33	10	356446	4126	173	10	1	95.73%	4.01%	0.23%	0.02%	184	4.27%	36.8	1460057	1541319	1965880	338.8	357.6	456.1	6172	12730	8272	338.8	357.6	456.1	2893460.7	712.2	16388.2	671.3	37382	8.7	131	8.7	1.3	545	4310	4310	5	16
10105	10105 (2019-03-31)60sec.agd	60	0	0		2	23	11.5	12	11	75613	3850	223	0	0	94.52%	5.48%	0.00%	0.00%	223	5.48%	44.6	1161528	1906250	1701269	285.2	468	417.7	4278	3970	5306	285.2	468	417.7	2806644.4	754.7	5729.5	689.1	45027	11.1	133	11.1	4.3	579	4073	4073	5	4.6
10977	10977 (2019-10-20)60sec.agd	60	0	0		3	32	10.7	12	10	125415	4086	324	13	0	92.38%	7.33%	0.29%	0.00%	337	7.62%	67.4	1708606	1075589	2003260	386.3	243.2	452.9	5138	3908	6357	386.3	243.2	452.9	2844165.4	667.8	7792	643	38437	8.7	107	8.7	0.1	456	4423	4423	5	6.4
10978	10978 (2019-10-20)60sec.agd	60	0	0		0	0	0	0	0	0	3690	118	3	0	96.82%	3.10%	0.08%	0.00%	121	3.18%	24.2	1152896	1385044	1115579	302.5	363.4	292.7	6314	4499	5629	302.5	363.4	292.7	2119441.6	586.5	7947.1	556.1	27734	7.3	135	7.3	9.4	2103	3811	3811	5	0
10251	10251 (2019-06-09)60sec.agd	60	0	0		0	0	0	0	0	0	3868	21	2	0	99.41%	0.54%	0.05%	0.00%	23	0.59%	4.6	260314	739783	631048	66.9	190.1	162.2	5618	4928	5965	66.9	190.1	162.2	1006610.1	289.6	9561.8	258.7	6389	1.6	88	1.6	7.1	1004	3891	3891	5	0
10289	10289 (2019-08-04)60sec.agd	60	0	0		2	53	26.5	32	21	283816	4243	87	9	1	97.76%	2.00%	0.21%	0.02%	97	2.24%	19.4	663698	743000	661820	152.9	171.2	152.5	9334	5752	5332	152.9	171.2	152.5	1196055.9	309.5	9897.5	275.6	16845	3.9	152	3.9	12.4	1886	4340	4340	5	10.6
10290	10290 (2019-08-04)60sec.agd	60	0	0		5	258	51.6	69	30	1301517	3783	362	13	0	90.98%	8.71%	0.31%	0.00%	375	9.02%	75	1698630	2418485	2072925	408.5	581.6	498.5	4928	5268	5540	408.5	581.6	498.5	3609907.4	935.4	8957.8	868.2	52884	12.7	162	12.7	1.5	1061	4158	4158	5	51.6
10798	10798 (2019-09-29)60sec.agd	60	0	0		1	28	28	28	28	177219	3591	85	25	0	97.03%	2.30%	0.68%	0.00%	110	2.97%	22	574650	592374	841528	155.3	160.1	227.4	5050	4160	7520	155.3	160.1	227.4	1178685.3	337.1	8859.5	318.5	14142	3.8	113	3.8	15.6	3844	3701	3701	5	5.6
10791	10791 (2019-08-04)60sec.agd	60	0	0		2	22	11	12	10	81649	3663	104	2	0	97.19%	2.76%	0.05%	0.00%	106	2.81%	21.2	871174	1161523	1079631	231.1	308.2	286.5	4999	6171	7176	231.1	308.2	286.5	1809332.2	545.6	8425.2	480.1	30222	8	125	8	14.3	2207	3769	3769	5	4.4
10446	10446 (2019-10-20)60sec.agd	60	0	0		6	205	34.2	67	12	868392	3783	259	2	0	93.55%	6.40%	0.05%	0.00%	261	6.45%	52.2	1595199	1818485	1443371	394.5	449.7	356.9	7550	2906	4773	394.5	449.7	356.9	2816889.7	772.5	7802.9	696.6	56656	14	170	14	7.5	1644	4044	4044	5	41
10810	10810 (2019-03-24)60sec.agd	60	0	0		10	138	13.8	32	10	491860	3335	450	5	0	87.99%	11.87%	0.13%	0.00%	455	12.01%	91	1862292	1552724	1980608	491.4	409.7	522.6	6531	3256	4699	491.4	409.7	522.6	3130797.2	873.2	7839.3	826.1	57271	15.1	143	15.1	14.4	690	3790	3790	5	27.6
10259	10259 (2019-06-16)60sec.agd	60	0	0		0	0	0	0	0	0	3698	13	0	0	99.65%	0.35%	0.00%	0.00%	13	0.35%	2.6	469976	708674	993423	126.6	191	267.7	3215	2508	3410	126.6	191	267.7	1307664.2	375.7	5140.2	352.4	14256	3.8	128	3.8	4.1	695	3711	3711	5	0
10447	10447 (2019-10-13)60sec.agd	60	0	0		0	0	0	0	0	0	4066	108	0	0	97.41%	2.59%	0.00%	0.00%	108	2.59%	21.6	989410	1375021	1565998	237	329.4	375.2	3212	3293	3023	237	329.4	375.2	2306938.4	584.3	5187.5	552.7	28558	6.8	109	6.8	21.7	2719	4174	4174	5	0
10263	10263 (2019-06-23)60sec.agd	60	0	0		2	23	11.5	12	11	88563	3770	313	1	0	92.31%	7.66%	0.02%	0.00%	314	7.69%	62.8	1519937	1756760	2743709	372.2	430.2	671.8	4612	3317	3779	372.2	430.2	671.8	3595045.7	926.4	6208.1	880.3	42993	10.5	127	10.5	6.9	1893	4084	4084	5	4.6
10291	10291 (2019-07-14)60sec.agd	60	0	0		1	12	12	12	12	37411	4837	145	1	0	97.07%	2.91%	0.02%	0.00%	146	2.93%	29.2	1003983	2454944	1654977	201.5	492.7	332.1	4495	3603	4517	201.5	492.7	332.1	3126288.7	678.6	7139.3	627.4	31006	6.2	127	6.2	4	1289	4983	4983	5	2.4
10294	10294 (2019-07-28)60sec.agd	60	0	0		8	108	13.5	23	10	382866	3865	297	0	0	92.86%	7.14%	0.00%	0.00%	297	7.14%	59.4	1149028	1562176	2535031	276.1	375.3	609.1	3452	3409	4286	276.1	375.3	609.1	3191714.5	823.2	5012.7	766.9	34258	8.2	126	8.2	3.5	826	4162	4162	5	21.6
10295	10295 (2019-07-28)60sec.agd	60	0	0		11	239	21.7	40	10	875746	4817	456	1	0	91.33%	8.65%	0.02%	0.00%	457	8.67%	91.4	1545803	2366149	2404421	293.1	448.6	455.9	4630	4025	4395	293.1	448.6	455.9	3710715.3	742.6	6533.2	703.6	35553	6.7	131	6.7	8	3256	5274	5274	5	47.8
10800	10800 (2019-09-22)60sec.agd	60	0	0		6	81	13.5	18	10	344164	3373	244	3	0	93.18%	6.74%	0.08%	0.00%	247	6.82%	49.4	1885510	1663581	2666077	520.9	459.6	736.5	6141	3109	4832	520.9	459.6	736.5	3664780.5	1069	6894.9	1012.4	47152	13	128	13	7.9	2720	3620	3620	5	16.2
10236	10236 (2019-08-25)60sec.agd	60	0	0		8	101	12.6	15	10	427279	3289	595	17	0	84.31%	15.25%	0.44%	0.00%	612	15.69%	122.4	2707327	1950695	3416117	694	500	875.7	4747	3674	5858	694	500	875.7	4775425.2	1259.9	7657.4	1224.2	48299	12.4	103	12.4	3	1607	3901	3901	5	20.2
10465	10465 (2019-10-20)60sec.agd	60	0	0		5	66	13.2	17	10	231689	4767	366	0	0	92.87%	7.13%	0.00%	0.00%	366	7.13%	73.2	2349799	3122575	2977621	457.8	608.3	580.1	4725	4129	3403	457.8	608.3	580.1	4913070	1019.4	5565.2	957.2	68528	13.4	144	13.4	12.4	2463	5133	5133	5	13.2
10280	10280 (2019-08-25)60sec.agd	60	0	0		6	80	13.3	27	10	350518	4425	296	8	0	93.57%	6.26%	0.17%	0.00%	304	6.43%	60.8	1743973	2500636	2470824	368.8	528.8	522.5	5771	3777	4585	368.8	528.8	522.5	3924231.6	893.1	6361.5	829.8	59221	12.5	151	12.5	1.3	601	4729	4729	5	16
10445	10445 (2019-10-13)60sec.agd	60	0	0		6	117	19.5	35	11	495761	3977	165	0	1	95.99%	3.98%	0.00%	0.02%	166	4.01%	33.2	988964	2084316	1042250	238.7	503.1	251.6	5076	6233	5517	238.7	503.1	251.6	2531542.6	633.8	9749.5	611	32946	8	117	8	1.3	606	4143	4143	5	23.4
10224	10224 (2019-06-09)60sec.agd	60	0	0		0	0	0	0	0	0	3912	48	0	0	98.79%	1.21%	0.00%	0.00%	48	1.21%	9.6	962513	1467292	1729442	243.1	370.5	436.7	2745	3065	3827	243.1	370.5	436.7	2463807.4	651.6	5386.5	622.2	36876	9.3	105	9.3	25.6	1165	3960	3960	5	0
10230	10230 (2019-09-01)60sec.agd	60	0	0		2	28	14	14	14	103568	3480	119	4	0	96.59%	3.30%	0.11%	0.00%	123	3.41%	24.6	879996	752882	1028737	244.2	209	285.5	5105	5022	5140	244.2	209	285.5	1549039.7	463.5	7517.4	429.9	21032	5.8	114	5.8	13.8	2609	3603	3603	5	5.6
10460	10460 (2019-10-20)60sec.agd	60	0	0		0	0	0	0	0	0	4058	96	1	0	97.67%	2.31%	0.02%	0.00%	97	2.33%	19.4	573011	1060331	1441256	137.9	255.2	346.9	3550	3716	5201	137.9	255.2	346.9	1878792.8	474.1	7311.7	452.2	19561	4.7	126	4.7	8.2	1755	4155	4155	5	0
10821	10821 (2019-03-17)60sec.agd	60	0	0		3	38	12.7	15	11	176931	3927	302	18	0	92.47%	7.11%	0.42%	0.00%	320	7.53%	64	1099746	1334540	1636624	258.9	314.2	385.4	5823	5766	5024	258.9	314.2	385.4	2380961.2	593.1	8320.6	560.6	31223	7.4	116	7.4	3.3	3485	4247	4247	5	7.6
10248	10248 (2019-06-02)60sec.agd	60	0	0		6	70	11.7	14	10	228572	4599	299	2	0	93.86%	6.10%	0.04%	0.00%	301	6.14%	60.2	1364863	1276544	1678762	278.5	260.5	342.6	4486	4033	5096	278.5	260.5	342.6	2512102.2	551.8	6475	512.7	31056	6.3	134	6.3	4	619	4900	4900	5	14
10790	10790 (2019-08-11)60sec.agd	60	0	0		3	36	12	13	11	109138	3962	186	0	0	95.52%	4.48%	0.00%	0.00%	186	4.48%	37.2	892536	1909842	1719402	215.2	460.4	414.5	4056	3308	3955	215.2	460.4	414.5	2720378.7	680.8	5038.3	655.8	27806	6.7	129	6.7	64.3	3840	4148	4148	5	7.2
10789	10789 (2019-08-11)60sec.agd	60	0	0		0	0	0	0	0	0	4536	35	0	0	99.23%	0.77%	0.00%	0.00%	35	0.77%	7	431235	708902	855778	94.3	155.1	187.2	3499	4218	3227	94.3	155.1	187.2	1191999	277	6103.2	260.8	13699	3	109	3	7.4	4737	4571	4571	5	0
10459	10459 (2019-10-20)60sec.agd	60	0	0		0	0	0	0	0	0	3871	77	0	0	98.05%	1.95%	0.00%	0.00%	77	1.95%	15.4	847637	1907561	2355209	214.7	483.2	596.6	4296	3042	4361	214.7	483.2	596.6	3147107.7	839	5221	797.1	36517	9.2	122	9.2	12.2	2187	3948	3948	5	0
10980	10980 (2019-07-28)60sec.agd	60	0	0		6	78	13	17	11	263454	6178	440	0	0	93.35%	6.65%	0.00%	0.00%	440	6.65%	73.3	2210355	3320786	4498594	334	501.8	679.8	4401	5184	5146	334	501.8	679.8	6012540	973.7	6011.3	908.5	56317	8.5	129	8.5	33	3541	6618	6618	6	13
10962	10962 (2019-08-25)60sec.agd	60	0	0		15	201	13.4	24	10	652969	5635	575	1	0	90.73%	9.26%	0.02%	0.00%	576	9.27%	96	2377537	3376661	3727180	382.8	543.7	600.1	3216	3610	5341	382.8	543.7	600.1	5562948.2	932.5	6646.7	895.7	64398	10.4	99	10.4	13.9	2960	6211	6211	6	33.5
10797	10797 (2019-09-01)60sec.agd	60	0	0		6	89	14.8	18	12	268921	4242	143	0	0	96.74%	3.26%	0.00%	0.00%	143	3.26%	23.8	932072	1058268	1137774	212.6	241.3	259.5	3866	2426	3078	212.6	241.3	259.5	1811965.5	455	4383.9	413.2	39176	8.9	164	8.9	21.4	1782	4385	4385	6	14.83333333
10796	10796 (2019-09-01)60sec.agd	60	0	0		1	12	12	12	12	48227	4238	190	3	0	95.64%	4.29%	0.07%	0.00%	193	4.36%	32.2	1783668	1105005	2000355	402.5	249.4	451.4	3874	2727	6360	402.5	249.4	451.4	2898952.9	691.7	6752	654.2	35788	8.1	97	8.1	22	1937	4431	4431	6	2
10966	10966 (2019-08-25)60sec.agd	60	0	0		0	0	0	0	0	0	5230	17	0	0	99.68%	0.32%	0.00%	0.00%	17	0.32%	2.8	354382	790689	815601	67.5	150.7	155.4	3776	3130	3298	67.5	150.7	155.4	1189949.9	251.4	5210	226.8	13095	2.5	102	2.5	0.8	1036	5247	5247	6	0
11014	11014 (2019-06-09)60sec.agd	60	0	0		8	239	29.9	69	10	1193038	4871	536	19	0	89.77%	9.88%	0.35%	0.00%	555	10.23%	92.5	2616136	2355714	1843792	482.1	434.2	339.8	7075	3961	3761	482.1	434.2	339.8	3974056.5	777.8	7602.4	732.4	81916	15.1	130	15.1	4.6	1659	5426	5426	6	39.83333333
11013	11013 (2019-06-02)60sec.agd	60	0	0		1	17	17	17	17	49145	5657	22	0	0	99.61%	0.39%	0.00%	0.00%	22	0.39%	3.7	336833	503300	618391	59.3	88.6	108.9	2513	2261	2891	59.3	88.6	108.9	865548.8	165.1	4311.6	152.4	11180	2	80	2	10.1	1024	5679	5679	6	2.833333333
11006	11006 (2019-05-19)60sec.agd	60	0	0		16	242	15.1	26	10	1021501	5044	470	55	0	90.57%	8.44%	0.99%	0.00%	525	9.43%	87.5	2639354	2722528	3936955	473.9	488.9	706.9	6647	4887	5669	473.9	488.9	706.9	5466073.8	1040.2	7667.3	981.5	71686	12.9	180	12.9	0.8	317	5569	5569	6	40.33333333
10674	10674 (2019-09-29)60sec.agd	60	0	0		5	78	15.6	24	10	298868	5072	177	3	0	96.57%	3.37%	0.06%	0.00%	180	3.43%	30	1423656	1061230	2048223	271.1	202.1	390	3998	4910	5124	271.1	202.1	390	2710760.6	547.5	8081	516.1	36003	6.9	127	6.9	5.5	567	5252	5252	6	13
10907	10907 (2019-05-05)60sec.agd	60	0	0		3	33	11	12	10	136578	5247	354	4	0	93.61%	6.32%	0.07%	0.00%	358	6.39%	59.7	2118203	1314447	1779610	377.9	234.5	317.5	5342	3076	4043	377.9	234.5	317.5	3062934.3	571.1	6340.8	546.5	30485	5.4	121	5.4	0.1	210	5605	5605	6	5.5
11034	11034 (2019-06-02)60sec.agd	60	0	0		3	44	14.7	20	11	154735	5542	331	5	0	94.28%	5.63%	0.09%	0.00%	336	5.72%	56	1761368	2043727	2601453	299.7	347.7	442.6	4072	4177	4894	299.7	347.7	442.6	3747905.4	695.7	7104.4	637.6	40343	6.9	122	6.9	12.1	1336	5878	5878	6	7.333333333
11033	11033 (2019-06-02)60sec.agd	60	0	0		3	67	22.3	39	10	362560	4859	387	24	3	92.15%	7.34%	0.46%	0.06%	414	7.85%	69	1963310	2430747	2809189	372.3	461	532.7	7472	8667	7266	372.3	461	532.7	4201744.9	838.8	11052.4	796.8	59050	11.2	114	11.2	7.2	903	5273	5273	6	11.16666667
10783	10783 (2019-08-25)60sec.agd	60	0	0		1	22	22	22	22	75823	5214	193	0	0	96.43%	3.57%	0.00%	0.00%	193	3.57%	32.2	1441213	2269062	1967831	266.5	419.7	363.9	4484	3148	3586	266.5	419.7	363.9	3331380.5	672.7	4932.4	616.1	58542	10.8	148	10.8	5.9	3732	5407	5407	6	3.666666667
10994	10994 (2019-11-03)60sec.agd	60	0	0		1	13	13	13	13	50818	5222	198	7	0	96.22%	3.65%	0.13%	0.00%	205	3.78%	34.2	1395237	1495298	2128960	257.1	275.5	392.3	6254	2746	3070	257.1	275.5	392.3	2952130.3	581.5	7064.7	544	33616	6.2	120	6.2	2.9	1464	5427	5427	6	2.166666667
10684	10684 (2019-11-03)60sec.agd	60	0	0		28	400	14.3	24	10	1361240	3997	873	0	0	82.07%	17.93%	0.00%	0.00%	873	17.93%	145.5	3196501	3260997	3203046	656.4	669.6	657.7	4149	3945	3904	656.4	669.6	657.7	5577743.6	1225.7	5622.7	1145.3	115767	23.8	133	23.8	149	4860	4870	4870	6	66.66666667
10677	10677 (2019-09-29)60sec.agd	60	0	0		0	0	0	0	0	0	5016	134	0	0	97.40%	2.60%	0.00%	0.00%	134	2.60%	22.3	1145847	2152269	2569873	222.5	417.9	499	3455	3194	3510	222.5	417.9	499	3542523.7	720.2	4774.6	687.9	39677	7.7	116	7.7	0.3	632	5150	5150	6	0
11004	11004 (2019-06-02)60sec.agd	60	0	0		13	254	19.5	32	10	983492	4720	386	2	0	92.40%	7.56%	0.04%	0.00%	388	7.60%	64.7	1036235	1553113	2018562	202.9	304.1	395.2	3922	4940	5413	202.9	304.1	395.2	2749642.8	560.1	7493.6	538.3	31590	6.2	112	6.2	0.4	346	5108	5108	6	42.33333333
11002	11002 (2019-05-12)60sec.agd	60	0	0		2	70	35	53	17	587424	5511	110	27	26	97.13%	1.94%	0.48%	0.46%	163	2.87%	27.2	1424068	1635239	2140344	251	288.2	377.2	14928	10586	10622	251	288.2	377.2	3046809.6	569.1	19527.9	537	34469	6.1	157	6.1	1.4	796	5674	5674	6	11.66666667
11000	11000 (2019-05-12)60sec.agd	60	0	0		3	56	18.7	35	10	258995	4843	155	8	1	96.72%	3.10%	0.16%	0.02%	164	3.28%	27.3	1148849	2278971	2196896	229.4	455.2	438.8	7054	8409	5519	229.4	455.2	438.8	3367479	700.4	10829.9	672.6	39188	7.8	130	7.8	2.9	1830	5007	5007	6	9.333333333
10714	10714 (2019-06-30)60sec.agd	60	0	0		1	12	12	12	12	46499	5221	36	1	0	99.30%	0.68%	0.02%	0.00%	37	0.70%	6.2	628464	1621036	1660232	119.5	308.3	315.8	3485	4943	3790	119.5	308.3	315.8	2403974.8	480.8	6341.8	457.2	25456	4.8	116	4.8	6.5	1301	5258	5258	6	2
10814	10814 (2019-03-17)60sec.agd	60	0	0		0	0	0	0	0	0	4026	40	0	0	99.02%	0.98%	0.00%	0.00%	40	0.98%	6.7	683779	1619609	1922904	168.2	398.3	472.9	3820	3846	2823	168.2	398.3	472.9	2605426.4	666.6	4944.8	640.8	22263	5.5	115	5.5	6.2	2619	4066	4066	6	0
10893	10893 (2019-06-30)60sec.agd	60	0	0		5	116	23.2	45	10	459613	5058	388	1	0	92.86%	7.12%	0.02%	0.00%	389	7.14%	64.8	2052931	2447064	2728014	376.9	449.2	500.8	5676	3158	3844	376.9	449.2	500.8	4200560.5	823.9	6336.9	771.2	72199	13.3	139	13.3	20.2	2767	5447	5447	6	19.33333333
10716	10716 (2019-08-18)60sec.agd	60	0	0		0	0	0	0	0	0	4480	120	2	0	97.35%	2.61%	0.04%	0.00%	122	2.65%	20.3	708850	897287	1512246	154	195	328.6	4690	3970	5842	154	195	328.6	1895911.5	436.6	8418.2	412	22737	4.9	114	4.9	0.5	140	4602	4602	6	0
10920	10920 (2019-05-12)60sec.agd	60	0	0		4	107	26.8	39	11	659206	5277	257	63	0	94.28%	4.59%	1.13%	0.00%	320	5.72%	53.3	2023778	2015138	2277954	361.6	360	407	7710	3895	4330	361.6	360	407	3653153.8	699.2	8133.7	652.7	63950	11.4	175	11.4	32.5	4599	5597	5597	6	17.83333333
10921	10921 (2019-05-26)60sec.agd	60	0	0		0	0	0	0	0	0	4836	76	0	0	98.45%	1.55%	0.00%	0.00%	76	1.55%	12.7	950929	908028	1735215	193.6	184.9	353.3	3200	3778	3556	193.6	184.9	353.3	2177097.1	469	6088.2	443.2	20629	4.2	111	4.2	1.5	230	4912	4912	6	0
10900	10900 (2019-06-23)60sec.agd	60	0	0		4	55	13.8	18	10	205230	4542	236	0	0	95.06%	4.94%	0.00%	0.00%	236	4.94%	39.3	1520016	1639582	1762000	318.1	343.2	368.8	4563	3404	3859	318.1	343.2	368.8	2846633.4	624.7	5524.9	595.8	54957	11.5	125	11.5	9.2	3587	4778	4778	6	9.166666667
10811	10811 (2019-03-10)60sec.agd	60	0	0		4	74	18.5	30	11	456968	5334	178	44	8	95.87%	3.20%	0.79%	0.14%	230	4.13%	38.3	1709671	1083215	1682022	307.3	194.7	302.3	10514	3557	3949	307.3	194.7	302.3	2631639.7	504.7	11161.3	473	48339	8.7	159	8.7	0.2	267	5564	5564	6	12.33333333
10728	10728 (2019-09-22)60sec.agd	60	0	0		10	222	22.2	38	11	1109983	4462	304	18	0	93.27%	6.35%	0.38%	0.00%	322	6.73%	53.7	1715685	1865274	2129232	358.6	389.9	445.1	5372	3469	4485	358.6	389.9	445.1	3310053	750.8	6995	691.9	53728	11.2	139	11.2	22.7	3703	4784	4784	6	37
10828	10828 (2019-03-10)60sec.agd	60	0	0		10	226	22.6	32	11	1055800	5768	367	36	0	93.47%	5.95%	0.58%	0.00%	403	6.53%	67.2	1880658	1574027	2208359	304.8	255.1	357.9	6046	4079	7870	304.8	255.1	357.9	3300194.7	562.1	9589.8	534.8	37065	6	125	6	2.9	1024	6171	6171	6	37.66666667
10864	10864 (2019-03-24)60sec.agd	60	0	0		3	100	33.3	36	31	353884	4559	239	0	0	95.02%	4.98%	0.00%	0.00%	239	4.98%	39.8	1523971	2120183	2152900	317.6	441.9	448.7	4529	3534	4050	317.6	441.9	448.7	3384175.2	759.1	5323.4	705.3	43219	9	119	9	1.5	493	4798	4798	6	16.66666667
10844	10844 (2019-03-10)60sec.agd	60	0	0		1	12	12	12	12	40541	5178	196	1	0	96.33%	3.65%	0.02%	0.00%	197	3.67%	32.8	1205369	1910552	1498214	224.3	355.5	278.7	3747	5370	4437	224.3	355.5	278.7	2710676.8	531.6	6852.4	504.3	44002	8.2	123	8.2	33.4	3041	5375	5375	6	2
10722	10722 (2019-08-18)60sec.agd	60	0	0		1	12	12	12	12	79372	5481	67	9	6	98.53%	1.20%	0.16%	0.11%	82	1.47%	13.7	611131	1286532	1163226	109.9	231.3	209.1	5332	38484	32161	109.9	231.3	209.1	1838950.9	352.5	50435.9	330.6	22426	4	121	4	15.8	4489	5563	5563	6	2
10882	10882 (2019-09-22)60sec.agd	60	0	0		4	69	17.3	29	11	374323	5242	235	30	1	95.17%	4.27%	0.54%	0.02%	266	4.83%	44.3	1498863	1808719	2120147	272.1	328.4	384.9	6710	5037	6641	272.1	328.4	384.9	3164344.8	606.1	9709.1	574.5	42656	7.7	155	7.7	47.5	4762	5508	5508	6	11.5
10888	10888 (2019-08-25)60sec.agd	60	0	0		6	153	25.5	46	18	778256	4797	295	29	0	93.67%	5.76%	0.57%	0.00%	324	6.33%	54	1678550	1163532	1243461	327.8	227.2	242.8	6343	2997	2792	327.8	227.2	242.8	2391136.1	499.8	6922.3	466.9	49286	9.6	152	9.6	122.7	6000	5121	5121	6	25.5
10824	10824 (2019-03-24)60sec.agd	60	0	0		6	178	29.7	38	11	819865	4827	286	1	0	94.39%	5.59%	0.02%	0.00%	287	5.61%	47.8	1753067	1686010	1509464	342.8	329.7	295.2	5452	3696	4000	342.8	329.7	295.2	2862578.4	609.1	6374.8	559.8	53236	10.4	118	10.4	2.9	434	5114	5114	6	29.66666667
10881	10881(2019-07-28)60sec.agd	60	0	0		5	65	13	16	10	231217	4870	171	0	0	96.61%	3.39%	0.00%	0.00%	171	3.39%	28.5	1245959	1748225	2068020	247.2	346.8	410.2	4911	3301	4059	247.2	346.8	410.2	2980840.7	626.5	5985	591.3	47359	9.4	124	9.4	14.4	1918	5041	5041	6	10.83333333
10941	10941 (2019-03-31)60sec.agd	60	0	0		5	234	46.8	59	34	1195728	4367	347	8	0	92.48%	7.35%	0.17%	0.00%	355	7.52%	59.2	1712590	2091922	1741996	362.7	443	368.9	5065	4067	5377	362.7	443	368.9	3216154.9	720.2	6843.3	681.1	50914	10.8	124	10.8	0.1	147	4722	4722	6	39
10808	10808 (2019-03-10)60sec.agd	60	0	0		16	277	17.3	38	10	1310599	4947	391	25	2	92.21%	7.29%	0.47%	0.04%	418	7.79%	69.7	2163436	1870026	1665646	403.2	348.6	310.5	8790	3883	5326	403.2	348.6	310.5	3309354.8	658.6	9853.5	616.8	58593	10.9	158	10.9	7.5	1895	5365	5365	6	46.16666667
10935	10935 (2019-03-24)60sec.agd	60	0	0		1	19	19	19	19	73814	4485	132	2	0	97.10%	2.86%	0.04%	0.00%	134	2.90%	22.3	1057376	989476	1158990	228.9	214.2	250.9	5345	6138	5758	228.9	214.2	250.9	1854822	430.2	9267.8	401.6	25330	5.5	116	5.5	33	3781	4619	4619	6	3.166666667
10776	10776 (2019-07-28)60sec.agd	60	0	0		6	78	13	17	11	263454	6178	440	0	0	93.35%	6.65%	0.00%	0.00%	440	6.65%	73.3	2210355	3320786	4498594	334	501.8	679.8	4401	5184	5146	334	501.8	679.8	6012540	973.7	6011.3	908.5	56317	8.5	129	8.5	33	3541	6618	6618	6	13
10958	10958 (2019-07-21)60sec.agd	60	0	0		4	74	18.5	26	11	316215	3691	315	2	0	92.09%	7.86%	0.05%	0.00%	317	7.91%	52.8	1057817	1476679	1930762	263.9	368.4	481.7	4845	3889	4536	263.9	368.4	481.7	2650924.3	697.2	6851.3	661.4	32104	8	122	8	12.5	4280	4008	4008	6	12.33333333
10961	10961 (2019-08-25)60sec.agd	60	0	0		5	122	24.4	42	12	467026	4427	319	0	0	93.28%	6.72%	0.00%	0.00%	319	6.72%	53.2	1400755	1967199	2297818	295.1	414.5	484.2	3949	3489	3716	295.1	414.5	484.2	3333459.8	744.4	5200	702.4	65621	13.8	149	13.8	19.4	2274	4746	4746	6	20.33333333
10806	10806 (2019-03-10)60sec.agd	60	0	0		0	0	0	0	0	0	4664	48	0	0	98.98%	1.02%	0.00%	0.00%	48	1.02%	8	822462	719911	1112310	174.5	152.8	236.1	2990	2692	3306	174.5	152.8	236.1	1559470.8	356.8	4758.7	331	28397	6	128	6	1.6	1147	4712	4712	6	0
10804	10804 (2019-03-10)60sec.agd	60	0	0		2	22	11	11	11	80201	7222	295	0	0	96.08%	3.92%	0.00%	0.00%	295	3.92%	49.2	1708472	1608918	2266773	227.3	214	301.6	4150	3027	4459	227.3	214	301.6	3262783.1	463.8	5246.7	434.1	46399	6.2	120	6.2	1	574	7517	7517	6	3.666666667
10934	10934 (2019-03-24)60sec.agd	60	0	0		6	105	17.5	27	13	547830	4746	245	24	12	94.41%	4.87%	0.48%	0.24%	281	5.59%	46.8	1564899	1592397	1181625	311.3	316.8	235.1	10880	5743	6706	311.3	316.8	235.1	2526039.3	547.7	12961.5	502.5	42535	8.5	167	8.5	0.6	650	5027	5027	6	17.5
10711	10711 (2019-06-30)60sec.agd	60	0	0		4	50	12.5	14	11	170475	5023	329	3	0	93.80%	6.14%	0.06%	0.00%	332	6.20%	55.3	2448454	2565215	2420783	457.2	479	452.1	4955	4450	4875	457.2	479	452.1	4293651.7	839.6	7815.6	801.8	55111	10.3	144	10.3	7.1	698	5355	5355	6	8.333333333
10928	10928 (2019-03-24)60sec.agd	60	0	0		0	0	0	0	0	0	5015	85	5	0	98.24%	1.67%	0.10%	0.00%	90	1.76%	15	1036654	1629886	1571644	203.1	319.3	307.9	3821	4668	5156	203.1	319.3	307.9	2490229.9	518.4	7935.7	487.8	27134	5.3	139	5.3	1.4	978	5105	5105	6	0
10924	10924 (2019-05-26)60sec.agd	60	0	0		0	0	0	0	0	0	4802	59	0	0	98.79%	1.21%	0.00%	0.00%	59	1.21%	9.8	879893	1745322	1781680	181	359	366.5	2537	2544	2581	181	359	366.5	2644757.9	586.2	3523.6	544.1	36358	7.5	112	7.5	37.6	1559	4861	4861	6	0
10712	10712 (2019-06-30)60sec.agd	60	0	0		13	298	22.9	40	10	1396795	3916	394	7	1	90.69%	9.12%	0.16%	0.02%	402	9.31%	67	1671732	2507945	1484388	387.2	580.8	343.8	4931	6755	6416	387.2	580.8	343.8	3359744.6	836.2	10540.9	778.1	60907	14.1	139	14.1	14.6	1084	4318	4318	6	49.66666667
10929	10929 (2019-03-24)60sec.agd	60	0	0		0	0	0	0	0	0	4861	173	0	0	96.56%	3.44%	0.00%	0.00%	173	3.44%	28.8	1377180	1664641	2166702	273.6	330.7	430.4	4285	3214	3351	273.6	330.7	430.4	3059779.7	633.9	5050.1	607.8	47004	9.3	132	9.3	6.6	1752	5034	5034	6	0
10931	10931 (2019-03-24)60sec.agd	60	0	0		4	68	17	26	10	210207	4831	197	1	0	96.06%	3.92%	0.02%	0.00%	198	3.94%	33	965799	1834497	683978	192	364.8	136	3516	3329	5144	192	364.8	136	2183110.8	460.2	7064.4	434.1	43846	8.7	132	8.7	30.2	2695	5029	5029	6	11.33333333
10708	10708 (2019-06-30)60sec.agd	60	0	0		13	229	17.6	40	11	892562	5257	384	4	0	93.13%	6.80%	0.07%	0.00%	388	6.87%	64.7	1660757	1665311	1678754	294.2	295	297.4	5329	3844	5790	294.2	295	297.4	2889565.6	564.3	7715.7	511.9	66834	11.8	170	11.8	2.2	618	5645	5645	6	38.16666667
10707	10707 (2019-06-30)60sec.agd	60	0	0		0	0	0	0	0	0	4544	63	0	0	98.63%	1.37%	0.00%	0.00%	63	1.37%	10.5	1262031	1879336	2413169	273.9	407.9	523.8	3080	2689	2848	273.9	407.9	523.8	3308777.8	750.6	4019.2	718.2	52955	11.5	108	11.5	1.5	734	4607	4607	6	0
10094	10094 (2019-03-24)60sec.agd	60	0	0		0	0	0	0	0	0	4553	30	0	0	99.35%	0.65%	0.00%	0.00%	30	0.65%	5	648027	1477717	1215249	141.4	322.4	265.2	2386	2894	2533	141.4	322.4	265.2	2020004.1	468.2	3732	440.8	27664	6	116	6	3.2	1142	4583	4583	6	0
10249	10249 (2019-06-02)60sec.agd	60	0	0		0	0	0	0	0	0	5149	13	0	0	99.75%	0.25%	0.00%	0.00%	13	0.25%	2.2	502099	663490	1375586	97.3	128.5	266.5	1912	2262	2828	97.3	128.5	266.5	1607656.4	332.6	3831.1	311.4	14815	2.9	106	2.9	6.2	676	5162	5162	6	0
10098	10098 (2019-03-17)60sec.agd	60	0	0		11	254	23.1	46	10	1015494	5635	390	2	0	93.50%	6.47%	0.03%	0.00%	392	6.50%	65.3	1464027	2584206	2841155	242.9	428.8	471.4	4137	3969	4179	242.9	428.8	471.4	4110189.5	734.8	6539.2	682	51068	8.5	136	8.5	2.7	911	6027	6027	6	42.33333333
10267	10267 (2019-06-16)60sec.agd	60	0	0		0	0	0	0	0	0	5351	26	0	0	99.52%	0.48%	0.00%	0.00%	26	0.48%	4.3	430389	860465	1268295	80	160	235.9	2657	2332	2322	80	160	235.9	1591919.3	315.8	3234.4	296.1	17834	3.3	121	3.3	2.1	481	5377	5377	6	0
10265	10265 (2019-06-16)60sec.agd	60	0	0		2	24	12	14	10	73178	5310	36	0	0	99.33%	0.67%	0.00%	0.00%	36	0.67%	6	325293	746589	1424258	60.8	139.7	266.4	3023	3878	3701	60.8	139.7	266.4	1640646.7	326.3	6113.9	306.9	9834	1.8	105	1.8	0.3	142	5346	5346	6	4
10264	10264 (2019-06-16)60sec.agd	60	0	0		0	0	0	0	0	0	4760	43	0	0	99.10%	0.90%	0.00%	0.00%	43	0.90%	7.2	1117693	689865	1415821	232.7	143.6	294.8	3797	2823	2983	232.7	143.6	294.8	1931243.2	450.5	4766	402.1	23254	4.8	117	4.8	0.7	113	4803	4803	6	0
10099	10099 (2019-03-17)60sec.agd	60	0	0		12	231	19.3	40	10	795412	5469	569	4	0	90.52%	9.42%	0.07%	0.00%	573	9.48%	95.5	2095717	2754596	4623742	346.9	455.9	765.3	5734	5128	6111	346.9	455.9	765.3	5775709.4	1014.6	8709.5	955.9	66297	11	125	11	0.2	533	6042	6042	6	38.5
10227	10227 (2019-09-08)60sec.agd	60	0	0		4	98	24.5	38	11	372528	4804	231	9	3	95.19%	4.58%	0.18%	0.06%	243	4.81%	40.5	1580217	1752970	1514428	313.1	347.3	300.1	9653	8714	10631	313.1	347.3	300.1	2804190	591.1	15197.3	555.6	37885	7.5	119	7.5	4.1	561	5047	5047	6	16.33333333
10225	10225 (2019-06-09)60sec.agd	60	0	0		1	39	39	39	39	147854	6464	119	0	0	98.19%	1.81%	0.00%	0.00%	119	1.81%	19.8	1111761	2988896	1738892	168.9	454	264.1	3606	3147	3345	168.9	454	264.1	3632252.4	580.8	4588.5	551.8	40496	6.2	110	6.2	17.8	3687	6583	6583	6	6.5
10223	10223 (2019-05-12)60sec.agd	60	0	0		0	0	0	0	0	0	5723	120	1	0	97.93%	2.05%	0.02%	0.00%	121	2.07%	20.2	1053601	1930842	1492188	180.3	330.4	255.3	3888	3491	4761	180.3	330.4	255.3	2657978.7	480.5	6968.4	454.8	29364	5	111	5	40.6	3260	5844	5844	6	0
10110	10110 (2019-04-07)60sec.agd	60	0	0		13	192	14.8	28	10	695834	4681	330	0	0	93.41%	6.59%	0.00%	0.00%	330	6.59%	55	1960701	1778519	2567896	391.3	354.9	512.5	4098	2756	3355	391.3	354.9	512.5	3688030.4	786.3	4978.7	736	60160	12	131	12	0.5	196	5011	5011	6	32
10111	10111 (2019-04-07)60sec.agd	60	0	0		11	169	15.4	28	10	561309	4719	253	0	0	94.91%	5.09%	0.00%	0.00%	253	5.09%	42.2	1318971	1243343	1217528	265.3	250.1	244.9	3821	2603	3753	265.3	250.1	244.9	2183566.1	501.8	4472.8	439.2	48584	9.8	126	9.8	14.5	2633	4972	4972	6	28.16666667
10115	10115 (2019-03-24)60sec.agd	60	0	0		8	136	17	34	10	463482	4682	247	0	0	94.99%	5.01%	0.00%	0.00%	247	5.01%	41.2	1317306	1610218	1663382	267.3	326.7	337.5	3927	2745	2995	267.3	326.7	337.5	2663632.3	584	4432.4	540.4	44941	9.1	104	9.1	47.3	4229	4929	4929	6	22.66666667
10271	10271 (2019-03-31)60sec.agd	60	0	0		2	20	10	10	10	67430	4758	118	0	0	97.58%	2.42%	0.00%	0.00%	118	2.42%	19.7	991332	1421477	1333502	203.3	291.5	273.5	3647	4440	3693	203.3	291.5	273.5	2186678.7	486.4	5841.2	448.5	35984	7.4	134	7.4	9.8	2972	4876	4876	6	3.333333333
10458	10458 (2019-11-03)60sec.agd	60	0	0		2	21	10.5	11	10	76753	5173	164	3	0	96.87%	3.07%	0.06%	0.00%	167	3.13%	27.8	1138676	1604002	1787226	213.2	300.4	334.7	4698	5670	5088	213.2	300.4	334.7	2657740.1	527.9	7268	497.7	35886	6.7	131	6.7	38.6	5962	5340	5340	6	3.5
10454	10454 (2019-11-03)60sec.agd	60	0	0		4	44	11	12	10	154303	4260	155	0	0	96.49%	3.51%	0.00%	0.00%	155	3.51%	25.8	1081861	1229491	2241822	245	278.5	507.8	5194	2883	4559	245	278.5	507.8	2776299.2	665.2	6101.7	628.8	43528	9.9	134	9.9	14.6	2104	4415	4415	6	7.333333333
10453	10453 (2019-11-03)60sec.agd	60	0	0		0	0	0	0	0	0	4553	6	1	0	99.85%	0.13%	0.02%	0.00%	7	0.15%	1.2	306936	607813	921108	67.3	133.3	202	3705	3952	4507	67.3	133.3	202	1145463.4	272.5	7046.9	251.2	8746	1.9	91	1.9	2	973	4560	4560	6	0
10084	10084 (2019-03-24)60sec.agd	60	0	0		0	0	0	0	0	0	5353	120	0	0	97.81%	2.19%	0.00%	0.00%	120	2.19%	20	1216420	2007841	3073615	222.3	366.9	561.6	3716	2979	3144	222.3	366.9	561.6	3867584.8	748.3	4925.8	706.7	31330	5.7	114	5.7	5	1191	5473	5473	6	0
10464	10464 (2019-10-20)60sec.agd	60	0	0		0	0	0	0	0	0	5311	274	5	0	95.01%	4.90%	0.09%	0.00%	279	4.99%	46.5	1946516	2422136	3239922	348.2	433.3	579.6	4693	3860	5869	348.2	433.3	579.6	4489182.8	855.2	7171.9	803.1	39926	7.1	103	7.1	3.5	1168	5590	5590	6	0
10461	10461 (2019-10-20)60sec.agd	60	0	0		19	379	19.9	55	10	1807330	3417	539	79	7	84.54%	13.33%	1.95%	0.17%	625	15.46%	104.2	2545393	2550843	2914220	629.7	631.1	721	12316	8408	6229	629.7	631.1	721	4634490.7	1205.4	13937.1	1146.6	74496	18.4	136	18.4	12.8	2178	4042	4042	6	63.16666667
10450	10450 (2019-10-13)60sec.agd	60	0	0		0	0	0	0	0	0	4446	104	1	0	97.69%	2.29%	0.02%	0.00%	105	2.31%	17.5	995732	941950	1217627	218.8	207	267.6	6332	2701	4340	218.8	207	267.6	1833403.3	477.1	6797	402.9	13385	2.9	60	2.9	1.7	2194	4551	4551	6	0
10285	10285 (2019-07-14)60sec.agd	60	0	0		10	160	16	57	10	625957	5202	360	3	0	93.48%	6.47%	0.05%	0.00%	363	6.52%	60.5	1462861	2163020	1735741	262.9	388.7	311.9	4675	5050	4391	262.9	388.7	311.9	3135508.7	595	7197.9	563.4	52849	9.5	152	9.5	1.6	393	5565	5565	6	26.66666667
10283	10283 (2019-07-07)60sec.agd	60	0	0		0	0	0	0	0	0	5200	122	0	0	97.71%	2.29%	0.00%	0.00%	122	2.29%	20.3	1289653	1736982	1803930	242.3	326.4	339	3913	3593	3386	242.3	326.4	339	2816820	557.6	4913	529.3	27694	5.2	94	5.2	31.7	3516	5322	5322	6	0
10272	10272 (2019-03-31)60sec.agd	60	0	0		13	172	13.2	18	10	703713	5082	647	16	2	88.43%	11.26%	0.28%	0.03%	665	11.57%	110.8	2785039	3461593	3085022	484.6	602.3	536.8	7703	6063	7897	484.6	602.3	536.8	5408921.2	986	11184.4	941.2	77180	13.4	133	13.4	1.2	360	5747	5747	6	28.66666667
10300	10300 (2019-07-21)60sec.agd	60	0	0		6	310	51.7	125	11	1771362	5404	410	86	0	91.59%	6.95%	1.46%	0.00%	496	8.41%	82.7	2478609	1717041	3106086	420.1	291	526.5	7700	4596	5470	420.1	291	526.5	4328914.7	781.7	8534.6	733.7	77558	13.1	168	13.1	11.2	2617	5900	5900	6	51.66666667
10296	10296 (2019-07-21)60sec.agd	60	0	0		2	21	10.5	11	10	67170	4680	150	0	0	96.89%	3.11%	0.00%	0.00%	150	3.11%	25	1290434	1082912	1947324	267.2	224.2	403.2	4593	3643	4158	267.2	224.2	403.2	2574876.5	570.4	6087.9	533.1	34384	7.1	124	7.1	5.6	1185	4830	4830	6	3.5
10287	10287 (2019-07-14)60sec.agd	60	0	0		1	11	11	11	11	45085	5691	236	0	0	96.02%	3.98%	0.00%	0.00%	236	3.98%	39.3	1369095	2639446	1947693	231	445.3	328.6	3700	3818	4357	231	445.3	328.6	3554518.9	627.7	5564.6	599.7	45455	7.7	127	7.7	3.2	1172	5927	5927	6	1.833333333
10143	10143 (2019-04-28)60sec.agd	60	0	0		10	206	20.6	43	10	1001181	4434	564	38	4	87.98%	11.19%	0.75%	0.08%	606	12.02%	101	2594118	3378540	3147767	514.7	670.3	624.6	8388	6156	4759	514.7	670.3	624.6	5296453.3	1116.2	10708.8	1050.9	79160	15.7	135	15.7	13.2	1336	5040	5040	6	34.33333333
10182	10182 (2019-05-05)60sec.agd	60	0	0		3	55	18.3	27	12	190718	4778	127	1	0	97.39%	2.59%	0.02%	0.00%	128	2.61%	21.3	781427	1478046	1257634	159.3	301.3	256.3	3133	3148	5227	159.3	301.3	256.3	2092102.2	449.8	6754.9	426.4	30623	6.2	126	6.2	3.8	2052	4906	4906	6	9.166666667
10181	10181 (2019-05-05)60sec.agd	60	0	0		16	225	14.1	31	10	782202	3887	803	1	0	82.86%	17.12%	0.02%	0.00%	804	17.14%	134	2966448	2715686	4542954	632.4	578.9	968.4	5315	3050	4179	632.4	578.9	968.4	6067387.8	1353.8	6356.1	1293.4	75994	16.2	119	16.2	1.2	226	4691	4691	6	37.5
10190	10190 (2019-05-05)60sec.agd	60	0	0		2	20	10	10	10	70925	4952	426	1	0	92.06%	7.92%	0.02%	0.00%	427	7.94%	71.2	2018860	1538035	3721042	375.3	285.9	691.8	3373	3829	4774	375.3	285.9	691.8	4504164.8	875.3	6755.6	837.4	64681	12	134	12	1.2	933	5379	5379	6	3.333333333
10135	10135 (2019-03-31)60sec.agd	60	0	0		0	0	0	0	0	0	5392	28	1	0	99.47%	0.52%	0.02%	0.00%	29	0.53%	4.8	345759	458949	1234171	63.8	84.7	227.7	3058	4181	4178	63.8	84.7	227.7	1361382.2	267.4	6534.8	251.1	10987	2	107	2	0.2	262	5421	5421	6	0
10141	10141 (2019-04-28)60sec.agd	60	0	0		11	170	15.5	32	10	535935	3730	415	3	1	89.90%	10.00%	0.07%	0.02%	419	10.10%	69.8	2012787	2234411	2560693	485.1	538.5	617.2	6202	6814	4234	485.1	538.5	617.2	3949816.8	1053.1	10052.1	952	80788	19.5	117	19.5	103	4663	4149	4149	6	28.33333333
10175	10175 (2019-09-01)60sec.agd	60	0	0		3	47	15.7	18	12	152628	4701	103	1	0	97.84%	2.14%	0.02%	0.00%	104	2.16%	17.3	776894	1273300	1133333	161.7	265	235.9	3801	3624	3363	161.7	265	235.9	1873312.8	422.8	6236.2	389.9	28584	5.9	125	5.9	54.5	4072	4805	4805	6	7.833333333
10167	10167 (2019-04-28)60sec.agd	60	0	0		17	272	16	33	10	957980	5149	452	0	0	91.93%	8.07%	0.00%	0.00%	452	8.07%	75.3	2539267	2146862	2908009	453.4	383.3	519.2	4769	2670	4035	453.4	383.3	519.2	4417398.5	843.4	5553.8	788.7	75131	13.4	135	13.4	23.3	5000	5601	5601	6	45.33333333
10166	10166 (2019-04-28)10sec.agd	10	0	0		0	0	0	0	0	0	4649.833333	104	1.833333333	0.333333333	97.77%	2.19%	0.04%	0.01%	106.1666667	2.23%	17.7	438060	782679	1031424	15.4	27.4	36.1	963	1409	1043	92.1	164.6	216.9	1366864.5	52.6	1949.8	287.4	15868	0.6	21	3.3	0	57	28536	4756	6	0
10161	10161 (2019-04-28)60sec.agd	60	0	0		0	0	0	0	0	0	4913	135	0	0	97.33%	2.67%	0.00%	0.00%	135	2.67%	22.5	1118358	1501333	1239760	221.5	297.4	245.6	4551	3303	4405	221.5	297.4	245.6	2245379.8	470.9	5206.1	444.8	35223	7	121	7	1.9	892	5048	5048	6	0
10152	10152 (2019-04-28)60sec.agd	60	0	0		18	298	16.6	38	10	1080679	3441	877	6	0	79.58%	20.28%	0.14%	0.00%	883	20.42%	147.2	3261023	2891118	4764053	754.2	668.6	1101.8	4433	2838	5621	754.2	668.6	1101.8	6456704.7	1563	6583.5	1493.2	76139	17.6	112	17.6	13.7	1973	4324	4324	6	49.66666667
10171	10171 (2019-09-15)60sec.agd	60	0	0		7	148	21.1	35	10	575194	5263	314	9	0	94.22%	5.62%	0.16%	0.00%	323	5.78%	53.8	1808669	2029473	2662924	323.8	363.3	476.7	4491	3005	6571	323.8	363.3	476.7	3805418.3	731.3	7197.9	681.2	56021	10	125	10	66.6	4954	5586	5586	6	24.66666667
10154	10154 (2019-09-01)60sec.agd	60	0	0		13	375	28.8	70	10	1575849	5063	498	18	0	90.75%	8.93%	0.32%	0.00%	516	9.25%	86	2038148	1748615	3258165	365.3	313.4	584	4590	3284	5380	365.3	313.4	584	4222243.6	814.3	6788.9	756.8	84763	15.2	190	15.2	2.1	487	5579	5579	6	62.5
10134	10134 (2019-03-31)60sec.agd	60	0	0		6	99	16.5	21	10	412758	4926	266	6	0	94.77%	5.12%	0.12%	0.00%	272	5.23%	45.3	1392515	1967488	2090973	267.9	378.5	402.3	5818	3508	5136	267.9	378.5	402.3	3190967.7	648.5	8125.8	613.9	38873	7.5	128	7.5	18.1	4085	5198	5198	6	16.5
10127	10127 (2019-05-05)60sec.agd	60	0	0		0	0	0	0	0	0	7628	72	0	0	99.06%	0.94%	0.00%	0.00%	72	0.94%	12	1398348	3108569	1824523	181.6	403.7	237	4257	3750	3563	181.6	403.7	237	3866194.8	536.4	5473.1	502.1	45399	5.9	130	5.9	1.4	385	7700	7700	6	0
10209	10209 (2019-05-05)60sec.agd	60	0	0		0	0	0	0	0	0	5344	56	1	0	98.94%	1.04%	0.02%	0.00%	57	1.06%	9.5	998411	1523644	2131113	184.9	282.1	394.6	3934	3497	5018	184.9	282.1	394.6	2803561.7	548.7	7272.3	519.1	29380	5.4	123	5.4	0.5	165	5401	5401	6	0
10131	10131 (2019-03-31)60sec.agd	60	0	0		0	0	0	0	0	0	5052	17	0	0	99.66%	0.34%	0.00%	0.00%	17	0.34%	2.8	656080	1204532	1560916	129.4	237.6	307.9	2522	2501	3238	129.4	237.6	307.9	2077931	433.2	4806.3	409.9	16884	3.3	84	3.3	0.2	92	5069	5069	6	0
10123	10123 (2019-05-05)60sec.agd	60	0	0		0	0	0	0	0	0	4821	29	3	0	99.34%	0.60%	0.06%	0.00%	32	0.66%	5.3	695678	936031	1101867	143.4	192.9	227	3673	4661	4467	143.4	192.9	227	1604441.6	354.3	6769.4	330.6	18096	3.7	100	3.7	0.5	373	4853	4853	6	0
10220	10220 (2019-05-12)60sec.agd	60	0	0		2	36	18	23	13	130685	6004	262	0	0	95.82%	4.18%	0.00%	0.00%	262	4.18%	43.7	1417477	2683983	3098924	226.2	428.3	494.6	4056	3762	4441	226.2	428.3	494.6	4337780	721.8	6005.6	692.3	46277	7.4	110	7.4	9.8	1550	6266	6266	6	6
10124	10124 (2019-05-05)60sec.agd	60	0	0		0	0	0	0	0	0	4846	192	0	0	96.19%	3.81%	0.00%	0.00%	192	3.81%	32	1018628	1038191	1545225	202.2	206.1	306.7	3725	2657	2705	202.2	206.1	306.7	2122065.9	444.5	4883.9	421.2	37751	7.5	120	7.5	3.8	367	5038	5038	6	0
10132	10132 (2019-03-31)60sec.agd	60	0	0		8	94	11.8	16	10	349816	4452	601	3	0	88.05%	11.89%	0.06%	0.00%	604	11.95%	100.7	2235315	1903110	3504349	442.1	376.4	693.1	4627	5022	6495	442.1	376.4	693.1	4571534	945.3	9242.1	904.2	50256	9.9	132	9.9	134	2229	5056	5056	6	15.66666667
10203	10203 (2019-03-24)60sec.agd	60	0	0		4	57	14.3	24	10	207769	5349	258	2	0	95.36%	4.60%	0.04%	0.00%	260	4.64%	43.3	1194091	1884015	2286962	212.9	335.9	407.7	5218	3668	6436	212.9	335.9	407.7	3194614.4	606.3	9061.1	569.6	46000	8.2	123	8.2	9.5	1604	5609	5609	6	9.5
10202	10202 (2019-03-24)60sec.agd	60	0	0		0	0	0	0	0	0	4365	79	0	0	98.22%	1.78%	0.00%	0.00%	79	1.78%	13.2	617908	1321564	881208	139	297.4	198.3	3199	4602	4000	139	297.4	198.3	1704367.7	406.2	6028.7	383.5	19692	4.4	126	4.4	10.5	4789	4444	4444	6	0
10133	10133 (2019-04-07)60sec.agd	60	0	0		20	376	18.8	33	10	1937128	4718	435	81	0	90.14%	8.31%	1.55%	0.00%	516	9.86%	86	2612625	2347356	3116599	499.2	448.5	595.5	6015	4514	5751	499.2	448.5	595.5	4695644.7	938.1	9232.1	897.1	56843	10.9	121	10.9	11.1	1506	5234	5234	6	62.66666667
10207	10207 (2019-03-24)60sec.agd	60	0	0		3	40	13.3	17	10	163096	4444	136	2	0	96.99%	2.97%	0.04%	0.00%	138	3.01%	23	1007653	1848535	1952219	219.9	403.4	426.1	4465	5797	4333	219.9	403.4	426.1	2871167.9	665.4	7493.2	626.6	31957	7	126	7	0.9	411	4582	4582	6	6.666666667
10206	10206 (2019-03-24)60sec.agd	60	0	0		2	24	12	14	10	73908	5869	162	0	1	97.30%	2.69%	0.00%	0.02%	163	2.70%	27.2	2407422	3353543	2745655	399.1	556	455.2	5032	6126	5851	399.1	556	455.2	4957877.8	857.4	9853.1	821.9	65719	10.9	116	10.9	1.5	417	6032	6032	6	4
10204	10204 (2019-03-24)60sec.agd	60	0	0		5	76	15.2	21	10	388357	4339	272	22	0	93.65%	5.87%	0.47%	0.00%	294	6.35%	49	1732175	1887661	1910705	373.9	407.4	412.4	7163	6448	7308	373.9	407.4	412.4	3196011.2	738.8	8488.8	689.8	40801	8.8	136	8.8	6.6	1959	4633	4633	6	12.66666667
10475	10475 (2019-10-27)60sec.agd	60	0	0		12	160	13.3	19	10	578603	3865	801	7	0	82.71%	17.14%	0.15%	0.00%	808	17.29%	134.7	2727960	2742126	4162116	583.8	586.8	890.7	6622	4078	4704	583.8	586.8	890.7	5681921.4	1274	7515.9	1215.9	53943	11.5	119	11.5	226.3	5000	4673	4673	6	26.66666667
10623	10623 (2019-05-19)60sec.agd	60	0	0		5	80	16	22	11	268651	4787	376	0	0	92.72%	7.28%	0.00%	0.00%	376	7.28%	62.7	1801411	2846693	2397072	348.9	551.4	464.3	3704	3661	4278	348.9	551.4	464.3	4134573.4	835.8	5467.2	800.8	50598	9.8	123	9.8	0.1	508	5163	5163	6	13.33333333
10614	10614 (2019-05-19)60sec.agd	60	0	0		6	124	20.7	51	10	637598	4218	206	46	1	94.34%	4.61%	1.03%	0.02%	253	5.66%	42.2	1331461	1341524	2068182	297.8	300.1	462.6	7754	5193	5663	297.8	300.1	462.6	2801758.7	681.3	9877.1	626.7	33522	7.5	147	7.5	5.4	3210	4471	4471	6	20.66666667
10056	10056 (2019-03-17)60sec.agd	60	0	0		7	88	12.6	23	10	266004	4783	185	0	0	96.28%	3.72%	0.00%	0.00%	185	3.72%	30.8	1459784	1646788	1347311	293.8	331.5	271.2	3565	2420	2229	293.8	331.5	271.2	2580334.7	559.6	4251.9	519.4	64292	12.9	150	12.9	8.1	2438	4968	4968	6	14.66666667
10631	10631 (2019-05-26)60sec.agd	60	0	0		0	0	0	0	0	0	4405	80	0	0	98.22%	1.78%	0.00%	0.00%	80	1.78%	13.3	1085950	1192345	1195997	242.1	265.9	266.7	3349	2339	3771	242.1	265.9	266.7	2007830.4	474.6	5501.5	447.7	30227	6.7	107	6.7	10.1	1060	4485	4485	6	0
10047	10047 (2019-03-03)60sec.agd	60	0	0		4	76	19	31	10	333206	5109	192	18	1	96.03%	3.61%	0.34%	0.02%	211	3.97%	35.2	1337638	1618495	2071901	251.4	304.2	389.5	5232	5232	7804	251.4	304.2	389.5	2949843.3	583	10204.9	554.5	39562	7.4	125	7.4	0.1	279	5320	5320	6	12.66666667
10625	10625 (2019-05-19)60sec.agd	60	0	0		2	23	11.5	13	10	76924	4679	177	4	0	96.28%	3.64%	0.08%	0.00%	181	3.72%	30.2	1567368	1418724	2137593	322.5	291.9	439.8	9186	4519	6755	322.5	291.9	439.8	3006447.1	672.3	9623.6	618.6	34551	7.1	115	7.1	4	1715	4860	4860	6	3.833333333
10061	10061 (2019-03-10)60sec.agd	60	0	0		6	94	15.7	24	10	455062	4139	290	8	0	93.28%	6.54%	0.18%	0.00%	298	6.72%	49.7	1929043	1102123	1812785	434.8	248.4	408.6	5759	3357	5338	434.8	248.4	408.6	2867415.5	682.5	6335.9	646.3	39034	8.8	112	8.8	5.6	942	4437	4437	6	15.66666667
10604	10604 (2019-11-03)60sec.agd	60	0	0		4	47	11.8	14	10	156658	3891	295	2	0	92.91%	7.04%	0.05%	0.00%	297	7.09%	49.5	1493285	2107956	2112586	356.6	503.3	504.4	5549	3545	3606	356.6	503.3	504.4	3337124.2	847.5	6470.5	796.8	39604	9.5	133	9.5	1	291	4188	4188	6	7.833333333
10603	10603 (2019-10-06)60sec.agd	60	0	0		0	0	0	0	0	0	4521	163	0	0	96.52%	3.48%	0.00%	0.00%	163	3.48%	27.2	1827602	1925209	2355899	390.2	411	503	4745	2933	3458	390.2	411	503	3549199.7	804.3	5597.4	757.7	71841	15.3	147	15.3	18.9	4161	4684	4684	6	0
10591	10591 (2019-06-02)60sec.agd	60	0	0		11	130	11.8	15	10	398417	4814	501	0	0	90.57%	9.43%	0.00%	0.00%	501	9.43%	83.5	1656844	3182825	3972029	311.7	598.8	747.3	2319	3341	4138	311.7	598.8	747.3	5352805	1038.9	4587.4	1007.1	48585	9.1	105	9.1	3	828	5315	5315	6	21.66666667
10607	10607 (2019-08-18)60sec.agd	60	0	0		0	0	0	0	0	0	4315	111	0	2	97.45%	2.51%	0.00%	0.05%	113	2.55%	18.8	371468	421433	801549	83.9	95.2	181	7620	6393	7500	83.9	95.2	181	978813.1	231.8	12014	221.1	11323	2.6	114	2.6	19.1	1942	4428	4428	6	0
10606	10606 (2019-08-18)60sec.agd	60	0	0		3	37	12.3	14	11	143586	4977	275	0	0	94.76%	5.24%	0.00%	0.00%	275	5.24%	45.8	1849341	1803173	1682180	352.1	343.3	320.3	3666	2783	3365	352.1	343.3	320.3	3082405.6	618.7	4943.5	586.9	37494	7.1	113	7.1	1	547	5252	5252	6	6.166666667
10217	10217 (2019-05-12)60sec.agd	60	0	0		8	119	14.9	26	10	436018	4824	420	0	0	91.99%	8.01%	0.00%	0.00%	420	8.01%	70	1336522	2112079	3317185	254.9	402.8	632.6	4625	2991	4153	254.9	402.8	632.6	4153418.5	835.1	5939.5	792	33246	6.3	127	6.3	4	1670	5244	5244	6	19.83333333
10651	10651 (2019-08-11)60sec.agd	60	0	0		6	142	23.7	41	11	614978	5397	260	1	0	95.39%	4.60%	0.02%	0.00%	261	4.61%	43.5	1965616	2222191	2277052	347.4	392.8	402.4	6484	4610	4667	347.4	392.8	402.4	3739885.7	705.9	7503	661	47275	8.4	167	8.4	16.4	2760	5658	5658	6	23.66666667
10648	10648 (2019-06-23)60sec.agd	60	0	0		12	166	13.8	22	10	638093	5314	668	1	0	88.82%	11.16%	0.02%	0.00%	669	11.18%	111.5	2467215	3490946	3078940	412.4	583.5	514.6	4690	4776	3744	412.4	583.5	514.6	5268180.5	942.5	6383.5	880.5	63652	10.6	148	10.6	17.6	1261	5983	5983	6	27.66666667
10015	10015 (2019-03-10)60sec.agd	60	0	0		2	29	14.5	18	11	95837	4933	84	0	0	98.33%	1.67%	0.00%	0.00%	84	1.67%	14	694642	1164713	1439253	138.5	232.2	286.9	4138	3624	4138	138.5	232.2	286.9	1977506.8	432.9	6058.3	394.2	23513	4.7	121	4.7	3.3	1026	5017	5017	6	4.833333333
10669	10669 (2019-10-06)60sec.agd	60	0	0		2	20	10	10	10	58988	4480	211	0	0	95.50%	4.50%	0.00%	0.00%	211	4.50%	35.2	1247059	1654315	2128227	265.8	352.7	453.7	3833	3201	3226	265.8	352.7	453.7	2970061.4	672.7	4952.4	633.1	31815	6.8	120	6.8	4.3	981	4691	4691	6	3.333333333
10662	10662 (2019-06-30)60sec.agd	60	0	0		0	0	0	0	0	0	7797	11	1	0	99.85%	0.14%	0.01%	0.00%	12	0.15%	2	738785	942042	1158987	94.6	120.6	148.4	4503	3948	4755	94.6	120.6	148.4	1666282.5	234.8	7646.8	213.4	17742	2.3	106	2.3	2.5	1195	7809	7809	6	0
10657	10657 (2019-11-03)60sec.agd	60	0	0		10	129	12.9	30	10	463161	7971	207	0	0	97.47%	2.53%	0.00%	0.00%	207	2.53%	34.5	1176820	1931736	1674229	143.9	236.2	204.7	3910	3656	3107	143.9	236.2	204.7	2814169.9	370.6	5319.8	344.1	44901	5.5	123	5.5	0.9	483	8178	8178	6	21.5
10643	10643 (2019-06-02)60sec.agd	60	0	0		0	0	0	0	0	0	4837	314	1	0	93.89%	6.09%	0.02%	0.00%	315	6.11%	52.5	1643199	2843768	2718333	318.9	552	527.6	5200	4569	4752	318.9	552	527.6	4263385.2	879	6184.8	827.5	49169	9.5	134	9.5	1.7	332	5152	5152	6	0
10632	10632 (2019-05-26)60sec.agd	60	0	0		2	37	18.5	22	15	201466	5002	88	16	1	97.94%	1.72%	0.31%	0.02%	105	2.06%	17.5	781144	989212	1580739	153	193.7	309.5	7050	3346	8851	153	193.7	309.5	2021747.3	421.1	10443.3	395.9	20940	4.1	115	4.1	0.2	177	5107	5107	6	6.166666667
10031	10031 (2019-03-03)60sec.agd	60	0	0		7	81	11.6	14	10	276482	4679	246	1	0	94.99%	4.99%	0.02%	0.00%	247	5.01%	41.2	1289068	1531127	1409504	261.7	310.8	286.1	5867	3862	4086	261.7	310.8	286.1	2448008.9	533.4	6467.6	497	48827	9.9	154	9.9	24	4269	4926	4926	6	13.5
10032	10032 (2019-03-03)60sec.agd	60	0	0		3	60	20	28	14	247797	4379	342	23	0	92.31%	7.21%	0.48%	0.00%	365	7.69%	60.8	1523198	1794881	2396191	321.1	378.3	505.1	6814	3616	5963	321.1	378.3	505.1	3359086.4	745.1	8092.3	708.1	43023	9.1	124	9.1	18.9	3452	4744	4744	6	10
10640	10640 (2019-05-26)60sec.agd	60	0	0		4	50	12.5	16	11	167200	5048	291	4	0	94.48%	5.45%	0.07%	0.00%	295	5.52%	49.2	2044775	2110666	2924754	382.7	395	547.4	5023	4214	6699	382.7	395	547.4	4146106.8	820.8	8950.2	776	40490	7.6	123	7.6	9.1	487	5343	5343	6	8.333333333
10637	10637 (2019-05-26)60sec.agd	60	0	0		32	495	15.5	33	10	1711296	4351	1074	0	0	80.20%	19.80%	0.00%	0.00%	1074	19.80%	179	2602065	4064168	5518157	479.6	749.2	1017.2	4537	3890	5016	479.6	749.2	1017.2	7330638.5	1401.7	6096.8	1351.3	80984	14.9	127	14.9	4.6	1267	5425	5425	6	82.5
10633	10633 (2019-05-26)60sec.agd	60	0	0		1	11	11	11	11	42603	4831	107	0	0	97.83%	2.17%	0.00%	0.00%	107	2.17%	17.8	961440	1481774	1873554	194.7	300.1	379.4	2901	2996	3253	194.7	300.1	379.4	2574922.5	554	4867.2	521.5	32299	6.5	111	6.5	4.8	1900	4938	4938	6	1.833333333
10069	10069 (2019-03-10)60sec.agd	60	0	0		13	188	14.5	36	10	758705	4120	346	17	3	91.84%	7.71%	0.38%	0.07%	366	8.16%	61	1744340	1836429	2033001	388.8	409.4	453.2	8163	7300	6846	388.8	409.4	453.2	3247812.6	766.2	10448.6	724	52425	11.7	142	11.7	1.6	823	4486	4486	6	31.33333333
10074	10074 (2019-03-24)60sec.agd	60	0	0		0	0	0	0	0	0	5674	32	0	0	99.44%	0.56%	0.00%	0.00%	32	0.56%	5.3	1023517	1067190	1127489	179.4	187	197.6	3203	2877	3586	179.4	187	197.6	1859492.7	344.8	5174.5	325.9	21088	3.7	91	3.7	0.4	175	5706	5706	6	0
10083	10083 (2019-03-24)60sec.agd	60	0	0		3	36	12	13	10	110888	4676	240	1	0	95.10%	4.88%	0.02%	0.00%	241	4.90%	40.2	1328884	2158854	1860725	270.3	439.1	378.4	4044	4407	3598	270.3	439.1	378.4	3144659.1	695.9	6752.4	639.5	40500	8.2	130	8.2	8.3	1376	4917	4917	6	6
10573	10573 (2019-08-25)60sec.agd	60	0	0		12	148	12.3	16	10	732618	4365	317	29	0	92.66%	6.73%	0.62%	0.00%	346	7.34%	57.7	1912648	2015164	2788848	406	427.8	592	5647	4576	4650	406	427.8	592	3936595.2	882.6	7052	835.6	53086	11.3	138	11.3	44.1	4528	4711	4711	6	24.66666667
10008	10008 (2019-03-03)60sec.agd	60	0	0		0	0	0	0	0	0	5018	83	2	0	98.33%	1.63%	0.04%	0.00%	85	1.67%	14.2	1337153	1814798	2641661	262	355.6	517.7	4022	5787	4754	262	355.6	517.7	3472728.4	716.9	7692.7	680.5	36317	7.1	103	7.1	0	34	5103	5103	6	0
10516	10516 (2019-10-06)60sec.agd	60	0	0		5	79	15.8	22	11	275464	4980	198	0	0	96.18%	3.82%	0.00%	0.00%	198	3.82%	33	1504913	2151304	2393261	290.6	415.5	462.2	3469	3217	3288	290.6	415.5	462.2	3552544.2	729.6	4697.5	686.1	45024	8.7	127	8.7	66.1	4437	5178	5178	6	13.16666667
10521	10521 (2019-10-06)60sec.agd	60	0	0		0	0	0	0	0	0	4794	131	0	0	97.34%	2.66%	0.00%	0.00%	131	2.66%	21.8	850359	1480146	1089422	172.7	300.5	221.2	5121	3660	3650	172.7	300.5	221.2	2025039	438.1	6071.4	411.2	33719	6.8	137	6.8	13.9	3529	4925	4925	6	0
10548	10548 (2019-05-12)60sec.agd	60	0	0		1	12	12	12	12	41533	4263	35	0	0	99.19%	0.81%	0.00%	0.00%	35	0.81%	5.8	373943	996142	505212	87	231.8	117.5	2341	3004	2505	87	231.8	117.5	1177867.3	291	4263.7	274.1	14745	3.4	119	3.4	15.4	3598	4298	4298	6	2
10519	10519 (2019-10-06)60sec.agd	60	0	0		6	96	16	33	11	330608	4804	267	0	0	94.73%	5.27%	0.00%	0.00%	267	5.27%	44.5	1250633	1793109	1767475	246.6	353.6	348.5	3572	3293	3746	246.6	353.6	348.5	2811279.2	588	5188.7	554.4	35228	6.9	116	6.9	25.9	3168	5071	5071	6	16
10549	10549 (2019-06-02)60sec.agd	60	0	0		4	77	19.3	26	13	303255	5188	213	2	0	96.02%	3.94%	0.04%	0.00%	215	3.98%	35.8	1413952	2869238	2774307	261.7	531	513.5	5156	3329	4671	261.7	531	513.5	4234213.8	830.3	7214.4	783.7	50209	9.3	126	9.3	46.8	3375	5403	5403	6	12.83333333
10528	10528 (2019-09-15)60sec.agd	60	0	0		1	14	14	14	14	56999	4790	154	1	0	96.87%	3.11%	0.02%	0.00%	155	3.13%	25.8	1491880	1686610	2579868	301.7	341.1	521.7	4157	3020	5884	301.7	341.1	521.7	3424336.2	737.4	7811.7	692.5	42016	8.5	113	8.5	17.2	1751	4945	4945	6	2.333333333
10488	10488 (2019-09-22)60sec.agd	60	0	0		0	0	0	0	0	0	5824	2	0	0	99.97%	0.03%	0.00%	0.00%	2	0.03%	0.3	234797	841810	665672	40.3	144.5	114.3	2063	1645	2091	40.3	144.5	114.3	1098586.8	204.5	2854.5	188.6	6991	1.2	61	1.2	3.5	1403	5826	5826	6	0
10530	10530 (2019-09-29)60sec.agd	60	0	0		13	235	18.1	72	10	976244	4349	495	28	1	89.25%	10.16%	0.57%	0.02%	524	10.75%	87.3	2205882	2713369	3439186	452.7	556.8	705.8	11359	7397	6259	452.7	556.8	705.8	4904720.9	1085.8	12374.9	1006.5	58848	12.1	174	12.1	124.9	4812	4873	4873	6	39.16666667
10476	10476 (2019-10-27)60sec.agd	60	0	0		7	93	13.3	28	10	335399	4743	221	0	0	95.55%	4.45%	0.00%	0.00%	221	4.45%	36.8	1777291	2919179	2376225	358	588.1	478.7	3672	3111	3710	358	588.1	478.7	4162549	878.7	4832.7	838.5	63425	12.8	123	12.8	23.6	3006	4964	4964	6	15.5
10589	10589 (2019-06-02)60sec.agd	60	0	0		0	0	0	0	0	0	4686	74	0	0	98.45%	1.55%	0.00%	0.00%	74	1.55%	12.3	1270318	1379743	2337217	266.9	289.9	491	3024	2630	5247	266.9	289.9	491	2996661.8	661.4	6049.1	629.6	38304	8	113	8	1	741	4760	4760	6	0
10076	10076 (2019-03-24)60sec.agd	60	0	0		1	11	11	11	11	31340	4045	74	0	0	98.20%	1.80%	0.00%	0.00%	74	1.80%	12.3	795296	1122517	1801204	193.1	272.5	437.3	2520	2326	2771	193.1	272.5	437.3	2266467.7	587.8	3824.6	550.2	39913	9.7	128	9.7	19.4	1323	4119	4119	6	1.833333333
10532	10532 (2019-10-06)60sec.agd	60	0	0		0	0	0	0	0	0	5221	17	0	0	99.68%	0.32%	0.00%	0.00%	17	0.32%	2.8	1082374	2013112	2251645	206.6	384.3	429.9	3172	2728	2396	206.6	384.3	429.9	3208435.5	639	4202.2	612.5	40462	7.7	127	7.7	4.3	1023	5238	5238	6	0
10070	10070 (2019-03-17)60sec.agd	60	0	0		8	153	19.1	24	15	635953	4881	343	4	1	93.34%	6.56%	0.08%	0.02%	348	6.66%	58	1620317	1782112	1578217	309.9	340.8	301.8	5697	5865	5652	309.9	340.8	301.8	2879604	581	9939.8	550.7	37861	7.2	127	7.2	0.5	676	5229	5229	6	25.5
10024	10024 (2019-03-17)60sec.agd	60	0	0		0	0	0	0	0	0	5989	96	0	0	98.42%	1.58%	0.00%	0.00%	96	1.58%	13.7	1363632	3143076	1935794	224.1	516.5	318.1	3582	3502	3511	224.1	516.5	318.1	3935189.6	683.9	5024.6	646.7	49111	8.1	115	8.1	0.6	485	6085	6085	7	0
11035	11035 (2019-06-02)60sec.agd	60	0	0		9	228	25.3	45	10	967016	5116	343	41	0	93.02%	6.24%	0.75%	0.00%	384	6.98%	54.9	2207842	2600995	2756810	401.4	472.9	501.2	6634	3061	3413	401.4	472.9	501.2	4386313.1	868.4	7290.2	797.5	78284	14.2	183	14.2	17	1660	5500	5500	7	32.57142857
10118	10118 (2019-05-05)60sec.agd	60	0	0		3	125	41.7	43	40	501523	5254	258	0	0	95.32%	4.68%	0.00%	0.00%	258	4.68%	36.9	1492784	2030908	1817792	270.8	368.5	329.8	5014	3606	4099	270.8	368.5	329.8	3107629.2	624.2	6144.7	563.8	51717	9.4	140	9.4	2.9	2427	5512	5512	7	17.85714286
10153	10153 (2019-04-28)60sec.agd	60	0	0		0	0	0	0	0	0	7048	161	1	2	97.73%	2.23%	0.01%	0.03%	164	2.27%	23.4	1381177	2610351	2961390	191.5	361.9	410.6	6299	6011	6823	191.5	361.9	410.6	4182273.7	620.8	10273.6	579.9	49993	6.9	106	6.9	1.1	925	7212	7212	7	0
11001	11001 (2019-05-12)60sec.agd	60	0	0		1	16	16	16	16	65083	5900	154	0	0	97.46%	2.54%	0.00%	0.00%	154	2.54%	22	1481434	1932426	2251603	244.7	319.2	371.9	3743	4179	3480	244.7	319.2	371.9	3316418.7	575.9	5544.6	547.8	42460	7	113	7	5.2	1390	6054	6054	7	2.285714286
10156	10156 (2019-04-14)60sec.agd	60	0	0		2	23	11.5	13	10	99514	5540	211	5	0	96.25%	3.67%	0.09%	0.00%	216	3.75%	30.9	1656906	1631274	2271220	287.9	283.4	394.6	5314	4363	4261	287.9	283.4	394.6	3250358.8	597.5	6955.8	564.7	40069	7	121	7	16	2839	5756	5756	7	3.285714286
10571	10571 (2019-11-03)60sec.agd	60	0	0		0	0	0	0	0	0	5616	20	0	0	99.65%	0.35%	0.00%	0.00%	20	0.35%	2.9	489106	488001	820091	86.8	86.6	145.5	2785	3070	3744	86.8	86.6	145.5	1072342.7	210.8	5184.7	190.3	12557	2.2	98	2.2	1.4	563	5636	5636	7	0
11037	11037 (2019-09-15)60sec.agd	60	0	0		8	161	20.1	44	11	796420	5597	451	64	0	91.57%	7.38%	1.05%	0.00%	515	8.43%	73.6	2096935	2248070	2568865	343.1	367.8	420.3	6872	4417	5908	343.1	367.8	420.3	4006247.9	697.1	7939.5	655.5	51103	8.4	124	8.4	28	3151	6112	6112	7	23
10147	10147 (2019-04-07)60sec.agd	60	0	0		3	34	11.3	12	11	110161	4671	316	4	1	93.57%	6.33%	0.08%	0.02%	321	6.43%	45.9	2045425	2332323	2612223	409.7	467.2	523.3	5416	5778	6480	409.7	467.2	523.3	4055515.1	850.4	10232.7	812.4	54278	10.9	135	10.9	4.8	763	4992	4992	7	4.857142857
10086	10086 (2019-05-05)60sec.agd	60	0	0		0	0	0	0	0	0	6274	195	0	0	96.99%	3.01%	0.00%	0.00%	195	3.01%	27.9	1910863	3103094	4036273	295.4	479.7	623.9	4063	2845	4307	295.4	479.7	623.9	5438022.6	882	5150.7	840.6	65593	10.1	141	10.1	0.7	994	6469	6469	7	0
10093	10093 (2019-03-17)60sec.agd	60	0	0		2	31	15.5	19	12	110679	6891	227	1	0	96.80%	3.19%	0.01%	0.00%	228	3.20%	32.6	1983564	2746723	3012913	278.6	385.8	423.2	7093	3848	4048	278.6	385.8	423.2	4533945.1	680.8	8321.7	636.9	68563	9.6	134	9.6	2.8	1151	7119	7119	7	4.428571429
10984	10984 (2019-10-06)60sec.agd	60	0	0		2	22	11	11	11	84693	5403	301	0	0	94.72%	5.28%	0.00%	0.00%	301	5.28%	43	1825528	2042602	2655522	320	358.1	465.6	4714	2677	4142	320	358.1	465.6	3815307.7	741.7	5476	668.9	57148	10	124	10	2.6	766	5704	5704	7	3.142857143
10964	10964 (2019-08-25)60sec.agd	60	0	0		8	140	17.5	28	11	570862	5380	282	8	0	94.89%	4.97%	0.14%	0.00%	290	5.11%	41.4	1579571	1636437	2193575	278.6	288.6	386.9	7266	4142	5330	278.6	288.6	386.9	3159864.2	594.9	9087.1	557.3	54499	9.6	146	9.6	39.6	4712	5670	5670	7	20
10073	10073 (2019-03-24)60sec.agd	60	0	0		10	121	12.1	15	10	393605	5346	459	1	0	92.08%	7.91%	0.02%	0.00%	460	7.92%	65.7	1862738	2930951	4341572	320.8	504.8	747.8	4405	3241	7724	320.8	504.8	747.8	5559632.5	1022.6	9464.1	957.6	46688	8	129	8	3.1	1266	5806	5806	7	17.28571429
10116	10116 (2019-03-24)60sec.agd	60	0	0		17	307	18.1	53	10	1062480	5705	689	1	0	89.21%	10.77%	0.02%	0.00%	690	10.79%	98.6	2536607	4245278	4518353	396.7	663.8	706.5	4762	3737	4660	396.7	663.8	706.5	6698677	1106.3	7411.4	1047.5	96574	15.1	131	15.1	1.7	484	6395	6395	7	43.85714286
10062	10062 (2019-03-10)60sec.agd	60	0	0		1	10	10	10	10	36102	5825	217	0	0	96.41%	3.59%	0.00%	0.00%	217	3.59%	31	2059047	1803460	3257523	340.8	298.5	539.1	4527	4238	4127	340.8	298.5	539.1	4254832.4	751.7	5769.6	704.2	38374	6.4	124	6.4	5.3	3406	6042	6042	7	1.428571429
11012	11012 (2019-06-02)60sec.agd	60	0	0		10	135	13.5	18	10	484833	5934	612	7	0	90.55%	9.34%	0.11%	0.00%	619	9.45%	88.4	3367882	3646787	4928022	513.9	556.5	752	7239	3325	3832	513.9	556.5	752	6994789.9	1123.5	7757.4	1067.4	72536	11.1	127	11.1	8.1	1316	6553	6553	7	19.28571429
10114	10114 (2019-03-24)60sec.agd	60	0	0		9	143	15.9	28	10	589723	5632	309	0	0	94.80%	5.20%	0.00%	0.00%	309	5.20%	44.1	1253756	2291992	2494092	211	385.8	419.8	3810	3733	4627	211	385.8	419.8	3611873	636.1	6124.1	608	46649	7.9	119	7.9	44.3	4692	5941	5941	7	20.42857143
10112	10112 (2019-03-24)60sec.agd	60	0	0		0	0	0	0	0	0	6870	43	0	0	99.38%	0.62%	0.00%	0.00%	43	0.62%	6.1	739460	1938786	1634857	107	280.5	236.5	3915	3578	3256	107	280.5	236.5	2641675.5	406.9	5334.4	382.1	26807	3.9	111	3.9	31.7	2962	6913	6913	7	0
10955	10955 (2019-07-28)60sec.agd	60	0	0		2	22	11	12	10	121012	6444	223	3	3	96.57%	3.34%	0.04%	0.04%	229	3.43%	32.7	1571676	2787221	2733649	235.5	417.7	409.7	5227	11720	9166	235.5	417.7	409.7	4208515.6	663.8	15770.1	630.7	59760	9	120	9	15.1	4110	6673	6673	7	3.142857143
10956	10956 (2019-07-21)60sec.agd	60	0	0		1	10	10	10	10	28437	9395	126	0	0	98.68%	1.32%	0.00%	0.00%	126	1.32%	18	1819279	2205452	2512570	191.1	231.6	263.9	3752	2986	3354	191.1	231.6	263.9	3806153.3	422.5	4718	399.8	36202	3.8	119	3.8	16.1	4430	9521	9521	7	1.428571429
10025	10025 (2019-03-24)60sec.agd	60	0	0		0	0	0	0	0	0	5955	25	2	0	99.55%	0.42%	0.03%	0.00%	27	0.45%	3.9	889294	1673363	2136423	148.7	279.7	357.1	3190	3190	4606	148.7	279.7	357.1	2855747	511.2	6301.1	477.4	21278	3.6	98	3.6	2	1489	5982	5982	7	0
10087	10087 (2019-05-05)60sec.agd	60	0	0		0	0	0	0	0	0	7499	92	1	0	98.78%	1.21%	0.01%	0.00%	93	1.22%	13.3	1428046	1967163	1624467	188.1	259.1	214	4040	3991	3933	188.1	259.1	214	2923685.8	437.1	6215.1	385.1	36144	4.8	129	4.8	0.2	125	7592	7592	7	0
10089	10089 (2019-03-17)60sec.agd	60	0	0		9	119	13.2	22	10	409641	5106	549	3	0	90.24%	9.70%	0.05%	0.00%	552	9.76%	78.9	2063489	2046403	4035623	364.7	361.7	713.3	5132	2598	5593	364.7	361.7	713.3	4973128.3	916.1	7188.4	879	68191	12.1	127	12.1	49.6	3331	5658	5658	7	17
10126	10126 (2019-05-05)60sec.agd	60	0	0		2	22	11	12	10	75305	9214	104	0	0	98.88%	1.12%	0.00%	0.00%	104	1.12%	14.9	850352	2027845	2107137	91.3	217.6	226.1	3797	4808	4229	91.3	217.6	226.1	3045534.5	353.6	5596.9	326.8	33742	3.6	127	3.6	1.9	562	9318	9318	7	3.142857143
10090	10090 (2019-03-17)60sec.agd	60	0	0		20	340	17	29	10	1164713	4698	818	2	0	85.14%	14.82%	0.04%	0.00%	820	14.86%	117.1	2539039	2847092	4899522	460.1	516	887.9	4105	3842	4550	460.1	516	887.9	6209506.2	1182.4	6673.1	1125.3	64881	11.8	132	11.8	7.5	1384	5518	5518	7	48.57142857
10055	10055 (2019-03-17)60sec.agd	60	0	0		4	61	15.3	20	11	196223	5149	187	1	0	96.48%	3.50%	0.02%	0.00%	188	3.52%	26.9	1540277	2540009	1658007	288.6	475.9	310.7	3689	5154	3329	288.6	475.9	310.7	3401923.9	677.7	6214.1	637.4	53200	10	110	10	12.9	1353	5337	5337	7	8.714285714
10990	10990 (2019-10-20)60sec.agd	60	0	0		0	0	0	0	0	0	6575	212	1	0	96.86%	3.12%	0.01%	0.00%	213	3.14%	30.4	1786448	1192943	1552638	263.2	175.7	228.7	4283	2912	3652	263.2	175.7	228.7	2650508.3	412.1	6337.3	390.5	33213	4.9	116	4.9	2	1046	6788	6788	7	0
10160	10160 (2019-04-28)60sec.agd	60	0	0		7	241	34.4	52	10	1209305	5710	304	40	0	94.32%	5.02%	0.66%	0.00%	344	5.68%	49.1	1837526	2794030	2583046	303.5	461.5	426.7	7792	4658	5118	303.5	461.5	426.7	4225545.2	768.2	8520.9	698	63028	10.4	168	10.4	7	950	6054	6054	7	34.42857143
10823	10823 (2019-03-17)60sec.agd	60	0	0		1	27	27	27	27	90819	6591	157	9	0	97.54%	2.32%	0.13%	0.00%	166	2.46%	23.7	1412842	2087843	2229055	209.1	309	329.9	6074	7228	5477	209.1	309	329.9	3365099.9	535.3	8462.9	498	38438	5.7	142	5.7	0.3	453	6757	6757	7	3.857142857
10717	10717 (2019-07-21)60sec.agd	60	0	0		4	67	16.8	23	11	329275	6698	396	19	1	94.15%	5.57%	0.27%	0.01%	416	5.85%	59.4	2558995	2350955	3626538	359.7	330.5	509.8	7907	5186	7798	359.7	330.5	509.8	5022670.9	752.5	10121.1	706	70139	9.9	155	9.9	13.4	2748	7114	7114	7	9.571428571
10238	10238 (2019-08-25)60sec.agd	60	0	0		8	184	23	53	10	797095	6203	417	4	0	93.64%	6.30%	0.06%	0.00%	421	6.36%	60.1	2253165	3667990	2205431	340.2	553.7	332.9	8506	3724	3685	340.2	553.7	332.9	4836820.1	790.4	8612.2	730.2	83094	12.5	129	12.5	2.5	1071	6624	6624	7	26.28571429
10240	10240 (2019-08-25)60sec.agd	60	0	0		7	106	15.1	17	12	395790	5411	165	1	0	97.02%	2.96%	0.02%	0.00%	166	2.98%	23.7	842273	1754036	1270773	151	314.5	227.9	3761	4665	5566	151	314.5	227.9	2323990.1	456.6	7703.6	416.7	32935	5.9	134	5.9	23.6	4781	5577	5577	7	15.14285714
10718	10718 (2019-07-28)60sec.agd	60	0	0		0	0	0	0	0	0	7233	63	1	0	99.12%	0.86%	0.01%	0.00%	64	0.88%	9.1	729495	1473902	1764407	100	202	241.8	3549	3562	3943	100	202	241.8	2411987.2	350	6301	330.5	23902	3.3	68	3.3	4.3	1411	7297	7297	7	0
10840	10840 (2019-04-07)60sec.agd	60	0	0		4	76	19	38	11	376936	5443	225	4	0	95.96%	3.97%	0.07%	0.00%	229	4.04%	32.7	1237804	2617664	1394750	218.2	461.5	245.9	5165	4796	5276	218.2	461.5	245.9	3213977.5	602.1	8513.9	566.6	37501	6.6	117	6.6	16.1	2071	5672	5672	7	10.85714286
10847	10847 (2019-03-10)60sec.agd	60	0	0		0	0	0	0	0	0	5703	124	0	0	97.87%	2.13%	0.00%	0.00%	124	2.13%	17.7	1124719	1622144	2114562	193	278.4	362.9	5399	2734	3434	193	278.4	362.9	2892700.5	540.6	6074.7	496.4	39210	6.7	117	6.7	10.3	2802	5827	5827	7	0
10231	10231 (2019-06-09)60sec.agd	60	0	0		1	14	14	14	14	47697	6347	144	0	0	97.78%	2.22%	0.00%	0.00%	144	2.22%	20.6	1289792	1936510	2580798	198.7	298.3	397.6	3394	3365	3431	198.7	298.3	397.6	3474788.2	561.8	4686.6	535.3	40095	6.2	127	6.2	3.8	739	6491	6491	7	2
10590	10590 (2019-06-02)60sec.agd	60	0	0		0	0	0	0	0	0	5346	57	0	0	98.95%	1.05%	0.00%	0.00%	57	1.05%	8.1	1403548	3136025	1949968	259.8	580.4	360.9	3691	3087	2954	259.8	580.4	360.9	3950566.4	759.3	4861.4	731.2	40923	7.6	102	7.6	0	0	5403	5403	7	0
10232	10232 (2019-06-09)60sec.agd	60	0	0		6	118	19.7	34	11	503292	4837	283	0	0	94.47%	5.53%	0.00%	0.00%	283	5.53%	40.4	1479774	2016833	2076011	289	393.9	405.5	4897	2684	3197	289	393.9	405.5	3250718.1	695.7	5371.2	634.9	44003	8.6	110	8.6	23.6	1568	5120	5120	7	16.85714286
10580	10580 (2019-06-02)60sec.agd	60	0	0		7	82	11.7	14	10	294871	8992	281	3	0	96.94%	3.03%	0.03%	0.00%	284	3.06%	40.6	1795441	1779757	2372505	193.6	191.9	255.8	4339	3147	5207	193.6	191.9	255.8	3466976.1	395.3	6976.8	373.8	44930	4.8	131	4.8	7.5	3542	9276	9276	7	11.71428571
10788	10788 (2019-08-11)60sec.agd	60	0	0		6	107	17.8	30	10	414057	5664	211	1	0	96.39%	3.59%	0.02%	0.00%	212	3.61%	30.3	1498804	2633005	2144755	255.1	448.1	365	4876	3170	5251	255.1	448.1	365	3712021.4	681.5	6788.2	631.7	45375	7.7	117	7.7	12.9	1653	5876	5876	7	15.28571429
10293	10293 (2019-07-28)60sec.agd	60	0	0		10	365	36.5	55	21	1829082	5427	479	45	1	91.18%	8.05%	0.76%	0.02%	525	8.82%	75	2463006	1956029	2658600	413.8	328.6	446.7	5913	4139	8733	413.8	328.6	446.7	4118325.1	751.2	9884.6	691.9	70483	11.8	147	11.8	56.6	4910	5952	5952	7	52.14285714
10785	10785 (2019-08-11)60sec.agd	60	0	0		0	0	0	0	0	0	6635	180	0	0	97.36%	2.64%	0.00%	0.00%	180	2.64%	25.7	2475291	3560727	4222818	363.2	522.5	619.6	2825	3000	3595	363.2	522.5	619.6	6052936	921.7	5138.5	888.2	98514	14.5	115	14.5	0.6	245	6815	6815	7	0
10774	10774 (2019-07-28)60sec.agd	60	0	0		0	0	0	0	0	0	6669	118	0	0	98.26%	1.74%	0.00%	0.00%	118	1.74%	16.9	2291526	3330491	3526724	337.6	490.7	519.6	3955	3672	3549	337.6	490.7	519.6	5364796.7	836.4	5509.1	790.5	72786	10.7	131	10.7	4.6	3065	6787	6787	7	0
10511	10511 (2019-09-08)60sec.agd	60	0	0		18	442	24.6	63	10	2094900	5333	926	70	0	84.26%	14.63%	1.11%	0.00%	996	15.74%	142.3	3715154	3101943	4853427	587	490.1	766.9	5951	6070	5757	587	490.1	766.9	6854208.4	1136.1	8841.5	1083	77443	12.2	122	12.2	63.9	3304	6329	6329	7	63.14285714
10258	10258 (2019-06-16)60sec.agd	60	0	0		0	0	0	0	0	0	5604	81	10	0	98.40%	1.42%	0.18%	0.00%	91	1.60%	13	910248	1194343	1981768	159.8	209.7	348	7126	6170	6727	159.8	209.7	348	2486445.5	469.2	9507.4	436.6	24721	4.3	105	4.3	14.1	1066	5695	5695	7	0
10257	10257 (2019-08-18)60sec.agd	60	0	0		1	13	13	13	13	41879	6949	230	2	0	96.77%	3.20%	0.03%	0.00%	232	3.23%	33.1	2497738	3083109	3459154	347.8	429.3	481.7	3819	4251	4858	347.8	429.3	481.7	5264029.1	765.8	7099.5	733	81428	11.3	124	11.3	0.1	155	7181	7181	7	1.857142857
10561	10561 (2019-07-07)60sec.agd	60	0	0		0	0	0	0	0	0	5301	95	1	0	98.22%	1.76%	0.02%	0.00%	96	1.78%	13.7	1118185	2486225	2092227	207.2	460.7	387.7	3728	4777	4978	207.2	460.7	387.7	3436432.2	675.4	7382.1	636.7	40708	7.5	137	7.5	22	2910	5397	5397	7	0
10282	10282 (2019-07-07)60sec.agd	60	0	0		14	301	21.5	62	10	1269866	6529	467	10	0	93.19%	6.67%	0.14%	0.00%	477	6.81%	68.1	2108781	2119971	2655787	301	302.6	379.1	7818	5035	4457	301	302.6	379.1	3999304.8	601.8	8850.6	570.8	62623	8.9	163	8.9	5.7	1449	7006	7006	7	43
10531	10531 (2019-10-06)60sec.agd	60	0	0		8	95	11.9	15	10	326257	4983	365	5	0	93.09%	6.82%	0.09%	0.00%	370	6.91%	52.9	2205812	4978662	1964877	412.1	930.1	367.1	5336	4471	5333	412.1	930.1	367.1	5789078	1125.2	7871.9	1081.5	75208	14	122	14	1.8	328	5353	5353	7	13.57142857
10188	10188 (2019-05-05)60sec.agd	60	0	0		24	414	17.3	38	10	2001852	5425	888	40	53	84.69%	13.86%	0.62%	0.83%	981	15.31%	140.1	3677173	3545043	5684151	574	553.4	887.3	11847	4543	6244	574	553.4	887.3	7641891.4	1279.2	11967.9	1192.9	111008	17.3	161	17.3	2.1	811	6406	6406	7	59.14285714
10187	10187 (2019-05-05)60sec.agd	60	0	0		3	37	12.3	15	10	131431	5484	228	1	0	95.99%	3.99%	0.02%	0.00%	229	4.01%	32.7	1751466	2592590	1657397	306.6	453.8	290.1	5621	3539	4815	306.6	453.8	290.1	3540638.5	649.1	6928.1	619.8	64635	11.3	138	11.3	0.4	297	5713	5713	7	5.285714286
10889	10889 (2019-03-24)60sec.agd	60	0	0		3	73	24.3	52	10	269175	7612	122	0	0	98.42%	1.58%	0.00%	0.00%	122	1.58%	17.4	961118	1364439	1104113	124.3	176.4	142.8	3679	3090	4330	124.3	176.4	142.8	2001126.5	278.3	5560.7	258.7	29950	3.9	127	3.9	0.1	234	7734	7734	7	10.42857143
10196	10196 (2019-05-19)60sec.agd	60	0	0		15	327	21.8	68	10	1831157	5904	653	35	68	88.65%	9.80%	0.53%	1.02%	756	11.35%	108	3647018	3415844	4942785	547.6	512.9	742.2	14162	6003	4647	547.6	512.9	742.2	7028503	1141.8	14647.6	1055.3	108257	16.3	161	16.3	5.2	914	6660	6660	7	46.71428571
10194	10194 (2019-05-05)60sec.agd	60	0	0		2	30	15	16	14	137969	6810	136	9	0	97.92%	1.96%	0.13%	0.00%	145	2.08%	20.7	1994203	3190024	3185493	286.7	458.7	458	7054	3852	5558	286.7	458.7	458	4929550.1	761.1	8160.4	708.8	76212	11	148	11	9	1251	6955	6955	7	4.285714286
10923	10923 (2019-05-26)60sec.agd	60	0	0		0	0	0	0	0	0	5716	17	0	0	99.70%	0.30%	0.00%	0.00%	17	0.30%	2.4	413568	901321	930055	72.1	157.2	162.2	3009	3344	3619	72.1	157.2	162.2	1359566.2	251.3	5610.9	237.1	14037	2.4	105	2.4	14.6	4710	5733	5733	7	0
10252	10252 (2019-06-09)60sec.agd	60	0	0		9	102	11.3	13	10	386107	5786	518	5	5	91.64%	8.20%	0.08%	0.08%	528	8.36%	75.4	2311776	3017200	3605666	366.1	477.9	571.1	10164	8400	5996	366.1	477.9	571.1	5239144.1	866.6	13206.6	829.8	51414	8.1	145	8.1	3.9	1025	6314	6314	7	14.57142857
10922	10922 (2019-06-02)60sec.agd	60	0	0		4	48	12	16	10	159935	6172	284	0	0	95.60%	4.40%	0.00%	0.00%	284	4.40%	40.6	2215278	1927309	2070666	343.1	298.5	320.7	4489	2979	4351	343.1	298.5	320.7	3592998	585.5	5872.1	556.5	51572	8	135	8	8	1465	6456	6456	7	6.857142857
10644	10644 (2019-06-02)60sec.agd	60	0	0		3	30	10	10	10	97626	5786	247	0	0	95.91%	4.09%	0.00%	0.00%	247	4.09%	35.3	1779826	2740480	1610474	295	454.2	266.9	4690	3399	3647	295	454.2	266.9	3643025.9	635.3	5553.5	603.8	68928	11.4	123	11.4	1.9	900	6033	6033	7	4.285714286
10169	10169 (2019-08-11)60sec.agd	60	0	0		5	194	38.8	65	18	759757	6145	385	2	0	94.08%	5.89%	0.03%	0.00%	387	5.92%	55.3	2134414	2449916	2815190	326.8	375.1	431	4927	3134	4655	326.8	375.1	431	4299198.3	713.3	7106	658.2	68644	10.5	137	10.5	10.2	1644	6532	6532	7	27.71428571
10672	10672 (2019-10-20)60sec.agd	60	0	0		0	0	0	0	0	0	8389	47	1	0	99.43%	0.56%	0.01%	0.00%	48	0.57%	6.9	848788	1220012	1728340	100.6	144.6	204.9	3705	4127	3732	100.6	144.6	204.9	2279480.1	296.6	6169.4	270.2	19730	2.3	114	2.3	3	2316	8437	8437	7	0
10627	10627 (2019-05-26)60sec.agd	60	0	0		1	11	11	11	11	33873	6103	183	0	0	97.09%	2.91%	0.00%	0.00%	183	2.91%	26.1	1638793	1257485	2108653	260.7	200	335.5	4875	3183	5262	260.7	200	335.5	2951834.8	512	5919.6	469.6	36705	5.8	120	5.8	0.5	349	6286	6286	7	1.571428571
10612	10612 (2019-05-19)60sec.agd	60	0	0		23	290	12.6	19	10	1123909	5554	856	5	0	86.58%	13.34%	0.08%	0.00%	861	13.42%	123	2736331	3535885	4467208	426.6	551.2	696.4	4886	4224	5535	426.6	551.2	696.4	6320279.9	1045.9	7561.5	985.2	80950	12.6	129	12.6	2	400	6415	6415	7	41.42857143
10213	10213 (2019-05-12)60sec.agd	60	0	0		15	251	16.7	30	10	910271	5641	405	0	0	93.30%	6.70%	0.00%	0.00%	405	6.70%	57.9	1841820	3124855	2452962	304.6	516.8	405.7	4382	3849	3824	304.6	516.8	405.7	4378817.4	771.5	5676	724.3	61143	10.1	123	10.1	7.5	1836	6046	6046	7	35.85714286
10703	10703 (2019-07-14)60sec.agd	60	0	0		0	0	0	0	0	0	5701	142	2	0	97.54%	2.43%	0.03%	0.00%	144	2.46%	20.6	1518427	1896675	2882826	259.8	324.5	493.2	4688	3086	5976	259.8	324.5	493.2	3770103.8	678.8	8198.4	645	48817	8.4	123	8.4	2.9	471	5845	5845	7	0
10871	10871 (2019-10-13)60sec.agd	60	0	0		9	159	17.7	49	10	761309	6821	348	50	0	94.49%	4.82%	0.69%	0.00%	398	5.51%	56.9	2668611	3596727	2807733	369.7	498.2	388.9	8352	3556	4081	369.7	498.2	388.9	5285952.6	774.1	8894.9	732.2	82198	11.4	166	11.4	2.5	509	7219	7219	7	22.71428571
10610	10610 (2019-05-19)60sec.agd	60	0	0		9	104	11.6	14	10	371226	6837	543	1	0	92.63%	7.36%	0.01%	0.00%	544	7.37%	77.7	2256613	1908065	4063322	305.7	258.5	550.5	4714	3305	4963	305.7	258.5	550.5	5024300.9	721	6239.3	680.7	55163	7.5	113	7.5	1.6	1553	7381	7381	7	14.85714286
10699	10699 (2019-08-25)60sec.agd	60	0	0		11	173	15.7	23	10	553182	5571	269	1	0	95.38%	4.61%	0.02%	0.00%	270	4.62%	38.6	1440874	2142325	2321935	246.7	366.8	397.5	4067	4837	4489	246.7	366.8	397.5	3472327.2	662.4	6919.1	594.5	53660	9.2	111	9.2	46.9	2515	5841	5841	7	24.71428571
10636	10636 (2019-05-26)60sec.agd	60	0	0		0	0	0	0	0	0	9172	94	0	0	98.99%	1.01%	0.00%	0.00%	94	1.01%	13.4	920716	1428063	2169267	99.4	154.1	234.1	2579	2054	3692	99.4	154.1	234.1	2755503.8	321.6	4201.2	297.4	21943	2.4	56	2.4	0.3	173	9266	9266	7	0
10691	10691 (2019-07-21)60sec.agd	60	0	0		3	40	13.3	15	12	135841	6630	135	0	0	98.00%	2.00%	0.00%	0.00%	135	2.00%	16.9	1077887	1804795	1721205	159.3	266.8	254.4	4326	4302	3537	159.3	266.8	254.4	2716923.3	429.3	5629	401.6	39133	5.8	146	5.8	13	1856	6765	6765	8	5
10583	10583 (2019-06-09)60sec.agd	60	0	0		0	0	0	0	0	0	7012	82	9	5	98.65%	1.15%	0.13%	0.07%	96	1.35%	12	1247259	1407728	2454181	175.5	198	345.3	9360	6550	8484	175.5	198	345.3	3091982.8	466.2	12798.4	435	32631	4.6	97	4.6	0.1	68	7108	7108	8	0
10688	10688 (2019-11-10)60sec.agd	60	0	0		7	96	13.7	22	10	414666	5442	216	1	0	96.17%	3.82%	0.02%	0.00%	217	3.83%	27.1	1536773	2274902	2009861	271.6	402	355.2	5467	4625	4419	271.6	402	355.2	3402409.7	643.8	6955.3	601.2	43544	7.7	120	7.7	13.1	3783	5659	5659	8	12
10078	10078 (2019-03-24)60sec.agd	60	0	0		4	64	16	28	11	234499	9662	326	2	0	96.72%	3.26%	0.02%	0.00%	328	3.28%	41	2296529	4351587	4964193	229.9	435.6	496.9	4311	4296	4349	229.9	435.6	496.9	6989532.7	733.9	7161.3	699.7	90851	9.1	129	9.1	4.9	2709	9990	9990	8	8
10159	10159 (2019-07-28)60sec.agd	60	0	0		7	171	24.4	51	11	649044	9411	320	3	0	96.68%	3.29%	0.03%	0.00%	323	3.32%	40.4	2713354	2143850	2696946	278.8	220.2	277.1	5270	3412	3930	278.8	220.2	277.1	4385419.1	484.9	6535.1	450.5	59563	6.1	125	6.1	7.9	2104	9734	9734	8	21.375
10173	10173 (2019-09-15)60sec.agd	60	0	0		9	163	18.1	34	10	639321	5492	489	2	1	91.78%	8.17%	0.03%	0.02%	492	8.22%	61.5	2077256	2561270	2985922	347.1	428	499	7372	7940	4121	347.1	428	499	4448688.2	792.4	10565.6	743.4	63225	10.6	168	10.6	87.7	4347	5984	5984	8	20.375
10103	10103 (2019-03-31)60sec.agd	60	0	0		0	0	0	0	0	0	7420	201	2	0	97.34%	2.64%	0.03%	0.00%	203	2.66%	25.4	1561104	2468860	3524109	204.8	323.9	462.3	3858	4597	5150	204.8	323.9	462.3	4577298.3	649.6	7263.2	600.5	48070	6.3	131	6.3	15.1	2077	7623	7623	8	0
10872	10872 (2019-10-13)60sec.agd	60	0	0		1	10	10	10	10	28904	6535	185	7	0	97.15%	2.75%	0.10%	0.00%	192	2.85%	24	1000032	1159243	1642853	148.7	172.3	244.2	4783	4216	6272	148.7	172.3	244.2	2245634.5	355.8	7775.1	333.8	27407	4.1	117	4.1	6.4	4071	6727	6727	8	1.25
10803	10803 (2019-03-03)60sec.agd	60	0	0		4	50	12.5	15	11	198421	7007	218	2	0	96.96%	3.02%	0.03%	0.00%	220	3.04%	27.5	1723675	2459472	1883376	238.5	340.3	260.6	4231	4522	5662	238.5	340.3	260.6	3545019.5	512.2	7612.8	490.5	56094	7.8	107	7.8	1.6	1026	7227	7227	8	6.25
10218	10218 (2019-05-12)60sec.agd	60	0	0		6	170	28.3	47	10	619921	6200	409	0	0	93.81%	6.19%	0.00%	0.00%	409	6.19%	45.4	2835852	3153571	3646270	429.1	477.2	551.7	3995	3813	3340	429.1	477.2	551.7	5593062.8	889	5795.9	846.3	79969	12.1	129	12.1	1.8	1343	6609	6609	9	18.88888889
11058	11058 (2019-09-29)60sec.agd	60	0	0		3	43	14.3	18	10	158071	6656	93	0	0	98.62%	1.38%	0.00%	0.00%	93	1.38%	10.3	967203	1022682	1512510	143.3	151.5	224.1	3546	2281	2667	143.3	151.5	224.1	2066167.1	328.7	4335.1	306.1	35570	5.3	107	5.3	23.3	2323	6749	6749	9	4.777777778
10957	10957 (2019-07-21)60sec.agd	60	0	0		11	208	18.9	34	11	723079	8621	680	0	0	92.69%	7.31%	0.00%	0.00%	680	7.31%	68	3743623	3404637	4472229	402.5	366.1	480.8	5043	3290	3605	402.5	366.1	480.8	6753302.8	756.8	5762.9	726.1	98726	10.6	114	10.6	8.6	1540	9301	9301	10	20.8
10125	10125 (2019-05-05)60sec.agd	60	0	0		5	60	12	15	10	216949	9420	158	1	0	98.34%	1.65%	0.01%	0.00%	159	1.66%	15.9	1763400	2571827	3330191	184.1	268.5	347.7	4482	4013	5760	184.1	268.5	347.7	4562241.3	506.6	8328.9	476.3	66506	6.9	140	6.9	0.2	447	9579	9579	10	6
10277	10277 (2019-03-31)60sec.agd	60	0	0		4	60	15	23	10	182189	8834	290	0	0	96.82%	3.18%	0.00%	0.00%	290	3.18%	29	2343781	2932134	2756960	256.9	321.4	302.2	3710	3498	4506	256.9	321.4	302.2	4657418.6	551.7	5729.2	510.5	58887	6.5	127	6.5	0.9	548	9124	9124	10	6
10172	10172 (2019-09-08)60sec.agd	60	0	0		5	181	36.2	62	10	938980	9238	374	49	1	95.61%	3.87%	0.51%	0.01%	424	4.39%	42.4	3080725	3002639	4519818	318.8	310.8	467.8	6096	6354	10110	318.8	310.8	467.8	6239828.7	686.8	13243.8	645.8	83658	8.7	146	8.7	13.2	2945	9662	9662	10	18.1
10237	10237 (2019-08-25)60sec.agd	60	0	0		24	352	14.7	28	10	1523774	9247	1103	9	0	89.27%	10.65%	0.09%	0.00%	1112	10.73%	111.2	5493163	4266024	5810655	530.3	411.8	560.9	5187	3938	6833	530.3	411.8	560.9	9062974.8	937.7	7534.2	874.9	166113	16	141	16	103.5	4449	10359	10359	10	35.2
10695	10695 (2019-08-25)60sec.agd	60	0	0		2	31	15.5	21	10	124305	8743	325	4	0	96.37%	3.58%	0.04%	0.00%	329	3.63%	29.9	2833361	3545479	4747538	312.3	390.8	523.3	4689	3101	4791	312.3	390.8	523.3	6567912.4	762.4	7014.6	724	99793	11	160	11	15	4048	9072	9072	11	2.818181818
10860	10860 (2019-03-17)60sec.agd	60	0	0		16	240	15	35	10	981144	13823	833	26	0	94.15%	5.67%	0.18%	0.00%	859	5.85%	78.1	11242306	11715968	12102246	765.7	798	824.3	5700	4476	5152	765.7	798	824.3	20251363.1	1390.3	7344.6	1379.3	262289	17.9	114	17.9	1.6	2368	14682	14682	11	21.81818182
10819	10819 (2019-03-24)60sec.agd	60	0	0		13	283	21.8	38	10	1527775	8234	494	138	1	92.86%	5.57%	1.56%	0.01%	633	7.14%	57.5	3631180	2971031	3801936	409.5	335.1	428.8	8161	4234	8349	409.5	335.1	428.8	6038808.7	738.8	10238.2	681	80899	9.1	114	9.1	4.4	1585	8867	8867	11	25.72727273
10866	10866 (2019-03-17)60sec.agd	60	0	0		2	38	19	25	13	130317	8457	117	5	1	98.57%	1.36%	0.06%	0.01%	123	1.43%	11.2	2384162	2948688	3187889	277.9	343.7	371.5	4740	11964	7911	277.9	343.7	371.5	4953950.5	623	14586.3	577.4	104363	12.2	126	12.2	0.3	273	8580	8580	11	3.454545455
10652	10652 (2019-11-21)60sec.agd	60	0	0		1	12	12	12	12	39240	8774	221	0	0	97.54%	2.46%	0.00%	0.00%	221	2.46%	20.1	1919750	2966454	3979984	213.4	329.8	442.5	4300	2459	4095	213.4	329.8	442.5	5322176.4	630.3	5347.7	591.7	51659	5.7	123	5.7	25.5	4888	8995	8995	11	1.090909091
10867	10867 (2019-10-20)60sec.agd	60	0	0		1	10	10	10	10	47527	10741	101	5	1	99.01%	0.93%	0.05%	0.01%	107	0.99%	8.9	1121010	2082649	1491782	103.3	192	137.5	14532	7471	4190	103.3	192	137.5	2796337.6	284.6	14743.7	257.8	42113	3.9	164	3.9	27.4	4714	10848	10848	12	0.833333333
10697	10697 (2019-08-25)60sec.agd	60	0	0		5	105	21	40	10	489613	11042	444	21	0	95.96%	3.86%	0.18%	0.00%	465	4.04%	35.8	3362800	3847034	3273567	292.2	334.3	284.5	8318	4069	5046	292.2	334.3	284.5	6068305.8	566.8	8636.9	527.4	93042	8.1	152	8.1	4	3143	11507	11507	13	8.076923077
10234	10234 (2019-06-09)60sec.agd	60	0	0		9	365	40.6	70	15	1936702	10152	405	113	2	95.13%	3.79%	1.06%	0.02%	520	4.87%	40	2493999	3430054	3228802	233.7	321.4	302.5	9850	8057	6631	233.7	321.4	302.5	5330146.7	534	13070.4	499.5	66876	6.3	150	6.3	2	793	10672	10672	13	28.07692308
10088	10088 (2019-05-05)60sec.agd	60	0	0		1	10	10	10	10	30251	12165	177	0	0	98.57%	1.43%	0.00%	0.00%	177	1.43%	12.6	2468041	3579251	3015582	200	290	244.3	4495	3022	4023	200	290	244.3	5291124.5	456.9	5876	428.7	69318	5.6	114	5.6	4.2	1151	12342	12342	14	0.714285714
																						43.93141593																										14.07238429
																						33.41168635																										18.65330096
