# Supplementary material for: Influence of pre-processing criteria on analysis of accelerometry-based physical activity
Source: PLoS One. 2025 Jan 2;20(1):e0316357. doi: 10.1371/journal.pone.0316357 (PMC11694966; doi:10.1371/journal.pone.0316357)
Supplement: S1 File — (ZIP) [file pone.0316357.s001.zip › scenarios/16Troiano 200710_2_0Freedson Adult VM3 201110-min MVPA 2690/16Troiano 200710_2_0Freedson Adult VM3 201110-min MVPA 2690_Summary.csv]

Subject	Filename	Epoch	Weight (lbs)	Age	Gender	2690 Bouts	Total Time in 2690 Bouts	Avg Time per 2690 Bout	Max Time per 2690 Bout	Min Time per 2690 Bout	Total Counts in 2690 Bouts	Light	Moderate	Vigorous	Very Vigorous	% in Light	% in Moderate	% in Vigorous	% in Very Vigorous	Total MVPA	% in MVPA	Average MVPA Per day	Axis 1 Counts	Axis 2 Counts	Axis 3 Counts	Axis 1 Average Counts	Axis 2 Average Counts	Axis 3 Average Counts	Axis 1 Max Counts	Axis 2 Max Counts	Axis 3 Max Counts	Axis 1 CPM	Axis 2 CPM	Axis 3 CPM	Vector Magnitude Counts	Vector Magnitude Average Counts	Vector Magnitude Max Counts	Vector Magnitude CPM	Steps Counts	Steps Average Counts	Steps Max Counts	Steps Per Minute	Lux Average Counts	Lux Max Counts	Number of Epochs	Time	Calendar Days
10689	10689 (2019-06-16)60sec.agd	60	0	0		1	10	10	10	10	30809	1488	87	0	0	94.48%	5.52%	0.00%	0.00%	87	5.52%	43.5	559106	786180	769682	355	499.2	488.7	3619	5311	3144	355	499.2	488.7	1234134.9	827	5962.8	783.6	22846	14.5	135	14.5	5.8	395	1575	1575	2	5
10692	10692 (2019-09-08)60sec.agd	60	0	0		0	0	0	0	0	0	1358	35	1	0	97.42%	2.51%	0.07%	0.00%	36	2.58%	18	326938	340763	646655	234.5	244.4	463.9	5101	1724	3482	234.5	244.4	463.9	800731.3	603.9	6407.7	574.4	10035	7.2	118	7.2	13.1	3154	1394	1394	2	0
10138	10138 (2019-04-07)60sec.agd	60	0	0		0	0	0	0	0	0	1368	39	0	0	97.23%	2.77%	0.00%	0.00%	39	2.77%	19.5	289687	418877	454123	205.9	297.7	322.8	5662	3065	3372	205.9	297.7	322.8	682352	515.7	5959.2	485	8278	5.9	115	5.9	82.3	4105	1407	1407	2	0
10137	10137 (2019-04-07)60sec.agd	60	0	0		2	20	10	10	10	63949	1486	169	1	0	89.73%	10.21%	0.06%	0.00%	170	10.27%	85	814529	1057448	931854	491.9	638.6	562.7	4200	3830	4219	491.9	638.6	562.7	1627883.8	1025.6	6237.4	983	25710	15.5	105	15.5	4.1	559	1656	1656	2	10
10222	10222 (2019-05-12)60sec.agd	60	0	0		0	0	0	0	0	0	1288	13	0	0	99.00%	1.00%	0.00%	0.00%	13	1.00%	6.5	217839	664729	446702	167.4	510.9	343.4	2562	3081	2657	167.4	510.9	343.4	829976.6	652.3	4128.3	638	7834	6	78	6	3.9	292	1301	1301	2	0
10793	10793 (2019-08-11)60sec.agd	60	0	0		12	182	15.2	24	10	586672	970	322	0	0	75.08%	24.92%	0.00%	0.00%	322	24.92%	161	824292	1051487	1300976	638	813.8	1006.9	4628	2464	3768	638	813.8	1006.9	1864838	1554.1	4965.2	1443.4	26282	20.3	120	20.3	12.5	2702	1292	1292	2	91
10242	10242 (2019-08-18)60sec.agd	60	0	0		0	0	0	0	0	0	1688	33	1	0	98.03%	1.92%	0.06%	0.00%	34	1.97%	17	514119	426146	736989	298.6	247.5	428	3826	2373	4597	298.6	247.5	428	994520.8	622	6434.4	577.5	12350	7.2	118	7.2	0.1	89	1722	1722	2	0
10180	10180 (2019-04-28)60sec.agd	60	0	0		1	13	13	13	13	45058	1747	54	0	0	97.00%	3.00%	0.00%	0.00%	54	3.00%	27	428273	371823	591579	237.8	206.5	328.5	3363	2419	3192	237.8	206.5	328.5	819533.9	483.4	4190.4	455	12716	7.1	121	7.1	0	0	1801	1801	2	6.5
10693	10693 (2019-08-25)60sec.agd	60	0	0		2	20	10	10	10	75166	1473	41	0	0	97.29%	2.71%	0.00%	0.00%	41	2.71%	20.5	346679	549155	566440	229	362.7	374.1	2884	3144	2617	229	362.7	374.1	861749.3	616	4245.4	569.2	11513	7.6	121	7.6	51.9	3098	1514	1514	2	10
10724	10724 (2019-08-04)60sec.agd	60	0	0		1	61	61	61	61	308750	1485	99	0	0	93.75%	6.25%	0.00%	0.00%	99	6.25%	49.5	570141	592007	392545	359.9	373.7	247.8	4659	2644	1996	359.9	373.7	247.8	910837.3	628	5359.2	575	16294	10.3	114	10.3	39.1	1336	1584	1584	2	30.5
10797	10797 (2019-09-01)60sec.agd	60	0	0		5	77	15.4	18	13	235078	1272	101	0	0	92.64%	7.36%	0.00%	0.00%	101	7.36%	50.5	442324	444864	481929	322.2	324	351	3866	2172	2086	322.2	324	351	791081.6	639.5	4383.9	576.2	18669	13.6	164	13.6	17.7	864	1373	1373	2	38.5
10798	10798 (2019-09-29)60sec.agd	60	0	0		1	28	28	28	28	177219	1611	85	25	0	93.61%	4.94%	1.45%	0.00%	110	6.39%	55	538218	563939	802663	312.7	327.7	466.4	5050	4160	7520	312.7	327.7	466.4	1118916.3	682.6	8859.5	650.2	12989	7.5	113	7.5	33.6	3844	1721	1721	2	14
10174	10174 (2019-09-15)60sec.agd	60	0	0		3	37	12.3	13	12	121607	1395	79	1	0	94.58%	5.36%	0.07%	0.00%	80	5.42%	40	357885	278240	499889	242.6	188.6	338.9	3811	3807	5894	242.6	188.6	338.9	674824.6	490.8	6815.6	457.5	11156	7.6	115	7.6	22	1739	1475	1475	2	18.5
10726	10726 (2019-09-22)60sec.agd	60	0	0		0	0	0	0	0	0	1441	45	0	0	96.97%	3.03%	0.00%	0.00%	45	3.03%	22.5	349710	314488	396928	235.3	211.6	267.1	4041	2805	4267	235.3	211.6	267.1	615428	440.8	5307.6	414.2	11993	8.1	114	8.1	13.8	1622	1486	1486	2	0
11015	11015 (2019-06-09)60sec.agd	60	0	0		0	0	0	0	0	0	1211	14	0	0	98.86%	1.14%	0.00%	0.00%	14	1.14%	7	280447	920801	372482	228.9	751.7	304.1	2399	2915	2920	228.9	751.7	304.1	1032118.1	864.6	4357.3	842.5	10882	8.9	86	8.9	1.8	400	1225	1225	2	0
10443	10443 (2019-10-13)60sec.agd	60	0	0		1	10	10	10	10	32596	1249	47	0	0	96.37%	3.63%	0.00%	0.00%	47	3.63%	23.5	344679	493720	560412	266	381	432.4	3401	2324	2767	266	381	432.4	822572	673.4	4369.2	634.7	12764	9.8	108	9.8	183.4	3805	1296	1296	2	5
11013	11013 (2019-06-02)60sec.agd	60	0	0		1	17	17	17	17	49145	1189	21	0	0	98.26%	1.74%	0.00%	0.00%	21	1.74%	10.5	148233	204123	305423	122.5	168.7	252.4	2513	2165	2891	122.5	168.7	252.4	396134.4	350.2	4311.6	327.4	4174	3.4	80	3.4	27.4	879	1210	1210	2	8.5
10299	10299 (2019-07-21)60sec.agd	60	0	0		3	61	20.3	30	12	214080	1592	75	0	0	95.50%	4.50%	0.00%	0.00%	75	4.50%	37.5	387236	411570	506606	232.3	246.9	303.9	4564	2786	2431	232.3	246.9	303.9	758940.9	507.2	5442.8	455.3	12906	7.7	120	7.7	12.4	1417	1667	1667	2	30.5
10522	10522 (2019-10-06)60sec.agd	60	0	0		0	0	0	0	0	0	1741	37	0	0	97.92%	2.08%	0.00%	0.00%	37	2.08%	18.5	531014	922741	950409	298.7	519	534.5	2318	3103	2485	298.7	519	534.5	1427131.4	840.4	4132.2	802.7	24117	13.6	122	13.6	15	2820	1778	1778	2	0
10599	10599 (2019-09-15)60sec.agd	60	0	0		0	0	0	0	0	0	1535	83	0	0	94.87%	5.13%	0.00%	0.00%	83	5.13%	41.5	335174	477360	1027378	207.2	295	635	2785	4231	3742	207.2	295	635	1181405.8	761.7	5359.4	730.2	11577	7.2	105	7.2	1.2	214	1618	1618	2	0
10601	10601 (2019-10-06)60sec.agd	60	0	0		6	94	15.7	23	11	393950	1157	162	11	0	86.99%	12.18%	0.83%	0.00%	173	13.01%	86.5	642082	889126	723926	482.8	668.5	544.3	4469	5400	4661	482.8	668.5	544.3	1314109.3	1046.7	7153.8	988.1	20869	15.7	149	15.7	181.8	4932	1330	1330	2	47
10983	10983 (2019-11-03)60sec.agd	60	0	0		0	0	0	0	0	0	1420	16	0	0	98.89%	1.11%	0.00%	0.00%	16	1.11%	8	175658	196222	166314	122.3	136.6	115.8	3015	2738	3362	122.3	136.6	115.8	311479	234.1	4510	216.9	5504	3.8	86	3.8	0.3	174	1436	1436	2	0
10613	10613 (2019-05-19)60sec.agd	60	0	0		0	0	0	0	0	0	1634	20	0	0	98.79%	1.21%	0.00%	0.00%	20	1.21%	10	216122	363320	371869	130.7	219.7	224.8	3583	2759	3115	130.7	219.7	224.8	563024.6	364.3	4835.2	340.4	6824	4.1	114	4.1	9.4	1946	1654	1654	2	0
10607	10607 (2019-08-18)60sec.agd	60	0	0		0	0	0	0	0	0	1196	45	0	1	96.30%	3.62%	0.00%	0.08%	46	3.70%	23	158284	163792	309844	127.4	131.9	249.5	7620	5085	7500	127.4	131.9	249.5	384558.1	322.1	11839.4	309.6	4934	4	114	4	36	1942	1242	1242	2	0
11009	11009 (2019-06-02)60sec.agd	60	0	0		0	0	0	0	0	0	1363	125	2	0	91.48%	8.39%	0.13%	0.00%	127	8.52%	63.5	821416	1069535	1030940	551.3	717.8	691.9	5145	4095	3739	551.3	717.8	691.9	1697488.3	1194.2	6629.1	1139.3	21531	14.5	111	14.5	26.7	2865	1490	1490	2	0
10058	10058 (2019-03-24)60sec.agd	60	0	0		0	0	0	0	0	0	1337	21	1	1	98.31%	1.54%	0.07%	0.07%	23	1.69%	11.5	289769	429894	403833	213.1	316.1	296.9	6499	3336	7845	213.1	316.1	296.9	657157.5	517.5	10364.2	483.2	8702	6.4	126	6.4	2.7	291	1360	1360	2	0
10473	10473 (2019-10-27)60sec.agd	60	0	0		0	0	0	0	0	0	1487	26	0	0	98.28%	1.72%	0.00%	0.00%	26	1.72%	13	503575	900233	688243	332.8	595	454.9	2678	4097	3769	332.8	595	454.9	1240034.5	860.1	6012.7	819.6	16591	11	118	11	40.8	3562	1513	1513	2	0
10266	10266 (2019-08-25)60sec.agd	60	0	0		1	10	10	10	10	38347	1318	108	0	0	92.43%	7.57%	0.00%	0.00%	108	7.57%	54	623248	572924	886903	437.1	401.8	622	4540	3193	3927	437.1	401.8	622	1226081.9	907.9	6034.1	859.8	18473	13	123	13	9.8	657	1426	1426	2	5
10566	10566 (2019-07-07)60sec.agd	60	0	0		0	0	0	0	0	0	2191	37	0	0	98.34%	1.66%	0.00%	0.00%	37	1.66%	18.5	419054	892783	936655	188.1	400.7	420.4	4459	3074	2751	188.1	400.7	420.4	1360143.5	637.3	5445	610.5	12990	5.8	110	5.8	1.2	576	2228	2228	2	0
10021	10021 (2019-03-10)60sec.agd	60	0	0		4	62	15.5	18	14	295423	1563	138	13	0	91.19%	8.05%	0.76%	0.00%	151	8.81%	75.5	937533	966652	1286839	547	564	750.8	6430	3550	5664	547	564	750.8	1862616.1	1122.5	8645.5	1086.7	19996	11.7	113	11.7	0.4	87	1714	1714	2	31
10635	10635 (2019-05-26)60sec.agd	60	0	0		1	22	22	22	22	74505	1351	40	0	0	97.12%	2.88%	0.00%	0.00%	40	2.88%	20	304393	629022	475020	218.8	452.2	341.5	2772	2768	2579	218.8	452.2	341.5	844966.1	644.6	4223.9	607.5	10304	7.4	94	7.4	3.2	1392	1391	1391	2	11
10887	10887 (2019-08-18)60sec.agd	60	0	0		2	27	13.5	15	12	92383	1347	105	0	0	92.77%	7.23%	0.00%	0.00%	105	7.23%	52.5	397070	400637	823604	273.5	275.9	567.2	3495	2288	4768	273.5	275.9	567.2	998247.5	711.6	5560	687.5	11354	7.8	114	7.8	0.2	96	1452	1452	2	13.5
10675	10675 (2019-09-29)60sec.agd	60	0	0		3	50	16.7	26	10	171693	1332	217	1	0	85.94%	14.00%	0.06%	0.00%	218	14.06%	109	674917	963554	1676933	435.4	621.6	1081.9	4137	3198	4631	435.4	621.6	1081.9	2048427.1	1366.6	6455.7	1321.6	21935	14.2	126	14.2	8.5	1363	1550	1550	2	25
10113	10113 (2019-03-24)60sec.agd	60	0	0		4	43	10.8	11	10	140966	1494	206	0	0	87.88%	12.12%	0.00%	0.00%	206	12.12%	103	724012	688099	1069831	425.9	404.8	629.3	4471	3405	4690	425.9	404.8	629.3	1463629.7	894.8	5945.3	861	22515	13.2	99	13.2	108.5	5000	1700	1700	2	21.5
10108	10108 (2019-03-31)60sec.agd	60	0	0		0	0	0	0	0	0	1770	50	0	0	97.25%	2.75%	0.00%	0.00%	50	2.75%	25	377274	768499	673938	207.3	422.3	370.3	3926	3191	3279	207.3	422.3	370.3	1089549.8	619.8	5630.8	598.7	13180	7.2	126	7.2	10.1	3036	1820	1820	2	0
10584	10584 (2019-06-09)60sec.agd	60	0	0		0	0	0	0	0	0	1482	47	1	0	96.86%	3.07%	0.07%	0.00%	48	3.14%	24	266519	549160	605296	174.2	358.9	395.6	2194	4201	5212	174.2	358.9	395.6	859646.6	603.8	6668.7	561.9	12820	8.4	114	8.4	43.6	2891	1530	1530	2	0
10942	10942 (2019-06-02)60sec.agd	60	0	0		5	70	14	21	10	306613	1215	109	14	1	90.74%	8.14%	1.05%	0.07%	124	9.26%	62	556410	553938	404436	415.5	413.7	302	6228	5293	6988	415.5	413.7	302	883180.5	708	10272.5	659.6	14482	10.8	153	10.8	22.2	2280	1339	1339	2	35
10786	10786 (2019-08-11)60sec.agd	60	0	0		0	0	0	0	0	0	1336	22	1	0	98.31%	1.62%	0.07%	0.00%	23	1.69%	11.5	215155	370004	393266	158.3	272.3	289.4	3160	3222	5182	158.3	272.3	289.4	581251	448.8	6363.8	427.7	5065	3.7	71	3.7	17.9	2196	1359	1359	2	0
10288	10288 (2019-08-04)60sec.agd	60	0	0		3	37	12.3	15	10	139459	1931	118	1	0	94.20%	5.76%	0.05%	0.00%	119	5.80%	39.7	797792	863763	1078973	389.2	421.3	526.3	4596	4346	5064	389.2	421.3	526.3	1595851.3	839.1	8102.8	778.5	29098	14.2	125	14.2	190.3	4575	2050	2050	3	12.33333333
10602	10602 (2019-10-06)60sec.agd	60	0	0		1	14	14	14	14	73602	2292	122	6	0	94.71%	5.04%	0.25%	0.00%	128	5.29%	42.7	600547	726801	1145585	248.2	300.3	473.4	5090	3903	4889	248.2	300.3	473.4	1483664.8	638.6	8065	613.1	15537	6.4	105	6.4	35.7	3405	2420	2420	3	4.666666667
10605	10605 (2019-11-03)60sec.agd	60	0	0		0	0	0	0	0	0	2363	15	0	0	99.37%	0.63%	0.00%	0.00%	15	0.63%	5	521820	606081	637417	219.4	254.9	268	2775	2837	2765	219.4	254.9	268	1022707.5	460.9	4543.6	430.1	16774	7.1	122	7.1	9.4	1271	2378	2378	3	0
10574	10574 (2019-08-25)60sec.agd	60	0	0		1	13	13	13	13	44031	1967	68	0	0	96.66%	3.34%	0.00%	0.00%	68	3.34%	22.7	482059	434836	598842	236.9	213.7	294.3	2844	2176	3268	236.9	213.7	294.3	883218.5	457.1	4720	434	14138	6.9	107	6.9	23.9	1417	2035	2035	3	4.333333333
10297	10297 (2019-07-21)60sec.agd	60	0	0		6	85	14.2	24	10	274119	1942	233	0	0	89.29%	10.71%	0.00%	0.00%	233	10.71%	77.7	802345	1375886	1242750	368.9	632.6	571.4	4005	3658	3787	368.9	632.6	571.4	2020209.7	975.1	6047.8	928.8	25821	11.9	111	11.9	8.4	1599	2175	2175	3	28.33333333
10696	10696 (2019-08-25)60sec.agd	60	0	0		1	17	17	17	17	66348	2670	123	1	0	95.56%	4.40%	0.04%	0.00%	124	4.44%	41.3	804183	1059582	1452569	287.8	379.2	519.9	4203	4230	4424	287.8	379.2	519.9	1969614.4	755.6	6682	704.9	25330	9.1	150	9.1	49.8	4335	2794	2794	3	5.666666667
10304	10304 (2019-08-04)60sec.agd	60	0	0		0	0	0	0	0	0	2304	14	0	0	99.40%	0.60%	0.00%	0.00%	14	0.60%	4.7	241483	477806	552415	104.2	206.1	238.3	2759	2313	3329	104.2	206.1	238.3	769269.1	351.6	4323	331.9	10054	4.3	123	4.3	56.5	4867	2318	2318	3	0
10245	10245 (2019-06-02)60sec.agd	60	0	0		2	25	12.5	14	11	120514	2250	115	12	0	94.66%	4.84%	0.50%	0.00%	127	5.34%	42.3	756002	1062314	1742308	318	446.9	733	4916	2332	5406	318	446.9	733	2176163.4	972.7	6908.6	915.5	17889	7.5	132	7.5	10.9	2096	2377	2377	3	8.333333333
10259	10259 (2019-06-16)60sec.agd	60	0	0		0	0	0	0	0	0	2363	10	0	0	99.58%	0.42%	0.00%	0.00%	10	0.42%	3.3	342466	509537	709544	144.3	214.7	299	3215	2508	3410	144.3	214.7	299	938276.9	421	5140.2	395.4	10217	4.3	110	4.3	5.8	558	2373	2373	3	0
10268	10268 (2019-06-23)60sec.agd	60	0	0		7	102	14.6	21	10	408629	1908	175	1	0	91.55%	8.40%	0.05%	0.00%	176	8.45%	58.7	936517	821604	998636	449.4	394.2	479.2	4430	3216	4016	449.4	394.2	479.2	1596675	808.9	6186.9	766.2	19945	9.6	132	9.6	11.7	1590	2084	2084	3	34
10274	10274 (2019-03-31)60sec.agd	60	0	0		4	51	12.8	15	11	174969	2304	102	1	0	95.72%	4.24%	0.04%	0.00%	103	4.28%	34.3	577804	709034	652896	240.1	294.6	271.2	4421	3314	5075	240.1	294.6	271.2	1123770.4	497.6	7130.5	466.9	19746	8.2	133	8.2	2.8	513	2407	2407	3	17
10634	10634 (2019-05-26)60sec.agd	60	0	0		0	0	0	0	0	0	2225	65	0	0	97.16%	2.84%	0.00%	0.00%	65	2.84%	21.7	630516	998051	621586	275.3	435.8	271.4	3292	2635	3313	275.3	435.8	271.4	1334175.9	620.9	4716.6	582.6	22991	10	102	10	2.6	149	2290	2290	3	0
10629	10629 (2019-05-26)60sec.agd	60	0	0		5	63	12.6	14	12	195803	2627	113	0	0	95.88%	4.12%	0.00%	0.00%	113	4.12%	37.7	458079	737452	801342	167.2	269.1	292.5	3409	2658	3206	167.2	269.1	292.5	1181448.6	462.9	4627.7	431.2	15680	5.7	104	5.7	8.4	2358	2740	2740	3	21
10229	10229 (2019-09-08)60sec.agd	60	0	0		0	0	0	0	0	0	1804	59	1	0	96.78%	3.17%	0.05%	0.00%	60	3.22%	20	348299	392449	724250	186.9	210.5	388.5	3889	5968	4415	186.9	210.5	388.5	894352.5	507.6	7156.3	479.8	7733	4.1	126	4.1	12.6	2281	1864	1864	3	0
10251	10251 (2019-06-09)60sec.agd	60	0	0		0	0	0	0	0	0	2203	17	2	0	99.14%	0.77%	0.09%	0.00%	19	0.86%	6.3	192619	539151	440649	86.7	242.6	198.3	5618	4928	5965	86.7	242.6	198.3	722466.2	364.3	9561.8	325.1	4422	2	88	2	10.2	1004	2222	2222	3	0
10235	10235 (2019-06-09)60sec.agd	60	0	0		2	24	12	14	10	104466	2307	76	2	0	96.73%	3.19%	0.08%	0.00%	78	3.27%	26	704375	1194973	1035507	295.3	501	434.2	5049	4387	5909	295.3	501	434.2	1731005.3	765.3	8013	725.8	16879	7.1	132	7.1	2.4	930	2385	2385	3	8
10641	10641 (2019-06-02)60sec.agd	60	0	0		0	0	0	0	0	0	2595	67	0	0	97.48%	2.52%	0.00%	0.00%	67	2.52%	22.3	410637	758301	1227250	154.3	284.9	461	3069	3232	3932	154.3	284.9	461	1499928.6	586.9	5943.5	563.5	17688	6.6	133	6.6	0.1	62	2662	2662	3	0
10448	10448 (2019-10-13)60sec.agd	60	0	0		0	0	0	0	0	0	1860	104	0	0	94.70%	5.30%	0.00%	0.00%	104	5.30%	34.7	677391	837410	1403592	344.9	426.4	714.7	3378	2281	2862	344.9	426.4	714.7	1769232.8	932	4564.3	900.8	14889	7.6	105	7.6	4.8	2000	1964	1964	3	0
10192	10192 (2019-05-12)60sec.agd	60	0	0		6	74	12.3	15	10	255228	2242	166	0	0	93.11%	6.89%	0.00%	0.00%	166	6.89%	55.3	751745	1008463	1041112	312.2	418.8	432.4	3665	3609	3531	312.2	418.8	432.4	1632798.9	727	4750	678.1	30597	12.7	133	12.7	15.8	2866	2408	2408	3	24.66666667
10164	10164 (2019-04-28)60sec.agd	60	0	0		0	0	0	0	0	0	2362	18	0	0	99.24%	0.76%	0.00%	0.00%	18	0.76%	6	416856	608008	703281	175.1	255.5	295.5	2495	3251	3455	175.1	255.5	295.5	1018845.8	450	5360.1	428.1	17567	7.4	109	7.4	7.6	621	2380	2380	3	0
10982	10982 (2019-10-27)60sec.agd	60	0	0		0	0	0	0	0	0	2157	76	3	0	96.47%	3.40%	0.13%	0.00%	79	3.53%	26.3	708011	1123493	993835	316.6	502.5	444.5	5826	2965	3366	316.6	502.5	444.5	1658681.4	783.3	6828.6	741.8	26747	12	128	12	3.1	1148	2236	2236	3	0
10119	10119 (2019-05-05)60sec.agd	60	0	0		33	606	18.4	37	10	2360938	2150	749	23	0	73.58%	25.63%	0.79%	0.00%	772	26.42%	257.3	2585019	2437676	3056063	884.7	834.2	1045.9	5937	4827	6467	884.7	834.2	1045.9	4686588.2	1707.8	7837.2	1603.9	41660	14.3	114	14.3	0.7	288	2922	2922	3	202
10971	10971 (2019-09-01)60sec.agd	60	0	0		0	0	0	0	0	0	2030	66	0	0	96.85%	3.15%	0.00%	0.00%	66	3.15%	22	303480	334786	635304	144.8	159.7	303.1	3125	2988	5564	144.8	159.7	303.1	779610.8	390.6	6091.4	372	8479	4	103	4	98.3	4825	2096	2096	3	0
10973	10973 (2019-09-08)60sec.agd	60	0	0		1	10	10	10	10	31720	2512	99	0	0	96.21%	3.79%	0.00%	0.00%	99	3.79%	33	786684	589449	992555	301.3	225.8	380.1	4167	2432	3396	301.3	225.8	380.1	1396956.4	567.9	4876.3	535	12629	4.8	74	4.8	15.9	2861	2611	2611	3	3.333333333
10802	10802 (2019-03-03)60sec.agd	60	0	0		0	0	0	0	0	0	2092	37	0	0	98.26%	1.74%	0.00%	0.00%	37	1.74%	12.3	515637	424913	423227	242.2	199.6	198.8	3137	4684	3076	242.2	199.6	198.8	790919.5	404	6138.1	371.5	12210	5.7	138	5.7	0.2	57	2129	2129	3	0
10996	10996 (2019-11-03)60sec.agd	60	0	0		6	267	44.5	82	15	1343095	1917	285	19	18	85.62%	12.73%	0.85%	0.80%	322	14.38%	107.3	1471810	1445821	996217	657.4	645.7	444.9	14466	4149	3320	657.4	645.7	444.9	2291085.2	1122.6	14603.2	1023.3	46179	20.6	171	20.6	10.8	3415	2239	2239	3	89
10063	10063 (2019-03-10)60sec.agd	60	0	0		3	40	13.3	17	11	162352	2600	190	8	0	92.92%	6.79%	0.29%	0.00%	198	7.08%	66	1029517	1025751	1609056	367.9	366.6	575.1	5490	4011	4213	367.9	366.6	575.1	2168209.3	830.2	7253.7	774.9	26598	9.5	132	9.5	2.1	2253	2798	2798	3	13.33333333
10071	10071 (2019-03-10)60sec.agd	60	0	0		7	87	12.4	15	11	325937	2311	157	11	0	93.22%	6.33%	0.44%	0.00%	168	6.78%	56	1113071	842529	1037062	449	339.9	418.3	5266	3825	3421	449	339.9	418.3	1739045.6	721.1	7115	701.5	20813	8.4	111	8.4	0.1	84	2479	2479	3	29
10072	10072 (2019-03-10)60sec.agd	60	0	0		1	10	10	10	10	33018	2169	98	0	0	95.68%	4.32%	0.00%	0.00%	98	4.32%	32.7	705024	883632	1228806	311	389.8	542	5063	3454	4058	311	389.8	542	1669679.2	780.6	5536.5	736.5	18734	8.3	120	8.3	1.5	203	2267	2267	3	3.333333333
10168	10168 (2019-08-04)60sec.agd	60	0	0		1	10	10	10	10	38149	2239	107	0	0	95.44%	4.56%	0.00%	0.00%	107	4.56%	35.7	447250	611780	955288	190.6	260.8	407.2	3080	3104	3974	190.6	260.8	407.2	1219377.9	544.6	5061.4	519.8	14006	6	104	6	30.2	2633	2346	2346	3	3.333333333
10884	10884 (2019-09-22)60sec.agd	60	0	0		1	10	10	10	10	29861	2061	56	0	0	97.35%	2.65%	0.00%	0.00%	56	2.65%	18.7	565185	487357	592403	267	230.2	279.8	3181	2747	3267	267	230.2	279.8	952833.8	499.1	5074.3	450.1	28154	13.3	173	13.3	8.7	1301	2117	2117	3	3.333333333
10960	10960 (2019-08-18)60sec.agd	60	0	0		0	0	0	0	0	0	2019	67	1	0	96.74%	3.21%	0.05%	0.00%	68	3.26%	22.7	533877	735292	821451	255.8	352.3	393.6	3620	2980	4064	255.8	352.3	393.6	1224932.9	630.2	6204.9	586.9	14390	6.9	120	6.9	2.4	1061	2087	2087	3	0
10959	10959 (2019-07-21)60sec.agd	60	0	0		3	47	15.7	23	10	207262	1839	54	0	0	97.15%	2.85%	0.00%	0.00%	54	2.85%	18	426282	661101	588704	225.2	349.2	311	4396	3212	3106	225.2	349.2	311	982518.8	561.8	5241.3	519	15122	8	129	8	23.3	3516	1893	1893	3	15.66666667
10930	10930 (2019-03-24)60sec.agd	60	0	0		2	28	14	14	14	109072	2752	133	1	0	95.36%	4.61%	0.03%	0.00%	134	4.64%	44.7	938431	946554	1280226	325.2	328	443.6	5298	4263	3014	325.2	328	443.6	1848133.1	668.4	7225	640.4	29806	10.3	141	10.3	35.9	4691	2886	2886	3	9.333333333
10937	10937 (2019-03-24)60sec.agd	60	0	0		5	74	14.8	21	10	269961	2229	202	0	0	91.69%	8.31%	0.00%	0.00%	202	8.31%	67.3	1143867	1054270	1871565	470.5	433.7	769.9	4933	3395	4054	470.5	433.7	769.9	2433654.1	1062.8	6163.1	1001.1	37802	15.5	138	15.5	0.7	225	2431	2431	3	24.66666667
10883	10883 (2019-09-22)60sec.agd	60	0	0		0	0	0	0	0	0	1988	127	1	0	93.95%	6.00%	0.05%	0.00%	128	6.05%	42.7	553582	600866	952061	261.6	284	449.9	2838	4062	4303	261.6	284	449.9	1254556.9	618.9	6315.6	592.9	21972	10.4	126	10.4	3.1	915	2116	2116	3	0
10969	10969 (2019-09-01)60sec.agd	60	0	0		1	14	14	14	14	76662	2036	216	9	0	90.05%	9.55%	0.40%	0.00%	225	9.95%	75	1026096	1492377	1613180	453.8	660.1	713.5	5096	5726	4671	453.8	660.1	713.5	2425368.4	1103	7365.8	1072.7	27306	12.1	108	12.1	5.8	947	2261	2261	3	4.666666667
10149	10149 (2019-04-07)60sec.agd	60	0	0		4	48	12	18	10	205855	2154	117	3	1	94.68%	5.14%	0.13%	0.04%	121	5.32%	40.3	678832	807007	882512	298.4	354.7	387.9	6116	3922	10964	298.4	354.7	387.9	1375100.2	642	12801.7	604.4	17919	7.9	119	7.9	8	947	2275	2275	3	16
10092	10092 (2019-03-17)60sec.agd	60	0	0		2	27	13.5	15	12	97003	2033	114	3	0	94.56%	5.30%	0.14%	0.00%	117	5.44%	39	534434	883827	1113465	248.6	411.1	517.9	8843	2844	3731	248.6	411.1	517.9	1518741	747.1	8902	706.4	17763	8.3	118	8.3	4.8	538	2150	2150	3	9
10097	10097 (2019-03-17)60sec.agd	60	0	0		2	33	16.5	23	10	167876	1997	117	7	0	94.15%	5.52%	0.33%	0.00%	124	5.85%	41.3	635062	735294	1082706	299.4	346.7	510.5	5017	3436	4419	299.4	346.7	510.5	1454721	718.5	6515.9	685.9	15181	7.2	130	7.2	0.7	405	2121	2121	3	11
10966	10966 (2019-08-25)60sec.agd	60	0	0		0	0	0	0	0	0	2269	13	0	0	99.43%	0.57%	0.00%	0.00%	13	0.57%	4.3	217363	425112	465231	95.3	186.3	203.9	3776	3130	3298	95.3	186.3	203.9	666638.4	328.3	5210	292.1	6629	2.9	60	2.9	1.8	1036	2282	2282	3	0
11022	11022 (2019-07-28)60sec.agd	60	0	0		0	0	0	0	0	0	1922	60	1	0	96.92%	3.03%	0.05%	0.00%	61	3.08%	20.3	426580	795319	773666	215.1	401.1	390.1	4845	3558	4283	215.1	401.1	390.1	1188722.8	625.4	6256	599.5	14635	7.4	111	7.4	21.4	2392	1983	1983	3	0
10040	10040 (2019-03-03)60sec.agd	60	0	0		0	0	0	0	0	0	1920	16	0	0	99.17%	0.83%	0.00%	0.00%	16	0.83%	5.3	220813	387561	584335	114.1	200.2	301.8	2392	2818	3710	114.1	200.2	301.8	735125.4	410.4	4402.5	379.7	9738	5	134	5	43	3767	1936	1936	3	0
10795	10795 (2019-07-28)60sec.agd	60	0	0		12	181	15.1	42	10	664167	1886	401	8	0	82.18%	17.47%	0.35%	0.00%	409	17.82%	136.3	1264545	2063821	2006651	551	899.3	874.4	6418	5277	5284	551	899.3	874.4	3144054.6	1420.1	8726.4	1370	30228	13.2	130	13.2	4.8	617	2295	2295	3	60.33333333
10787	10787 (2019-08-11)60sec.agd	60	0	0		1	20	20	20	20	77817	2163	98	0	0	95.67%	4.33%	0.00%	0.00%	98	4.33%	32.7	647954	999228	733296	286.6	441.9	324.3	4100	2844	3880	286.6	441.9	324.3	1398579.3	676.3	5348	618.6	20555	9.1	114	9.1	10.9	498	2261	2261	3	6.666666667
11010	11010 (2019-06-02)60sec.agd	60	0	0		1	19	19	19	19	77621	2076	141	2	0	93.56%	6.35%	0.09%	0.00%	143	6.44%	47.7	751554	724114	834985	338.7	326.3	376.3	5151	3850	3544	338.7	326.3	376.3	1336553.2	634.7	6858.9	602.3	19973	9	114	9	6.1	859	2219	2219	3	6.333333333
11038	11038 (2019-09-08)60sec.agd	60	0	0		1	10	10	10	10	36366	2153	228	2	0	90.35%	9.57%	0.08%	0.00%	230	9.65%	76.7	892407	1170803	1582660	374.5	491.3	664.1	5328	3383	5062	374.5	491.3	664.1	2161476.9	951	6531.6	907	24033	10.1	125	10.1	38.5	4199	2383	2383	3	3.333333333
11007	11007 (2019-06-02)60sec.agd	60	0	0		4	131	32.8	60	11	492448	1909	134	4	0	93.26%	6.55%	0.20%	0.00%	138	6.74%	46	646508	526189	556824	315.8	257.1	272	6080	2801	2817	315.8	257.1	272	1002447.2	532.9	6931.5	489.7	20277	9.9	180	9.9	2.8	352	2047	2047	3	43.66666667
10799	10799 (2019-10-20)60sec.agd	60	0	0		2	21	10.5	11	10	65830	2744	219	0	0	92.61%	7.39%	0.00%	0.00%	219	7.39%	73	1552821	1657442	1325586	524.1	559.4	447.4	4459	3805	3506	524.1	559.4	447.4	2629742.4	938.7	5504.8	887.5	49152	16.6	127	16.6	17.4	1826	2963	2963	3	7
10057	10057 (2019-03-17)60sec.agd	60	0	0		0	0	0	0	0	0	2688	72	0	0	97.39%	2.61%	0.00%	0.00%	72	2.61%	24	413347	1010923	1517562	149.8	366.3	549.8	2393	3554	3117	149.8	366.3	549.8	1869710	707.1	5229.2	677.4	16345	5.9	111	5.9	2.1	783	2760	2760	3	0
10301	10301 (2019-07-21)60sec.agd	60	0	0		10	154	15.4	25	10	595084	3023	227	1	0	92.99%	6.98%	0.03%	0.00%	228	7.01%	57	1186615	1270147	1682025	365	390.7	517.4	3770	3580	4565	365	390.7	517.4	2418788.3	788.3	6312.4	744	40956	12.6	121	12.6	17.5	1282	3251	3251	4	38.5
10011	10011 (2019-03-10)60sec.agd	60	0	0		4	57	14.3	23	10	210824	3445	473	4	0	87.84%	12.06%	0.10%	0.00%	477	12.16%	119.3	2077601	1959436	3170739	529.7	499.6	808.4	6657	5770	5490	529.7	499.6	808.4	4267247.5	1143.4	8828.9	1088	49727	12.7	131	12.7	4.2	1586	3922	3922	4	14.25
10016	10016 (2019-03-10)60sec.agd	60	0	0		2	22	11	12	10	68516	3577	123	6	0	96.52%	3.32%	0.16%	0.00%	129	3.48%	32.3	817760	1069329	1613890	220.7	288.5	435.5	6127	2328	3271	220.7	288.5	435.5	2101627.2	632	6934.7	567.1	27843	7.5	161	7.5	0.1	84	3706	3706	4	5.5
10100	10100 (2019-03-24)60sec.agd	60	0	0		7	140	20	38	10	530377	2796	315	0	0	89.87%	10.13%	0.00%	0.00%	315	10.13%	78.8	1494374	1176876	2030413	480.4	378.3	652.7	3990	2841	3777	480.4	378.3	652.7	2782223.5	961.6	5402.5	894.3	29390	9.4	116	9.4	3.5	892	3111	3111	4	35
10575	10575 (2019-08-25)60sec.agd	60	0	0		1	13	13	13	13	53243	3601	152	0	0	95.95%	4.05%	0.00%	0.00%	152	4.05%	38	956461	1407474	1276319	254.9	375	340.1	3797	3772	3255	254.9	375	340.1	2127155.6	610.5	5365.1	566.8	33329	8.9	133	8.9	31	1629	3753	3753	4	3.25
10563	10563 (2019-08-25)60sec.agd	60	0	0		0	0	0	0	0	0	3493	37	0	0	98.95%	1.05%	0.00%	0.00%	37	1.05%	9.3	613345	1207285	1187944	173.8	342	336.5	3684	2848	3794	173.8	342	336.5	1801371.7	538.2	5445.7	510.3	24090	6.8	115	6.8	1.4	1229	3530	3530	4	0
10654	10654 (2019-08-04)60sec.agd	60	0	0		3	83	27.7	48	16	279088	2924	204	1	0	93.45%	6.52%	0.03%	0.00%	205	6.55%	51.3	992736	1542208	1522239	317.3	492.9	486.5	3686	3901	4215	317.3	492.9	486.5	2383514.6	814.3	6540.4	761.7	35474	11.3	108	11.3	160.2	4720	3129	3129	4	20.75
10665	10665 (2019-09-08)60sec.agd	60	0	0		0	0	0	0	0	0	2962	125	4	1	95.80%	4.04%	0.13%	0.03%	130	4.20%	32.5	641923	1072376	1410054	207.6	346.8	456	4760	7232	7326	207.6	346.8	456	1884226	637.9	10961.5	609.4	16966	5.5	107	5.5	47.1	4112	3092	3092	4	0
10571	10571 (2019-11-03)60sec.agd	60	0	0		0	0	0	0	0	0	2578	13	0	0	99.50%	0.50%	0.00%	0.00%	13	0.50%	3.3	330229	278566	514992	127.5	107.5	198.8	2785	3070	3744	127.5	107.5	198.8	672210.5	287.4	5184.7	259.4	7842	3	98	3	1.4	563	2591	2591	4	0
10616	10616 (2019-05-19)60sec.agd	60	0	0		1	10	10	10	10	28480	3553	210	0	0	94.42%	5.58%	0.00%	0.00%	210	5.58%	52.5	1362307	1909227	2578856	362	507.4	685.3	4813	3999	4408	362	507.4	685.3	3485904	971.1	6144.5	926.4	40868	10.9	102	10.9	1.4	320	3763	3763	4	2.5
10668	10668 (2019-10-06)60sec.agd	60	0	0		5	80	16	26	11	280403	2728	266	0	0	91.12%	8.88%	0.00%	0.00%	266	8.88%	66.5	1268891	1926141	1728671	423.8	643.3	577.4	4098	4140	3951	423.8	643.3	577.4	2882430.7	1022.8	5832.4	962.7	40225	13.4	124	13.4	15.7	2102	2994	2994	4	20
10947	10947 (2019-05-19)60sec.agd	60	0	0		14	236	16.9	26	10	932687	2732	404	9	0	86.87%	12.85%	0.29%	0.00%	413	13.13%	103.3	1437007	1898084	1239610	456.9	603.5	394.2	6726	4122	3993	456.9	603.5	394.2	2684091.1	902.5	7581.1	853.4	47563	15.1	133	15.1	0.2	124	3145	3145	4	59
10295	10295 (2019-07-28)60sec.agd	60	0	0		11	239	21.7	40	10	875746	3307	451	1	0	87.98%	12.00%	0.03%	0.00%	452	12.02%	113	1472556	2236540	2238024	391.7	595	595.4	4630	4025	4395	391.7	595	595.4	3489883.1	978.4	6533.2	928.4	34213	9.1	131	9.1	10.7	3256	3759	3759	4	59.75
10661	10661 (2019-06-30)60sec.agd	60	0	0		0	0	0	0	0	0	3388	74	3	0	97.78%	2.14%	0.09%	0.00%	77	2.22%	19.3	723770	895239	702795	208.9	258.4	202.8	5116	3864	4069	208.9	258.4	202.8	1348783.4	427.9	6590.7	389.3	23851	6.9	122	6.9	11.2	2861	3465	3465	4	0
10291	10291 (2019-07-14)60sec.agd	60	0	0		1	12	12	12	12	37411	3958	143	1	0	96.49%	3.49%	0.02%	0.00%	144	3.51%	36	963268	2380192	1562430	234.8	580.3	380.9	4495	3603	4517	234.8	580.3	380.9	3005725.7	788.7	7139.3	732.7	30007	7.3	127	7.3	4.8	1289	4102	4102	4	3
10444	10444 (2019-10-13)60sec.agd	60	0	0		3	38	12.7	16	11	155145	3085	166	0	0	94.89%	5.11%	0.00%	0.00%	166	5.11%	41.5	1214509	1244323	1137845	373.6	382.8	350	4826	3770	3658	373.6	382.8	350	2077995	685.8	5983.7	639.2	33850	10.4	131	10.4	0.1	114	3251	3251	4	9.5
10466	10466 (2019-10-20)60sec.agd	60	0	0		2	22	11	12	10	73407	2728	106	0	0	96.26%	3.74%	0.00%	0.00%	106	3.74%	26.5	583590	1091901	747294	205.9	385.3	263.7	2967	3170	2689	205.9	385.3	263.7	1446123.6	541.7	4254.4	510.3	20197	7.1	114	7.1	11	2516	2834	2834	4	5.5
10978	10978 (2019-10-20)60sec.agd	60	0	0		0	0	0	0	0	0	3007	103	3	0	96.59%	3.31%	0.10%	0.00%	106	3.41%	26.5	1098466	1340264	1075428	352.9	430.5	345.5	6314	4499	5629	352.9	430.5	345.5	2039480.5	690.2	7947.1	655.1	26153	8.4	122	8.4	0.5	661	3113	3113	4	0
10037	10037 (2019-03-03)60sec.agd	60	0	0		1	11	11	11	11	49097	2253	492	7	0	81.87%	17.88%	0.25%	0.00%	499	18.13%	124.8	2085227	2808096	2199811	757.7	1020.4	799.3	5930	3875	5705	757.7	1020.4	799.3	4131917.6	1587	6417.4	1501.4	54714	19.9	122	19.9	2.3	288	2752	2752	4	2.75
10626	10626 (2019-05-26)60sec.agd	60	0	0		7	123	17.6	31	10	386371	2677	190	1	0	93.34%	6.62%	0.03%	0.00%	191	6.66%	47.8	669338	924340	1672205	233.4	322.3	583.1	6154	3552	5000	233.4	322.3	583.1	2024521.5	741.2	8688.4	705.9	28127	9.8	119	9.8	33.9	2207	2868	2868	4	30.75
10509	10509 (2019-09-08)60sec.agd	60	0	0		2	22	11	12	10	68978	2672	68	0	0	97.52%	2.48%	0.00%	0.00%	68	2.48%	17	600748	1197631	686677	219.3	437.1	250.6	2756	3543	3170	219.3	437.1	250.6	1505570.8	574.5	5328.7	549.5	21004	7.7	117	7.7	0.7	319	2740	2740	4	5.5
10494	10494 (2019-09-08)60sec.agd	60	0	0		2	32	16	20	12	105479	3020	129	0	0	95.90%	4.10%	0.00%	0.00%	129	4.10%	32.3	841389	1219634	1052632	267.2	387.3	334.3	3632	3216	3367	267.2	387.3	334.3	1817546.9	619.9	4333.9	577.2	33563	10.7	125	10.7	14.6	1781	3149	3149	4	8
10472	10472 (2019-10-27)60sec.agd	60	0	0		2	61	30.5	36	25	295194	2668	147	2	0	94.71%	5.22%	0.07%	0.00%	149	5.29%	37.3	928013	830592	1216940	329.4	294.8	432	4512	3714	4704	329.4	294.8	432	1741273.7	653.4	6411.1	618.1	24224	8.6	120	8.6	14	4425	2817	2817	4	15.25
10518	10518 (2019-10-06)60sec.agd	60	0	0		1	34	34	34	34	149606	3140	70	0	0	97.82%	2.18%	0.00%	0.00%	70	2.18%	17.5	696186	907787	1144044	216.9	282.8	356.4	3747	3632	3759	216.9	282.8	356.4	1617896.4	538.7	5396.9	504	22482	7	118	7	14.8	4633	3210	3210	4	8.5
10449	10449 (2019-10-13)60sec.agd	60	0	0		8	156	19.5	51	12	643410	2844	270	3	0	91.24%	8.66%	0.10%	0.00%	273	8.76%	68.3	1056585	1237901	2224780	339	397.1	713.8	5796	3713	6103	339	397.1	713.8	2756522.6	939.2	6700.6	884.4	37433	12	131	12	24.4	2107	3117	3117	4	39
10639	10639 (2019-05-26)60sec.agd	60	0	0		0	0	0	0	0	0	2884	31	0	0	98.94%	1.06%	0.00%	0.00%	31	1.06%	7.8	588385	660906	748023	201.8	226.7	256.6	2690	2409	3521	201.8	226.7	256.6	1158676.9	429.9	3892.5	397.5	14214	4.9	104	4.9	39.9	2004	2915	2915	4	0
10560	10560 (2019-10-13)60sec.agd	60	0	0		2	22	11	12	10	65922	3005	314	0	0	90.54%	9.46%	0.00%	0.00%	314	9.46%	78.5	1339300	2349131	1685926	403.5	707.8	508	4385	3425	3686	403.5	707.8	508	3186610.6	1005.9	5683.7	960.1	40264	12.1	123	12.1	9.8	2383	3319	3319	4	5.5
11036	11036 (2019-09-08)60sec.agd	60	0	0		1	11	11	11	11	36858	2409	181	0	0	93.01%	6.99%	0.00%	0.00%	181	6.99%	45.3	1222365	1786008	1269197	472	689.6	490	3497	2900	2770	472	689.6	490	2508956.3	1015.2	4248.4	968.7	42923	16.6	107	16.6	73.9	2300	2590	2590	4	2.75
10455	10455 (2019-11-03)60sec.agd	60	0	0		1	16	16	16	16	51469	2965	198	0	0	93.74%	6.26%	0.00%	0.00%	198	6.26%	49.5	1132136	2222315	1731741	357.9	702.6	547.5	3676	3802	2820	357.9	702.6	547.5	3036337.1	994.3	5027.6	960	39692	12.5	133	12.5	18.5	3998	3163	3163	4	4
10032	10032 (2019-03-03)60sec.agd	60	0	0		3	60	20	28	14	247797	2457	308	18	0	88.29%	11.07%	0.65%	0.00%	326	11.71%	81.5	1330941	1548197	2089258	478.2	556.3	750.7	6814	3616	5963	478.2	556.3	750.7	2921184.2	1104.7	8092.3	1049.7	36974	13.3	124	13.3	31.8	3452	2783	2783	4	15
10638	10638 (2019-05-26)60sec.agd	60	0	0		3	68	22.7	30	18	261584	3417	144	0	0	95.96%	4.04%	0.00%	0.00%	144	4.04%	36	925640	1298224	1450283	259.9	364.6	407.3	3701	4601	3721	259.9	364.6	407.3	2155345.9	637.9	5744.1	605.3	29363	8.2	122	8.2	1.4	482	3561	3561	4	17
10593	10593 (2019-06-09)60sec.agd	60	0	0		0	0	0	0	0	0	3120	44	0	0	98.61%	1.39%	0.00%	0.00%	44	1.39%	11	587212	918929	788299	185.6	290.4	249.1	3237	4164	3551	185.6	290.4	249.1	1345609.1	453.6	6126.9	425.3	20985	6.6	108	6.6	23.6	1446	3164	3164	4	0
10158	10158 (2019-07-07)60sec.agd	60	0	0		11	281	25.5	57	12	1265709	2773	368	2	0	88.23%	11.71%	0.06%	0.00%	370	11.77%	92.5	1841260	1644557	1216486	585.8	523.2	387	4800	6513	4999	585.8	523.2	387	2752207.2	927	9510.5	875.7	54330	17.3	132	17.3	0.5	254	3143	3143	4	70.25
10784	10784 (2019-09-01)60sec.agd	60	0	0		0	0	0	0	0	0	2757	21	3	0	99.14%	0.76%	0.11%	0.00%	24	0.86%	6	390300	973394	906602	140.3	350	326	4040	5764	6000	140.3	350	326	1386274.6	521.2	8737.4	498.5	13615	4.9	85	4.9	8	2020	2781	2781	4	0
10821	10821 (2019-03-17)60sec.agd	60	0	0		3	38	12.7	15	11	176931	2685	263	12	0	90.71%	8.89%	0.41%	0.00%	275	9.29%	68.8	847932	1123635	1393426	286.5	379.6	470.8	5296	5766	4416	286.5	379.6	470.8	1980702	708.5	6939.9	669.2	26299	8.9	116	8.9	0.1	204	2960	2960	4	9.5
10800	10800 (2019-09-22)60sec.agd	60	0	0		6	81	13.5	18	10	344164	2649	218	1	0	92.36%	7.60%	0.03%	0.00%	219	7.64%	54.8	1631179	1535666	2493754	568.8	535.4	869.5	5226	3109	4832	568.8	535.4	869.5	3352286.4	1225.9	6515	1168.9	43002	15	128	15	10	2720	2868	2868	4	20.25
10226	10226 (2019-06-09)60sec.agd	60	0	0		1	14	14	14	14	66047	3149	164	0	0	95.05%	4.95%	0.00%	0.00%	164	4.95%	41	914885	1675688	1329495	276.2	505.8	401.3	4615	4502	3393	276.2	505.8	401.3	2326478.4	734.8	5933.5	702.2	32330	9.8	123	9.8	15.5	2971	3313	3313	4	3.5
10230	10230 (2019-09-01)60sec.agd	60	0	0		1	14	14	14	14	42520	2842	87	2	0	96.96%	2.97%	0.07%	0.00%	89	3.04%	22.3	695626	646173	878227	237.3	220.5	299.6	4978	5022	5055	237.3	220.5	299.6	1293335.9	474.1	7517.4	441.3	18395	6.3	114	6.3	15.7	2609	2931	2931	4	3.5
10859	10859 (2019-10-13)60sec.agd	60	0	0		0	0	0	0	0	0	3318	28	0	0	99.16%	0.84%	0.00%	0.00%	28	0.84%	7	385816	1118962	728913	115.3	334.4	217.8	3584	3746	3818	115.3	334.4	217.8	1390051.8	437	6069.7	415.4	13352	4	100	4	2.2	1154	3346	3346	4	0
10253	10253 (2019-06-09)60sec.agd	60	0	0		0	0	0	0	0	0	3313	28	1	0	99.13%	0.84%	0.03%	0.00%	29	0.87%	7.3	290263	670345	913602	86.9	200.6	273.4	2842	4005	4809	86.9	200.6	273.4	1169736.6	380.2	6605.1	350	12116	3.6	116	3.6	0	49	3342	3342	4	0
10255	10255 (2019-06-09)60sec.agd	60	0	0		0	0	0	0	0	0	2984	105	0	0	96.60%	3.40%	0.00%	0.00%	105	3.40%	26.3	1033816	1014374	1299334	334.7	328.4	420.6	3738	2880	3334	334.7	328.4	420.6	1945764.4	673.5	4950	629.9	19418	6.3	111	6.3	20.4	1852	3089	3089	4	0
10827	10827 (2019-06-30)60sec.agd	60	0	0		1	13	13	13	13	47462	3373	132	3	0	96.15%	3.76%	0.09%	0.00%	135	3.85%	33.8	1091436	1039779	1513690	311.1	296.4	431.5	5722	4067	4675	311.1	296.4	431.5	2136265.5	651.8	7371.8	609	23207	6.6	104	6.6	3	951	3508	3508	4	3.25
10151	10151 (2019-04-07)60sec.agd	60	0	0		0	0	0	0	0	0	3144	76	0	0	97.64%	2.36%	0.00%	0.00%	76	2.36%	19	622292	1044222	691218	193.3	324.3	214.7	3104	2747	3011	193.3	324.3	214.7	1398366.6	467.3	3847.5	434.3	29954	9.3	130	9.3	47	3394	3220	3220	4	0
10243	10243 (2019-06-02)60sec.agd	60	0	0		0	0	0	0	0	0	3622	12	0	0	99.67%	0.33%	0.00%	0.00%	12	0.33%	3	443320	446807	532064	122	123	146.4	2905	3628	3637	122	123	146.4	824173.1	249.8	5324.5	226.8	13894	3.8	108	3.8	0.7	231	3634	3634	4	0
10791	10791 (2019-08-04)60sec.agd	60	0	0		2	22	11	12	10	81649	2866	101	2	0	96.53%	3.40%	0.07%	0.00%	103	3.47%	25.8	781438	995855	994055	263.2	335.4	334.8	4999	6171	7176	263.2	335.4	334.8	1609508.6	615.8	8425.2	542.1	27392	9.2	125	9.2	13.8	2207	2969	2969	4	5.5
10185	10185 (2019-06-02)60sec.agd	60	0	0		16	243	15.2	32	10	886117	2861	423	7	0	86.93%	12.85%	0.21%	0.00%	430	13.07%	107.5	1157012	2049701	1746781	351.6	622.8	530.8	4791	5625	5683	351.6	622.8	530.8	2931074	938.6	7252.3	890.6	35744	10.9	101	10.9	49.5	1985	3291	3291	4	60.75
10792	10792 (2019-08-11)60sec.agd	60	0	0		5	63	12.6	18	10	208198	2632	322	1	0	89.07%	10.90%	0.03%	0.00%	323	10.93%	80.8	1498404	1869381	1353714	507.1	632.6	458.1	4639	5028	3333	507.1	632.6	458.1	2751788.8	1005.8	6781.8	931.2	50736	17.2	120	17.2	1.2	291	2955	2955	4	15.75
10782	10782 (2019-08-11)60sec.agd	60	0	0		1	11	11	11	11	43184	3090	101	3	0	96.74%	3.16%	0.09%	0.00%	104	3.26%	26	773661	570597	1014290	242.2	178.6	317.6	7395	3644	4310	242.2	178.6	317.6	1397467.9	480	8255.3	437.5	14701	4.6	105	4.6	3.2	977	3194	3194	4	2.75
10777	10777 (2019-07-28)60sec.agd	60	0	0		0	0	0	0	0	0	3045	233	2	0	92.84%	7.10%	0.06%	0.00%	235	7.16%	58.8	963690	1934542	1850496	293.8	589.8	564.2	3923	3890	4165	293.8	589.8	564.2	2845256.9	898.9	6751.6	867.5	36111	11	116	11	44.4	3653	3280	3280	4	0
10730	10730 (2019-10-06)60sec.agd	60	0	0		1	47	47	47	47	250400	2717	243	22	0	91.11%	8.15%	0.74%	0.00%	265	8.89%	66.3	1416291	1669658	2023798	474.9	559.9	678.7	5255	4151	5960	474.9	559.9	678.7	2981509.1	1038.4	7883.4	999.8	26396	8.9	105	8.9	91.2	3953	2982	2982	4	11.75
10719	10719 (2019-08-18)60sec.agd	60	0	0		6	127	21.2	30	15	545361	2685	256	0	0	91.30%	8.70%	0.00%	0.00%	256	8.70%	64	1251932	2151800	1466803	425.7	731.7	498.7	4682	3759	2702	425.7	731.7	498.7	2889478.8	1054.2	5362	982.5	48264	16.4	116	16.4	126.9	5000	2941	2941	4	31.75
10716	10716 (2019-08-18)60sec.agd	60	0	0		0	0	0	0	0	0	3278	120	2	0	96.41%	3.53%	0.06%	0.00%	122	3.59%	30.5	674274	878453	1413854	198.3	258.4	415.8	4690	3970	5842	198.3	258.4	415.8	1795914.3	555.6	8418.2	528.2	21754	6.4	114	6.4	0.7	140	3400	3400	4	0
10713	10713 (2019-06-30)60sec.agd	60	0	0		6	87	14.5	26	10	338505	3180	196	0	0	94.19%	5.81%	0.00%	0.00%	196	5.81%	49	805636	1155432	1438984	238.6	342.2	426.2	4546	4288	3271	238.6	342.2	426.2	2013640.3	640.2	5806.4	596.5	25805	7.6	135	7.6	4.3	970	3376	3376	4	21.75
10215	10215 (2019-05-12)60sec.agd	60	0	0		1	13	13	13	13	41470	2761	208	7	0	92.78%	6.99%	0.24%	0.00%	215	7.22%	53.8	1097403	1224863	1989325	368.8	411.6	668.5	3715	3981	7010	368.8	411.6	668.5	2581084.4	896.4	8178.5	867.3	33710	11.3	99	11.3	0.7	124	2976	2976	4	3.25
10216	10216 (2019-05-12)60sec.agd	60	0	0		2	25	12.5	13	12	77199	3245	186	0	0	94.58%	5.42%	0.00%	0.00%	186	5.42%	46.5	947475	1415741	1893232	276.2	412.6	551.8	4047	3941	4537	276.2	412.6	551.8	2546833.1	777.4	6064.2	742.3	29291	8.5	122	8.5	7.1	585	3431	3431	4	6.25
10720	10720 (2019-07-21)60sec.agd	60	0	0		8	133	16.6	31	11	431763	2881	222	2	0	92.79%	7.15%	0.06%	0.00%	224	7.21%	56	604525	925914	1290761	194.7	298.2	415.7	3878	4530	4441	194.7	298.2	415.7	1699656.2	572.4	6839.2	547.4	23941	7.7	111	7.7	2.2	472	3105	3105	4	33.25
10276	10276 (2019-03-31)60sec.agd	60	0	0		1	11	11	11	11	49097	2253	492	7	0	81.87%	17.88%	0.25%	0.00%	499	18.13%	124.8	2085227	2808096	2199811	757.7	1020.4	799.3	5930	3875	5705	757.7	1020.4	799.3	4131917.6	1587	6417.4	1501.4	54714	19.9	122	19.9	2.3	288	2752	2752	4	2.75
10896	10896 (2019-08-04)60sec.agd	60	0	0		0	0	0	0	0	0	2834	221	0	0	92.77%	7.23%	0.00%	0.00%	221	7.23%	55.3	1011603	933732	1027363	331.1	305.6	336.3	4611	3153	4245	331.1	305.6	336.3	1717751.7	590.6	6108.4	562.3	37351	12.2	161	12.2	1.9	357	3055	3055	4	0
10262	10262 (2019-06-16)60sec.agd	60	0	0		2	34	17	21	13	102842	3106	126	0	0	96.10%	3.90%	0.00%	0.00%	126	3.90%	31.5	677358	735002	1046069	209.6	227.4	323.7	3826	3441	4343	209.6	227.4	323.7	1446824.9	477.7	5858.4	447.7	23120	7.2	124	7.2	16.3	844	3232	3232	4	8.5
10670	10670 (2019-10-20)60sec.agd	60	0	0		0	0	0	0	0	0	3070	88	1	0	97.18%	2.79%	0.03%	0.00%	89	2.82%	22.3	613999	1187103	1170024	194.4	375.8	370.4	4509	3944	3901	194.4	375.8	370.4	1776278.3	588.8	6689.2	562.3	17859	5.7	116	5.7	0.7	286	3159	3159	4	0
10263	10263 (2019-06-23)60sec.agd	60	0	0		2	23	11.5	12	11	88563	3165	280	1	0	91.85%	8.13%	0.03%	0.00%	281	8.15%	70.3	1344690	1478977	2325492	390.2	429.2	674.8	4612	3317	3779	390.2	429.2	674.8	3066509	938.2	6208.1	889.9	36557	10.6	127	10.6	4.6	1893	3446	3446	4	5.75
10260	10260 (2019-06-16)60sec.agd	60	0	0		10	152	15.2	29	11	588968	2738	253	0	0	91.54%	8.46%	0.00%	0.00%	253	8.46%	63.3	1240730	1131663	1326851	414.8	378.4	443.6	4826	3154	3028	414.8	378.4	443.6	2140235	759.4	5688.2	715.6	34321	11.5	145	11.5	2.1	281	2991	2991	4	38
10818	10818 (2019-03-03)60sec.agd	60	0	0		0	0	0	0	0	0	3541	89	0	0	97.55%	2.45%	0.00%	0.00%	89	2.45%	22.3	732835	1337543	894167	201.9	368.5	246.3	4424	3591	2651	201.9	368.5	246.3	1767937.5	511.9	5352.1	487	24723	6.8	131	6.8	7.4	1680	3630	3630	4	0
10671	10671 (2019-10-20)60sec.agd	60	0	0		9	126	14	19	10	414228	3503	282	0	0	92.55%	7.45%	0.00%	0.00%	282	7.45%	70.5	841867	989074	1423396	222.4	261.3	376.1	3426	3353	4289	222.4	261.3	376.1	1926931.1	542.6	5252.3	509.1	42024	11.1	156	11.1	3.3	1757	3785	3785	4	31.5
10679	10679 (2019-09-29)60sec.agd	60	0	0		7	134	19.1	52	11	722554	2860	426	22	31	85.65%	12.76%	0.66%	0.93%	479	14.35%	119.8	2030834	1345927	2788983	608.2	403.1	835.3	10733	5058	5726	608.2	403.1	835.3	3703273.2	1163.4	11439.9	1109.1	48193	14.4	164	14.4	0.2	546	3339	3339	4	33.5
10664	10664 (2019-06-30)60sec.agd	60	0	0		8	161	20.1	43	12	748340	3546	236	0	0	93.76%	6.24%	0.00%	0.00%	236	6.24%	47.2	1168661	1107100	1707413	309	292.7	451.5	4789	3161	3906	309	292.7	451.5	2346635.5	659.5	5943.5	620.5	32234	8.5	121	8.5	5.8	1040	3782	3782	5	32.2
10666	10666 (2019-09-08)60sec.agd	60	0	0		10	138	13.8	20	10	469929	4888	546	6	0	89.85%	10.04%	0.11%	0.00%	552	10.15%	110.4	2287864	2619162	3617579	420.6	481.5	665	4534	3558	5588	420.6	481.5	665	5018088.2	963.9	7166.1	922.4	51533	9.5	92	9.5	71.6	4711	5440	5440	5	27.6
10910	10910 (2019-05-05)60sec.agd	60	0	0		0	0	0	0	0	0	3284	54	0	0	98.38%	1.62%	0.00%	0.00%	54	1.62%	10.8	673629	1239176	907955	201.8	371.2	272	2871	3110	4219	201.8	371.2	272	1677413.3	528.1	5897	502.5	20805	6.2	104	6.2	1.2	234	3338	3338	5	0
10594	10594 (2019-06-09)60sec.agd	60	0	0		6	173	28.8	38	11	979356	3779	405	59	2	89.02%	9.54%	1.39%	0.05%	466	10.98%	93.2	2099722	2344484	2713909	494.6	552.3	639.3	9889	3736	4066	494.6	552.3	639.3	4155808	1064.5	10132.3	979	65492	15.4	189	15.4	37.3	4531	4245	4245	5	34.6
11016	11016 (2019-06-09)60sec.agd	60	0	0		10	134	13.4	19	10	424978	3585	823	0	0	81.33%	18.67%	0.00%	0.00%	823	18.67%	164.6	2635845	3103705	4488164	598	704.1	1018.2	3980	3408	4161	598	704.1	1018.2	6060056.1	1429.8	5616.7	1374.8	78769	17.9	103	17.9	0.7	475	4408	4408	5	26.8
10721	10721 (2019-07-21)60sec.agd	60	0	0		1	10	10	10	10	36173	3205	255	4	0	92.52%	7.36%	0.12%	0.00%	259	7.48%	51.8	2080967	1456489	1968389	600.7	420.5	568.2	5501	4035	4754	600.7	420.5	568.2	3213462.2	982.2	7603.4	927.7	65288	18.8	117	18.8	0.7	280	3464	3464	5	2
10900	10900 (2019-06-23)60sec.agd	60	0	0		4	55	13.8	18	10	205230	3826	228	0	0	94.38%	5.62%	0.00%	0.00%	228	5.62%	45.6	1427175	1517690	1611981	352	374.4	397.6	4563	2959	3384	352	374.4	397.6	2634140.1	681.3	5524.9	649.8	52183	12.9	125	12.9	9.9	3587	4054	4054	5	11
10663	10663 (2019-06-30)60sec.agd	60	0	0		6	110	18.3	33	12	409246	3566	216	2	0	94.24%	5.71%	0.05%	0.00%	218	5.76%	43.6	1357491	1352996	1440035	358.7	357.6	380.6	5776	3543	3723	358.7	357.6	380.6	2397307	676.9	6866	633.5	42148	11.1	128	11.1	13.5	1277	3784	3784	5	22
11017	11017 (2019-06-09)60sec.agd	60	0	0		4	91	22.8	46	10	455777	3970	135	23	0	96.17%	3.27%	0.56%	0.00%	158	3.83%	31.6	935604	962221	1143175	226.6	233.1	276.9	5822	7023	5549	226.6	233.1	276.9	1762972.8	453.3	8707.9	427.1	26937	6.5	125	6.5	1	558	4128	4128	5	18.2
10589	10589 (2019-06-02)60sec.agd	60	0	0		0	0	0	0	0	0	3896	68	0	0	98.28%	1.72%	0.00%	0.00%	68	1.72%	13.6	1187707	1295561	2196870	299.6	326.8	554.2	3017	2630	5247	299.6	326.8	554.2	2813425.7	744.3	6049.1	709.7	35849	9	113	9	1.2	741	3964	3964	5	0
10778	10778 (2019-08-04)60sec.agd	60	0	0		4	74	18.5	24	10	273774	4090	142	0	0	96.64%	3.36%	0.00%	0.00%	142	3.36%	28.4	930756	1583148	979390	219.9	374.1	231.4	3581	3638	2928	219.9	374.1	231.4	2081314.3	524.4	5545.5	491.8	34906	8.2	126	8.2	52.2	4537	4232	4232	5	14.8
10775	10775 (2019-07-28)60sec.agd	60	0	0		15	246	16.4	40	10	1240120	3582	367	151	0	87.37%	8.95%	3.68%	0.00%	518	12.63%	103.6	2741429	1992082	3103754	668.6	485.9	757	6760	3062	3911	668.6	485.9	757	4595336	1223.6	7503.1	1120.8	68573	16.7	130	16.7	6	934	4100	4100	5	49.2
10790	10790 (2019-08-11)60sec.agd	60	0	0		3	36	12	13	11	109138	3991	186	0	0	95.55%	4.45%	0.00%	0.00%	186	4.45%	37.2	893090	1912520	1721225	213.8	457.9	412.1	4056	3308	3955	213.8	457.9	412.1	2723592.8	676.8	5038.3	652	27818	6.7	129	6.7	63.8	3840	4177	4177	5	7.2
10669	10669 (2019-10-06)60sec.agd	60	0	0		2	20	10	10	10	58988	3545	184	0	0	95.07%	4.93%	0.00%	0.00%	184	4.93%	36.8	1127795	1491309	1899544	302.4	399.9	509.4	3833	3201	3226	302.4	399.9	509.4	2665368.9	760.4	4952.4	714.8	28072	7.5	120	7.5	2.6	463	3729	3729	5	4
11058	11058 (2019-09-29)60sec.agd	60	0	0		2	33	16.5	18	15	124332	4013	65	0	0	98.41%	1.59%	0.00%	0.00%	65	1.59%	13	597979	635353	932122	146.6	155.8	228.6	3546	1714	2318	146.6	155.8	228.6	1276755.2	338.9	4335.1	313.1	22295	5.5	107	5.5	28.7	2244	4078	4078	5	6.6
10789	10789 (2019-08-11)60sec.agd	60	0	0		0	0	0	0	0	0	3963	35	0	0	99.12%	0.88%	0.00%	0.00%	35	0.88%	7	430336	706646	853522	107.6	176.7	213.5	3499	4218	3227	107.6	176.7	213.5	1188712.5	315.6	6103.2	297.3	13678	3.4	109	3.4	8.5	4737	3998	3998	5	0
10729	10729 (2019-10-06)60sec.agd	60	0	0		1	11	11	11	11	35440	3917	198	0	0	95.19%	4.81%	0.00%	0.00%	198	4.81%	39.6	1438586	1350032	1720800	349.6	328.1	418.2	4637	2676	3258	349.6	328.1	418.2	2617874.8	680.1	5349.9	636.2	43306	10.5	113	10.5	245.8	5000	4115	4115	5	2.2
10587	10587 (2019-05-19)60sec.agd	60	0	0		1	11	11	11	11	36463	3682	283	1	0	92.84%	7.14%	0.03%	0.00%	284	7.16%	56.8	1592016	1692210	2590121	401.4	426.7	653.1	4146	3513	3838	401.4	426.7	653.1	3479485.1	920.9	6239.8	877.3	42171	10.6	124	10.6	10.9	1270	3966	3966	5	2.2
10588	10588 (2019-06-02)60sec.agd	60	0	0		3	108	36	47	16	355154	3991	201	0	0	95.21%	4.79%	0.00%	0.00%	201	4.79%	40.2	1010110	1476558	1564327	241	352.2	373.2	3625	2903	3514	241	352.2	373.2	2376481.6	608.1	4465.2	566.9	38020	9.1	140	9.1	3.8	557	4192	4192	5	21.6
10576	10576 (2019-08-18)60sec.agd	60	0	0		2	21	10.5	11	10	91373	3718	278	2	4	92.90%	6.95%	0.05%	0.10%	284	7.10%	56.8	1596270	1766259	2908638	398.9	441.3	726.8	24161	8925	5160	398.9	441.3	726.8	3758713	983.7	25528.9	939.2	60695	15.2	125	15.2	6.8	1354	4002	4002	5	4.2
10925	10925 (2019-06-02)60sec.agd	60	0	0		8	133	16.6	26	11	519244	4125	287	0	0	93.50%	6.50%	0.00%	0.00%	287	6.50%	57.4	1447529	1364745	1615943	328.1	309.3	366.3	5547	3334	3474	328.1	309.3	366.3	2563033.5	613.4	6071	580.9	35896	8.1	120	8.1	19	3109	4412	4412	5	26.6
10581	10581 (2019-06-02)60sec.agd	60	0	0		0	0	0	0	0	0	3471	327	3	0	91.32%	8.60%	0.08%	0.00%	330	8.68%	66	1411381	1109180	1857832	371.3	291.8	488.8	5745	4446	4576	371.3	291.8	488.8	2583373.1	709.7	7416.6	679.7	37667	9.9	126	9.9	0	49	3801	3801	5	0
10946	10946 (2019-05-19)60sec.agd	60	0	0		15	373	24.9	82	10	1963802	3914	486	125	1	86.48%	10.74%	2.76%	0.02%	612	13.52%	122.4	2488175	2735557	2689159	549.8	604.4	594.2	7470	5675	5896	549.8	604.4	594.2	4572293	1047.5	9996.4	1010.2	61078	13.5	124	13.5	74.4	4852	4526	4526	5	74.6
10622	10622 (2019-05-19)60sec.agd	60	0	0		6	122	20.3	30	10	583515	3707	243	18	2	93.38%	6.12%	0.45%	0.05%	263	6.62%	52.6	1329399	1522095	2189441	334.9	383.4	551.5	9983	5412	7034	334.9	383.4	551.5	2979551.4	781.4	11984.4	750.5	35385	8.9	129	8.9	53.2	4530	3970	3970	5	24.4
10958	10958 (2019-07-21)60sec.agd	60	0	0		4	74	18.5	26	11	316215	3100	271	2	0	91.91%	8.03%	0.06%	0.00%	273	8.09%	54.6	922960	1216254	1580765	273.6	360.6	468.7	4845	3889	4536	273.6	360.6	468.7	2197714	686.8	6851.3	651.6	27209	8.1	122	8.1	14.9	4280	3373	3373	5	14.8
10977	10977 (2019-10-20)60sec.agd	60	0	0		3	32	10.7	12	10	125415	3950	324	13	0	92.14%	7.56%	0.30%	0.00%	337	7.86%	67.4	1708476	1075135	2002558	398.5	250.8	467.1	5138	3908	6357	398.5	250.8	467.1	2843421.2	688.8	7792	663.3	38434	9	107	9	0.1	456	4287	4287	5	6.4
10888	10888 (2019-08-25)60sec.agd	60	0	0		6	153	25.5	46	18	778256	3953	295	29	0	92.42%	6.90%	0.68%	0.00%	324	7.58%	64.8	1664234	1140593	1220247	389.1	266.7	285.3	6343	2997	2792	389.1	266.7	285.3	2357886.8	589.6	6922.3	551.3	48999	11.5	152	11.5	146	6000	4277	4277	5	30.6
10620	10620 (2019-05-19)60sec.agd	60	0	0		5	90	18	28	11	352266	4092	244	4	0	94.29%	5.62%	0.09%	0.00%	248	5.71%	49.6	1358089	1361829	1644409	312.9	313.8	378.9	4987	8686	4747	312.9	313.8	378.9	2530427.8	629.7	9592.8	583	35232	8.1	153	8.1	8.1	1860	4340	4340	5	18
10621	10621 (2019-05-19)60sec.agd	60	0	0		2	40	20	28	12	175261	3795	186	6	0	95.18%	4.67%	0.15%	0.00%	192	4.82%	38.4	1341426	1629383	1602199	336.4	408.7	401.9	6246	3838	4500	336.4	408.7	401.9	2649783.8	708.2	7774.2	664.6	38208	9.6	149	9.6	27.1	3281	3987	3987	5	8
10650	10650 (2019-08-04)60sec.agd	60	0	0		2	33	16.5	19	14	110892	3761	98	0	0	97.46%	2.54%	0.00%	0.00%	98	2.54%	19.6	978473	1000267	1119435	253.6	259.2	290.1	4503	3250	4071	253.6	259.2	290.1	1791948.2	497.2	6059.8	464.4	30754	8	111	8	4.1	964	3859	3859	5	6.6
10678	10678 (2019-09-29)60sec.agd	60	0	0		1	44	44	44	44	203399	3815	181	0	0	95.47%	4.53%	0.00%	0.00%	181	4.53%	36.2	1656909	1611408	1317307	414.6	403.3	329.7	5765	2904	2633	414.6	403.3	329.7	2660315.9	704.4	6041.8	665.7	66909	16.7	178	16.7	4.5	2563	3996	3996	5	8.8
10882	10882 (2019-09-22)60sec.agd	60	0	0		2	27	13.5	16	11	117874	4572	192	5	0	95.87%	4.03%	0.10%	0.00%	197	4.13%	39.4	1149968	1470836	1700429	241.1	308.4	356.6	5484	5037	3865	241.1	308.4	356.6	2525320.5	557.3	7824.9	529.5	34158	7.2	121	7.2	49.1	4762	4769	4769	5	5.4
10642	10642 (2019-06-02)60sec.agd	60	0	0		7	112	16	31	10	408164	3793	380	3	0	90.83%	9.10%	0.07%	0.00%	383	9.17%	76.6	1458920	1804245	2397034	349.4	432.1	574	4140	3712	5325	349.4	432.1	574	3336093.5	836	7000.6	798.9	32128	7.7	110	7.7	7.7	1098	4176	4176	5	22.4
10849	10849 (2019-03-10)60sec.agd	60	0	0		0	0	0	0	0	0	3486	46	0	0	98.70%	1.30%	0.00%	0.00%	46	1.30%	9.2	1044300	1801078	1362891	295.7	509.9	385.9	3394	2566	3467	295.7	509.9	385.9	2488356.2	727.7	4327.9	704.5	37356	10.6	132	10.6	0.4	177	3532	3532	5	0
10852	10852 (2019-05-05)60sec.agd	60	0	0		0	0	0	0	0	0	3728	153	0	0	96.06%	3.94%	0.00%	0.00%	153	3.94%	30.6	1267358	1341124	1692466	326.6	345.6	436.1	3144	2584	4359	326.6	345.6	436.1	2503847.2	668.8	5667.9	645.2	26862	6.9	100	6.9	5.3	1582	3881	3881	5	0
10688	10688 (2019-11-10)60sec.agd	60	0	0		5	59	11.8	17	10	245202	3396	164	1	0	95.37%	4.61%	0.03%	0.00%	165	4.63%	33	1196076	1794098	1603610	335.9	503.8	450.3	5467	4625	4419	335.9	503.8	450.3	2687182.6	809.9	6955.3	754.6	33647	9.4	120	9.4	15.2	2257	3561	3561	5	11.8
10656	10656 (2019-08-25)60sec.agd	60	0	0		5	66	13.2	19	10	305033	3321	245	12	0	92.82%	6.85%	0.34%	0.00%	257	7.18%	51.4	1397810	1230996	1785501	390.7	344	499	8242	3619	6078	390.7	344	499	2580162.4	759.1	9277.7	721.1	34158	9.5	122	9.5	47.5	4410	3578	3578	5	13.2
10995	10995 (2019-11-03)60sec.agd	60	0	0		3	65	21.7	24	17	675168	4133	156	5	47	95.21%	3.59%	0.12%	1.08%	208	4.79%	41.6	1417083	1343164	1328905	326.4	309.4	306.1	17013	3104	2904	326.4	309.4	306.1	2361821.8	629	17037.9	544.1	33595	7.7	170	7.7	7.1	2866	4341	4341	5	13
10706	10706 (2019-08-25)60sec.agd	60	0	0		1	11	11	11	11	33162	4340	58	0	0	98.68%	1.32%	0.00%	0.00%	58	1.32%	11.6	593105	1263519	1050736	134.9	287.3	238.9	2257	2946	2955	134.9	287.3	238.9	1747083.3	429.4	3895.7	397.2	14894	3.4	92	3.4	7.5	1013	4398	4398	5	2.2
11004	11004 (2019-06-02)60sec.agd	60	0	0		13	254	19.5	32	10	983492	3827	370	2	0	91.14%	8.81%	0.05%	0.00%	372	8.86%	74.4	939603	1449223	1835590	223.8	345.1	437.1	3922	4940	5413	223.8	345.1	437.1	2520415	622.4	7493.6	600.2	28321	6.7	112	6.7	0.3	346	4199	4199	5	50.8
10673	10673 (2019-10-20)60sec.agd	60	0	0		0	0	0	0	0	0	4273	51	0	0	98.82%	1.18%	0.00%	0.00%	51	1.18%	10.2	701604	1211582	1196619	162.3	280.2	276.7	3786	3384	3919	162.3	280.2	276.7	1841759	459.4	6115.4	425.9	18330	4.2	115	4.2	4.6	3173	4324	4324	5	0
10604	10604 (2019-11-03)60sec.agd	60	0	0		4	47	11.8	14	10	156658	3273	284	2	0	91.96%	7.98%	0.06%	0.00%	286	8.04%	57.2	1385529	1905877	1925431	389.3	535.5	541	5549	3545	3606	389.3	535.5	541	3042916.7	909.1	6470.5	855	35907	10.1	133	10.1	0.8	291	3559	3559	5	9.4
10655	10655 (2019-08-04)60sec.agd	60	0	0		1	10	10	10	10	35387	3330	144	1	0	95.83%	4.14%	0.03%	0.00%	145	4.17%	29	627507	1227190	1361688	180.6	353.1	391.9	6789	3610	6205	180.6	353.1	391.9	1937512.5	580.9	9582.7	557.6	21719	6.3	112	6.3	25.6	2235	3475	3475	5	2
10615	10615 (2019-05-19)60sec.agd	60	0	0		0	0	0	0	0	0	3529	79	0	0	97.81%	2.19%	0.00%	0.00%	79	2.19%	15.8	750929	914771	1315524	208.1	253.5	364.6	4412	2746	3998	208.1	253.5	364.6	1769549	531	5324.4	490.5	27468	7.6	152	7.6	18.3	1213	3608	3608	5	0
10814	10814 (2019-03-17)60sec.agd	60	0	0		0	0	0	0	0	0	3341	36	0	0	98.93%	1.07%	0.00%	0.00%	36	1.07%	7.2	566804	1340564	1559080	167.8	397	461.7	3820	3846	2823	167.8	397	461.7	2132864.1	657.6	4944.8	631.6	18453	5.5	115	5.5	7.4	2619	3377	3377	5	0
10894	10894 (2019-08-04)60sec.agd	60	0	0		4	98	24.5	45	11	443402	3614	230	19	3	93.48%	5.95%	0.49%	0.08%	252	6.52%	50.4	1359038	1797435	1420646	351.5	464.9	367.5	10322	4633	5296	351.5	464.9	367.5	2663830.3	727.4	11495.7	689	44838	11.6	127	11.6	14	2095	3866	3866	5	19.6
10993	10993 (2019-11-03)60sec.agd	60	0	0		1	33	33	33	33	106660	3717	75	1	0	98.00%	1.98%	0.03%	0.00%	76	2.00%	15.2	734581	1248844	1277098	193.7	329.2	336.7	4036	3318	3734	193.7	329.2	336.7	1931372.5	535.1	6213	509.2	25574	6.7	126	6.7	11	1851	3793	3793	5	6.6
10804	10804 (2019-03-10)60sec.agd	60	0	0		2	22	11	11	11	80201	4917	254	0	0	95.09%	4.91%	0.00%	0.00%	254	4.91%	50.8	1513812	1428133	2048126	292.8	276.2	396.1	4150	3027	4459	292.8	276.2	396.1	2919933.3	604.1	5246.7	564.7	39393	7.6	119	7.6	1.4	574	5171	5171	5	4.4
10810	10810 (2019-03-24)60sec.agd	60	0	0		10	138	13.8	32	10	491860	3099	450	5	0	87.20%	12.66%	0.14%	0.00%	455	12.80%	91	1864715	1547255	1978180	524.7	435.4	556.6	6531	3256	4699	524.7	435.4	556.6	3127995.6	929.8	7839.3	880.1	57267	16.1	143	16.1	15.3	690	3554	3554	5	27.6
10459	10459 (2019-10-20)60sec.agd	60	0	0		0	0	0	0	0	0	3849	77	0	0	98.04%	1.96%	0.00%	0.00%	77	1.96%	15.4	847541	1907503	2355165	215.9	485.9	599.9	4296	3042	4361	215.9	485.9	599.9	3147013.8	843.6	5221	801.6	36516	9.3	122	9.3	12.2	2187	3926	3926	5	0
10460	10460 (2019-10-20)60sec.agd	60	0	0		0	0	0	0	0	0	3941	96	1	0	97.60%	2.38%	0.02%	0.00%	97	2.40%	19.4	572624	1058660	1438459	141.8	262.2	356.2	3550	3716	5201	141.8	262.2	356.2	1875586.2	486.9	7311.7	464.5	19549	4.8	126	4.8	8.4	1755	4038	4038	5	0
10162	10162 (2019-04-28)60sec.agd	60	0	0		1	14	14	14	14	43333	4054	223	0	0	94.79%	5.21%	0.00%	0.00%	223	5.21%	44.6	1135029	1902641	2214931	265.4	444.9	517.9	4702	4635	3610	265.4	444.9	517.9	3132770.8	780.2	6045.7	732.5	36617	8.6	119	8.6	1.9	1700	4277	4277	5	2.8
10121	10121 (2019-05-05)60sec.agd	60	0	0		3	50	16.7	19	13	194945	3704	194	0	0	95.02%	4.98%	0.00%	0.00%	194	4.98%	38.8	1038892	1130432	1653343	266.5	290	424.2	4864	2690	3969	266.5	290	424.2	2256261.5	616.7	6092	578.8	30301	7.8	115	7.8	25.3	3668	3898	3898	5	10
10135	10135 (2019-03-31)60sec.agd	60	0	0		0	0	0	0	0	0	4297	28	1	0	99.33%	0.65%	0.02%	0.00%	29	0.67%	5.8	322068	403409	1061170	74.4	93.3	245.3	3058	4181	4178	74.4	93.3	245.3	1180062.9	291.3	6534.8	272.8	10171	2.4	107	2.4	0.3	262	4326	4326	5	0
10280	10280 (2019-08-25)60sec.agd	60	0	0		6	80	13.3	27	10	350518	4145	297	8	0	93.15%	6.67%	0.18%	0.00%	305	6.85%	61	1746632	2481804	2468083	392.5	557.7	554.6	5771	3777	4585	392.5	557.7	554.6	3911714.2	944.8	6361.5	879	59254	13.3	151	13.3	1.4	601	4450	4450	5	16
10224	10224 (2019-06-09)60sec.agd	60	0	0		0	0	0	0	0	0	3770	48	0	0	98.74%	1.26%	0.00%	0.00%	48	1.26%	9.6	962354	1466823	1729320	252.1	384.2	452.9	2745	3065	3827	252.1	384.2	452.9	2463380.3	675.6	5386.5	645.2	36873	9.7	105	9.7	26.5	1165	3818	3818	5	0
10465	10465 (2019-10-20)60sec.agd	60	0	0		5	66	13.2	17	10	231689	4249	366	0	0	92.07%	7.93%	0.00%	0.00%	366	7.93%	73.2	2348821	3121982	2977722	509	676.5	645.2	4725	4129	3403	509	676.5	645.2	4912286.6	1133.6	5565.2	1064.4	68500	14.8	144	14.8	13.8	2463	4615	4615	5	13.2
10469	10469 (2019-10-27)60sec.agd	60	0	0		18	277	15.4	19	10	1224239	3128	391	6	0	88.74%	11.09%	0.17%	0.00%	397	11.26%	79.4	1703489	2504888	1090244	483.3	710.6	309.3	5136	4005	6090	483.3	710.6	309.3	3219467.4	999.7	7864.1	913.3	54061	15.3	120	15.3	22.2	1504	3525	3525	5	55.4
10470	10470 (2019-10-27)60sec.agd	60	0	0		4	139	34.8	51	16	662364	4106	211	15	0	94.78%	4.87%	0.35%	0.00%	226	5.22%	45.2	1083184	1510419	1099163	250	348.7	253.7	7343	6183	3780	250	348.7	253.7	2159354.6	552.5	8666.1	498.5	36431	8.4	162	8.4	1	979	4332	4332	5	27.8
10217	10217 (2019-05-12)60sec.agd	60	0	0		8	119	14.9	26	10	436018	3939	412	0	0	90.53%	9.47%	0.00%	0.00%	412	9.47%	82.4	1251597	1944506	3136435	287.7	446.9	720.9	4625	2991	4153	287.7	446.9	720.9	3896770.9	942.7	5939.5	895.6	30559	7	127	7	4.2	1670	4351	4351	5	23.8
10122	10122 (2019-05-05)60sec.agd	60	0	0		5	173	34.6	47	25	849571	4062	442	11	0	89.97%	9.79%	0.24%	0.00%	453	10.03%	90.6	2834829	3587379	2289162	627.9	794.5	507	5006	3393	4202	627.9	794.5	507	5113297	1196.1	6579.2	1132.5	74827	16.6	132	16.6	0	0	4515	4515	5	34.6
10123	10123 (2019-05-05)60sec.agd	60	0	0		0	0	0	0	0	0	3892	27	2	0	99.26%	0.69%	0.05%	0.00%	29	0.74%	5.8	617518	780531	952414	157.5	199.1	242.9	3673	3896	4467	157.5	199.1	242.9	1377552	376.5	6283.3	351.3	16245	4.1	100	4.1	0.6	373	3921	3921	5	0
10124	10124 (2019-05-05)60sec.agd	60	0	0		0	0	0	0	0	0	3948	166	0	0	95.96%	4.04%	0.00%	0.00%	166	4.04%	33.2	890222	915067	1383288	216.4	222.4	336.2	3725	2569	2705	216.4	222.4	336.2	1882373.1	482.5	4876.4	457.6	33208	8.1	119	8.1	4.3	367	4114	4114	5	0
10120	10120 (2019-05-05)60sec.agd	60	0	0		0	0	0	0	0	0	4326	31	0	0	99.29%	0.71%	0.00%	0.00%	31	0.71%	6.2	598437	893007	1308322	137.4	205	300.3	3930	2496	3008	137.4	205	300.3	1693308.8	407.8	5013.3	388.6	19446	4.5	126	4.5	4.6	1002	4357	4357	5	0
10115	10115 (2019-03-24)60sec.agd	60	0	0		5	90	18	34	10	310283	3576	197	0	0	94.78%	5.22%	0.00%	0.00%	197	5.22%	39.4	1137056	1455787	1476377	301.4	385.8	391.3	3927	2745	2995	301.4	385.8	391.3	2364720.1	675.9	4432.4	626.7	38832	10.3	104	10.3	58.6	4229	3773	3773	5	18
10140	10140 (2019-04-07)60sec.agd	60	0	0		0	0	0	0	0	0	3664	86	0	0	97.71%	2.29%	0.00%	0.00%	86	2.29%	17.2	892543	1023714	1334726	238	273	355.9	4655	2836	3492	238	273	355.9	1904236.6	538.1	5376	507.8	23235	6.2	115	6.2	0.5	353	3750	3750	5	0
10445	10445 (2019-10-13)60sec.agd	60	0	0		6	117	19.5	35	11	495761	3734	165	0	1	95.74%	4.23%	0.00%	0.03%	166	4.26%	33.2	989830	2084650	1042926	253.8	534.5	267.4	5076	6233	5517	253.8	534.5	267.4	2532434.3	673.6	9749.5	649.3	32946	8.4	117	8.4	1.3	606	3900	3900	5	23.4
10289	10289 (2019-08-04)60sec.agd	60	0	0		2	53	26.5	32	21	283816	3819	87	9	1	97.52%	2.22%	0.23%	0.03%	97	2.48%	19.4	663357	742584	660983	169.4	189.6	168.8	9334	5752	5332	169.4	189.6	168.8	1195145.2	342.7	9897.5	305.2	16834	4.3	152	4.3	13.7	1886	3916	3916	5	10.6
10236	10236 (2019-08-25)60sec.agd	60	0	0		8	101	12.6	15	10	427279	3279	595	17	0	84.27%	15.29%	0.44%	0.00%	612	15.73%	122.4	2708010	1951275	3416560	696	501.5	878.1	4747	3674	5858	696	501.5	878.1	4776366.2	1263.4	7657.4	1227.5	48303	12.4	103	12.4	3.1	1607	3891	3891	5	20.2
10294	10294 (2019-07-28)60sec.agd	60	0	0		8	108	13.5	23	10	382866	3608	298	0	0	92.37%	7.63%	0.00%	0.00%	298	7.63%	59.6	1150903	1563640	2535801	294.7	400.3	649.2	3452	3409	4286	294.7	400.3	649.2	3193718	877.7	5012.7	817.6	34263	8.8	126	8.8	3.7	826	3906	3906	5	21.6
10290	10290 (2019-08-04)60sec.agd	60	0	0		5	258	51.6	69	30	1301517	3632	362	13	0	90.64%	9.03%	0.32%	0.00%	375	9.36%	75	1698488	2417682	2071181	423.9	603.4	516.9	4928	5268	5540	423.9	603.4	516.9	3608301.3	970.1	8957.8	900.5	52880	13.2	162	13.2	1.5	1061	4007	4007	5	51.6
10106	10106 (2019-03-31)60sec.agd	60	0	0		5	80	16	33	10	356446	3998	173	10	1	95.60%	4.14%	0.24%	0.02%	184	4.40%	36.8	1460003	1541106	1965279	349.1	368.5	469.9	6172	12730	8272	349.1	368.5	469.9	2892911.7	733.8	16388.2	691.8	37380	8.9	131	8.9	1.3	545	4182	4182	5	16
10105	10105 (2019-03-31)60sec.agd	60	0	0		2	23	11.5	12	11	75613	3734	223	0	0	94.36%	5.64%	0.00%	0.00%	223	5.64%	44.6	1161320	1904500	1697851	293.5	481.3	429.1	4278	3970	5306	293.5	481.3	429.1	2803298.5	775.7	5729.5	708.4	45018	11.4	133	11.4	4.4	579	3957	3957	5	4.6
10453	10453 (2019-11-03)60sec.agd	60	0	0		0	0	0	0	0	0	3580	6	1	0	99.80%	0.17%	0.03%	0.00%	7	0.20%	1.4	259649	491658	751354	72.4	137.1	209.5	3705	3952	4507	72.4	137.1	209.5	934707.5	283.4	7046.9	260.6	7169	2	91	2	1.7	623	3587	3587	5	0
10447	10447 (2019-10-13)60sec.agd	60	0	0		0	0	0	0	0	0	3960	108	0	0	97.35%	2.65%	0.00%	0.00%	108	2.65%	21.6	989310	1374784	1565518	243.2	338	384.8	3212	3293	3023	243.2	338	384.8	2306428.4	599.4	5187.5	567	28557	7	109	7	22.2	2719	4068	4068	5	0
10111	10111 (2019-04-07)60sec.agd	60	0	0		8	132	16.5	28	10	428765	3754	196	0	0	95.04%	4.96%	0.00%	0.00%	196	4.96%	39.2	1106114	1072791	973195	280	271.6	246.4	3821	2603	2229	280	271.6	246.4	1822492	531.1	4288.6	461.4	42763	10.8	126	10.8	17.9	2633	3950	3950	5	26.4
10152	10152 (2019-04-28)60sec.agd	60	0	0		16	275	17.2	38	10	1003267	2715	764	6	0	77.91%	21.92%	0.17%	0.00%	770	22.09%	154	2786454	2587694	4134648	799.6	742.5	1186.4	4190	2838	5621	799.6	742.5	1186.4	5617455	1681	6583.5	1611.9	70798	20.3	112	20.3	14.2	1096	3485	3485	5	55
10446	10446 (2019-10-20)60sec.agd	60	0	0		6	205	34.2	67	12	868392	3529	259	2	0	93.11%	6.83%	0.05%	0.00%	261	6.89%	52.2	1595043	1818203	1442991	420.9	479.7	380.7	7550	2906	4773	420.9	479.7	380.7	2816424.6	824.1	7802.9	743.1	56648	14.9	170	14.9	8	1644	3790	3790	5	41
10070	10070 (2019-03-17)60sec.agd	60	0	0		6	114	19	24	15	488440	3859	279	4	1	93.15%	6.73%	0.10%	0.02%	284	6.85%	56.8	1385100	1444714	1309076	334.3	348.7	316	5697	5865	5652	334.3	348.7	316	2391522.6	608.4	9939.8	577.2	29772	7.2	127	7.2	0.2	676	4143	4143	5	22.8
10182	10182 (2019-05-05)60sec.agd	60	0	0		3	55	18.3	27	12	190718	3897	120	1	0	96.99%	2.99%	0.02%	0.00%	121	3.01%	24.2	690845	1278935	1102347	171.9	318.3	274.4	3133	3148	5227	171.9	318.3	274.4	1824311	479.1	6754.9	454	27130	6.8	126	6.8	3.3	1111	4018	4018	5	11
10529	10529 (2019-09-29)60sec.agd	60	0	0		0	0	0	0	0	0	4120	74	0	0	98.24%	1.76%	0.00%	0.00%	74	1.76%	14.8	506152	920145	1321407	120.7	219.4	315.1	3936	2850	3405	120.7	219.4	315.1	1687890.1	424.2	4915.2	402.5	20271	4.8	125	4.8	13.7	2263	4194	4194	5	0
10041	10041 (2019-03-03)60sec.agd	60	0	0		5	91	18.2	24	13	326729	3746	208	4	0	94.64%	5.26%	0.10%	0.00%	212	5.36%	42.4	1244400	1674132	1057690	314.4	423	267.2	4831	4939	6226	314.4	423	267.2	2338794	638.3	9044.8	590.9	40511	10.2	118	10.2	0	51	3958	3958	5	18.2
10050	10050 (2019-03-17)60sec.agd	60	0	0		2	45	22.5	24	21	162399	4282	115	0	0	97.38%	2.62%	0.00%	0.00%	115	2.62%	23	750254	1846818	785896	170.6	420	178.7	3577	3423	3705	170.6	420	178.7	2142720.3	520.8	5762	487.3	31757	7.2	123	7.2	1.5	869	4397	4397	5	9
10053	10053 (2019-03-17)60sec.agd	60	0	0		9	365	40.6	70	15	1936802	3087	375	112	2	86.33%	10.49%	3.13%	0.06%	489	13.67%	97.8	1688958	1992688	1931962	472.3	557.2	540.3	9850	8056	6631	472.3	557.2	540.3	3248978.6	954.9	13069.6	908.6	47343	13.2	150	13.2	3.9	793	3576	3576	5	73
11060	11060 (2019-09-29)60sec.agd	60	0	0		4	101	25.3	32	21	335638	3586	172	0	0	95.42%	4.58%	0.00%	0.00%	172	4.58%	34.4	778539	880354	1335677	207.2	234.3	355.4	3307	2825	4256	207.2	234.3	355.4	1779095	516.1	5555.2	473.4	31194	8.3	127	8.3	0.1	54	3758	3758	5	20.2
10521	10521 (2019-10-06)60sec.agd	60	0	0		0	0	0	0	0	0	3708	101	0	0	97.35%	2.65%	0.00%	0.00%	101	2.65%	20.2	701048	1186284	908981	184.1	311.4	238.6	5121	3660	3650	184.1	311.4	238.6	1650752.7	462.5	6071.4	433.4	27411	7.2	137	7.2	11.3	1755	3809	3809	5	0
10129	10129 (2019-04-07)60sec.agd	60	0	0		5	57	11.4	15	10	219305	3880	196	9	0	94.98%	4.80%	0.22%	0.00%	205	5.02%	41	1396919	2485862	2204739	342	608.5	539.7	5399	6154	6054	342	608.5	539.7	3604409.3	925.1	8541.3	882.4	52591	12.9	136	12.9	17.8	4807	4085	4085	5	11.4
10130	10130 (2019-03-31)60sec.agd	60	0	0		2	22	11	11	11	79059	3332	229	1	0	93.54%	6.43%	0.03%	0.00%	230	6.46%	46	1081187	1798253	1663154	303.5	504.8	466.9	5126	3701	4125	303.5	504.8	466.9	2677454.1	797.6	6217	751.7	25977	7.3	123	7.3	23.1	3195	3562	3562	5	4.4
10551	10551 (2019-06-09)60sec.agd	60	0	0		1	12	12	12	12	39741	4571	122	1	0	97.38%	2.60%	0.02%	0.00%	123	2.62%	24.6	879381	1886527	2383988	187.3	401.9	507.9	3262	4082	4502	187.3	401.9	507.9	3164758.1	739.9	6897.2	674.2	34291	7.3	139	7.3	3.2	682	4694	4694	5	2.4
10548	10548 (2019-05-12)60sec.agd	60	0	0		0	0	0	0	0	0	3516	7	0	0	99.80%	0.20%	0.00%	0.00%	7	0.20%	1.4	268325	836816	366559	76.2	237.5	104	2340	3004	2505	76.2	237.5	104	952168.5	284.6	4263.7	270.3	10736	3	117	3	17.2	3598	3523	3523	5	0
10184	10184 (2019-06-02)60sec.agd	60	0	0		6	84	14	25	10	282086	4376	206	0	0	95.50%	4.50%	0.00%	0.00%	206	4.50%	41.2	1320462	1827572	2161192	288.2	398.9	471.7	3309	3389	5174	288.2	398.9	471.7	3123201.9	714.9	5432.3	681.6	46662	10.2	144	10.2	8.9	3385	4582	4582	5	16.8
10189	10189 (2019-05-05)60sec.agd	60	0	0		17	271	15.9	38	10	855121	3232	770	0	0	80.76%	19.24%	0.00%	0.00%	770	19.24%	154	1932910	2112431	4523276	483	527.8	1130.3	4031	2504	3730	483	527.8	1130.3	5353366.4	1414.3	4830.6	1337.7	82478	20.6	137	20.6	0	0	4002	4002	5	54.2
10204	10204 (2019-03-24)60sec.agd	60	0	0		5	76	15.2	21	10	388357	3312	256	22	0	92.26%	7.13%	0.61%	0.00%	278	7.74%	55.6	1576522	1694151	1753364	439.1	471.9	488.4	7163	6448	7308	439.1	471.9	488.4	2903421.2	865.6	8488.8	808.8	36626	10.2	136	10.2	8.6	1959	3590	3590	5	15.2
10482	10482 (2019-11-03)60sec.agd	60	0	0		3	38	12.7	13	12	137832	4076	169	2	0	95.97%	3.98%	0.05%	0.00%	171	4.03%	34.2	1084799	1139457	1543790	255.4	268.3	363.5	4344	4465	5532	255.4	268.3	363.5	2204186.6	548.2	7743.8	519	29050	6.8	120	6.8	15.9	1828	4247	4247	5	7.6
10248	10248 (2019-06-02)60sec.agd	60	0	0		6	70	11.7	14	10	228572	4404	299	2	0	93.60%	6.35%	0.04%	0.00%	301	6.40%	60.2	1365039	1276744	1678790	290.1	271.4	356.8	4486	4033	5096	290.1	271.4	356.8	2512318.2	574.7	6475	534	31055	6.6	134	6.6	4.2	619	4705	4705	5	14
10175	10175 (2019-09-01)60sec.agd	60	0	0		3	47	15.7	18	12	152628	3511	99	1	0	97.23%	2.74%	0.03%	0.00%	100	2.77%	20	680797	1124993	979468	188.5	311.5	271.2	3801	3624	3363	188.5	311.5	271.2	1639649.8	492.6	6236.2	454.1	25315	7	125	7	61.8	4072	3611	3611	5	9.4
10061	10061 (2019-03-10)60sec.agd	60	0	0		6	94	15.7	24	10	455062	3340	274	8	0	92.21%	7.56%	0.22%	0.00%	282	7.79%	56.4	1770063	976402	1580813	488.7	269.6	436.4	5759	3357	5338	488.7	269.6	436.4	2566213.9	746.3	6335.9	708.5	36172	10	112	10	6.8	942	3622	3622	5	18.8
10265	10265 (2019-06-16)60sec.agd	60	0	0		2	24	12	14	10	73178	3560	25	0	0	99.30%	0.70%	0.00%	0.00%	25	0.70%	5	288145	589059	1091910	80.4	164.3	304.6	3023	3878	3701	80.4	164.3	304.6	1273689.7	379.1	6113.9	355.3	8363	2.3	105	2.3	0	61	3585	3585	5	4.8
10200	10200 (2019-03-24)60sec.agd	60	0	0		5	60	12	14	11	222401	3721	310	0	0	92.31%	7.69%	0.00%	0.00%	310	7.69%	62	1509731	2312034	2210245	374.5	573.6	548.3	4777	4368	3896	374.5	573.6	548.3	3536943.9	951.5	5914.4	877.4	45531	11.3	142	11.3	11.2	2180	4031	4031	5	12
10211	10211 (2019-05-12)60sec.agd	60	0	0		5	86	17.2	41	10	353381	3461	170	0	0	95.32%	4.68%	0.00%	0.00%	170	4.68%	34	1044303	1526442	1523019	287.6	420.4	419.4	4066	3302	4023	287.6	420.4	419.4	2395867.4	697.2	5584.7	659.8	33324	9.2	124	9.2	9.4	2174	3631	3631	5	17.2
10212	10212 (2019-05-12)60sec.agd	60	0	0		0	0	0	0	0	0	4639	104	0	0	97.81%	2.19%	0.00%	0.00%	104	2.19%	20.8	990757	1379949	1525291	208.9	290.9	321.6	4153	3010	3626	208.9	290.9	321.6	2283061.8	512.3	5513.6	481.4	33306	7	113	7	15.8	2905	4743	4743	5	0
10054	10054 (2019-03-17)60sec.agd	60	0	0		17	240	14.1	30	10	987292	3819	582	16	0	86.46%	13.18%	0.36%	0.00%	598	13.54%	119.6	2628842	2925929	2510399	595.2	662.4	568.3	5074	5160	4843	595.2	662.4	568.3	4666259.1	1113	7183.9	1056.4	53710	12.2	127	12.2	11	2338	4417	4417	5	48
10510	10510 (2019-09-08)60sec.agd	60	0	0		8	210	26.3	64	15	1220783	4144	384	94	0	89.66%	8.31%	2.03%	0.00%	478	10.34%	95.6	3123567	1533007	2268950	675.8	331.7	490.9	7981	4468	5048	675.8	331.7	490.9	4153903.6	959.1	9509.3	898.7	45732	9.9	116	9.9	0.8	325	4622	4622	5	42
10208	10208 (2019-03-24)60sec.agd	60	0	0		1	42	42	42	42	292483	4227	182	28	1	95.25%	4.10%	0.63%	0.02%	211	4.75%	42.2	1257151	1869600	1854962	283.3	421.3	418	6908	4236	6129	283.3	421.3	418	2918341.4	697.8	9674.4	657.6	34789	7.8	119	7.8	26.8	4931	4438	4438	5	8.4
10499	10499 (2019-09-29)60sec.agd	60	0	0		0	0	0	0	0	0	3267	59	0	0	98.23%	1.77%	0.00%	0.00%	59	1.77%	11.8	1054681	403281	744126	317.1	121.3	223.7	4601	2544	2918	317.1	121.3	223.7	1352298.4	440.4	4660.1	406.6	14770	4.4	55	4.4	2.3	1433	3326	3326	5	0
10508	10508 (2019-09-08)60sec.agd	60	0	0		6	79	13.2	23	10	224441	3774	208	0	0	94.78%	5.22%	0.00%	0.00%	208	5.22%	41.6	1347412	1708079	1139368	338.4	429	286.1	2933	3328	4098	338.4	429	286.1	2455852.7	668.7	5952	616.7	68073	17.1	139	17.1	2.6	542	3982	3982	5	15.8
10132	10132 (2019-03-31)60sec.agd	60	0	0		8	94	11.8	16	10	349816	4154	601	3	0	87.31%	12.63%	0.06%	0.00%	604	12.69%	100.7	2235439	1903372	3505159	469.8	400	736.7	4627	5022	6495	469.8	400	736.7	4572324.6	1004.6	9242.1	961	50260	10.6	132	10.6	142.4	2229	4758	4758	6	15.66666667
10872	10872 (2019-10-13)60sec.agd	60	0	0		1	10	10	10	10	28904	4602	162	6	0	96.48%	3.40%	0.13%	0.00%	168	3.52%	28	874118	972298	1402013	183.3	203.8	293.9	4783	3974	6272	183.3	203.8	293.9	1917051.4	428.4	7775.1	401.9	23085	4.8	113	4.8	4.7	2880	4770	4770	6	1.666666667
10141	10141 (2019-04-28)60sec.agd	60	0	0		11	170	15.5	32	10	535935	3730	415	3	1	89.90%	10.00%	0.07%	0.02%	419	10.10%	69.8	2012787	2234411	2560693	485.1	538.5	617.2	6202	6814	4234	485.1	538.5	617.2	3949816.8	1053.1	10052.1	952	80788	19.5	117	19.5	103	4663	4149	4149	6	28.33333333
10864	10864 (2019-03-24)60sec.agd	60	0	0		3	100	33.3	36	31	353884	4259	239	0	0	94.69%	5.31%	0.00%	0.00%	239	5.31%	39.8	1523723	2113888	2145861	338.8	470	477.1	4529	3534	4050	338.8	470	477.1	3375644.2	807.4	5323.4	750.5	43207	9.6	119	9.6	1.6	493	4498	4498	6	16.66666667
10133	10133 (2019-04-07)60sec.agd	60	0	0		20	376	18.8	33	10	1937128	4677	435	81	0	90.06%	8.38%	1.56%	0.00%	516	9.94%	86	2612541	2346955	3116345	503.1	451.9	600.1	6015	4514	5751	503.1	451.9	600.1	4695228.9	945.4	9232.1	904.1	56841	10.9	121	10.9	11.2	1506	5193	5193	6	62.66666667
10881	10881(2019-07-28)60sec.agd	60	0	0		5	65	13	16	10	231217	4642	171	0	0	96.45%	3.55%	0.00%	0.00%	171	3.55%	28.5	1247110	1749949	2070855	259.1	363.6	430.3	4911	3301	4059	259.1	363.6	430.3	2984299.8	656.9	5985	620	47366	9.8	124	9.8	15.1	1918	4813	4813	6	10.83333333
10134	10134 (2019-03-31)60sec.agd	60	0	0		6	99	16.5	21	10	412758	4581	266	6	0	94.40%	5.48%	0.12%	0.00%	272	5.60%	45.3	1392129	1966669	2090453	286.9	405.2	430.8	5818	3508	5136	286.9	405.2	430.8	3189953.6	694.3	8125.8	657.3	38861	8	128	8	19.4	4085	4853	4853	6	16.5
10167	10167 (2019-04-28)60sec.agd	60	0	0		17	272	16	33	10	957980	5091	452	0	0	91.85%	8.15%	0.00%	0.00%	452	8.15%	75.3	2539447	2146948	2908217	458.1	387.3	524.7	4769	2670	4035	458.1	387.3	524.7	4417680.7	852.3	5553.8	797	75132	13.6	135	13.6	23.6	5000	5543	5543	6	45.33333333
10171	10171 (2019-09-15)60sec.agd	60	0	0		7	148	21.1	35	10	575194	5191	314	9	0	94.14%	5.69%	0.16%	0.00%	323	5.86%	53.8	1808669	2029467	2662728	328	368.1	482.9	4491	3005	6571	328	368.1	482.9	3805277.9	740.8	7197.9	690.1	56021	10.2	125	10.2	67.5	4954	5514	5514	6	24.66666667
10166	10166 (2019-04-28)10sec.agd	10	0	0		0	0	0	0	0	0	4535.666667	104.5	1.833333333	0.333333333	97.70%	2.25%	0.04%	0.01%	106.6666667	2.30%	17.8	439354	783890	1032077	15.8	28.1	37.1	963	1409	1043	94.6	168.9	222.3	1368465.7	53.9	1949.8	294.8	15881	0.6	21	3.4	0	57	27854	4642.33	6	0
10808	10808 (2019-03-10)60sec.agd	60	0	0		16	277	17.3	38	10	1310599	4157	391	25	2	90.86%	8.55%	0.55%	0.04%	418	9.14%	69.7	2162433	1868547	1663962	472.7	408.4	363.7	8790	3883	5326	472.7	408.4	363.7	3307015.9	771.7	9853.5	722.8	58575	12.8	158	12.8	8.8	1895	4575	4575	6	46.16666667
10806	10806 (2019-03-10)60sec.agd	60	0	0		0	0	0	0	0	0	4579	48	0	0	98.96%	1.04%	0.00%	0.00%	48	1.04%	8	822443	720364	1112038	177.7	155.7	240.3	2990	2692	3306	177.7	155.7	240.3	1559476	363.4	4758.7	337	28395	6.1	128	6.1	1.7	1147	4627	4627	6	0
10190	10190 (2019-05-05)60sec.agd	60	0	0		2	20	10	10	10	70925	4636	426	1	0	91.57%	8.41%	0.02%	0.00%	427	8.43%	71.2	2018626	1537652	3719458	398.7	303.7	734.6	3373	3829	4774	398.7	303.7	734.6	4502620.6	929.6	6755.6	889.3	64677	12.8	134	12.8	1.3	933	5063	5063	6	3.333333333
10008	10008 (2019-03-03)60sec.agd	60	0	0		0	0	0	0	0	0	4944	83	2	0	98.31%	1.65%	0.04%	0.00%	85	1.69%	14.2	1337563	1814826	2641966	266	360.9	525.3	4022	5787	4754	266	360.9	525.3	3473133	727.6	7692.7	690.6	36312	7.2	103	7.2	0	34	5029	5029	6	0
10788	10788 (2019-08-11)60sec.agd	60	0	0		6	107	17.8	30	10	414057	4864	208	1	0	95.88%	4.10%	0.02%	0.00%	209	4.12%	34.8	1431307	2443152	2027283	282.1	481.6	399.6	4876	3170	5251	282.1	481.6	399.6	3482457.1	740.6	6788.2	686.5	42511	8.4	117	8.4	13.2	1653	5073	5073	6	17.83333333
10796	10796 (2019-09-01)60sec.agd	60	0	0		1	12	12	12	12	48227	4169	190	3	0	95.58%	4.36%	0.07%	0.00%	193	4.42%	32.2	1783660	1105005	2000355	408.9	253.3	458.6	3874	2727	6360	408.9	253.3	458.6	2898947.9	702.7	6752	664.6	35788	8.2	97	8.2	22.3	1937	4362	4362	6	2
10181	10181 (2019-05-05)60sec.agd	60	0	0		16	225	14.1	31	10	782202	3877	803	1	0	82.82%	17.15%	0.02%	0.00%	804	17.18%	134	2966436	2715686	4542948	633.7	580.2	970.5	5315	3050	4179	633.7	580.2	970.5	6067377.5	1356.7	6356.1	1296.2	75993	16.2	119	16.2	1.2	226	4681	4681	6	37.5
10161	10161 (2019-04-28)60sec.agd	60	0	0		0	0	0	0	0	0	4906	135	0	0	97.32%	2.68%	0.00%	0.00%	135	2.68%	22.5	1118339	1501326	1239661	221.8	297.8	245.9	4551	3303	4405	221.8	297.8	245.9	2245311	471.5	5206.1	445.4	35222	7	121	7	1.9	892	5041	5041	6	0
10828	10828 (2019-03-10)60sec.agd	60	0	0		10	226	22.6	32	11	1055800	5601	367	36	0	93.29%	6.11%	0.60%	0.00%	403	6.71%	67.2	1880762	1573082	2207856	313.3	262	367.7	6046	4079	7870	313.3	262	367.7	3299466.7	577.6	9589.8	549.5	37063	6.2	125	6.2	2.9	1024	6004	6004	6	37.66666667
10153	10153 (2019-04-28)60sec.agd	60	0	0		0	0	0	0	0	0	5802	145	1	2	97.51%	2.44%	0.02%	0.03%	148	2.49%	24.7	1274552	2442013	2793537	214.2	410.4	469.5	6299	6011	6823	214.2	410.4	469.5	3923233.3	703.8	10273.6	659.4	45988	7.7	106	7.7	1.3	925	5950	5950	6	0
10840	10840 (2019-04-07)60sec.agd	60	0	0		4	76	19	38	11	376936	4701	189	3	0	96.08%	3.86%	0.06%	0.00%	192	3.92%	32	1055580	2346539	1253661	215.7	479.6	256.2	5165	4617	5276	215.7	479.6	256.2	2862195	621.6	8513.9	585	31384	6.4	117	6.4	16.8	2071	4893	4893	6	12.66666667
10844	10844 (2019-03-10)60sec.agd	60	0	0		1	12	12	12	12	40541	5026	196	1	0	96.23%	3.75%	0.02%	0.00%	197	3.77%	32.8	1205072	1909989	1497136	230.7	365.7	286.6	3747	5370	4437	230.7	365.7	286.6	2709552.1	546.8	6852.4	518.8	43992	8.4	123	8.4	34.4	3041	5223	5223	6	2
10143	10143 (2019-04-28)60sec.agd	60	0	0		10	206	20.6	43	10	1001181	4052	564	38	4	86.99%	12.11%	0.82%	0.09%	606	13.01%	101	2593916	3376353	3145419	556.9	724.9	675.3	8388	6156	4759	556.9	724.9	675.3	5293564.1	1206.9	10708.8	1136.4	79153	17	135	17	14.3	1336	4658	4658	6	34.33333333
10159	10159 (2019-07-28)60sec.agd	60	0	0		7	171	24.4	51	11	649044	6055	305	3	0	95.16%	4.79%	0.05%	0.00%	308	4.84%	51.3	2541644	1936190	2388254	399.4	304.3	375.3	5270	3412	3930	399.4	304.3	375.3	3989052.9	671.2	6535.1	626.9	55142	8.7	125	8.7	11.6	2104	6363	6363	6	28.5
10811	10811 (2019-03-10)60sec.agd	60	0	0		4	74	18.5	30	11	456968	5122	178	44	8	95.70%	3.33%	0.82%	0.15%	230	4.30%	38.3	1709148	1082110	1681425	319.3	202.2	314.2	10514	3557	3949	319.3	202.2	314.2	2630463.6	524.3	11161.3	491.5	48310	9	159	9	0.2	267	5352	5352	6	12.33333333
10154	10154 (2019-09-01)60sec.agd	60	0	0		13	375	28.8	70	10	1575849	4972	498	18	0	90.60%	9.07%	0.33%	0.00%	516	9.40%	86	2038127	1747712	3256081	371.4	318.5	593.3	4590	3284	5380	371.4	318.5	593.3	4220251.5	827.4	6788.9	769	84761	15.4	190	15.4	2.1	487	5488	5488	6	62.5
10824	10824 (2019-03-24)60sec.agd	60	0	0		6	178	29.7	38	11	819865	4695	286	1	0	94.24%	5.74%	0.02%	0.00%	287	5.76%	47.8	1752956	1684945	1509157	351.9	338.2	302.9	5452	3696	4000	351.9	338.2	302.9	2861721.4	625	6374.8	574.4	53232	10.7	118	10.7	3	434	4982	4982	6	29.66666667
10823	10823 (2019-03-17)60sec.agd	60	0	0		1	27	27	27	27	90819	5941	150	8	0	97.41%	2.46%	0.13%	0.00%	158	2.59%	26.3	1301764	1877216	2011304	213.4	307.8	329.8	6074	7228	4361	213.4	307.8	329.8	3043661.2	536.6	8462.9	499	34889	5.7	142	5.7	0.1	83	6099	6099	6	4.5
10994	10994 (2019-11-03)60sec.agd	60	0	0		1	13	13	13	13	50818	5096	198	7	0	96.13%	3.74%	0.13%	0.00%	205	3.87%	34.2	1395196	1494855	2128425	263.2	282	401.5	6254	2746	3070	263.2	282	401.5	2951500.7	595.2	7064.7	556.8	33615	6.3	120	6.3	2.9	1464	5301	5301	6	2.166666667
10074	10074 (2019-03-24)60sec.agd	60	0	0		0	0	0	0	0	0	5603	32	0	0	99.43%	0.57%	0.00%	0.00%	32	0.57%	5.3	1023435	1066750	1126696	181.6	189.3	199.9	3203	2877	3586	181.6	189.3	199.9	1858714.2	349	5174.5	329.9	21085	3.7	91	3.7	0.4	175	5635	5635	6	0
10069	10069 (2019-03-10)60sec.agd	60	0	0		13	188	14.5	36	10	758705	4120	346	17	3	91.84%	7.71%	0.38%	0.07%	366	8.16%	61	1744340	1836429	2033001	388.8	409.4	453.2	8163	7300	6846	388.8	409.4	453.2	3247812.6	766.2	10448.6	724	52425	11.7	142	11.7	1.6	823	4486	4486	6	31.33333333
11002	11002 (2019-05-12)60sec.agd	60	0	0		2	70	35	53	17	587424	5270	110	27	26	97.00%	2.02%	0.50%	0.48%	163	3.00%	27.2	1423962	1634778	2139589	262.1	300.9	393.8	14928	10586	10622	262.1	300.9	393.8	3045982.3	594.1	19527.9	560.6	34467	6.3	157	6.3	1.5	796	5433	5433	6	11.66666667
11000	11000 (2019-05-12)60sec.agd	60	0	0		3	56	18.7	35	10	258995	4640	155	8	1	96.59%	3.23%	0.17%	0.02%	164	3.41%	27.3	1148618	2277813	2196586	239.1	474.1	457.2	7054	8409	5519	239.1	474.1	457.2	3366414.3	729.7	10829.9	700.8	39183	8.2	130	8.2	3.1	1830	4804	4804	6	9.333333333
10076	10076 (2019-03-24)60sec.agd	60	0	0		1	11	11	11	11	31340	3893	74	0	0	98.13%	1.87%	0.00%	0.00%	74	1.87%	12.3	797261	1123100	1802979	201	283.1	454.5	2520	2326	2771	201	283.1	454.5	2268857	610.9	3824.6	571.9	39920	10.1	128	10.1	20.2	1323	3967	3967	6	1.833333333
10084	10084 (2019-03-24)60sec.agd	60	0	0		0	0	0	0	0	0	5081	120	0	0	97.69%	2.31%	0.00%	0.00%	120	2.31%	20	1216067	2007514	3073158	233.8	386	590.9	3716	2979	3144	233.8	386	590.9	3866940.8	787.3	4925.8	743.5	31323	6	114	6	5.3	1191	5201	5201	6	0
10980	10980 (2019-07-28)60sec.agd	60	0	0		6	78	13	17	11	263454	5808	440	0	0	92.96%	7.04%	0.00%	0.00%	440	7.04%	73.3	2209933	3319732	4497365	353.7	531.3	719.8	4401	5184	5146	353.7	531.3	719.8	6010883.2	1031	6011.3	962	56309	9	129	9	35	3541	6248	6248	6	13
10083	10083 (2019-03-24)60sec.agd	60	0	0		3	36	12	13	10	110888	4582	240	1	0	95.00%	4.98%	0.02%	0.00%	241	5.00%	40.2	1329796	2159172	1859976	275.7	447.7	385.6	4044	4407	3598	275.7	447.7	385.6	3144819.8	709.5	6752.4	652	40494	8.4	130	8.4	8.5	1376	4823	4823	6	6
10984	10984 (2019-10-06)60sec.agd	60	0	0		0	0	0	0	0	0	4839	239	0	0	95.29%	4.71%	0.00%	0.00%	239	4.71%	39.8	1547546	1855972	2279463	304.8	365.5	448.9	4714	2594	3802	304.8	365.5	448.9	3321969.6	729.2	5073.4	654.2	51320	10.1	122	10.1	2.8	766	5078	5078	6	0
10078	10078 (2019-03-24)60sec.agd	60	0	0		2	40	20	28	12	141626	6408	262	0	0	96.07%	3.93%	0.00%	0.00%	262	3.93%	43.7	2059801	3965354	4548056	308.8	594.5	681.9	3187	3724	3455	308.8	594.5	681.9	6375862.8	1000.2	4744.6	955.9	84147	12.6	127	12.6	5.8	2709	6670	6670	6	6.666666667
11034	11034 (2019-06-02)60sec.agd	60	0	0		3	44	14.7	20	11	154735	5219	331	5	0	93.95%	5.96%	0.09%	0.00%	336	6.05%	56	1760706	2042852	2601036	317	367.8	468.2	4072	4177	4894	317	367.8	468.2	3746827.7	735.9	7104.4	674.5	40327	7.3	122	7.3	12.8	1336	5555	5555	6	7.333333333
11033	11033 (2019-06-02)60sec.agd	60	0	0		3	67	22.3	39	10	362560	4707	387	24	3	91.92%	7.56%	0.47%	0.06%	414	8.08%	69	1962920	2430443	2808291	383.3	474.6	548.4	7472	8667	7266	383.3	474.6	548.4	4200786.4	863.4	11052.4	820.3	59043	11.5	114	11.5	7.5	903	5121	5121	6	11.16666667
11037	11037 (2019-09-15)60sec.agd	60	0	0		8	161	20.1	44	11	796420	4908	423	64	0	90.97%	7.84%	1.19%	0.00%	487	9.03%	81.2	1971351	2104568	2356621	365.4	390.1	436.8	6872	4417	5908	365.4	390.1	436.8	3724123.2	734.4	7939.5	690.3	48373	9	124	9	30.2	3151	5395	5395	6	26.83333333
10015	10015 (2019-03-10)60sec.agd	60	0	0		2	29	14.5	18	11	95837	4934	84	0	0	98.33%	1.67%	0.00%	0.00%	84	1.67%	14	695177	1164837	1439522	138.5	232.1	286.9	4138	3624	4138	138.5	232.1	286.9	1977963.6	432.9	6058.3	394.2	23516	4.7	121	4.7	3.3	1026	5018	5018	6	4.833333333
10024	10024 (2019-03-17)60sec.agd	60	0	0		0	0	0	0	0	0	5197	92	0	0	98.26%	1.74%	0.00%	0.00%	92	1.74%	15.3	1277442	2923692	1821793	241.5	552.8	344.4	3338	3502	3511	241.5	552.8	344.4	3674066.2	734.9	5237.2	694.7	45914	8.7	115	8.7	0.2	292	5289	5289	6	0
10031	10031 (2019-03-03)60sec.agd	60	0	0		7	81	11.6	14	10	276482	4488	246	1	0	94.78%	5.20%	0.02%	0.00%	247	5.22%	41.2	1288674	1530829	1408986	272.2	323.3	297.6	5867	3862	4086	272.2	323.3	297.6	2447316.8	554.7	6467.6	516.9	48819	10.3	154	10.3	24.9	4269	4735	4735	6	13.5
10056	10056 (2019-03-17)60sec.agd	60	0	0		7	88	12.6	23	10	266004	4632	185	0	0	96.16%	3.84%	0.00%	0.00%	185	3.84%	30.8	1460120	1647085	1347459	303.1	341.9	279.7	3565	2420	2229	303.1	341.9	279.7	2580791.6	577.3	4251.9	535.8	64291	13.3	150	13.3	8.3	2438	4817	4817	6	14.66666667
11006	11006 (2019-05-19)60sec.agd	60	0	0		16	242	15.1	26	10	1021501	5037	470	55	0	90.56%	8.45%	0.99%	0.00%	525	9.44%	87.5	2639182	2722473	3936703	474.5	489.5	707.8	6647	4887	5669	474.5	489.5	707.8	5465781.9	1041.5	7667.3	982.7	71685	12.9	180	12.9	0.8	317	5562	5562	6	40.33333333
10055	10055 (2019-03-17)60sec.agd	60	0	0		3	41	13.7	18	11	136395	4380	152	0	0	96.65%	3.35%	0.00%	0.00%	152	3.35%	25.3	1291790	2299260	1527133	285	507.3	337	3689	5154	3179	285	507.3	337	3047532.3	711.3	5227	672.4	42778	9.4	110	9.4	15.1	1353	4532	4532	6	6.833333333
10047	10047 (2019-03-03)60sec.agd	60	0	0		4	76	19	31	10	333206	5034	192	18	1	95.98%	3.66%	0.34%	0.02%	211	4.02%	35.2	1337726	1617786	2071658	255	308.4	395	5232	5232	7804	255	308.4	395	2949323.5	591.2	10204.9	562.3	39559	7.5	125	7.5	0.1	279	5245	5245	6	12.66666667
11014	11014 (2019-06-09)60sec.agd	60	0	0		8	239	29.9	69	10	1193038	4840	536	19	0	89.71%	9.94%	0.35%	0.00%	555	10.29%	92.5	2616587	2356601	1844463	485	436.8	341.9	7075	3961	3761	485	436.8	341.9	3975190.5	782.5	7602.4	736.8	81918	15.2	130	15.2	4.6	1659	5395	5395	6	39.83333333
10924	10924 (2019-05-26)60sec.agd	60	0	0		0	0	0	0	0	0	4750	59	0	0	98.77%	1.23%	0.00%	0.00%	59	1.23%	9.8	879788	1744817	1781318	182.9	362.8	370.4	2537	2544	2581	182.9	362.8	370.4	2644145.8	592.4	3523.6	549.8	36357	7.6	112	7.6	38	1559	4809	4809	6	0
10921	10921 (2019-05-26)60sec.agd	60	0	0		0	0	0	0	0	0	4486	76	0	0	98.33%	1.67%	0.00%	0.00%	76	1.67%	12.7	950610	907267	1732865	208.4	198.9	379.8	3200	3778	3556	208.4	198.9	379.8	2174767.5	504.3	6088.2	476.7	20621	4.5	111	4.5	1.6	230	4562	4562	6	0
10928	10928 (2019-03-24)60sec.agd	60	0	0		0	0	0	0	0	0	4872	85	5	0	98.19%	1.71%	0.10%	0.00%	90	1.81%	15	1036959	1630184	1571961	209	328.5	316.8	3821	4668	5156	209	328.5	316.8	2490751.9	533.4	7935.7	502	27137	5.5	139	5.5	1.4	978	4962	4962	6	0
10931	10931 (2019-03-24)60sec.agd	60	0	0		4	68	17	26	10	210207	4536	197	1	0	95.82%	4.16%	0.02%	0.00%	198	4.18%	33	965606	1834256	683956	204	387.5	144.5	3516	3329	5144	204	387.5	144.5	2182816	488.8	7064.4	461.1	43843	9.3	132	9.3	32.1	2695	4734	4734	6	11.33333333
10929	10929 (2019-03-24)60sec.agd	60	0	0		0	0	0	0	0	0	4807	174	0	0	96.51%	3.49%	0.00%	0.00%	174	3.49%	29	1380706	1668010	2169852	277.2	334.9	435.6	4285	3214	3351	277.2	334.9	435.6	3065430.5	641.8	5050.1	615.4	47022	9.4	132	9.4	6.7	1752	4981	4981	6	0
10920	10920 (2019-05-12)60sec.agd	60	0	0		4	107	26.8	39	11	659206	5048	257	63	0	94.04%	4.79%	1.17%	0.00%	320	5.96%	53.3	2023185	2011536	2276030	376.9	374.7	424	7710	3895	4330	376.9	374.7	424	3649639.3	728.2	8133.7	679.9	63938	11.9	175	11.9	33.9	4599	5368	5368	6	17.83333333
10127	10127 (2019-05-05)60sec.agd	60	0	0		0	0	0	0	0	0	6572	72	0	0	98.92%	1.08%	0.00%	0.00%	72	1.08%	12	1398306	3106137	1821711	210.5	467.5	274.2	4257	3750	3563	210.5	467.5	274.2	3862897.6	621	5473.1	581.4	45391	6.8	130	6.8	1.6	385	6644	6644	6	0
10131	10131 (2019-03-31)60sec.agd	60	0	0		0	0	0	0	0	0	5076	17	0	0	99.67%	0.33%	0.00%	0.00%	17	0.33%	2.8	657272	1205112	1562056	129.1	236.6	306.7	2522	2501	3238	129.1	236.6	306.7	2079500	431.5	4806.3	408.3	16888	3.3	84	3.3	0.2	92	5093	5093	6	0
10126	10126 (2019-05-05)60sec.agd	60	0	0		2	22	11	12	10	75305	6162	96	0	0	98.47%	1.53%	0.00%	0.00%	96	1.53%	16	804586	1939210	1924257	128.6	309.9	307.5	3797	4808	4229	128.6	309.9	307.5	2847921.9	491.5	5596.9	455.1	32327	5.2	127	5.2	2.8	562	6258	6258	6	3.666666667
10907	10907 (2019-05-05)60sec.agd	60	0	0		3	33	11	12	10	136578	4933	354	4	0	93.23%	6.69%	0.08%	0.00%	358	6.77%	59.7	2118463	1313972	1779562	400.4	248.3	336.3	5342	3076	4043	400.4	248.3	336.3	3062882.4	604.9	6340.8	578.9	30467	5.8	121	5.8	0.1	210	5291	5291	6	5.5
10893	10893 (2019-06-30)60sec.agd	60	0	0		5	116	23.2	45	10	459613	4993	388	1	0	92.77%	7.21%	0.02%	0.00%	389	7.23%	64.8	2052773	2447000	2727953	381.4	454.7	506.9	5676	3158	3844	381.4	454.7	506.9	4200406.4	833.8	6336.9	780.5	72195	13.4	139	13.4	20.5	2767	5382	5382	6	19.33333333
10099	10099 (2019-03-17)60sec.agd	60	0	0		12	231	19.3	40	10	795412	5121	570	4	0	89.92%	10.01%	0.07%	0.00%	574	10.08%	95.7	2096885	2756802	4626442	368.2	484.1	812.4	5734	5128	6111	368.2	484.1	812.4	5779346.8	1077	8709.5	1014.8	66302	11.6	125	11.6	0.2	533	5695	5695	6	38.5
10962	10962 (2019-08-25)60sec.agd	60	0	0		15	201	13.4	24	10	652969	5532	575	1	0	90.57%	9.41%	0.02%	0.00%	576	9.43%	96	2377122	3376446	3726030	389.2	552.8	610	3216	3610	5341	389.2	552.8	610	5561869.8	948	6646.7	910.6	64390	10.5	99	10.5	14.1	2960	6108	6108	6	33.5
10098	10098 (2019-03-17)60sec.agd	60	0	0		11	254	23.1	46	10	1015494	5458	391	2	0	93.28%	6.68%	0.03%	0.00%	393	6.72%	65.5	1464774	2585283	2838622	250.3	441.9	485.2	4137	3969	4179	250.3	441.9	485.2	4109382.7	756.5	6539.2	702.3	51072	8.7	136	8.7	2.8	911	5851	5851	6	42.33333333
10093	10093 (2019-03-17)60sec.agd	60	0	0		2	31	15.5	19	12	110679	6019	211	1	0	96.60%	3.39%	0.02%	0.00%	212	3.40%	35.3	1750167	2385756	2581374	280.9	382.9	414.3	7093	3848	4048	280.9	382.9	414.3	3926628.1	676.3	8321.7	630.2	59802	9.6	134	9.6	2.8	651	6231	6231	6	5.166666667
10094	10094 (2019-03-24)60sec.agd	60	0	0		0	0	0	0	0	0	4385	30	0	0	99.32%	0.68%	0.00%	0.00%	30	0.68%	5	647736	1476904	1213041	146.7	334.5	274.8	2386	2894	2533	146.7	334.5	274.8	2017988.1	485.4	3732	457.1	27655	6.3	116	6.3	3.3	1142	4415	4415	6	0
10961	10961 (2019-08-25)60sec.agd	60	0	0		5	122	24.4	42	12	467026	4222	319	0	0	92.98%	7.02%	0.00%	0.00%	319	7.02%	53.2	1400479	1965132	2295235	308.4	432.8	505.4	3949	3489	3716	308.4	432.8	505.4	3330343.7	777.2	5200	733.4	65608	14.4	149	14.4	20.3	2274	4541	4541	6	20.33333333
10934	10934 (2019-03-24)60sec.agd	60	0	0		6	105	17.5	27	13	547830	4678	245	24	12	94.33%	4.94%	0.48%	0.24%	281	5.67%	46.8	1565645	1591944	1181012	315.7	321	238.2	10880	5743	6706	315.7	321	238.2	2525929.4	555	12961.5	509.4	42533	8.6	167	8.6	0.7	650	4959	4959	6	17.5
10116	10116 (2019-03-24)60sec.agd	60	0	0		15	282	18.8	53	10	981825	4600	643	0	0	87.74%	12.26%	0.00%	0.00%	643	12.26%	107.2	2338839	3941949	4138607	446.1	751.8	789.4	4080	3737	3881	446.1	751.8	789.4	6175532.2	1240.3	5483	1177.9	89170	17	131	17	0.9	220	5243	5243	6	47
10935	10935 (2019-03-24)60sec.agd	60	0	0		1	19	19	19	19	73814	4423	132	2	0	97.06%	2.90%	0.04%	0.00%	134	2.94%	22.3	1056943	987372	1158008	231.9	216.7	254.1	5345	6138	5758	231.9	216.7	254.1	1852839.6	435.5	9267.8	406.6	25316	5.6	116	5.6	33.5	3781	4557	4557	6	3.166666667
10110	10110 (2019-04-07)60sec.agd	60	0	0		13	192	14.8	28	10	695834	4608	330	0	0	93.32%	6.68%	0.00%	0.00%	330	6.68%	55	1960549	1777303	2567253	397	359.9	519.9	4098	2756	3355	397	359.9	519.9	3686915.6	797.6	4978.7	746.6	60156	12.2	131	12.2	0.5	196	4938	4938	6	32
10941	10941 (2019-03-31)60sec.agd	60	0	0		5	234	46.8	59	34	1195728	4157	347	8	0	92.13%	7.69%	0.18%	0.00%	355	7.87%	59.2	1712297	2090500	1741439	379.5	463.3	386	5065	4067	5377	379.5	463.3	386	3214772.3	753.4	6843.3	712.5	50907	11.3	124	11.3	0.1	147	4512	4512	6	39
10783	10783 (2019-08-25)60sec.agd	60	0	0		1	22	22	22	22	75823	4947	193	0	0	96.25%	3.75%	0.00%	0.00%	193	3.75%	32.2	1440367	2264350	1965510	280.2	440.5	382.4	4484	3148	3586	280.2	440.5	382.4	3326434.7	706.6	4932.4	647.2	58506	11.4	148	11.4	6.2	3732	5140	5140	6	3.666666667
10264	10264 (2019-06-16)60sec.agd	60	0	0		0	0	0	0	0	0	4636	43	0	0	99.08%	0.92%	0.00%	0.00%	43	0.92%	7.2	1117143	688948	1414949	238.8	147.2	302.4	3797	2823	2983	238.8	147.2	302.4	1929958.2	462.1	4766	412.5	23243	5	117	5	0.7	113	4679	4679	6	0
10631	10631 (2019-05-26)60sec.agd	60	0	0		0	0	0	0	0	0	4206	80	0	0	98.13%	1.87%	0.00%	0.00%	80	1.87%	13.3	1085655	1191155	1195486	253.3	277.9	278.9	3349	2339	3771	253.3	277.9	278.9	2006659.9	496.2	5501.5	468.2	30222	7.1	107	7.1	10.6	1060	4286	4286	6	0
10625	10625 (2019-05-19)60sec.agd	60	0	0		2	23	11.5	13	10	76924	4531	177	4	0	96.16%	3.76%	0.08%	0.00%	181	3.84%	30.2	1567254	1417903	2136272	332.6	300.9	453.4	9186	4519	6755	332.6	300.9	453.4	3005061.1	693	9623.6	637.7	34545	7.3	115	7.3	4.1	1715	4712	4712	6	3.833333333
10677	10677 (2019-09-29)60sec.agd	60	0	0		0	0	0	0	0	0	4926	134	0	0	97.35%	2.65%	0.00%	0.00%	134	2.65%	22.3	1145749	2151083	2568718	226.4	425.1	507.7	3455	3194	3510	226.4	425.1	507.7	3540933.6	732.7	4774.6	699.8	39674	7.8	116	7.8	0.4	632	5060	5060	6	0
10674	10674 (2019-09-29)60sec.agd	60	0	0		5	78	15.6	24	10	298868	4936	177	3	0	96.48%	3.46%	0.06%	0.00%	180	3.52%	30	1423442	1059851	2043487	278.2	207.2	399.4	3998	4910	5124	278.2	207.2	399.4	2706531.1	561	8081	529	35998	7	127	7	5.6	567	5116	5116	6	13
10271	10271 (2019-03-31)60sec.agd	60	0	0		2	20	10	10	10	67430	4713	118	0	0	97.56%	2.44%	0.00%	0.00%	118	2.44%	19.7	991319	1421443	1333431	205.2	294.2	276	3647	4440	3693	205.2	294.2	276	2186607.4	491	5841.2	452.6	35983	7.4	134	7.4	9.9	2972	4831	4831	6	3.333333333
10272	10272 (2019-03-31)60sec.agd	60	0	0		13	172	13.2	18	10	703713	5066	647	16	2	88.40%	11.29%	0.28%	0.03%	665	11.60%	110.8	2785874	3461777	3085510	486.1	604	538.4	7703	6063	7897	486.1	604	538.4	5409747.3	988.9	11184.4	943.9	77181	13.5	133	13.5	1.2	360	5731	5731	6	28.66666667
10267	10267 (2019-06-16)60sec.agd	60	0	0		0	0	0	0	0	0	5202	26	0	0	99.50%	0.50%	0.00%	0.00%	26	0.50%	4.3	429957	858787	1266803	82.2	164.3	242.3	2657	2332	2322	82.2	164.3	242.3	1589706.9	324.4	3234.4	304.1	17821	3.4	121	3.4	2.2	481	5228	5228	6	0
10672	10672 (2019-10-20)60sec.agd	60	0	0		0	0	0	0	0	0	6411	39	0	0	99.40%	0.60%	0.00%	0.00%	39	0.60%	6.5	764421	1110770	1603322	118.5	172.2	248.6	2999	4127	3117	118.5	172.2	248.6	2094944.1	355.9	5622.7	324.8	18161	2.8	114	2.8	3.3	2316	6450	6450	6	0
10684	10684 (2019-11-03)60sec.agd	60	0	0		28	400	14.3	24	10	1361240	3846	873	0	0	81.50%	18.50%	0.00%	0.00%	873	18.50%	145.5	3196361	3260559	3202512	677.3	690.9	678.6	4149	3945	3904	677.3	690.9	678.6	5577100.7	1264.8	5622.7	1181.8	115761	24.5	133	24.5	153.7	4860	4719	4719	6	66.66666667
10614	10614 (2019-05-19)60sec.agd	60	0	0		6	124	20.7	51	10	637598	3833	206	46	1	93.81%	5.04%	1.13%	0.02%	253	6.19%	42.2	1329643	1337641	2063239	325.4	327.4	505	7754	5193	5663	325.4	327.4	505	2795387.1	743.7	9877.1	684.1	33470	8.2	147	8.2	5.9	3210	4086	4086	6	20.66666667
10464	10464 (2019-10-20)60sec.agd	60	0	0		0	0	0	0	0	0	5239	274	5	0	94.94%	4.97%	0.09%	0.00%	279	5.06%	46.5	1947407	2423489	3241108	352.9	439.2	587.4	4693	3860	5869	352.9	439.2	587.4	4491155.1	866.8	7171.9	813.9	39931	7.2	103	7.2	3.5	1168	5518	5518	6	0
10476	10476 (2019-10-27)60sec.agd	60	0	0		7	93	13.3	28	10	335399	4599	221	0	0	95.41%	4.59%	0.00%	0.00%	221	4.59%	36.8	1777122	2918579	2375274	368.7	605.5	492.8	3672	3111	3710	368.7	605.5	492.8	4161513.3	904.6	4832.7	863.4	63422	13.2	123	13.2	24.3	3006	4820	4820	6	15.5
10475	10475 (2019-10-27)60sec.agd	60	0	0		12	160	13.3	19	10	578603	3813	801	7	0	82.51%	17.33%	0.15%	0.00%	808	17.49%	134.7	2728372	2742687	4161929	590.4	593.5	900.7	6622	4078	4704	590.4	593.5	900.7	5682253	1288.4	7515.9	1229.7	53950	11.7	119	11.7	228.8	5000	4621	4621	6	26.66666667
10461	10461 (2019-10-20)60sec.agd	60	0	0		19	379	19.9	55	10	1807330	3260	539	79	7	83.91%	13.87%	2.03%	0.18%	625	16.09%	104.2	2548385	2551822	2916029	656	656.8	750.6	12316	8408	6229	656	656.8	750.6	4637810.6	1254.9	13937.1	1193.8	74505	19.2	136	19.2	13.3	2178	3885	3885	6	63.16666667
10249	10249 (2019-06-02)60sec.agd	60	0	0		0	0	0	0	0	0	4834	13	0	0	99.73%	0.27%	0.00%	0.00%	13	0.27%	2.2	502287	662732	1375550	103.6	136.7	283.8	1912	2262	2828	103.6	136.7	283.8	1607371.7	354	3831.1	331.6	14801	3.1	106	3.1	6.6	676	4847	4847	6	0
10252	10252 (2019-06-09)60sec.agd	60	0	0		8	90	11.3	13	10	303597	4654	473	3	0	90.72%	9.22%	0.06%	0.00%	476	9.28%	79.3	2066908	2651016	3257679	402.9	516.8	635	4147	4213	5120	402.9	516.8	635	4681075.4	951.4	6981.5	912.5	45099	8.8	145	8.8	0.1	96	5130	5130	6	15
10623	10623 (2019-05-19)60sec.agd	60	0	0		5	80	16	22	11	268651	4692	376	0	0	92.58%	7.42%	0.00%	0.00%	376	7.42%	62.7	1801513	2846789	2397374	355.5	561.7	473	3704	3661	4278	355.5	561.7	473	4134859	851.5	5467.2	815.9	50597	10	123	10	0.2	508	5068	5068	6	13.33333333
10624	10624 (2019-05-19)60sec.agd	60	0	0		0	0	0	0	0	0	4496	83	1	0	98.17%	1.81%	0.02%	0.00%	84	1.83%	14	1062575	1594644	1754080	232	348.2	383	4884	3620	4315	232	348.2	383	2597836	604.5	6373.5	567.2	35412	7.7	115	7.7	8.3	790	4580	4580	6	0
10648	10648 (2019-06-23)60sec.agd	60	0	0		12	166	13.8	22	10	638093	5069	668	1	0	88.34%	11.64%	0.02%	0.00%	669	11.66%	111.5	2467060	3489396	3078599	430	608.1	536.5	4690	4776	3744	430	608.1	536.5	5266881.6	982.5	6383.5	917.9	63649	11.1	148	11.1	18.3	1261	5738	5738	6	27.66666667
10454	10454 (2019-11-03)60sec.agd	60	0	0		4	44	11	12	10	154303	4044	155	0	0	96.31%	3.69%	0.00%	0.00%	155	3.69%	25.8	1081036	1227648	2239883	257.5	292.4	533.4	5194	2883	4559	257.5	292.4	533.4	2773595.9	698.6	6101.7	660.5	43509	10.4	134	10.4	15.3	2104	4199	4199	6	7.333333333
10651	10651 (2019-08-11)60sec.agd	60	0	0		6	142	23.7	41	11	614978	5230	260	1	0	95.25%	4.74%	0.02%	0.00%	261	4.75%	43.5	1965289	2221427	2276173	357.9	404.6	414.5	6484	4610	4667	357.9	404.6	414.5	3738724.7	727.2	7503	680.9	47270	8.6	167	8.6	16.9	2760	5491	5491	6	23.66666667
10300	10300 (2019-07-21)60sec.agd	60	0	0		6	310	51.7	125	11	1771362	5237	410	86	0	91.35%	7.15%	1.50%	0.00%	496	8.65%	82.7	2479075	1713528	3102908	432.4	298.9	541.2	7700	4596	5470	432.4	298.9	541.2	4325509.1	803.6	8534.6	754.5	77549	13.5	168	13.5	11.5	2617	5733	5733	6	51.66666667
10636	10636 (2019-05-26)60sec.agd	60	0	0		0	0	0	0	0	0	5856	88	0	0	98.52%	1.48%	0.00%	0.00%	88	1.48%	14.7	881406	1301086	2037499	148.3	218.9	342.8	2579	2054	3692	148.3	218.9	342.8	2573150.5	467.8	4201.2	432.9	20848	3.5	56	3.5	0.5	173	5944	5944	6	0
10450	10450 (2019-10-13)60sec.agd	60	0	0		0	0	0	0	0	0	4256	104	1	0	97.59%	2.38%	0.02%	0.00%	105	2.41%	17.5	995327	941551	1216393	228.2	215.9	278.9	6332	2701	4340	228.2	215.9	278.9	1832158.9	497.5	6797	420.1	13369	3.1	60	3.1	1.9	2194	4361	4361	6	0
10640	10640 (2019-05-26)60sec.agd	60	0	0		4	50	12.5	16	11	167200	5048	291	4	0	94.48%	5.45%	0.07%	0.00%	295	5.52%	49.2	2044775	2110666	2924754	382.7	395	547.4	5023	4214	6699	382.7	395	547.4	4146106.8	820.8	8950.2	776	40490	7.6	123	7.6	9.1	487	5343	5343	6	8.333333333
10643	10643 (2019-06-02)60sec.agd	60	0	0		0	0	0	0	0	0	4608	314	1	0	93.60%	6.38%	0.02%	0.00%	315	6.40%	52.5	1642998	2840508	2715325	333.7	577	551.6	5200	4569	4752	333.7	577	551.6	4259215.7	918.9	6184.8	865.2	49166	10	134	10	1.7	332	4923	4923	6	0
10637	10637 (2019-05-26)60sec.agd	60	0	0		32	495	15.5	33	10	1711296	4263	1074	0	0	79.88%	20.12%	0.00%	0.00%	1074	20.12%	179	2601376	4060409	5516521	487.4	760.8	1033.6	4537	3890	5016	487.4	760.8	1033.6	7327078.7	1424	6096.8	1372.9	80963	15.2	127	15.2	4.7	1267	5337	5337	6	82.5
10458	10458 (2019-11-03)60sec.agd	60	0	0		2	21	10.5	11	10	76753	4779	164	3	0	96.62%	3.32%	0.06%	0.00%	167	3.38%	27.8	1139751	1604290	1787192	230.4	324.4	361.3	4698	5670	5088	230.4	324.4	361.3	2658351.7	570	7268	537.5	35888	7.3	131	7.3	41.7	5962	4946	4946	6	3.5
10285	10285 (2019-07-14)60sec.agd	60	0	0		10	160	16	57	10	625957	4774	360	3	0	92.93%	7.01%	0.06%	0.00%	363	7.07%	60.5	1462400	2162061	1734871	284.7	420.9	337.7	4675	5050	4391	284.7	420.9	337.7	3134150.4	644.3	7197.9	610.1	52838	10.3	152	10.3	1.7	393	5137	5137	6	26.66666667
10287	10287 (2019-07-14)60sec.agd	60	0	0		1	11	11	11	11	45085	5518	236	0	0	95.90%	4.10%	0.00%	0.00%	236	4.10%	39.3	1368984	2639432	1947629	237.9	458.7	338.5	3700	3818	4357	237.9	458.7	338.5	3554430.6	646.5	5564.6	617.7	45453	7.9	127	7.9	3.3	1172	5754	5754	6	1.833333333
10283	10283 (2019-07-07)60sec.agd	60	0	0		0	0	0	0	0	0	4932	122	0	0	97.59%	2.41%	0.00%	0.00%	122	2.41%	20.3	1289544	1736390	1802727	255.2	343.6	356.7	3913	3593	3386	255.2	343.6	356.7	2815634.7	586.9	4913	557.1	27691	5.5	94	5.5	33.3	3516	5054	5054	6	0
10632	10632 (2019-05-26)60sec.agd	60	0	0		2	37	18.5	22	15	201466	4589	88	16	1	97.76%	1.87%	0.34%	0.02%	105	2.24%	17.5	780903	987033	1580338	166.4	210.3	336.7	7050	3346	8851	166.4	210.3	336.7	2020275.2	457.6	10443.3	430.4	20934	4.5	115	4.5	0.2	177	4694	4694	6	6.166666667
10662	10662 (2019-06-30)60sec.agd	60	0	0		0	0	0	0	0	0	6121	11	1	0	99.80%	0.18%	0.02%	0.00%	12	0.20%	2	738065	935817	1149504	120.3	152.6	187.4	4503	3948	4755	120.3	152.6	187.4	1655854.1	296.8	7646.8	270	17710	2.9	106	2.9	3.1	1195	6133	6133	6	0
10293	10293 (2019-07-28)60sec.agd	60	0	0		10	365	36.5	55	21	1829082	4728	456	45	1	90.40%	8.72%	0.86%	0.02%	502	9.60%	83.7	2331642	1819286	2431777	445.8	347.9	465	5913	4139	8733	445.8	347.9	465	3828824.3	795.3	9884.6	732.1	66861	12.8	147	12.8	62.6	4910	5230	5230	6	60.83333333
10296	10296 (2019-07-21)60sec.agd	60	0	0		2	21	10.5	11	10	67170	4674	150	0	0	96.89%	3.11%	0.00%	0.00%	150	3.11%	25	1290400	1082756	1947288	267.5	224.5	403.7	4593	3643	4158	267.5	224.5	403.7	2574766.6	571	6087.9	533.7	34384	7.1	124	7.1	5.7	1185	4824	4824	6	3.5
10657	10657 (2019-11-03)60sec.agd	60	0	0		10	129	12.9	30	10	463161	5841	207	0	0	96.58%	3.42%	0.00%	0.00%	207	3.42%	34.5	1174546	1920966	1660899	194.2	317.6	274.6	3910	3656	3107	194.2	317.6	274.6	2797901.7	498	5319.8	462.6	44842	7.4	123	7.4	1.3	483	6048	6048	6	21.5
10633	10633 (2019-05-26)60sec.agd	60	0	0		1	11	11	11	11	42603	4689	107	0	0	97.77%	2.23%	0.00%	0.00%	107	2.23%	17.8	961376	1481774	1873493	200.5	309	390.6	2901	2996	3253	200.5	309	390.6	2574854.2	570.4	4867.2	536.9	32299	6.7	111	6.7	4.9	1900	4796	4796	6	1.833333333
10591	10591 (2019-06-02)60sec.agd	60	0	0		11	130	11.8	15	10	398417	4461	501	0	0	89.90%	10.10%	0.00%	0.00%	501	10.10%	83.5	1656767	3178536	3971942	333.9	640.6	800.5	2319	3341	4138	333.9	640.6	800.5	5350167.4	1111.9	4587.4	1078.2	48579	9.8	105	9.8	3.2	828	4962	4962	6	21.66666667
10528	10528 (2019-09-15)60sec.agd	60	0	0		1	14	14	14	14	56999	4714	154	1	0	96.82%	3.16%	0.02%	0.00%	155	3.18%	25.8	1491819	1686583	2579775	306.4	346.4	529.8	4157	3020	5884	306.4	346.4	529.8	3424226.2	748.9	7811.7	703.3	42015	8.6	113	8.6	17.4	1751	4869	4869	6	2.333333333
10532	10532 (2019-10-06)60sec.agd	60	0	0		0	0	0	0	0	0	5221	17	0	0	99.68%	0.32%	0.00%	0.00%	17	0.32%	2.8	1082374	2013112	2251645	206.6	384.3	429.9	3172	2728	2396	206.6	384.3	429.9	3208435.5	639	4202.2	612.5	40462	7.7	127	7.7	4.3	1023	5238	5238	6	0
10530	10530 (2019-09-29)60sec.agd	60	0	0		13	235	18.1	72	10	976244	4183	495	28	1	88.87%	10.52%	0.59%	0.02%	524	11.13%	87.3	2205834	2712703	3438543	468.6	576.3	730.5	11359	7397	6259	468.6	576.3	730.5	4903880	1123.9	12374.9	1041.8	58842	12.5	174	12.5	129.3	4812	4707	4707	6	39.16666667
10220	10220 (2019-05-12)60sec.agd	60	0	0		2	36	18	23	13	130685	5712	262	0	0	95.61%	4.39%	0.00%	0.00%	262	4.39%	43.7	1417258	2683661	3098708	237.2	449.2	518.7	4056	3762	4441	237.2	449.2	518.7	4337354.9	756.9	6005.6	726	46274	7.7	110	7.7	10.3	1550	5974	5974	6	6
10223	10223 (2019-05-12)60sec.agd	60	0	0		0	0	0	0	0	0	5397	120	1	0	97.81%	2.17%	0.02%	0.00%	121	2.19%	20.2	1053374	1928106	1487065	190.9	349.4	269.5	3888	3491	4761	190.9	349.4	269.5	2653026.9	507.7	6968.4	480.8	29342	5.3	111	5.3	43	3260	5518	5518	6	0
10714	10714 (2019-06-30)60sec.agd	60	0	0		1	12	12	12	12	46499	5152	36	1	0	99.29%	0.69%	0.02%	0.00%	37	0.71%	6.2	628416	1620846	1660151	121.1	312.4	319.9	3485	4943	3790	121.1	312.4	319.9	2403778.2	487.1	6341.8	463.2	25454	4.9	116	4.9	6.6	1301	5189	5189	6	2
10573	10573 (2019-08-25)60sec.agd	60	0	0		12	148	12.3	16	10	732618	4330	317	29	0	92.60%	6.78%	0.62%	0.00%	346	7.40%	57.7	1914396	2016064	2790372	409.4	431.2	596.7	5647	4576	4650	409.4	431.2	596.7	3938984.9	889.7	7052	842.4	53090	11.4	138	11.4	44.4	4528	4676	4676	6	24.66666667
10717	10717 (2019-07-21)60sec.agd	60	0	0		4	67	16.8	23	11	329275	4961	377	19	1	92.59%	7.04%	0.35%	0.02%	397	7.41%	66.2	2477203	2220310	3432221	462.3	414.4	640.6	7907	5186	7798	462.3	414.4	640.6	4779796.3	950.4	10121.1	892.1	67101	12.5	155	12.5	0.7	548	5358	5358	6	11.16666667
10776	10776 (2019-07-28)60sec.agd	60	0	0		6	78	13	17	11	263454	5808	440	0	0	92.96%	7.04%	0.00%	0.00%	440	7.04%	73.3	2209933	3319732	4497365	353.7	531.3	719.8	4401	5184	5146	353.7	531.3	719.8	6010883.2	1031	6011.3	962	56309	9	129	9	35	3541	6248	6248	6	13
10549	10549 (2019-06-02)60sec.agd	60	0	0		4	77	19.3	26	13	303255	4957	213	2	0	95.84%	4.12%	0.04%	0.00%	215	4.16%	35.8	1413391	2868437	2774206	273.3	554.6	536.4	5156	3329	4671	273.3	554.6	536.4	4233417.5	867.2	7214.4	818.5	50198	9.7	126	9.7	48.9	3375	5172	5172	6	12.83333333
10202	10202 (2019-03-24)60sec.agd	60	0	0		0	0	0	0	0	0	4365	79	0	0	98.22%	1.78%	0.00%	0.00%	79	1.78%	13.2	617908	1321564	881208	139	297.4	198.3	3199	4602	4000	139	297.4	198.3	1704367.7	406.2	6028.7	383.5	19692	4.4	126	4.4	10.5	4789	4444	4444	6	0
10203	10203 (2019-03-24)60sec.agd	60	0	0		4	57	14.3	24	10	207769	5042	258	2	0	95.10%	4.87%	0.04%	0.00%	260	4.90%	43.3	1194881	1884450	2287801	225.4	355.4	431.5	5218	3668	6436	225.4	355.4	431.5	3195766.9	641.6	9061.1	602.7	45996	8.7	123	8.7	10	1604	5302	5302	6	9.5
10580	10580 (2019-06-02)60sec.agd	60	0	0		7	82	11.7	14	10	294871	6760	272	3	0	96.09%	3.87%	0.04%	0.00%	275	3.91%	45.8	1715220	1688368	2248274	243.8	240	319.6	4339	3147	5207	243.8	240	319.6	3293524.3	495.3	6976.8	468.2	43197	6.1	131	6.1	9.6	3542	7035	7035	6	13.66666667
10209	10209 (2019-05-05)60sec.agd	60	0	0		0	0	0	0	0	0	5237	56	1	0	98.92%	1.06%	0.02%	0.00%	57	1.08%	9.5	998324	1523430	2131037	188.6	287.8	402.5	3934	3497	5018	188.6	287.8	402.5	2803356.6	559.7	7272.3	529.5	29374	5.5	123	5.5	0.5	165	5294	5294	6	0
10728	10728 (2019-09-22)60sec.agd	60	0	0		10	222	22.2	38	11	1109983	4452	304	18	0	93.26%	6.37%	0.38%	0.00%	322	6.74%	53.7	1715634	1864697	2128623	359.4	390.6	445.9	5372	3469	4485	359.4	390.6	445.9	3309309.7	752.2	6995	693.2	53727	11.3	139	11.3	22.8	3703	4774	4774	6	37
10206	10206 (2019-03-24)60sec.agd	60	0	0		2	24	12	14	10	73908	5411	162	0	1	97.08%	2.91%	0.00%	0.02%	163	2.92%	27.2	2407054	3353058	2744478	431.8	601.6	492.4	5032	6126	5851	431.8	601.6	492.4	4956719.3	927.6	9853.1	889.3	65712	11.8	116	11.8	1.6	417	5574	5574	6	4
10207	10207 (2019-03-24)60sec.agd	60	0	0		3	40	13.3	17	10	163096	4443	136	2	0	96.99%	2.97%	0.04%	0.00%	138	3.01%	23	1007653	1848535	1952211	220	403.5	426.2	4465	5797	4333	220	403.5	426.2	2871162.5	665.5	7493.2	626.8	31957	7	126	7	0.9	411	4581	4581	6	6.666666667
10712	10712 (2019-06-30)60sec.agd	60	0	0		13	298	22.9	40	10	1396795	3884	394	7	1	90.62%	9.19%	0.16%	0.02%	402	9.38%	67	1672248	2508764	1485296	390.2	585.3	346.5	4931	6755	6416	390.2	585.3	346.5	3361013.9	842.7	10540.9	784.2	60910	14.2	139	14.2	14.7	1084	4286	4286	6	49.66666667
10606	10606 (2019-08-18)60sec.agd	60	0	0		3	37	12.3	14	11	143586	4923	275	0	0	94.71%	5.29%	0.00%	0.00%	275	5.29%	45.8	1849192	1802068	1682424	355.8	346.7	323.7	3666	2783	3365	355.8	346.7	323.7	3081803.1	625	4943.5	592.9	37489	7.2	113	7.2	1	547	5198	5198	6	6.166666667
10519	10519 (2019-10-06)60sec.agd	60	0	0		6	96	16	33	11	330608	4567	267	0	0	94.48%	5.52%	0.00%	0.00%	267	5.52%	44.5	1250591	1785114	1760312	258.7	369.3	364.2	3572	3293	3746	258.7	369.3	364.2	2801661.7	614.5	5188.7	579.6	35228	7.3	116	7.3	27.1	3168	4834	4834	6	16
10708	10708 (2019-06-30)60sec.agd	60	0	0		13	229	17.6	40	11	892562	4868	384	4	0	92.62%	7.31%	0.08%	0.00%	388	7.38%	64.7	1659849	1654817	1663442	315.8	314.8	316.5	5329	3844	5790	315.8	314.8	316.5	2874118.5	602.1	7715.7	546.8	66814	12.7	170	12.7	2.4	618	5256	5256	6	38.16666667
10707	10707 (2019-06-30)60sec.agd	60	0	0		0	0	0	0	0	0	4396	64	0	0	98.57%	1.43%	0.00%	0.00%	64	1.43%	10.7	1263784	1882170	2415758	283.4	422	541.6	3080	2689	2848	283.4	422	541.6	3312944.4	776.2	4019.2	742.8	52956	11.9	108	11.9	1.6	734	4460	4460	6	0
10488	10488 (2019-09-22)60sec.agd	60	0	0		0	0	0	0	0	0	4996	2	0	0	99.96%	0.04%	0.00%	0.00%	2	0.04%	0.3	234973	832382	656179	47	166.5	131.3	2063	1645	2091	47	166.5	131.3	1085653.3	235.5	2854.5	217.2	6969	1.4	61	1.4	4.1	1403	4998	4998	6	0
10232	10232 (2019-06-09)60sec.agd	60	0	0		2	46	23	33	13	201479	3822	193	0	0	95.19%	4.81%	0.00%	0.00%	193	4.81%	32.2	1121281	1662242	1710614	279.3	414	426.1	4848	2684	3197	279.3	414	426.1	2635625.1	710.6	5226	656.4	34548	8.6	110	8.6	22.7	1568	4015	4015	6	7.666666667
10227	10227 (2019-09-08)60sec.agd	60	0	0		4	98	24.5	38	11	372528	4765	231	9	3	95.15%	4.61%	0.18%	0.06%	243	4.85%	40.5	1580185	1752917	1514360	315.5	350	302.4	9653	8714	10631	315.5	350	302.4	2804102.1	595.7	15197.3	559.9	37884	7.6	119	7.6	4.1	561	5008	5008	6	16.33333333
10516	10516 (2019-10-06)60sec.agd	60	0	0		5	79	15.8	22	11	275464	4826	198	0	0	96.06%	3.94%	0.00%	0.00%	198	3.94%	33	1504830	2149319	2389254	299.5	427.8	475.6	3469	3217	3288	299.5	427.8	475.6	3548608.2	751	4697.5	706.3	45022	9	127	9	68.1	4437	5024	5024	6	13.16666667
10603	10603 (2019-10-06)60sec.agd	60	0	0		0	0	0	0	0	0	4381	163	0	0	96.41%	3.59%	0.00%	0.00%	163	3.59%	27.2	1827429	1924564	2354898	402.2	423.5	518.2	4745	2933	3458	402.2	423.5	518.2	3548096.4	828.8	5597.4	780.8	71837	15.8	147	15.8	19.5	4161	4544	4544	6	0
10225	10225 (2019-06-09)60sec.agd	60	0	0		1	39	39	39	39	147854	6076	119	0	0	98.08%	1.92%	0.00%	0.00%	119	1.92%	19.8	1111446	2988525	1738388	179.4	482.4	280.6	3606	3147	3345	179.4	482.4	280.6	3631609.4	617	4588.5	586.2	40489	6.5	110	6.5	18.9	3687	6195	6195	6	6.5
10711	10711 (2019-06-30)60sec.agd	60	0	0		4	50	12.5	14	11	170475	4898	329	3	0	93.65%	6.29%	0.06%	0.00%	332	6.35%	55.3	2448394	2565182	2420740	468.1	490.5	462.9	4955	4450	4875	468.1	490.5	462.9	4293573.6	859.6	7815.6	821	55110	10.5	144	10.5	7.3	698	5230	5230	6	8.333333333
10612	10612 (2019-05-19)60sec.agd	60	0	0		23	290	12.6	19	10	1123909	5367	856	5	0	86.18%	13.74%	0.08%	0.00%	861	13.82%	123	2736200	3535796	4466997	439.3	567.7	717.2	4886	4224	5535	439.3	567.7	717.2	6320024.2	1077.2	7561.5	1014.8	80949	13	129	13	2	400	6228	6228	7	41.42857143
10062	10062 (2019-03-10)60sec.agd	60	0	0		1	10	10	10	10	36102	5710	217	0	0	96.34%	3.66%	0.00%	0.00%	217	3.66%	31	2060037	1804572	3258876	347.6	304.5	549.8	4527	4238	4127	347.6	304.5	549.8	4256818.7	766.6	5769.6	718.2	38382	6.5	124	6.5	5.4	3406	5927	5927	7	1.428571429
10964	10964 (2019-08-25)60sec.agd	60	0	0		8	140	17.5	28	11	570862	5194	282	8	0	94.71%	5.14%	0.15%	0.00%	290	5.29%	41.4	1579457	1635968	2189973	288	298.3	399.3	7266	4142	5330	288	298.3	399.3	3157064.7	614.4	9087.1	575.7	54493	9.9	146	9.9	41	4712	5484	5484	7	20
10025	10025 (2019-03-24)60sec.agd	60	0	0		0	0	0	0	0	0	5766	25	2	0	99.53%	0.43%	0.03%	0.00%	27	0.47%	3.9	889138	1673157	2136266	153.5	288.8	368.8	3190	3190	4606	153.5	288.8	368.8	2855460.2	527.8	6301.1	492.9	21273	3.7	98	3.7	2.1	1489	5793	5793	7	0
11001	11001 (2019-05-12)60sec.agd	60	0	0		1	16	16	16	16	65083	5802	154	0	0	97.41%	2.59%	0.00%	0.00%	154	2.59%	22	1481211	1931325	2249924	248.7	324.3	377.8	3743	4179	3480	248.7	324.3	377.8	3314537.7	585	5544.6	556.5	42453	7.1	113	7.1	5.3	1390	5956	5956	7	2.285714286
10561	10561 (2019-07-07)60sec.agd	60	0	0		0	0	0	0	0	0	5249	95	1	0	98.20%	1.78%	0.02%	0.00%	96	1.80%	13.7	1118243	2486168	2092192	209.2	465.1	391.4	3728	4777	4978	209.2	465.1	391.4	3436388.5	682	7382.1	642.9	40707	7.6	137	7.6	22.2	2910	5345	5345	7	0
10610	10610 (2019-05-19)60sec.agd	60	0	0		9	104	11.6	14	10	371226	6281	543	1	0	92.03%	7.96%	0.01%	0.00%	544	7.97%	77.7	2255912	1907078	4062382	330.5	279.4	595.2	4714	3305	4963	330.5	279.4	595.2	5022851.1	779.5	6239.3	735.9	55148	8.1	113	8.1	1.7	1553	6825	6825	7	14.85714286
10196	10196 (2019-05-19)60sec.agd	60	0	0		15	327	21.8	68	10	1831157	5554	653	35	68	88.02%	10.35%	0.55%	1.08%	756	11.98%	108	3646783	3414553	4941150	577.9	541.1	783.1	14162	6003	4647	577.9	541.1	783.1	7026603.9	1204.8	14647.6	1113.6	108252	17.2	161	17.2	5.4	914	6310	6310	7	46.71428571
10087	10087 (2019-05-05)60sec.agd	60	0	0		0	0	0	0	0	0	7225	92	1	0	98.73%	1.26%	0.01%	0.00%	93	1.27%	13.3	1427750	1966200	1623965	195.1	268.7	221.9	4040	3991	3933	195.1	268.7	221.9	2922614.4	453.3	6215.1	399.4	36139	4.9	129	4.9	0.2	125	7318	7318	7	0
10089	10089 (2019-03-17)60sec.agd	60	0	0		9	119	13.2	22	10	409641	4980	549	3	0	90.02%	9.92%	0.05%	0.00%	552	9.98%	78.9	2063241	2044842	4035041	373	369.6	729.4	5132	2598	5593	373	369.6	729.4	4971910.9	936.6	7188.4	898.8	68186	12.3	127	12.3	50.7	3331	5532	5532	7	17
10090	10090 (2019-03-17)60sec.agd	60	0	0		20	340	17	29	10	1164713	4612	818	2	0	84.90%	15.06%	0.04%	0.00%	820	15.10%	117.1	2538904	2846896	4899409	467.4	524.1	902	4105	3842	4550	467.4	524.1	902	6209272	1201.1	6673.1	1143.1	64879	11.9	132	11.9	7.6	1384	5432	5432	7	48.57142857
10627	10627 (2019-05-26)60sec.agd	60	0	0		1	11	11	11	11	33873	5492	183	0	0	96.78%	3.22%	0.00%	0.00%	183	3.22%	26.1	1637329	1254092	2099780	288.5	221	370	4875	3183	5262	288.5	221	370	2943241.2	565.2	5919.6	518.6	36669	6.5	120	6.5	0.6	349	5675	5675	7	1.571428571
10086	10086 (2019-05-05)60sec.agd	60	0	0		0	0	0	0	0	0	6274	195	0	0	96.99%	3.01%	0.00%	0.00%	195	3.01%	27.9	1910863	3103094	4036273	295.4	479.7	623.9	4063	2845	4307	295.4	479.7	623.9	5438022.6	882	5150.7	840.6	65593	10.1	141	10.1	0.7	994	6469	6469	7	0
10511	10511 (2019-09-08)60sec.agd	60	0	0		18	442	24.6	63	10	2094900	5312	926	70	0	84.21%	14.68%	1.11%	0.00%	996	15.79%	142.3	3715154	3101940	4853427	589	491.7	769.4	5951	6070	5757	589	491.7	769.4	6854207.1	1139.9	8841.5	1086.6	77443	12.3	122	12.3	64.1	3304	6308	6308	7	63.14285714
11035	11035 (2019-06-02)60sec.agd	60	0	0		9	228	25.3	45	10	967016	5078	343	41	0	92.97%	6.28%	0.75%	0.00%	384	7.03%	54.9	2208226	2601182	2757136	404.3	476.2	504.8	6634	3061	3413	404.3	476.2	504.8	4386822.2	874.6	7290.2	803.2	78284	14.3	183	14.3	17.1	1660	5462	5462	7	32.57142857
10990	10990 (2019-10-20)60sec.agd	60	0	0		0	0	0	0	0	0	6575	212	1	0	96.86%	3.12%	0.01%	0.00%	213	3.14%	30.4	1786448	1192943	1552638	263.2	175.7	228.7	4283	2912	3652	263.2	175.7	228.7	2650508.3	412.1	6337.3	390.5	33213	4.9	116	4.9	2	1046	6788	6788	7	0
10073	10073 (2019-03-24)60sec.agd	60	0	0		10	121	12.1	15	10	393605	5310	459	1	0	92.03%	7.95%	0.02%	0.00%	460	7.97%	65.7	1862738	2930925	4341572	322.8	508	752.4	4405	3241	7724	322.8	508	752.4	5559618.8	1029	9464.1	963.5	46688	8.1	129	8.1	3.2	1266	5770	5770	7	17.28571429
10590	10590 (2019-06-02)60sec.agd	60	0	0		0	0	0	0	0	0	5341	57	0	0	98.94%	1.06%	0.00%	0.00%	57	1.06%	8.1	1403545	3136019	1949968	260	581	361.2	3691	3087	2954	260	581	361.2	3950560.6	760	4861.4	731.9	40923	7.6	102	7.6	0	0	5398	5398	7	0
10531	10531 (2019-10-06)60sec.agd	60	0	0		8	95	11.9	15	10	326257	4938	366	5	0	93.01%	6.89%	0.09%	0.00%	371	6.99%	53	2208545	4981956	1968067	416	938.4	370.7	5336	4471	5333	416	938.4	370.7	5794035.2	1135.6	7871.9	1091.4	75222	14.2	122	14.2	1.8	328	5309	5309	7	13.57142857
11012	11012 (2019-06-02)60sec.agd	60	0	0		10	135	13.5	18	10	484833	5862	612	7	0	90.45%	9.44%	0.11%	0.00%	619	9.55%	88.4	3367574	3646776	4927825	519.6	562.7	760.3	7239	3325	3832	519.6	562.7	760.3	6994497.1	1135.9	7757.4	1079.2	72520	11.2	127	11.2	8.2	1316	6481	6481	7	19.28571429
10173	10173 (2019-09-15)60sec.agd	60	0	0		8	151	18.9	34	10	594339	4623	461	2	1	90.88%	9.06%	0.04%	0.02%	464	9.12%	66.3	1957452	2376694	2760648	384.8	467.2	542.7	7372	7940	3884	384.8	467.2	542.7	4135392.4	867.5	10565.6	812.9	59676	11.7	168	11.7	99.9	4347	5087	5087	7	21.57142857
10238	10238 (2019-08-25)60sec.agd	60	0	0		8	184	23	53	10	797095	5955	418	4	0	93.38%	6.55%	0.06%	0.00%	422	6.62%	60.3	2254401	3664788	2203876	353.5	574.7	345.6	8506	3724	3685	353.5	574.7	345.6	4834259.4	820.4	8612.2	758.1	83094	13	129	13	2.6	1071	6377	6377	7	26.28571429
10699	10699 (2019-08-25)60sec.agd	60	0	0		11	173	15.7	23	10	553182	5095	269	1	0	94.97%	5.01%	0.02%	0.00%	270	5.03%	38.6	1440432	2141268	2321230	268.5	399.1	432.7	4067	4837	4489	268.5	399.1	432.7	3471020.3	720.8	6919.1	647	53649	10	111	10	51.1	2515	5365	5365	7	24.71428571
10213	10213 (2019-05-12)60sec.agd	60	0	0		15	251	16.7	30	10	910271	5457	405	0	0	93.09%	6.91%	0.00%	0.00%	405	6.91%	57.9	1841403	3123632	2451808	314.1	532.9	418.3	4382	3849	3824	314.1	532.9	418.3	4377122.8	795.4	5676	746.7	61134	10.4	123	10.4	7.7	1836	5862	5862	7	35.85714286
10240	10240 (2019-08-25)60sec.agd	60	0	0		7	106	15.1	17	12	395790	4977	165	1	0	96.77%	3.21%	0.02%	0.00%	166	3.23%	23.7	843300	1732009	1265428	164	336.8	246	3761	4665	5566	164	336.8	246	2304846.7	490.4	7703.6	448.2	32924	6.4	134	6.4	25.6	4781	5143	5143	7	15.14285714
10871	10871 (2019-10-13)60sec.agd	60	0	0		9	159	17.7	49	10	761309	6197	348	50	0	93.97%	5.28%	0.76%	0.00%	398	6.03%	56.9	2668539	3593379	2806858	404.6	544.9	425.6	8352	3556	4081	404.6	544.9	425.6	5283173.7	846.7	8894.9	801.1	82181	12.5	166	12.5	2.7	509	6595	6595	7	22.71428571
10774	10774 (2019-07-28)60sec.agd	60	0	0		0	0	0	0	0	0	6533	118	0	0	98.23%	1.77%	0.00%	0.00%	118	1.77%	16.9	2291483	3330445	3526677	344.5	500.7	530.2	3955	3672	3549	344.5	500.7	530.2	5364718.9	853.5	5509.1	806.6	72786	10.9	131	10.9	4.7	3065	6651	6651	7	0
10187	10187 (2019-05-05)60sec.agd	60	0	0		3	37	12.3	15	10	131431	5418	228	1	0	95.94%	4.04%	0.02%	0.00%	229	4.06%	32.7	1751294	2592494	1657314	310.1	459.1	293.5	5621	3539	4815	310.1	459.1	293.5	3540444.3	656.6	6928.1	627	64633	11.4	138	11.4	0.4	297	5647	5647	7	5.285714286
10847	10847 (2019-03-10)60sec.agd	60	0	0		0	0	0	0	0	0	5537	124	0	0	97.81%	2.19%	0.00%	0.00%	124	2.19%	17.7	1124423	1618468	2111457	198.6	285.9	373	5399	2734	3434	198.6	285.9	373	2888254.9	555.5	6074.7	510.2	39205	6.9	117	6.9	10.6	2802	5661	5661	7	0
10156	10156 (2019-04-14)60sec.agd	60	0	0		2	23	11.5	13	10	99514	5369	211	5	0	96.13%	3.78%	0.09%	0.00%	216	3.87%	30.9	1657775	1632311	2272445	296.8	292.3	406.9	5314	4363	4261	296.8	292.3	406.9	3252178.3	616.1	6955.8	582.3	40072	7.2	121	7.2	16.5	2839	5585	5585	7	3.285714286
10722	10722 (2019-08-18)60sec.agd	60	0	0		1	12	12	12	12	79372	5940	72	9	6	98.56%	1.19%	0.15%	0.10%	87	1.44%	12.4	704917	1486560	1311958	117	246.7	217.7	5332	38484	32161	117	246.7	217.7	2104281.9	372.2	50435.9	349.1	25702	4.3	121	4.3	19.3	4489	6027	6027	7	1.714285714
10718	10718 (2019-07-28)60sec.agd	60	0	0		0	0	0	0	0	0	6349	63	1	0	99.00%	0.98%	0.02%	0.00%	64	1.00%	9.1	728703	1472289	1763191	113.6	229.6	274.9	3549	3562	3943	113.6	229.6	274.9	2409872.5	397.8	6301	375.8	23883	3.7	68	3.7	4.9	1411	6413	6413	7	0
10160	10160 (2019-04-28)60sec.agd	60	0	0		7	241	34.4	52	10	1209305	5688	304	40	0	94.30%	5.04%	0.66%	0.00%	344	5.70%	49.1	1837479	2793942	2582960	304.6	463.2	428.2	7792	4658	5118	304.6	463.2	428.2	4225414	770.9	8520.9	700.5	63028	10.4	168	10.4	7	950	6032	6032	7	34.42857143
10703	10703 (2019-07-14)60sec.agd	60	0	0		0	0	0	0	0	0	5591	142	2	0	97.49%	2.48%	0.03%	0.00%	144	2.51%	20.6	1518400	1896594	2882592	264.8	330.7	502.6	4688	3086	5976	264.8	330.7	502.6	3769873.2	691.8	8198.4	657.3	48816	8.5	123	8.5	3	471	5735	5735	7	0
10169	10169 (2019-08-11)60sec.agd	60	0	0		5	194	38.8	65	18	759757	6115	385	2	0	94.05%	5.92%	0.03%	0.00%	387	5.95%	55.3	2134379	2449789	2815118	328.3	376.8	433	4927	3134	4655	328.3	376.8	433	4299061.4	716.6	7106	661.2	68644	10.6	137	10.6	10.2	1644	6502	6502	7	27.71428571
10231	10231 (2019-06-09)60sec.agd	60	0	0		1	14	14	14	14	47697	6275	144	0	0	97.76%	2.24%	0.00%	0.00%	144	2.24%	20.6	1289671	1936083	2579895	200.9	301.6	401.9	3394	3365	3431	200.9	301.6	401.9	3473834.6	568	4686.6	541.2	40091	6.2	127	6.2	3.8	739	6419	6419	7	2
10147	10147 (2019-04-07)60sec.agd	60	0	0		3	34	11.3	12	11	110161	4655	317	4	1	93.53%	6.37%	0.08%	0.02%	322	6.47%	46	2046813	2334093	2613745	411.3	469	525.2	5416	5778	6480	411.3	469	525.2	4058213.5	853.5	10232.7	815.4	54285	10.9	135	10.9	4.8	763	4977	4977	7	4.857142857
10257	10257 (2019-08-18)60sec.agd	60	0	0		1	13	13	13	13	41879	6698	230	2	0	96.65%	3.32%	0.03%	0.00%	232	3.35%	33.1	2498662	3082802	3458099	360.6	444.8	499	3819	4251	4858	360.6	444.8	499	5263594.7	793.4	7099.5	759.5	81422	11.7	124	11.7	0.1	155	6930	6930	7	1.857142857
10118	10118 (2019-05-05)60sec.agd	60	0	0		3	125	41.7	43	40	501523	5209	258	0	0	95.28%	4.72%	0.00%	0.00%	258	4.72%	36.9	1494099	2031592	1819523	273.3	371.6	332.8	5014	3606	4099	273.3	371.6	332.8	3109720.5	629.7	6144.7	568.8	51723	9.5	140	9.5	2.9	2427	5467	5467	7	17.85714286
10922	10922 (2019-06-02)60sec.agd	60	0	0		4	48	12	16	10	159935	6055	284	0	0	95.52%	4.48%	0.00%	0.00%	284	4.48%	40.6	2214958	1926478	2068231	349.4	303.9	326.3	4489	2979	4351	349.4	303.9	326.3	3590951.9	595.9	5872.1	566.5	51563	8.1	135	8.1	8.1	1465	6339	6339	7	6.857142857
10956	10956 (2019-07-21)60sec.agd	60	0	0		1	10	10	10	10	28437	8656	126	0	0	98.57%	1.43%	0.00%	0.00%	126	1.43%	18	1818569	2203730	2509335	207.1	250.9	285.7	3752	2986	3354	207.1	250.9	285.7	3802680.8	457.6	4718	433	36184	4.1	119	4.1	17.5	4430	8782	8782	7	1.428571429
10955	10955 (2019-07-28)60sec.agd	60	0	0		2	22	11	12	10	121012	6020	223	3	3	96.34%	3.57%	0.05%	0.05%	229	3.66%	32.7	1572168	2788054	2734291	251.6	446.2	437.6	5227	11720	9166	251.6	446.2	437.6	4209668	708.9	15770.1	673.7	59755	9.6	120	9.6	16.2	4110	6249	6249	7	3.142857143
10644	10644 (2019-06-02)60sec.agd	60	0	0		3	30	10	10	10	97626	5769	247	0	0	95.89%	4.11%	0.00%	0.00%	247	4.11%	35.3	1779769	2740369	1610337	295.8	455.5	267.7	4690	3399	3647	295.8	455.5	267.7	3642854	637	5553.5	605.5	68928	11.5	123	11.5	1.9	900	6016	6016	7	4.285714286
10112	10112 (2019-03-24)60sec.agd	60	0	0		0	0	0	0	0	0	5893	43	0	0	99.28%	0.72%	0.00%	0.00%	43	0.72%	6.1	737915	1933045	1631814	124.3	325.6	274.9	3915	3578	3256	124.3	325.6	274.9	2635146.8	472.6	5334.4	443.9	26769	4.5	111	4.5	36.9	2962	5936	5936	7	0
10114	10114 (2019-03-24)60sec.agd	60	0	0		9	143	15.9	28	10	589723	5542	309	0	0	94.72%	5.28%	0.00%	0.00%	309	5.28%	44.1	1253561	2291526	2493436	214.2	391.6	426.2	3810	3733	4627	214.2	391.6	426.2	3611056.6	645.7	6124.1	617.2	46645	8	119	8	45	4692	5851	5851	7	20.42857143
10785	10785 (2019-08-11)60sec.agd	60	0	0		0	0	0	0	0	0	6635	180	0	0	97.36%	2.64%	0.00%	0.00%	180	2.64%	25.7	2475291	3560727	4222818	363.2	522.5	619.6	2825	3000	3595	363.2	522.5	619.6	6052936	921.7	5138.5	888.2	98514	14.5	115	14.5	0.6	245	6815	6815	7	0
10889	10889 (2019-03-24)60sec.agd	60	0	0		3	73	24.3	52	10	269175	6896	122	0	0	98.26%	1.74%	0.00%	0.00%	122	1.74%	17.4	960589	1363865	1103361	136.9	194.3	157.2	3679	3090	4330	136.9	194.3	157.2	2000066.1	306.5	5560.7	285	29936	4.3	127	4.3	0.1	234	7018	7018	7	10.42857143
10258	10258 (2019-06-16)60sec.agd	60	0	0		0	0	0	0	0	0	5435	81	10	0	98.35%	1.47%	0.18%	0.00%	91	1.65%	13	910030	1192254	1980757	164.7	215.8	358.4	7126	6170	6727	164.7	215.8	358.4	2484556.8	483.1	9507.4	449.6	24715	4.5	105	4.5	14.4	1066	5526	5526	7	0
10923	10923 (2019-05-26)60sec.agd	60	0	0		0	0	0	0	0	0	5284	17	0	0	99.68%	0.32%	0.00%	0.00%	17	0.32%	2.4	413153	899182	928565	77.9	169.6	175.2	3009	3344	3619	77.9	169.6	175.2	1357002.8	271.2	5610.9	256	14026	2.6	105	2.6	15.8	4710	5301	5301	7	0
10188	10188 (2019-05-05)60sec.agd	60	0	0		24	414	17.3	38	10	2001852	5425	888	40	53	84.69%	13.86%	0.62%	0.83%	981	15.31%	140.1	3677173	3545043	5684151	574	553.4	887.3	11847	4543	6244	574	553.4	887.3	7641891.4	1279.2	11967.9	1192.9	111008	17.3	161	17.3	2.1	811	6406	6406	7	59.14285714
10194	10194 (2019-05-05)60sec.agd	60	0	0		2	30	15	16	14	137969	6298	136	9	0	97.75%	2.11%	0.14%	0.00%	145	2.25%	20.7	1993725	3188321	3184927	309.4	494.9	494.3	7054	3852	5558	309.4	494.9	494.3	4927889	821.3	8160.4	764.8	76205	11.8	148	11.8	9.7	1251	6443	6443	7	4.285714286
10282	10282 (2019-07-07)60sec.agd	60	0	0		14	301	21.5	62	10	1269866	5584	467	10	0	92.13%	7.70%	0.16%	0.00%	477	7.87%	68.1	2108109	2118162	2654212	347.8	349.5	437.9	7818	5035	4457	347.8	349.5	437.9	3996945.7	695	8850.6	659.5	62591	10.3	163	10.3	6.6	1449	6061	6061	7	43
10803	10803 (2019-03-03)60sec.agd	60	0	0		4	50	12.5	15	11	198421	6787	218	2	0	96.86%	3.11%	0.03%	0.00%	220	3.14%	27.5	1722961	2456016	1880156	245.9	350.5	268.3	4231	4522	5662	245.9	350.5	268.3	3540564.3	527.5	7612.8	505.3	56077	8	107	8	1.7	1026	7007	7007	8	6.25
10103	10103 (2019-03-31)60sec.agd	60	0	0		0	0	0	0	0	0	7364	201	2	0	97.32%	2.66%	0.03%	0.00%	203	2.68%	25.4	1561217	2468678	3524224	206.3	326.2	465.7	3858	4597	5150	206.3	326.2	465.7	4577327.2	654.4	7263.2	604.9	48071	6.4	131	6.4	15.2	2077	7567	7567	8	0
10583	10583 (2019-06-09)60sec.agd	60	0	0		0	0	0	0	0	0	6326	82	9	5	98.51%	1.28%	0.14%	0.08%	96	1.49%	12	1245720	1402056	2447713	194	218.3	381.1	9360	6550	8484	194	218.3	381.1	3083646.9	514.3	12798.4	480.2	32604	5.1	97	5.1	0	68	6422	6422	8	0
10691	10691 (2019-07-21)60sec.agd	60	0	0		3	40	13.3	15	12	135841	6379	135	0	0	97.93%	2.07%	0.00%	0.00%	135	2.07%	16.9	1077085	1800443	1719246	165.3	276.4	263.9	4326	4302	3537	165.3	276.4	263.9	2712473.8	445	5629	416.4	39114	6	146	6	13.5	1856	6514	6514	8	5
10125	10125 (2019-05-05)60sec.agd	60	0	0		4	49	12.3	15	10	173527	7665	146	0	0	98.13%	1.87%	0.00%	0.00%	146	1.87%	18.3	1627716	2391394	3185227	208.4	306.2	407.8	3472	2334	2890	208.4	306.2	407.8	4302777.7	584.6	4536.9	550.9	61925	7.9	140	7.9	0.1	107	7811	7811	8	6.125
10218	10218 (2019-05-12)60sec.agd	60	0	0		6	170	28.3	47	10	619921	6098	409	0	0	93.71%	6.29%	0.00%	0.00%	409	6.29%	45.4	2836676	3154775	3647380	435.9	484.8	560.5	3995	3813	3340	435.9	484.8	560.5	5594883.1	903.3	5795.9	859.8	79974	12.3	129	12.3	1.9	1343	6507	6507	9	18.88888889
10957	10957 (2019-07-21)60sec.agd	60	0	0		11	208	18.9	34	11	723079	8518	680	0	0	92.61%	7.39%	0.00%	0.00%	680	7.39%	68	3743454	3404053	4470951	407	370.1	486.1	5043	3290	3605	407	370.1	486.1	6752068.4	765.1	5762.9	734.1	98723	10.7	114	10.7	8.7	1540	9198	9198	10	20.8
10172	10172 (2019-09-08)60sec.agd	60	0	0		5	181	36.2	62	10	938980	9080	374	49	1	95.54%	3.94%	0.52%	0.01%	424	4.46%	42.4	3081932	3003950	4521526	324.3	316.1	475.7	6096	6354	10110	324.3	316.1	475.7	6242292.7	698.4	13243.8	656.8	83666	8.8	146	8.8	13.4	2945	9504	9504	10	18.1
10695	10695 (2019-08-25)60sec.agd	60	0	0		2	31	15.5	21	10	124305	7984	301	4	0	96.32%	3.63%	0.05%	0.00%	305	3.68%	30.5	2588704	3258124	4325265	312.3	393.1	521.8	4689	3101	4791	312.3	393.1	521.8	6002056.1	763.3	7014.6	724.1	90903	11	160	11	16.4	4048	8289	8289	10	3.1
10237	10237 (2019-08-25)60sec.agd	60	0	0		24	352	14.7	28	10	1523774	8754	1103	9	0	88.73%	11.18%	0.09%	0.00%	1112	11.27%	111.2	5492825	4263945	5806242	556.7	432.2	588.5	5187	3938	6833	556.7	432.2	588.5	9058962.4	983.9	7534.2	918.2	166102	16.8	141	16.8	108.7	4449	9866	9866	10	35.2
10277	10277 (2019-03-31)60sec.agd	60	0	0		4	60	15	23	10	182189	8415	290	0	0	96.67%	3.33%	0.00%	0.00%	290	3.33%	29	2343695	2927961	2755143	269.2	336.4	316.5	3710	3498	4506	269.2	336.4	316.5	4653673.3	577.6	5729.2	534.6	58877	6.8	127	6.8	1	548	8705	8705	10	6
10866	10866 (2019-03-17)60sec.agd	60	0	0		2	38	19	25	13	130317	8188	117	5	1	98.52%	1.41%	0.06%	0.01%	123	1.48%	11.2	2383645	2947640	3186863	286.8	354.7	383.5	4740	11964	7911	286.8	354.7	383.5	4952417.7	643	14586.3	595.9	104354	12.6	126	12.6	0.3	273	8311	8311	11	3.454545455
10652	10652 (2019-11-21)60sec.agd	60	0	0		1	12	12	12	12	39240	8291	221	0	0	97.40%	2.60%	0.00%	0.00%	221	2.60%	20.1	1919372	2960667	3973414	225.5	347.8	466.8	4300	2459	4095	225.5	347.8	466.8	5313902.2	664.9	5347.7	624.3	51643	6.1	123	6.1	27	4888	8512	8512	11	1.090909091
10867	10867 (2019-10-20)60sec.agd	60	0	0		1	10	10	10	10	47527	8035	91	5	1	98.81%	1.12%	0.06%	0.01%	97	1.19%	8.8	1023727	1861622	1403897	125.9	228.9	172.6	14532	7471	4190	125.9	228.9	172.6	2546483.9	342.5	14743.7	313.1	38632	4.8	164	4.8	34.3	4714	8132	8132	11	0.909090909
10819	10819 (2019-03-24)60sec.agd	60	0	0		13	283	21.8	38	10	1527775	8066	494	138	1	92.72%	5.68%	1.59%	0.01%	633	7.28%	57.5	3630892	2965821	3800395	417.4	340.9	436.9	8161	4234	8349	417.4	340.9	436.9	6035103.4	752.4	10238.2	693.8	80876	9.3	114	9.3	4.5	1585	8699	8699	11	25.72727273
10860	10860 (2019-03-17)60sec.agd	60	0	0		16	240	15	35	10	981144	13745	833	26	0	94.12%	5.70%	0.18%	0.00%	859	5.88%	78.1	11242293	11715947	12102246	769.8	802.2	828.7	5700	4476	5152	769.8	802.2	828.7	20251343.8	1397.7	7344.6	1386.7	262289	18	114	18	1.6	2368	14604	14604	11	21.81818182
10234	10234 (2019-06-09)60sec.agd	60	0	0		9	365	40.6	70	15	1936702	8942	405	113	2	94.50%	4.28%	1.19%	0.02%	520	5.50%	43.3	2486057	3415596	3214148	262.7	361	339.7	9850	8057	6631	262.7	361	339.7	5308250.4	599.3	13070.4	561	66630	7	150	7	2.3	793	9462	9462	12	30.41666667
10697	10697 (2019-08-25)60sec.agd	60	0	0		5	105	21	40	10	489613	10606	444	21	0	95.80%	4.01%	0.19%	0.00%	465	4.20%	35.8	3361890	3845065	3266692	303.7	347.3	295.1	8318	4069	5046	303.7	347.3	295.1	6062846.3	588.4	8636.9	547.6	93013	8.4	152	8.4	2.4	724	11071	11071	13	8.076923077
10088	10088 (2019-05-05)60sec.agd	60	0	0		1	10	10	10	10	30251	11657	177	0	0	98.50%	1.50%	0.00%	0.00%	177	1.50%	12.6	2467388	3576236	3011998	208.5	302.2	254.5	4495	3022	4023	208.5	302.2	254.5	5286738.1	476	5876	446.7	69300	5.9	114	5.9	4.4	1151	11834	11834	14	0.714285714
																						44.80233546																										14.29024437
																						33.703172																										19.07207984
