# Supplementary material for: Influence of pre-processing criteria on analysis of accelerometry-based physical activity
Source: PLoS One. 2025 Jan 2;20(1):e0316357. doi: 10.1371/journal.pone.0316357 (PMC11694966; doi:10.1371/journal.pone.0316357)
Supplement: S1 File — (ZIP) [file pone.0316357.s001.zip › scenarios/19Troiano 200712_4_1Freedson Adult VM3 201110-min MVPA 2690/19Troiano 200712_4_1Freedson Adult VM3 201110-min MVPA 2690_Summary.csv]

Subject	Filename	Epoch	Weight (lbs)	Age	Gender	2690 Bouts	Total Time in 2690 Bouts	Avg Time per 2690 Bout	Max Time per 2690 Bout	Min Time per 2690 Bout	Total Counts in 2690 Bouts	Light	Moderate	Vigorous	Very Vigorous	% in Light	% in Moderate	% in Vigorous	% in Very Vigorous	Total MVPA	% in MVPA	Average MVPA Per day	Axis 1 Counts	Axis 2 Counts	Axis 3 Counts	Axis 1 Average Counts	Axis 2 Average Counts	Axis 3 Average Counts	Axis 1 Max Counts	Axis 2 Max Counts	Axis 3 Max Counts	Axis 1 CPM	Axis 2 CPM	Axis 3 CPM	Vector Magnitude Counts	Vector Magnitude Average Counts	Vector Magnitude Max Counts	Vector Magnitude CPM	Steps Counts	Steps Average Counts	Steps Max Counts	Steps Per Minute	Lux Average Counts	Lux Max Counts	Number of Epochs	Time	Calendar Days
10638	10638 (2019-05-26)60sec.agd	60	0	0		3	68	22.7	30	18	261584	3417	144	0	0	95.96%	4.04%	0.00%	0.00%	144	4.04%	36	925640	1298224	1450283	259.9	364.6	407.3	3701	4601	3721	259.9	364.6	407.3	2155345.9	637.9	5744.1	605.3	29363	8.2	122	8.2	1.4	482	3561	3561	4	17
10100	10100 (2019-03-24)60sec.agd	60	0	0		7	140	20	38	10	530377	2796	315	0	0	89.87%	10.13%	0.00%	0.00%	315	10.13%	78.8	1494374	1176876	2030413	480.4	378.3	652.7	3990	2841	3777	480.4	378.3	652.7	2782223.5	961.6	5402.5	894.3	29390	9.4	116	9.4	3.5	892	3111	3111	4	35
10185	10185 (2019-06-02)60sec.agd	60	0	0		16	243	15.2	32	10	886117	2861	423	7	0	86.93%	12.85%	0.21%	0.00%	430	13.07%	107.5	1157012	2049701	1746781	351.6	622.8	530.8	4791	5625	5683	351.6	622.8	530.8	2931074	938.6	7252.3	890.6	35744	10.9	101	10.9	49.5	1985	3291	3291	4	60.75
10622	10622 (2019-05-19)60sec.agd	60	0	0		3	56	18.7	30	10	248401	3140	171	5	1	94.66%	5.16%	0.15%	0.03%	177	5.34%	44.3	993474	1220785	1733010	299.5	368	522.5	7188	5085	6678	299.5	368	522.5	2341074.6	735.4	9778.2	705.8	26425	8	124	8	61.7	4530	3317	3317	4	14
10852	10852 (2019-05-05)60sec.agd	60	0	0		0	0	0	0	0	0	3080	123	0	0	96.16%	3.84%	0.00%	0.00%	123	3.84%	30.8	1014969	1115505	1410310	316.9	348.3	440.3	3144	2584	4359	316.9	348.3	440.3	2064821.5	667.8	5667.9	644.7	22619	7.1	100	7.1	6.3	1582	3203	3203	4	0
10616	10616 (2019-05-19)60sec.agd	60	0	0		1	10	10	10	10	28480	3553	210	0	0	94.42%	5.58%	0.00%	0.00%	210	5.58%	52.5	1362307	1909227	2578856	362	507.4	685.3	4813	3999	4408	362	507.4	685.3	3485904	971.1	6144.5	926.4	40868	10.9	102	10.9	1.4	320	3763	3763	4	2.5
10818	10818 (2019-03-03)60sec.agd	60	0	0		0	0	0	0	0	0	3541	89	0	0	97.55%	2.45%	0.00%	0.00%	89	2.45%	22.3	732835	1337543	894167	201.9	368.5	246.3	4424	3591	2651	201.9	368.5	246.3	1767937.5	511.9	5352.1	487	24723	6.8	131	6.8	7.4	1680	3630	3630	4	0
10182	10182 (2019-05-05)60sec.agd	60	0	0		2	43	21.5	27	16	154830	3278	96	1	0	97.13%	2.84%	0.03%	0.00%	97	2.87%	24.3	562523	1020294	878563	166.7	302.3	260.3	3133	2914	5227	166.7	302.3	260.3	1459213.8	455.1	6754.9	432.4	21860	6.5	126	6.5	1	1111	3375	3375	4	10.75
10625	10625 (2019-05-19)60sec.agd	60	0	0		2	23	11.5	13	10	76924	3221	107	4	0	96.67%	3.21%	0.12%	0.00%	111	3.33%	27.8	981808	956238	1463830	294.7	287	439.3	9186	4519	6755	294.7	287	439.3	2005277.1	651.3	9623.6	601.8	23197	7	115	7	4.6	1080	3332	3332	4	5.75
10094	10094 (2019-03-24)60sec.agd	60	0	0		0	0	0	0	0	0	3016	20	0	0	99.34%	0.66%	0.00%	0.00%	20	0.66%	5	442878	1035920	816535	145.9	341.2	269	2335	2894	2533	145.9	341.2	269	1391402.4	484.9	3732	458.3	18849	6.2	113	6.2	2.7	413	3036	3036	4	0
10181	10181 (2019-05-05)60sec.agd	60	0	0		16	225	14.1	31	10	782202	2695	729	1	0	78.69%	21.28%	0.03%	0.00%	730	21.31%	182.5	2533140	2087217	3651706	739.6	609.4	1066.2	5315	3050	3677	739.6	609.4	1066.2	4910013.2	1496.5	6356.1	1433.6	59781	17.5	119	17.5	1.4	181	3425	3425	4	56.25
10050	10050 (2019-03-17)60sec.agd	60	0	0		2	45	22.5	24	21	162399	3624	109	0	0	97.08%	2.92%	0.00%	0.00%	109	2.92%	27.3	650238	1583120	619834	174.2	424.1	166	3577	3423	3705	174.2	424.1	166	1820239.7	520.2	5762	487.6	26568	7.1	123	7.1	1.6	869	3733	3733	4	11.25
10291	10291 (2019-07-14)60sec.agd	60	0	0		1	12	12	12	12	37411	3958	143	1	0	96.49%	3.49%	0.02%	0.00%	144	3.51%	36	963268	2380192	1562430	234.8	580.3	380.9	4495	3603	4517	234.8	580.3	380.9	3005725.7	788.7	7139.3	732.7	30007	7.3	127	7.3	4.8	1289	4102	4102	4	3
10031	10031 (2019-03-03)60sec.agd	60	0	0		6	67	11.2	14	10	220525	3260	175	1	0	94.88%	5.09%	0.03%	0.00%	176	5.12%	44	930638	1131546	989583	270.8	329.3	288	5867	2659	4086	270.8	329.3	288	1767981.3	551.2	6467.6	514.5	36569	10.6	150	10.6	30.3	4269	3436	3436	4	16.75
10041	10041 (2019-03-03)60sec.agd	60	0	0		4	67	16.8	21	13	250898	3148	167	4	0	94.85%	5.03%	0.12%	0.00%	171	5.15%	42.8	1049893	1453282	962794	316.3	437.9	290.1	4831	4939	6226	316.3	437.9	290.1	2035012.6	660.3	9044.8	613.1	34192	10.3	118	10.3	0	51	3319	3319	4	16.75
10459	10459 (2019-10-20)60sec.agd	60	0	0		0	0	0	0	0	0	3251	66	0	0	98.01%	1.99%	0.00%	0.00%	66	1.99%	16.5	725036	1600867	1944476	218.6	482.6	586.2	4296	3042	4361	218.6	482.6	586.2	2620961.5	833.5	5221	790.2	31179	9.4	122	9.4	14.5	2187	3317	3317	4	0
10900	10900 (2019-06-23)60sec.agd	60	0	0		4	55	13.8	18	10	205230	3192	220	0	0	93.55%	6.45%	0.00%	0.00%	220	6.45%	55	1363496	1443831	1529610	399.6	423.2	448.3	4563	2959	3384	399.6	423.2	448.3	2506686.3	769.5	5524.9	734.7	50253	14.7	125	14.7	5.1	772	3412	3412	4	13.75
10593	10593 (2019-06-09)60sec.agd	60	0	0		0	0	0	0	0	0	3120	44	0	0	98.61%	1.39%	0.00%	0.00%	44	1.39%	11	587212	918929	788299	185.6	290.4	249.1	3237	4164	3551	185.6	290.4	249.1	1345609.1	453.6	6126.9	425.3	20985	6.6	108	6.6	23.6	1446	3164	3164	4	0
10240	10240 (2019-08-25)60sec.agd	60	0	0		3	47	15.7	17	14	177089	3100	81	0	0	97.45%	2.55%	0.00%	0.00%	81	2.55%	20.3	477006	1033820	724731	150	325	227.8	3679	4665	2883	150	325	227.8	1349649.4	459.8	5133.1	424.3	19440	6.1	134	6.1	12.8	1872	3181	3181	4	11.75
10015	10015 (2019-03-10)60sec.agd	60	0	0		1	18	18	18	18	64842	3616	42	0	0	98.85%	1.15%	0.00%	0.00%	42	1.15%	10.5	397920	715333	889101	108.8	195.6	243.1	4138	2735	2857	108.8	195.6	243.1	1208528.9	364.9	4380.1	330.4	13280	3.6	121	3.6	3.7	1026	3658	3658	4	4.5
10445	10445 (2019-10-13)60sec.agd	60	0	0		6	117	19.5	35	11	495761	3145	147	0	1	95.51%	4.46%	0.00%	0.03%	148	4.49%	37	830110	1722950	848245	252.1	523.2	257.6	5076	6233	5517	252.1	523.2	257.6	2092166.1	660.3	9749.5	635.3	27284	8.3	117	8.3	1.2	606	3293	3293	4	29.25
10530	10530 (2019-09-29)60sec.agd	60	0	0		12	163	13.6	27	10	667032	3004	354	25	1	88.77%	10.46%	0.74%	0.03%	380	11.23%	95	1621461	2060854	2718264	479.2	609	803.3	11359	7397	6090	479.2	609	803.3	3776931.8	1197	12374.9	1116.1	40135	11.9	164	11.9	92.5	4812	3384	3384	4	40.75
10249	10249 (2019-06-02)60sec.agd	60	0	0		0	0	0	0	0	0	3496	5	0	0	99.86%	0.14%	0.00%	0.00%	5	0.14%	1.3	270309	417980	695020	77.2	119.4	198.5	1912	2262	2430	77.2	119.4	198.5	854884.2	264.1	3831.1	244.2	7982	2.3	106	2.3	7.7	676	3501	3501	4	0
10961	10961 (2019-08-25)60sec.agd	60	0	0		4	109	27.3	42	12	423956	2989	251	0	0	92.25%	7.75%	0.00%	0.00%	251	7.75%	62.8	1083108	1464011	1709794	334.3	451.9	527.7	3949	3489	3145	334.3	451.9	527.7	2497968.5	817.6	5142.4	771	50818	15.7	142	15.7	10.6	1058	3240	3240	4	27.25
10529	10529 (2019-09-29)60sec.agd	60	0	0		0	0	0	0	0	0	3468	68	0	0	98.08%	1.92%	0.00%	0.00%	68	1.92%	17	448516	818538	1160699	126.8	231.5	328.3	3936	2850	3405	126.8	231.5	328.3	1489427.1	444.6	4915.2	421.2	18022	5.1	125	5.1	13.8	1574	3536	3536	4	0
10294	10294 (2019-07-28)60sec.agd	60	0	0		7	98	14	23	10	349269	2973	256	0	0	92.07%	7.93%	0.00%	0.00%	256	7.93%	64	925895	1226118	2202655	286.7	379.7	682.1	3452	3409	4286	286.7	379.7	682.1	2685579.3	883	5012.7	831.7	29535	9.1	126	9.1	3.5	503	3229	3229	4	24.5
10260	10260 (2019-06-16)60sec.agd	60	0	0		10	152	15.2	29	11	588968	2738	253	0	0	91.54%	8.46%	0.00%	0.00%	253	8.46%	63.3	1240730	1131663	1326851	414.8	378.4	443.6	4826	3154	3028	414.8	378.4	443.6	2140235	759.4	5688.2	715.6	34321	11.5	145	11.5	2.1	281	2991	2991	4	38
10301	10301 (2019-07-21)60sec.agd	60	0	0		10	154	15.4	25	10	595084	3023	227	1	0	92.99%	6.98%	0.03%	0.00%	228	7.01%	57	1186615	1270147	1682025	365	390.7	517.4	3770	3580	4565	365	390.7	517.4	2418788.3	788.3	6312.4	744	40956	12.6	121	12.6	17.5	1282	3251	3251	4	38.5
10243	10243 (2019-06-02)60sec.agd	60	0	0		0	0	0	0	0	0	3622	12	0	0	99.67%	0.33%	0.00%	0.00%	12	0.33%	3	443320	446807	532064	122	123	146.4	2905	3628	3637	122	123	146.4	824173.1	249.8	5324.5	226.8	13894	3.8	108	3.8	0.7	231	3634	3634	4	0
10295	10295 (2019-07-28)60sec.agd	60	0	0		11	239	21.7	40	10	875746	3307	451	1	0	87.98%	12.00%	0.03%	0.00%	452	12.02%	113	1472556	2236540	2238024	391.7	595	595.4	4630	4025	4395	391.7	595	595.4	3489883.1	978.4	6533.2	928.4	34213	9.1	131	9.1	10.7	3256	3759	3759	4	59.75
10083	10083 (2019-03-24)60sec.agd	60	0	0		3	36	12	13	10	110888	3266	190	1	0	94.47%	5.50%	0.03%	0.00%	191	5.53%	47.8	955520	1555942	1143528	276.4	450.1	330.8	4044	4407	3598	276.4	450.1	330.8	2154444.3	678.2	6752.4	623.2	30357	8.8	130	8.8	11.1	1376	3457	3457	4	9
10563	10563 (2019-08-25)60sec.agd	60	0	0		0	0	0	0	0	0	3493	37	0	0	98.95%	1.05%	0.00%	0.00%	37	1.05%	9.3	613345	1207285	1187944	173.8	342	336.5	3684	2848	3794	173.8	342	336.5	1801371.7	538.2	5445.7	510.3	24090	6.8	115	6.8	1.4	1229	3530	3530	4	0
10216	10216 (2019-05-12)60sec.agd	60	0	0		2	25	12.5	13	12	77199	3245	186	0	0	94.58%	5.42%	0.00%	0.00%	186	5.42%	46.5	947475	1415741	1893232	276.2	412.6	551.8	4047	3941	4537	276.2	412.6	551.8	2546833.1	777.4	6064.2	742.3	29291	8.5	122	8.5	7.1	585	3431	3431	4	6.25
10575	10575 (2019-08-25)60sec.agd	60	0	0		1	13	13	13	13	53243	3601	152	0	0	95.95%	4.05%	0.00%	0.00%	152	4.05%	38	956461	1407474	1276319	254.9	375	340.1	3797	3772	3255	254.9	375	340.1	2127155.6	610.5	5365.1	566.8	33329	8.9	133	8.9	31	1629	3753	3753	4	3.25
11033	11033 (2019-06-02)60sec.agd	60	0	0		1	10	10	10	10	32464	3599	245	0	0	93.63%	6.37%	0.00%	0.00%	245	6.37%	61.3	1238136	1618315	2005312	322.1	421	521.7	4226	3257	3293	322.1	421	521.7	2858881	782.7	5214.3	743.7	41377	10.8	114	10.8	0.8	241	3844	3844	4	2.5
10070	10070 (2019-03-17)60sec.agd	60	0	0		5	99	19.8	24	16	432926	3176	247	4	1	92.65%	7.21%	0.12%	0.03%	252	7.35%	63	1217767	1267144	1140294	355.2	369.6	332.6	5697	5865	5652	355.2	369.6	332.6	2094965.6	643	9939.8	611.1	25705	7.5	123	7.5	0.3	676	3428	3428	4	24.75
10283	10283 (2019-07-07)60sec.agd	60	0	0		0	0	0	0	0	0	3543	79	0	0	97.82%	2.18%	0.00%	0.00%	79	2.18%	19.8	918070	1192665	1280552	253.5	329.3	353.5	2845	2758	3187	253.5	329.3	353.5	1976136.6	570.4	4116.1	545.6	18267	5	64	5	19.2	1104	3622	3622	4	0
10923	10923 (2019-05-26)60sec.agd	60	0	0		0	0	0	0	0	0	3331	4	0	0	99.88%	0.12%	0.00%	0.00%	4	0.12%	1	244911	595419	556321	73.4	178.5	166.8	2258	2735	2270	73.4	178.5	166.8	850880.9	269.6	3108	255.1	8361	2.5	105	2.5	17	4710	3335	3335	4	0
10925	10925 (2019-06-02)60sec.agd	60	0	0		7	114	16.3	26	11	426066	3499	256	0	0	93.18%	6.82%	0.00%	0.00%	256	6.82%	64	1252382	1222638	1434299	333.5	325.6	382	5547	3334	3474	333.5	325.6	382	2262856.2	635.9	6071	602.6	31013	8.3	117	8.3	21.6	3109	3755	3755	4	28.5
10588	10588 (2019-06-02)60sec.agd	60	0	0		3	108	36	47	16	355154	3326	182	0	0	94.81%	5.19%	0.00%	0.00%	182	5.19%	45.5	865794	1176627	1247009	246.8	335.4	355.5	3625	2903	3514	246.8	335.4	355.5	1920698.3	589.4	4465.2	547.5	32243	9.2	140	9.2	4	491	3508	3508	4	27
10573	10573 (2019-08-25)60sec.agd	60	0	0		10	125	12.5	16	10	635594	3040	243	27	0	91.84%	7.34%	0.82%	0.00%	270	8.16%	67.5	1440938	1451330	2044524	435.3	438.5	617.7	5647	4576	4200	435.3	438.5	617.7	2891840.2	925.9	7052	873.7	38586	11.7	138	11.7	51.9	4528	3310	3310	4	31.25
10882	10882 (2019-09-22)60sec.agd	60	0	0		2	27	13.5	16	11	117874	3940	179	5	0	95.54%	4.34%	0.12%	0.00%	184	4.46%	46	1038888	1288297	1524233	251.9	312.4	369.6	5484	5037	3865	251.9	312.4	369.6	2249951.9	574.1	7824.9	545.6	30945	7.5	121	7.5	55.8	4762	4124	4124	4	6.75
10189	10189 (2019-05-05)60sec.agd	60	0	0		8	145	18.1	38	10	460020	2746	587	0	0	82.39%	17.61%	0.00%	0.00%	587	17.61%	146.8	1604960	1675766	3712235	481.5	502.8	1113.8	4031	2504	3641	481.5	502.8	1113.8	4377759.4	1390.5	4830.6	1313.5	68537	20.6	137	20.6	0	0	3333	3333	4	36.25
10224	10224 (2019-06-09)60sec.agd	60	0	0		0	0	0	0	0	0	3058	44	0	0	98.58%	1.42%	0.00%	0.00%	44	1.42%	11	816812	1245769	1578349	263.3	401.6	508.8	2745	3065	3827	263.3	401.6	508.8	2170324.4	727.3	5386.5	699.7	29728	9.6	90	9.6	19.2	1156	3102	3102	4	0
10280	10280 (2019-08-25)60sec.agd	60	0	0		5	70	14	27	10	294800	3539	261	4	0	93.03%	6.86%	0.11%	0.00%	265	6.97%	66.3	1462053	2067129	2051061	384.3	543.4	539.2	5771	3416	3703	384.3	543.4	539.2	3258446.3	922.7	6286.9	856.6	49409	13	151	13	1.6	601	3804	3804	4	17.5
10190	10190 (2019-05-05)60sec.agd	60	0	0		2	20	10	10	10	70925	3387	360	1	0	90.37%	9.61%	0.03%	0.00%	361	9.63%	90.3	1563586	1218597	2964455	417.2	325.1	790.9	3373	3829	4774	417.2	325.1	790.9	3566198.7	992.1	6755.6	951.5	50698	13.5	134	13.5	1	933	3748	3748	4	5
10011	10011 (2019-03-10)60sec.agd	60	0	0		4	57	14.3	23	10	210824	3445	473	4	0	87.84%	12.06%	0.10%	0.00%	477	12.16%	119.3	2077601	1959436	3170739	529.7	499.6	808.4	6657	5770	5490	529.7	499.6	808.4	4267247.5	1143.4	8828.9	1088	49727	12.7	131	12.7	4.2	1586	3922	3922	4	14.25
10589	10589 (2019-06-02)60sec.agd	60	0	0		0	0	0	0	0	0	3286	55	0	0	98.35%	1.65%	0.00%	0.00%	55	1.65%	13.8	883243	1033114	1700791	264.4	309.2	509.1	3017	2630	5247	264.4	309.2	509.1	2177184.6	684.9	6049.1	651.7	27721	8.3	113	8.3	1.5	741	3341	3341	4	0
10202	10202 (2019-03-24)60sec.agd	60	0	0		0	0	0	0	0	0	3061	76	0	0	97.58%	2.42%	0.00%	0.00%	76	2.42%	19	461668	889295	608518	147.2	283.5	194	3199	4602	4000	147.2	283.5	194	1172295.7	396.2	6028.7	373.7	14982	4.8	126	4.8	8.4	1346	3137	3137	4	0
10894	10894 (2019-08-04)60sec.agd	60	0	0		4	98	24.5	45	11	443402	2948	204	19	3	92.88%	6.43%	0.60%	0.09%	226	7.12%	56.5	1201533	1580244	1207420	378.6	497.9	380.4	10322	4633	5296	378.6	497.9	380.4	2323513.7	773.4	11495.7	732	38830	12.2	127	12.2	16.5	2095	3174	3174	4	24.5
10263	10263 (2019-06-23)60sec.agd	60	0	0		2	23	11.5	12	11	88563	3165	280	1	0	91.85%	8.13%	0.03%	0.00%	281	8.15%	70.3	1344690	1478977	2325492	390.2	429.2	674.8	4612	3317	3779	390.2	429.2	674.8	3066509	938.2	6208.1	889.9	36557	10.6	127	10.6	4.6	1893	3446	3446	4	5.75
10775	10775 (2019-07-28)60sec.agd	60	0	0		12	182	15.2	25	10	897733	2987	311	118	0	87.44%	9.10%	3.45%	0.00%	429	12.56%	107.3	2263246	1690161	2774089	662.5	494.8	812.1	6701	2844	3911	662.5	494.8	812.1	3959103	1258.7	7503.1	1159	57197	16.7	129	16.7	5.5	934	3416	3416	4	45.5
10728	10728 (2019-09-22)60sec.agd	60	0	0		7	147	21	38	11	747494	3229	195	18	0	93.81%	5.67%	0.52%	0.00%	213	6.19%	53.3	1180896	1281911	1506639	343.1	372.4	437.7	5372	3469	4485	343.1	372.4	437.7	2303860.3	724.7	6995	669.3	36801	10.7	139	10.7	22.7	3703	3442	3442	4	36.75
10151	10151 (2019-04-07)60sec.agd	60	0	0		0	0	0	0	0	0	3144	76	0	0	97.64%	2.36%	0.00%	0.00%	76	2.36%	19	622292	1044222	691218	193.3	324.3	214.7	3104	2747	3011	193.3	324.3	214.7	1398366.6	467.3	3847.5	434.3	29954	9.3	130	9.3	47	3394	3220	3220	4	0
10140	10140 (2019-04-07)60sec.agd	60	0	0		0	0	0	0	0	0	3016	71	0	0	97.70%	2.30%	0.00%	0.00%	71	2.30%	17.8	750161	828262	1060726	243	268.3	343.6	4655	2836	3492	243	268.3	343.6	1540746.3	530.2	5376	499.1	19312	6.3	115	6.3	0.6	353	3087	3087	4	0
10707	10707 (2019-06-30)60sec.agd	60	0	0		0	0	0	0	0	0	3021	46	0	0	98.50%	1.50%	0.00%	0.00%	46	1.50%	11.5	918914	1218890	1642727	299.6	397.4	535.6	2740	2174	2848	299.6	397.4	535.6	2242464.7	763	3905.7	731.2	37034	12.1	101	12.1	2.3	734	3067	3067	4	0
10166	10166 (2019-04-28)10sec.agd	10	0	0		0	0	0	0	0	0	3158.333333	64.5	1.166666667	0.333333333	97.95%	2.00%	0.04%	0.01%	66	2.05%	16.5	275002	483660	659347	14.2	25	34.1	963	1409	1043	85.3	150	204.5	862723.3	49	1949.8	267.6	9337	0.5	21	2.9	0	57	19346	3224.33	4	0
10650	10650 (2019-08-04)60sec.agd	60	0	0		2	33	16.5	19	14	110892	3125	75	0	0	97.66%	2.34%	0.00%	0.00%	75	2.34%	18.8	710594	712570	794668	222.1	222.7	248.3	4503	3250	4071	222.1	222.7	248.3	1282262.5	431.9	6059.8	400.7	22028	6.9	111	6.9	4	964	3200	3200	4	8.25
10806	10806 (2019-03-10)60sec.agd	60	0	0		0	0	0	0	0	0	3255	39	0	0	98.82%	1.18%	0.00%	0.00%	39	1.18%	9.8	620035	524879	786363	188.2	159.3	238.7	2971	2692	3306	188.2	159.3	238.7	1130622.9	371.1	4758.7	343.2	21426	6.5	123	6.5	2.3	1147	3294	3294	4	0
10111	10111 (2019-04-07)60sec.agd	60	0	0		6	87	14.5	19	10	281585	3129	144	0	0	95.60%	4.40%	0.00%	0.00%	144	4.40%	36	878563	907723	861541	268.4	277.3	263.2	3821	2603	2229	268.4	277.3	263.2	1529080.4	531.8	4288.6	467.2	34347	10.5	126	10.5	20.3	2633	3273	3273	4	21.75
10713	10713 (2019-06-30)60sec.agd	60	0	0		6	87	14.5	26	10	338505	3180	196	0	0	94.19%	5.81%	0.00%	0.00%	196	5.81%	49	805636	1155432	1438984	238.6	342.2	426.2	4546	4288	3271	238.6	342.2	426.2	2013640.3	640.2	5806.4	596.5	25805	7.6	135	7.6	4.3	970	3376	3376	4	21.75
10684	10684 (2019-11-03)60sec.agd	60	0	0		20	283	14.2	24	10	990565	2781	622	0	0	81.72%	18.28%	0.00%	0.00%	622	18.28%	155.5	2280742	2334403	2355430	670.2	686	692.2	4149	3945	3904	670.2	686	692.2	4024831.9	1262.9	5622.7	1182.7	82300	24.2	133	24.2	118.8	3895	3403	3403	4	70.75
10691	10691 (2019-07-21)60sec.agd	60	0	0		0	0	0	0	0	0	3780	57	0	0	98.51%	1.49%	0.00%	0.00%	57	1.49%	14.3	548372	892601	857783	142.9	232.6	223.6	4326	2869	3537	142.9	232.6	223.6	1353972	378.2	5629	352.9	19401	5.1	146	5.1	12.6	1856	3837	3837	4	0
10827	10827 (2019-06-30)60sec.agd	60	0	0		1	13	13	13	13	47462	3373	132	3	0	96.15%	3.76%	0.09%	0.00%	135	3.85%	33.8	1091436	1039779	1513690	311.1	296.4	431.5	5722	4067	4675	311.1	296.4	431.5	2136265.5	651.8	7371.8	609	23207	6.6	104	6.6	3	951	3508	3508	4	3.25
10122	10122 (2019-05-05)60sec.agd	60	0	0		4	146	36.5	47	25	720028	3426	381	10	0	89.76%	9.98%	0.26%	0.00%	391	10.24%	97.8	2451661	3158148	1918797	642.3	827.4	502.7	4831	3393	4183	642.3	827.4	502.7	4434672.7	1225.5	6579.2	1161.8	62996	16.5	132	16.5	0	0	3817	3817	4	36.5
10678	10678 (2019-09-29)60sec.agd	60	0	0		1	44	44	44	44	203399	3199	137	0	0	95.89%	4.11%	0.00%	0.00%	137	4.11%	34.3	1338381	1232582	1075036	401.2	369.5	322.3	5765	2904	2633	401.2	369.5	322.3	2113344.4	672.9	6041.8	633.5	52165	15.6	178	15.6	4.6	2563	3336	3336	4	11
10789	10789 (2019-08-11)60sec.agd	60	0	0		0	0	0	0	0	0	3342	20	0	0	99.41%	0.59%	0.00%	0.00%	20	0.59%	5	369586	593116	682193	109.9	176.4	202.9	3499	4218	3227	109.9	176.4	202.9	976610.3	309.2	6103.2	290.5	11413	3.4	78	3.4	10.1	4737	3362	3362	4	0
10711	10711 (2019-06-30)60sec.agd	60	0	0		4	50	12.5	14	11	170475	3603	254	3	0	93.34%	6.58%	0.08%	0.00%	257	6.66%	64.3	1723908	1787689	1766682	446.6	463.1	457.7	4955	4450	4875	446.6	463.1	457.7	3047762.5	827.5	7815.6	789.6	40328	10.4	144	10.4	7.6	698	3860	3860	4	12.5
10121	10121 (2019-05-05)60sec.agd	60	0	0		3	50	16.7	19	13	194945	3087	185	0	0	94.35%	5.65%	0.00%	0.00%	185	5.65%	46.3	882617	1004440	1437762	269.7	307	439.4	4864	2690	3969	269.7	307	439.4	1963433.7	638.4	6092	600.1	26525	8.1	115	8.1	25.5	3668	3272	3272	4	12.5
10790	10790 (2019-08-11)60sec.agd	60	0	0		2	25	12.5	13	12	76336	3295	169	0	0	95.12%	4.88%	0.00%	0.00%	169	4.88%	42.3	784578	1703041	1571662	226.5	491.6	453.7	4056	3308	3955	226.5	491.6	453.7	2446637	730.9	5038.3	706.3	23853	6.9	129	6.9	75.1	3840	3464	3464	4	6.25
10642	10642 (2019-06-02)60sec.agd	60	0	0		5	91	18.2	31	10	341844	3179	289	3	0	91.59%	8.33%	0.09%	0.00%	292	8.41%	73	1160158	1376024	1954609	334.2	396.4	563.1	4140	3712	5325	334.2	396.4	563.1	2657048.2	803.6	7000.6	765.5	24331	7	110	7	6.9	1098	3471	3471	4	22.75
10056	10056 (2019-03-17)60sec.agd	60	0	0		6	78	13	23	10	236416	3290	154	0	0	95.53%	4.47%	0.00%	0.00%	154	4.47%	38.5	1221396	1342510	1080193	354.6	389.8	313.6	3350	2301	2229	354.6	389.8	313.6	2112098.1	658.1	4251.9	613.3	53861	15.6	150	15.6	11.6	2438	3444	3444	4	19.5
10226	10226 (2019-06-09)60sec.agd	60	0	0		1	14	14	14	14	66047	3149	164	0	0	95.05%	4.95%	0.00%	0.00%	164	4.95%	41	914885	1675688	1329495	276.2	505.8	401.3	4615	4502	3393	276.2	505.8	401.3	2326478.4	734.8	5933.5	702.2	32330	9.8	123	9.8	15.5	2971	3313	3313	4	3.5
10521	10521 (2019-10-06)60sec.agd	60	0	0		0	0	0	0	0	0	3051	91	0	0	97.10%	2.90%	0.00%	0.00%	91	2.90%	22.8	620144	1021340	795347	197.4	325.1	253.1	5121	3660	3650	197.4	325.1	253.1	1435371.3	486.8	6071.4	456.8	23886	7.6	137	7.6	9.7	1755	3142	3142	4	0
10262	10262 (2019-06-16)60sec.agd	60	0	0		2	34	17	21	13	102842	3106	126	0	0	96.10%	3.90%	0.00%	0.00%	126	3.90%	31.5	677358	735002	1046069	209.6	227.4	323.7	3826	3441	4343	209.6	227.4	323.7	1446824.9	477.7	5858.4	447.7	23120	7.2	124	7.2	16.3	844	3232	3232	4	8.5
10508	10508 (2019-09-08)60sec.agd	60	0	0		6	79	13.2	23	10	224441	3165	177	0	0	94.70%	5.30%	0.00%	0.00%	177	5.30%	44.3	1183371	1484946	1018317	354.1	444.3	304.7	2933	3328	4098	354.1	444.3	304.7	2154623.2	700.1	5952	644.7	61740	18.5	139	18.5	1.8	438	3342	3342	4	19.75
10560	10560 (2019-10-13)60sec.agd	60	0	0		2	22	11	12	10	65922	3005	314	0	0	90.54%	9.46%	0.00%	0.00%	314	9.46%	78.5	1339300	2349131	1685926	403.5	707.8	508	4385	3425	3686	403.5	707.8	508	3186610.6	1005.9	5683.7	960.1	40264	12.1	123	12.1	9.8	2383	3319	3319	4	5.5
10561	10561 (2019-07-07)60sec.agd	60	0	0		0	0	0	0	0	0	3290	47	1	0	98.56%	1.41%	0.03%	0.00%	48	1.44%	12	626810	1395579	1234404	187.8	418.1	369.8	3728	4191	4978	187.8	418.1	369.8	1965778.4	621.2	7382.1	588.9	22314	6.7	137	6.7	21.9	2910	3338	3338	4	0
10055	10055 (2019-03-17)60sec.agd	60	0	0		3	41	13.7	18	11	136395	3000	137	0	0	95.63%	4.37%	0.00%	0.00%	137	4.37%	34.3	983696	1782598	1113598	313.6	568.2	355	3644	5154	2969	313.6	568.2	355	2320649.5	780.9	5227	739.8	32954	10.5	110	10.5	15.6	1353	3137	3137	4	10.25
10946	10946 (2019-05-19)60sec.agd	60	0	0		12	261	21.8	47	10	1337964	3389	383	84	1	87.87%	9.93%	2.18%	0.03%	468	12.13%	117	1902427	2145333	2128635	493.2	556.2	551.9	7470	5675	5609	493.2	556.2	551.9	3571101.9	961.6	9996.4	925.9	47888	12.4	124	12.4	86.3	4852	3857	3857	4	65.25
10964	10964 (2019-08-25)60sec.agd	60	0	0		8	140	17.5	28	11	570862	3239	257	6	0	92.49%	7.34%	0.17%	0.00%	263	7.51%	65.8	1202080	1078981	1399491	343.3	308.1	399.6	7266	3904	3813	343.3	308.1	399.6	2137234.5	651.6	9087.1	610.3	40469	11.6	146	11.6	26.1	4337	3502	3502	4	35
10161	10161 (2019-04-28)60sec.agd	60	0	0		0	0	0	0	0	0	3646	84	0	0	97.75%	2.25%	0.00%	0.00%	84	2.25%	21	752859	948883	793707	201.8	254.4	212.8	4551	2639	4405	201.8	254.4	212.8	1448152.8	413.7	5206.1	388.2	23622	6.3	121	6.3	1.9	892	3730	3730	4	0
10671	10671 (2019-10-20)60sec.agd	60	0	0		9	126	14	19	10	414228	3503	282	0	0	92.55%	7.45%	0.00%	0.00%	282	7.45%	70.5	841867	989074	1423396	222.4	261.3	376.1	3426	3353	4289	222.4	261.3	376.1	1926931.1	542.6	5252.3	509.1	42024	11.1	156	11.1	3.3	1757	3785	3785	4	31.5
10105	10105 (2019-03-31)60sec.agd	60	0	0		2	23	11.5	12	11	75613	3100	177	0	0	94.60%	5.40%	0.00%	0.00%	177	5.40%	44.3	932998	1572056	1365683	284.7	479.7	416.7	4278	3970	5306	284.7	479.7	416.7	2281871	760.6	5729.5	696.3	34687	10.6	133	10.6	3.9	579	3277	3277	4	5.75
10106	10106 (2019-03-31)60sec.agd	60	0	0		5	80	16	33	10	356446	3301	166	10	1	94.91%	4.77%	0.29%	0.03%	177	5.09%	44.3	1349363	1397288	1796239	388	401.8	516.5	6172	12730	8272	388	401.8	516.5	2645688.7	805.5	16388.2	760.7	33895	9.7	127	9.7	0	22	3478	3478	4	20
10673	10673 (2019-10-20)60sec.agd	60	0	0		0	0	0	0	0	0	3582	39	0	0	98.92%	1.08%	0.00%	0.00%	39	1.08%	9.8	569488	996364	933551	157.3	275.2	257.8	3786	3384	3919	157.3	275.2	257.8	1479383.4	441.7	6115.4	408.6	14441	4	115	4	5	3173	3621	3621	4	0
10664	10664 (2019-06-30)60sec.agd	60	0	0		6	106	17.7	27	13	463683	2900	177	0	0	94.25%	5.75%	0.00%	0.00%	177	5.75%	44.3	838231	830213	1240424	272.4	269.8	403.1	4789	2731	3657	272.4	269.8	403.1	1711881	592.1	5849.8	556.3	23993	7.8	121	7.8	6.3	1040	3077	3077	4	26.5
10796	10796 (2019-09-01)60sec.agd	60	0	0		1	12	12	12	12	48227	2976	120	0	0	96.12%	3.88%	0.00%	0.00%	120	3.88%	30	1286978	722706	1279859	415.7	233.4	413.4	3874	2727	5594	415.7	233.4	413.4	1953626.2	665.2	6123.7	631	24308	7.9	93	7.9	29.5	1937	3096	3096	4	3
10162	10162 (2019-04-28)60sec.agd	60	0	0		1	14	14	14	14	43333	3416	200	0	0	94.47%	5.53%	0.00%	0.00%	200	5.53%	50	974785	1652052	2031516	269.6	456.9	561.8	3933	4635	3610	269.6	456.9	561.8	2794018.4	819.6	6045.7	772.7	31080	8.6	118	8.6	1.4	1700	3616	3616	4	3.5
10661	10661 (2019-06-30)60sec.agd	60	0	0		0	0	0	0	0	0	3388	74	3	0	97.78%	2.14%	0.09%	0.00%	77	2.22%	19.3	723770	895239	702795	208.9	258.4	202.8	5116	3864	4069	208.9	258.4	202.8	1348783.4	427.9	6590.7	389.3	23851	6.9	122	6.9	11.2	2861	3465	3465	4	0
10633	10633 (2019-05-26)60sec.agd	60	0	0		1	11	11	11	11	42603	4088	91	0	0	97.82%	2.18%	0.00%	0.00%	91	2.18%	18.2	842557	1303972	1655112	201.6	312	396.1	2901	2996	3253	201.6	312	396.1	2269282	576.5	4867.2	543	28293	6.8	111	6.8	3.8	797	4179	4179	5	2.2
10551	10551 (2019-06-09)60sec.agd	60	0	0		1	12	12	12	12	39741	4571	122	1	0	97.38%	2.60%	0.02%	0.00%	123	2.62%	24.6	879381	1886527	2383988	187.3	401.9	507.9	3262	4082	4502	187.3	401.9	507.9	3164758.1	739.9	6897.2	674.2	34291	7.3	139	7.3	3.2	682	4694	4694	5	2.4
10209	10209 (2019-05-05)60sec.agd	60	0	0		0	0	0	0	0	0	4608	42	1	0	99.08%	0.90%	0.02%	0.00%	43	0.92%	8.6	822902	1333470	1862333	176.9	286.7	400.4	3934	3497	5018	176.9	286.7	400.4	2433843.5	552.9	7272.3	523.3	23744	5.1	91	5.1	0.5	165	4651	4651	5	0
10528	10528 (2019-09-15)60sec.agd	60	0	0		1	14	14	14	14	56999	4027	142	1	0	96.57%	3.41%	0.02%	0.00%	143	3.43%	28.6	1332126	1529138	2359787	319.5	366.7	565.9	4157	3020	5884	319.5	366.7	565.9	3111497.6	792.9	7811.7	746.2	37763	9.1	113	9.1	20.3	1751	4170	4170	5	2.8
10510	10510 (2019-09-08)60sec.agd	60	0	0		8	210	26.3	64	15	1220783	4144	384	94	0	89.66%	8.31%	2.03%	0.00%	478	10.34%	95.6	3123567	1533007	2268950	675.8	331.7	490.9	7981	4468	5048	675.8	331.7	490.9	4153903.6	959.1	9509.3	898.7	45732	9.9	116	9.9	0.8	325	4622	4622	5	42
10620	10620 (2019-05-19)60sec.agd	60	0	0		5	90	18	28	11	352266	4092	244	4	0	94.29%	5.62%	0.09%	0.00%	248	5.71%	49.6	1358089	1361829	1644409	312.9	313.8	378.9	4987	8686	4747	312.9	313.8	378.9	2530427.8	629.7	9592.8	583	35232	8.1	153	8.1	8.1	1860	4340	4340	5	18
10212	10212 (2019-05-12)60sec.agd	60	0	0		0	0	0	0	0	0	4639	104	0	0	97.81%	2.19%	0.00%	0.00%	104	2.19%	20.8	990757	1379949	1525291	208.9	290.9	321.6	4153	3010	3626	208.9	290.9	321.6	2283061.8	512.3	5513.6	481.4	33306	7	113	7	15.8	2905	4743	4743	5	0
10632	10632 (2019-05-26)60sec.agd	60	0	0		1	22	22	22	22	131901	3988	62	11	0	98.20%	1.53%	0.27%	0.00%	73	1.80%	14.6	667287	836688	1310009	164.3	206	322.6	5962	3346	8851	164.3	206	322.6	1691579.8	442.3	9372.7	416.5	17721	4.4	105	4.4	0.1	177	4061	4061	5	4.4
10488	10488 (2019-09-22)60sec.agd	60	0	0		0	0	0	0	0	0	4333	1	0	0	99.98%	0.02%	0.00%	0.00%	1	0.02%	0.2	199753	697288	564202	46.1	160.9	130.2	2063	1645	1931	46.1	160.9	130.2	918931.8	229.6	2854.5	212	6126	1.4	61	1.4	4.7	1403	4334	4334	5	0
10465	10465 (2019-10-20)60sec.agd	60	0	0		5	66	13.2	17	10	231689	4249	366	0	0	92.07%	7.93%	0.00%	0.00%	366	7.93%	73.2	2348821	3121982	2977722	509	676.5	645.2	4725	4129	3403	509	676.5	645.2	4912286.6	1133.6	5565.2	1064.4	68500	14.8	144	14.8	13.8	2463	4615	4615	5	13.2
10248	10248 (2019-06-02)60sec.agd	60	0	0		6	70	11.7	14	10	228572	4404	299	2	0	93.60%	6.35%	0.04%	0.00%	301	6.40%	60.2	1365039	1276744	1678790	290.1	271.4	356.8	4486	4033	5096	290.1	271.4	356.8	2512318.2	574.7	6475	534	31055	6.6	134	6.6	4.2	619	4705	4705	5	14
10482	10482 (2019-11-03)60sec.agd	60	0	0		3	38	12.7	13	12	137832	4076	169	2	0	95.97%	3.98%	0.05%	0.00%	171	4.03%	34.2	1084799	1139457	1543790	255.4	268.3	363.5	4344	4465	5532	255.4	268.3	363.5	2204186.6	548.2	7743.8	519	29050	6.8	120	6.8	15.9	1828	4247	4247	5	7.6
10476	10476 (2019-10-27)60sec.agd	60	0	0		6	65	10.8	12	10	229857	4018	179	0	0	95.74%	4.26%	0.00%	0.00%	179	4.26%	35.8	1556481	2521500	2094427	370.9	600.8	499	3110	3111	3710	370.9	600.8	499	3628666.4	906	4832.7	864.6	54538	13	123	13	25.7	3006	4197	4197	5	13
10464	10464 (2019-10-20)60sec.agd	60	0	0		0	0	0	0	0	0	4605	265	5	0	94.46%	5.44%	0.10%	0.00%	270	5.54%	54	1814445	2187402	2964597	372.2	448.7	608.1	4693	3860	5869	372.2	448.7	608.1	4106796	896.5	7171.9	842.4	36550	7.5	103	7.5	2.3	622	4875	4875	5	0
10674	10674 (2019-09-29)60sec.agd	60	0	0		5	78	15.6	24	10	298868	4233	165	3	0	96.18%	3.75%	0.07%	0.00%	168	3.82%	33.6	1192171	890580	1753530	270.9	202.4	398.4	3998	4910	5124	270.9	202.4	398.4	2299841.7	552.9	8081	522.6	30489	6.9	127	6.9	6.5	567	4401	4401	5	15.6
10252	10252 (2019-06-09)60sec.agd	60	0	0		8	90	11.3	13	10	303597	4000	471	3	0	89.41%	10.53%	0.07%	0.00%	474	10.59%	94.8	1993533	2572217	3148742	445.6	574.9	703.8	4147	4213	5120	445.6	574.9	703.8	4528250.2	1054.5	6981.5	1012.1	43722	9.8	145	9.8	0.1	96	4474	4474	5	18
10458	10458 (2019-11-03)60sec.agd	60	0	0		2	21	10.5	11	10	76753	4119	156	3	0	96.28%	3.65%	0.07%	0.00%	159	3.72%	31.8	1026737	1432731	1576911	240	334.9	368.6	4698	5670	5088	240	334.9	368.6	2365069.8	587.4	7268	552.8	32480	7.6	131	7.6	47	5962	4278	4278	5	4.2
10184	10184 (2019-06-02)60sec.agd	60	0	0		6	84	14	25	10	282086	4376	206	0	0	95.50%	4.50%	0.00%	0.00%	206	4.50%	41.2	1320462	1827572	2161192	288.2	398.9	471.7	3309	3389	5174	288.2	398.9	471.7	3123201.9	714.9	5432.3	681.6	46662	10.2	144	10.2	8.9	3385	4582	4582	5	16.8
10296	10296 (2019-07-21)60sec.agd	60	0	0		2	21	10.5	11	10	67170	4001	105	0	0	97.44%	2.56%	0.00%	0.00%	105	2.56%	21	1067987	890386	1604328	260.1	216.8	390.7	4178	3643	4158	260.1	216.8	390.7	2123028.9	552.6	6087.9	517.1	27365	6.7	124	6.7	6.3	1185	4106	4106	5	4.2
10258	10258 (2019-06-16)60sec.agd	60	0	0		0	0	0	0	0	0	4013	72	10	0	98.00%	1.76%	0.24%	0.00%	82	2.00%	16.4	750469	953455	1628107	183.3	232.8	397.6	7126	6170	6727	183.3	232.8	397.6	2030520.3	532.1	9507.4	495.9	20829	5.1	105	5.1	16.5	1066	4095	4095	5	0
10200	10200 (2019-03-24)60sec.agd	60	0	0		5	60	12	14	11	222401	3721	310	0	0	92.31%	7.69%	0.00%	0.00%	310	7.69%	62	1509731	2312034	2210245	374.5	573.6	548.3	4777	4368	3896	374.5	573.6	548.3	3536943.9	951.5	5914.4	877.4	45531	11.3	142	11.3	11.2	2180	4031	4031	5	12
10591	10591 (2019-06-02)60sec.agd	60	0	0		11	130	11.8	15	10	398417	3876	450	0	0	89.60%	10.40%	0.00%	0.00%	450	10.40%	90	1439930	2840731	3473529	332.9	656.7	802.9	2319	3341	4138	332.9	656.7	802.9	4712595.3	1122.6	4587.4	1089.4	42526	9.8	105	9.8	3.7	828	4326	4326	5	26
10590	10590 (2019-06-02)60sec.agd	60	0	0		0	0	0	0	0	0	4001	28	0	0	99.31%	0.69%	0.00%	0.00%	28	0.69%	5.6	975478	2458993	1417332	242.1	610.3	351.8	2489	2865	2056	242.1	610.3	351.8	3001172.1	769.4	3601	744.9	31074	7.7	102	7.7	0	0	4029	4029	5	0
10290	10290 (2019-08-04)60sec.agd	60	0	0		5	258	51.6	69	30	1301517	3632	362	13	0	90.64%	9.03%	0.32%	0.00%	375	9.36%	75	1698488	2417682	2071181	423.9	603.4	516.9	4928	5268	5540	423.9	603.4	516.9	3608301.3	970.1	8957.8	900.5	52880	13.2	162	13.2	1.5	1061	4007	4007	5	51.6
10271	10271 (2019-03-31)60sec.agd	60	0	0		2	20	10	10	10	67430	4098	110	0	0	97.39%	2.61%	0.00%	0.00%	110	2.61%	22	878543	1233381	1189589	208.8	293.1	282.7	3647	2723	2544	208.8	293.1	282.7	1925665.7	497.2	4476.8	457.6	31346	7.4	134	7.4	10.1	2972	4208	4208	5	4
10447	10447 (2019-10-13)60sec.agd	60	0	0		0	0	0	0	0	0	3960	108	0	0	97.35%	2.65%	0.00%	0.00%	108	2.65%	21.6	989310	1374784	1565518	243.2	338	384.8	3212	3293	3023	243.2	338	384.8	2306428.4	599.4	5187.5	567	28557	7	109	7	22.2	2719	4068	4068	5	0
10717	10717 (2019-07-21)60sec.agd	60	0	0		4	67	16.8	23	11	329275	4360	369	19	1	91.81%	7.77%	0.40%	0.02%	389	8.19%	77.8	2404920	2108138	3316536	506.4	443.9	698.4	7907	5186	7798	506.4	443.9	698.4	4607309.1	1031.9	10121.1	970.2	64719	13.6	155	13.6	0.7	548	4749	4749	5	13.4
10699	10699 (2019-08-25)60sec.agd	60	0	0		6	100	16.7	22	12	311454	3848	176	0	0	95.63%	4.37%	0.00%	0.00%	176	4.37%	35.2	1049122	1674072	1909903	260.7	416	474.6	4032	2230	2814	260.7	416	474.6	2747890.7	756.7	4796.3	682.9	41590	10.3	111	10.3	39.2	2447	4024	4024	5	20
10703	10703 (2019-07-14)60sec.agd	60	0	0		0	0	0	0	0	0	4320	114	1	0	97.41%	2.57%	0.02%	0.00%	115	2.59%	23	1231552	1426337	2244770	277.7	321.6	506.1	3142	2991	4885	277.7	321.6	506.1	2930895.8	695.9	6378.8	660.9	38899	8.8	122	8.8	2.8	471	4435	4435	5	0
10519	10519 (2019-10-06)60sec.agd	60	0	0		5	83	16.6	33	11	288152	3946	238	0	0	94.31%	5.69%	0.00%	0.00%	238	5.69%	47.6	1135832	1625123	1565148	271.5	388.4	374.1	3572	3293	3746	271.5	388.4	374.1	2526030	640.8	5159.7	603.7	32652	7.8	116	7.8	24.9	3168	4184	4184	5	16.6
10643	10643 (2019-06-02)60sec.agd	60	0	0		0	0	0	0	0	0	3964	293	1	0	93.10%	6.88%	0.02%	0.00%	294	6.90%	58.8	1460104	2452005	2369818	342.9	575.9	556.6	5200	4569	4752	342.9	575.9	556.6	3709483.7	925.9	6184.8	871.2	43032	10.1	134	10.1	2	332	4258	4258	5	0
10143	10143 (2019-04-28)60sec.agd	60	0	0		6	125	20.8	26	12	554435	3565	472	15	0	87.98%	11.65%	0.37%	0.00%	487	12.02%	97.4	2085548	2887640	2745855	514.7	712.6	677.7	6787	3646	3502	514.7	712.6	677.7	4497521	1173.7	7638	1110	65277	16.1	132	16.1	15	1336	4052	4052	5	25
10264	10264 (2019-06-16)60sec.agd	60	0	0		0	0	0	0	0	0	3946	35	0	0	99.12%	0.88%	0.00%	0.00%	35	0.88%	7	955211	605962	1269688	239.9	152.2	318.9	3147	2823	2983	239.9	152.2	318.9	1700507.5	478.4	4766	427.2	20935	5.3	117	5.3	0.9	113	3981	3981	5	0
10594	10594 (2019-06-09)60sec.agd	60	0	0		6	173	28.8	38	11	979356	3779	405	59	2	89.02%	9.54%	1.39%	0.05%	466	10.98%	93.2	2099722	2344484	2713909	494.6	552.3	639.3	9889	3736	4066	494.6	552.3	639.3	4155808	1064.5	10132.3	979	65492	15.4	189	15.4	37.3	4531	4245	4245	5	34.6
10289	10289 (2019-08-04)60sec.agd	60	0	0		2	53	26.5	32	21	283816	3819	87	9	1	97.52%	2.22%	0.23%	0.03%	97	2.48%	19.4	663357	742584	660983	169.4	189.6	168.8	9334	5752	5332	169.4	189.6	168.8	1195145.2	342.7	9897.5	305.2	16834	4.3	152	4.3	13.7	1886	3916	3916	5	10.6
10098	10098 (2019-03-17)60sec.agd	60	0	0		11	254	23.1	46	10	1015494	4771	378	2	0	92.62%	7.34%	0.04%	0.00%	380	7.38%	76	1365016	2394052	2504821	265	464.8	486.3	4137	3969	4179	265	464.8	486.3	3724094.8	779.2	6539.2	723	48179	9.4	136	9.4	3.2	911	5151	5151	5	50.8
10847	10847 (2019-03-10)60sec.agd	60	0	0		0	0	0	0	0	0	4285	115	0	0	97.39%	2.61%	0.00%	0.00%	115	2.61%	23	919629	1251060	1599904	209	284.3	363.6	5399	2734	3370	209	284.3	363.6	2229475.6	556.6	6074.7	506.7	31926	7.3	117	7.3	3.6	1038	4400	4400	5	0
10134	10134 (2019-03-31)60sec.agd	60	0	0		6	99	16.5	21	10	412758	3971	246	6	0	94.03%	5.83%	0.14%	0.00%	252	5.97%	50.4	1288471	1759948	1873536	305.1	416.8	443.7	5818	3508	5136	305.1	416.8	443.7	2875362.9	719.2	8125.8	680.9	36041	8.5	128	8.5	22	4085	4223	4223	5	19.8
11016	11016 (2019-06-09)60sec.agd	60	0	0		10	134	13.4	19	10	424978	3585	823	0	0	81.33%	18.67%	0.00%	0.00%	823	18.67%	164.6	2635845	3103705	4488164	598	704.1	1018.2	3980	3408	4161	598	704.1	1018.2	6060056.1	1429.8	5616.7	1374.8	78769	17.9	103	17.9	0.7	475	4408	4408	5	26.8
10924	10924 (2019-05-26)60sec.agd	60	0	0		0	0	0	0	0	0	4091	50	0	0	98.79%	1.21%	0.00%	0.00%	50	1.21%	10	736704	1492864	1481767	177.9	360.5	357.8	2537	2544	2581	177.9	360.5	357.8	2228678.8	580.8	3523.6	538.2	30240	7.3	112	7.3	39.8	1559	4141	4141	5	0
10881	10881(2019-07-28)60sec.agd	60	0	0		4	53	13.3	16	10	185119	4020	153	0	0	96.33%	3.67%	0.00%	0.00%	153	3.67%	30.6	1138751	1629562	1916448	272.9	390.5	459.2	4277	3301	2966	272.9	390.5	459.2	2761340.1	699.9	4997.6	661.7	43884	10.5	124	10.5	14.2	1260	4173	4173	5	10.6
10840	10840 (2019-04-07)60sec.agd	60	0	0		4	76	19	38	11	376936	4046	166	3	0	95.99%	3.94%	0.07%	0.00%	169	4.01%	33.8	961451	2189010	1090697	228.1	519.3	258.8	5165	4587	5276	228.1	519.3	258.8	2627883.7	660	8513.9	623.5	29543	7	117	7	19.5	2071	4215	4215	5	15.2
10929	10929 (2019-03-24)60sec.agd	60	0	0		0	0	0	0	0	0	4188	142	0	0	96.72%	3.28%	0.00%	0.00%	142	3.28%	28.4	1158189	1411674	1808360	267.5	326	417.6	3217	3214	2942	267.5	326	417.6	2569901	619.3	5041.6	593.5	39684	9.2	132	9.2	5.6	1752	4330	4330	5	0
10129	10129 (2019-04-07)60sec.agd	60	0	0		5	57	11.4	15	10	219305	3880	196	9	0	94.98%	4.80%	0.22%	0.00%	205	5.02%	41	1396919	2485862	2204739	342	608.5	539.7	5399	6154	6054	342	608.5	539.7	3604409.3	925.1	8541.3	882.4	52591	12.9	136	12.9	17.8	4807	4085	4085	5	11.4
10135	10135 (2019-03-31)60sec.agd	60	0	0		0	0	0	0	0	0	4297	28	1	0	99.33%	0.65%	0.02%	0.00%	29	0.67%	5.8	322068	403409	1061170	74.4	93.3	245.3	3058	4181	4178	74.4	93.3	245.3	1180062.9	291.3	6534.8	272.8	10171	2.4	107	2.4	0.3	262	4326	4326	5	0
11058	11058 (2019-09-29)60sec.agd	60	0	0		2	33	16.5	18	15	124332	4013	65	0	0	98.41%	1.59%	0.00%	0.00%	65	1.59%	13	597979	635353	932122	146.6	155.8	228.6	3546	1714	2318	146.6	155.8	228.6	1276755.2	338.9	4335.1	313.1	22295	5.5	107	5.5	28.7	2244	4078	4078	5	6.6
10778	10778 (2019-08-04)60sec.agd	60	0	0		4	74	18.5	24	10	273774	4090	142	0	0	96.64%	3.36%	0.00%	0.00%	142	3.36%	28.4	930756	1583148	979390	219.9	374.1	231.4	3581	3638	2928	219.9	374.1	231.4	2081314.3	524.4	5545.5	491.8	34906	8.2	126	8.2	52.2	4537	4232	4232	5	14.8
10008	10008 (2019-03-03)60sec.agd	60	0	0		0	0	0	0	0	0	4352	75	2	0	98.26%	1.69%	0.05%	0.00%	77	1.74%	15.4	1238965	1666487	2392847	279.7	376.3	540.3	4022	5787	4754	279.7	376.3	540.3	3168269.2	754.5	7692.7	715.3	33920	7.7	103	7.7	0	34	4429	4429	5	0
10132	10132 (2019-03-31)60sec.agd	60	0	0		5	63	12.6	16	10	236847	3571	491	3	0	87.85%	12.08%	0.07%	0.00%	494	12.15%	98.8	1829251	1545770	2835312	450	380.3	697.5	4627	5022	6495	450	380.3	697.5	3711409.2	956.3	9242.1	913	40411	9.9	132	9.9	129.9	2229	4065	4065	5	12.6
10729	10729 (2019-10-06)60sec.agd	60	0	0		1	11	11	11	11	35440	3917	198	0	0	95.19%	4.81%	0.00%	0.00%	198	4.81%	39.6	1438586	1350032	1720800	349.6	328.1	418.2	4637	2676	3258	349.6	328.1	418.2	2617874.8	680.1	5349.9	636.2	43306	10.5	113	10.5	245.8	5000	4115	4115	5	2.2
11034	11034 (2019-06-02)60sec.agd	60	0	0		3	44	14.7	20	11	154735	4611	304	4	0	93.74%	6.18%	0.08%	0.00%	308	6.26%	61.6	1605496	1812157	2296444	326.4	368.4	466.9	4072	3707	4894	326.4	368.4	466.9	3336942.5	741.2	7104.4	678.4	34881	7.1	122	7.1	14.5	1336	4919	4919	5	8.8
11017	11017 (2019-06-09)60sec.agd	60	0	0		4	91	22.8	46	10	455777	3970	135	23	0	96.17%	3.27%	0.56%	0.00%	158	3.83%	31.6	935604	962221	1143175	226.6	233.1	276.9	5822	7023	5549	226.6	233.1	276.9	1762972.8	453.3	8707.9	427.1	26937	6.5	125	6.5	1	558	4128	4128	5	18.2
10872	10872 (2019-10-13)60sec.agd	60	0	0		1	10	10	10	10	28904	3942	151	6	0	96.17%	3.68%	0.15%	0.00%	157	3.83%	31.4	781820	854642	1205635	190.7	208.5	294.1	4783	3974	6272	190.7	208.5	294.1	1671888.5	435.3	7775.1	407.9	19596	4.8	113	4.8	5.4	2880	4099	4099	5	2
10977	10977 (2019-10-20)60sec.agd	60	0	0		3	32	10.7	12	10	125415	3950	324	13	0	92.14%	7.56%	0.30%	0.00%	337	7.86%	67.4	1708476	1075135	2002558	398.5	250.8	467.1	5138	3908	6357	398.5	250.8	467.1	2843421.2	688.8	7792	663.3	38434	9	107	9	0.1	456	4287	4287	5	6.4
10995	10995 (2019-11-03)60sec.agd	60	0	0		3	65	21.7	24	17	675168	4133	156	5	47	95.21%	3.59%	0.12%	1.08%	208	4.79%	41.6	1417083	1343164	1328905	326.4	309.4	306.1	17013	3104	2904	326.4	309.4	306.1	2361821.8	629	17037.9	544.1	33595	7.7	170	7.7	7.1	2866	4341	4341	5	13
10867	10867 (2019-10-20)60sec.agd	60	0	0		0	0	0	0	0	0	4236	44	0	0	98.97%	1.03%	0.00%	0.00%	44	1.03%	8.8	592708	1021500	865638	138.5	238.7	202.3	3238	2705	3192	138.5	238.7	202.3	1464272.6	375.1	4294	342.1	23342	5.5	113	5.5	24	3115	4280	4280	5	0
10114	10114 (2019-03-24)60sec.agd	60	0	0		4	80	20	28	13	346025	4257	206	0	0	95.38%	4.62%	0.00%	0.00%	206	4.62%	41.2	918196	1743423	1929138	205.7	390.6	432.3	3810	3733	4627	205.7	390.6	432.3	2757568	645.7	6124.1	617.9	33309	7.5	119	7.5	25.9	3032	4463	4463	5	16
10208	10208 (2019-03-24)60sec.agd	60	0	0		1	42	42	42	42	292483	4227	182	28	1	95.25%	4.10%	0.63%	0.02%	211	4.75%	42.2	1257151	1869600	1854962	283.3	421.3	418	6908	4236	6129	283.3	421.3	418	2918341.4	697.8	9674.4	657.6	34789	7.8	119	7.8	26.8	4931	4438	4438	5	8.4
10470	10470 (2019-10-27)60sec.agd	60	0	0		4	139	34.8	51	16	662364	4106	211	15	0	94.78%	4.87%	0.35%	0.00%	226	5.22%	45.2	1083184	1510419	1099163	250	348.7	253.7	7343	6183	3780	250	348.7	253.7	2159354.6	552.5	8666.1	498.5	36431	8.4	162	8.4	1	979	4332	4332	5	27.8
10120	10120 (2019-05-05)60sec.agd	60	0	0		0	0	0	0	0	0	4326	31	0	0	99.29%	0.71%	0.00%	0.00%	31	0.71%	6.2	598437	893007	1308322	137.4	205	300.3	3930	2496	3008	137.4	205	300.3	1693308.8	407.8	5013.3	388.6	19446	4.5	126	4.5	4.6	1002	4357	4357	5	0
10666	10666 (2019-09-08)60sec.agd	60	0	0		10	138	13.8	20	10	469929	4888	546	6	0	89.85%	10.04%	0.11%	0.00%	552	10.15%	110.4	2287864	2619162	3617579	420.6	481.5	665	4534	3558	5588	420.6	481.5	665	5018088.2	963.9	7166.1	922.4	51533	9.5	92	9.5	71.6	4711	5440	5440	5	27.6
11004	11004 (2019-06-02)60sec.agd	60	0	0		13	254	19.5	32	10	983492	3827	370	2	0	91.14%	8.81%	0.05%	0.00%	372	8.86%	74.4	939603	1449223	1835590	223.8	345.1	437.1	3922	4940	5413	223.8	345.1	437.1	2520415	622.4	7493.6	600.2	28321	6.7	112	6.7	0.3	346	4199	4199	5	50.8
10888	10888 (2019-08-25)60sec.agd	60	0	0		6	153	25.5	46	18	778256	3953	295	29	0	92.42%	6.90%	0.68%	0.00%	324	7.58%	64.8	1664234	1140593	1220247	389.1	266.7	285.3	6343	2997	2792	389.1	266.7	285.3	2357886.8	589.6	6922.3	551.3	48999	11.5	152	11.5	146	6000	4277	4277	5	30.6
10804	10804 (2019-03-10)60sec.agd	60	0	0		2	22	11	11	11	80201	4917	254	0	0	95.09%	4.91%	0.00%	0.00%	254	4.91%	50.8	1513812	1428133	2048126	292.8	276.2	396.1	4150	3027	4459	292.8	276.2	396.1	2919933.3	604.1	5246.7	564.7	39393	7.6	119	7.6	1.4	574	5171	5171	5	4.4
10089	10089 (2019-03-17)60sec.agd	60	0	0		9	119	13.2	22	10	409641	3662	489	3	0	88.16%	11.77%	0.07%	0.00%	492	11.84%	98.4	1652411	1690405	3352674	397.8	406.9	807.1	5132	2598	5593	397.8	406.9	807.1	4102237.7	1028.7	7188.4	987.5	56107	13.5	124	13.5	60.1	3331	4154	4154	5	23.8
10893	10893 (2019-06-30)60sec.agd	60	0	0		5	116	23.2	45	10	459613	4302	365	1	0	92.16%	7.82%	0.02%	0.00%	366	7.84%	73.2	1901852	2170137	2513130	407.4	464.9	538.4	5676	3146	3844	407.4	464.9	538.4	3826533.4	875.1	6336.9	819.7	66678	14.3	139	14.3	18.5	2767	4668	4668	5	23.2
11002	11002 (2019-05-12)60sec.agd	60	0	0		2	70	35	53	17	587424	4680	91	27	26	97.01%	1.89%	0.56%	0.54%	144	2.99%	28.8	1316032	1513098	1992768	272.8	313.7	413.1	14928	10586	10622	272.8	313.7	413.1	2827106.3	621	19527.9	586.1	31089	6.4	157	6.4	1.7	796	4824	4824	5	14
11014	11014 (2019-06-09)60sec.agd	60	0	0		8	239	29.9	69	10	1193038	4259	489	19	0	89.34%	10.26%	0.40%	0.00%	508	10.66%	101.6	2403322	2082365	1652283	504.2	436.8	346.6	7075	3961	3679	504.2	436.8	346.6	3583607.1	798.3	7602.4	751.8	73216	15.4	130	15.4	3	790	4767	4767	5	47.8
11001	11001 (2019-05-12)60sec.agd	60	0	0		1	16	16	16	16	65083	4451	118	0	0	97.42%	2.58%	0.00%	0.00%	118	2.58%	23.6	1207317	1498790	1731757	264.2	328	379	3743	4179	3480	264.2	328	379	2589009.1	595.7	5544.6	566.6	34221	7.5	113	7.5	5.1	1390	4569	4569	5	3.2
11000	11000 (2019-05-12)60sec.agd	60	0	0		2	46	23	35	11	221455	3941	140	7	1	96.38%	3.42%	0.17%	0.02%	148	3.62%	29.6	1014744	2055005	1935176	248.2	502.6	473.3	7054	8409	4958	248.2	502.6	473.3	2999609.5	763.6	10829.9	733.6	35363	8.6	130	8.6	2.2	597	4089	4089	5	9.2
10133	10133 (2019-04-07)60sec.agd	60	0	0		20	376	18.8	33	10	1937128	4677	435	81	0	90.06%	8.38%	1.56%	0.00%	516	9.94%	86	2612541	2346955	3116345	503.1	451.9	600.1	6015	4514	5751	503.1	451.9	600.1	4695228.9	945.4	9232.1	904.1	56841	10.9	121	10.9	11.2	1506	5193	5193	6	62.66666667
10718	10718 (2019-07-28)60sec.agd	60	0	0		0	0	0	0	0	0	5674	50	1	0	99.11%	0.87%	0.02%	0.00%	51	0.89%	8.5	627255	1300817	1521912	109.6	227.2	265.8	3549	3562	3943	109.6	227.2	265.8	2098044.3	387.8	6301	366.5	20896	3.6	68	3.6	2.7	1411	5725	5725	6	0
10774	10774 (2019-07-28)60sec.agd	60	0	0		0	0	0	0	0	0	5896	114	0	0	98.10%	1.90%	0.00%	0.00%	114	1.90%	19	2210299	3152488	3370637	367.8	524.5	560.8	3955	3672	3549	367.8	524.5	560.8	5117108.2	899.9	5509.1	851.4	70457	11.7	131	11.7	5	3065	6010	6010	6	0
10708	10708 (2019-06-30)60sec.agd	60	0	0		13	229	17.6	40	11	892562	4868	384	4	0	92.62%	7.31%	0.08%	0.00%	388	7.38%	64.7	1659849	1654817	1663442	315.8	314.8	316.5	5329	3844	5790	315.8	314.8	316.5	2874118.5	602.1	7715.7	546.8	66814	12.7	170	12.7	2.4	618	5256	5256	6	38.16666667
10131	10131 (2019-03-31)60sec.agd	60	0	0		0	0	0	0	0	0	5076	17	0	0	99.67%	0.33%	0.00%	0.00%	17	0.33%	2.8	657272	1205112	1562056	129.1	236.6	306.7	2522	2501	3238	129.1	236.6	306.7	2079500	431.5	4806.3	408.3	16888	3.3	84	3.3	0.2	92	5093	5093	6	0
10714	10714 (2019-06-30)60sec.agd	60	0	0		1	12	12	12	12	46499	5152	36	1	0	99.29%	0.69%	0.02%	0.00%	37	0.71%	6.2	628416	1620846	1660151	121.1	312.4	319.9	3485	4943	3790	121.1	312.4	319.9	2403778.2	487.1	6341.8	463.2	25454	4.9	116	4.9	6.6	1301	5189	5189	6	2
10156	10156 (2019-04-14)60sec.agd	60	0	0		2	23	11.5	13	10	99514	4718	197	5	0	95.89%	4.00%	0.10%	0.00%	202	4.11%	33.7	1503616	1444608	2038401	305.6	293.6	414.3	5314	4363	4261	305.6	293.6	414.3	2915961.6	626.8	6955.8	592.7	35857	7.3	120	7.3	16.8	2839	4920	4920	6	3.833333333
10788	10788 (2019-08-11)60sec.agd	60	0	0		6	107	17.8	30	10	414057	4864	208	1	0	95.88%	4.10%	0.02%	0.00%	209	4.12%	34.8	1431307	2443152	2027283	282.1	481.6	399.6	4876	3170	5251	282.1	481.6	399.6	3482457.1	740.6	6788.2	686.5	42511	8.4	117	8.4	13.2	1653	5073	5073	6	17.83333333
10154	10154 (2019-09-01)60sec.agd	60	0	0		13	375	28.8	70	10	1575849	4972	498	18	0	90.60%	9.07%	0.33%	0.00%	516	9.40%	86	2038127	1747712	3256081	371.4	318.5	593.3	4590	3284	5380	371.4	318.5	593.3	4220251.5	827.4	6788.9	769	84761	15.4	190	15.4	2.1	487	5488	5488	6	62.5
10722	10722 (2019-08-18)60sec.agd	60	0	0		1	12	12	12	12	79372	5299	67	9	6	98.48%	1.25%	0.17%	0.11%	82	1.52%	13.7	610381	1284833	1160890	113.4	238.8	215.7	5332	38484	32161	113.4	238.8	215.7	1836035.5	363.7	50435.9	341.2	22407	4.2	121	4.2	16.3	4489	5381	5381	6	2
10776	10776 (2019-07-28)60sec.agd	60	0	0		6	78	13	17	11	263454	5808	440	0	0	92.96%	7.04%	0.00%	0.00%	440	7.04%	73.3	2209933	3319732	4497365	353.7	531.3	719.8	4401	5184	5146	353.7	531.3	719.8	6010883.2	1031	6011.3	962	56309	9	129	9	35	3541	6248	6248	6	13
10677	10677 (2019-09-29)60sec.agd	60	0	0		0	0	0	0	0	0	4926	134	0	0	97.35%	2.65%	0.00%	0.00%	134	2.65%	22.3	1145749	2151083	2568718	226.4	425.1	507.7	3455	3194	3510	226.4	425.1	507.7	3540933.6	732.7	4774.6	699.8	39674	7.8	116	7.8	0.4	632	5060	5060	6	0
10167	10167 (2019-04-28)60sec.agd	60	0	0		17	272	16	33	10	957980	5091	452	0	0	91.85%	8.15%	0.00%	0.00%	452	8.15%	75.3	2539447	2146948	2908217	458.1	387.3	524.7	4769	2670	4035	458.1	387.3	524.7	4417680.7	852.3	5553.8	797	75132	13.6	135	13.6	23.6	5000	5543	5543	6	45.33333333
10171	10171 (2019-09-15)60sec.agd	60	0	0		7	148	21.1	35	10	575194	5191	314	9	0	94.14%	5.69%	0.16%	0.00%	323	5.86%	53.8	1808669	2029467	2662728	328	368.1	482.9	4491	3005	6571	328	368.1	482.9	3805277.9	740.8	7197.9	690.1	56021	10.2	125	10.2	67.5	4954	5514	5514	6	24.66666667
10160	10160 (2019-04-28)60sec.agd	60	0	0		7	241	34.4	52	10	1209305	5051	293	39	0	93.83%	5.44%	0.72%	0.00%	332	6.17%	55.3	1742981	2576704	2381427	323.8	478.7	442.4	7792	4658	4333	323.8	478.7	442.4	3917726.5	802.3	8520.9	727.8	60285	11.2	168	11.2	4.3	950	5383	5383	6	40.16666667
10159	10159 (2019-07-28)60sec.agd	60	0	0		7	171	24.4	51	11	649044	6055	305	3	0	95.16%	4.79%	0.05%	0.00%	308	4.84%	51.3	2541644	1936190	2388254	399.4	304.3	375.3	5270	3412	3930	399.4	304.3	375.3	3989052.9	671.2	6535.1	626.9	55142	8.7	125	8.7	11.6	2104	6363	6363	6	28.5
10672	10672 (2019-10-20)60sec.agd	60	0	0		0	0	0	0	0	0	6411	39	0	0	99.40%	0.60%	0.00%	0.00%	39	0.60%	6.5	764421	1110770	1603322	118.5	172.2	248.6	2999	4127	3117	118.5	172.2	248.6	2094944.1	355.9	5622.7	324.8	18161	2.8	114	2.8	3.3	2316	6450	6450	6	0
10811	10811 (2019-03-10)60sec.agd	60	0	0		4	74	18.5	30	11	456968	5122	178	44	8	95.70%	3.33%	0.82%	0.15%	230	4.30%	38.3	1709148	1082110	1681425	319.3	202.2	314.2	10514	3557	3949	319.3	202.2	314.2	2630463.6	524.3	11161.3	491.5	48310	9	159	9	0.2	267	5352	5352	6	12.33333333
10651	10651 (2019-08-11)60sec.agd	60	0	0		6	142	23.7	41	11	614978	5230	260	1	0	95.25%	4.74%	0.02%	0.00%	261	4.75%	43.5	1965289	2221427	2276173	357.9	404.6	414.5	6484	4610	4667	357.9	404.6	414.5	3738724.7	727.2	7503	680.9	47270	8.6	167	8.6	16.9	2760	5491	5491	6	23.66666667
10110	10110 (2019-04-07)60sec.agd	60	0	0		13	192	14.8	28	10	695834	4608	330	0	0	93.32%	6.68%	0.00%	0.00%	330	6.68%	55	1960549	1777303	2567253	397	359.9	519.9	4098	2756	3355	397	359.9	519.9	3686915.6	797.6	4978.7	746.6	60156	12.2	131	12.2	0.5	196	4938	4938	6	32
10112	10112 (2019-03-24)60sec.agd	60	0	0		0	0	0	0	0	0	5225	40	0	0	99.24%	0.76%	0.00%	0.00%	40	0.76%	6.7	671585	1719955	1433544	127.6	326.7	272.3	3915	3578	3256	127.6	326.7	272.3	2337588.5	472.7	5334.4	444	24304	4.6	111	4.6	37.2	2962	5265	5265	6	0
10644	10644 (2019-06-02)60sec.agd	60	0	0		2	20	10	10	10	63935	5156	230	0	0	95.73%	4.27%	0.00%	0.00%	230	4.27%	38.3	1657510	2552821	1511488	307.7	474	280.6	4690	3125	3647	307.7	474	280.6	3398357	663.1	5553.5	631	64533	12	123	12	0.6	532	5386	5386	6	3.333333333
10648	10648 (2019-06-23)60sec.agd	60	0	0		12	166	13.8	22	10	638093	5069	668	1	0	88.34%	11.64%	0.02%	0.00%	669	11.66%	111.5	2467060	3489396	3078599	430	608.1	536.5	4690	4776	3744	430	608.1	536.5	5266881.6	982.5	6383.5	917.9	63649	11.1	148	11.1	18.3	1261	5738	5738	6	27.66666667
10823	10823 (2019-03-17)60sec.agd	60	0	0		1	27	27	27	27	90819	5941	150	8	0	97.41%	2.46%	0.13%	0.00%	158	2.59%	26.3	1301764	1877216	2011304	213.4	307.8	329.8	6074	7228	4361	213.4	307.8	329.8	3043661.2	536.6	8462.9	499	34889	5.7	142	5.7	0.1	83	6099	6099	6	4.5
10203	10203 (2019-03-24)60sec.agd	60	0	0		4	57	14.3	24	10	207769	5042	258	2	0	95.10%	4.87%	0.04%	0.00%	260	4.90%	43.3	1194881	1884450	2287801	225.4	355.4	431.5	5218	3668	6436	225.4	355.4	431.5	3195766.9	641.6	9061.1	602.7	45996	8.7	123	8.7	10	1604	5302	5302	6	9.5
10640	10640 (2019-05-26)60sec.agd	60	0	0		4	50	12.5	16	11	167200	5048	291	4	0	94.48%	5.45%	0.07%	0.00%	295	5.52%	49.2	2044775	2110666	2924754	382.7	395	547.4	5023	4214	6699	382.7	395	547.4	4146106.8	820.8	8950.2	776	40490	7.6	123	7.6	9.1	487	5343	5343	6	8.333333333
10636	10636 (2019-05-26)60sec.agd	60	0	0		0	0	0	0	0	0	5856	88	0	0	98.52%	1.48%	0.00%	0.00%	88	1.48%	14.7	881406	1301086	2037499	148.3	218.9	342.8	2579	2054	3692	148.3	218.9	342.8	2573150.5	467.8	4201.2	432.9	20848	3.5	56	3.5	0.5	173	5944	5944	6	0
10844	10844 (2019-03-10)60sec.agd	60	0	0		1	12	12	12	12	40541	5026	196	1	0	96.23%	3.75%	0.02%	0.00%	197	3.77%	32.8	1205072	1909989	1497136	230.7	365.7	286.6	3747	5370	4437	230.7	365.7	286.6	2709552.1	546.8	6852.4	518.8	43992	8.4	123	8.4	34.4	3041	5223	5223	6	2
10272	10272 (2019-03-31)60sec.agd	60	0	0		13	172	13.2	18	10	703713	5066	647	16	2	88.40%	11.29%	0.28%	0.03%	665	11.60%	110.8	2785874	3461777	3085510	486.1	604	538.4	7703	6063	7897	486.1	604	538.4	5409747.3	988.9	11184.4	943.9	77181	13.5	133	13.5	1.2	360	5731	5731	6	28.66666667
10090	10090 (2019-03-17)60sec.agd	60	0	0		20	340	17	29	10	1164713	3982	801	2	0	83.22%	16.74%	0.04%	0.00%	803	16.78%	133.8	2413600	2604776	4580554	504.4	544.4	957.3	4105	3842	4550	504.4	544.4	957.3	5795843.2	1271.4	6673.1	1211.3	61133	12.8	132	12.8	8.5	1384	4785	4785	6	56.66666667
10196	10196 (2019-05-19)60sec.agd	60	0	0		13	240	18.5	42	10	1395752	4953	558	18	68	88.49%	9.97%	0.32%	1.21%	644	11.51%	107.3	3188279	3008483	4365925	569.6	537.5	780	14162	6003	4647	569.6	537.5	780	6186872.7	1202.9	14647.6	1105.4	97017	17.3	161	17.3	4.2	914	5597	5597	6	40
10194	10194 (2019-05-05)60sec.agd	60	0	0		2	30	15	16	14	137969	5670	135	7	0	97.56%	2.32%	0.12%	0.00%	142	2.44%	23.7	1906557	2963035	3060737	328	509.8	526.6	7054	3852	3233	328	509.8	526.6	4667188.3	860.3	8160.4	803	72878	12.5	148	12.5	8.8	1251	5812	5812	6	5
10824	10824 (2019-03-24)60sec.agd	60	0	0		6	178	29.7	38	11	819865	4695	286	1	0	94.24%	5.74%	0.02%	0.00%	287	5.76%	47.8	1752956	1684945	1509157	351.9	338.2	302.9	5452	3696	4000	351.9	338.2	302.9	2861721.4	625	6374.8	574.4	53232	10.7	118	10.7	3	434	4982	4982	6	29.66666667
10623	10623 (2019-05-19)60sec.agd	60	0	0		5	80	16	22	11	268651	4692	376	0	0	92.58%	7.42%	0.00%	0.00%	376	7.42%	62.7	1801513	2846789	2397374	355.5	561.7	473	3704	3661	4278	355.5	561.7	473	4134859	851.5	5467.2	815.9	50597	10	123	10	0.2	508	5068	5068	6	13.33333333
10093	10093 (2019-03-17)60sec.agd	60	0	0		2	31	15.5	19	12	110679	6019	211	1	0	96.60%	3.39%	0.02%	0.00%	212	3.40%	35.3	1750167	2385756	2581374	280.9	382.9	414.3	7093	3848	4048	280.9	382.9	414.3	3926628.1	676.3	8321.7	630.2	59802	9.6	134	9.6	2.8	651	6231	6231	6	5.166666667
10783	10783 (2019-08-25)60sec.agd	60	0	0		1	22	22	22	22	75823	4947	193	0	0	96.25%	3.75%	0.00%	0.00%	193	3.75%	32.2	1440367	2264350	1965510	280.2	440.5	382.4	4484	3148	3586	280.2	440.5	382.4	3326434.7	706.6	4932.4	647.2	58506	11.4	148	11.4	6.2	3732	5140	5140	6	3.666666667
10099	10099 (2019-03-17)60sec.agd	60	0	0		12	231	19.3	40	10	795412	5121	570	4	0	89.92%	10.01%	0.07%	0.00%	574	10.08%	95.7	2096885	2756802	4626442	368.2	484.1	812.4	5734	5128	6111	368.2	484.1	812.4	5779346.8	1077	8709.5	1014.8	66302	11.6	125	11.6	0.2	533	5695	5695	6	38.5
10126	10126 (2019-05-05)60sec.agd	60	0	0		2	22	11	12	10	75305	6162	96	0	0	98.47%	1.53%	0.00%	0.00%	96	1.53%	16	804586	1939210	1924257	128.6	309.9	307.5	3797	4808	4229	128.6	309.9	307.5	2847921.9	491.5	5596.9	455.1	32327	5.2	127	5.2	2.8	562	6258	6258	6	3.666666667
10153	10153 (2019-04-28)60sec.agd	60	0	0		0	0	0	0	0	0	5802	145	1	2	97.51%	2.44%	0.02%	0.03%	148	2.49%	24.7	1274552	2442013	2793537	214.2	410.4	469.5	6299	6011	6823	214.2	410.4	469.5	3923233.3	703.8	10273.6	659.4	45988	7.7	106	7.7	1.3	925	5950	5950	6	0
10127	10127 (2019-05-05)60sec.agd	60	0	0		0	0	0	0	0	0	6572	72	0	0	98.92%	1.08%	0.00%	0.00%	72	1.08%	12	1398306	3106137	1821711	210.5	467.5	274.2	4257	3750	3563	210.5	467.5	274.2	3862897.6	621	5473.1	581.4	45391	6.8	130	6.8	1.6	385	6644	6644	6	0
10610	10610 (2019-05-19)60sec.agd	60	0	0		9	104	11.6	14	10	371226	5671	494	1	0	91.97%	8.01%	0.02%	0.00%	495	8.03%	82.5	2005937	1737640	3564913	325.3	281.8	578.2	4714	3305	4963	325.3	281.8	578.2	4444297.6	764.8	6239.3	720.8	49906	8.1	113	8.1	1.8	1553	6166	6166	6	17.33333333
10612	10612 (2019-05-19)60sec.agd	60	0	0		19	242	12.7	19	10	957301	4771	746	3	0	86.43%	13.51%	0.05%	0.00%	749	13.57%	124.8	2426490	3213640	3763509	439.6	582.2	681.8	4886	4085	5535	439.6	582.2	681.8	5511745.3	1059.6	7561.5	998.5	74027	13.4	129	13.4	2.1	400	5520	5520	6	40.33333333
10187	10187 (2019-05-05)60sec.agd	60	0	0		1	12	12	12	12	44009	4774	174	0	0	96.48%	3.52%	0.00%	0.00%	174	3.52%	29	1536006	2342090	1469484	310.4	473.3	297	5621	3539	4734	310.4	473.3	297	3162923.2	666.7	6091.9	639.2	57344	11.6	138	11.6	0	41	4948	4948	6	2
10606	10606 (2019-08-18)60sec.agd	60	0	0		3	37	12.3	14	11	143586	4923	275	0	0	94.71%	5.29%	0.00%	0.00%	275	5.29%	45.8	1849192	1802068	1682424	355.8	346.7	323.7	3666	2783	3365	355.8	346.7	323.7	3081803.1	625	4943.5	592.9	37489	7.2	113	7.2	1	547	5198	5198	6	6.166666667
10828	10828 (2019-03-10)60sec.agd	60	0	0		10	226	22.6	32	11	1055800	5601	367	36	0	93.29%	6.11%	0.60%	0.00%	403	6.71%	67.2	1880762	1573082	2207856	313.3	262	367.7	6046	4079	7870	313.3	262	367.7	3299466.7	577.6	9589.8	549.5	37063	6.2	125	6.2	2.9	1024	6004	6004	6	37.66666667
10637	10637 (2019-05-26)60sec.agd	60	0	0		32	495	15.5	33	10	1711296	4263	1074	0	0	79.88%	20.12%	0.00%	0.00%	1074	20.12%	179	2601376	4060409	5516521	487.4	760.8	1033.6	4537	3890	5016	487.4	760.8	1033.6	7327078.7	1424	6096.8	1372.9	80963	15.2	127	15.2	4.7	1267	5337	5337	6	82.5
10549	10549 (2019-06-02)60sec.agd	60	0	0		4	77	19.3	26	13	303255	4957	213	2	0	95.84%	4.12%	0.04%	0.00%	215	4.16%	35.8	1413391	2868437	2774206	273.3	554.6	536.4	5156	3329	4671	273.3	554.6	536.4	4233417.5	867.2	7214.4	818.5	50198	9.7	126	9.7	48.9	3375	5172	5172	6	12.83333333
10024	10024 (2019-03-17)60sec.agd	60	0	0		0	0	0	0	0	0	5197	92	0	0	98.26%	1.74%	0.00%	0.00%	92	1.74%	15.3	1277442	2923692	1821793	241.5	552.8	344.4	3338	3502	3511	241.5	552.8	344.4	3674066.2	734.9	5237.2	694.7	45914	8.7	115	8.7	0.2	292	5289	5289	6	0
10928	10928 (2019-03-24)60sec.agd	60	0	0		0	0	0	0	0	0	4872	85	5	0	98.19%	1.71%	0.10%	0.00%	90	1.81%	15	1036959	1630184	1571961	209	328.5	316.8	3821	4668	5156	209	328.5	316.8	2490751.9	533.4	7935.7	502	27137	5.5	139	5.5	1.4	978	4962	4962	6	0
10074	10074 (2019-03-24)60sec.agd	60	0	0		0	0	0	0	0	0	5603	32	0	0	99.43%	0.57%	0.00%	0.00%	32	0.57%	5.3	1023435	1066750	1126696	181.6	189.3	199.9	3203	2877	3586	181.6	189.3	199.9	1858714.2	349	5174.5	329.9	21085	3.7	91	3.7	0.4	175	5635	5635	6	0
10907	10907 (2019-05-05)60sec.agd	60	0	0		3	33	11	12	10	136578	4933	354	4	0	93.23%	6.69%	0.08%	0.00%	358	6.77%	59.7	2118463	1313972	1779562	400.4	248.3	336.3	5342	3076	4043	400.4	248.3	336.3	3062882.4	604.9	6340.8	578.9	30467	5.8	121	5.8	0.1	210	5291	5291	6	5.5
10257	10257 (2019-08-18)60sec.agd	60	0	0		1	13	13	13	13	41879	6072	206	1	0	96.70%	3.28%	0.02%	0.00%	207	3.30%	34.5	2203360	2725277	2978395	350.9	434	474.3	3639	3956	4858	350.9	434	474.3	4599213.7	764.9	7099.5	732.5	70927	11.3	124	11.3	0.1	155	6279	6279	6	2.166666667
11006	11006 (2019-05-19)60sec.agd	60	0	0		16	242	15.1	26	10	1021501	5037	470	55	0	90.56%	8.45%	0.99%	0.00%	525	9.44%	87.5	2639182	2722473	3936703	474.5	489.5	707.8	6647	4887	5669	474.5	489.5	707.8	5465781.9	1041.5	7667.3	982.7	71685	12.9	180	12.9	0.8	317	5562	5562	6	40.33333333
10300	10300 (2019-07-21)60sec.agd	60	0	0		6	310	51.7	125	11	1771362	5237	410	86	0	91.35%	7.15%	1.50%	0.00%	496	8.65%	82.7	2479075	1713528	3102908	432.4	298.9	541.2	7700	4596	5470	432.4	298.9	541.2	4325509.1	803.6	8534.6	754.5	77549	13.5	168	13.5	11.5	2617	5733	5733	6	51.66666667
10994	10994 (2019-11-03)60sec.agd	60	0	0		1	13	13	13	13	50818	5096	198	7	0	96.13%	3.74%	0.13%	0.00%	205	3.87%	34.2	1395196	1494855	2128425	263.2	282	401.5	6254	2746	3070	263.2	282	401.5	2951500.7	595.2	7064.7	556.8	33615	6.3	120	6.3	2.9	1464	5301	5301	6	2.166666667
11012	11012 (2019-06-02)60sec.agd	60	0	0		6	76	12.7	16	10	298483	5305	499	7	0	91.29%	8.59%	0.12%	0.00%	506	8.71%	84.3	2976109	3236464	4231839	512.2	557	728.2	7239	3325	3832	512.2	557	728.2	6102490.1	1108.2	7757.4	1050.2	64180	11	127	11	9.1	1316	5811	5811	6	12.66666667
10990	10990 (2019-10-20)60sec.agd	60	0	0		0	0	0	0	0	0	5974	182	1	0	97.03%	2.96%	0.02%	0.00%	183	2.97%	30.5	1496658	1038478	1337736	243.1	168.7	217.3	4283	2912	3652	243.1	168.7	217.3	2260079.5	386.5	6337.3	367.1	29330	4.8	116	4.8	0.7	449	6157	6157	6	0
10078	10078 (2019-03-24)60sec.agd	60	0	0		2	40	20	28	12	141626	6408	262	0	0	96.07%	3.93%	0.00%	0.00%	262	3.93%	43.7	2059801	3965354	4548056	308.8	594.5	681.9	3187	3724	3455	308.8	594.5	681.9	6375862.8	1000.2	4744.6	955.9	84147	12.6	127	12.6	5.8	2709	6670	6670	6	6.666666667
10207	10207 (2019-03-24)60sec.agd	60	0	0		3	40	13.3	17	10	163096	4443	136	2	0	96.99%	2.97%	0.04%	0.00%	138	3.01%	23	1007653	1848535	1952211	220	403.5	426.2	4465	5797	4333	220	403.5	426.2	2871162.5	665.5	7493.2	626.8	31957	7	126	7	0.9	411	4581	4581	6	6.666666667
10086	10086 (2019-05-05)60sec.agd	60	0	0		0	0	0	0	0	0	5656	179	0	0	96.93%	3.07%	0.00%	0.00%	179	3.07%	29.8	1707663	2855194	3713273	292.7	489.3	636.4	4063	2845	4307	292.7	489.3	636.4	4985643.6	895.4	5150.7	854.4	57668	9.9	141	9.9	0.3	296	5835	5835	6	0
10267	10267 (2019-06-16)60sec.agd	60	0	0		0	0	0	0	0	0	5202	26	0	0	99.50%	0.50%	0.00%	0.00%	26	0.50%	4.3	429957	858787	1266803	82.2	164.3	242.3	2657	2332	2322	82.2	164.3	242.3	1589706.9	324.4	3234.4	304.1	17821	3.4	121	3.4	2.2	481	5228	5228	6	0
10073	10073 (2019-03-24)60sec.agd	60	0	0		10	121	12.1	15	10	393605	4729	382	1	0	92.51%	7.47%	0.02%	0.00%	383	7.49%	63.8	1615503	2560298	3727437	316	500.8	729.2	4405	3241	7724	316	500.8	729.2	4801954	1007	9464.1	939.3	39457	7.7	129	7.7	1.5	459	5112	5112	6	20.16666667
10922	10922 (2019-06-02)60sec.agd	60	0	0		2	22	11	11	11	65236	5523	195	0	0	96.59%	3.41%	0.00%	0.00%	195	3.41%	32.5	1731459	1603142	1678432	302.8	280.4	293.5	4132	2979	4351	302.8	280.4	293.5	2895712.1	535.2	5872.1	506.4	45549	8	135	8	8.9	1465	5718	5718	6	3.666666667
10206	10206 (2019-03-24)60sec.agd	60	0	0		2	24	12	14	10	73908	5411	162	0	1	97.08%	2.91%	0.00%	0.02%	163	2.92%	27.2	2407054	3353058	2744478	431.8	601.6	492.4	5032	6126	5851	431.8	601.6	492.4	4956719.3	927.6	9853.1	889.3	65712	11.8	116	11.8	1.6	417	5574	5574	6	4
10931	10931 (2019-03-24)60sec.agd	60	0	0		4	68	17	26	10	210207	4536	197	1	0	95.82%	4.16%	0.02%	0.00%	198	4.18%	33	965606	1834256	683956	204	387.5	144.5	3516	3329	5144	204	387.5	144.5	2182816	488.8	7064.4	461.1	43843	9.3	132	9.3	32.1	2695	4734	4734	6	11.33333333
10934	10934 (2019-03-24)60sec.agd	60	0	0		6	105	17.5	27	13	547830	4678	245	24	12	94.33%	4.94%	0.48%	0.24%	281	5.67%	46.8	1565645	1591944	1181012	315.7	321	238.2	10880	5743	6706	315.7	321	238.2	2525929.4	555	12961.5	509.4	42533	8.6	167	8.6	0.7	650	4959	4959	6	17.5
10084	10084 (2019-03-24)60sec.agd	60	0	0		0	0	0	0	0	0	5081	120	0	0	97.69%	2.31%	0.00%	0.00%	120	2.31%	20	1216067	2007514	3073158	233.8	386	590.9	3716	2979	3144	233.8	386	590.9	3866940.8	787.3	4925.8	743.5	31323	6	114	6	5.3	1191	5201	5201	6	0
10580	10580 (2019-06-02)60sec.agd	60	0	0		7	82	11.7	14	10	294871	6760	272	3	0	96.09%	3.87%	0.04%	0.00%	275	3.91%	45.8	1715220	1688368	2248274	243.8	240	319.6	4339	3147	5207	243.8	240	319.6	3293524.3	495.3	6976.8	468.2	43197	6.1	131	6.1	9.6	3542	7035	7035	6	13.66666667
10920	10920 (2019-05-12)60sec.agd	60	0	0		4	107	26.8	39	11	659206	5048	257	63	0	94.04%	4.79%	1.17%	0.00%	320	5.96%	53.3	2023185	2011536	2276030	376.9	374.7	424	7710	3895	4330	376.9	374.7	424	3649639.3	728.2	8133.7	679.9	63938	11.9	175	11.9	33.9	4599	5368	5368	6	17.83333333
10984	10984 (2019-10-06)60sec.agd	60	0	0		0	0	0	0	0	0	4839	239	0	0	95.29%	4.71%	0.00%	0.00%	239	4.71%	39.8	1547546	1855972	2279463	304.8	365.5	448.9	4714	2594	3802	304.8	365.5	448.9	3321969.6	729.2	5073.4	654.2	51320	10.1	122	10.1	2.8	766	5078	5078	6	0
10511	10511 (2019-09-08)60sec.agd	60	0	0		18	442	24.6	63	10	2094900	4765	862	64	0	83.73%	15.15%	1.12%	0.00%	926	16.27%	154.3	3409105	2917858	4544215	599	512.7	798.5	5951	6070	5757	599	512.7	798.5	6386374.7	1175.9	8841.5	1122.2	72937	12.8	122	12.8	51.5	3304	5691	5691	6	73.66666667
10980	10980 (2019-07-28)60sec.agd	60	0	0		6	78	13	17	11	263454	5808	440	0	0	92.96%	7.04%	0.00%	0.00%	440	7.04%	73.3	2209933	3319732	4497365	353.7	531.3	719.8	4401	5184	5146	353.7	531.3	719.8	6010883.2	1031	6011.3	962	56309	9	129	9	35	3541	6248	6248	6	13
10516	10516 (2019-10-06)60sec.agd	60	0	0		5	79	15.8	22	11	275464	4826	198	0	0	96.06%	3.94%	0.00%	0.00%	198	3.94%	33	1504830	2149319	2389254	299.5	427.8	475.6	3469	3217	3288	299.5	427.8	475.6	3548608.2	751	4697.5	706.3	45022	9	127	9	68.1	4437	5024	5024	6	13.16666667
10047	10047 (2019-03-03)60sec.agd	60	0	0		4	76	19	31	10	333206	5034	192	18	1	95.98%	3.66%	0.34%	0.02%	211	4.02%	35.2	1337726	1617786	2071658	255	308.4	395	5232	5232	7804	255	308.4	395	2949323.5	591.2	10204.9	562.3	39559	7.5	125	7.5	0.1	279	5245	5245	6	12.66666667
10225	10225 (2019-06-09)60sec.agd	60	0	0		1	39	39	39	39	147854	6076	119	0	0	98.08%	1.92%	0.00%	0.00%	119	1.92%	19.8	1111446	2988525	1738388	179.4	482.4	280.6	3606	3147	3345	179.4	482.4	280.6	3631609.4	617	4588.5	586.2	40489	6.5	110	6.5	18.9	3687	6195	6195	6	6.5
10657	10657 (2019-11-03)60sec.agd	60	0	0		10	129	12.9	30	10	463161	5841	207	0	0	96.58%	3.42%	0.00%	0.00%	207	3.42%	34.5	1174546	1920966	1660899	194.2	317.6	274.6	3910	3656	3107	194.2	317.6	274.6	2797901.7	498	5319.8	462.6	44842	7.4	123	7.4	1.3	483	6048	6048	6	21.5
10118	10118 (2019-05-05)60sec.agd	60	0	0		3	125	41.7	43	40	501523	4620	239	0	0	95.08%	4.92%	0.00%	0.00%	239	4.92%	39.8	1333746	1702972	1593336	274.5	350.5	327.9	5014	3606	4099	274.5	350.5	327.9	2686579.9	613.4	6144.7	552.9	43852	9	140	9	2.8	2427	4859	4859	6	20.83333333
10662	10662 (2019-06-30)60sec.agd	60	0	0		0	0	0	0	0	0	6121	11	1	0	99.80%	0.18%	0.02%	0.00%	12	0.20%	2	738065	935817	1149504	120.3	152.6	187.4	4503	3948	4755	120.3	152.6	187.4	1655854.1	296.8	7646.8	270	17710	2.9	106	2.9	3.1	1195	6133	6133	6	0
10227	10227 (2019-09-08)60sec.agd	60	0	0		4	98	24.5	38	11	372528	4765	231	9	3	95.15%	4.61%	0.18%	0.06%	243	4.85%	40.5	1580185	1752917	1514360	315.5	350	302.4	9653	8714	10631	315.5	350	302.4	2804102.1	595.7	15197.3	559.9	37884	7.6	119	7.6	4.1	561	5008	5008	6	16.33333333
10116	10116 (2019-03-24)60sec.agd	60	0	0		15	282	18.8	53	10	981825	4600	643	0	0	87.74%	12.26%	0.00%	0.00%	643	12.26%	107.2	2338839	3941949	4138607	446.1	751.8	789.4	4080	3737	3881	446.1	751.8	789.4	6175532.2	1240.3	5483	1177.9	89170	17	131	17	0.9	220	5243	5243	6	47
10062	10062 (2019-03-10)60sec.agd	60	0	0		0	0	0	0	0	0	5097	172	0	0	96.74%	3.26%	0.00%	0.00%	172	3.26%	28.7	1787515	1552331	2789252	339.3	294.6	529.4	4527	4238	4127	339.3	294.6	529.4	3658533.6	741.9	5769.6	694.4	33086	6.3	124	6.3	6.1	3406	5269	5269	6	0
10293	10293 (2019-07-28)60sec.agd	60	0	0		10	365	36.5	55	21	1829082	4728	456	45	1	90.40%	8.72%	0.86%	0.02%	502	9.60%	83.7	2331642	1819286	2431777	445.8	347.9	465	5913	4139	8733	445.8	347.9	465	3828824.3	795.3	9884.6	732.1	66861	12.8	147	12.8	62.6	4910	5230	5230	6	60.83333333
10287	10287 (2019-07-14)60sec.agd	60	0	0		1	11	11	11	11	45085	5518	236	0	0	95.90%	4.10%	0.00%	0.00%	236	4.10%	39.3	1368984	2639432	1947629	237.9	458.7	338.5	3700	3818	4357	237.9	458.7	338.5	3554430.6	646.5	5564.6	617.7	45453	7.9	127	7.9	3.3	1172	5754	5754	6	1.833333333
11037	11037 (2019-09-15)60sec.agd	60	0	0		8	161	20.1	44	11	796420	4908	423	64	0	90.97%	7.84%	1.19%	0.00%	487	9.03%	81.2	1971351	2104568	2356621	365.4	390.1	436.8	6872	4417	5908	365.4	390.1	436.8	3724123.2	734.4	7939.5	690.3	48373	9	124	9	30.2	3151	5395	5395	6	26.83333333
10282	10282 (2019-07-07)60sec.agd	60	0	0		13	260	20	62	10	1101437	4932	409	10	0	92.17%	7.64%	0.19%	0.00%	419	7.83%	69.8	1891879	1867059	2325365	353.6	348.9	434.6	7818	5035	4457	353.6	348.9	434.6	3531633.9	696.1	8850.6	660	55259	10.3	163	10.3	7.4	1449	5351	5351	6	43.33333333
11035	11035 (2019-06-02)60sec.agd	60	0	0		9	228	25.3	45	10	967016	4456	317	41	0	92.56%	6.58%	0.85%	0.00%	358	7.44%	59.7	2015172	2375861	2492972	418.6	493.5	517.9	6634	3061	3413	418.6	493.5	517.9	3990055.5	904.4	7290.2	828.8	71061	14.8	183	14.8	18.7	1660	4814	4814	6	38
10285	10285 (2019-07-14)60sec.agd	60	0	0		10	160	16	57	10	625957	4774	360	3	0	92.93%	7.01%	0.06%	0.00%	363	7.07%	60.5	1462400	2162061	1734871	284.7	420.9	337.7	4675	5050	4391	284.7	420.9	337.7	3134150.4	644.3	7197.9	610.1	52838	10.3	152	10.3	1.7	393	5137	5137	6	26.66666667
10955	10955 (2019-07-28)60sec.agd	60	0	0		1	10	10	10	10	80933	5350	201	3	3	96.27%	3.62%	0.05%	0.05%	207	3.73%	34.5	1408218	2447185	2463024	253.4	440.4	443.2	5227	11720	9166	253.4	440.4	443.2	3746769.2	709.1	15770.1	674.2	54378	9.8	120	9.8	15	4110	5557	5557	6	1.666666667
10532	10532 (2019-10-06)60sec.agd	60	0	0		0	0	0	0	0	0	5221	17	0	0	99.68%	0.32%	0.00%	0.00%	17	0.32%	2.8	1082374	2013112	2251645	206.6	384.3	429.9	3172	2728	2396	206.6	384.3	429.9	3208435.5	639	4202.2	612.5	40462	7.7	127	7.7	4.3	1023	5238	5238	6	0
10223	10223 (2019-05-12)60sec.agd	60	0	0		0	0	0	0	0	0	5397	120	1	0	97.81%	2.17%	0.02%	0.00%	121	2.19%	20.2	1053374	1928106	1487065	190.9	349.4	269.5	3888	3491	4761	190.9	349.4	269.5	2653026.9	507.7	6968.4	480.8	29342	5.3	111	5.3	43	3260	5518	5518	6	0
10220	10220 (2019-05-12)60sec.agd	60	0	0		2	36	18	23	13	130685	5712	262	0	0	95.61%	4.39%	0.00%	0.00%	262	4.39%	43.7	1417258	2683661	3098708	237.2	449.2	518.7	4056	3762	4441	237.2	449.2	518.7	4337354.9	756.9	6005.6	726	46274	7.7	110	7.7	10.3	1550	5974	5974	6	6
10962	10962 (2019-08-25)60sec.agd	60	0	0		15	201	13.4	24	10	652969	5532	575	1	0	90.57%	9.41%	0.02%	0.00%	576	9.43%	96	2377122	3376446	3726030	389.2	552.8	610	3216	3610	5341	389.2	552.8	610	5561869.8	948	6646.7	910.6	64390	10.5	99	10.5	14.1	2960	6108	6108	6	33.5
10956	10956 (2019-07-21)60sec.agd	60	0	0		1	10	10	10	10	28437	8656	126	0	0	98.57%	1.43%	0.00%	0.00%	126	1.43%	18	1818569	2203730	2509335	207.1	250.9	285.7	3752	2986	3354	207.1	250.9	285.7	3802680.8	457.6	4718	433	36184	4.1	119	4.1	17.5	4430	8782	8782	7	1.428571429
10087	10087 (2019-05-05)60sec.agd	60	0	0		0	0	0	0	0	0	7225	92	1	0	98.73%	1.26%	0.01%	0.00%	93	1.27%	13.3	1427750	1966200	1623965	195.1	268.7	221.9	4040	3991	3933	195.1	268.7	221.9	2922614.4	453.3	6215.1	399.4	36139	4.9	129	4.9	0.2	125	7318	7318	7	0
10213	10213 (2019-05-12)60sec.agd	60	0	0		15	251	16.7	30	10	910271	5457	405	0	0	93.09%	6.91%	0.00%	0.00%	405	6.91%	57.9	1841403	3123632	2451808	314.1	532.9	418.3	4382	3849	3824	314.1	532.9	418.3	4377122.8	795.4	5676	746.7	61134	10.4	123	10.4	7.7	1836	5862	5862	7	35.85714286
10231	10231 (2019-06-09)60sec.agd	60	0	0		1	14	14	14	14	47697	6275	144	0	0	97.76%	2.24%	0.00%	0.00%	144	2.24%	20.6	1289671	1936083	2579895	200.9	301.6	401.9	3394	3365	3431	200.9	301.6	401.9	3473834.6	568	4686.6	541.2	40091	6.2	127	6.2	3.8	739	6419	6419	7	2
10238	10238 (2019-08-25)60sec.agd	60	0	0		8	184	23	53	10	797095	5955	418	4	0	93.38%	6.55%	0.06%	0.00%	422	6.62%	60.3	2254401	3664788	2203876	353.5	574.7	345.6	8506	3724	3685	353.5	574.7	345.6	4834259.4	820.4	8612.2	758.1	83094	13	129	13	2.6	1071	6377	6377	7	26.28571429
10627	10627 (2019-05-26)60sec.agd	60	0	0		1	11	11	11	11	33873	5492	183	0	0	96.78%	3.22%	0.00%	0.00%	183	3.22%	26.1	1637329	1254092	2099780	288.5	221	370	4875	3183	5262	288.5	221	370	2943241.2	565.2	5919.6	518.6	36669	6.5	120	6.5	0.6	349	5675	5675	7	1.571428571
10169	10169 (2019-08-11)60sec.agd	60	0	0		5	194	38.8	65	18	759757	6115	385	2	0	94.05%	5.92%	0.03%	0.00%	387	5.95%	55.3	2134379	2449789	2815118	328.3	376.8	433	4927	3134	4655	328.3	376.8	433	4299061.4	716.6	7106	661.2	68644	10.6	137	10.6	10.2	1644	6502	6502	7	27.71428571
10025	10025 (2019-03-24)60sec.agd	60	0	0		0	0	0	0	0	0	5766	25	2	0	99.53%	0.43%	0.03%	0.00%	27	0.47%	3.9	889138	1673157	2136266	153.5	288.8	368.8	3190	3190	4606	153.5	288.8	368.8	2855460.2	527.8	6301.1	492.9	21273	3.7	98	3.7	2.1	1489	5793	5793	7	0
10803	10803 (2019-03-03)60sec.agd	60	0	0		4	50	12.5	15	11	198421	6177	205	1	0	96.77%	3.21%	0.02%	0.00%	206	3.23%	29.4	1631609	2306962	1762959	255.6	361.4	276.2	4231	4143	4694	255.6	361.4	276.2	3330502.4	544	7041.7	521.8	53243	8.3	107	8.3	1.3	494	6383	6383	7	7.142857143
10785	10785 (2019-08-11)60sec.agd	60	0	0		0	0	0	0	0	0	6635	180	0	0	97.36%	2.64%	0.00%	0.00%	180	2.64%	25.7	2475291	3560727	4222818	363.2	522.5	619.6	2825	3000	3595	363.2	522.5	619.6	6052936	921.7	5138.5	888.2	98514	14.5	115	14.5	0.6	245	6815	6815	7	0
10889	10889 (2019-03-24)60sec.agd	60	0	0		3	73	24.3	52	10	269175	6896	122	0	0	98.26%	1.74%	0.00%	0.00%	122	1.74%	17.4	960589	1363865	1103361	136.9	194.3	157.2	3679	3090	4330	136.9	194.3	157.2	2000066.1	306.5	5560.7	285	29936	4.3	127	4.3	0.1	234	7018	7018	7	10.42857143
10866	10866 (2019-03-17)60sec.agd	60	0	0		2	38	19	25	13	130317	5666	92	3	0	98.35%	1.60%	0.05%	0.00%	95	1.65%	13.6	1723157	2128262	2306588	299.1	369.4	400.4	4740	4346	4210	299.1	369.4	400.4	3580379.5	671.7	7353.6	621.5	77732	13.5	126	13.5	0.2	250	5761	5761	7	5.428571429
10695	10695 (2019-08-25)60sec.agd	60	0	0		1	21	21	21	21	77137	5988	246	0	0	96.05%	3.95%	0.00%	0.00%	246	3.95%	35.1	1996819	2416989	3250258	320.3	387.7	521.4	4500	3101	3811	320.3	387.7	521.4	4515894	764.7	5411.4	724.4	66290	10.6	131	10.6	9.4	4048	6234	6234	7	3
10583	10583 (2019-06-09)60sec.agd	60	0	0		0	0	0	0	0	0	5728	80	9	5	98.39%	1.37%	0.15%	0.09%	94	1.61%	13.4	1154560	1245122	2292758	198.3	213.9	393.8	9360	6550	8484	198.3	213.9	393.8	2853082	522.9	12798.4	490.1	30192	5.2	97	5.2	0	68	5822	5822	7	0
10103	10103 (2019-03-31)60sec.agd	60	0	0		0	0	0	0	0	0	6742	155	1	0	97.74%	2.25%	0.01%	0.00%	156	2.26%	22.3	1318068	2243565	3034151	191.1	325.2	439.9	3858	4597	4990	191.1	325.2	439.9	3997118.9	628.9	7120.6	579.5	37199	5.4	131	5.4	16.7	2077	6898	6898	7	0
10188	10188 (2019-05-05)60sec.agd	60	0	0		24	414	17.3	38	10	2001852	5425	888	40	53	84.69%	13.86%	0.62%	0.83%	981	15.31%	140.1	3677173	3545043	5684151	574	553.4	887.3	11847	4543	6244	574	553.4	887.3	7641891.4	1279.2	11967.9	1192.9	111008	17.3	161	17.3	2.1	811	6406	6406	7	59.14285714
10871	10871 (2019-10-13)60sec.agd	60	0	0		9	159	17.7	49	10	761309	6197	348	50	0	93.97%	5.28%	0.76%	0.00%	398	6.03%	56.9	2668539	3593379	2806858	404.6	544.9	425.6	8352	3556	4081	404.6	544.9	425.6	5283173.7	846.7	8894.9	801.1	82181	12.5	166	12.5	2.7	509	6595	6595	7	22.71428571
10819	10819 (2019-03-24)60sec.agd	60	0	0		6	154	25.7	38	10	916569	6179	304	99	0	93.88%	4.62%	1.50%	0.00%	403	6.12%	50.4	2548650	2027920	2607249	387.2	308.1	396.1	8161	3356	5267	387.2	308.1	396.1	4172028.7	687.9	9532.1	633.9	56238	8.5	114	8.5	5.3	1585	6582	6582	8	19.25
10125	10125 (2019-05-05)60sec.agd	60	0	0		4	49	12.3	15	10	173527	7665	146	0	0	98.13%	1.87%	0.00%	0.00%	146	1.87%	18.3	1627716	2391394	3185227	208.4	306.2	407.8	3472	2334	2890	208.4	306.2	407.8	4302777.7	584.6	4536.9	550.9	61925	7.9	140	7.9	0.1	107	7811	7811	8	6.125
10277	10277 (2019-03-31)60sec.agd	60	0	0		4	60	15	23	10	182189	7124	257	0	0	96.52%	3.48%	0.00%	0.00%	257	3.48%	32.1	2036636	2592042	2399377	275.9	351.2	325.1	3710	3498	4506	275.9	351.2	325.1	4077202.2	598.3	5571.3	552.4	51953	7	127	7	0.7	514	7381	7381	8	7.5
10652	10652 (2019-11-21)60sec.agd	60	0	0		1	12	12	12	12	39240	6305	196	0	0	96.99%	3.01%	0.00%	0.00%	196	3.01%	24.5	1621987	2336774	3193714	249.5	359.4	491.3	4300	2459	4095	249.5	359.4	491.3	4276817	701.9	5347.7	657.9	40469	6.2	123	6.2	30.1	4888	6501	6501	8	1.5
10234	10234 (2019-06-09)60sec.agd	60	0	0		6	234	39	70	15	1261327	7215	259	80	2	95.49%	3.43%	1.06%	0.03%	341	4.51%	37.9	1834743	2512483	2342038	242.8	332.5	310	9850	8057	6048	242.8	332.5	310	3894097.4	553.6	13070.4	515.4	45935	6.1	150	6.1	1.9	793	7556	7556	9	26
10172	10172 (2019-09-08)60sec.agd	60	0	0		5	181	36.2	62	10	938980	8395	363	45	0	95.37%	4.12%	0.51%	0.00%	408	4.63%	45.3	2902370	2770586	4243141	329.7	314.7	482	6096	6354	6222	329.7	314.7	482	5839875.3	706	8888.1	663.4	78556	8.9	146	8.9	13.1	2945	8803	8803	9	20.11111111
10237	10237 (2019-08-25)60sec.agd	60	0	0		24	352	14.7	28	10	1523774	8754	1103	9	0	88.73%	11.18%	0.09%	0.00%	1112	11.27%	111.2	5492825	4263945	5806242	556.7	432.2	588.5	5187	3938	6833	556.7	432.2	588.5	9058962.4	983.9	7534.2	918.2	166102	16.8	141	16.8	108.7	4449	9866	9866	10	35.2
10957	10957 (2019-07-21)60sec.agd	60	0	0		11	208	18.9	34	11	723079	8518	680	0	0	92.61%	7.39%	0.00%	0.00%	680	7.39%	68	3743454	3404053	4470951	407	370.1	486.1	5043	3290	3605	407	370.1	486.1	6752068.4	765.1	5762.9	734.1	98723	10.7	114	10.7	8.7	1540	9198	9198	10	20.8
10860	10860 (2019-03-17)60sec.agd	60	0	0		16	240	15	35	10	981144	13745	833	26	0	94.12%	5.70%	0.18%	0.00%	859	5.88%	78.1	11242293	11715947	12102246	769.8	802.2	828.7	5700	4476	5152	769.8	802.2	828.7	20251343.8	1397.7	7344.6	1386.7	262289	18	114	18	1.6	2368	14604	14604	11	21.81818182
10697	10697 (2019-08-25)60sec.agd	60	0	0		5	105	21	40	10	489613	9949	430	21	0	95.66%	4.13%	0.20%	0.00%	451	4.34%	37.6	3241425	3643566	3087297	311.7	350.3	296.9	8318	4069	5046	311.7	350.3	296.9	5771811.8	596.5	8636.9	555	90127	8.7	152	8.7	2.5	724	10400	10400	12	8.75
10088	10088 (2019-05-05)60sec.agd	60	0	0		1	10	10	10	10	30251	11050	157	0	0	98.60%	1.40%	0.00%	0.00%	157	1.40%	12.1	2282751	3294975	2842997	203.7	294	253.7	4495	3022	4023	203.7	294	253.7	4914310.2	467.1	5876	438.5	61315	5.5	111	5.5	4.6	1151	11207	11207	13	0.769230769
																						46.48571429																										14.93745646
																						33.89766715																										16.92019047
