# Supplementary material for: Influence of pre-processing criteria on analysis of accelerometry-based physical activity
Source: PLoS One. 2025 Jan 2;20(1):e0316357. doi: 10.1371/journal.pone.0316357 (PMC11694966; doi:10.1371/journal.pone.0316357)
Supplement: S1 File — (ZIP) [file pone.0316357.s001.zip › scenarios/20Troiano 20078_1_0Freedson Adult 199810-min MVPA 1952/20Troiano 20078_1_0Freedson Adult 199810-min MVPA 1952_Summary.csv]

Subject	Filename	Epoch	Weight (lbs)	Age	Gender	Freedson (1998) Bouts	Total Time in Freedson (1998) Bouts	Avg Time per Freedson (1998) Bout	Max Time per Freedson (1998) Bout	Min Time per Freedson (1998) Bout	Total Counts in Freedson (1998) Bouts	Sedentary	Light	Moderate	Vigorous	Very Vigorous	% in Sedentary	% in Light	% in Moderate	% in Vigorous	% in Very Vigorous	Total MVPA	% in MVPA	Average MVPA Per day	Axis 1 Counts	Axis 2 Counts	Axis 3 Counts	Axis 1 Average Counts	Axis 2 Average Counts	Axis 3 Average Counts	Axis 1 Max Counts	Axis 2 Max Counts	Axis 3 Max Counts	Axis 1 CPM	Axis 2 CPM	Axis 3 CPM	Vector Magnitude Counts	Vector Magnitude Average Counts	Vector Magnitude Max Counts	Vector Magnitude CPM	Steps Counts	Steps Average Counts	Steps Max Counts	Steps Per Minute	Lux Average Counts	Lux Max Counts	Number of Epochs	Time	Calendar Days
10595	10595 (2019-06-09)60sec.agd	60	0	0		0	0	0	0	0	0	354	345	3	0	0	50.43%	49.15%	0.43%	0.00%	0.00%	3	0.43%	3	203890	255443	334009	290.4	363.9	475.8	2914	2462	2091	290.4	363.9	475.8	467316	689.1	3919	665.7	5476	7.8	97	7.8	29.6	2084	702	702	1
10478	10478 (2019-11-03)60sec.agd	60	0	0		0	0	0	0	0	0	659	61	0	0	0	91.53%	8.47%	0.00%	0.00%	0.00%	0	0.00%	0	21099	7475	17369	29.3	10.4	24.1	333	179	452	29.3	10.4	24.1	28332.4	49.2	456.5	39.4	606	0.8	8	0.8	0	0	720	720	1
10676	10676 (2019-09-29)60sec.agd	60	0	0		0	0	0	0	0	0	246	300	9	0	0	44.32%	54.05%	1.62%	0.00%	0.00%	9	1.62%	9	187052	202261	275771	337	364.4	496.9	3890	2436	4158	337	364.4	496.9	389804.6	729.6	5476.2	702.4	6095	11	122	11	0	0	555	555	1
10660	10660 (2019-06-30)60sec.agd	60	0	0		0	0	0	0	0	0	549	268	37	0	0	64.29%	31.38%	4.33%	0.00%	0.00%	37	4.33%	37	281817	353872	242806	330	414.4	284.3	5660	3235	2855	330	414.4	284.3	513420.8	654.4	6252.4	601.2	7658	9	136	9	0.3	42	854	854	1
10870	10870 (2019-03-31)60sec.agd	60	0	0		0	0	0	0	0	0	289	260	24	0	0	50.44%	45.38%	4.19%	0.00%	0.00%	24	4.19%	24	212162	232913	261764	370.3	406.5	456.8	4799	4749	5688	370.3	406.5	456.8	409611.5	753.7	8828.2	714.9	3846	6.7	92	6.7	5.1	798	573	573	1
10709	10709 (2019-06-30)60sec.agd	60	0	0		2	29	14.5	15	14	82359	302	162	43	2	0	59.33%	31.83%	8.45%	0.39%	0.00%	45	8.84%	45	255564	167955	269690	502.1	330	529.8	6771	3509	3875	502.1	330	529.8	407743.2	840.3	7827.3	801.1	6128	12	127	12	35.3	1652	509	509	1
10645	10645 (2019-06-23)60sec.agd	60	0	0		0	0	0	0	0	0	318	174	4	0	0	64.11%	35.08%	0.81%	0.00%	0.00%	4	0.81%	4	87241	95911	176455	175.9	193.4	355.8	2824	1857	2553	175.9	193.4	355.8	218966.4	471.4	3567.9	441.5	2943	5.9	110	5.9	6	397	496	496	1
10034	10034 (2019-03-03)60sec.agd	60	0	0		0	0	0	0	0	0	383	111	19	0	0	74.66%	21.64%	3.70%	0.00%	0.00%	19	3.70%	19	133505	166827	143184	260.2	325.2	279.1	4344	3988	3625	260.2	325.2	279.1	257209	528.1	5550.6	501.4	3402	6.6	94	6.6	0	0	513	513	1
10501	10501 (2019-09-29)60sec.agd	60	0	0		3	40	13.3	19	10	111088	420	243	39	0	0	59.83%	34.62%	5.56%	0.00%	0.00%	39	5.56%	39	249730	250542	393136	355.7	356.9	560	4415	2885	4076	355.7	356.9	560	528859.4	801.4	5947.3	753.4	5225	7.4	80	7.4	2.7	305	702	702	1
10965	10965 (2019-03-31)60sec.agd	60	0	0		0	0	0	0	0	0	445	111	13	0	0	78.21%	19.51%	2.28%	0.00%	0.00%	13	2.28%	13	102898	91107	77564	180.8	160.1	136.3	4208	2191	2975	180.8	160.1	136.3	157812.1	303.8	4443.6	277.3	3250	5.7	117	5.7	1.7	424	569	569	1
10704	10704 (2019-07-07)60sec.agd	60	0	0		2	24	12	14	10	78757	391	220	36	0	0	60.43%	34.00%	5.56%	0.00%	0.00%	36	5.56%	36	209471	208870	212884	323.8	322.8	329	4891	3313	3072	323.8	322.8	329	364450.8	616.3	6025.7	563.3	7392	11.4	159	11.4	2.7	252	647	647	1
10856	10856 (2019-10-06)60sec.agd	60	0	0		0	0	0	0	0	0	301	186	4	0	0	61.30%	37.88%	0.81%	0.00%	0.00%	4	0.81%	4	98830	183061	168057	201.3	372.8	342.3	5256	3869	5673	201.3	372.8	342.3	267435.7	570.3	8647.4	544.7	2999	6.1	105	6.1	2.5	114	491	491	1
10701	10701 (2019-09-29)60sec.agd	60	0	0		0	0	0	0	0	0	560	312	22	0	0	62.64%	34.90%	2.46%	0.00%	0.00%	22	2.46%	22	237283	291783	375538	265.4	326.4	420.1	3646	2519	3573	265.4	326.4	420.1	531478.4	625.9	5463.6	594.5	5963	6.7	95	6.7	3.9	705	894	894	1
10096	10096 (2019-03-17)60sec.agd	60	0	0		0	0	0	0	0	0	357	117	55	0	0	67.49%	22.12%	10.40%	0.00%	0.00%	55	10.40%	55	242868	246494	175382	459.1	466	331.5	4336	3867	3075	459.1	466	331.5	387947.2	771.3	5795.2	733.4	8210	15.5	136	15.5	11.3	569	529	529	1
10214	10214 (2019-05-12)60sec.agd	60	0	0		0	0	0	0	0	0	290	288	8	0	0	49.49%	49.15%	1.37%	0.00%	0.00%	8	1.37%	8	173403	354678	343508	295.9	605.3	586.2	4711	4938	5272	295.9	605.3	586.2	523319.1	929.3	8623.9	893	6058	10.3	119	10.3	16.5	1125	586	586	1
10825	10825 (2019-04-14)60sec.agd	60	0	0		0	0	0	0	0	0	402	146	8	0	0	72.30%	26.26%	1.44%	0.00%	0.00%	8	1.44%	8	105828	53223	141289	190.3	95.7	254.1	3743	2782	4175	190.3	95.7	254.1	184376.9	372.2	4482.8	331.6	3952	7.1	103	7.1	2.3	275	556	556	1
10690	10690 (2019-06-16)60sec.agd	60	0	0		2	24	12	14	10	76502	524	165	62	2	0	69.59%	21.91%	8.23%	0.27%	0.00%	64	8.50%	64	302526	246156	145735	401.8	326.9	193.5	6380	2215	2013	401.8	326.9	193.5	416357.4	614.5	6798.5	552.9	11466	15.2	180	15.2	51.5	1032	753	753	1
10144	10144 (2019-04-14)60sec.agd	60	0	0		2	29	14.5	15	14	74002	382	252	34	0	0	57.19%	37.72%	5.09%	0.00%	0.00%	34	5.09%	34	226704	235828	290227	339.4	353	434.5	3367	3017	4249	339.4	353	434.5	437311.4	697.7	5373.2	654.7	6022	9	107	9	0	0	668	668	1
10176	10176 (2019-09-01)60sec.agd	60	0	0		1	13	13	13	13	28296	404	314	27	0	0	54.23%	42.15%	3.62%	0.00%	0.00%	27	3.62%	27	295292	355375	842388	396.4	477	1130.7	3154	4147	4686	396.4	477	1130.7	960784.2	1348.7	5746.5	1289.6	7037	9.4	146	9.4	2.7	942	745	745	1
10254	10254 (2019-06-09)60sec.agd	60	0	0		0	0	0	0	0	0	517	467	37	1	0	50.59%	45.69%	3.62%	0.10%	0.00%	38	3.72%	19	398256	492572	540399	389.7	482	528.8	9088	14065	14818	389.7	482	528.8	832626	860.9	22360.4	814.7	10040	9.8	128	9.8	46.4	1613	1022	1022	2
10266	10266 (2019-08-25)60sec.agd	60	0	0		1	10	10	10	10	26281	707	641	78	0	0	49.58%	44.95%	5.47%	0.00%	0.00%	78	5.47%	39	623248	572924	886903	437.1	401.8	622	4540	3193	3927	437.1	401.8	622	1226081.9	907.9	6034.1	859.8	18473	13	123	13	9.8	657	1426	1426	2
10813	10813 (2019-03-10)60sec.agd	60	0	0		2	21	10.5	11	10	83005	955	270	38	0	0	75.61%	21.38%	3.01%	0.00%	0.00%	38	3.01%	19	314627	347550	396696	249.1	275.2	314.1	5587	4238	3433	249.1	275.2	314.1	614124.5	521.7	5943.8	486.2	8553	6.8	120	6.8	0.5	179	1263	1263	2
10727	10727 (2019-09-22)60sec.agd	60	0	0		0	0	0	0	0	0	906	328	12	1	0	72.65%	26.30%	0.96%	0.08%	0.00%	13	1.04%	6.5	242474	264390	318692	194.4	212	255.6	6276	3277	6229	194.4	212	255.6	479854.5	409.6	9051	384.8	8429	6.8	96	6.8	6.3	808	1247	1247	2
10601	10601 (2019-10-06)60sec.agd	60	0	0		4	44	11	13	10	131708	704	500	126	0	0	52.93%	37.59%	9.47%	0.00%	0.00%	126	9.47%	63	642082	889126	723926	482.8	668.5	544.3	4469	5400	4661	482.8	668.5	544.3	1314109.3	1046.7	7153.8	988.1	20869	15.7	149	15.7	181.8	4932	1330	1330	2
10021	10021 (2019-03-10)60sec.agd	60	0	0		4	54	13.5	15	12	181097	596	1014	103	1	0	34.77%	59.16%	6.01%	0.06%	0.00%	104	6.07%	52	937533	966652	1286839	547	564	750.8	6430	3550	5664	547	564	750.8	1862616.1	1122.5	8645.5	1086.7	19996	11.7	113	11.7	0.4	87	1714	1714	2
10020	10020 (2019-03-10)60sec.agd	60	0	0		5	67	13.4	15	12	223230	566	491	145	0	0	47.09%	40.85%	12.06%	0.00%	0.00%	145	12.06%	72.5	741319	650047	942413	616.7	540.8	784	5062	2998	4590	616.7	540.8	784	1363912.5	1190.4	6508.8	1134.7	21849	18.2	152	18.2	31.7	2722	1202	1202	2
10885	10885 (2019-08-11)60sec.agd	60	0	0		1	10	10	10	10	28246	720	413	19	0	0	62.50%	35.85%	1.65%	0.00%	0.00%	19	1.65%	9.5	243962	351208	503619	211.8	304.9	437.2	3598	3265	3554	211.8	304.9	437.2	660678.9	607.1	4337.3	573.5	7188	6.2	120	6.2	27.1	2306	1152	1152	2
10705	10705 (2019-08-25)60sec.agd	60	0	0		0	0	0	0	0	0	481	496	24	0	0	48.05%	49.55%	2.40%	0.00%	0.00%	24	2.40%	12	319443	467120	616813	319.1	466.7	616.2	4205	3112	4866	319.1	466.7	616.2	837080.2	890	6989.4	836.2	10065	10.1	117	10.1	17.9	2084	1001	1001	2
10786	10786 (2019-08-11)60sec.agd	60	0	0		0	0	0	0	0	0	967	389	3	0	0	71.16%	28.62%	0.22%	0.00%	0.00%	3	0.22%	1.5	215155	370004	393266	158.3	272.3	289.4	3160	3222	5182	158.3	272.3	289.4	581251	448.8	6363.8	427.7	5065	3.7	71	3.7	17.9	2196	1359	1359	2
11008	11008 (2019-06-02)60sec.agd	60	0	0		0	0	0	0	0	0	626	496	18	0	0	54.91%	43.51%	1.58%	0.00%	0.00%	18	1.58%	9	352124	432955	595766	308.9	379.8	522.6	2872	2456	2909	308.9	379.8	522.6	816320.1	757	4619.3	716.1	15562	13.7	115	13.7	52.9	5075	1140	1140	2
10981	10981 (2019-10-20)60sec.agd	60	0	0		0	0	0	0	0	0	809	544	9	0	0	59.40%	39.94%	0.66%	0.00%	0.00%	9	0.66%	4.5	335907	614171	434831	246.6	450.9	319.3	2964	5397	4698	246.6	450.9	319.3	824085.9	635.2	7577.5	605.1	10759	7.9	97	7.9	13.5	1842	1362	1362	2
10794	10794 (2019-07-28)60sec.agd	60	0	0		0	0	0	0	0	0	372	741	74	0	0	31.34%	62.43%	6.23%	0.00%	0.00%	74	6.23%	37	738319	1013358	946315	622	853.7	797.2	5005	3642	3190	622	853.7	797.2	1570834.6	1371.7	5791.8	1323.4	25893	21.8	125	21.8	5.9	596	1187	1187	2
10689	10689 (2019-06-16)60sec.agd	60	0	0		0	0	0	0	0	0	799	741	35	0	0	50.73%	47.05%	2.22%	0.00%	0.00%	35	2.22%	17.5	559106	786180	769682	355	499.2	488.7	3619	5311	3144	355	499.2	488.7	1234134.9	827	5962.8	783.6	22846	14.5	135	14.5	5.8	395	1575	1575	2
10577	10577 (2019-09-08)60sec.agd	60	0	0		0	0	0	0	0	0	643	550	20	0	0	53.01%	45.34%	1.65%	0.00%	0.00%	20	1.65%	10	377203	459283	593644	311	378.6	489.4	4716	3259	3664	311	378.6	489.4	840021.5	731	6803.4	692.5	11560	9.5	130	9.5	18.9	1620	1213	1213	2
10058	10058 (2019-03-24)60sec.agd	60	0	0		0	0	0	0	0	0	831	518	9	2	0	61.10%	38.09%	0.66%	0.15%	0.00%	11	0.81%	5.5	289769	429894	403833	213.1	316.1	296.9	6499	3336	7845	213.1	316.1	296.9	657157.5	517.5	10364.2	483.2	8702	6.4	126	6.4	2.7	291	1360	1360	2
10507	10507 (2019-09-08)60sec.agd	60	0	0		0	0	0	0	0	0	761	418	10	0	0	64.00%	35.16%	0.84%	0.00%	0.00%	10	0.84%	5	264684	173364	249249	222.6	145.8	209.6	2772	2286	2606	222.6	145.8	209.6	402787.5	375.2	4438.6	338.8	4474	3.8	48	3.8	0.7	268	1189	1189	2
10890	10890 (2019-03-24)60sec.agd	60	0	0		0	0	0	0	0	0	664	471	27	0	0	57.14%	40.53%	2.32%	0.00%	0.00%	27	2.32%	13.5	340066	384319	707663	292.7	330.7	609	4140	3434	3504	292.7	330.7	609	874147	791.4	5597.5	752.3	7628	6.6	116	6.6	13.7	1310	1162	1162	2
10145	10145 (2019-04-14)60sec.agd	60	0	0		0	0	0	0	0	0	883	209	23	0	0	79.19%	18.74%	2.06%	0.00%	0.00%	23	2.06%	11.5	175006	146830	167859	157	131.7	150.5	4188	4346	5280	157	131.7	150.5	283483.3	268.1	7184.9	254.2	3711	3.3	108	3.3	0	0	1115	1115	2
10108	10108 (2019-03-31)60sec.agd	60	0	0		0	0	0	0	0	0	1015	791	14	0	0	55.77%	43.46%	0.77%	0.00%	0.00%	14	0.77%	7	377274	768499	673938	207.3	422.3	370.3	3926	3191	3279	207.3	422.3	370.3	1089549.8	619.8	5630.8	598.7	13180	7.2	126	7.2	10.1	3036	1820	1820	2
10522	10522 (2019-10-06)60sec.agd	60	0	0		0	0	0	0	0	0	789	979	10	0	0	44.38%	55.06%	0.56%	0.00%	0.00%	10	0.56%	5	531014	922741	950409	298.7	519	534.5	2318	3103	2485	298.7	519	534.5	1427131.4	840.4	4132.2	802.7	24117	13.6	122	13.6	15	2820	1778	1778	2
10839	10839 (2019-04-14)60sec.agd	60	0	0		0	0	0	0	0	0	821	443	1	0	0	64.90%	35.02%	0.08%	0.00%	0.00%	1	0.08%	0.5	187950	400483	328895	148.6	316.6	260	2426	3170	4028	148.6	316.6	260	551256.5	462.1	5670.9	435.8	6857	5.4	115	5.4	2.1	653	1265	1265	2
10675	10675 (2019-09-29)60sec.agd	60	0	0		0	0	0	0	0	0	582	919	49	0	0	37.55%	59.29%	3.16%	0.00%	0.00%	49	3.16%	24.5	674917	963554	1676933	435.4	621.6	1081.9	4137	3198	4631	435.4	621.6	1081.9	2048427.1	1366.6	6455.7	1321.6	21935	14.2	126	14.2	8.5	1363	1550	1550	2
10477	10477 (2019-11-03)60sec.agd	60	0	0		0	0	0	0	0	0	792	317	28	0	0	69.66%	27.88%	2.46%	0.00%	0.00%	28	2.46%	14	275625	324103	412287	242.4	285.1	362.6	4350	4831	5145	242.4	285.1	362.6	592446.2	542.2	8290.5	521.1	4164	3.7	136	3.7	1.9	301	1137	1137	2
10596	10596 (2019-06-09)60sec.agd	60	0	0		0	0	0	0	0	0	438	732	49	0	0	35.93%	60.05%	4.02%	0.00%	0.00%	49	4.02%	24.5	836073	792072	945298	685.9	649.8	775.5	3814	3189	3051	685.9	649.8	775.5	1489961.2	1268.9	4805.4	1222.3	21310	17.5	114	17.5	0.2	181	1219	1219	2
10012	10012 (2019-03-10)60sec.agd	60	0	0		0	0	0	0	0	0	833	391	31	0	0	66.37%	31.16%	2.47%	0.00%	0.00%	31	2.47%	15.5	324137	349211	518317	258.3	278.3	413	3921	2555	3103	258.3	278.3	413	704035.2	588.2	5155.7	561	11328	9	112	9	34.6	3414	1255	1255	2
10299	10299 (2019-07-21)60sec.agd	60	0	0		3	62	20.7	30	13	177248	1215	378	74	0	0	72.89%	22.68%	4.44%	0.00%	0.00%	74	4.44%	37	387236	411570	506606	232.3	246.9	303.9	4564	2786	2431	232.3	246.9	303.9	758940.9	507.2	5442.8	455.3	12906	7.7	120	7.7	12.4	1417	1667	1667	2
10781	10781 (2019-08-25)60sec.agd	60	0	0		2	30	15	17	13	85124	946	367	55	0	0	69.15%	26.83%	4.02%	0.00%	0.00%	55	4.02%	27.5	360608	383492	526563	263.6	280.3	384.9	3962	2686	3533	263.6	280.3	384.9	744562.2	611.5	4946.3	544.3	11480	8.4	116	8.4	84.7	3341	1368	1368	2
10933	10933 (2019-03-24)60sec.agd	60	0	0		3	39	13	18	10	136793	639	402	88	0	0	56.60%	35.61%	7.79%	0.00%	0.00%	88	7.79%	44	543963	577822	539479	481.8	511.8	477.8	5023	3733	2909	481.8	511.8	477.8	959589.3	913.4	5747.8	849.9	16283	14.4	139	14.4	11.8	1292	1129	1129	2
10483	10483 (2019-11-03)60sec.agd	60	0	0		1	11	11	11	11	38212	1216	559	105	0	0	64.68%	29.73%	5.59%	0.00%	0.00%	105	5.59%	52.5	746770	817821	787743	397.2	435	419	5705	3736	4524	397.2	435	419	1359056.9	755	6872.3	722.9	18072	9.6	108	9.6	3.7	348	1880	1880	2
10567	10567 (2019-08-25)60sec.agd	60	0	0		0	0	0	0	0	0	790	292	27	0	0	71.24%	26.33%	2.43%	0.00%	0.00%	27	2.43%	13.5	233154	153018	315706	210.2	138	284.7	4630	3904	4996	210.2	138	284.7	421242.9	441.9	6013.9	379.8	4583	4.1	64	4.1	8.7	1606	1109	1109	2
10566	10566 (2019-07-07)60sec.agd	60	0	0		0	0	0	0	0	0	1861	941	14	0	0	66.09%	33.42%	0.50%	0.00%	0.00%	14	0.50%	4.7	463702	976686	1040656	164.7	346.8	369.6	4459	3468	4485	164.7	346.8	369.6	1500633.2	557.1	6565.9	532.9	14104	5	110	5	1	576	2816	2816	3
10584	10584 (2019-06-09)60sec.agd	60	0	0		0	0	0	0	0	0	1405	653	23	0	0	67.52%	31.38%	1.11%	0.00%	0.00%	23	1.11%	7.7	439643	847279	899287	211.3	407.1	432.1	3090	4855	5212	211.3	407.1	432.1	1311443.8	677.7	6668.7	630.2	19869	9.5	117	9.5	45.1	2891	2081	2081	3
10119	10119 (2019-05-05)60sec.agd	60	0	0		13	247	19	77	10	742104	865	1624	432	1	0	29.60%	55.58%	14.78%	0.03%	0.00%	433	14.82%	144.3	2585019	2437676	3056063	884.7	834.2	1045.9	5937	4827	6467	884.7	834.2	1045.9	4686588.2	1707.8	7837.2	1603.9	41660	14.3	114	14.3	0.7	288	2922	2922	3
10989	10989 (2019-10-20)60sec.agd	60	0	0		0	0	0	0	0	0	1283	521	6	0	0	70.88%	28.78%	0.33%	0.00%	0.00%	6	0.33%	2	287366	411358	454388	158.8	227.3	251	2683	2436	2401	158.8	227.3	251	676951.3	386.2	3804.5	374	9505	5.3	101	5.3	1.8	684	1810	1810	3
10570	10570 (2019-08-25)60sec.agd	60	0	0		0	0	0	0	0	0	1257	358	0	0	0	77.83%	22.17%	0.00%	0.00%	0.00%	0	0.00%	0	125818	289058	514524	77.9	179	318.6	1481	2701	2594	77.9	179	318.6	603423.3	390.9	3407	373.6	3989	2.5	34	2.5	3.5	596	1615	1615	3
10629	10629 (2019-05-26)60sec.agd	60	0	0		1	11	11	11	11	22422	2058	649	33	0	0	75.11%	23.69%	1.20%	0.00%	0.00%	33	1.20%	11	458079	737452	801342	167.2	269.1	292.5	3409	2658	3206	167.2	269.1	292.5	1181448.6	462.9	4627.7	431.2	15680	5.7	104	5.7	8.4	2358	2740	2740	3
10097	10097 (2019-03-17)60sec.agd	60	0	0		1	23	23	23	23	96729	1248	815	58	0	0	58.84%	38.43%	2.73%	0.00%	0.00%	58	2.73%	19.3	635062	735294	1082706	299.4	346.7	510.5	5017	3436	4419	299.4	346.7	510.5	1454721	718.5	6515.9	685.9	15181	7.2	130	7.2	0.7	405	2121	2121	3
11009	11009 (2019-06-02)60sec.agd	60	0	0		0	0	0	0	0	0	578	1321	93	0	0	29.02%	66.32%	4.67%	0.00%	0.00%	93	4.67%	31	1093968	1394903	1373951	549.2	700.3	689.7	5311	4095	3739	549.2	700.3	689.7	2242824.5	1179.7	6629.1	1125.9	28562	14.3	111	14.3	20	2865	1992	1992	3
10973	10973 (2019-09-08)60sec.agd	60	0	0		0	0	0	0	0	0	1556	999	56	0	0	59.59%	38.26%	2.14%	0.00%	0.00%	56	2.14%	18.7	786684	589449	992555	301.3	225.8	380.1	4167	2432	3396	301.3	225.8	380.1	1396956.4	567.9	4876.3	535	12629	4.8	74	4.8	15.9	2861	2611	2611	3
10019	10019 (2019-03-10)60sec.agd	60	0	0		4	126	31.5	45	15	611355	841	1045	147	36	0	40.65%	50.51%	7.10%	1.74%	0.00%	183	8.84%	61	1380990	1644979	1959782	667.5	795.1	947.2	9179	7253	8300	667.5	795.1	947.2	2907547.9	1493.1	11819.3	1405.3	34456	16.7	163	16.7	0.9	590	2069	2069	3
10969	10969 (2019-09-01)60sec.agd	60	0	0		0	0	0	0	0	0	912	1242	107	0	0	40.34%	54.93%	4.73%	0.00%	0.00%	107	4.73%	35.7	1026096	1492377	1613180	453.8	660.1	713.5	5096	5726	4671	453.8	660.1	713.5	2425368.4	1103	7365.8	1072.7	27306	12.1	108	12.1	5.8	947	2261	2261	3
10063	10063 (2019-03-10)60sec.agd	60	0	0		2	22	11	11	11	68899	1523	1190	85	0	0	54.43%	42.53%	3.04%	0.00%	0.00%	85	3.04%	28.3	1029517	1025751	1609056	367.9	366.6	575.1	5490	4011	4213	367.9	366.6	575.1	2168209.3	830.2	7253.7	774.9	26598	9.5	132	9.5	2.1	2253	2798	2798	3
10726	10726 (2019-09-22)60sec.agd	60	0	0		0	0	0	0	0	0	1289	654	52	0	0	64.61%	32.78%	2.61%	0.00%	0.00%	52	2.61%	17.3	502341	476872	603908	251.8	239	302.7	4202	2805	4267	251.8	239	302.7	918944.1	489.4	5307.6	460.6	16997	8.5	130	8.5	22.4	2147	1995	1995	3
10787	10787 (2019-08-11)60sec.agd	60	0	0		1	20	20	20	20	68932	1325	865	71	0	0	58.60%	38.26%	3.14%	0.00%	0.00%	71	3.14%	23.7	647954	999228	733296	286.6	441.9	324.3	4100	2844	3880	286.6	441.9	324.3	1398579.3	676.3	5348	618.6	20555	9.1	114	9.1	10.9	498	2261	2261	3
10692	10692 (2019-09-08)60sec.agd	60	0	0		0	0	0	0	0	0	1211	737	17	0	0	61.63%	37.51%	0.87%	0.00%	0.00%	17	0.87%	5.7	418385	447535	853961	212.9	227.8	434.6	5101	1724	3482	212.9	227.8	434.6	1050991.4	560.8	6407.7	534.9	12847	6.5	118	6.5	9.6	3154	1965	1965	3
10235	10235 (2019-06-09)60sec.agd	60	0	0		2	24	12	14	10	84415	1210	1129	46	0	0	50.73%	47.34%	1.93%	0.00%	0.00%	46	1.93%	15.3	704375	1194973	1035507	295.3	501	434.2	5049	4387	5909	295.3	501	434.2	1731005.3	765.3	8013	725.8	16879	7.1	132	7.1	2.4	930	2385	2385	3
10274	10274 (2019-03-31)60sec.agd	60	0	0		3	38	12.7	15	11	95623	1658	677	72	0	0	68.88%	28.13%	2.99%	0.00%	0.00%	72	2.99%	24	577804	709034	652896	240.1	294.6	271.2	4421	3314	5075	240.1	294.6	271.2	1123770.4	497.6	7130.5	466.9	19746	8.2	133	8.2	2.8	513	2407	2407	3
10724	10724 (2019-08-04)60sec.agd	60	0	0		2	125	62.5	64	61	514838	1390	531	177	0	0	66.25%	25.31%	8.44%	0.00%	0.00%	177	8.44%	59	985153	896015	622963	469.6	427.1	296.9	4659	2644	2233	469.6	427.1	296.9	1470187.8	755.7	5359.2	700.8	27740	13.2	114	13.2	54.5	1989	2098	2098	3
10793	10793 (2019-08-11)60sec.agd	60	0	0		0	0	0	0	0	0	737	1027	122	0	0	39.08%	54.45%	6.47%	0.00%	0.00%	122	6.47%	40.7	1087232	1309458	1737686	576.5	694.3	921.4	4628	2586	4584	576.5	694.3	921.4	2432345.8	1379.7	6408.5	1289.7	35601	18.9	123	18.9	77.6	4400	1886	1886	3
10600	10600 (2019-10-06)60sec.agd	60	0	0		1	14	14	14	14	39681	1429	420	32	0	0	75.97%	22.33%	1.70%	0.00%	0.00%	32	1.70%	10.7	274689	509292	385998	146	270.8	205.2	4456	5225	5067	146	270.8	205.2	695576.6	400.7	8534.1	369.8	9753	5.2	149	5.2	5.4	819	1881	1881	3
10071	10071 (2019-03-10)60sec.agd	60	0	0		7	82	11.7	13	10	212036	1310	1023	146	0	0	52.84%	41.27%	5.89%	0.00%	0.00%	146	5.89%	48.7	1113071	842529	1037062	449	339.9	418.3	5266	3825	3421	449	339.9	418.3	1739045.6	721.1	7115	701.5	20813	8.4	111	8.4	0.1	84	2479	2479	3
10242	10242 (2019-08-18)60sec.agd	60	0	0		0	0	0	0	0	0	1197	1032	29	0	0	53.01%	45.70%	1.28%	0.00%	0.00%	29	1.28%	9.7	616194	558549	1011797	272.9	247.4	448.1	3826	2609	4597	272.9	247.4	448.1	1309734.8	620.5	6434.4	580	15374	6.8	118	6.8	2.1	1509	2258	2258	3
10164	10164 (2019-04-28)60sec.agd	60	0	0		0	0	0	0	0	0	1545	826	9	0	0	64.92%	34.71%	0.38%	0.00%	0.00%	9	0.38%	3	416856	608008	703281	175.1	255.5	295.5	2495	3251	3455	175.1	255.5	295.5	1018845.8	450	5360.1	428.1	17567	7.4	109	7.4	7.6	621	2380	2380	3
10286	10286 (2019-07-14)60sec.agd	60	0	0		1	15	15	15	15	54428	802	933	113	2	0	43.35%	50.43%	6.11%	0.11%	0.00%	115	6.22%	38.3	981962	814767	1512838	530.8	440.4	817.8	6315	3425	6117	530.8	440.4	817.8	1979084	1116.7	7190.7	1069.8	20414	11	109	11	2.5	246	1850	1850	3
10518	10518 (2019-10-06)60sec.agd	60	0	0		1	33	33	33	33	90143	1993	1161	56	0	0	62.09%	36.17%	1.74%	0.00%	0.00%	56	1.74%	14	696186	907787	1144044	216.9	282.8	356.4	3747	3632	3759	216.9	282.8	356.4	1617896.4	538.7	5396.9	504	22482	7	118	7	14.8	4633	3210	3210	4
10011	10011 (2019-03-10)60sec.agd	60	0	0		1	15	15	15	15	42387	1673	2017	230	2	0	42.66%	51.43%	5.86%	0.05%	0.00%	232	5.92%	58	2077601	1959436	3170739	529.7	499.6	808.4	6657	5770	5490	529.7	499.6	808.4	4267247.5	1143.4	8828.9	1088	49727	12.7	131	12.7	4.2	1586	3922	3922	4
10137	10137 (2019-04-07)60sec.agd	60	0	0		2	20	10	10	10	70924	995	1661	175	0	0	35.15%	58.67%	6.18%	0.00%	0.00%	175	6.18%	43.8	1689939	2012834	1823913	596.9	711	644.3	5453	3830	4219	596.9	711	644.3	3199070.7	1179.6	6237.4	1130	53115	18.8	124	18.8	2.4	559	2831	2831	4
10138	10138 (2019-04-07)60sec.agd	60	0	0		1	10	10	10	10	30220	1666	725	40	0	0	68.53%	29.82%	1.65%	0.00%	0.00%	40	1.65%	10	501130	710416	790524	206.1	292.2	325.2	5662	3065	3372	206.1	292.2	325.2	1175053.3	513.8	5959.2	483.4	14923	6.1	115	6.1	110.4	4811	2431	2431	4
10616	10616 (2019-05-19)60sec.agd	60	0	0		0	0	0	0	0	0	1707	1945	111	0	0	45.36%	51.69%	2.95%	0.00%	0.00%	111	2.95%	27.8	1362307	1909227	2578856	362	507.4	685.3	4813	3999	4408	362	507.4	685.3	3485904	971.1	6144.5	926.4	40868	10.9	102	10.9	1.4	320	3763	3763	4
10930	10930 (2019-03-24)60sec.agd	60	0	0		2	28	14	14	14	83913	1960	1347	109	0	0	57.38%	39.43%	3.19%	0.00%	0.00%	109	3.19%	27.3	1076069	1104125	1480261	315	323.2	433.3	5298	4263	3174	315	323.2	433.3	2137332.2	653.3	7225	625.7	34701	10.2	141	10.2	38.7	4691	3416	3416	4
10661	10661 (2019-06-30)60sec.agd	60	0	0		0	0	0	0	0	0	2103	1307	55	0	0	60.69%	37.72%	1.59%	0.00%	0.00%	55	1.59%	13.8	723770	895239	702795	208.9	258.4	202.8	5116	3864	4069	208.9	258.4	202.8	1348783.4	427.9	6590.7	389.3	23851	6.9	122	6.9	11.2	2861	3465	3465	4
10563	10563 (2019-08-25)60sec.agd	60	0	0		0	0	0	0	0	0	2194	1320	16	0	0	62.15%	37.39%	0.45%	0.00%	0.00%	16	0.45%	4	613345	1207285	1187944	173.8	342	336.5	3684	2848	3794	173.8	342	336.5	1801371.7	538.2	5445.7	510.3	24090	6.8	115	6.8	1.4	1229	3530	3530	4
10613	10613 (2019-05-19)60sec.agd	60	0	0		0	0	0	0	0	0	2087	633	30	0	0	75.89%	23.02%	1.09%	0.00%	0.00%	30	1.09%	7.5	366483	570969	572395	133.3	207.6	208.1	5345	2924	3227	133.3	207.6	208.1	887666.3	349	6040.3	322.8	11864	4.3	118	4.3	5.9	1946	2750	2750	4
10887	10887 (2019-08-18)60sec.agd	60	0	0		0	0	0	0	0	0	1560	903	58	0	0	61.88%	35.82%	2.30%	0.00%	0.00%	58	2.30%	14.5	671293	680174	1292948	266.3	269.8	512.9	3613	2717	4768	266.3	269.8	512.9	1607789	667.4	5560	637.8	22136	8.8	116	8.8	8.2	1491	2521	2521	4
10943	10943 (2019-06-02)60sec.agd	60	0	0		3	100	33.3	43	15	434356	1829	474	93	19	0	75.73%	19.63%	3.85%	0.79%	0.00%	112	4.64%	28	707388	719091	643058	292.9	297.8	266.3	7672	3399	2778	292.9	297.8	266.3	1196249.7	545.7	7864	495.3	22347	9.3	165	9.3	1.6	631	2415	2415	4
10937	10937 (2019-03-24)60sec.agd	60	0	0		3	41	13.7	21	10	119855	1281	1597	146	0	0	42.36%	52.81%	4.83%	0.00%	0.00%	146	4.83%	36.5	1470772	1391257	2524405	486.4	460.1	834.8	4933	3395	4054	486.4	460.1	834.8	3235952.2	1129.6	6163.1	1070.1	50541	16.7	138	16.7	1.4	225	3024	3024	4
10276	10276 (2019-03-31)60sec.agd	60	0	0		2	23	11.5	12	11	85699	628	1901	222	1	0	22.82%	69.08%	8.07%	0.04%	0.00%	223	8.10%	55.8	2085227	2808096	2199811	757.7	1020.4	799.3	5930	3875	5705	757.7	1020.4	799.3	4131917.6	1587	6417.4	1501.4	54714	19.9	122	19.9	2.3	288	2752	2752	4
10942	10942 (2019-06-02)60sec.agd	60	0	0		5	67	13.4	18	10	233603	1717	591	107	7	0	70.89%	24.40%	4.42%	0.29%	0.00%	114	4.71%	28.5	745328	886072	713616	307.7	365.8	294.6	6228	5293	6988	307.7	365.8	294.6	1360104.9	607.2	10272.5	561.6	19067	7.9	153	7.9	12.6	2280	2422	2422	4
10947	10947 (2019-05-19)60sec.agd	60	0	0		9	136	15.1	22	10	384553	1873	1005	264	3	0	59.55%	31.96%	8.39%	0.10%	0.00%	267	8.49%	66.8	1437007	1898084	1239610	456.9	603.5	394.2	6726	4122	3993	456.9	603.5	394.2	2684091.1	902.5	7581.1	853.4	47563	15.1	133	15.1	0.2	124	3145	3145	4
10113	10113 (2019-03-24)60sec.agd	60	0	0		2	30	15	15	15	99346	1539	1076	169	0	0	55.28%	38.65%	6.07%	0.00%	0.00%	169	6.07%	42.3	1301144	1258861	1814935	467.4	452.2	651.9	5194	3405	4757	467.4	452.2	651.9	2563531.9	961.3	6416.9	920.8	40815	14.7	122	14.7	109.1	5000	2784	2784	4
10963	10963 (2019-09-08)60sec.agd	60	0	0		0	0	0	0	0	0	1585	800	4	0	0	66.35%	33.49%	0.17%	0.00%	0.00%	4	0.17%	1	364253	466723	903841	152.5	195.4	378.3	2755	3894	3895	152.5	195.4	378.3	1080481	482.1	5742.5	452.3	8328	3.5	53	3.5	10.8	2132	2389	2389	4
10968	10968 (2019-08-11)60sec.agd	60	0	0		0	0	0	0	0	0	1939	421	2	0	0	82.09%	17.82%	0.08%	0.00%	0.00%	2	0.08%	0.5	188487	394550	265229	79.8	167	112.3	2379	2405	2961	79.8	167	112.3	511413.2	238.5	4046	216.5	6340	2.7	97	2.7	1.4	481	2362	2362	4
10168	10168 (2019-08-04)60sec.agd	60	0	0		0	0	0	0	0	0	2003	913	26	0	0	68.08%	31.03%	0.88%	0.00%	0.00%	26	0.88%	6.5	568425	788056	1290048	193.2	267.9	438.5	3080	3104	4427	193.2	267.9	438.5	1615042.7	573.8	5121.6	549	17650	6	104	6	30.8	2633	2942	2942	4
10719	10719 (2019-08-18)60sec.agd	60	0	0		6	126	21	29	15	408314	1522	1225	194	0	0	51.75%	41.65%	6.60%	0.00%	0.00%	194	6.60%	48.5	1251932	2151800	1466803	425.7	731.7	498.7	4682	3759	2702	425.7	731.7	498.7	2889478.8	1054.2	5362	982.5	48264	16.4	116	16.4	126.9	5000	2941	2941	4
10473	10473 (2019-10-27)60sec.agd	60	0	0		0	0	0	0	0	0	1209	1379	15	0	0	46.45%	52.98%	0.58%	0.00%	0.00%	15	0.58%	3.8	773027	1518241	960242	297	583.3	368.9	2678	4097	3769	297	583.3	368.9	1955681.8	793.2	6012.7	751.3	29049	11.2	119	11.2	42.7	4903	2603	2603	4
10859	10859 (2019-10-13)60sec.agd	60	0	0		0	0	0	0	0	0	2333	1006	7	0	0	69.73%	30.07%	0.21%	0.00%	0.00%	7	0.21%	1.8	385816	1118962	728913	115.3	334.4	217.8	3584	3746	3818	115.3	334.4	217.8	1390051.8	437	6069.7	415.4	13352	4	100	4	2.2	1154	3346	3346	4
10261	10261 (2019-06-16)60sec.agd	60	0	0		0	0	0	0	0	0	1268	928	56	0	0	56.31%	41.21%	2.49%	0.00%	0.00%	56	2.49%	14	699040	858474	1137304	310.4	381.2	505	3833	2911	5109	310.4	381.2	505	1587165.7	740.8	6728.2	704.8	19096	8.5	121	8.5	55.6	4651	2252	2252	4
10575	10575 (2019-08-25)60sec.agd	60	0	0		0	0	0	0	0	0	2293	1353	107	0	0	61.10%	36.05%	2.85%	0.00%	0.00%	107	2.85%	26.8	956461	1407474	1276319	254.9	375	340.1	3797	3772	3255	254.9	375	340.1	2127155.6	610.5	5365.1	566.8	33329	8.9	133	8.9	31	1629	3753	3753	4
10679	10679 (2019-09-29)60sec.agd	60	0	0		2	54	27	43	11	364417	1572	1498	220	48	1	47.08%	44.86%	6.59%	1.44%	0.03%	269	8.06%	67.3	2030834	1345927	2788983	608.2	403.1	835.3	10733	5058	5726	608.2	403.1	835.3	3703273.2	1163.4	11439.9	1109.1	48193	14.4	164	14.4	0.2	546	3339	3339	4
10174	10174 (2019-09-15)60sec.agd	60	0	0		3	35	11.7	12	11	88224	1872	564	78	0	0	74.46%	22.43%	3.10%	0.00%	0.00%	78	3.10%	19.5	490057	413680	733077	194.9	164.6	291.6	3811	3807	5894	194.9	164.6	291.6	974006.6	415.9	6815.6	387.4	15113	6	115	6	18.4	1739	2514	2514	4
10180	10180 (2019-04-28)60sec.agd	60	0	0		0	0	0	0	0	0	1691	1148	49	0	0	58.55%	39.75%	1.70%	0.00%	0.00%	49	1.70%	12.3	724615	708630	1119719	250.9	245.4	387.7	3363	2445	3815	250.9	245.4	387.7	1510296	554.4	4841.6	523	20820	7.2	121	7.2	0	0	2888	2888	4
10641	10641 (2019-06-02)60sec.agd	60	0	0		1	10	10	10	10	27670	2130	1054	18	0	0	66.52%	32.92%	0.56%	0.00%	0.00%	18	0.56%	4.5	531436	946526	1474351	166	295.6	460.4	3393	3232	3932	166	295.6	460.4	1830859.5	597.9	5943.5	571.8	23565	7.4	133	7.4	2.4	341	3202	3202	4
10185	10185 (2019-06-02)60sec.agd	60	0	0		0	0	0	0	0	0	1738	1460	93	0	0	52.81%	44.36%	2.83%	0.00%	0.00%	93	2.83%	23.3	1157012	2049701	1746781	351.6	622.8	530.8	4791	5625	5683	351.6	622.8	530.8	2931074	938.6	7252.3	890.6	35744	10.9	101	10.9	49.5	1985	3291	3291	4
10639	10639 (2019-05-26)60sec.agd	60	0	0		0	0	0	0	0	0	1894	1010	11	0	0	64.97%	34.65%	0.38%	0.00%	0.00%	11	0.38%	2.8	588385	660906	748023	201.8	226.7	256.6	2690	2409	3521	201.8	226.7	256.6	1158676.9	429.9	3892.5	397.5	14214	4.9	104	4.9	39.9	2004	2915	2915	4
10802	10802 (2019-03-03)60sec.agd	60	0	0		1	11	11	11	11	26947	1801	883	39	0	0	66.14%	32.43%	1.43%	0.00%	0.00%	39	1.43%	9.8	601906	530541	529625	221	194.8	194.5	3137	4684	3076	221	194.8	194.5	961388.2	384.4	6138.1	353.1	14086	5.2	138	5.2	0.2	57	2723	2723	4
10983	10983 (2019-11-03)60sec.agd	60	0	0		0	0	0	0	0	0	2015	449	12	0	0	81.38%	18.13%	0.48%	0.00%	0.00%	12	0.48%	3	295781	350651	311160	119.5	141.6	125.7	3015	2986	3362	119.5	141.6	125.7	554313.2	241	4671.5	223.9	8602	3.5	86	3.5	14.4	3141	2476	2476	4
10696	10696 (2019-08-25)60sec.agd	60	0	0		2	28	14	17	11	73316	1935	1300	88	0	0	58.23%	39.12%	2.65%	0.00%	0.00%	88	2.65%	22	925598	1208923	1686545	278.5	363.8	507.5	4203	4230	4424	278.5	363.8	507.5	2272148.9	732.6	6682	683.8	27988	8.4	150	8.4	44	4335	3323	3323	4
10301	10301 (2019-07-21)60sec.agd	60	0	0		8	122	15.3	25	11	343869	1868	1186	197	0	0	57.46%	36.48%	6.06%	0.00%	0.00%	197	6.06%	49.3	1186615	1270147	1682025	365	390.7	517.4	3770	3580	4565	365	390.7	517.4	2418788.3	788.3	6312.4	744	40956	12.6	121	12.6	17.5	1282	3251	3251	4
10243	10243 (2019-06-02)60sec.agd	60	0	0		0	0	0	0	0	0	2768	860	6	0	0	76.17%	23.67%	0.17%	0.00%	0.00%	6	0.17%	1.5	443320	446807	532064	122	123	146.4	2905	3628	3637	122	123	146.4	824173.1	249.8	5324.5	226.8	13894	3.8	108	3.8	0.7	231	3634	3634	4
10798	10798 (2019-09-29)60sec.agd	60	0	0		1	26	26	26	26	96525	2031	654	76	0	0	73.56%	23.69%	2.75%	0.00%	0.00%	76	2.75%	19	575458	597162	835635	208.4	216.3	302.7	5050	4160	7520	208.4	216.3	302.7	1177302.1	450.6	8859.5	426.4	14092	5.1	113	5.1	21	3844	2761	2761	4
10693	10693 (2019-08-25)60sec.agd	60	0	0		1	10	10	10	10	23646	1293	1186	37	0	0	51.39%	47.14%	1.47%	0.00%	0.00%	37	1.47%	9.3	705231	951471	1006638	280.3	378.2	400.1	3252	3144	2663	280.3	378.2	400.1	1554338.4	669.7	4918.2	617.8	19442	7.7	121	7.7	51.6	3634	2516	2516	4
10818	10818 (2019-03-03)60sec.agd	60	0	0		0	0	0	0	0	0	2334	1239	57	0	0	64.30%	34.13%	1.57%	0.00%	0.00%	57	1.57%	14.3	732835	1337543	894167	201.9	368.5	246.3	4424	3591	2651	201.9	368.5	246.3	1767937.5	511.9	5352.1	487	24723	6.8	131	6.8	7.4	1680	3630	3630	4
10713	10713 (2019-06-30)60sec.agd	60	0	0		3	46	15.3	25	10	123843	2314	953	109	0	0	68.54%	28.23%	3.23%	0.00%	0.00%	109	3.23%	27.3	805636	1155432	1438984	238.6	342.2	426.2	4546	4288	3271	238.6	342.2	426.2	2013640.3	640.2	5806.4	596.5	25805	7.6	135	7.6	4.3	970	3376	3376	4
11013	11013 (2019-06-02)60sec.agd	60	0	0		0	0	0	0	0	0	1776	595	2	0	0	74.84%	25.07%	0.08%	0.00%	0.00%	2	0.08%	0.5	264026	376886	525992	111.3	158.8	221.7	2513	2261	2891	111.3	158.8	221.7	698870.8	314.8	4311.6	294.5	8349	3.5	80	3.5	23.6	1024	2373	2373	4
10260	10260 (2019-06-16)60sec.agd	60	0	0		10	146	14.6	27	11	425421	1796	981	214	0	0	60.05%	32.80%	7.15%	0.00%	0.00%	214	7.15%	53.5	1240730	1131663	1326851	414.8	378.4	443.6	4826	3154	3028	414.8	378.4	443.6	2140235	759.4	5688.2	715.6	34321	11.5	145	11.5	2.1	281	2991	2991	4
10037	10037 (2019-03-03)60sec.agd	60	0	0		2	23	11.5	12	11	85699	628	1901	222	1	0	22.82%	69.08%	8.07%	0.04%	0.00%	223	8.10%	55.8	2085227	2808096	2199811	757.7	1020.4	799.3	5930	3875	5705	757.7	1020.4	799.3	4131917.6	1587	6417.4	1501.4	54714	19.9	122	19.9	2.3	288	2752	2752	4
10799	10799 (2019-10-20)60sec.agd	60	0	0		3	31	10.3	11	10	83111	1408	1915	230	0	0	39.63%	53.90%	6.47%	0.00%	0.00%	230	6.47%	57.5	1889400	1938508	1618082	531.8	545.6	455.4	4459	4470	3506	531.8	545.6	455.4	3153701.8	938.2	5504.8	887.6	59174	16.7	127	16.7	21	1826	3553	3553	4
10444	10444 (2019-10-13)60sec.agd	60	0	0		3	36	12	13	11	103557	1805	1304	142	0	0	55.52%	40.11%	4.37%	0.00%	0.00%	142	4.37%	35.5	1214509	1244323	1137845	373.6	382.8	350	4826	3770	3658	373.6	382.8	350	2077995	685.8	5983.7	639.2	33850	10.4	131	10.4	0.1	114	3251	3251	4
10222	10222 (2019-05-12)60sec.agd	60	0	0		0	0	0	0	0	0	1350	1020	5	0	0	56.84%	42.95%	0.21%	0.00%	0.00%	5	0.21%	1.3	398306	1191240	765930	167.7	501.6	322.5	2869	3306	2953	167.7	501.6	322.5	1471172.7	637.7	4914.8	619.4	14456	6.1	88	6.1	10.3	941	2375	2375	4
10253	10253 (2019-06-09)60sec.agd	60	0	0		0	0	0	0	0	0	2735	601	6	0	0	81.84%	17.98%	0.18%	0.00%	0.00%	6	0.18%	1.5	290263	670345	913602	86.9	200.6	273.4	2842	4005	4809	86.9	200.6	273.4	1169736.6	380.2	6605.1	350	12116	3.6	116	3.6	0	49	3342	3342	4
10255	10255 (2019-06-09)60sec.agd	60	0	0		0	0	0	0	0	0	1613	1404	72	0	0	52.22%	45.45%	2.33%	0.00%	0.00%	72	2.33%	18	1033816	1014374	1299334	334.7	328.4	420.6	3738	2880	3334	334.7	328.4	420.6	1945764.4	673.5	4950	629.9	19418	6.3	111	6.3	20.4	1852	3089	3089	4
10599	10599 (2019-09-15)60sec.agd	60	0	0		0	0	0	0	0	0	1545	1155	19	0	0	56.82%	42.48%	0.70%	0.00%	0.00%	19	0.70%	4.8	660884	905585	1674135	243.1	333.1	615.7	5174	8476	7042	243.1	333.1	615.7	2014839.9	784	12173.8	741	20569	7.6	105	7.6	1.4	603	2719	2719	4
10607	10607 (2019-08-18)60sec.agd	60	0	0		0	0	0	0	0	0	1952	344	26	2	0	83.99%	14.80%	1.12%	0.09%	0.00%	28	1.20%	7	293660	303488	595891	126.4	130.6	256.4	7620	6393	7500	126.4	130.6	256.4	730361	328.5	12014	314.3	8820	3.8	114	3.8	30.7	1942	2324	2324	4
10448	10448 (2019-10-13)60sec.agd	60	0	0		0	0	0	0	0	0	1076	1430	17	0	0	42.65%	56.68%	0.67%	0.00%	0.00%	17	0.67%	4.3	900325	1073673	1831072	356.8	425.6	725.8	3378	2281	3217	356.8	425.6	725.8	2305685	943.5	4564.3	913.9	20600	8.2	105	8.2	4.3	2000	2523	2523	4
10072	10072 (2019-03-10)60sec.agd	60	0	0		0	0	0	0	0	0	1539	1257	55	0	0	53.98%	44.09%	1.93%	0.00%	0.00%	55	1.93%	13.8	901814	1140083	1518643	316.3	399.9	532.7	5063	3454	4058	316.3	399.9	532.7	2102221.3	781.2	5536.5	737.4	24324	8.5	124	8.5	3.7	310	2851	2851	4
10297	10297 (2019-07-21)60sec.agd	60	0	0		0	0	0	0	0	0	1381	1253	94	0	0	50.62%	45.93%	3.45%	0.00%	0.00%	94	3.45%	23.5	1003345	1876829	1577424	367.8	688	578.2	4005	3658	3787	367.8	688	578.2	2649047.9	1020.1	6047.8	971.1	32688	12	111	12	7.9	1599	2728	2728	4
10057	10057 (2019-03-17)60sec.agd	60	0	0		0	0	0	0	0	0	2152	1095	13	0	0	66.01%	33.59%	0.40%	0.00%	0.00%	13	0.40%	3.3	487388	1139087	1745731	149.5	349.4	535.5	3946	3956	4002	149.5	349.4	535.5	2140710.9	686.1	6872.9	656.7	19051	5.8	111	5.8	2.8	783	3260	3260	4
10443	10443 (2019-10-13)60sec.agd	60	0	0		4	60	15	20	10	151432	1475	864	80	0	0	60.98%	35.72%	3.31%	0.00%	0.00%	80	3.31%	20	635326	891026	981926	262.6	368.3	405.9	3463	2892	2767	262.6	368.3	405.9	1470287.4	648.2	4513.4	607.8	23133	9.6	111	9.6	278.6	4802	2419	2419	4
11007	11007 (2019-06-02)60sec.agd	60	0	0		4	132	33	60	11	408108	1723	685	138	2	0	67.62%	26.88%	5.42%	0.08%	0.00%	140	5.49%	35	794921	693052	810027	312	272	317.9	6080	3282	3353	312	272	317.9	1329798.6	564.7	7221	521.9	24266	9.5	180	9.5	2.7	352	2548	2548	4
10216	10216 (2019-05-12)60sec.agd	60	0	0		0	0	0	0	0	0	1876	1510	45	0	0	54.68%	44.01%	1.31%	0.00%	0.00%	45	1.31%	11.3	947475	1415741	1893232	276.2	412.6	551.8	4047	3941	4537	276.2	412.6	551.8	2546833.1	777.4	6064.2	742.3	29291	8.5	122	8.5	7.1	585	3431	3431	4
10288	10288 (2019-08-04)60sec.agd	60	0	0		3	42	14	15	12	121249	1285	1205	120	0	0	49.23%	46.17%	4.60%	0.00%	0.00%	120	4.60%	30	974168	1089063	1379400	373.2	417.3	528.5	4596	4346	5064	373.2	417.3	528.5	2009429.2	825.4	8102.8	769.9	35436	13.6	125	13.6	201.3	4575	2610	2610	4
11010	11010 (2019-06-02)60sec.agd	60	0	0		1	21	21	21	21	75121	1724	907	119	1	0	62.67%	32.97%	4.33%	0.04%	0.00%	120	4.36%	30	950056	953461	1109070	345.3	346.6	403.2	6195	3850	3576	345.3	346.6	403.2	1744055.8	670.3	7074.1	634	25479	9.3	118	9.3	5.7	859	2751	2751	4
10894	10894 (2019-08-04)60sec.agd	60	0	0		5	92	18.4	22	10	304818	2319	1370	168	6	3	59.98%	35.44%	4.35%	0.16%	0.08%	177	4.58%	35.4	1359038	1797435	1420646	351.5	464.9	367.5	10322	4633	5296	351.5	464.9	367.5	2663830.3	727.4	11495.7	689	44838	11.6	127	11.6	14	2095	3866	3866	5
10140	10140 (2019-04-07)60sec.agd	60	0	0		0	0	0	0	0	0	2353	1346	51	0	0	62.75%	35.89%	1.36%	0.00%	0.00%	51	1.36%	10.2	892543	1023714	1334726	238	273	355.9	4655	2836	3492	238	273	355.9	1904236.6	538.1	5376	507.8	23235	6.2	115	6.2	0.5	353	3750	3750	5
10151	10151 (2019-04-07)60sec.agd	60	0	0		2	29	14.5	18	11	64293	2651	1009	75	0	0	70.98%	27.01%	2.01%	0.00%	0.00%	75	2.01%	15	725884	1191810	877005	194.3	319.1	234.8	3230	2806	3619	194.3	319.1	234.8	1648167.6	476.2	5468	441.3	34593	9.3	134	9.3	43	3394	3735	3735	5
10960	10960 (2019-08-18)60sec.agd	60	0	0		1	10	10	10	10	22973	1955	1116	74	0	0	62.16%	35.48%	2.35%	0.00%	0.00%	74	2.35%	14.8	775566	1092854	1283526	246.6	347.5	408.1	3768	2980	4064	246.6	347.5	408.1	1855605.4	633.1	6204.9	590	22195	7.1	120	7.1	2.6	1061	3145	3145	5
10959	10959 (2019-07-21)60sec.agd	60	0	0		4	67	16.8	24	10	231554	1869	1117	70	0	0	61.16%	36.55%	2.29%	0.00%	0.00%	70	2.29%	14	679392	1071999	1032212	222.3	350.8	337.8	4396	3212	3106	222.3	350.8	337.8	1635914.7	575.7	5241.3	535.3	23676	7.7	129	7.7	27.6	3516	3056	3056	5
10925	10925 (2019-06-02)60sec.agd	60	0	0		6	92	15.3	21	10	329196	2839	1397	176	0	0	64.35%	31.66%	3.99%	0.00%	0.00%	176	3.99%	35.2	1447529	1364745	1615943	328.1	309.3	366.3	5547	3334	3474	328.1	309.3	366.3	2563033.5	613.4	6071	580.9	35896	8.1	120	8.1	19	3109	4412	4412	5
10993	10993 (2019-11-03)60sec.agd	60	0	0		1	23	23	23	23	52937	2319	1431	43	0	0	61.14%	37.73%	1.13%	0.00%	0.00%	43	1.13%	8.6	734581	1248844	1277098	193.7	329.2	336.7	4036	3318	3734	193.7	329.2	336.7	1931372.5	535.1	6213	509.2	25574	6.7	126	6.7	11	1851	3793	3793	5
10982	10982 (2019-10-27)60sec.agd	60	0	0		0	0	0	0	0	0	1581	1682	81	1	0	47.26%	50.28%	2.42%	0.03%	0.00%	82	2.45%	16.4	1224192	1827336	1600624	366	546.3	478.5	5826	2965	3366	366	546.3	478.5	2720257.4	858.2	6828.6	813.2	47322	14.1	128	14.1	2.8	1148	3345	3345	5
11060	11060 (2019-09-29)60sec.agd	60	0	0		4	104	26	32	21	279110	2677	921	160	0	0	71.23%	24.51%	4.26%	0.00%	0.00%	160	4.26%	32	778539	880354	1335677	207.2	234.3	355.4	3307	2825	4256	207.2	234.3	355.4	1779095	516.1	5555.2	473.4	31194	8.3	127	8.3	0.1	54	3758	3758	5
10149	10149 (2019-04-07)60sec.agd	60	0	0		3	39	13	18	10	144284	2352	943	95	2	0	69.34%	27.80%	2.80%	0.06%	0.00%	97	2.86%	19.4	840766	1041484	1068151	247.9	307	314.9	6116	3922	10964	247.9	307	314.9	1712461.1	539.8	12801.7	504.9	22424	6.6	119	6.6	5.7	947	3392	3392	5
10910	10910 (2019-05-05)60sec.agd	60	0	0		0	0	0	0	0	0	2040	1285	13	0	0	61.11%	38.50%	0.39%	0.00%	0.00%	13	0.39%	2.6	673629	1239176	907955	201.8	371.2	272	2871	3110	4219	201.8	371.2	272	1677413.3	528.1	5897	502.5	20805	6.2	104	6.2	1.2	234	3338	3338	5
10978	10978 (2019-10-20)60sec.agd	60	0	0		0	0	0	0	0	0	1685	1842	107	1	0	46.35%	50.67%	2.94%	0.03%	0.00%	108	2.97%	21.6	1396503	1633064	1429872	384.2	449.3	393.4	6314	4499	5908	384.2	449.3	393.4	2581017.7	748.6	8633.2	710	30858	8.5	122	8.5	0.9	661	3635	3635	5
11016	11016 (2019-06-09)60sec.agd	60	0	0		0	0	0	0	0	0	1465	2732	211	0	0	33.24%	61.98%	4.79%	0.00%	0.00%	211	4.79%	42.2	2635845	3103705	4488164	598	704.1	1018.2	3980	3408	4161	598	704.1	1018.2	6060056.1	1429.8	5616.7	1374.8	78769	17.9	103	17.9	0.7	475	4408	4408	5
10946	10946 (2019-05-19)60sec.agd	60	0	0		11	266	24.2	64	10	1026002	2669	1433	407	17	0	58.97%	31.66%	8.99%	0.38%	0.00%	424	9.37%	84.8	2488175	2735557	2689159	549.8	604.4	594.2	7470	5675	5896	549.8	604.4	594.2	4572293	1047.5	9996.4	1010.2	61078	13.5	124	13.5	74.4	4852	4526	4526	5
10821	10821 (2019-03-17)60sec.agd	60	0	0		0	0	0	0	0	0	2317	1157	79	1	0	65.19%	32.55%	2.22%	0.03%	0.00%	80	2.25%	16	1101701	1336790	1639645	310	376.1	461.4	5823	5766	5024	310	376.1	461.4	2385201.9	709.8	8320.6	671.1	31237	8.8	116	8.8	3.9	3485	3554	3554	5
10200	10200 (2019-03-24)60sec.agd	60	0	0		5	59	11.8	13	11	172886	2063	1785	183	0	0	51.18%	44.28%	4.54%	0.00%	0.00%	183	4.54%	36.6	1509731	2312034	2210245	374.5	573.6	548.3	4777	4368	3896	374.5	573.6	548.3	3536943.9	951.5	5914.4	877.4	45531	11.3	142	11.3	11.2	2180	4031	4031	5
10810	10810 (2019-03-24)60sec.agd	60	0	0		8	109	13.6	26	10	297625	2061	1130	362	1	0	57.99%	31.80%	10.19%	0.03%	0.00%	363	10.21%	72.6	1864715	1547255	1978180	524.7	435.4	556.6	6531	3256	4699	524.7	435.4	556.6	3127995.6	929.8	7839.3	880.1	57267	16.1	143	16.1	15.3	690	3554	3554	5
10827	10827 (2019-06-30)60sec.agd	60	0	0		1	14	14	14	14	42096	2075	1913	115	0	0	50.57%	46.62%	2.80%	0.00%	0.00%	115	2.80%	23	1454230	1385147	2054786	354.4	337.6	500.8	5722	4430	4675	354.4	337.6	500.8	2873249.5	747.5	7371.8	700.3	30843	7.5	104	7.5	4.1	957	4103	4103	5
10129	10129 (2019-04-07)60sec.agd	60	0	0		2	24	12	13	11	66593	1961	2013	111	0	0	48.00%	49.28%	2.72%	0.00%	0.00%	111	2.72%	22.2	1396919	2485862	2204739	342	608.5	539.7	5399	6154	6054	342	608.5	539.7	3604409.3	925.1	8541.3	882.4	52591	12.9	136	12.9	17.8	4807	4085	4085	5
10122	10122 (2019-05-05)60sec.agd	60	0	0		7	169	24.1	38	10	545311	1525	2666	324	0	0	33.78%	59.05%	7.18%	0.00%	0.00%	324	7.18%	64.8	2834829	3587379	2289162	627.9	794.5	507	5006	3393	4202	627.9	794.5	507	5113297	1196.1	6579.2	1132.5	74827	16.6	132	16.6	0	0	4515	4515	5
10121	10121 (2019-05-05)60sec.agd	60	0	0		3	38	12.7	18	10	102452	2477	1305	116	0	0	63.55%	33.48%	2.98%	0.00%	0.00%	116	2.98%	23.2	1038892	1130432	1653343	266.5	290	424.2	4864	2690	3969	266.5	290	424.2	2256261.5	616.7	6092	578.8	30301	7.8	115	7.8	25.3	3668	3898	3898	5
10100	10100 (2019-03-24)60sec.agd	60	0	0		7	154	22	37	11	463455	1708	1726	243	0	0	46.45%	46.94%	6.61%	0.00%	0.00%	243	6.61%	48.6	1817211	1447304	2420870	494.2	393.6	658.4	3990	3205	3777	494.2	393.6	658.4	3355228.2	979.6	5402.5	912.5	36677	10	117	10	3	892	3677	3677	5
10966	10966 (2019-08-25)60sec.agd	60	0	0		0	0	0	0	0	0	2658	741	9	0	0	77.99%	21.74%	0.26%	0.00%	0.00%	9	0.26%	1.8	336512	707440	734092	98.7	207.6	215.4	3776	3130	3298	98.7	207.6	215.4	1073593.4	350.3	5210	315	12253	3.6	102	3.6	1.2	1036	3408	3408	5
10971	10971 (2019-09-01)60sec.agd	60	0	0		0	0	0	0	0	0	2338	826	38	0	0	73.02%	25.80%	1.19%	0.00%	0.00%	38	1.19%	7.6	528773	578625	1189890	165.1	180.7	371.6	3689	3555	5564	165.1	180.7	371.6	1424867	465.8	6439.9	445	16443	5.1	113	5.1	104	4825	3202	3202	5
10248	10248 (2019-06-02)60sec.agd	60	0	0		2	25	12.5	13	12	63677	3040	1530	135	0	0	64.61%	32.52%	2.87%	0.00%	0.00%	135	2.87%	27	1365039	1276744	1678790	290.1	271.4	356.8	4486	4033	5096	290.1	271.4	356.8	2512318.2	574.7	6475	534	31055	6.6	134	6.6	4.2	619	4705	4705	5
10032	10032 (2019-03-03)60sec.agd	60	0	0		3	53	17.7	26	13	158209	1523	1619	197	5	0	45.54%	48.42%	5.89%	0.15%	0.00%	202	6.04%	40.4	1489058	1779816	2373063	445.3	532.2	709.6	6814	5844	5963	445.3	532.2	709.6	3319106.3	1043.7	8092.3	992.6	40986	12.3	124	12.3	26.7	3452	3344	3344	5
10041	10041 (2019-03-03)60sec.agd	60	0	0		4	70	17.5	22	13	204710	2510	1268	180	0	0	63.42%	32.04%	4.55%	0.00%	0.00%	180	4.55%	36	1244400	1674132	1057690	314.4	423	267.2	4831	4939	6226	314.4	423	267.2	2338794	638.3	9044.8	590.9	40511	10.2	118	10.2	0	51	3958	3958	5
10040	10040 (2019-03-03)60sec.agd	60	0	0		0	0	0	0	0	0	2503	495	2	0	0	83.43%	16.50%	0.07%	0.00%	0.00%	2	0.07%	0.4	424214	611275	920926	141.4	203.8	307	2652	2818	3710	141.4	203.8	307	1183942.3	431.9	4402.5	394.6	17752	5.9	142	5.9	34.8	3767	3000	3000	5
10212	10212 (2019-05-12)60sec.agd	60	0	0		0	0	0	0	0	0	3031	1661	51	0	0	63.90%	35.02%	1.08%	0.00%	0.00%	51	1.08%	10.2	990757	1379949	1525291	208.9	290.9	321.6	4153	3010	3626	208.9	290.9	321.6	2283061.8	512.3	5513.6	481.4	33306	7	113	7	15.8	2905	4743	4743	5
10795	10795 (2019-07-28)60sec.agd	60	0	0		7	232	33.1	76	11	841365	1040	2066	279	6	0	30.67%	60.93%	8.23%	0.18%	0.00%	285	8.40%	57	2369726	3025948	2906511	698.8	892.3	857.1	6418	5277	5284	698.8	892.3	857.1	4818689.5	1517	8726.4	1421	59683	17.6	130	17.6	6.6	697	3391	3391	5
10215	10215 (2019-05-12)60sec.agd	60	0	0		0	0	0	0	0	0	1678	1816	75	0	0	47.02%	50.88%	2.10%	0.00%	0.00%	75	2.10%	15	1277816	1444840	2338661	358	404.8	655.3	3715	3981	7010	358	404.8	655.3	3031453.7	878.3	8178.5	849.4	38351	10.7	99	10.7	13.9	1099	3569	3569	5
10189	10189 (2019-05-05)60sec.agd	60	0	0		2	20	10	10	10	46560	1775	1983	244	0	0	44.35%	49.55%	6.10%	0.00%	0.00%	244	6.10%	48.8	1932910	2112431	4523276	483	527.8	1130.3	4031	2504	3730	483	527.8	1130.3	5353366.4	1414.3	4830.6	1337.7	82478	20.6	137	20.6	0	0	4002	4002	5
10792	10792 (2019-08-11)60sec.agd	60	0	0		6	70	11.7	15	10	183013	1725	1469	285	0	0	49.58%	42.22%	8.19%	0.00%	0.00%	285	8.19%	57	1691454	2197683	1633932	486.2	631.7	469.7	4639	5028	3333	486.2	631.7	469.7	3218782.5	999.9	6781.8	925.2	57776	16.6	120	16.6	5	1027	3479	3479	5
10224	10224 (2019-06-09)60sec.agd	60	0	0		0	0	0	0	0	0	2035	1765	18	0	0	53.30%	46.23%	0.47%	0.00%	0.00%	18	0.47%	3.6	962354	1466823	1729320	252.1	384.2	452.9	2745	3065	3827	252.1	384.2	452.9	2463380.3	675.6	5386.5	645.2	36873	9.7	105	9.7	26.5	1165	3818	3818	5
10790	10790 (2019-08-11)60sec.agd	60	0	0		0	0	0	0	0	0	2618	1532	27	0	0	62.68%	36.68%	0.65%	0.00%	0.00%	27	0.65%	5.4	893090	1912520	1721225	213.8	457.9	412.1	4056	3308	3955	213.8	457.9	412.1	2723592.8	676.8	5038.3	652	27818	6.7	129	6.7	63.8	3840	4177	4177	5
10226	10226 (2019-06-09)60sec.agd	60	0	0		0	0	0	0	0	0	2324	1462	65	0	0	60.35%	37.96%	1.69%	0.00%	0.00%	65	1.69%	13	1033913	1852427	1447238	268.5	481	375.8	4810	4502	4258	268.5	481	375.8	2568065.4	698.6	6584.3	666.9	35374	9.2	123	9.2	16.4	2971	3851	3851	5
10789	10789 (2019-08-11)60sec.agd	60	0	0		0	0	0	0	0	0	3055	935	8	0	0	76.41%	23.39%	0.20%	0.00%	0.00%	8	0.20%	1.6	430336	706646	853522	107.6	176.7	213.5	3499	4218	3227	107.6	176.7	213.5	1188712.5	315.6	6103.2	297.3	13678	3.4	109	3.4	8.5	4737	3998	3998	5
10730	10730 (2019-10-06)60sec.agd	60	0	0		2	43	21.5	32	11	149155	1245	2163	98	0	0	35.51%	61.69%	2.80%	0.00%	0.00%	98	2.80%	19.6	1708517	2061019	2324315	487.3	587.9	663	5255	4151	5960	487.3	587.9	663	3545316.6	1056.1	7883.4	1011.2	31274	8.9	105	8.9	87.8	3953	3506	3506	5
10236	10236 (2019-08-25)60sec.agd	60	0	0		4	41	10.3	11	10	123022	1458	2047	386	0	0	37.47%	52.61%	9.92%	0.00%	0.00%	386	9.92%	77.2	2708010	1951275	3416560	696	501.5	878.1	4747	3674	5858	696	501.5	878.1	4776366.2	1263.4	7657.4	1227.5	48303	12.4	103	12.4	3.1	1607	3891	3891	5
10259	10259 (2019-06-16)60sec.agd	60	0	0		0	0	0	0	0	0	2414	1035	12	0	0	69.75%	29.90%	0.35%	0.00%	0.00%	12	0.35%	2.4	470070	708476	993069	135.8	204.7	286.9	3215	2508	3410	135.8	204.7	286.9	1307321.7	402.7	5140.2	377.7	14252	4.1	128	4.1	4.4	695	3461	3461	5
10784	10784 (2019-09-01)60sec.agd	60	0	0		0	0	0	0	0	0	2124	1191	7	0	0	63.94%	35.85%	0.21%	0.00%	0.00%	7	0.21%	1.4	468619	1104765	1113848	141.1	332.6	335.3	4040	5764	6000	141.1	332.6	335.3	1637304.7	517.5	8737.4	492.9	16034	4.8	85	4.8	6.7	2020	3322	3322	5
10229	10229 (2019-09-08)60sec.agd	60	0	0		0	0	0	0	0	0	1973	931	52	0	0	66.75%	31.50%	1.76%	0.00%	0.00%	52	1.76%	10.4	575755	713025	1265139	194.8	241.2	428	5275	5968	5851	194.8	241.2	428	1562202	558.1	9076	528.5	14505	4.9	126	4.9	12.8	2281	2956	2956	5
10251	10251 (2019-06-09)60sec.agd	60	0	0		0	0	0	0	0	0	2646	618	11	0	0	80.79%	18.87%	0.34%	0.00%	0.00%	11	0.34%	2.2	269607	848400	623951	82.3	259.1	190.5	5618	4928	5965	82.3	259.1	190.5	1087099.5	370.6	9561.8	331.9	6265	1.9	88	1.9	8.8	1004	3275	3275	5
10262	10262 (2019-06-16)60sec.agd	60	0	0		2	26	13	15	11	53838	2521	1104	99	0	0	67.70%	29.65%	2.66%	0.00%	0.00%	99	2.66%	19.8	846634	854818	1257274	227.3	229.5	337.6	3826	3441	4343	227.3	229.5	337.6	1740184.1	496.3	5858.4	467.3	26811	7.2	124	7.2	15	844	3724	3724	5
11036	11036 (2019-09-08)60sec.agd	60	0	0		0	0	0	0	0	0	1327	1667	82	0	0	43.14%	54.19%	2.67%	0.00%	0.00%	82	2.67%	16.4	1444611	2147627	1546414	469.6	698.2	502.7	3497	2900	2770	469.6	698.2	502.7	3015062	1026.4	4248.4	980.2	51099	16.6	107	16.6	71.8	2300	3076	3076	5
10016	10016 (2019-03-10)60sec.agd	60	0	0		2	24	12	14	10	66805	3137	894	159	5	0	74.78%	21.31%	3.79%	0.12%	0.00%	164	3.91%	32.8	1004539	1200936	1767859	239.5	286.3	421.4	6127	2328	3271	239.5	286.3	421.4	2361497.7	630	6934.7	562.9	33468	8	161	8	0.1	84	4195	4195	5
10777	10777 (2019-07-28)60sec.agd	60	0	0		0	0	0	0	0	0	2078	1701	37	0	0	54.45%	44.58%	0.97%	0.00%	0.00%	37	0.97%	7.4	1038183	2081683	2004406	272.1	545.5	525.3	3923	3890	4165	272.1	545.5	525.3	3070646.8	834.3	6751.6	804.7	39012	10.2	116	10.2	47.9	3653	3816	3816	5
10245	10245 (2019-06-02)60sec.agd	60	0	0		2	24	12	14	10	72687	1873	1555	93	0	0	53.20%	44.16%	2.64%	0.00%	0.00%	93	2.64%	18.6	1047657	1533382	2532231	297.5	435.5	719.2	4916	4172	5406	297.5	435.5	719.2	3140229.2	946.4	7917.7	891.9	25321	7.2	132	7.2	9.5	2096	3521	3521	5
10263	10263 (2019-06-23)60sec.agd	60	0	0		1	10	10	10	10	29461	2012	1837	192	0	0	49.79%	45.46%	4.75%	0.00%	0.00%	192	4.75%	38.4	1520047	1756842	2743823	376.2	434.8	679	4612	3317	3779	376.2	434.8	679	3595219.2	936.3	6208.1	889.7	42995	10.6	127	10.6	6.9	1893	4041	4041	5
10472	10472 (2019-10-27)60sec.agd	60	0	0		3	64	21.3	29	10	237151	2016	1171	142	0	0	60.56%	35.18%	4.27%	0.00%	0.00%	142	4.27%	28.4	1120131	970352	1414833	336.5	291.5	425	4969	3714	4704	336.5	291.5	425	2048909.2	651.6	6411.1	615.5	29821	9	136	9	32	4762	3329	3329	5
10574	10574 (2019-08-25)60sec.agd	60	0	0		3	34	11.3	13	10	71556	2000	1044	86	0	0	63.90%	33.35%	2.75%	0.00%	0.00%	86	2.75%	17.2	797035	671922	951144	254.6	214.7	303.9	3229	3689	6073	254.6	214.7	303.9	1411176.4	475.6	7804.9	450.9	22734	7.3	108	7.3	19.9	1417	3130	3130	5
10668	10668 (2019-10-06)60sec.agd	60	0	0		3	40	13.3	14	12	105614	1550	1856	165	0	0	43.41%	51.97%	4.62%	0.00%	0.00%	165	4.62%	33	1507686	2365197	2028949	422.2	662.3	568.2	4098	4386	3951	422.2	662.3	568.2	3461778.2	1026.3	5832.4	969.4	48091	13.5	124	13.5	14.4	2102	3571	3571	5
10673	10673 (2019-10-20)60sec.agd	60	0	0		0	0	0	0	0	0	2762	1545	17	0	0	63.88%	35.73%	0.39%	0.00%	0.00%	17	0.39%	3.4	701604	1211582	1196619	162.3	280.2	276.7	3786	3384	3919	162.3	280.2	276.7	1841759	459.4	6115.4	425.9	18330	4.2	115	4.2	4.6	3173	4324	4324	5
10482	10482 (2019-11-03)60sec.agd	60	0	0		3	37	12.3	13	12	84310	2677	1460	110	0	0	63.03%	34.38%	2.59%	0.00%	0.00%	110	2.59%	22	1084799	1139457	1543790	255.4	268.3	363.5	4344	4465	5532	255.4	268.3	363.5	2204186.6	548.2	7743.8	519	29050	6.8	120	6.8	15.9	1828	4247	4247	5
10465	10465 (2019-10-20)60sec.agd	60	0	0		5	58	11.6	15	10	156197	1693	2647	275	0	0	36.68%	57.36%	5.96%	0.00%	0.00%	275	5.96%	55	2348821	3121982	2977722	509	676.5	645.2	4725	4129	3403	509	676.5	645.2	4912286.6	1133.6	5565.2	1064.4	68500	14.8	144	14.8	13.8	2463	4615	4615	5
10655	10655 (2019-08-04)60sec.agd	60	0	0		0	0	0	0	0	0	2382	1047	45	1	0	68.55%	30.13%	1.29%	0.03%	0.00%	46	1.32%	9.2	627507	1227190	1361688	180.6	353.1	391.9	6789	3610	6205	180.6	353.1	391.9	1937512.5	580.9	9582.7	557.6	21719	6.3	112	6.3	25.6	2235	3475	3475	5
10551	10551 (2019-06-09)60sec.agd	60	0	0		1	13	13	13	13	37596	2994	1658	42	0	0	63.78%	35.32%	0.89%	0.00%	0.00%	42	0.89%	8.4	879381	1886527	2383988	187.3	401.9	507.9	3262	4082	4502	187.3	401.9	507.9	3164758.1	739.9	6897.2	674.2	34291	7.3	139	7.3	3.2	682	4694	4694	5
10671	10671 (2019-10-20)60sec.agd	60	0	0		4	55	13.8	18	10	128602	3148	1036	136	0	0	72.87%	23.98%	3.15%	0.00%	0.00%	136	3.15%	27.2	957019	1153726	1704058	221.5	267.1	394.5	3426	3353	4289	221.5	267.1	394.5	2269533.6	559.1	5252.3	525.4	46614	10.8	156	10.8	18.7	6000	4320	4320	5
10529	10529 (2019-09-29)60sec.agd	60	0	0		0	0	0	0	0	0	3208	956	30	0	0	76.49%	22.79%	0.72%	0.00%	0.00%	30	0.72%	6	506152	920145	1321407	120.7	219.4	315.1	3936	2850	3405	120.7	219.4	315.1	1687890.1	424.2	4915.2	402.5	20271	4.8	125	4.8	13.7	2263	4194	4194	5
10666	10666 (2019-09-08)60sec.agd	60	0	0		0	0	0	0	0	0	2762	2443	235	0	0	50.77%	44.91%	4.32%	0.00%	0.00%	235	4.32%	47	2287864	2619162	3617579	420.6	481.5	665	4534	3558	5588	420.6	481.5	665	5018088.2	963.9	7166.1	922.4	51533	9.5	92	9.5	71.6	4711	5440	5440	5
10670	10670 (2019-10-20)60sec.agd	60	0	0		0	0	0	0	0	0	2434	1242	25	0	0	65.77%	33.56%	0.68%	0.00%	0.00%	25	0.68%	5	682942	1295498	1299198	184.5	350	351	4509	3944	3901	184.5	350	351	1957713	554.6	6689.2	529	19425	5.2	116	5.2	0.6	286	3701	3701	5
10289	10289 (2019-08-04)60sec.agd	60	0	0		2	53	26.5	32	21	236088	3145	689	78	4	0	80.31%	17.59%	1.99%	0.10%	0.00%	82	2.09%	16.4	663357	742584	660983	169.4	189.6	168.8	9334	5752	5332	169.4	189.6	168.8	1195145.2	342.7	9897.5	305.2	16834	4.3	152	4.3	13.7	1886	3916	3916	5
10615	10615 (2019-05-19)60sec.agd	60	0	0		0	0	0	0	0	0	2492	1046	70	0	0	69.07%	28.99%	1.94%	0.00%	0.00%	70	1.94%	14	750929	914771	1315524	208.1	253.5	364.6	4412	2746	3998	208.1	253.5	364.6	1769549	531	5324.4	490.5	27468	7.6	152	7.6	18.3	1213	3608	3608	5
10721	10721 (2019-07-21)60sec.agd	60	0	0		2	23	11.5	13	10	55346	1388	1766	310	0	0	40.07%	50.98%	8.95%	0.00%	0.00%	310	8.95%	62	2080967	1456489	1968389	600.7	420.5	568.2	5501	4035	4754	600.7	420.5	568.2	3213462.2	982.2	7603.4	927.7	65288	18.8	117	18.8	0.7	280	3464	3464	5
10720	10720 (2019-07-21)60sec.agd	60	0	0		0	0	0	0	0	0	2460	1103	43	0	0	68.22%	30.59%	1.19%	0.00%	0.00%	43	1.19%	8.6	712000	1067149	1572771	197.4	295.9	436.2	5071	4577	4845	197.4	295.9	436.2	2029620.6	590.1	8374.8	562.8	29135	8.1	111	8.1	2.4	472	3606	3606	5
10634	10634 (2019-05-26)60sec.agd	60	0	0		0	0	0	0	0	0	1847	1518	78	0	0	53.65%	44.09%	2.27%	0.00%	0.00%	78	2.27%	15.6	1117140	1634320	1272284	324.5	474.7	369.5	5682	4104	4232	324.5	474.7	369.5	2353234	738	6140.1	683.5	35368	10.3	160	10.3	2.1	187	3443	3443	5
10664	10664 (2019-06-30)60sec.agd	60	0	0		7	148	21.1	43	10	518019	2561	1025	196	0	0	67.72%	27.10%	5.18%	0.00%	0.00%	196	5.18%	39.2	1168661	1107100	1707413	309	292.7	451.5	4789	3161	3906	309	292.7	451.5	2346635.5	659.5	5943.5	620.5	32234	8.5	121	8.5	5.8	1040	3782	3782	5
10605	10605 (2019-11-03)60sec.agd	60	0	0		0	0	0	0	0	0	1939	1506	13	0	0	56.07%	43.55%	0.38%	0.00%	0.00%	13	0.38%	2.6	791741	917668	940061	229	265.4	271.9	2775	2837	2765	229	265.4	271.9	1533845.8	472.7	4543.6	443.6	23982	6.9	122	6.9	8.1	1318	3458	3458	5
10494	10494 (2019-09-08)60sec.agd	60	0	0		2	32	16	20	12	81717	2238	1352	103	0	0	60.60%	36.61%	2.79%	0.00%	0.00%	103	2.79%	20.6	950678	1477402	1281644	257.4	400.1	347	3632	3234	3367	257.4	400.1	347	2174653.2	630.8	4935.5	588.9	37949	10.3	125	10.3	12.8	1781	3693	3693	5
10654	10654 (2019-08-04)60sec.agd	60	0	0		0	0	0	0	0	0	2204	1362	100	0	0	60.12%	37.15%	2.73%	0.00%	0.00%	100	2.73%	20	1086364	1720140	1656324	296.3	469.2	451.8	3686	3901	4215	296.3	469.2	451.8	2623447.6	766.2	6540.4	715.6	39328	10.7	110	10.7	138	4720	3666	3666	5
10291	10291 (2019-07-14)60sec.agd	60	0	0		0	0	0	0	0	0	2432	2119	46	0	0	52.90%	46.10%	1.00%	0.00%	0.00%	46	1.00%	9.2	1075395	2601806	1786077	233.9	566	388.5	4495	4782	4517	233.9	566	388.5	3334057.6	779.7	7139.3	725.3	34371	7.5	127	7.5	4.3	1289	4597	4597	5
10621	10621 (2019-05-19)60sec.agd	60	0	0		3	39	13	15	12	115728	2357	1486	142	2	0	59.12%	37.27%	3.56%	0.05%	0.00%	144	3.61%	28.8	1341426	1629383	1602199	336.4	408.7	401.9	6246	3838	4500	336.4	408.7	401.9	2649783.8	708.2	7774.2	664.6	38208	9.6	149	9.6	27.1	3281	3987	3987	5
10280	10280 (2019-08-25)60sec.agd	60	0	0		6	85	14.2	27	10	309167	2333	1919	197	1	0	52.43%	43.12%	4.43%	0.02%	0.00%	198	4.45%	39.6	1746632	2481804	2468083	392.5	557.7	554.6	5771	3777	4585	392.5	557.7	554.6	3911714.2	944.8	6361.5	879	59254	13.3	151	13.3	1.4	601	4450	4450	5
10446	10446 (2019-10-20)60sec.agd	60	0	0		6	204	34	66	12	737169	2115	1426	247	2	0	55.80%	37.63%	6.52%	0.05%	0.00%	249	6.57%	49.8	1595043	1818203	1442991	420.9	479.7	380.7	7550	2906	4773	420.9	479.7	380.7	2816424.6	824.1	7802.9	743.1	56648	14.9	170	14.9	8	1644	3790	3790	5
10841	10841 (2019-04-07)60sec.agd	60	0	0		1	38	38	38	38	139686	2180	652	108	0	0	74.15%	22.18%	3.67%	0.00%	0.00%	108	3.67%	21.6	695799	742283	813592	236.7	252.5	276.7	4728	6281	7123	236.7	252.5	276.7	1302709.6	484.3	10608.6	443.1	20447	7	113	7	3.6	268	2940	2940	5
10849	10849 (2019-03-10)60sec.agd	60	0	0		0	0	0	0	0	0	1559	1956	17	0	0	44.14%	55.38%	0.48%	0.00%	0.00%	17	0.48%	3.4	1044300	1801078	1362891	295.7	509.9	385.9	3394	2566	3467	295.7	509.9	385.9	2488356.2	727.7	4327.9	704.5	37356	10.6	132	10.6	0.4	177	3532	3532	5
10884	10884 (2019-09-22)60sec.agd	60	0	0		2	22	11	11	11	55549	2231	885	130	0	0	68.73%	27.26%	4.00%	0.00%	0.00%	130	4.00%	26	829980	763348	857501	255.7	235.2	264.2	3325	3146	3624	255.7	235.2	264.2	1416642.1	489.9	5490.7	436.4	41272	12.7	173	12.7	5.7	1301	3246	3246	5
10588	10588 (2019-06-02)60sec.agd	60	0	0		2	95	47.5	50	45	232073	2730	1324	138	0	0	65.12%	31.58%	3.29%	0.00%	0.00%	138	3.29%	27.6	1010110	1476558	1564327	241	352.2	373.2	3625	2903	3514	241	352.2	373.2	2376481.6	608.1	4465.2	566.9	38020	9.1	140	9.1	3.8	557	4192	4192	5
11015	11015 (2019-06-09)60sec.agd	60	0	0		0	0	0	0	0	0	957	1860	5	0	0	33.91%	65.91%	0.18%	0.00%	0.00%	5	0.18%	1	907791	2135866	1275976	321.7	756.9	452.2	2548	2915	3357	321.7	756.9	452.2	2648418.9	976.1	4862.3	938.5	30257	10.7	86	10.7	0.8	400	2822	2822	5
10162	10162 (2019-04-28)60sec.agd	60	0	0		0	0	0	0	0	0	2406	1805	66	0	0	56.25%	42.20%	1.54%	0.00%	0.00%	66	1.54%	13.2	1135029	1902641	2214931	265.4	444.9	517.9	4702	4635	3610	265.4	444.9	517.9	3132770.8	780.2	6045.7	732.5	36617	8.6	119	8.6	1.9	1700	4277	4277	5
10054	10054 (2019-03-17)60sec.agd	60	0	0		8	127	15.9	28	10	360717	2029	1956	432	0	0	45.94%	44.28%	9.78%	0.00%	0.00%	432	9.78%	86.4	2628842	2925929	2510399	595.2	662.4	568.3	5074	5160	4843	595.2	662.4	568.3	4666259.1	1113	7183.9	1056.4	53710	12.2	127	12.2	11	2338	4417	4417	5
11017	11017 (2019-06-09)60sec.agd	60	0	0		5	71	14.2	17	10	201018	2990	1011	126	1	0	72.43%	24.49%	3.05%	0.02%	0.00%	127	3.08%	25.4	935604	962221	1143175	226.6	233.1	276.9	5822	7023	5549	226.6	233.1	276.9	1762972.8	453.3	8707.9	427.1	26937	6.5	125	6.5	1	558	4128	4128	5
10192	10192 (2019-05-12)60sec.agd	60	0	0		4	54	13.5	15	12	129283	2194	1263	138	0	0	61.03%	35.13%	3.84%	0.00%	0.00%	138	3.84%	27.6	1030874	1461445	1594429	286.8	406.5	443.5	3665	3609	3531	286.8	406.5	443.5	2395981.3	712.8	4750	666.5	42563	11.8	133	11.8	14.7	3397	3595	3595	5
10888	10888 (2019-08-25)60sec.agd	60	0	0		7	156	22.3	46	14	686192	3053	920	285	19	0	71.38%	21.51%	6.66%	0.44%	0.00%	304	7.11%	60.8	1664234	1140593	1220247	389.1	266.7	285.3	6343	2997	2792	389.1	266.7	285.3	2357886.8	589.6	6922.3	551.3	48999	11.5	152	11.5	146	6000	4277	4277	5
11004	11004 (2019-06-02)60sec.agd	60	0	0		0	0	0	0	0	0	3041	1110	48	0	0	72.42%	26.43%	1.14%	0.00%	0.00%	48	1.14%	9.6	939603	1449223	1835590	223.8	345.1	437.1	3922	4940	5413	223.8	345.1	437.1	2520415	622.4	7493.6	600.2	28321	6.7	112	6.7	0.3	346	4199	4199	5
10883	10883 (2019-09-22)60sec.agd	60	0	0		0	0	0	0	0	0	2064	1068	52	0	0	64.82%	33.54%	1.63%	0.00%	0.00%	52	1.63%	10.4	840206	911236	1530665	263.9	286.2	480.7	2838	4062	4303	263.9	286.2	480.7	1969576.7	644.3	6315.6	618.6	31496	9.9	126	9.9	2.3	915	3184	3184	5
10294	10294 (2019-07-28)60sec.agd	60	0	0		2	39	19.5	21	18	100746	2338	1410	158	0	0	59.86%	36.10%	4.05%	0.00%	0.00%	158	4.05%	31.6	1150903	1563640	2535801	294.7	400.3	649.2	3452	3409	4286	294.7	400.3	649.2	3193718	877.7	5012.7	817.6	34263	8.8	126	8.8	3.7	826	3906	3906	5
10706	10706 (2019-08-25)60sec.agd	60	0	0		0	0	0	0	0	0	3056	1336	6	0	0	69.49%	30.38%	0.14%	0.00%	0.00%	6	0.14%	1.2	593105	1263519	1050736	134.9	287.3	238.9	2257	2946	2955	134.9	287.3	238.9	1747083.3	429.4	3895.7	397.2	14894	3.4	92	3.4	7.5	1013	4398	4398	5
10304	10304 (2019-08-04)60sec.agd	60	0	0		0	0	0	0	0	0	2644	795	9	0	0	76.68%	23.06%	0.26%	0.00%	0.00%	9	0.26%	1.8	391526	722524	757472	113.6	209.5	219.7	2759	2540	3540	113.6	209.5	219.7	1117630.2	347.2	4703.9	324.1	17056	4.9	123	4.9	54.6	4867	3448	3448	5
10447	10447 (2019-10-13)60sec.agd	60	0	0		0	0	0	0	0	0	2457	1560	51	0	0	60.40%	38.35%	1.25%	0.00%	0.00%	51	1.25%	10.2	989310	1374784	1565518	243.2	338	384.8	3212	3293	3023	243.2	338	384.8	2306428.4	599.4	5187.5	567	28557	7	109	7	22.2	2719	4068	4068	5
10449	10449 (2019-10-13)60sec.agd	60	0	0		7	152	21.7	50	10	433655	2244	1208	240	1	0	60.76%	32.71%	6.50%	0.03%	0.00%	241	6.53%	48.2	1356516	1557573	2825612	367.3	421.8	765.1	5796	3713	6103	367.3	421.8	765.1	3500036.1	1003.9	6745.3	947.7	49386	13.4	131	13.4	30	2153	3693	3693	5
10445	10445 (2019-10-13)60sec.agd	60	0	0		3	75	25	35	11	179982	2150	1645	105	0	0	55.13%	42.18%	2.69%	0.00%	0.00%	105	2.69%	21	989830	2084650	1042926	253.8	534.5	267.4	5076	6233	5517	253.8	534.5	267.4	2532434.3	673.6	9749.5	649.3	32946	8.4	117	8.4	1.3	606	3900	3900	5
10587	10587 (2019-05-19)60sec.agd	60	0	0		0	0	0	0	0	0	2023	1771	172	0	0	51.01%	44.65%	4.34%	0.00%	0.00%	172	4.34%	34.4	1592016	1692210	2590121	401.4	426.7	653.1	4146	3513	3838	401.4	426.7	653.1	3479485.1	920.9	6239.8	877.3	42171	10.6	124	10.6	10.9	1270	3966	3966	5
10593	10593 (2019-06-09)60sec.agd	60	0	0		0	0	0	0	0	0	2666	986	63	0	0	71.76%	26.54%	1.70%	0.00%	0.00%	63	1.70%	12.6	715763	1057002	920424	192.7	284.5	247.8	4323	4164	3551	192.7	284.5	247.8	1573769.4	453.1	6126.9	423.6	25343	6.8	113	6.8	22.4	1446	3715	3715	5
10635	10635 (2019-05-26)60sec.agd	60	0	0		4	106	26.5	35	11	389181	1522	1405	142	0	0	49.59%	45.78%	4.63%	0.00%	0.00%	142	4.63%	28.4	1228579	1914851	1517775	400.3	623.9	494.6	5309	4048	3576	400.3	623.9	494.6	2734904.3	959.9	6337.2	891.1	36009	11.7	137	11.7	12.8	1820	3069	3069	5
10455	10455 (2019-11-03)60sec.agd	60	0	0		0	0	0	0	0	0	1493	2224	37	0	0	39.77%	59.24%	0.99%	0.00%	0.00%	37	0.99%	7.4	1355806	2701324	2052422	361.2	719.6	546.7	3676	4017	2820	361.2	719.6	546.7	3653463.7	1007.5	5027.6	973.2	46885	12.5	133	12.5	16.8	3998	3754	3754	5
10638	10638 (2019-05-26)60sec.agd	60	0	0		1	30	30	30	30	74619	2291	1793	61	0	0	55.27%	43.26%	1.47%	0.00%	0.00%	61	1.47%	12.2	1018786	1440838	1711568	245.8	347.6	412.9	3701	4601	3721	245.8	347.6	412.9	2458333.6	626.9	5744.1	593.1	32002	7.7	122	7.7	1.8	798	4145	4145	5
10460	10460 (2019-10-20)60sec.agd	60	0	0		0	0	0	0	0	0	2926	1088	24	0	0	72.46%	26.94%	0.59%	0.00%	0.00%	24	0.59%	4.8	572624	1058660	1438459	141.8	262.2	356.2	3550	3716	5201	141.8	262.2	356.2	1875586.2	486.9	7311.7	464.5	19549	4.8	126	4.8	8.4	1755	4038	4038	5
11034	11034 (2019-06-02)60sec.agd	60	0	0		1	13	13	13	13	37084	3009	2407	139	0	0	54.17%	43.33%	2.50%	0.00%	0.00%	139	2.50%	23.2	1760706	2042852	2601036	317	367.8	468.2	4072	4177	4894	317	367.8	468.2	3746827.7	735.9	7104.4	674.5	40327	7.3	122	7.3	12.8	1336	5555	5555	6
10996	10996 (2019-11-03)60sec.agd	60	0	0		7	284	40.6	78	18	1504477	2520	996	283	26	50	65.03%	25.70%	7.30%	0.67%	1.29%	359	9.26%	59.8	2235552	2051392	1522313	576.9	529.4	392.9	15720	8180	3394	576.9	529.4	392.9	3394604.4	984.1	16588.7	876	61106	15.8	171	15.8	7.2	3415	3875	3875	6
10623	10623 (2019-05-19)60sec.agd	60	0	0		2	22	11	12	10	52694	2623	2335	110	0	0	51.76%	46.07%	2.17%	0.00%	0.00%	110	2.17%	18.3	1801513	2846789	2397374	355.5	561.7	473	3704	3661	4278	355.5	561.7	473	4134859	851.5	5467.2	815.9	50597	10	123	10	0.2	508	5068	5068	6
10626	10626 (2019-05-26)60sec.agd	60	0	0		1	10	10	10	10	20804	2617	1352	73	1	0	64.73%	33.44%	1.81%	0.02%	0.00%	74	1.83%	12.3	918992	1304523	2309343	227.3	322.7	571.2	6154	3552	5000	227.3	322.7	571.2	2807025.4	727.7	8688.4	694.3	38197	9.4	119	9.4	28.7	2207	4043	4043	6
10995	10995 (2019-11-03)60sec.agd	60	0	0		4	81	20.3	21	18	912493	3462	1253	98	5	67	70.87%	25.65%	2.01%	0.10%	1.37%	170	3.48%	28.3	1844594	1658245	1611223	377.6	339.5	329.8	17013	3104	2904	377.6	339.5	329.8	2957759.8	704	17037.9	605.5	42198	8.6	170	8.6	6.3	2866	4885	4885	6
11033	11033 (2019-06-02)60sec.agd	60	0	0		3	50	16.7	23	11	172511	2770	2164	185	2	0	54.09%	42.26%	3.61%	0.04%	0.00%	187	3.65%	31.2	1962920	2430443	2808291	383.3	474.6	548.4	7472	8667	7266	383.3	474.6	548.4	4200786.4	863.4	11052.4	820.3	59043	11.5	114	11.5	7.5	903	5121	5121	6
10800	10800 (2019-09-22)60sec.agd	60	0	0		6	87	14.5	22	10	265924	1457	2355	219	2	0	36.13%	58.39%	5.43%	0.05%	0.00%	221	5.48%	36.8	2201367	1819961	2902127	545.8	451.3	719.6	6141	3109	4832	545.8	451.3	719.6	4071930.2	1070.4	6894.9	1009.7	52329	13	128	13	7.6	2720	4033	4033	6
10788	10788 (2019-08-11)60sec.agd	60	0	0		5	88	17.6	30	10	275031	2902	2030	141	0	0	57.20%	40.02%	2.78%	0.00%	0.00%	141	2.78%	23.5	1431307	2443152	2027283	282.1	481.6	399.6	4876	3170	5251	282.1	481.6	399.6	3482457.1	740.6	6788.2	686.5	42511	8.4	117	8.4	13.2	1653	5073	5073	6
10797	10797 (2019-09-01)60sec.agd	60	0	0		9	144	16	27	11	358564	2443	930	184	0	0	68.68%	26.15%	5.17%	0.00%	0.00%	184	5.17%	30.7	931098	1054696	1136291	261.8	296.5	319.5	3866	2426	3078	261.8	296.5	319.5	1808448.1	559.6	4383.9	508.4	39149	11	164	11	26.4	1782	3557	3557	6
11002	11002 (2019-05-12)60sec.agd	60	0	0		3	59	19.7	34	10	340399	3439	1886	81	19	8	63.30%	34.71%	1.49%	0.35%	0.15%	108	1.99%	18	1423962	1634778	2139589	262.1	300.9	393.8	14928	10586	10622	262.1	300.9	393.8	3045982.3	594.1	19527.9	560.6	34467	6.3	157	6.3	1.5	796	5433	5433	6
10624	10624 (2019-05-19)60sec.agd	60	0	0		0	0	0	0	0	0	2683	1843	54	0	0	58.58%	40.24%	1.18%	0.00%	0.00%	54	1.18%	9	1062575	1594644	1754080	232	348.2	383	4884	3620	4315	232	348.2	383	2597836	604.5	6373.5	567.2	35412	7.7	115	7.7	8.3	790	4580	4580	6
10622	10622 (2019-05-19)60sec.agd	60	0	0		3	57	19	24	14	167475	2439	1843	176	4	1	54.65%	41.30%	3.94%	0.09%	0.02%	181	4.06%	30.2	1497067	1687493	2472088	335.4	378.1	553.9	9983	5412	7034	335.4	378.1	553.9	3346649.3	781.3	11984.4	749.9	40113	9	129	9	47.5	4530	4463	4463	6
10650	10650 (2019-08-04)60sec.agd	60	0	0		2	33	16.5	19	14	98545	2970	1302	95	0	0	68.01%	29.81%	2.18%	0.00%	0.00%	95	2.18%	15.8	1080064	1088696	1269222	247.3	249.3	290.6	4503	3250	4071	247.3	249.3	290.6	1990658.6	487.6	6059.8	455.8	33759	7.7	111	7.7	4.3	964	4367	4367	6
10958	10958 (2019-07-21)60sec.agd	60	0	0		3	52	17.3	23	10	154895	2420	1362	108	0	0	62.21%	35.01%	2.78%	0.00%	0.00%	108	2.78%	18	1058924	1477322	1932940	272.2	379.8	496.9	4845	3889	4536	272.2	379.8	496.9	2653310.6	718.9	6851.3	682.1	32099	8.3	122	8.3	12.9	4280	3890	3890	6
10640	10640 (2019-05-26)60sec.agd	60	0	0		2	25	12.5	14	11	64491	2474	2704	165	0	0	46.30%	50.61%	3.09%	0.00%	0.00%	165	3.09%	27.5	2044775	2110666	2924754	382.7	395	547.4	5023	4214	6699	382.7	395	547.4	4146106.8	820.8	8950.2	776	40490	7.6	123	7.6	9.1	487	5343	5343	6
11038	11038 (2019-09-08)60sec.agd	60	0	0		0	0	0	0	0	0	1684	2220	219	0	0	40.84%	53.84%	5.31%	0.00%	0.00%	219	5.31%	36.5	1848720	2409189	3191063	448.4	584.3	774	5328	3586	5062	448.4	584.3	774	4405092.5	1120.3	6531.6	1068.4	48191	11.7	125	11.7	22.7	4199	4123	4123	6
10636	10636 (2019-05-26)60sec.agd	60	0	0		0	0	0	0	0	0	4063	1874	7	0	0	68.35%	31.53%	0.12%	0.00%	0.00%	7	0.12%	1.2	881406	1301086	2037499	148.3	218.9	342.8	2579	2054	3692	148.3	218.9	342.8	2573150.5	467.8	4201.2	432.9	20848	3.5	56	3.5	0.5	173	5944	5944	6
11022	11022 (2019-07-28)60sec.agd	60	0	0		0	0	0	0	0	0	2139	1427	15	0	0	59.73%	39.85%	0.42%	0.00%	0.00%	15	0.42%	2.5	751130	1484362	1424934	209.8	414.5	397.9	4845	3558	4283	209.8	414.5	397.9	2190425.5	635.1	6256	611.7	24581	6.9	111	6.9	15.8	2392	3581	3581	6
10632	10632 (2019-05-26)60sec.agd	60	0	0		0	0	0	0	0	0	3241	1416	32	5	0	69.05%	30.17%	0.68%	0.11%	0.00%	37	0.79%	6.2	780903	987033	1580338	166.4	210.3	336.7	7050	3346	8851	166.4	210.3	336.7	2020275.2	457.6	10443.3	430.4	20934	4.5	115	4.5	0.2	177	4694	4694	6
11006	11006 (2019-05-19)60sec.agd	60	0	0		9	129	14.3	23	10	533447	2242	3016	271	33	0	40.31%	54.23%	4.87%	0.59%	0.00%	304	5.47%	50.7	2639182	2722473	3936703	474.5	489.5	707.8	6647	4887	5669	474.5	489.5	707.8	5465781.9	1041.5	7667.3	982.7	71685	12.9	180	12.9	0.8	317	5562	5562	6
10637	10637 (2019-05-26)60sec.agd	60	0	0		0	0	0	0	0	0	1897	3273	167	0	0	35.54%	61.33%	3.13%	0.00%	0.00%	167	3.13%	27.8	2601376	4060409	5516521	487.4	760.8	1033.6	4537	3890	5016	487.4	760.8	1033.6	7327078.7	1424	6096.8	1372.9	80963	15.2	127	15.2	4.7	1267	5337	5337	6
10625	10625 (2019-05-19)60sec.agd	60	0	0		1	12	12	12	12	27959	2540	2023	147	2	0	53.90%	42.93%	3.12%	0.04%	0.00%	149	3.16%	24.8	1567254	1417903	2136272	332.6	300.9	453.4	9186	4519	6755	332.6	300.9	453.4	3005061.1	693	9623.6	637.7	34545	7.3	115	7.3	4.1	1715	4712	4712	6
10223	10223 (2019-05-12)60sec.agd	60	0	0		0	0	0	0	0	0	3629	1844	45	0	0	65.77%	33.42%	0.82%	0.00%	0.00%	45	0.82%	7.5	1053374	1928106	1487065	190.9	349.4	269.5	3888	3491	4761	190.9	349.4	269.5	2653026.9	507.7	6968.4	480.8	29342	5.3	111	5.3	43	3260	5518	5518	6
10208	10208 (2019-03-24)60sec.agd	60	0	0		1	42	42	42	42	193952	2856	1982	84	13	0	57.87%	40.16%	1.70%	0.26%	0.00%	97	1.97%	16.2	1389792	2085014	2083875	281.6	422.5	422.3	6908	4236	6129	281.6	422.5	422.3	3259039.8	699.5	9674.4	660.4	37815	7.7	119	7.7	31.7	4931	4935	4935	6
10134	10134 (2019-03-31)60sec.agd	60	0	0		6	88	14.7	16	10	270001	3034	1638	180	1	0	62.52%	33.75%	3.71%	0.02%	0.00%	181	3.73%	30.2	1392129	1966669	2090453	286.9	405.2	430.8	5818	3508	5136	286.9	405.2	430.8	3189953.6	694.3	8125.8	657.3	38861	8	128	8	19.4	4085	4853	4853	6
10123	10123 (2019-05-05)60sec.agd	60	0	0		0	0	0	0	0	0	3013	1482	25	0	0	66.66%	32.79%	0.55%	0.00%	0.00%	25	0.55%	4.2	695390	934935	1099807	153.8	206.8	243.3	3673	4661	4467	153.8	206.8	243.3	1602262.8	379.8	6769.4	354.5	18089	4	100	4	0.6	373	4520	4520	6
10230	10230 (2019-09-01)60sec.agd	60	0	0		2	27	13.5	15	12	78228	2653	1276	102	0	0	65.81%	31.65%	2.53%	0.00%	0.00%	102	2.53%	17	993404	842947	1149452	246.4	209.1	285.2	5105	5022	5140	246.4	209.1	285.2	1737426.6	465.7	7517.4	431	22640	5.6	114	5.6	12.5	2609	4031	4031	6
10127	10127 (2019-05-05)60sec.agd	60	0	0		0	0	0	0	0	0	3686	2904	54	0	0	55.48%	43.71%	0.81%	0.00%	0.00%	54	0.81%	9	1398306	3106137	1821711	210.5	467.5	274.2	4257	3750	3563	210.5	467.5	274.2	3862897.6	621	5473.1	581.4	45391	6.8	130	6.8	1.6	385	6644	6644	6
10249	10249 (2019-06-02)60sec.agd	60	0	0		0	0	0	0	0	0	3617	1230	0	0	0	74.62%	25.38%	0.00%	0.00%	0.00%	0	0.00%	0	502287	662732	1375550	103.6	136.7	283.8	1912	2262	2828	103.6	136.7	283.8	1607371.7	354	3831.1	331.6	14801	3.1	106	3.1	6.6	676	4847	4847	6
10008	10008 (2019-03-03)60sec.agd	60	0	0		0	0	0	0	0	0	2624	2376	29	0	0	52.18%	47.25%	0.58%	0.00%	0.00%	29	0.58%	4.8	1337563	1814826	2641966	266	360.9	525.3	4022	5787	4754	266	360.9	525.3	3473133	727.6	7692.7	690.6	36312	7.2	103	7.2	0	34	5029	5029	6
10573	10573 (2019-08-25)60sec.agd	60	0	0		11	137	12.5	16	10	507455	2482	1957	237	0	0	53.08%	41.85%	5.07%	0.00%	0.00%	237	5.07%	39.5	1914396	2016064	2790372	409.4	431.2	596.7	5647	4576	4650	409.4	431.2	596.7	3938984.9	889.7	7052	842.4	53090	11.4	138	11.4	44.4	4528	4676	4676	6
10576	10576 (2019-08-18)60sec.agd	60	0	0		1	11	11	11	11	31913	2261	2140	141	0	2	49.76%	47.10%	3.10%	0.00%	0.04%	143	3.15%	23.8	1744287	1955635	3227056	383.9	430.4	710.2	24161	8925	5160	383.9	430.4	710.2	4157034.5	957.8	25528.9	914.8	67267	14.8	125	14.8	13.1	1829	4544	4544	6
10061	10061 (2019-03-10)60sec.agd	60	0	0		5	91	18.2	26	11	366239	2441	1514	260	2	0	57.88%	35.90%	6.17%	0.05%	0.00%	262	6.21%	43.7	1929181	1102135	1812583	457.5	261.4	429.8	5759	3357	5338	457.5	261.4	429.8	2867385.2	718.1	6335.9	680	39034	9.3	112	9.3	5.9	942	4217	4217	6
10133	10133 (2019-04-07)60sec.agd	60	0	0		17	325	19.1	29	10	1036407	2698	2082	409	4	0	51.95%	40.09%	7.88%	0.08%	0.00%	413	7.95%	68.8	2612541	2346955	3116345	503.1	451.9	600.1	6015	4514	5751	503.1	451.9	600.1	4695228.9	945.4	9232.1	904.1	56841	10.9	121	10.9	11.2	1506	5193	5193	6
10217	10217 (2019-05-12)60sec.agd	60	0	0		1	18	18	18	18	57725	2930	1898	117	0	0	59.25%	38.38%	2.37%	0.00%	0.00%	117	2.37%	19.5	1335549	2105454	3310381	270.1	425.8	669.4	4625	2991	4153	270.1	425.8	669.4	4144303.3	883.3	5939.5	838.1	33225	6.7	127	6.7	4.2	1670	4945	4945	6
10211	10211 (2019-05-12)60sec.agd	60	0	0		3	64	21.3	40	11	193595	2247	1790	127	0	0	53.96%	42.99%	3.05%	0.00%	0.00%	127	3.05%	21.2	1158708	1720688	1716497	278.3	413.2	412.2	4066	3302	4023	278.3	413.2	412.2	2692532.9	682.8	5584.7	646.6	36367	8.7	124	8.7	8.4	2174	4164	4164	6
10141	10141 (2019-04-28)60sec.agd	60	0	0		12	190	15.8	29	10	471388	2082	1676	389	2	0	50.18%	40.40%	9.38%	0.05%	0.00%	391	9.42%	65.2	2012787	2234411	2560693	485.1	538.5	617.2	6202	6814	4234	485.1	538.5	617.2	3949816.8	1053.1	10052.1	952	80788	19.5	117	19.5	103	4663	4149	4149	6
10203	10203 (2019-03-24)60sec.agd	60	0	0		2	33	16.5	23	10	83992	3461	1735	106	0	0	65.28%	32.72%	2.00%	0.00%	0.00%	106	2.00%	17.7	1194881	1884450	2287801	225.4	355.4	431.5	5218	3668	6436	225.4	355.4	431.5	3195766.9	641.6	9061.1	602.7	45996	8.7	123	8.7	10	1604	5302	5302	6
10158	10158 (2019-07-07)60sec.agd	60	0	0		12	337	28.1	57	12	1269267	2304	1511	440	0	0	54.15%	35.51%	10.34%	0.00%	0.00%	440	10.34%	73.3	2349575	2069513	1599777	552.2	486.4	376	5266	6513	4999	552.2	486.4	376	3516059.3	882.8	9510.5	826.3	68880	16.2	132	16.2	2.5	422	4255	4255	6
10152	10152 (2019-04-28)60sec.agd	60	0	0		3	31	10.3	11	10	77154	948	2718	393	0	0	23.36%	66.96%	9.68%	0.00%	0.00%	393	9.68%	65.5	3260785	2890242	4763343	803.3	712.1	1173.5	4433	2838	5621	803.3	712.1	1173.5	6455668.4	1664.6	6583.5	1590.5	76133	18.8	112	18.8	14.6	1973	4059	4059	6
10120	10120 (2019-05-05)60sec.agd	60	0	0		0	0	0	0	0	0	3512	1410	13	1	0	71.15%	28.57%	0.26%	0.02%	0.00%	14	0.28%	2.3	663437	994847	1449339	134.4	201.5	293.6	5763	3313	4831	134.4	201.5	293.6	1878949.9	399.8	8217.5	380.7	20969	4.2	126	4.2	4.6	1002	4936	4936	6
10190	10190 (2019-05-05)60sec.agd	60	0	0		0	0	0	0	0	0	2377	2579	107	0	0	46.95%	50.94%	2.11%	0.00%	0.00%	107	2.11%	17.8	2018626	1537652	3719458	398.7	303.7	734.6	3373	3829	4774	398.7	303.7	734.6	4502620.6	929.6	6755.6	889.3	64677	12.8	134	12.8	1.3	933	5063	5063	6
10154	10154 (2019-09-01)60sec.agd	60	0	0		12	344	28.7	69	12	1067271	3606	1439	443	0	0	65.71%	26.22%	8.07%	0.00%	0.00%	443	8.07%	73.8	2038127	1747712	3256081	371.4	318.5	593.3	4590	3284	5380	371.4	318.5	593.3	4220251.5	827.4	6788.9	769	84761	15.4	190	15.4	2.1	487	5488	5488	6
10181	10181 (2019-05-05)60sec.agd	60	0	0		11	129	11.7	19	10	340543	1772	2468	441	0	0	37.86%	52.72%	9.42%	0.00%	0.00%	441	9.42%	73.5	2966436	2715686	4542948	633.7	580.2	970.5	5315	3050	4179	633.7	580.2	970.5	6067377.5	1356.7	6356.1	1296.2	75993	16.2	119	16.2	1.2	226	4681	4681	6
10135	10135 (2019-03-31)60sec.agd	60	0	0		0	0	0	0	0	0	4080	764	9	0	0	84.07%	15.74%	0.19%	0.00%	0.00%	9	0.19%	1.5	344656	455853	1221953	71	93.9	251.8	3058	4181	4178	71	93.9	251.8	1348984.4	296	6534.8	278	10960	2.3	107	2.3	0.3	262	4853	4853	6
10130	10130 (2019-03-31)60sec.agd	60	0	0		0	0	0	0	0	0	2420	1607	107	0	0	58.54%	38.87%	2.59%	0.00%	0.00%	107	2.59%	17.8	1246190	2045274	1903207	301.4	494.7	460.4	5126	3701	4125	301.4	494.7	460.4	3059139.1	784.8	6217	740	30607	7.4	123	7.4	21.2	3195	4134	4134	6
10184	10184 (2019-06-02)60sec.agd	60	0	0		0	0	0	0	0	0	2312	2749	36	0	0	45.36%	53.93%	0.71%	0.00%	0.00%	36	0.71%	6	1382766	1987547	2376460	271.3	389.9	466.2	3309	3389	5174	271.3	389.9	466.2	3392631.3	698.6	5432.3	665.6	49506	9.7	144	9.7	8.5	3385	5097	5097	6
10166	10166 (2019-04-28)10sec.agd	10	0	0		0	0	0	0	0	0	3935	680	27.16666667	0.166666667	0	84.76%	14.65%	0.59%	0.00%	0.00%	27.33333333	0.59%	4.6	439354	783890	1032077	15.8	28.1	37.1	963	1409	1043	94.6	168.9	222.3	1368465.7	53.9	1949.8	294.8	15881	0.6	21	3.4	0	57	27854	4642.33	6
10167	10167 (2019-04-28)60sec.agd	60	0	0		17	271	15.9	24	10	715897	2813	2292	438	0	0	50.75%	41.35%	7.90%	0.00%	0.00%	438	7.90%	73	2539447	2146948	2908217	458.1	387.3	524.7	4769	2670	4035	458.1	387.3	524.7	4417680.7	852.3	5553.8	797	75132	13.6	135	13.6	23.6	5000	5543	5543	6
10161	10161 (2019-04-28)60sec.agd	60	0	0		0	0	0	0	0	0	3370	1595	76	0	0	66.85%	31.64%	1.51%	0.00%	0.00%	76	1.51%	12.7	1118339	1501326	1239661	221.8	297.8	245.9	4551	3303	4405	221.8	297.8	245.9	2245311	471.5	5206.1	445.4	35222	7	121	7	1.9	892	5041	5041	6
10056	10056 (2019-03-17)60sec.agd	60	0	0		11	134	12.2	24	10	329474	2880	1707	230	0	0	59.79%	35.44%	4.77%	0.00%	0.00%	230	4.77%	38.3	1460120	1647085	1347459	303.1	341.9	279.7	3565	2420	2229	303.1	341.9	279.7	2580791.6	577.3	4251.9	535.8	64291	13.3	150	13.3	8.3	2438	4817	4817	6
10076	10076 (2019-03-24)60sec.agd	60	0	0		0	0	0	0	0	0	2599	1341	27	0	0	65.52%	33.80%	0.68%	0.00%	0.00%	27	0.68%	4.5	797261	1123100	1802979	201	283.1	454.5	2520	2326	2771	201	283.1	454.5	2268857	610.9	3824.6	571.9	39920	10.1	128	10.1	20.2	1323	3967	3967	6
10510	10510 (2019-09-08)60sec.agd	60	0	0		10	231	23.1	64	12	1047854	2732	1915	466	70	0	52.71%	36.95%	8.99%	1.35%	0.00%	536	10.34%	89.3	3365384	1665388	2478744	649.3	321.3	478.2	7981	4468	5048	649.3	321.3	478.2	4499277.6	927.6	9509.3	868.1	51667	10	116	10	24.5	4513	5183	5183	6
10508	10508 (2019-09-08)60sec.agd	60	0	0		8	109	13.6	23	10	241984	2605	1706	213	0	0	57.58%	37.71%	4.71%	0.00%	0.00%	213	4.71%	35.5	1575060	1974313	1240578	348.2	436.4	274.2	2933	3328	4098	348.2	436.4	274.2	2813851.4	676.2	5952	622	79123	17.5	139	17.5	3.9	566	4524	4524	6
10591	10591 (2019-06-02)60sec.agd	60	0	0		0	0	0	0	0	0	2129	2824	9	0	0	42.91%	56.91%	0.18%	0.00%	0.00%	9	0.18%	1.5	1656767	3178536	3971942	333.9	640.6	800.5	2319	3341	4138	333.9	640.6	800.5	5350167.4	1111.9	4587.4	1078.2	48579	9.8	105	9.8	3.2	828	4962	4962	6
10581	10581 (2019-06-02)60sec.agd	60	0	0		0	0	0	0	0	0	2475	1623	218	1	0	57.33%	37.60%	5.05%	0.02%	0.00%	219	5.07%	36.5	1660494	1318544	2200946	384.6	305.4	509.8	5745	4446	4576	384.6	305.4	509.8	3056135.1	738.1	7416.6	707.9	44136	10.2	126	10.2	0.3	400	4317	4317	6
10589	10589 (2019-06-02)60sec.agd	60	0	0		0	0	0	0	0	0	2429	2060	45	0	0	53.57%	45.43%	0.99%	0.00%	0.00%	45	0.99%	7.5	1270494	1376422	2334800	280.2	303.6	515	3024	2630	5247	280.2	303.6	515	2993323.2	693.3	6049.1	660.2	38300	8.4	113	8.4	1.1	741	4534	4534	6
10594	10594 (2019-06-09)60sec.agd	60	0	0		6	159	26.5	35	11	821536	2612	1842	235	36	1	55.27%	38.98%	4.97%	0.76%	0.02%	272	5.76%	45.3	2224170	2575352	2896293	470.6	544.9	612.8	9889	3736	4066	470.6	544.9	612.8	4468543.8	1026.6	10132.3	945.5	69443	14.7	189	14.7	62.4	4760	4726	4726	6
10509	10509 (2019-09-08)60sec.agd	60	0	0		1	10	10	10	10	20770	2046	1798	42	0	0	52.65%	46.27%	1.08%	0.00%	0.00%	42	1.08%	7	848367	1720561	942947	218.3	442.8	242.7	2756	3543	3170	218.3	442.8	242.7	2137570.1	576.2	5328.7	550.1	28680	7.4	117	7.4	2.8	519	3886	3886	6
10475	10475 (2019-10-27)60sec.agd	60	0	0		2	30	15	17	13	104070	1823	2491	304	3	0	39.45%	53.91%	6.58%	0.06%	0.00%	307	6.64%	51.2	2728372	2742687	4161929	590.4	593.5	900.7	6622	4078	4704	590.4	593.5	900.7	5682253	1288.4	7515.9	1229.7	53950	11.7	119	11.7	228.8	5000	4621	4621	6
10521	10521 (2019-10-06)60sec.agd	60	0	0		0	0	0	0	0	0	3045	1219	78	0	0	70.13%	28.07%	1.80%	0.00%	0.00%	78	1.80%	13	848601	1469063	1082961	195.4	338.3	249.4	5121	3660	3650	195.4	338.3	249.4	2012728.1	493.5	6071.4	463.5	33666	7.8	137	7.8	15.8	3529	4342	4342	6
10476	10476 (2019-10-27)60sec.agd	60	0	0		5	83	16.6	27	11	213783	2005	2682	133	0	0	41.60%	55.64%	2.76%	0.00%	0.00%	133	2.76%	22.2	1777122	2918579	2375274	368.7	605.5	492.8	3672	3111	3710	368.7	605.5	492.8	4161513.3	904.6	4832.7	863.4	63422	13.2	123	13.2	24.3	3006	4820	4820	6
10519	10519 (2019-10-06)60sec.agd	60	0	0		2	45	22.5	33	12	126566	3280	1434	120	0	0	67.85%	29.66%	2.48%	0.00%	0.00%	120	2.48%	20	1250591	1785114	1760312	258.7	369.3	364.2	3572	3293	3746	258.7	369.3	364.2	2801661.7	614.5	5188.7	579.6	35228	7.3	116	7.3	27.1	3168	4834	4834	6
10488	10488 (2019-09-22)60sec.agd	60	0	0		0	0	0	0	0	0	4302	695	1	0	0	86.07%	13.91%	0.02%	0.00%	0.00%	1	0.02%	0.2	234973	832382	656179	47	166.5	131.3	2063	1645	2091	47	166.5	131.3	1085653.3	235.5	2854.5	217.2	6969	1.4	61	1.4	4.1	1403	4998	4998	6
10499	10499 (2019-09-29)60sec.agd	60	0	0		1	10	10	10	10	22576	2178	1593	92	0	0	56.38%	41.24%	2.38%	0.00%	0.00%	92	2.38%	15.3	1225622	499992	961510	317.3	129.4	248.9	4601	2544	3307	317.3	129.4	248.9	1636044.9	459.2	4660.1	423.5	18697	4.8	104	4.8	4.1	2330	3863	3863	6
10560	10560 (2019-10-13)60sec.agd	60	0	0		0	0	0	0	0	0	2133	2180	135	0	0	47.95%	49.01%	3.04%	0.00%	0.00%	135	3.04%	22.5	1699316	2967379	2159264	382	667.1	485.4	4450	3425	3686	382	667.1	485.4	4044185.2	953.9	5683.7	909.2	51387	11.6	123	11.6	10.7	2383	4448	4448	6
10548	10548 (2019-05-12)60sec.agd	60	0	0		1	11	11	11	11	23206	3158	845	13	0	0	78.64%	21.04%	0.32%	0.00%	0.00%	13	0.32%	2.2	375142	997149	506350	93.4	248.3	126.1	2341	3004	2505	93.4	248.3	126.1	1179588.1	311.8	4263.7	293.7	14757	3.7	119	3.7	16.5	3598	4016	4016	6
10055	10055 (2019-03-17)60sec.agd	60	0	0		1	17	17	17	17	46378	2394	2082	56	0	0	52.82%	45.94%	1.24%	0.00%	0.00%	56	1.24%	9.3	1291790	2299260	1527133	285	507.3	337	3689	5154	3179	285	507.3	337	3047532.3	711.3	5227	672.4	42778	9.4	110	9.4	15.1	1353	4532	4532	6
10532	10532 (2019-10-06)60sec.agd	60	0	0		0	0	0	0	0	0	2715	2510	13	0	0	51.83%	47.92%	0.25%	0.00%	0.00%	13	0.25%	2.2	1082374	2013112	2251645	206.6	384.3	429.9	3172	2728	2396	206.6	384.3	429.9	3208435.5	639	4202.2	612.5	40462	7.7	127	7.7	4.3	1023	5238	5238	6
10069	10069 (2019-03-10)60sec.agd	60	0	0		8	106	13.3	22	10	312641	2555	1664	262	5	0	56.95%	37.09%	5.84%	0.11%	0.00%	267	5.95%	44.5	1744340	1836429	2033001	388.8	409.4	453.2	8163	7300	6846	388.8	409.4	453.2	3247812.6	766.2	10448.6	724	52425	11.7	142	11.7	1.6	823	4486	4486	6
10074	10074 (2019-03-24)60sec.agd	60	0	0		0	0	0	0	0	0	3793	1825	17	0	0	67.31%	32.39%	0.30%	0.00%	0.00%	17	0.30%	2.8	1023435	1066750	1126696	181.6	189.3	199.9	3203	2877	3586	181.6	189.3	199.9	1858714.2	349	5174.5	329.9	21085	3.7	91	3.7	0.4	175	5635	5635	6
10530	10530 (2019-09-29)60sec.agd	60	0	0		5	112	22.4	61	10	386675	2254	2173	275	4	1	47.89%	46.17%	5.84%	0.08%	0.02%	280	5.95%	46.7	2205834	2712703	3438543	468.6	576.3	730.5	11359	7397	6259	468.6	576.3	730.5	4903880	1123.9	12374.9	1041.8	58842	12.5	174	12.5	129.3	4812	4707	4707	6
10015	10015 (2019-03-10)60sec.agd	60	0	0		2	32	16	19	13	95950	3791	1147	80	0	0	75.55%	22.86%	1.59%	0.00%	0.00%	80	1.59%	13.3	695177	1164837	1439522	138.5	232.1	286.9	4138	3624	4138	138.5	232.1	286.9	1977963.6	432.9	6058.3	394.2	23516	4.7	121	4.7	3.3	1026	5018	5018	6
10047	10047 (2019-03-03)60sec.agd	60	0	0		0	0	0	0	0	0	3127	2022	96	0	0	59.62%	38.55%	1.83%	0.00%	0.00%	96	1.83%	16	1337726	1617786	2071658	255	308.4	395	5232	5232	7804	255	308.4	395	2949323.5	591.2	10204.9	562.3	39559	7.5	125	7.5	0.1	279	5245	5245	6
10053	10053 (2019-03-17)60sec.agd	60	0	0		13	200	15.4	25	11	688421	2664	1129	322	18	1	64.44%	27.31%	7.79%	0.44%	0.02%	341	8.25%	56.8	1977061	2370659	2231706	478.2	573.5	539.8	9850	8056	6635	478.2	573.5	539.8	3809108.3	971.4	13069.6	921.4	55512	13.4	150	13.4	28.8	1980	4134	4134	6
10620	10620 (2019-05-19)60sec.agd	60	0	0		3	42	14	22	10	115261	2950	1746	160	0	0	60.75%	35.96%	3.29%	0.00%	0.00%	160	3.29%	26.7	1481582	1543349	1815546	305.1	317.8	373.9	4987	8686	4747	305.1	317.8	373.9	2805925.6	623.7	9592.8	577.8	38284	7.9	153	7.9	7.2	1860	4856	4856	6
10603	10603 (2019-10-06)60sec.agd	60	0	0		0	0	0	0	0	0	2157	2240	147	0	0	47.47%	49.30%	3.24%	0.00%	0.00%	147	3.24%	24.5	1827429	1924564	2354898	402.2	423.5	518.2	4745	2933	3458	402.2	423.5	518.2	3548096.4	828.8	5597.4	780.8	71837	15.8	147	15.8	19.5	4161	4544	4544	6
10602	10602 (2019-10-06)60sec.agd	60	0	0		1	12	12	12	12	40007	2663	1297	59	0	0	66.26%	32.27%	1.47%	0.00%	0.00%	59	1.47%	9.8	862360	1142424	1735538	214.6	284.3	431.8	5367	6396	6672	214.6	284.3	431.8	2249642.1	583.1	10687.8	559.8	23833	5.9	105	5.9	70.7	4268	4019	4019	6
10604	10604 (2019-11-03)60sec.agd	60	0	0		1	10	10	10	10	28287	2019	1908	124	0	0	49.84%	47.10%	3.06%	0.00%	0.00%	124	3.06%	20.7	1492777	2104851	2105826	368.5	519.6	519.8	5549	3545	3606	368.5	519.6	519.8	3330658.2	874.2	6470.5	822.2	39592	9.8	133	9.8	1	291	4051	4051	6
10920	10920 (2019-05-12)60sec.agd	60	0	0		4	107	26.8	39	11	572239	3280	1853	184	51	0	61.10%	34.52%	3.43%	0.95%	0.00%	235	4.38%	39.2	2023185	2011536	2276030	376.9	374.7	424	7710	3895	4330	376.9	374.7	424	3649639.3	728.2	8133.7	679.9	63938	11.9	175	11.9	33.9	4599	5368	5368	6
10663	10663 (2019-06-30)60sec.agd	60	0	0		8	158	19.8	33	14	560802	2445	1564	281	3	0	56.95%	36.43%	6.55%	0.07%	0.00%	284	6.62%	47.3	1774129	1641657	1671076	413.3	382.4	389.3	5786	3543	3723	413.3	382.4	389.3	2938548.4	735.6	6866	684.5	53252	12.4	131	12.4	15.6	1277	4293	4293	6
10657	10657 (2019-11-03)60sec.agd	60	0	0		5	71	14.2	29	10	186454	4127	1776	145	0	0	68.24%	29.37%	2.40%	0.00%	0.00%	145	2.40%	24.2	1174546	1920966	1660899	194.2	317.6	274.6	3910	3656	3107	194.2	317.6	274.6	2797901.7	498	5319.8	462.6	44842	7.4	123	7.4	1.3	483	6048	6048	6
10931	10931 (2019-03-24)60sec.agd	60	0	0		2	20	10	10	10	41029	3202	1442	90	0	0	67.64%	30.46%	1.90%	0.00%	0.00%	90	1.90%	15	965606	1834256	683956	204	387.5	144.5	3516	3329	5144	204	387.5	144.5	2182816	488.8	7064.4	461.1	43843	9.3	132	9.3	32.1	2695	4734	4734	6
10782	10782 (2019-08-11)60sec.agd	60	0	0		1	11	11	11	11	27548	2723	1467	80	2	0	63.74%	34.34%	1.87%	0.05%	0.00%	82	1.92%	13.7	968725	774779	1341020	226.8	181.4	313.9	7395	3644	4310	226.8	181.4	313.9	1826758.1	469.2	8255.3	427.6	18495	4.3	105	4.3	6.9	3631	4272	4272	6
10852	10852 (2019-05-05)60sec.agd	60	0	0		0	0	0	0	0	0	2433	1869	89	0	0	55.41%	42.56%	2.03%	0.00%	0.00%	89	2.03%	14.8	1397169	1476331	1832083	318.2	336.2	417.2	3144	2629	4359	318.2	336.2	417.2	2736450.7	646.1	5667.9	623.2	29436	6.7	100	6.7	9.2	1582	4391	4391	6
10662	10662 (2019-06-30)60sec.agd	60	0	0		0	0	0	0	0	0	4398	1730	5	0	0	71.71%	28.21%	0.08%	0.00%	0.00%	5	0.08%	0.8	738065	935817	1149504	120.3	152.6	187.4	4503	3948	4755	120.3	152.6	187.4	1655854.1	296.8	7646.8	270	17710	2.9	106	2.9	3.1	1195	6133	6133	6
10882	10882 (2019-09-22)60sec.agd	60	0	0		3	53	17.7	29	11	220554	3401	1819	135	10	0	63.39%	33.90%	2.52%	0.19%	0.00%	145	2.70%	24.2	1500051	1810197	2121594	279.6	337.4	395.5	6710	5037	6641	279.6	337.4	395.5	3166721.9	622.7	9709.1	590.3	42667	8	155	8	48.8	4762	5365	5365	6
10674	10674 (2019-09-29)60sec.agd	60	0	0		1	12	12	12	12	29510	3117	1884	115	0	0	60.93%	36.83%	2.25%	0.00%	0.00%	115	2.25%	19.2	1423442	1059851	2043487	278.2	207.2	399.4	3998	4910	5124	278.2	207.2	399.4	2706531.1	561	8081	529	35998	7	127	7	5.6	567	5116	5116	6
10864	10864 (2019-03-24)60sec.agd	60	0	0		3	101	33.7	37	31	311307	2378	1967	153	0	0	52.87%	43.73%	3.40%	0.00%	0.00%	153	3.40%	25.5	1523723	2113888	2145861	338.8	470	477.1	4529	3534	4050	338.8	470	477.1	3375644.2	807.4	5323.4	750.5	43207	9.6	119	9.6	1.6	493	4498	4498	6
10934	10934 (2019-03-24)60sec.agd	60	0	0		5	72	14.4	24	11	355222	3537	1201	195	25	1	71.32%	24.22%	3.93%	0.50%	0.02%	221	4.46%	36.8	1565645	1591944	1181012	315.7	321	238.2	10880	5743	6706	315.7	321	238.2	2525929.4	555	12961.5	509.4	42533	8.6	167	8.6	0.7	650	4959	4959	6
10935	10935 (2019-03-24)60sec.agd	60	0	0		2	21	10.5	11	10	61144	3269	1171	117	0	0	71.74%	25.70%	2.57%	0.00%	0.00%	117	2.57%	19.5	1056943	987372	1158008	231.9	216.7	254.1	5345	6138	5758	231.9	216.7	254.1	1852839.6	435.5	9267.8	406.6	25316	5.6	116	5.6	33.5	3781	4557	4557	6
10941	10941 (2019-03-31)60sec.agd	60	0	0		5	222	44.4	58	32	837518	2815	1434	263	0	0	62.39%	31.78%	5.83%	0.00%	0.00%	263	5.83%	43.8	1712297	2090500	1741439	379.5	463.3	386	5065	4067	5377	379.5	463.3	386	3214772.3	753.4	6843.3	712.5	50907	11.3	124	11.3	0.1	147	4512	4512	6
10656	10656 (2019-08-25)60sec.agd	60	0	0		5	75	15	21	10	280291	2249	1661	219	1	0	54.46%	40.22%	5.30%	0.02%	0.00%	220	5.33%	36.7	1796286	1551392	2166863	434.9	375.6	524.7	8242	3619	6078	434.9	375.6	524.7	3213838.2	817.7	9277.7	778.2	44680	10.8	125	10.8	44.9	4410	4130	4130	6
10806	10806 (2019-03-10)60sec.agd	60	0	0		0	0	0	0	0	0	3328	1253	46	0	0	71.93%	27.08%	0.99%	0.00%	0.00%	46	0.99%	7.7	822443	720364	1112038	177.7	155.7	240.3	2990	2692	3306	177.7	155.7	240.3	1559476	363.4	4758.7	337	28395	6.1	128	6.1	1.7	1147	4627	4627	6
10811	10811 (2019-03-10)60sec.agd	60	0	0		4	74	18.5	30	11	393213	3638	1505	169	35	5	67.97%	28.12%	3.16%	0.65%	0.09%	209	3.91%	34.8	1709148	1082110	1681425	319.3	202.2	314.2	10514	3557	3949	319.3	202.2	314.2	2630463.6	524.3	11161.3	491.5	48310	9	159	9	0.2	267	5352	5352	6
10714	10714 (2019-06-30)60sec.agd	60	0	0		0	0	0	0	0	0	3582	1589	18	0	0	69.03%	30.62%	0.35%	0.00%	0.00%	18	0.35%	3	628416	1620846	1660151	121.1	312.4	319.9	3485	4943	3790	121.1	312.4	319.9	2403778.2	487.1	6341.8	463.2	25454	4.9	116	4.9	6.6	1301	5189	5189	6
10678	10678 (2019-09-29)60sec.agd	60	0	0		1	44	44	44	44	186833	2392	1990	207	1	0	52.11%	43.36%	4.51%	0.02%	0.00%	208	4.53%	34.7	1924684	1916515	1541651	419.3	417.5	335.9	5765	2904	2633	419.3	417.5	335.9	3123159.6	717.3	6041.8	680.4	78535	17.1	178	17.1	4	2563	4590	4590	6
10791	10791 (2019-08-04)60sec.agd	60	0	0		2	21	10.5	11	10	60578	2686	1335	100	0	0	65.18%	32.40%	2.43%	0.00%	0.00%	100	2.43%	16.7	957213	1313689	1166594	232.3	318.8	283.1	4999	6171	7176	232.3	318.8	283.1	2000744.1	550.9	8425.2	485.5	33653	8.2	125	8.2	14.4	2207	4121	4121	6
10804	10804 (2019-03-10)60sec.agd	60	0	0		2	21	10.5	11	10	48510	3738	1804	213	0	0	64.95%	31.35%	3.70%	0.00%	0.00%	213	3.70%	35.5	1705616	1602992	2256485	296.4	278.5	392.1	4150	3027	4459	296.4	278.5	392.1	3251220.4	603.3	5246.7	564.9	46330	8.1	120	8.1	1.4	574	5755	5755	6
10840	10840 (2019-04-07)60sec.agd	60	0	0		4	71	17.8	38	10	264988	3301	1480	112	0	0	67.46%	30.25%	2.29%	0.00%	0.00%	112	2.29%	18.7	1055580	2346539	1253661	215.7	479.6	256.2	5165	4617	5276	215.7	479.6	256.2	2862195	621.6	8513.9	585	31384	6.4	117	6.4	16.8	2071	4893	4893	6
10708	10708 (2019-06-30)60sec.agd	60	0	0		13	212	16.3	31	10	658427	3803	1093	360	0	0	72.36%	20.80%	6.85%	0.00%	0.00%	360	6.85%	60	1659849	1654817	1663442	315.8	314.8	316.5	5329	3844	5790	315.8	314.8	316.5	2874118.5	602.1	7715.7	546.8	66814	12.7	170	12.7	2.4	618	5256	5256	6
10783	10783 (2019-08-25)60sec.agd	60	0	0		4	64	16	22	12	161225	2963	1969	208	0	0	57.65%	38.31%	4.05%	0.00%	0.00%	208	4.05%	34.7	1440367	2264350	1965510	280.2	440.5	382.4	4484	3148	3586	280.2	440.5	382.4	3326434.7	706.6	4932.4	647.2	58506	11.4	148	11.4	6.2	3732	5140	5140	6
10778	10778 (2019-08-04)60sec.agd	60	0	0		4	63	15.8	22	10	171496	3227	1420	115	0	0	67.77%	29.82%	2.41%	0.00%	0.00%	115	2.41%	19.2	1012430	1739274	1081632	212.6	365.2	227.1	3581	3638	2928	212.6	365.2	227.1	2284735.5	511.1	5545.5	479.8	37810	7.9	126	7.9	49.8	4537	4762	4762	6
10711	10711 (2019-06-30)60sec.agd	60	0	0		3	43	14.3	17	12	110223	2236	2772	222	0	0	42.75%	53.00%	4.24%	0.00%	0.00%	222	4.24%	37	2448394	2565182	2420740	468.1	490.5	462.9	4955	4450	4875	468.1	490.5	462.9	4293573.6	859.6	7815.6	821	55110	10.5	144	10.5	7.3	698	5230	5230	6
10775	10775 (2019-07-28)60sec.agd	60	0	0		13	238	18.3	41	10	1076554	2347	1769	339	126	0	51.23%	38.62%	7.40%	2.75%	0.00%	465	10.15%	77.5	2999709	2174845	3332619	654.8	474.8	727.5	6760	4484	5435	654.8	474.8	727.5	4983428	1187	7503.1	1087.8	74278	16.2	130	16.2	5.6	934	4581	4581	6
10728	10728 (2019-09-22)60sec.agd	60	0	0		10	218	21.8	38	11	865680	3078	1403	293	0	0	64.47%	29.39%	6.14%	0.00%	0.00%	293	6.14%	48.8	1715634	1864697	2128623	359.4	390.6	445.9	5372	3469	4485	359.4	390.6	445.9	3309309.7	752.2	6995	693.2	53727	11.3	139	11.3	22.8	3703	4774	4774	6
10729	10729 (2019-10-06)60sec.agd	60	0	0		1	11	11	11	11	29275	2676	1785	190	0	0	57.54%	38.38%	4.09%	0.00%	0.00%	190	4.09%	31.7	1560049	1460188	1898671	335.4	314	408.2	4637	4310	3747	335.4	314	408.2	2858470.5	657.9	6466	614.6	47777	10.3	113	10.3	231.9	5000	4651	4651	6
10881	10881(2019-07-28)60sec.agd	60	0	0		4	54	13.5	16	11	154673	2843	1849	121	0	0	59.07%	38.42%	2.51%	0.00%	0.00%	121	2.51%	20.2	1247110	1749949	2070855	259.1	363.6	430.3	4911	3301	4059	259.1	363.6	430.3	2984299.8	656.9	5985	620	47366	9.8	124	9.8	15.1	1918	4813	4813	6
10461	10461 (2019-10-20)60sec.agd	60	0	0		23	294	12.8	24	10	885380	1799	1593	470	21	2	46.31%	41.00%	12.10%	0.54%	0.05%	493	12.69%	82.2	2548385	2551822	2916029	656	656.8	750.6	12316	8408	6229	656	656.8	750.6	4637810.6	1254.9	13937.1	1193.8	74505	19.2	136	19.2	13.3	2178	3885	3885	6
10466	10466 (2019-10-20)60sec.agd	60	0	0		1	10	10	10	10	21144	2532	1313	60	0	0	64.84%	33.62%	1.54%	0.00%	0.00%	60	1.54%	10	837250	1461972	1160404	214.4	374.4	297.2	2967	3170	2689	214.4	374.4	297.2	2045699.7	556.9	4254.4	523.9	26510	6.8	114	6.8	10.6	2516	3905	3905	6
10083	10083 (2019-03-24)60sec.agd	60	0	0		1	14	14	14	14	28064	2848	1840	135	0	0	59.05%	38.15%	2.80%	0.00%	0.00%	135	2.80%	22.5	1329796	2159172	1859976	275.7	447.7	385.6	4044	4407	3598	275.7	447.7	385.6	3144819.8	709.5	6752.4	652	40494	8.4	130	8.4	8.5	1376	4823	4823	6
10464	10464 (2019-10-20)60sec.agd	60	0	0		0	0	0	0	0	0	2613	2805	100	0	0	47.35%	50.83%	1.81%	0.00%	0.00%	100	1.81%	16.7	1947407	2423489	3241108	352.9	439.2	587.4	4693	3860	5869	352.9	439.2	587.4	4491155.1	866.8	7171.9	813.9	39931	7.2	103	7.2	3.5	1168	5518	5518	6
10268	10268 (2019-06-23)60sec.agd	60	0	0		6	88	14.7	21	10	264530	2089	1498	166	0	0	55.66%	39.91%	4.42%	0.00%	0.00%	166	4.42%	27.7	1370163	1386306	1591576	365.1	369.4	424.1	4430	3382	4016	365.1	369.4	424.1	2516407.2	712.6	6186.9	670.5	29603	7.9	132	7.9	8.7	1590	3753	3753	6
10267	10267 (2019-06-16)60sec.agd	60	0	0		1	10	10	10	10	22095	4296	906	26	0	0	82.17%	17.33%	0.50%	0.00%	0.00%	26	0.50%	4.3	429957	858787	1266803	82.2	164.3	242.3	2657	2332	2322	82.2	164.3	242.3	1589706.9	324.4	3234.4	304.1	17821	3.4	121	3.4	2.2	481	5228	5228	6
10094	10094 (2019-03-24)60sec.agd	60	0	0		0	0	0	0	0	0	2968	1436	11	0	0	67.23%	32.53%	0.25%	0.00%	0.00%	11	0.25%	1.8	647736	1476904	1213041	146.7	334.5	274.8	2386	2894	2533	146.7	334.5	274.8	2017988.1	485.4	3732	457.1	27655	6.3	116	6.3	3.3	1142	4415	4415	6
10092	10092 (2019-03-17)60sec.agd	60	0	0		1	12	12	12	12	25860	2241	1481	119	2	0	58.31%	38.54%	3.10%	0.05%	0.00%	121	3.15%	20.2	1118456	1755933	2067200	291	456.9	537.9	8843	2844	3731	291	456.9	537.9	2933864.4	810.6	8902	763.4	39777	10.4	125	10.4	24.7	4242	3843	3843	6
10458	10458 (2019-11-03)60sec.agd	60	0	0		1	10	10	10	10	27260	3273	1559	114	0	0	66.17%	31.52%	2.30%	0.00%	0.00%	114	2.30%	19	1139751	1604290	1787192	230.4	324.4	361.3	4698	5670	5088	230.4	324.4	361.3	2658351.7	570	7268	537.5	35888	7.3	131	7.3	41.7	5962	4946	4946	6
10453	10453 (2019-11-03)60sec.agd	60	0	0		0	0	0	0	0	0	3358	775	1	0	0	81.23%	18.75%	0.02%	0.00%	0.00%	1	0.02%	0.2	306341	600240	915136	74.1	145.2	221.4	3705	3952	4507	74.1	145.2	221.4	1136488.8	297.7	7046.9	274.9	8725	2.1	91	2.1	2.2	973	4134	4134	6
10300	10300 (2019-07-21)60sec.agd	60	0	0		7	295	42.1	125	11	1169691	3715	1610	359	49	0	64.80%	28.08%	6.26%	0.85%	0.00%	408	7.12%	68	2479075	1713528	3102908	432.4	298.9	541.2	7700	4596	5470	432.4	298.9	541.2	4325509.1	803.6	8534.6	754.5	77549	13.5	168	13.5	11.5	2617	5733	5733	6
10470	10470 (2019-10-27)60sec.agd	60	0	0		4	125	31.3	42	16	484123	3511	1133	179	12	0	72.62%	23.43%	3.70%	0.25%	0.00%	191	3.95%	31.8	1246447	1771642	1271537	257.8	366.4	263	7343	6183	3780	257.8	366.4	263	2511802.5	574.5	8666.1	519.5	43214	8.9	162	8.9	6.7	3652	4835	4835	6
10459	10459 (2019-10-20)60sec.agd	60	0	0		0	0	0	0	0	0	2280	2083	48	0	0	51.69%	47.22%	1.09%	0.00%	0.00%	48	1.09%	8	1019814	2130997	2662415	231.2	483.1	603.6	4296	3042	4361	231.2	483.1	603.6	3559441.3	850.4	5221	806.9	42039	9.5	123	9.5	17.5	3212	4411	4411	6
10450	10450 (2019-10-13)60sec.agd	60	0	0		2	27	13.5	17	10	95271	3122	1126	107	6	0	71.59%	25.82%	2.45%	0.14%	0.00%	113	2.59%	18.8	995327	941551	1216393	228.2	215.9	278.9	6332	2701	4340	228.2	215.9	278.9	1832158.9	497.5	6797	420.1	13369	3.1	60	3.1	1.9	2194	4361	4361	6
10896	10896 (2019-08-04)60sec.agd	60	0	0		2	24	12	13	11	77778	2741	1201	253	0	0	65.34%	28.63%	6.03%	0.00%	0.00%	253	6.03%	42.2	1437527	1218235	1512532	342.7	290.4	360.6	4611	3153	5180	342.7	290.4	360.6	2416264.4	609.1	6425.3	576	50117	11.9	161	11.9	3.7	377	4195	4195	6
10105	10105 (2019-03-31)60sec.agd	60	0	0		2	24	12	13	11	67688	2789	1586	169	0	0	61.38%	34.90%	3.72%	0.00%	0.00%	169	3.72%	28.2	1273840	2210144	2031800	280.3	486.4	447.1	4278	3970	5306	280.3	486.4	447.1	3261229.2	784	5729.5	717.7	49755	10.9	133	10.9	4.4	579	4544	4544	6
10106	10106 (2019-03-31)60sec.agd	60	0	0		2	43	21.5	31	12	148810	2532	2109	115	1	0	53.23%	44.33%	2.42%	0.02%	0.00%	116	2.44%	19.3	1529897	1650199	2028941	321.6	346.9	426.5	6172	12730	8272	321.6	346.9	426.5	3029908.1	677.4	16388.2	636.9	40076	8.4	131	8.4	1.7	545	4757	4757	6
10669	10669 (2019-10-06)60sec.agd	60	0	0		0	0	0	0	0	0	2432	1693	105	0	0	57.49%	40.02%	2.48%	0.00%	0.00%	105	2.48%	17.5	1247664	1654659	2128060	295	391.2	503.1	3833	3201	3226	295	391.2	503.1	2970387.4	746	4952.4	702.2	31813	7.5	120	7.5	4.8	981	4230	4230	6
10893	10893 (2019-06-30)60sec.agd	60	0	0		5	113	22.6	45	10	376295	2803	2354	225	0	0	52.08%	43.74%	4.18%	0.00%	0.00%	225	4.18%	37.5	2052773	2447000	2727953	381.4	454.7	506.9	5676	3158	3844	381.4	454.7	506.9	4200406.4	833.8	6336.9	780.5	72195	13.4	139	13.4	20.5	2767	5382	5382	6
10900	10900 (2019-06-23)60sec.agd	60	0	0		2	36	18	18	18	116598	2783	1669	173	0	0	60.17%	36.09%	3.74%	0.00%	0.00%	173	3.74%	28.8	1520497	1639554	1762352	328.8	354.5	381	4563	3404	3859	328.8	354.5	381	2847092	645.5	5524.9	615.6	54957	11.9	125	11.9	9.5	3587	4625	4625	6
10665	10665 (2019-09-08)60sec.agd	60	0	0		0	0	0	0	0	0	2579	1528	54	0	0	61.98%	36.72%	1.30%	0.00%	0.00%	54	1.30%	9	903730	1457474	1977727	217.2	350.3	475.3	4760	7232	7326	217.2	350.3	475.3	2617701.8	657.5	10961.5	629.1	24689	5.9	116	5.9	42.7	4112	4161	4161	6
10264	10264 (2019-06-16)60sec.agd	60	0	0		0	0	0	0	0	0	2910	1712	57	0	0	62.19%	36.59%	1.22%	0.00%	0.00%	57	1.22%	9.5	1117143	688948	1414949	238.8	147.2	302.4	3797	2823	2983	238.8	147.2	302.4	1929958.2	462.1	4766	412.5	23243	5	117	5	0.7	113	4679	4679	6
10115	10115 (2019-03-24)60sec.agd	60	0	0		7	131	18.7	34	10	366323	2659	1415	193	0	0	62.32%	33.16%	4.52%	0.00%	0.00%	193	4.52%	32.2	1316823	1610135	1661322	308.6	377.3	389.3	3927	2745	2995	308.6	377.3	389.3	2662057.2	674	4432.4	623.9	44918	10.5	104	10.5	54.6	4229	4267	4267	6
10265	10265 (2019-06-16)60sec.agd	60	0	0		1	14	14	14	14	31377	3470	678	22	0	0	83.21%	16.26%	0.53%	0.00%	0.00%	22	0.53%	3.7	322854	726176	1367085	77.4	174.1	327.8	3023	3878	3701	77.4	174.1	327.8	1581293	402.6	6113.9	379.2	9791	2.3	105	2.3	0.4	142	4170	4170	6
10271	10271 (2019-03-31)60sec.agd	60	0	0		2	23	11.5	13	10	58125	3219	1517	95	0	0	66.63%	31.40%	1.97%	0.00%	0.00%	95	1.97%	15.8	991319	1421443	1333431	205.2	294.2	276	3647	4440	3693	205.2	294.2	276	2186607.4	491	5841.2	452.6	35983	7.4	134	7.4	9.9	2972	4831	4831	6
10287	10287 (2019-07-14)60sec.agd	60	0	0		0	0	0	0	0	0	3327	2349	78	0	0	57.82%	40.82%	1.36%	0.00%	0.00%	78	1.36%	13	1368984	2639432	1947629	237.9	458.7	338.5	3700	3818	4357	237.9	458.7	338.5	3554430.6	646.5	5564.6	617.7	45453	7.9	127	7.9	3.3	1172	5754	5754	6
10290	10290 (2019-08-04)60sec.agd	60	0	0		6	255	42.5	69	22	831364	2561	1719	311	1	0	55.77%	37.43%	6.77%	0.02%	0.00%	312	6.79%	52	1865890	2619688	2344865	406.3	570.5	510.6	8009	5268	5540	406.3	570.5	510.6	3980289.3	934.8	9084.9	866.8	55892	12.2	162	12.2	3.2	1061	4592	4592	6
10099	10099 (2019-03-17)60sec.agd	60	0	0		1	10	10	10	10	23915	2962	2465	267	1	0	52.01%	43.28%	4.69%	0.02%	0.00%	268	4.71%	44.7	2096885	2756802	4626442	368.2	484.1	812.4	5734	5128	6111	368.2	484.1	812.4	5779346.8	1077	8709.5	1014.8	66302	11.6	125	11.6	0.2	533	5695	5695	6
10454	10454 (2019-11-03)60sec.agd	60	0	0		1	10	10	10	10	28355	2896	1775	99	0	0	60.71%	37.21%	2.08%	0.00%	0.00%	99	2.08%	14.1	1149123	1335376	2394170	240.9	280	501.9	5194	2883	4559	240.9	280	501.9	2972501.1	660.2	6101.7	623.2	46095	9.7	134	9.7	13.6	2104	4770	4770	7
10712	10712 (2019-06-30)60sec.agd	60	0	0		13	329	25.3	59	11	1233117	2875	1593	406	4	0	58.94%	32.66%	8.32%	0.08%	0.00%	410	8.41%	58.6	2183150	3078148	1776513	447.6	631	364.2	7231	7124	6416	447.6	631	364.2	4170987.6	919.8	10540.9	855.1	76425	15.7	139	15.7	13.2	1084	4878	4878	7
10293	10293 (2019-07-28)60sec.agd	60	0	0		10	364	36.4	55	22	1385999	3740	1620	438	1	0	64.49%	27.94%	7.55%	0.02%	0.00%	439	7.57%	62.7	2462880	1955977	2658520	424.7	337.3	458.4	5913	4139	8733	424.7	337.3	458.4	4118173.4	770.9	9884.6	710.2	70481	12.2	147	12.2	58.1	4910	5799	5799	7
10469	10469 (2019-10-27)60sec.agd	60	0	0		22	342	15.5	19	10	1134206	2785	1303	486	1	0	60.87%	28.48%	10.62%	0.02%	0.00%	487	10.64%	69.6	2217085	3238847	1371858	484.6	707.9	299.9	5870	4097	6090	484.6	707.9	299.9	4157834.8	990.9	7864.1	908.8	71577	15.6	143	15.6	25.9	1749	4575	4575	7
10688	10688 (2019-11-10)60sec.agd	60	0	0		6	80	13.3	22	10	283076	2584	2002	153	0	0	54.53%	42.25%	3.23%	0.00%	0.00%	153	3.23%	21.9	1508437	2243312	1981319	318.3	473.4	418.1	5467	4625	4419	318.3	473.4	418.1	3351634.8	757.2	6955.3	707.2	43019	9.1	120	9.1	15.6	3783	4739	4739	7
10684	10684 (2019-11-03)60sec.agd	60	0	0		20	309	15.5	25	12	853871	2198	2542	574	0	0	41.36%	47.84%	10.80%	0.00%	0.00%	574	10.80%	82	3628480	3696027	3615206	682.8	695.5	680.3	4149	3945	4208	682.8	695.5	680.3	6316343.7	1271.7	6829.6	1188.6	130062	24.5	135	24.5	152.3	4860	5314	5314	7
10643	10643 (2019-06-02)60sec.agd	60	0	0		0	0	0	0	0	0	2745	2642	125	0	0	49.80%	47.93%	2.27%	0.00%	0.00%	125	2.27%	17.9	1912243	3215884	3112905	346.9	583.4	564.8	5200	4646	4752	346.9	583.4	564.8	4867110.1	937.8	7280.3	883	56252	10.2	134	10.2	7.1	1033	5512	5512	7
10285	10285 (2019-07-14)60sec.agd	60	0	0		7	112	16	48	10	303353	3796	1668	216	0	0	66.83%	29.37%	3.80%	0.00%	0.00%	216	3.80%	30.9	1583423	2295502	1848342	278.8	404.1	325.4	5016	5050	4391	278.8	404.1	325.4	3345583.1	622.9	7197.9	589	56161	9.9	152	9.9	2.5	1256	5680	5680	7
10707	10707 (2019-06-30)60sec.agd	60	0	0		0	0	0	0	0	0	2340	2603	35	0	0	47.01%	52.29%	0.70%	0.00%	0.00%	35	0.70%	5	1403821	2033290	2711277	282	408.5	544.7	3127	2689	2848	282	408.5	544.7	3668242.7	771	4164.3	736.9	58773	11.8	108	11.8	1.5	734	4978	4978	7
10187	10187 (2019-05-05)60sec.agd	60	0	0		2	25	12.5	15	10	64416	3161	2319	167	0	0	55.98%	41.07%	2.96%	0.00%	0.00%	167	2.96%	23.9	1751294	2592494	1657314	310.1	459.1	293.5	5621	3539	4815	310.1	459.1	293.5	3540444.3	656.6	6928.1	627	64633	11.4	138	11.4	0.4	297	5647	5647	7
10610	10610 (2019-05-19)60sec.agd	60	0	0		3	30	10	10	10	70206	3865	2745	215	0	0	56.63%	40.22%	3.15%	0.00%	0.00%	215	3.15%	30.7	2255912	1907078	4062382	330.5	279.4	595.2	4714	3305	4963	330.5	279.4	595.2	5022851.1	779.5	6239.3	735.9	55148	8.1	113	8.1	1.7	1553	6825	6825	7
10295	10295 (2019-07-28)60sec.agd	60	0	0		1	12	12	12	12	28254	3170	2132	156	0	0	58.08%	39.06%	2.86%	0.00%	0.00%	156	2.86%	22.3	1725312	2675365	2776011	316.1	490.2	508.6	4630	4025	4395	316.1	490.2	508.6	4223803.6	817.7	6533.2	773.9	39833	7.3	131	7.3	8.5	3256	5458	5458	7
10511	10511 (2019-09-08)60sec.agd	60	0	0		14	325	23.2	56	12	1088818	3234	2434	639	1	0	51.27%	38.59%	10.13%	0.02%	0.00%	640	10.15%	91.4	3715154	3101940	4853427	589	491.7	769.4	5951	6070	5757	589	491.7	769.4	6854207.1	1139.9	8841.5	1086.6	77443	12.3	122	12.3	64.1	3304	6308	6308	7
10296	10296 (2019-07-21)60sec.agd	60	0	0		0	0	0	0	0	0	3225	2032	117	0	0	60.01%	37.81%	2.18%	0.00%	0.00%	117	2.18%	16.7	1409677	1243221	2214370	262.3	231.3	412.1	4593	3643	4158	262.3	231.3	412.1	2904517.5	579.3	6717	540.5	37778	7	124	7	6.2	1185	5374	5374	7
10703	10703 (2019-07-14)60sec.agd	60	0	0		1	13	13	13	13	30130	3108	2543	84	0	0	54.19%	44.34%	1.46%	0.00%	0.00%	84	1.46%	12	1518400	1896594	2882592	264.8	330.7	502.6	4688	3086	5976	264.8	330.7	502.6	3769873.2	691.8	8198.4	657.3	48816	8.5	123	8.5	3	471	5735	5735	7
10672	10672 (2019-10-20)60sec.agd	60	0	0		0	0	0	0	0	0	5094	1828	20	0	0	73.38%	26.33%	0.29%	0.00%	0.00%	20	0.29%	2.9	848045	1213579	1724616	122.2	174.8	248.4	3705	4127	3732	122.2	174.8	248.4	2272939.7	359.2	6169.4	327.4	19707	2.8	114	2.8	3.7	2316	6942	6942	7
10252	10252 (2019-06-09)60sec.agd	60	0	0		1	10	10	10	10	54245	2735	2785	147	4	2	48.21%	49.09%	2.59%	0.07%	0.04%	153	2.70%	21.9	2310560	3015953	3602503	407.3	531.6	635	10164	8400	5996	407.3	531.6	635	5235712.7	963.7	13206.6	922.9	51388	9.1	145	9.1	4.4	1025	5673	5673	7
10631	10631 (2019-05-26)60sec.agd	60	0	0		0	0	0	0	0	0	3011	1745	68	0	0	62.42%	36.17%	1.41%	0.00%	0.00%	68	1.41%	9.7	1163275	1258533	1292865	241.1	260.9	268	3763	2339	3771	241.1	260.9	268	2146768.3	472.1	5501.5	445	31937	6.6	107	6.6	9.4	1060	4824	4824	7
10238	10238 (2019-08-25)60sec.agd	60	0	0		8	181	22.6	53	10	595453	3592	2455	327	3	0	56.33%	38.50%	5.13%	0.05%	0.00%	330	5.17%	47.1	2254401	3664788	2203876	353.5	574.7	345.6	8506	3724	3685	353.5	574.7	345.6	4834259.4	820.4	8612.2	758.1	83094	13	129	13	2.6	1071	6377	6377	7
10240	10240 (2019-08-25)60sec.agd	60	0	0		7	91	13	14	12	226261	3830	1203	110	0	0	74.47%	23.39%	2.14%	0.00%	0.00%	110	2.14%	15.7	843300	1732009	1265428	164	336.8	246	3761	4665	5566	164	336.8	246	2304846.7	490.4	7703.6	448.2	32924	6.4	134	6.4	25.6	4781	5143	5143	7
10282	10282 (2019-07-07)60sec.agd	60	0	0		9	236	26.2	74	10	740100	3864	1788	404	5	0	63.75%	29.50%	6.67%	0.08%	0.00%	409	6.75%	58.4	2108109	2118162	2654212	347.8	349.5	437.9	7818	5035	4457	347.8	349.5	437.9	3996945.7	695	8850.6	659.5	62591	10.3	163	10.3	6.6	1449	6061	6061	7
10283	10283 (2019-07-07)60sec.agd	60	0	0		0	0	0	0	0	0	3499	2047	49	0	0	62.54%	36.59%	0.88%	0.00%	0.00%	49	0.88%	7	1428780	1934780	2020246	255.4	345.8	361.1	3913	3593	3386	255.4	345.8	361.1	3141047.6	590.7	4913	561.4	30678	5.5	94	5.5	32.8	3516	5595	5595	7
10258	10258 (2019-06-16)60sec.agd	60	0	0		0	0	0	0	0	0	3803	1687	34	2	0	68.82%	30.53%	0.62%	0.04%	0.00%	36	0.65%	5.1	910030	1192254	1980757	164.7	215.8	358.4	7126	6170	6727	164.7	215.8	358.4	2484556.8	483.1	9507.4	449.6	24715	4.5	105	4.5	14.4	1066	5526	5526	7
10516	10516 (2019-10-06)60sec.agd	60	0	0		6	81	13.5	15	11	209378	3153	2314	132	0	0	56.31%	41.33%	2.36%	0.00%	0.00%	132	2.36%	18.9	1552998	2268146	2521695	277.4	405.1	450.4	3469	3217	3288	277.4	405.1	450.4	3730313	708.4	4697.5	666.2	46585	8.3	127	8.3	61.2	4437	5599	5599	7
10642	10642 (2019-06-02)60sec.agd	60	0	0		1	12	12	12	12	38460	2782	2307	163	0	0	52.97%	43.93%	3.10%	0.00%	0.00%	163	3.10%	23.3	1824663	2495277	3018968	347.4	475.1	574.8	4644	5908	5325	347.4	475.1	574.8	4320876.1	866.6	8855	822.7	45256	8.6	119	8.6	8.2	1098	5252	5252	7
10677	10677 (2019-09-29)60sec.agd	60	0	0		0	0	0	0	0	0	2946	2572	32	0	0	53.08%	46.34%	0.58%	0.00%	0.00%	32	0.58%	4.6	1214658	2273285	2730789	218.9	409.6	492	3455	3194	3510	218.9	409.6	492	3755053.6	708.4	4774.6	676.6	41963	7.6	116	7.6	0.7	632	5550	5550	7
10699	10699 (2019-08-25)60sec.agd	60	0	0		10	181	18.1	31	10	464359	3290	1847	228	0	0	61.32%	34.43%	4.25%	0.00%	0.00%	228	4.25%	32.6	1440432	2141268	2321230	268.5	399.1	432.7	4067	4837	4489	268.5	399.1	432.7	3471020.3	720.8	6919.1	647	53649	10	111	10	51.1	2515	5365	5365	7
10716	10716 (2019-08-18)60sec.agd	60	0	0		0	0	0	0	0	0	3615	1326	60	0	0	72.29%	26.51%	1.20%	0.00%	0.00%	60	1.20%	8.6	809280	1057180	1743618	161.8	211.4	348.7	4690	3970	5842	161.8	211.4	348.7	2193802	464.6	8418.2	438.7	26353	5.3	114	5.3	1.1	528	5001	5001	7
10774	10774 (2019-07-28)60sec.agd	60	0	0		0	0	0	0	0	0	2943	3643	65	0	0	44.25%	54.77%	0.98%	0.00%	0.00%	65	0.98%	9.3	2291483	3330445	3526677	344.5	500.7	530.2	3955	3672	3549	344.5	500.7	530.2	5364718.9	853.5	5509.1	806.6	72786	10.9	131	10.9	4.7	3065	6651	6651	7
10776	10776 (2019-07-28)60sec.agd	60	0	0		0	0	0	0	0	0	3140	3497	118	0	0	46.48%	51.77%	1.75%	0.00%	0.00%	118	1.75%	16.9	2315031	3511610	4665486	342.7	519.9	690.7	4401	5184	5146	342.7	519.9	690.7	6281523.1	997.5	6011.3	929.9	59956	8.9	129	8.9	35.2	3541	6755	6755	7
10528	10528 (2019-09-15)60sec.agd	60	0	0		1	14	14	14	14	45793	2628	2616	113	0	0	49.06%	48.83%	2.11%	0.00%	0.00%	113	2.11%	16.1	1622944	1940251	2816190	303	362.2	525.7	4157	3020	5884	303	362.2	525.7	3785425.6	753.6	7811.7	706.6	45603	8.5	113	8.5	18.8	3350	5357	5357	7
10824	10824 (2019-03-24)60sec.agd	60	0	0		5	181	36.2	43	29	708170	3567	1657	285	0	0	64.75%	30.08%	5.17%	0.00%	0.00%	285	5.17%	40.7	1899425	1844580	1691699	344.8	334.8	307.1	5452	3696	4000	344.8	334.8	307.1	3141995.6	619.2	6498.3	570.3	57332	10.4	118	10.4	3	434	5509	5509	7
10627	10627 (2019-05-26)60sec.agd	60	0	0		2	24	12	13	11	60552	3615	1871	189	0	0	63.70%	32.97%	3.33%	0.00%	0.00%	189	3.33%	27	1637329	1254092	2099780	288.5	221	370	4875	3183	5262	288.5	221	370	2943241.2	565.2	5919.6	518.6	36669	6.5	120	6.5	0.6	349	5675	5675	7
10231	10231 (2019-06-09)60sec.agd	60	0	0		0	0	0	0	0	0	4068	2312	39	0	0	63.37%	36.02%	0.61%	0.00%	0.00%	39	0.61%	5.6	1289671	1936083	2579895	200.9	301.6	401.9	3394	3365	3431	200.9	301.6	401.9	3473834.6	568	4686.6	541.2	40091	6.2	127	6.2	3.8	739	6419	6419	7
10549	10549 (2019-06-02)60sec.agd	60	0	0		4	60	15	21	11	162918	2890	2693	123	0	0	50.65%	47.20%	2.16%	0.00%	0.00%	123	2.16%	17.6	1530394	3104777	3070080	268.2	544.1	538	5156	3967	4671	268.2	544.1	538	4626784.8	859	7214.4	810.9	54046	9.5	126	9.5	48.5	3375	5706	5706	7
10785	10785 (2019-08-11)60sec.agd	60	0	0		0	0	0	0	0	0	2643	4124	48	0	0	38.78%	60.51%	0.70%	0.00%	0.00%	48	0.70%	6.9	2475291	3560727	4222818	363.2	522.5	619.6	2825	3000	3595	363.2	522.5	619.6	6052936	921.7	5138.5	888.2	98514	14.5	115	14.5	0.6	245	6815	6815	7
10227	10227 (2019-09-08)60sec.agd	60	0	0		2	79	39.5	41	38	196799	3471	1912	155	5	1	62.61%	34.49%	2.80%	0.09%	0.02%	161	2.90%	23	1671478	1863699	1636716	301.5	336.2	295.2	9653	8714	10631	301.5	336.2	295.2	2990995.1	573.9	15197.3	539.5	40370	7.3	119	7.3	6.1	901	5544	5544	7
10606	10606 (2019-08-18)60sec.agd	60	0	0		3	35	11.7	14	10	85929	3444	2073	207	0	0	60.17%	36.22%	3.62%	0.00%	0.00%	207	3.62%	29.6	1943405	1933340	1820789	339.5	337.8	318.1	3666	6552	3365	339.5	337.8	318.1	3290881.2	606.8	7267.4	574.9	40408	7.1	113	7.1	1.2	547	5724	5724	7
10220	10220 (2019-05-12)60sec.agd	60	0	0		0	0	0	0	0	0	3718	2734	47	0	0	57.21%	42.07%	0.72%	0.00%	0.00%	47	0.72%	6.7	1616693	3025687	3475569	248.8	465.6	534.8	4056	5021	4441	248.8	465.6	534.8	4883447.3	783	7311.9	751.4	52842	8.1	110	8.1	9.8	1550	6499	6499	7
10561	10561 (2019-07-07)60sec.agd	60	0	0		0	0	0	0	0	0	2979	2340	26	0	0	55.73%	43.78%	0.49%	0.00%	0.00%	26	0.49%	3.7	1118243	2486168	2092192	209.2	465.1	391.4	3728	4777	4978	209.2	465.1	391.4	3436388.5	682	7382.1	642.9	40707	7.6	137	7.6	22.2	2910	5345	5345	7
10796	10796 (2019-09-01)60sec.agd	60	0	0		1	11	11	11	11	32176	2349	2397	139	0	0	48.09%	49.07%	2.85%	0.00%	0.00%	139	2.85%	19.9	2034871	1215592	2286071	416.6	248.8	468	5424	2727	7585	416.6	248.8	468	3293096.5	717.6	7701.8	674.1	40199	8.2	97	8.2	21.4	1937	4885	4885	7
10207	10207 (2019-03-24)60sec.agd	60	0	0		3	44	14.7	16	13	132794	3073	1925	86	0	0	60.44%	37.86%	1.69%	0.00%	0.00%	86	1.69%	12.3	1175144	2125424	2170978	231.1	418.1	427	4465	5797	4333	231.1	418.1	427	3257535.3	681.9	7493.2	640.7	37685	7.4	126	7.4	0.8	411	5084	5084	7
10209	10209 (2019-05-05)60sec.agd	60	0	0		0	0	0	0	0	0	3669	2117	37	0	0	63.01%	36.36%	0.64%	0.00%	0.00%	37	0.64%	5.3	1075433	1645832	2286940	184.7	282.6	392.7	3934	3497	5018	184.7	282.6	392.7	3015860.4	547.5	7272.3	517.9	31835	5.5	123	5.5	2.5	594	5823	5823	7
10213	10213 (2019-05-12)60sec.agd	60	0	0		10	154	15.4	24	10	375515	3279	2327	256	0	0	55.94%	39.70%	4.37%	0.00%	0.00%	256	4.37%	36.6	1841403	3123632	2451808	314.1	532.9	418.3	4382	3849	3824	314.1	532.9	418.3	4377122.8	795.4	5676	746.7	61134	10.4	123	10.4	7.7	1836	5862	5862	7
10206	10206 (2019-03-24)60sec.agd	60	0	0		0	0	0	0	0	0	2278	3745	75	0	0	37.36%	61.41%	1.23%	0.00%	0.00%	75	1.23%	10.7	2585780	3571511	2916132	424	585.7	478.2	5032	6126	5851	424	585.7	478.2	5286376.3	905	9853.1	866.9	72248	11.8	118	11.8	1.6	417	6098	6098	7
10808	10808 (2019-03-10)60sec.agd	60	0	0		17	287	16.9	38	10	1089434	3286	1345	406	19	0	64.99%	26.60%	8.03%	0.38%	0.00%	425	8.41%	60.7	2325561	2060748	1879313	460	407.6	371.7	8790	4960	6428	460	407.6	371.7	3631354.2	767	9853.5	718.2	62438	12.3	158	12.3	8	1895	5056	5056	7
10204	10204 (2019-03-24)60sec.agd	60	0	0		4	67	16.8	25	10	231971	2287	2184	178	4	0	49.15%	46.94%	3.83%	0.09%	0.00%	182	3.91%	26	2020741	2071001	2108533	434.3	445.1	453.2	7163	6448	7308	434.3	445.1	453.2	3580272.4	824.3	8488.8	769.5	46495	10	136	10	7.3	1959	4653	4653	7
10225	10225 (2019-06-09)60sec.agd	60	0	0		1	39	39	39	39	109303	4322	2389	60	0	0	63.83%	35.28%	0.89%	0.00%	0.00%	60	0.89%	8.6	1174242	3188217	1886756	173.4	470.9	278.7	3606	3147	3345	173.4	470.9	278.7	3886311.9	604.6	4588.5	574	42950	6.3	110	6.3	18.2	3687	6771	6771	7
10644	10644 (2019-06-02)60sec.agd	60	0	0		2	20	10	10	10	51613	3658	2212	146	0	0	60.80%	36.77%	2.43%	0.00%	0.00%	146	2.43%	20.9	1779769	2740369	1610337	295.8	455.5	267.7	4690	3399	3647	295.8	455.5	267.7	3642854	637	5553.5	605.5	68928	11.5	123	11.5	1.9	900	6016	6016	7
10182	10182 (2019-05-05)60sec.agd	60	0	0		3	49	16.3	24	10	122509	3590	1436	77	0	0	70.35%	28.14%	1.51%	0.00%	0.00%	77	1.51%	11	873196	1619518	1381846	171.1	317.4	270.8	3282	3579	5227	171.1	317.4	270.8	2301045	475.9	6754.9	450.9	32817	6.4	126	6.4	3.9	2052	5103	5103	7
10844	10844 (2019-03-10)60sec.agd	60	0	0		0	0	0	0	0	0	3856	1778	115	0	0	67.07%	30.93%	2.00%	0.00%	0.00%	115	2.00%	16.4	1307205	2059364	1654809	227.4	358.2	287.8	3747	5370	4437	227.4	358.2	287.8	2947568.1	540.8	6852.4	512.7	47149	8.2	123	8.2	31.3	3041	5749	5749	7
10188	10188 (2019-05-05)60sec.agd	60	0	0		6	126	21	38	11	855562	2935	3106	291	21	53	45.82%	48.49%	4.54%	0.33%	0.83%	365	5.70%	52.1	3677173	3545043	5684151	574	553.4	887.3	11847	4543	6244	574	553.4	887.3	7641891.4	1279.2	11967.9	1192.9	111008	17.3	161	17.3	2.1	811	6406	6406	7
10823	10823 (2019-03-17)60sec.agd	60	0	0		0	0	0	0	0	0	4171	2399	60	1	0	62.90%	36.18%	0.90%	0.02%	0.00%	61	0.92%	8.7	1413182	2088144	2227478	213.1	314.9	335.9	6074	7228	5477	213.1	314.9	335.9	3364385.1	545.3	8462.9	507.4	38434	5.8	142	5.8	0.3	453	6631	6631	7
10194	10194 (2019-05-05)60sec.agd	60	0	0		2	25	12.5	15	10	100521	3335	3003	98	7	0	51.76%	46.61%	1.52%	0.11%	0.00%	105	1.63%	15	1993725	3188321	3184927	309.4	494.9	494.3	7054	3852	5558	309.4	494.9	494.3	4927889	821.3	8160.4	764.8	76205	11.8	148	11.8	9.7	1251	6443	6443	7
10196	10196 (2019-05-19)60sec.agd	60	0	0		7	186	26.6	49	10	1092934	2935	3020	279	9	67	46.51%	47.86%	4.42%	0.14%	1.06%	355	5.63%	50.7	3646783	3414553	4941150	577.9	541.1	783.1	14162	6003	4647	577.9	541.1	783.1	7026603.9	1204.8	14647.6	1113.6	108252	17.2	161	17.2	5.4	914	6310	6310	7
10651	10651 (2019-08-11)60sec.agd	60	0	0		4	112	28	40	16	330240	3152	2684	196	1	0	52.25%	44.49%	3.25%	0.02%	0.00%	197	3.27%	28.1	2062526	2377777	2442833	341.9	394.1	404.9	6484	4610	4667	341.9	394.1	404.9	3984378.2	705.5	7503	660.4	50130	8.3	167	8.3	15.7	2760	6033	6033	7
10614	10614 (2019-05-19)60sec.agd	60	0	0		2	78	39	52	26	412353	2650	1802	100	37	0	57.75%	39.27%	2.18%	0.81%	0.00%	137	2.99%	19.6	1457472	1505115	2289175	317.6	328	498.8	7754	5193	5663	317.6	328	498.8	3103210.9	732.5	9877.1	676.2	37300	8.1	147	8.1	12.9	3210	4589	4589	7
10612	10612 (2019-05-19)60sec.agd	60	0	0		10	135	13.5	19	12	423298	3178	2681	369	0	0	51.03%	43.05%	5.92%	0.00%	0.00%	369	5.92%	52.7	2736200	3535796	4466997	439.3	567.7	717.2	4886	4224	5535	439.3	567.7	717.2	6320024.2	1077.2	7561.5	1014.8	80949	13	129	13	2	400	6228	6228	7
10202	10202 (2019-03-24)60sec.agd	60	0	0		0	0	0	0	0	0	3372	1554	18	0	0	68.20%	31.43%	0.36%	0.00%	0.00%	18	0.36%	2.6	722946	1492791	975283	146.2	301.9	197.3	3698	4602	4658	146.2	301.9	197.3	1924123.9	414	6769.4	389.2	22435	4.5	126	4.5	11.4	4789	4944	4944	7
10828	10828 (2019-03-10)60sec.agd	60	0	0		8	123	15.4	36	10	385567	4419	1883	274	7	0	67.13%	28.60%	4.16%	0.11%	0.00%	281	4.27%	40.1	2126538	1742869	2498440	323	264.8	379.5	6046	4079	7870	323	264.8	379.5	3715098.7	594	9589.8	564.3	40431	6.1	125	6.1	2.9	1024	6583	6583	7
10648	10648 (2019-06-23)60sec.agd	60	0	0		5	74	14.8	22	10	227551	3393	2513	349	0	0	54.24%	40.18%	5.58%	0.00%	0.00%	349	5.58%	49.9	2577893	3681607	3278603	412.1	588.6	524.2	4690	4776	6085	412.1	588.6	524.2	5563182.5	951.5	7224.2	889.4	66424	10.6	148	10.6	18.3	1261	6255	6255	7
10847	10847 (2019-03-10)60sec.agd	60	0	0		0	0	0	0	0	0	3838	1712	111	0	0	67.80%	30.24%	1.96%	0.00%	0.00%	111	1.96%	15.9	1124423	1618468	2111457	198.6	285.9	373	5399	2734	3434	198.6	285.9	373	2888254.9	555.5	6074.7	510.2	39205	6.9	117	6.9	10.6	2802	5661	5661	7
10175	10175 (2019-09-01)60sec.agd	60	0	0		2	25	12.5	13	12	54923	3079	1511	64	0	0	66.16%	32.47%	1.38%	0.00%	0.00%	64	1.38%	9.1	921427	1447300	1352001	198	311	290.5	4015	3624	3662	198	311	290.5	2184401.9	508	6236.2	469.4	32728	7	125	7	68.2	4072	4654	4654	7
10084	10084 (2019-03-24)60sec.agd	60	0	0		0	0	0	0	0	0	3280	2390	56	0	0	57.28%	41.74%	0.98%	0.00%	0.00%	56	0.98%	8	1296006	2158808	3266892	226.3	377	570.5	4130	4799	4150	226.3	377	570.5	4124641.4	762.9	7570.3	720.3	33390	5.8	114	5.8	5.1	1191	5726	5726	7
10031	10031 (2019-03-03)60sec.agd	60	0	0		6	76	12.7	20	10	219651	3537	1565	216	1	0	66.50%	29.42%	4.06%	0.02%	0.00%	217	4.08%	31	1432390	1748667	1671169	269.3	328.8	314.2	5867	3862	4086	269.3	328.8	314.2	2811117.8	566.6	6467.6	528.5	52514	9.9	154	9.9	22.7	4269	5319	5319	7
10025	10025 (2019-03-24)60sec.agd	60	0	0		0	0	0	0	0	0	3403	2382	8	0	0	58.74%	41.12%	0.14%	0.00%	0.00%	8	0.14%	1.1	889138	1673157	2136266	153.5	288.8	368.8	3190	3190	4606	153.5	288.8	368.8	2855460.2	527.8	6301.1	492.9	21273	3.7	98	3.7	2.1	1489	5793	5793	7
10153	10153 (2019-04-28)60sec.agd	60	0	0		0	0	0	0	0	0	3917	2515	46	1	0	60.46%	38.82%	0.71%	0.02%	0.00%	47	0.73%	6.7	1380405	2608946	2960840	213.1	402.7	457	6299	6011	6823	213.1	402.7	457	4180752.4	690.7	10273.6	645.3	49979	7.7	106	7.7	1.3	925	6479	6479	7
10169	10169 (2019-08-11)60sec.agd	60	0	0		6	188	31.3	61	11	588585	3823	2397	282	0	0	58.80%	36.87%	4.34%	0.00%	0.00%	282	4.34%	40.3	2134379	2449789	2815118	328.3	376.8	433	4927	3134	4655	328.3	376.8	433	4299061.4	716.6	7106	661.2	68644	10.6	137	10.6	10.2	1644	6502	6502	7
11037	11037 (2019-09-15)60sec.agd	60	0	0		4	105	26.3	43	10	424539	3979	1663	299	21	0	66.74%	27.89%	5.02%	0.35%	0.00%	320	5.37%	45.7	2096511	2247566	2568285	351.6	377	430.8	6872	4417	5908	351.6	377	430.8	4005371.3	714.5	7939.5	671.8	51089	8.6	124	8.6	28.7	3151	5962	5962	7
10160	10160 (2019-04-28)60sec.agd	60	0	0		5	221	44.2	48	36	878956	3888	1889	228	27	0	64.46%	31.32%	3.78%	0.45%	0.00%	255	4.23%	36.4	1837479	2793942	2582960	304.6	463.2	428.2	7792	4658	5118	304.6	463.2	428.2	4225414	770.9	8520.9	700.5	63028	10.4	168	10.4	7	950	6032	6032	7
10159	10159 (2019-07-28)60sec.agd	60	0	0		7	135	19.3	35	11	384547	3595	3056	292	0	0	51.78%	44.02%	4.21%	0.00%	0.00%	292	4.21%	41.7	2661187	2087383	2629002	383.3	300.6	378.7	5270	3412	3930	383.3	300.6	378.7	4283775.9	663.8	6535.1	617	58303	8.4	125	8.4	11.1	2104	6943	6943	7
10956	10956 (2019-07-21)60sec.agd	60	0	0		0	0	0	0	0	0	5612	3119	51	0	0	63.90%	35.52%	0.58%	0.00%	0.00%	51	0.58%	7.3	1818569	2203730	2509335	207.1	250.9	285.7	3752	2986	3354	207.1	250.9	285.7	3802680.8	457.6	4718	433	36184	4.1	119	4.1	17.5	4430	8782	8782	7
11001	11001 (2019-05-12)60sec.agd	60	0	0		1	15	15	15	15	38899	3509	2368	79	0	0	58.92%	39.76%	1.33%	0.00%	0.00%	79	1.33%	11.3	1481211	1931325	2249924	248.7	324.3	377.8	3743	4179	3480	248.7	324.3	377.8	3314537.7	585	5544.6	556.5	42453	7.1	113	7.1	5.3	1390	5956	5956	7
10114	10114 (2019-03-24)60sec.agd	60	0	0		6	90	15	24	10	233478	3862	1861	128	0	0	66.01%	31.81%	2.19%	0.00%	0.00%	128	2.19%	18.3	1253561	2291526	2493436	214.2	391.6	426.2	3810	3733	4627	214.2	391.6	426.2	3611056.6	645.7	6124.1	617.2	46645	8	119	8	45	4692	5851	5851	7
10073	10073 (2019-03-24)60sec.agd	60	0	0		0	0	0	0	0	0	2783	2920	67	0	0	48.23%	50.61%	1.16%	0.00%	0.00%	67	1.16%	9.6	1862738	2930925	4341572	322.8	508	752.4	4405	3241	7724	322.8	508	752.4	5559618.8	1029	9464.1	963.5	46688	8.1	129	8.1	3.2	1266	5770	5770	7
10994	10994 (2019-11-03)60sec.agd	60	0	0		1	10	10	10	10	33772	3691	1992	152	5	0	63.20%	34.11%	2.60%	0.09%	0.00%	157	2.69%	22.4	1521492	1619058	2295714	260.5	277.2	393.1	6254	2746	4237	260.5	277.2	393.1	3194775.3	584.1	7064.7	547.1	36104	6.2	120	6.2	9.2	2363	5840	5840	7
10156	10156 (2019-04-14)60sec.agd	60	0	0		2	22	11	12	10	51929	3073	2357	155	0	0	55.02%	42.20%	2.78%	0.00%	0.00%	155	2.78%	22.1	1657775	1632311	2272445	296.8	292.3	406.9	5314	4363	4261	296.8	292.3	406.9	3252178.3	616.1	6955.8	582.3	40072	7.2	121	7.2	16.5	2839	5585	5585	7
10070	10070 (2019-03-17)60sec.agd	60	0	0		9	136	15.1	20	12	365713	2998	1959	273	0	0	57.32%	37.46%	5.22%	0.00%	0.00%	273	5.22%	39	1917105	2054298	1919316	366.6	392.8	367	5697	5865	5652	366.6	392.8	367	3402823.2	683.2	9939.8	650.6	42544	8.1	127	8.1	0.6	676	5230	5230	7
10171	10171 (2019-09-15)60sec.agd	60	0	0		7	131	18.7	34	11	369279	3350	2450	233	0	0	55.53%	40.61%	3.86%	0.00%	0.00%	233	3.86%	33.3	2002852	2293962	2818162	332	380.2	467.1	4491	3491	6571	332	380.2	467.1	4149182.4	740.8	7197.9	687.7	63953	10.6	125	10.6	65.6	4954	6033	6033	7
10143	10143 (2019-04-28)60sec.agd	60	0	0		9	184	20.4	34	10	751041	2173	2805	244	22	0	41.44%	53.49%	4.65%	0.42%	0.00%	266	5.07%	38	2787965	3633911	3334575	531.6	693	635.9	8388	6156	4759	531.6	693	635.9	5665461	1148.1	10708.8	1080.4	86175	16.4	135	16.4	13.8	1336	5244	5244	7
10921	10921 (2019-05-26)60sec.agd	60	0	0		0	0	0	0	0	0	3153	1943	26	0	0	61.56%	37.93%	0.51%	0.00%	0.00%	26	0.51%	3.7	1044690	1036861	2023306	204	202.4	395	3200	3778	3556	204	202.4	395	2502044.2	516.1	6088.2	488.5	22729	4.4	111	4.4	1.4	230	5122	5122	7
10078	10078 (2019-03-24)60sec.agd	60	0	0		2	30	15	18	12	76092	3304	3827	73	0	0	45.86%	53.12%	1.01%	0.00%	0.00%	73	1.01%	10.4	2224073	4219096	4773503	308.7	585.7	662.6	4311	4296	4349	308.7	585.7	662.6	6747859.1	982.3	7161.3	936.7	89043	12.4	129	12.4	6.6	2709	7204	7204	7
10147	10147 (2019-04-07)60sec.agd	60	0	0		1	11	11	11	11	24875	2405	2388	184	0	0	48.32%	47.98%	3.70%	0.00%	0.00%	184	3.70%	26.3	2046813	2334093	2613745	411.3	469	525.2	5416	5778	6480	411.3	469	525.2	4058213.5	853.5	10232.7	815.4	54285	10.9	135	10.9	4.8	763	4977	4977	7
10990	10990 (2019-10-20)60sec.agd	60	0	0		0	0	0	0	0	0	4671	1909	208	0	0	68.81%	28.12%	3.06%	0.00%	0.00%	208	3.06%	29.7	1786448	1192943	1552638	263.2	175.7	228.7	4283	2912	3652	263.2	175.7	228.7	2650508.3	412.1	6337.3	390.5	33213	4.9	116	4.9	2	1046	6788	6788	7
10050	10050 (2019-03-17)60sec.agd	60	0	0		4	92	23	33	16	259790	3690	1571	175	0	0	67.88%	28.90%	3.22%	0.00%	0.00%	175	3.22%	25	1155176	2380176	1048418	212.5	437.9	192.9	3754	3423	3705	212.5	437.9	192.9	2845847.8	564.6	5762	523.5	47164	8.7	123	8.7	1.4	869	5436	5436	7
10889	10889 (2019-03-24)60sec.agd	60	0	0		3	38	12.7	14	11	88932	5220	1730	68	0	0	74.38%	24.65%	0.97%	0.00%	0.00%	68	0.97%	9.7	960589	1363865	1103361	136.9	194.3	157.2	3679	3090	4330	136.9	194.3	157.2	2000066.1	306.5	5560.7	285	29936	4.3	127	4.3	0.1	234	7018	7018	7
10132	10132 (2019-03-31)60sec.agd	60	0	0		3	33	11	12	10	77913	2451	2528	303	0	0	46.40%	47.86%	5.74%	0.00%	0.00%	303	5.74%	43.3	2483794	2179172	3830258	470.2	412.6	725.2	4627	5022	6495	470.2	412.6	725.2	5058547.2	1001.2	9242.1	957.7	54091	10.2	132	10.2	128.2	2229	5282	5282	7
10872	10872 (2019-10-13)60sec.agd	60	0	0		0	0	0	0	0	0	3858	1415	69	0	0	72.22%	26.49%	1.29%	0.00%	0.00%	69	1.29%	9.9	949169	1088392	1579833	177.7	203.7	295.7	4783	3974	6272	177.7	203.7	295.7	2140418.5	426.6	7775.1	400.7	26180	4.9	117	4.9	4.2	2880	5342	5342	7
11035	11035 (2019-06-02)60sec.agd	60	0	0		7	187	26.7	48	10	675116	2959	2190	280	33	0	54.17%	40.10%	5.13%	0.60%	0.00%	313	5.73%	44.7	2208226	2601182	2757136	404.3	476.2	504.8	6634	3061	3413	404.3	476.2	504.8	4386822.2	874.6	7290.2	803.2	78284	14.3	183	14.3	17.1	1660	5462	5462	7
10024	10024 (2019-03-17)60sec.agd	60	0	0		0	0	0	0	0	0	3263	2546	35	0	0	55.84%	43.57%	0.60%	0.00%	0.00%	35	0.60%	5	1366980	3144801	1939205	233.9	538.1	331.8	3582	3502	3511	233.9	538.1	331.8	3939406.5	712.9	5237.2	674.1	49122	8.4	115	8.4	0.6	485	5844	5844	7
10871	10871 (2019-10-13)60sec.agd	60	0	0		2	71	35.5	60	11	416768	3499	2894	155	47	0	53.06%	43.88%	2.35%	0.71%	0.00%	202	3.06%	28.9	2668539	3593379	2806858	404.6	544.9	425.6	8352	3556	4081	404.6	544.9	425.6	5283173.7	846.7	8894.9	801.1	82181	12.5	166	12.5	2.7	509	6595	6595	7
10087	10087 (2019-05-05)60sec.agd	60	0	0		0	0	0	0	0	0	5058	2198	62	0	0	69.12%	30.04%	0.85%	0.00%	0.00%	62	0.85%	8.9	1427750	1966200	1623965	195.1	268.7	221.9	4040	3991	3933	195.1	268.7	221.9	2922614.4	453.3	6215.1	399.4	36139	4.9	129	4.9	0.2	125	7318	7318	7
10086	10086 (2019-05-05)60sec.agd	60	0	0		0	0	0	0	0	0	3006	3362	101	0	0	46.47%	51.97%	1.56%	0.00%	0.00%	101	1.56%	14.4	1910863	3103094	4036273	295.4	479.7	623.9	4063	2845	4307	295.4	479.7	623.9	5438022.6	882	5150.7	840.6	65593	10.1	141	10.1	0.7	994	6469	6469	7
10907	10907 (2019-05-05)60sec.agd	60	0	0		3	34	11.3	12	10	101440	3791	1719	358	0	0	64.60%	29.29%	6.10%	0.00%	0.00%	358	6.10%	51.1	2161438	1359291	1844802	368.3	231.6	314.4	5342	3076	4043	368.3	231.6	314.4	3150044.6	561.5	6340.8	536.8	31117	5.3	121	5.3	0.2	228	5868	5868	7
10955	10955 (2019-07-28)60sec.agd	60	0	0		1	10	10	10	10	34820	3079	3125	45	0	0	49.27%	50.01%	0.72%	0.00%	0.00%	45	0.72%	6.4	1572168	2788054	2734291	251.6	446.2	437.6	5227	11720	9166	251.6	446.2	437.6	4209668	708.9	15770.1	673.7	59755	9.6	120	9.6	16.2	4110	6249	6249	7
10118	10118 (2019-05-05)60sec.agd	60	0	0		4	139	34.8	42	16	461804	3615	1632	220	0	0	66.12%	29.85%	4.02%	0.00%	0.00%	220	4.02%	31.4	1494099	2031592	1819523	273.3	371.6	332.8	5014	3606	4099	273.3	371.6	332.8	3109720.5	629.7	6144.7	568.8	51723	9.5	140	9.5	2.9	2427	5467	5467	7
10124	10124 (2019-05-05)60sec.agd	60	0	0		0	0	0	0	0	0	3775	1326	118	0	0	72.33%	25.41%	2.26%	0.00%	0.00%	118	2.26%	16.9	1095439	1165615	1790239	209.9	223.3	343	3725	2657	2705	209.9	223.3	343	2400750	485.5	4883.9	460	40577	7.8	120	7.8	5	1197	5219	5219	7
11014	11014 (2019-06-09)60sec.agd	60	0	0		9	271	30.1	69	10	1107450	3678	1790	520	5	0	61.37%	29.87%	8.68%	0.08%	0.00%	525	8.76%	75	2909441	2596141	2091405	485.5	433.2	349	7075	4199	5446	485.5	433.2	349	4424790.4	785.3	8029.9	738.3	90325	15.1	130	15.1	4.7	1659	5993	5993	7
10980	10980 (2019-07-28)60sec.agd	60	0	0		0	0	0	0	0	0	3140	3497	118	0	0	46.48%	51.77%	1.75%	0.00%	0.00%	118	1.75%	16.9	2315031	3511610	4665486	342.7	519.9	690.7	4401	5184	5146	342.7	519.9	690.7	6281523.1	997.5	6011.3	929.9	59956	8.9	129	8.9	35.2	3541	6755	6755	7
10098	10098 (2019-03-17)60sec.agd	60	0	0		9	186	20.7	43	10	443026	4103	1981	251	0	0	64.77%	31.27%	3.96%	0.00%	0.00%	251	3.96%	35.9	1544387	2693463	3017485	243.8	425.2	476.3	4137	7157	6846	243.8	425.2	476.3	4329560	736.8	10720.3	683.4	52775	8.3	136	8.3	4.3	1214	6335	6335	7
10929	10929 (2019-03-24)60sec.agd	60	0	0		0	0	0	0	0	0	3239	2237	71	0	0	58.39%	40.33%	1.28%	0.00%	0.00%	71	1.28%	10.1	1483197	1802766	2336521	267.4	325	421.2	4285	3214	3351	267.4	325	421.2	3302903.1	621	5050.1	595.4	51005	9.2	132	9.2	6.9	1752	5547	5547	7
11012	11012 (2019-06-02)60sec.agd	60	0	0		3	43	14.3	16	12	152649	2441	3810	227	3	0	37.66%	58.79%	3.50%	0.05%	0.00%	230	3.55%	32.9	3367574	3646776	4927825	519.6	562.7	760.3	7239	3325	3832	519.6	562.7	760.3	6994497.1	1135.9	7757.4	1079.2	72520	11.2	127	11.2	8.2	1316	6481	6481	7
10090	10090 (2019-03-17)60sec.agd	60	0	0		7	108	15.4	24	10	261078	2325	2841	266	0	0	42.80%	52.30%	4.90%	0.00%	0.00%	266	4.90%	38	2538904	2846896	4899409	467.4	524.1	902	4105	3842	4550	467.4	524.1	902	6209272	1201.1	6673.1	1143.1	64879	11.9	132	11.9	7.6	1384	5432	5432	7
10633	10633 (2019-05-26)60sec.agd	60	0	0		2	24	12	13	11	59095	3249	2034	67	0	0	60.73%	38.02%	1.25%	0.00%	0.00%	67	1.25%	9.6	1122691	1620908	2033027	209.8	303	380	2927	2996	3253	209.8	303	380	2832132.9	563.2	4867.2	529.4	37185	7	115	7	4.4	1900	5350	5350	7
10718	10718 (2019-07-28)60sec.agd	60	0	0		0	0	0	0	0	0	4656	1747	10	0	0	72.60%	27.24%	0.16%	0.00%	0.00%	10	0.16%	1.4	728703	1472289	1763191	113.6	229.6	274.9	3549	3562	3943	113.6	229.6	274.9	2409872.5	397.8	6301	375.8	23883	3.7	68	3.7	4.9	1411	6413	6413	7
10717	10717 (2019-07-21)60sec.agd	60	0	0		4	60	15	21	10	240092	3025	2649	257	13	0	50.89%	44.57%	4.32%	0.22%	0.00%	270	4.54%	38.6	2556531	2334745	3604659	430.1	392.8	606.4	7907	5186	7798	430.1	392.8	606.4	4998044.8	895.6	10121.1	840.9	70080	11.8	155	11.8	16.1	2748	5944	5944	7
10272	10272 (2019-03-31)60sec.agd	60	0	0		7	83	11.9	16	10	257315	3059	2801	395	2	0	48.89%	44.77%	6.31%	0.03%	0.00%	397	6.34%	56.7	3056805	3795568	3395204	488.5	606.6	542.6	7703	6063	7897	488.5	606.6	542.6	5939512.1	994.1	11184.4	949.3	84098	13.4	133	13.4	1.7	458	6257	6257	7
10126	10126 (2019-05-05)60sec.agd	60	0	0		0	0	0	0	0	0	4618	2155	28	0	0	67.90%	31.69%	0.41%	0.00%	0.00%	28	0.41%	4	904569	2225721	2144292	133	327.3	315.3	3797	4808	4229	133	327.3	315.3	3220258.9	509.6	5596.9	473.5	37003	5.4	127	5.4	3.5	631	6801	6801	7
10722	10722 (2019-08-18)60sec.agd	60	0	0		0	0	0	0	0	0	4743	1238	46	0	0	78.70%	20.54%	0.76%	0.00%	0.00%	46	0.76%	6.6	704917	1486560	1311958	117	246.7	217.7	5332	38484	32161	117	246.7	217.7	2104281.9	372.2	50435.9	349.1	25702	4.3	121	4.3	19.3	4489	6027	6027	7
10590	10590 (2019-06-02)60sec.agd	60	0	0		0	0	0	0	0	0	2305	3076	17	0	0	42.70%	56.98%	0.31%	0.00%	0.00%	17	0.31%	2.4	1403545	3136019	1949968	260	581	361.2	3691	3087	2954	260	581	361.2	3950560.6	760	4861.4	731.9	40923	7.6	102	7.6	0	0	5398	5398	7
10923	10923 (2019-05-26)60sec.agd	60	0	0		0	0	0	0	0	0	4255	1037	9	0	0	80.27%	19.56%	0.17%	0.00%	0.00%	9	0.17%	1.3	413153	899182	928565	77.9	169.6	175.2	3009	3344	3619	77.9	169.6	175.2	1357002.8	271.2	5610.9	256	14026	2.6	105	2.6	15.8	4710	5301	5301	7
10093	10093 (2019-03-17)60sec.agd	60	0	0		1	12	12	12	12	38487	3919	2755	144	1	0	57.47%	40.40%	2.11%	0.01%	0.00%	145	2.13%	20.7	1983017	2742951	3009664	290.8	402.3	441.4	7093	3848	4048	290.8	402.3	441.4	4529262	709.9	8321.7	664.2	68542	10.1	134	10.1	3	1151	6819	6819	7
10962	10962 (2019-08-25)60sec.agd	60	0	0		7	117	16.7	22	10	263480	3345	3001	247	0	0	50.74%	45.52%	3.75%	0.00%	0.00%	247	3.75%	35.3	2656534	3635291	3955371	402.9	551.4	599.9	3216	3610	5341	402.9	551.4	599.9	5993118.8	947.8	6646.7	909	70445	10.7	99	10.7	15.4	2960	6593	6593	7
10111	10111 (2019-04-07)60sec.agd	60	0	0		10	166	16.6	29	10	471328	3440	1369	244	0	0	68.08%	27.09%	4.83%	0.00%	0.00%	244	4.83%	34.9	1418454	1345906	1370426	280.7	266.4	271.2	3821	2603	3753	280.7	266.4	271.2	2387790.2	538.5	4472.8	472.5	52597	10.4	126	10.4	16.3	2633	5053	5053	7
10964	10964 (2019-08-25)60sec.agd	60	0	0		7	122	17.4	25	11	403201	3455	1821	206	2	0	63.00%	33.21%	3.76%	0.04%	0.00%	208	3.79%	29.7	1579457	1635968	2189973	288	298.3	399.3	7266	4142	5330	288	298.3	399.3	3157064.7	614.4	9087.1	575.7	54493	9.9	146	9.9	41	4712	5484	5484	7
10062	10062 (2019-03-10)60sec.agd	60	0	0		0	0	0	0	0	0	2904	2860	163	0	0	49.00%	48.25%	2.75%	0.00%	0.00%	163	2.75%	23.3	2060037	1804572	3258876	347.6	304.5	549.8	4527	4238	4127	347.6	304.5	549.8	4256818.7	766.6	5769.6	718.2	38382	6.5	124	6.5	5.4	3406	5927	5927	7
10112	10112 (2019-03-24)60sec.agd	60	0	0		0	0	0	0	0	0	4273	1634	29	0	0	71.98%	27.53%	0.49%	0.00%	0.00%	29	0.49%	4.1	737915	1933045	1631814	124.3	325.6	274.9	3915	3578	3256	124.3	325.6	274.9	2635146.8	472.6	5334.4	443.9	26769	4.5	111	4.5	36.9	2962	5936	5936	7
10977	10977 (2019-10-20)60sec.agd	60	0	0		2	20	10	10	10	49859	3349	1749	271	0	0	62.38%	32.58%	5.05%	0.00%	0.00%	271	5.05%	38.7	2082560	1347855	2519551	387.9	251	469.3	5138	3908	6357	387.9	251	469.3	3535803.5	687.2	7792	658.6	48308	9	107	9	0.7	456	5369	5369	7
10110	10110 (2019-04-07)60sec.agd	60	0	0		14	204	14.6	28	10	583547	3071	2123	315	0	0	55.75%	38.54%	5.72%	0.00%	0.00%	315	5.72%	45	2043572	1918377	2762184	371	348.2	501.4	4098	2756	3355	371	348.2	501.4	3935227.7	764.9	4978.7	714.3	62969	11.4	131	11.4	1	364	5509	5509	7
10928	10928 (2019-03-24)60sec.agd	60	0	0		0	0	0	0	0	0	3420	2030	49	0	0	62.19%	36.92%	0.89%	0.00%	0.00%	49	0.89%	7	1157389	1882310	1809444	210.5	342.3	329	3821	4668	5156	210.5	342.3	329	2855998.6	551.5	7935.7	519.4	30112	5.5	139	5.5	1.7	1169	5499	5499	7
10924	10924 (2019-05-26)60sec.agd	60	0	0		0	0	0	0	0	0	3440	1852	39	0	0	64.53%	34.74%	0.73%	0.00%	0.00%	39	0.73%	5.6	966505	1923302	1956791	181.3	360.8	367.1	2537	2544	2581	181.3	360.8	367.1	2908995.3	588.1	3523.6	545.7	40088	7.5	112	7.5	34.3	1559	5331	5331	7
10922	10922 (2019-06-02)60sec.agd	60	0	0		3	35	11.7	14	10	78565	3633	2445	261	0	0	57.31%	38.57%	4.12%	0.00%	0.00%	261	4.12%	37.3	2214958	1926478	2068231	349.4	303.9	326.3	4489	2979	4351	349.4	303.9	326.3	3590951.9	595.9	5872.1	566.5	51563	8.1	135	8.1	8.1	1465	6339	6339	7
10089	10089 (2019-03-17)60sec.agd	60	0	0		1	13	13	13	13	30261	2882	2453	197	0	0	52.10%	44.34%	3.56%	0.00%	0.00%	197	3.56%	28.1	2063241	2044842	4035041	373	369.6	729.4	5132	2598	5593	373	369.6	729.4	4971910.9	936.6	7188.4	898.8	68186	12.3	127	12.3	50.7	3331	5532	5532	7
10961	10961 (2019-08-25)60sec.agd	60	0	0		4	96	24	42	11	280299	3123	1760	253	0	0	60.81%	34.27%	4.93%	0.00%	0.00%	253	4.93%	36.1	1622058	2291383	2693674	315.8	446.1	524.5	3949	3489	3716	315.8	446.1	524.5	3890679.6	801	5200	757.5	75930	14.8	149	14.8	37.3	3624	5136	5136	7
11000	11000 (2019-05-12)60sec.agd	60	0	0		2	27	13.5	16	11	88860	3050	2247	51	3	0	57.00%	41.99%	0.95%	0.06%	0.00%	54	1.01%	7.7	1254105	2449252	2382775	234.4	457.7	445.3	7054	8409	5519	234.4	457.7	445.3	3639949.4	708.9	10829.9	680.2	42748	8	130	8	3.9	1830	5351	5351	7
10131	10131 (2019-03-31)60sec.agd	60	0	0		0	0	0	0	0	0	3763	1879	7	0	0	66.61%	33.26%	0.12%	0.00%	0.00%	7	0.12%	1	781152	1399717	1815905	138.3	247.8	321.5	3049	3859	3238	138.3	247.8	321.5	2422172	453.2	5326.6	428.8	19863	3.5	84	3.5	3	2106	5649	5649	7
10814	10814 (2019-03-17)60sec.agd	60	0	0		0	0	0	0	0	0	2897	2044	7	0	0	58.55%	41.31%	0.14%	0.00%	0.00%	7	0.14%	0.9	860457	2005348	2401062	173.9	405.3	485.3	3820	3846	3577	173.9	405.3	485.3	3244519.3	681.7	4944.8	655.7	28619	5.8	115	5.8	15.9	4473	4948	4948	8
10173	10173 (2019-09-15)60sec.agd	60	0	0		1	30	30	30	30	110664	3198	2171	233	3	0	57.06%	38.73%	4.16%	0.05%	0.00%	236	4.21%	29.5	2078449	2556866	2981928	370.8	456.2	532	7372	7940	4121	370.8	456.2	532	4444030.7	844.8	10565.6	792.9	63227	11.3	168	11.3	93.7	4347	5605	5605	8
10580	10580 (2019-06-02)60sec.agd	60	0	0		3	33	11	12	10	97244	5227	2713	181	0	0	64.36%	33.41%	2.23%	0.00%	0.00%	181	2.23%	22.6	1998791	2024305	2622965	246.1	249.3	323	4339	3749	5554	246.1	249.3	323	3869486	503.3	7880.8	476.5	50333	6.2	131	6.2	8.6	3542	8121	8121	8
10257	10257 (2019-08-18)60sec.agd	60	0	0		0	0	0	0	0	0	2922	4438	143	0	0	38.94%	59.15%	1.91%	0.00%	0.00%	143	1.91%	17.9	2757331	3441594	3909245	367.5	458.7	521	3819	4251	4858	367.5	458.7	521	5893185.9	820	7099.5	785.4	91035	12.1	124	12.1	0.1	155	7503	7503	8
10691	10691 (2019-07-21)60sec.agd	60	0	0		0	0	0	0	0	0	4628	1809	77	0	0	71.05%	27.77%	1.18%	0.00%	0.00%	77	1.18%	9.6	1077085	1800443	1719246	165.3	276.4	263.9	4326	4302	3537	165.3	276.4	263.9	2712473.8	445	5629	416.4	39114	6	146	6	13.5	1856	6514	6514	8
10531	10531 (2019-10-06)60sec.agd	60	0	0		1	11	11	11	11	23687	2181	3610	114	0	0	36.93%	61.13%	1.93%	0.00%	0.00%	114	1.93%	14.3	2366941	5408577	2101855	400.8	915.9	355.9	5336	4471	5333	400.8	915.9	355.9	6266810.1	1104.1	7871.9	1061.3	78917	13.4	122	13.4	1.8	382	5905	5905	8
10571	10571 (2019-11-03)60sec.agd	60	0	0		0	0	0	0	0	0	3549	1259	28	0	0	73.39%	26.03%	0.58%	0.00%	0.00%	28	0.58%	3.5	618883	604159	955426	128	124.9	197.6	2927	3070	3744	128	124.9	197.6	1288744.8	294.6	5184.7	266.5	17333	3.6	123	3.6	1.6	563	4836	4836	8
10125	10125 (2019-05-05)60sec.agd	60	0	0		3	38	12.7	15	11	93023	3977	3742	92	0	0	50.92%	47.91%	1.18%	0.00%	0.00%	92	1.18%	11.5	1627716	2391394	3185227	208.4	306.2	407.8	3472	2334	2890	208.4	306.2	407.8	4302777.7	584.6	4536.9	550.9	61925	7.9	140	7.9	0.1	107	7811	7811	8
10803	10803 (2019-03-03)60sec.agd	60	0	0		4	49	12.3	13	11	139916	4504	2357	146	0	0	64.28%	33.64%	2.08%	0.00%	0.00%	146	2.08%	18.3	1722961	2456016	1880156	245.9	350.5	268.3	4231	4522	5662	245.9	350.5	268.3	3540564.3	527.5	7612.8	505.3	56077	8	107	8	1.7	1026	7007	7007	8
10116	10116 (2019-03-24)60sec.agd	60	0	0		6	146	24.3	51	10	387505	2977	3102	305	0	0	46.63%	48.59%	4.78%	0.00%	0.00%	305	4.78%	38.1	2715173	4402070	4771081	425.3	689.5	747.3	4762	4171	4660	425.3	689.5	747.3	7036590	1161.7	7411.4	1102.2	104027	16.3	132	16.3	1.7	484	6384	6384	8
10583	10583 (2019-06-09)60sec.agd	60	0	0		0	0	0	0	0	0	4528	2330	41	3	0	65.60%	33.76%	0.59%	0.04%	0.00%	44	0.64%	4.9	1292809	1546506	2610993	187.3	224.1	378.3	9360	6550	8484	187.3	224.1	378.3	3298533.1	512.2	12798.4	477.9	33939	4.9	97	4.9	0.9	1116	6902	6902	9
10232	10232 (2019-06-09)60sec.agd	60	0	0		4	91	22.8	33	12	373816	3521	1969	220	0	0	61.66%	34.48%	3.85%	0.00%	0.00%	220	3.85%	24.4	1784308	2461544	2588625	312.5	431.1	453.3	4897	3609	3197	312.5	431.1	453.3	3992985.5	764.1	5371.2	699.3	53996	9.5	110	9.5	25.5	1619	5710	5710	9
10984	10984 (2019-10-06)60sec.agd	60	0	0		3	37	12.3	17	10	90942	4094	2318	292	0	0	61.07%	34.58%	4.36%	0.00%	0.00%	292	4.36%	32.4	2219986	2352954	3086051	331.1	351	460.3	4714	2677	4142	331.1	351	460.3	4470843.4	737.2	5689.1	666.9	67612	10.1	124	10.1	2.3	766	6704	6704	9
10172	10172 (2019-09-08)60sec.agd	60	0	0		5	122	24.4	42	10	394251	5486	3754	261	3	0	57.72%	39.50%	2.75%	0.03%	0.00%	264	2.78%	26.4	3081932	3003950	4521526	324.3	316.1	475.7	6096	6354	10110	324.3	316.1	475.7	6242292.7	698.4	13243.8	656.8	83666	8.8	146	8.8	13.4	2945	9504	9504	10
10237	10237 (2019-08-25)60sec.agd	60	0	0		25	357	14.3	28	10	1190663	4881	4020	965	0	0	49.47%	40.75%	9.78%	0.00%	0.00%	965	9.78%	96.5	5492825	4263945	5806242	556.7	432.2	588.5	5187	3938	6833	556.7	432.2	588.5	9058962.4	983.9	7534.2	918.2	166102	16.8	141	16.8	108.7	4449	9866	9866	10
10103	10103 (2019-03-31)60sec.agd	60	0	0		0	0	0	0	0	0	5452	3080	97	0	0	63.18%	35.69%	1.12%	0.00%	0.00%	97	1.12%	9.7	1795701	2818530	3850879	208.1	326.6	446.3	3858	4597	5150	208.1	326.6	446.3	5098815.8	640.6	7263.2	590.9	55578	6.4	131	6.4	21.6	4437	8629	8629	10
11058	11058 (2019-09-29)60sec.agd	60	0	0		3	42	14	17	10	126493	5251	1606	89	0	0	75.60%	23.12%	1.28%	0.00%	0.00%	89	1.28%	8.9	999987	1061895	1573082	144	152.9	226.5	3546	2281	2667	144	152.9	226.5	2145269.7	331.7	4335.1	308.8	36233	5.2	107	5.2	22.7	2323	6946	6946	10
10218	10218 (2019-05-12)60sec.agd	60	0	0		5	159	31.8	46	25	414413	3234	3519	281	0	0	45.98%	50.03%	3.99%	0.00%	0.00%	281	3.99%	28.1	2973384	3338163	3850982	422.7	474.6	547.5	3995	3841	4727	422.7	474.6	547.5	5900373.5	881.2	7214.7	838.8	83275	11.8	129	11.8	2.5	1343	7034	7034	10
10860	10860 (2019-03-17)60sec.agd	60	0	0		4	61	15.3	28	10	185134	526	13667	411	0	0	3.60%	93.58%	2.81%	0.00%	0.00%	411	2.81%	37.4	11242293	11715947	12102246	769.8	802.2	828.7	5700	4476	5152	769.8	802.2	828.7	20251343.8	1397.7	7344.6	1386.7	262289	18	114	18	1.6	2368	14604	14604	11
10866	10866 (2019-03-17)60sec.agd	60	0	0		2	38	19	20	18	107716	4671	3513	127	0	0	56.20%	42.27%	1.53%	0.00%	0.00%	127	1.53%	11.5	2383645	2947640	3186863	286.8	354.7	383.5	4740	11964	7911	286.8	354.7	383.5	4952417.7	643	14586.3	595.9	104354	12.6	126	12.6	0.3	273	8311	8311	11
10277	10277 (2019-03-31)60sec.agd	60	0	0		4	77	19.3	32	11	188057	5453	3626	180	0	0	58.89%	39.16%	1.94%	0.00%	0.00%	180	1.94%	16.4	2482003	3108228	2904305	268.1	335.7	313.7	3710	3858	4506	268.1	335.7	313.7	4925079.5	573.9	5756.3	531.9	61936	6.7	127	6.7	0.9	548	9259	9259	11
10957	10957 (2019-07-21)60sec.agd	60	0	0		7	111	15.9	23	11	267611	5457	4344	492	0	0	53.02%	42.20%	4.78%	0.00%	0.00%	492	4.78%	41	4271415	4010103	5162511	415	389.6	501.6	5043	4125	4042	415	389.6	501.6	7808804.8	790.9	6079.7	758.7	114657	11.1	117	11.1	9.3	1540	10293	10293	12
10867	10867 (2019-10-20)60sec.agd	60	0	0		0	0	0	0	0	0	6479	2180	58	1	1	74.31%	25.00%	0.67%	0.01%	0.01%	60	0.69%	5	1117432	1991722	1476121	128.2	228.4	169.3	14532	7471	4190	128.2	228.4	169.3	2719291.1	342.7	14743.7	311.9	42005	4.8	164	4.8	34.1	4714	8719	8719	12
10819	10819 (2019-03-24)60sec.agd	60	0	0		9	198	22	38	11	1045524	5212	3586	334	104	0	56.43%	38.83%	3.62%	1.13%	0.00%	438	4.74%	36.5	3667044	3005899	3863836	397	325.5	418.3	8161	4234	8349	397	325.5	418.3	6116524.3	718.5	10238.2	662.2	81781	8.9	114	8.9	4.3	1585	9236	9236	12
10234	10234 (2019-06-09)60sec.agd	60	0	0		13	200	15.4	25	11	688405	6382	3286	333	18	1	63.69%	32.79%	3.32%	0.18%	0.01%	352	3.51%	27.1	2774165	3793526	3513886	276.9	378.6	350.7	9850	8057	6633	276.9	378.6	350.7	5868068.3	625.9	13070.4	585.6	74799	7.5	150	7.5	12.6	1980	10020	10020	13
10697	10697 (2019-08-25)60sec.agd	60	0	0		4	94	23.5	39	10	377732	6967	3687	402	15	0	62.93%	33.30%	3.63%	0.14%	0.00%	417	3.77%	32.1	3361890	3845065	3266692	303.7	347.3	295.1	8318	4069	5046	303.7	347.3	295.1	6062846.3	588.4	8636.9	547.6	93013	8.4	152	8.4	2.4	724	11071	11071	13
10695	10695 (2019-08-25)60sec.agd	60	0	0		1	10	10	10	10	22618	5176	4584	229	0	0	51.82%	45.89%	2.29%	0.00%	0.00%	229	2.29%	17.6	3083303	3895361	5276837	308.7	390	528.3	4689	3101	4887	308.7	390	528.3	7247455	764.3	7014.6	725.5	107383	10.8	160	10.8	15	4048	9989	9989	13
10088	10088 (2019-05-05)60sec.agd	60	0	0		0	0	0	0	0	0	7123	4615	96	0	0	60.19%	39.00%	0.81%	0.00%	0.00%	96	0.81%	6.9	2467388	3576236	3011998	208.5	302.2	254.5	4495	3022	4023	208.5	302.2	254.5	5286738.1	476	5876	446.7	69300	5.9	114	5.9	4.4	1151	11834	11834	14
10652	10652 (2019-11-21)60sec.agd	60	0	0		1	10	10	10	10	22325	6072	3953	121	0	0	59.85%	38.96%	1.19%	0.00%	0.00%	121	1.19%	8.6	2309453	3586416	4709457	227.6	353.5	464.2	4300	3730	4095	227.6	353.5	464.2	6354127.6	666.6	5347.7	626.3	61809	6.1	123	6.1	23.9	4888	10146	10146	14
																								24.27408829
																								19.93515547
[truncated: 1 more columns]
