# Supplementary material for: Influence of pre-processing criteria on analysis of accelerometry-based physical activity
Source: PLoS One. 2025 Jan 2;20(1):e0316357. doi: 10.1371/journal.pone.0316357 (PMC11694966; doi:10.1371/journal.pone.0316357)
Supplement: S1 File — (ZIP) [file pone.0316357.s001.zip › scenarios/2Troiano 200710_3_0Freedson Adult 199810-min MVPA 1952/scenarios_10-min_BoutDetails.csv]

Subject	Filename	Epoch	Weight (lbs)	Age	Gender	Bout Start	Bout End	Time in Bout	Axis 1 Counts	Axis 2 Counts	Axis 3 Counts	Axis 1 Average Counts	Axis 2 Average Counts	Axis 3 Average Counts	Axis 1 Max Counts	Axis 2 Max Counts	Axis 3 Max Counts	Axis 1 CPM	Axis 2 CPM	Axis 3 CPM	Vector Magnitude Counts	Vector Magnitude Average Counts	Vector Magnitude Max Counts	Vector Magnitude CPM	Steps Counts	Steps Average Counts	Steps Max Counts	Steps Per Minute	Lux Average Counts	Lux Max Counts	Number of Epochs	Time	Calendar Days
11007	11007 (2019-06-02)60sec.agd	60	0	0		6/3/2019 1:37:00 PM	6/3/2019 2:37:00 PM	60	215183	114172	70415	3586.4	1902.9	1173.6	6080	2801	2032	3586.4	1902.9	1173.6	253569	4259.8	6931.5	4226.2	6973	116.2	137	116.2	0	0	60	60	1
11007	11007 (2019-06-02)60sec.agd	60	0	0		6/4/2019 9:11:00 AM	6/4/2019 9:59:00 AM	48	130168	81319	38329	2711.8	1694.1	798.5	3684	2625	2817	2711.8	1694.1	798.5	158194.8	3359.9	4936.1	3295.7	4427	92.2	112	92.2	2.5	122	48	48	1
11007	11007 (2019-06-02)60sec.agd	60	0	0		6/4/2019 10:00:00 AM	6/4/2019 10:13:00 AM	13	33601	21024	17376	2584.7	1617.2	1336.6	3036	2125	2038	2584.7	1617.2	1336.6	43277.7	3359.0	4057.1	3329.1	1130	86.9	102	86.9	0	0	13	13	1
11007	11007 (2019-06-02)60sec.agd	60	0	0		6/4/2019 10:17:00 AM	6/4/2019 10:28:00 AM	11	29156	15067	9679	2650.5	1369.7	879.9	3234	1747	1492	2650.5	1369.7	879.9	34216.5	3139.5	3600.3	3110.6	1067	97	103	97	0	0	11	11	1
10063	10063 (2019-03-10)60sec.agd	60	0	0		3/14/2019 12:18:00 PM	3/14/2019 12:29:00 PM	11	34872	27388	24372	3170.2	2489.8	2215.6	5055	3951	3505	3170.2	2489.8	2215.6	50598	4700.7	6492.6	4599.8	365	33.2	46	33.2	0	0	11	11	1
10063	10063 (2019-03-10)60sec.agd	60	0	0		3/14/2019 12:37:00 PM	3/14/2019 12:48:00 PM	11	34027	28317	24051	3093.4	2574.3	2186.5	5490	4011	3001	3093.4	2574.3	2186.5	50380	4642.5	7158.3	4580	312	28.4	36	28.4	0	0	11	11	1
10802	10802 (2019-03-03)60sec.agd	60	0	0		3/8/2019 5:35:00 PM	3/8/2019 5:46:00 PM	11	26947	6918	12400	2449.7	628.9	1127.3	2993	914	1354	2449.7	628.9	1127.3	30459.1	2786.6	3234.6	2769	1130	102.7	115	102.7	0	0	11	11	1
10119	10119 (2019-05-05)60sec.agd	60	0	0		5/6/2019 4:09:00 AM	5/6/2019 4:21:00 AM	12	28755	13906	22236	2396.3	1158.8	1853	3620	1721	2706	2396.3	1158.8	1853	38918.7	3273.4	4613.8	3243.2	309	25.8	32	25.8	0	0	12	12	1
10119	10119 (2019-05-05)60sec.agd	60	0	0		5/6/2019 4:22:00 AM	5/6/2019 4:37:00 AM	15	47759	28901	41984	3183.9	1926.7	2798.9	5649	2978	5196	3183.9	1926.7	2798.9	69848.7	4831.4	6874	4656.6	429	28.6	42	28.6	0	0	15	15	1
10119	10119 (2019-05-05)60sec.agd	60	0	0		5/6/2019 5:48:00 AM	5/6/2019 6:04:00 AM	16	39272	24390	37916	2454.5	1524.4	2369.8	3200	1885	4487	2454.5	1524.4	2369.8	59789.5	3798.1	5773.2	3736.8	397	24.8	36	24.8	0	0	16	16	1
10119	10119 (2019-05-05)60sec.agd	60	0	0		5/6/2019 6:10:00 AM	5/6/2019 6:27:00 AM	17	49914	35261	63799	2936.1	2074.2	3752.9	4889	2620	6467	2936.1	2074.2	3752.9	88346.2	5295.0	7572.2	5196.8	544	32	47	32	0	0	17	17	1
10119	10119 (2019-05-05)60sec.agd	60	0	0		5/6/2019 6:35:00 AM	5/6/2019 6:49:00 AM	14	37795	31608	44963	2699.6	2257.7	3211.6	4266	2635	4413	2699.6	2257.7	3211.6	66702.3	4796.7	6351.2	4764.5	391	27.9	31	27.9	0	0	14	14	1
10119	10119 (2019-05-05)60sec.agd	60	0	0		5/6/2019 7:38:00 AM	5/6/2019 7:48:00 AM	10	20866	12251	20543	2086.6	1225.1	2054.3	4310	1925	3227	2086.6	1225.1	2054.3	31741	3216.6	5708.4	3174.1	242	24.2	58	24.2	0	0	10	10	1
10119	10119 (2019-05-05)60sec.agd	60	0	0		5/6/2019 8:30:00 AM	5/6/2019 9:47:00 AM	77	258996	80658	81269	3363.6	1047.5	1055.4	5090	1840	2435	3363.6	1047.5	1055.4	283177.1	3707.6	5473.7	3677.6	1995	25.9	46	25.9	0	0	77	77	1
10119	10119 (2019-05-05)60sec.agd	60	0	0		5/6/2019 10:39:00 AM	5/6/2019 10:49:00 AM	10	21494	13179	7420	2149.4	1317.9	742	2905	1915	1925	2149.4	1317.9	742	26281.8	2673.8	3756.6	2628.2	253	25.3	52	25.3	0	0	10	10	1
10119	10119 (2019-05-05)60sec.agd	60	0	0		5/6/2019 11:05:00 AM	5/6/2019 11:15:00 AM	10	24163	13224	15893	2416.3	1322.4	1589.3	3106	2240	2597	2416.3	1322.4	1589.3	31801.1	3213.6	4296.1	3180.1	203	20.3	24	20.3	0	0	10	10	1
10119	10119 (2019-05-05)60sec.agd	60	0	0		5/8/2019 4:09:00 AM	5/8/2019 4:19:00 AM	10	25295	13085	18408	2529.5	1308.5	1840.8	3830	2019	3619	2529.5	1308.5	1840.8	33910.3	3532.0	4651.5	3391	195	19.5	25	19.5	0	0	10	10	1
10119	10119 (2019-05-05)60sec.agd	60	0	0		5/8/2019 9:59:00 AM	5/8/2019 10:30:00 AM	31	119568	65458	123208	3857	2111.5	3974.5	5937	2662	5685	3857	2111.5	3974.5	183742.9	6001.7	7837.2	5927.2	956	30.8	43	30.8	0	0	31	31	1
10119	10119 (2019-05-05)60sec.agd	60	0	0		5/8/2019 10:45:00 AM	5/8/2019 11:00:00 AM	15	42492	25740	39297	2832.8	1716	2619.8	4703	2506	3605	2832.8	1716	2619.8	63343.3	4271.4	6304	4222.9	330	22	30	22	0	0	15	15	1
10119	10119 (2019-05-05)60sec.agd	60	0	0		5/8/2019 2:02:00 PM	5/8/2019 2:12:00 PM	10	25735	27928	30057	2573.5	2792.8	3005.7	3040	3493	3990	2573.5	2792.8	3005.7	48432.3	4872.3	5844	4843.2	589	58.9	101	58.9	0	0	10	10	1
10799	10799 (2019-10-20)60sec.agd	60	0	0		10/21/2019 7:36:00 AM	10/21/2019 7:46:00 AM	10	28608	11207	4972	2860.8	1120.7	497.2	4100	1488	732	2860.8	1120.7	497.2	31124.5	3130.4	4375.1	3112.5	941	94.1	121	94.1	96.9	259	10	10	1
10799	10799 (2019-10-20)60sec.agd	60	0	0		10/22/2019 7:37:00 AM	10/22/2019 7:47:00 AM	10	27981	13420	5928	2798.1	1342	592.8	3911	2030	1663	2798.1	1342	592.8	31593.9	3176.4	4584.4	3159.4	912	91.2	126	91.2	0	0	10	10	1
10629	10629 (2019-05-26)60sec.agd	60	0	0		5/31/2019 5:38:00 PM	5/31/2019 5:49:00 PM	11	22422	17275	21938	2038.4	1570.5	1994.4	2168	1732	2103	2038.4	1570.5	1994.4	35811.3	3258.3	3427	3255.6	1028	93.5	99	93.5	2	22	11	11	1
10996	10996 (2019-11-03)60sec.agd	60	0	0		11/4/2019 8:37:00 AM	11/4/2019 9:35:00 AM	58	199048	157651	54816	3431.9	2718.1	945.1	5198	3795	2093	3431.9	2718.1	945.1	259766.7	4507.2	5800.6	4478.7	6732	116.1	125	116.1	22.2	262	58	58	1
10996	10996 (2019-11-03)60sec.agd	60	0	0		11/4/2019 7:23:00 PM	11/4/2019 7:41:00 PM	18	115736	45379	38883	6429.8	2521.1	2160.2	8338	3392	3254	6429.8	2521.1	2160.2	130253.5	7267.4	9368.7	7236.3	2603	144.6	171	144.6	0	0	18	18	1
10996	10996 (2019-11-03)60sec.agd	60	0	0		11/5/2019 8:34:00 AM	11/5/2019 9:39:00 AM	65	220281	179014	68724	3388.9	2754.1	1057.3	4595	3646	2594	3388.9	2754.1	1057.3	292049.2	4510.8	5434.8	4493.1	7351	113.1	121	113.1	57.8	383	65	65	1
10996	10996 (2019-11-03)60sec.agd	60	0	0		11/7/2019 8:24:00 AM	11/7/2019 9:42:00 AM	78	215667	203372	87143	2765	2607.3	1117.2	4546	4149	2193	2765	2607.3	1117.2	308976.3	3993.4	5968.2	3961.2	8571	109.9	119	109.9	8	273	78	78	1
10996	10996 (2019-11-03)60sec.agd	60	0	0		11/7/2019 7:57:00 PM	11/7/2019 8:18:00 PM	21	245455	41416	31139	11688.3	1972.2	1482.8	14466	2825	2431	11688.3	1972.2	1482.8	250864.7	11976.4	14603.2	11945.9	2696	128.4	144	128.4	0	0	21	21	1
10959	10959 (2019-07-21)60sec.agd	60	0	0		7/22/2019 8:49:00 AM	7/22/2019 9:13:00 AM	24	87346	55448	22431	3639.4	2310.3	934.6	4396	2989	1813	3639.4	2310.3	934.6	105862.9	4465.6	5241.3	4411	2687	112	126	112	18.5	105	24	24	1
10959	10959 (2019-07-21)60sec.agd	60	0	0		7/23/2019 8:51:00 AM	7/23/2019 9:05:00 AM	14	46969	33974	13065	3354.9	2426.7	933.2	4025	3212	1308	3354.9	2426.7	933.2	59422.3	4276.2	5114	4244.5	1499	107.1	129	107.1	254.3	501	14	14	1
10959	10959 (2019-07-21)60sec.agd	60	0	0		7/23/2019 9:06:00 AM	7/23/2019 9:16:00 AM	10	32528	27028	5788	3252.8	2702.8	578.8	3851	3102	1180	3252.8	2702.8	578.8	42685.9	4279.5	4903.9	4268.6	1096	109.6	125	109.6	1380.3	3516	10	10	1
10192	10192 (2019-05-12)60sec.agd	60	0	0		5/15/2019 2:00:00 PM	5/15/2019 2:12:00 PM	12	30894	27714	12816	2574.5	2309.5	1068	2949	2627	1213	2574.5	2309.5	1068	43436.8	3624.2	4084.3	3619.7	1252	104.3	110	104.3	0	0	12	12	1
10192	10192 (2019-05-12)60sec.agd	60	0	0		5/22/2019 8:15:00 AM	5/22/2019 8:30:00 AM	15	34734	36996	17612	2315.6	2466.4	1174.1	2952	3324	1843	2315.6	2466.4	1174.1	53715.3	3611.1	4434.2	3581	1554	103.6	123	103.6	86.3	510	15	15	1
10192	10192 (2019-05-12)60sec.agd	60	0	0		5/22/2019 2:09:00 PM	5/22/2019 2:21:00 PM	12	29966	23233	16349	2497.2	1936.1	1362.4	2734	2228	2291	2497.2	1936.1	1362.4	41291.9	3460.9	3874.3	3441	1312	109.3	114	109.3	0	0	12	12	1
10192	10192 (2019-05-12)60sec.agd	60	0	0		5/22/2019 2:44:00 PM	5/22/2019 2:59:00 PM	15	33689	26481	14865	2245.9	1765.4	991	3222	2533	1300	2245.9	1765.4	991	45355.9	3067.6	4218.7	3023.7	1508	100.5	133	100.5	0	0	15	15	1
10288	10288 (2019-08-04)60sec.agd	60	0	0		8/7/2019 1:32:00 PM	8/7/2019 1:47:00 PM	15	45600	21182	24364	3040	1412.1	1624.3	3799	2116	2181	3040	1412.1	1624.3	55871.7	3741.0	4569.6	3724.8	1502	100.1	121	100.1	458.5	1060	15	15	1
10288	10288 (2019-08-04)60sec.agd	60	0	0		8/7/2019 5:47:00 PM	8/7/2019 5:59:00 PM	12	28699	22762	9113	2391.6	1896.8	759.4	2981	2195	1699	2391.6	1896.8	759.4	37746.4	3163.2	3797.8	3145.5	1263	105.3	120	105.3	1077.3	2483	12	12	1
10288	10288 (2019-08-04)60sec.agd	60	0	0		8/8/2019 1:11:00 PM	8/8/2019 1:26:00 PM	15	46950	28770	17179	3130	1918	1145.3	3889	2606	1517	3130	1918	1145.3	57681.3	3863.6	4705.9	3845.4	1606	107.1	122	107.1	567.3	1300	15	15	1
10149	10149 (2019-04-07)60sec.agd	60	0	0		4/10/2019 7:31:00 AM	4/10/2019 7:42:00 AM	11	36768	20436	7939	3342.5	1857.8	721.7	4450	2615	1168	3342.5	1857.8	721.7	42808.2	3906.3	5120.9	3891.7	993	90.3	115	90.3	139.8	535	11	11	1
10149	10149 (2019-04-07)60sec.agd	60	0	0		4/10/2019 5:50:00 PM	4/10/2019 6:00:00 PM	10	38453	20587	10425	3845.3	2058.7	1042.5	5433	2577	2756	3845.3	2058.7	1042.5	44845.7	4537.4	6576	4484.6	1014	101.4	116	101.4	39.8	128	10	10	1
10149	10149 (2019-04-07)60sec.agd	60	0	0		4/12/2019 8:56:00 PM	4/12/2019 9:14:00 PM	18	69063	39036	35078	3836.8	2168.7	1948.8	5078	2714	3892	3836.8	2168.7	1948.8	86740.8	4973.3	6715.6	4818.9	1699	94.4	115	94.4	0	0	18	18	1
10097	10097 (2019-03-17)60sec.agd	60	0	0		3/18/2019 7:46:00 PM	3/18/2019 8:09:00 PM	23	96729	59274	68918	4205.6	2577.1	2996.4	5017	3158	3824	4205.6	2577.1	2996.4	132738.8	5797.4	6515.9	5771.3	2624	114.1	130	114.1	0	0	23	23	1
10937	10937 (2019-03-24)60sec.agd	60	0	0		3/25/2019 2:34:00 AM	3/25/2019 2:55:00 AM	21	69584	24465	52280	3313.5	1165	2489.5	3915	1498	2914	3313.5	1165	2489.5	90408.3	4314.9	4947.7	4305.2	1845	87.9	99	87.9	0	0	21	21	1
10937	10937 (2019-03-24)60sec.agd	60	0	0		3/25/2019 3:00:00 AM	3/25/2019 3:10:00 AM	10	26794	1347	9168	2679.4	134.7	916.8	4933	1150	1817	2679.4	134.7	916.8	28351.1	2865.4	5048.7	2835.1	369	36.9	74	36.9	0	0	10	10	1
10937	10937 (2019-03-24)60sec.agd	60	0	0		3/25/2019 3:13:00 PM	3/25/2019 3:23:00 PM	10	23477	24897	26444	2347.7	2489.7	2644.4	2834	3395	3390	2347.7	2489.7	2644.4	43247.1	4373.0	5242	4324.7	697	69.7	102	69.7	0	0	10	10	1
10235	10235 (2019-06-09)60sec.agd	60	0	0		6/9/2019 11:45:00 AM	6/9/2019 11:55:00 AM	10	31767	23485	12285	3176.7	2348.5	1228.5	3557	2959	1698	3176.7	2348.5	1228.5	41371.6	4148.7	4714	4137.2	1144	114.4	119	114.4	222.4	406	10	10	1
10235	10235 (2019-06-09)60sec.agd	60	0	0		6/9/2019 12:13:00 PM	6/9/2019 12:27:00 PM	14	52648	29844	16028	3760.6	2131.7	1144.9	4658	3233	1628	3760.6	2131.7	1144.9	62604.9	4498.5	5568.8	4471.8	1594	113.9	123	113.9	18.7	147	14	14	1
10884	10884 (2019-09-22)60sec.agd	60	0	0		9/23/2019 3:10:00 PM	9/23/2019 3:21:00 PM	11	30654	9470	4010	2786.7	860.9	364.5	3181	1087	593	2786.7	860.9	364.5	32333.1	2948.1	3350.3	2939.4	1374	124.9	141	124.9	0	0	11	11	1
10696	10696 (2019-08-25)60sec.agd	60	0	0		8/30/2019 7:36:00 PM	8/30/2019 7:53:00 PM	17	46801	44333	12306	2753	2607.8	723.9	3700	3979	1021	2753	2607.8	723.9	65629.2	3902.8	5098.3	3860.5	1788	105.2	143	105.2	0	0	17	17	1
10574	10574 (2019-08-25)60sec.agd	60	0	0		8/27/2019 1:23:00 PM	8/27/2019 1:36:00 PM	13	28640	15899	28735	2203.1	1223	2210.4	2774	1656	3268	2203.1	1223	2210.4	43574.4	3387.0	4595.3	3351.9	865	66.5	100	66.5	346.3	865	13	13	1
10930	10930 (2019-03-24)60sec.agd	60	0	0		3/25/2019 7:54:00 AM	3/25/2019 8:08:00 AM	14	46237	28101	17149	3302.6	2007.2	1224.9	4719	3310	1783	3302.6	2007.2	1224.9	56759.3	4072.5	5875.6	4054.2	1414	101	141	101	38.4	376	14	14	1
10930	10930 (2019-03-24)60sec.agd	60	0	0		3/29/2019 7:50:00 AM	3/29/2019 8:04:00 AM	14	37676	23981	25689	2691.1	1712.9	1834.9	3736	3051	2184	2691.1	1712.9	1834.9	51521.8	3718.4	5252.9	3680.1	1418	101.3	117	101.3	209.4	552	14	14	1
10602	10602 (2019-10-06)60sec.agd	60	0	0		10/8/2019 6:39:00 PM	10/8/2019 6:51:00 PM	12	40007	37105	39388	3333.9	3092.1	3282.3	3933	3610	4213	3333.9	3092.1	3282.3	67296	5635.0	6516.5	5608	1151	95.9	105	95.9	0	0	12	12	1
10795	10795 (2019-07-28)60sec.agd	60	0	0		8/1/2019 6:33:00 PM	8/1/2019 6:49:00 PM	16	44944	46481	45530	2809	2905.1	2845.6	4686	4703	5284	2809	2905.1	2845.6	79078.6	5025.6	7881.7	4942.4	1054	65.9	89	65.9	8.6	110	16	16	1
10795	10795 (2019-07-28)60sec.agd	60	0	0		8/1/2019 6:50:00 PM	8/1/2019 7:10:00 PM	20	59511	51294	66823	2975.6	2564.7	3341.2	6418	4815	5228	2975.6	2564.7	3341.2	103140.4	5256.0	8726.4	5157	1538	76.9	130	76.9	0	0	20	20	1
10787	10787 (2019-08-11)60sec.agd	60	0	0		8/13/2019 7:50:00 PM	8/13/2019 8:10:00 PM	20	68932	35844	1415	3446.6	1792.2	70.8	4100	2187	257	3446.6	1792.2	70.8	77707.2	3890.9	4485.5	3885.4	2004	100.2	111	100.2	0	0	20	20	1
10268	10268 (2019-06-23)60sec.agd	60	0	0		6/24/2019 8:21:00 AM	6/24/2019 8:31:00 AM	10	30509	17995	13947	3050.9	1799.5	1394.7	4085	2570	2239	3050.9	1799.5	1394.7	38067.5	3849.7	5022.1	3806.8	972	97.2	118	97.2	0	0	10	10	1
10268	10268 (2019-06-23)60sec.agd	60	0	0		6/24/2019 8:49:00 AM	6/24/2019 8:59:00 AM	10	23257	14562	14428	2325.7	1456.2	1442.8	3388	2016	2900	2325.7	1456.2	1442.8	31001.7	3136.6	4157.2	3100.2	823	82.3	112	82.3	4.2	42	10	10	1
10268	10268 (2019-06-23)60sec.agd	60	0	0		6/25/2019 8:25:00 AM	6/25/2019 8:41:00 AM	16	42852	39275	24397	2678.3	2454.7	1524.8	3490	3158	4002	2678.3	2454.7	1524.8	63039.9	4034.8	5641	3940	1511	94.4	121	94.4	0	0	16	16	1
10268	10268 (2019-06-23)60sec.agd	60	0	0		6/25/2019 8:53:00 AM	6/25/2019 9:06:00 AM	13	39778	28723	18143	3059.8	2209.5	1395.6	4162	2832	2819	3059.8	2209.5	1395.6	52311.3	4106.2	4771.2	4023.9	1221	93.9	118	93.9	0	0	13	13	1
10268	10268 (2019-06-23)60sec.agd	60	0	0		6/25/2019 1:29:00 PM	6/25/2019 1:47:00 PM	18	63957	41562	46917	3553.2	2309	2606.5	4430	2706	3366	3553.2	2309	2606.5	89549.4	4983.9	6186.9	4975	1675	93.1	109	93.1	154.9	235	18	18	1
10268	10268 (2019-06-23)60sec.agd	60	0	0		6/25/2019 3:06:00 PM	6/25/2019 3:27:00 PM	21	64177	41009	46185	3056	1952.8	2199.3	4088	2554	2928	3056	1952.8	2199.3	89070.1	4257.7	5419.7	4241.4	1733	82.5	108	82.5	124.5	223	21	21	1
10071	10071 (2019-03-10)60sec.agd	60	0	0		3/11/2019 8:30:00 AM	3/11/2019 8:42:00 AM	12	26468	19221	22618	2205.7	1601.8	1884.8	2521	2017	2467	2205.7	1601.8	1884.8	39769	3325.8	3847.1	3314.1	590	49.2	64	49.2	0	0	12	12	1
10071	10071 (2019-03-10)60sec.agd	60	0	0		3/11/2019 8:50:00 AM	3/11/2019 9:01:00 AM	11	36107	23958	26134	3282.5	2178	2375.8	4711	3434	3063	3282.5	2178	2375.8	50603.2	4616.9	6585.4	4600.3	603	54.8	67	54.8	0	0	11	11	1
10071	10071 (2019-03-10)60sec.agd	60	0	0		3/11/2019 3:14:00 PM	3/11/2019 3:26:00 PM	12	26205	22217	24198	2183.8	1851.4	2016.5	2457	2337	2473	2183.8	1851.4	2016.5	42021.9	3515.1	3938.8	3501.8	547	45.6	54	45.6	0	0	12	12	1
10071	10071 (2019-03-10)60sec.agd	60	0	0		3/12/2019 10:20:00 AM	3/12/2019 10:33:00 AM	13	42187	23847	31223	3245.2	1834.4	2401.8	4089	2218	2913	3245.2	1834.4	2401.8	57648.1	4436.9	5488.6	4434.5	711	54.7	63	54.7	0	0	13	13	1
10071	10071 (2019-03-10)60sec.agd	60	0	0		3/13/2019 8:53:00 AM	3/13/2019 9:03:00 AM	10	21927	14466	17532	2192.7	1446.6	1753.2	2719	2010	2117	2192.7	1446.6	1753.2	31582.1	3169.1	3942.8	3158.2	597	59.7	86	59.7	0	0	10	10	1
10071	10071 (2019-03-10)60sec.agd	60	0	0		3/13/2019 9:06:00 AM	3/13/2019 9:17:00 AM	11	27492	21904	21468	2499.3	1991.3	1951.6	3311	3235	2358	2499.3	1991.3	1951.6	41188.2	3779.7	4883.9	3744.4	621	56.5	109	56.5	0	0	11	11	1
10071	10071 (2019-03-10)60sec.agd	60	0	0		3/13/2019 3:13:00 PM	3/13/2019 3:26:00 PM	13	31650	18366	32328	2434.6	1412.8	2486.8	3419	2040	3302	2434.6	1412.8	2486.8	48827.6	3769.1	5064.4	3756	555	42.7	55	42.7	0	0	13	13	1
10245	10245 (2019-06-02)60sec.agd	60	0	0		6/3/2019 2:57:00 PM	6/3/2019 3:11:00 PM	14	44037	25996	45891	3145.5	1856.9	3277.9	4712	2274	5406	3145.5	1856.9	3277.9	68709.8	4956.2	6908.6	4907.8	1341	95.8	131	95.8	435.1	937	14	14	1
10245	10245 (2019-06-02)60sec.agd	60	0	0		6/7/2019 3:27:00 PM	6/7/2019 3:37:00 PM	10	28650	11692	34238	2865	1169.2	3423.8	3356	1546	5240	2865	1169.2	3423.8	46149.4	4646.1	6333.4	4614.9	961	96.1	114	96.1	14.5	44	10	10	1
10960	10960 (2019-08-18)60sec.agd	60	0	0		8/21/2019 6:24:00 PM	8/21/2019 6:34:00 PM	10	22973	8489	9223	2297.3	848.9	922.3	3472	1457	1481	2297.3	848.9	922.3	26170.3	2637.5	4015.1	2617	239	23.9	35	23.9	0	0	10	10	1
10274	10274 (2019-03-31)60sec.agd	60	0	0		3/31/2019 1:50:00 PM	3/31/2019 2:02:00 PM	12	30385	25295	4909	2532.1	2107.9	409.1	3096	2483	747	2532.1	2107.9	409.1	39839.5	3326.4	3971.2	3320	1165	97.1	116	97.1	369.7	513	12	12	1
10274	10274 (2019-03-31)60sec.agd	60	0	0		4/1/2019 9:40:00 AM	4/1/2019 9:55:00 AM	15	37752	27888	13222	2516.8	1859.2	881.5	2962	2123	1247	2516.8	1859.2	881.5	48762.4	3260.7	3742.6	3250.8	1533	102.2	112	102.2	7.1	37	15	15	1
10274	10274 (2019-03-31)60sec.agd	60	0	0		4/1/2019 12:43:00 PM	4/1/2019 12:54:00 PM	11	27486	26245	10667	2498.7	2385.9	969.7	3168	3314	1206	2498.7	2385.9	969.7	39472.3	3592.5	4740.6	3588.4	1106	100.5	123	100.5	6.5	30	11	11	1
11010	11010 (2019-06-02)60sec.agd	60	0	0		6/4/2019 10:55:00 AM	6/4/2019 11:16:00 AM	21	75121	49232	29192	3577.2	2344.4	1390.1	4772	3235	1614	3577.2	2344.4	1390.1	94441.1	4512.9	5901.3	4497.2	2013	95.9	114	95.9	54.7	373	21	21	1
10509	10509 (2019-09-08)60sec.agd	60	0	0		9/10/2019 7:57:00 AM	9/10/2019 8:07:00 AM	10	20770	25492	2496	2077	2549.2	249.6	2341	2845	533	2077	2549.2	249.6	32976.7	3300.9	3675.9	3297.7	932	93.2	108	93.2	0	0	10	10	1
10494	10494 (2019-09-08)60sec.agd	60	0	0		9/11/2019 6:24:00 AM	9/11/2019 6:44:00 AM	20	51547	36198	15361	2577.4	1809.9	768.1	3048	2224	1485	2577.4	1809.9	768.1	64833.2	3257.9	3895.1	3241.7	2150	107.5	121	107.5	0	0	20	20	1
10494	10494 (2019-09-08)60sec.agd	60	0	0		9/13/2019 8:04:00 AM	9/13/2019 8:16:00 AM	12	30170	20967	16351	2514.2	1747.3	1362.6	2900	1911	1653	2514.2	1747.3	1362.6	40214.4	3360.2	3669.6	3351.2	1293	107.8	114	107.8	263.3	739	12	12	1
10151	10151 (2019-04-07)60sec.agd	60	0	0		4/11/2019 8:21:00 AM	4/11/2019 8:32:00 AM	11	25244	17551	5316	2294.9	1595.5	483.3	2784	1986	676	2294.9	1595.5	483.3	31201.9	2839.6	3436.7	2836.5	1363	123.9	128	123.9	14.2	47	11	11	1
10151	10151 (2019-04-07)60sec.agd	60	0	0		4/11/2019 8:35:00 AM	4/11/2019 8:53:00 AM	18	39049	28532	9623	2169.4	1585.1	534.6	3104	2018	813	2169.4	1585.1	534.6	49310.3	2742.3	3780.7	2739.5	2187	121.5	126	121.5	116.8	414	18	18	1
10800	10800 (2019-09-22)60sec.agd	60	0	0		9/23/2019 2:16:00 PM	9/23/2019 2:38:00 PM	22	64162	30187	41277	2916.5	1372.1	1876.2	4344	1975	3032	2916.5	1372.1	1876.2	82047.6	3742.3	5653.7	3729.4	1502	68.3	99	68.3	71.4	189	22	22	1
10800	10800 (2019-09-22)60sec.agd	60	0	0		9/23/2019 3:36:00 PM	9/23/2019 3:46:00 PM	10	25296	10829	19139	2529.6	1082.9	1913.9	3475	1570	2860	2529.6	1082.9	1913.9	33518	3358.9	4548.2	3351.8	709	70.9	104	70.9	125.5	260	10	10	1
10800	10800 (2019-09-22)60sec.agd	60	0	0		9/25/2019 7:33:00 AM	9/25/2019 7:44:00 AM	11	30032	14958	44488	2730.2	1359.8	4044.4	3483	1810	4832	2730.2	1359.8	4044.4	55721.1	5080.2	5966.8	5065.6	1058	96.2	114	96.2	0	0	11	11	1
10800	10800 (2019-09-22)60sec.agd	60	0	0		9/26/2019 7:37:00 AM	9/26/2019 7:48:00 AM	11	25120	13721	22275	2283.6	1247.4	2025	3317	1686	3753	2283.6	1247.4	2025	36269.2	3384.9	5218.6	3297.2	787	71.5	103	71.5	14.2	65	11	11	1
10800	10800 (2019-09-22)60sec.agd	60	0	0		9/27/2019 11:22:00 AM	9/27/2019 11:34:00 AM	12	55732	31416	21944	4644.3	2618	1828.7	5226	3109	2720	4644.3	2618	1828.7	67635.5	5690.2	6141.7	5636.3	1442	120.2	128	120.2	13.3	93	12	12	1
10792	10792 (2019-08-11)60sec.agd	60	0	0		8/13/2019 8:56:00 AM	8/13/2019 9:06:00 AM	10	25000	20666	5169	2500	2066.6	516.9	3204	2495	945	2500	2066.6	516.9	32845.1	3312.0	3886.1	3284.5	983	98.3	111	98.3	0	0	10	10	1
10792	10792 (2019-08-11)60sec.agd	60	0	0		8/13/2019 3:50:00 PM	8/13/2019 4:02:00 PM	12	26797	19094	10594	2233.1	1591.2	882.8	4042	1970	1532	2233.1	1591.2	882.8	34567.2	2955.9	4470.6	2880.6	952	79.3	104	79.3	40.7	262	12	12	1
10792	10792 (2019-08-11)60sec.agd	60	0	0		8/14/2019 9:45:00 AM	8/14/2019 9:58:00 AM	13	37342	15583	27241	2872.5	1198.7	2095.5	3908	1658	2860	2872.5	1198.7	2095.5	48778.3	3798.4	4754.3	3752.2	1073	82.5	113	82.5	0	0	13	13	1
10792	10792 (2019-08-11)60sec.agd	60	0	0		8/14/2019 1:22:00 PM	8/14/2019 1:32:00 PM	10	23404	16630	3635	2340.4	1663	363.5	2991	1896	938	2340.4	1663	363.5	28939.9	2927.6	3460.6	2894	885	88.5	108	88.5	59.6	149	10	10	1
10792	10792 (2019-08-11)60sec.agd	60	0	0		8/16/2019 11:53:00 AM	8/16/2019 12:03:00 PM	10	31663	15064	15603	3166.3	1506.4	1560.3	3661	1822	1806	3166.3	1506.4	1560.3	38378.7	3849.6	4304.9	3837.9	1011	101.1	115	101.1	0	0	10	10	1
10792	10792 (2019-08-11)60sec.agd	60	0	0		8/16/2019 12:48:00 PM	8/16/2019 1:03:00 PM	15	38807	23888	20648	2587.1	1592.5	1376.5	4105	1973	1721	2587.1	1592.5	1376.5	50029.6	3373.3	4462.7	3335.3	1423	94.9	112	94.9	0	0	15	15	1
10466	10466 (2019-10-20)60sec.agd	60	0	0		10/21/2019 5:43:00 PM	10/21/2019 5:53:00 PM	10	21144	23568	12575	2114.4	2356.8	1257.5	2400	2734	1445	2114.4	2356.8	1257.5	34068.3	3413.1	3698	3406.8	995	99.5	107	99.5	0	0	10	10	1
10037	10037 (2019-03-03)60sec.agd	60	0	0		4/1/2019 5:57:00 AM	4/1/2019 6:08:00 AM	11	43871	17687	10517	3988.3	1607.9	956.1	5930	2248	1466	3988.3	1607.9	956.1	48457.2	4463.4	6417.4	4405.2	967	87.9	118	87.9	0	0	11	11	1
10037	10037 (2019-03-03)60sec.agd	60	0	0		4/5/2019 5:45:00 AM	4/5/2019 5:57:00 AM	12	41828	22727	5279	3485.7	1893.9	439.9	5318	2666	1071	3485.7	1893.9	439.9	47895.4	4012.9	5963.6	3991.3	1019	84.9	115	84.9	0	0	12	12	1
10158	10158 (2019-07-07)60sec.agd	60	0	0		7/8/2019 9:20:00 AM	7/8/2019 9:32:00 AM	12	37615	22540	17167	3134.6	1878.3	1430.6	3826	2141	1982	3134.6	1878.3	1430.6	47091.9	3930.4	4737.9	3924.3	1165	97.1	112	97.1	0	0	12	12	1
10158	10158 (2019-07-07)60sec.agd	60	0	0		7/8/2019 9:33:00 AM	7/8/2019 10:18:00 AM	45	162573	94771	81052	3612.7	2106	1801.2	4234	2425	2233	3612.7	2106	1801.2	204892.5	4560.7	5252.2	4553.2	4706	104.6	117	104.6	0	0	45	45	1
10158	10158 (2019-07-07)60sec.agd	60	0	0		7/10/2019 7:26:00 AM	7/10/2019 7:42:00 AM	16	44464	40910	9724	2779	2556.9	607.8	3842	3165	893	2779	2556.9	607.8	61198.3	3833.0	4902.9	3824.9	1550	96.9	114	96.9	0	0	16	16	1
10158	10158 (2019-07-07)60sec.agd	60	0	0		7/10/2019 8:04:00 AM	7/10/2019 8:49:00 AM	45	161625	134923	32094	3591.7	2998.3	713.2	3975	3399	893	3591.7	2998.3	713.2	212971.6	4735.6	5233.2	4732.7	4907	109	116	109	0	0	45	45	1
10158	10158 (2019-07-07)60sec.agd	60	0	0		7/10/2019 4:55:00 PM	7/10/2019 5:13:00 PM	18	58814	40868	23391	3267.4	2270.4	1299.5	4383	2689	1586	3267.4	2270.4	1299.5	75342	4205.9	5264.9	4185.7	1756	97.6	115	97.6	0	0	18	18	1
10158	10158 (2019-07-07)60sec.agd	60	0	0		7/10/2019 5:14:00 PM	7/10/2019 5:30:00 PM	16	52022	34624	21541	3251.4	2164	1346.3	3833	2425	1678	3251.4	2164	1346.3	66099.4	4138.6	4707.9	4131.2	1530	95.6	109	95.6	0	0	16	16	1
10158	10158 (2019-07-07)60sec.agd	60	0	0		7/11/2019 6:28:00 AM	7/11/2019 6:49:00 AM	21	77928	42266	23486	3710.9	2012.7	1118.4	4603	2366	1476	3710.9	2012.7	1118.4	91710.3	4371.4	5334.4	4367.2	2190	104.3	117	104.3	0	0	21	21	1
10158	10158 (2019-07-07)60sec.agd	60	0	0		7/11/2019 6:53:00 AM	7/11/2019 7:07:00 AM	14	59574	30121	20007	4255.3	2151.5	1429.1	4710	2474	1690	4255.3	2151.5	1429.1	69689.4	4982.0	5443.8	4977.8	1558	111.3	118	111.3	0	0	14	14	1
10158	10158 (2019-07-07)60sec.agd	60	0	0		7/11/2019 7:14:00 AM	7/11/2019 7:38:00 AM	24	91355	49548	34902	3806.5	2064.5	1454.3	4569	2332	1844	3806.5	2064.5	1454.3	109630.7	4572.3	5372.6	4567.9	2475	103.1	116	103.1	0	0	24	24	1
10158	10158 (2019-07-07)60sec.agd	60	0	0		7/12/2019 6:18:00 AM	7/12/2019 7:15:00 AM	57	235957	120866	78955	4139.6	2120.5	1385.2	4744	2385	1698	4139.6	2120.5	1385.2	276619.2	4856.7	5519.9	4853	6256	109.8	120	109.8	0	0	57	57	1
10158	10158 (2019-07-07)60sec.agd	60	0	0		7/12/2019 4:50:00 PM	7/12/2019 5:03:00 PM	13	39521	26584	9702	3040.1	2044.9	746.3	4266	2711	911	3040.1	2044.9	746.3	48608.1	3757.2	5111.6	3739.1	1134	87.2	115	87.2	2.1	27	13	13	1
10518	10518 (2019-10-06)60sec.agd	60	0	0		10/10/2019 7:59:00 AM	10/10/2019 8:32:00 AM	33	90143	89543	69019	2731.6	2713.4	2091.5	3216	3632	3219	2731.6	2713.4	2091.5	144593.7	4435.8	5103.9	4381.6	3722	112.8	118	112.8	22.9	72	33	33	1
10263	10263 (2019-06-23)60sec.agd	60	0	0		6/24/2019 8:42:00 AM	6/24/2019 8:52:00 AM	10	29461	22098	21280	2946.1	2209.8	2128	3748	2982	3059	2946.1	2209.8	2128	42533.6	4288.0	5096.8	4253.4	920	92	113	92	0	0	10	10	1
10713	10713 (2019-06-30)60sec.agd	60	0	0		7/4/2019 10:09:00 AM	7/4/2019 10:19:00 AM	10	25978	28460	15212	2597.8	2846	1521.2	3011	3089	2078	2597.8	2846	1521.2	41427.4	4159.6	4682.7	4142.7	1054	105.4	113	105.4	0	0	10	10	1
10713	10713 (2019-06-30)60sec.agd	60	0	0		7/4/2019 10:38:00 AM	7/4/2019 11:03:00 AM	25	71705	70563	46676	2868.2	2822.5	1867	3477	4288	2405	2868.2	2822.5	1867	110902.6	4464.1	5806.4	4436.1	2600	104	119	104	0	0	25	25	1
10713	10713 (2019-06-30)60sec.agd	60	0	0		7/5/2019 8:46:00 AM	7/5/2019 8:57:00 AM	11	26160	14897	16413	2378.2	1354.3	1492.1	2807	1744	1678	2378.2	1354.3	1492.1	34287.8	3136.7	3569.8	3117.1	1034	94	103	94	0	0	11	11	1
10638	10638 (2019-05-26)60sec.agd	60	0	0		6/1/2019 6:58:00 AM	6/1/2019 7:28:00 AM	30	74619	99043	38484	2487.3	3301.4	1282.8	3290	4601	1537	2487.3	3301.4	1282.8	129840.4	4337.1	5744.1	4328	3146	104.9	119	104.9	0	0	30	30	1
10449	10449 (2019-10-13)60sec.agd	60	0	0		10/14/2019 8:13:00 AM	10/14/2019 9:03:00 AM	50	151018	95986	146653	3020.4	1919.7	2933.1	3737	2262	4123	3020.4	1919.7	2933.1	231358.7	4645.1	5646.5	4627.2	5991	119.8	131	119.8	19.5	161	50	50	1
10449	10449 (2019-10-13)60sec.agd	60	0	0		10/16/2019 8:28:00 AM	10/16/2019 8:42:00 AM	14	47048	34883	33412	3360.6	2491.6	2386.6	4171	3135	2845	3360.6	2491.6	2386.6	67429.2	4823.8	5882.8	4816.4	1392	99.4	116	99.4	78.1	875	14	14	1
10449	10449 (2019-10-13)60sec.agd	60	0	0		10/16/2019 9:02:00 AM	10/16/2019 9:19:00 AM	17	51126	41601	36208	3007.4	2447.1	2129.9	4082	3713	2906	3007.4	2447.1	2129.9	75203.3	4438.8	6236.5	4423.7	1343	79	118	79	554.9	1334	17	17	1
10449	10449 (2019-10-13)60sec.agd	60	0	0		10/19/2019 3:38:00 PM	10/19/2019 3:48:00 PM	10	20820	17741	22821	2082	1774.1	2282.1	2405	2043	2598	2082	1774.1	2282.1	35623.2	3574.1	4045.5	3562.3	1011	101.1	115	101.1	147	376	10	10	1
10449	10449 (2019-10-13)60sec.agd	60	0	0		10/19/2019 9:23:00 PM	10/19/2019 9:36:00 PM	13	30089	24244	21600	2314.5	1864.9	1661.5	2590	2036	1842	2314.5	1864.9	1661.5	44268.3	3409.4	3622.4	3405.3	1263	97.2	102	97.2	0	0	13	13	1
10011	10011 (2019-03-10)60sec.agd	60	0	0		3/16/2019 9:16:00 AM	3/16/2019 9:31:00 AM	15	42387	24178	42970	2825.8	1611.9	2864.7	4057	2031	3516	2825.8	1611.9	2864.7	65020.4	4368.5	5467.4	4334.7	524	34.9	76	34.9	1.6	24	15	15	1
10626	10626 (2019-05-26)60sec.agd	60	0	0		5/28/2019 5:28:00 PM	5/28/2019 5:38:00 PM	10	20804	13396	27955	2080.4	1339.6	2795.5	2223	1526	3663	2080.4	1339.6	2795.5	37332.8	3745.5	4503.2	3733.3	900	90	101	90	106.1	162	10	10	1
10668	10668 (2019-10-06)60sec.agd	60	0	0		10/10/2019 1:58:00 PM	10/10/2019 2:12:00 PM	14	40977	33069	11117	2926.9	2362.1	794.1	4098	2918	1209	2926.9	2362.1	794.1	53816.9	3863.7	4971.4	3844.1	1500	107.1	124	107.1	50.1	195	14	14	1
10668	10668 (2019-10-06)60sec.agd	60	0	0		10/10/2019 7:04:00 PM	10/10/2019 7:18:00 PM	14	33566	26830	5210	2397.6	1916.4	372.1	2949	2229	536	2397.6	1916.4	372.1	43285.9	3100.0	3710.4	3091.9	1346	96.1	111	96.1	0	0	14	14	1
10668	10668 (2019-10-06)60sec.agd	60	0	0		10/12/2019 6:56:00 PM	10/12/2019 7:08:00 PM	12	31071	20070	23332	2589.3	1672.5	1944.3	2848	1775	2064	2589.3	1672.5	1944.3	43733.2	3645.9	3897.5	3644.4	1261	105.1	109	105.1	0	0	12	12	1
10730	10730 (2019-10-06)60sec.agd	60	0	0		10/7/2019 7:26:00 PM	10/7/2019 7:58:00 PM	32	113854	83407	111369	3557.9	2606.5	3480.3	5140	3256	4526	3557.9	2606.5	3480.3	179784.6	5629.7	7374.7	5618.3	1961	61.3	85	61.3	0	0	32	32	1
10730	10730 (2019-10-06)60sec.agd	60	0	0		10/7/2019 7:59:00 PM	10/7/2019 8:10:00 PM	11	35301	32487	33235	3209.2	2953.4	3021.4	5255	4151	4095	3209.2	2953.4	3021.4	58362.1	5324.5	7849.5	5305.6	705	64.1	92	64.1	0	0	11	11	1
10016	10016 (2019-03-10)60sec.agd	60	0	0		3/14/2019 3:04:00 PM	3/14/2019 3:18:00 PM	14	37196	16336	18998	2656.9	1166.9	1357	4196	1642	1858	2656.9	1166.9	1357	44847.9	3246.9	4410	3203.4	1313	93.8	125	93.8	10.6	79	14	14	1
10947	10947 (2019-05-19)60sec.agd	60	0	0		5/21/2019 8:36:00 AM	5/21/2019 8:58:00 AM	22	74696	28272	60388	3395.3	1285.1	2744.9	5504	1876	3493	3395.3	1285.1	2744.9	100127.5	4591.2	6278	4551.3	2029	92.2	112	92.2	0	0	22	22	1
10947	10947 (2019-05-19)60sec.agd	60	0	0		5/23/2019 8:42:00 AM	5/23/2019 8:55:00 AM	13	42762	28175	27047	3289.4	2167.3	2080.5	4741	2799	2692	3289.4	2167.3	2080.5	57913.4	4485.8	6011.2	4454.9	1202	92.5	118	92.5	0	0	13	13	1
10947	10947 (2019-05-19)60sec.agd	60	0	0		5/23/2019 10:38:00 AM	5/23/2019 10:59:00 AM	21	69092	38416	46977	3290.1	1829.3	2237	5252	2350	3202	3290.1	1829.3	2237	91958.3	4415.4	6305.8	4379	1915	91.2	120	91.2	0	0	21	21	1
10947	10947 (2019-05-19)60sec.agd	60	0	0		5/23/2019 2:38:00 PM	5/23/2019 2:54:00 PM	16	41332	49371	25467	2583.3	3085.7	1591.7	3321	3506	1885	2583.3	3085.7	1591.7	69241.6	4339.9	4895.1	4327.6	1529	95.6	106	95.6	5.8	45	16	16	1
10947	10947 (2019-05-19)60sec.agd	60	0	0		5/23/2019 3:55:00 PM	5/23/2019 4:05:00 PM	10	28908	32366	15396	2890.8	3236.6	1539.6	4523	3725	2129	2890.8	3236.6	1539.6	46046.4	4629.6	6234.2	4604.6	972	97.2	113	97.2	0	0	10	10	1
10947	10947 (2019-05-19)60sec.agd	60	0	0		5/23/2019 4:29:00 PM	5/23/2019 4:40:00 PM	11	26503	31308	15546	2409.4	2846.2	1413.3	3081	3165	1660	2409.4	2846.2	1413.3	43866.6	4006.9	4703	3987.9	960	87.3	106	87.3	0	0	11	11	1
10947	10947 (2019-05-19)60sec.agd	60	0	0		5/23/2019 4:45:00 PM	5/23/2019 5:02:00 PM	17	39088	47878	25099	2299.3	2816.4	1476.4	2858	3410	1796	2299.3	2816.4	1476.4	66709.3	3931.4	4590.1	3924.1	1448	85.2	100	85.2	0	0	17	17	1
10947	10947 (2019-05-19)60sec.agd	60	0	0		5/23/2019 8:25:00 PM	5/23/2019 8:36:00 PM	11	26417	29270	10469	2401.5	2660.9	951.7	3432	3496	1277	2401.5	2660.9	951.7	40794.5	3723.4	4883.9	3708.6	904	82.2	108	82.2	0	0	11	11	1
10947	10947 (2019-05-19)60sec.agd	60	0	0		5/23/2019 8:37:00 PM	5/23/2019 8:52:00 PM	15	35755	42550	13845	2383.7	2836.7	923	3216	3587	1240	2383.7	2836.7	923	57276.6	3843.6	4538.9	3818.4	1224	81.6	101	81.6	0	0	15	15	1
10671	10671 (2019-10-20)60sec.agd	60	0	0		10/22/2019 9:28:00 AM	10/22/2019 9:42:00 AM	14	35264	30362	34091	2518.9	2168.7	2435.1	2981	2510	2785	2518.9	2168.7	2435.1	57685.3	4127.9	4659.3	4120.4	1833	130.9	143	130.9	421.3	1757	14	14	1
10671	10671 (2019-10-20)60sec.agd	60	0	0		10/22/2019 9:51:00 AM	10/22/2019 10:04:00 AM	13	32394	25831	31531	2491.8	1987	2425.5	2929	2578	4289	2491.8	1987	2425.5	52065.5	4033.6	5252.3	4005	1662	127.8	148	127.8	260.8	785	13	13	1
10671	10671 (2019-10-20)60sec.agd	60	0	0		10/25/2019 5:38:00 PM	10/25/2019 5:56:00 PM	18	38969	25805	30203	2164.9	1433.6	1677.9	2752	2354	1917	2164.9	1433.6	1677.9	55648	3109.7	3967.4	3091.6	2309	128.3	149	128.3	0	0	18	18	1
10827	10827 (2019-06-30)60sec.agd	60	0	0		7/2/2019 1:25:00 PM	7/2/2019 1:39:00 PM	14	42096	13085	21596	3006.9	934.6	1542.6	5722	1704	2424	3006.9	934.6	1542.6	49088.5	3572.4	6438.4	3506.3	238	17	42	17	23.2	266	14	14	1
10444	10444 (2019-10-13)60sec.agd	60	0	0		10/15/2019 9:44:00 AM	10/15/2019 9:56:00 AM	12	40600	39314	6793	3383.3	3276.2	566.1	3895	3753	868	3383.3	3276.2	566.1	56921.8	4749.9	5325.5	4743.5	1359	113.3	121	113.3	0	0	12	12	1
10444	10444 (2019-10-13)60sec.agd	60	0	0		10/16/2019 6:32:00 PM	10/16/2019 6:45:00 PM	13	28073	15979	11384	2159.5	1229.2	875.7	2644	1576	1200	2159.5	1229.2	875.7	34249.3	2642.3	3299.5	2634.6	1048	80.6	97	80.6	0	0	13	13	1
10444	10444 (2019-10-13)60sec.agd	60	0	0		10/18/2019 10:55:00 AM	10/18/2019 11:06:00 AM	11	34884	28753	7275	3171.3	2613.9	661.4	4591	3770	1201	3171.3	2613.9	661.4	45788.1	4178.3	5983.7	4162.6	1132	102.9	130	102.9	0	0	11	11	1
10782	10782 (2019-08-11)60sec.agd	60	0	0		8/16/2019 9:00:00 AM	8/16/2019 9:11:00 AM	11	27548	7602	19241	2504.4	691.1	1749.2	3570	1642	2630	2504.4	691.1	1749.2	34451.4	3179.2	4561.7	3131.9	348	31.6	48	31.6	0	0	11	11	1
10679	10679 (2019-09-29)60sec.agd	60	0	0		10/3/2019 7:02:00 PM	10/3/2019 7:45:00 PM	43	335538	102279	200099	7803.2	2378.6	4653.5	8624	2986	5726	7803.2	2378.6	4653.5	403839.5	9417.5	10538.4	9391.6	6610	153.7	164	153.7	0	0	43	43	1
10679	10679 (2019-09-29)60sec.agd	60	0	0		10/4/2019 11:03:00 AM	10/4/2019 11:14:00 AM	11	28879	12432	29692	2625.4	1130.2	2699.3	4334	1750	3889	2625.4	1130.2	2699.3	43245.4	3991.9	5590.1	3931.4	695	63.2	114	63.2	0	0	11	11	1
10100	10100 (2019-03-24)60sec.agd	60	0	0		3/25/2019 6:35:00 PM	3/25/2019 7:12:00 PM	37	111931	76612	50222	3025.2	2070.6	1357.4	3396	2559	2093	3025.2	2070.6	1357.4	144638.2	3923.6	4355	3909.1	3802	102.8	112	102.8	0	0	37	37	1
10100	10100 (2019-03-24)60sec.agd	60	0	0		3/28/2019 11:48:00 AM	3/28/2019 11:59:00 AM	11	24732	8360	15095	2248.4	760	1372.3	3424	1171	1920	2248.4	760	1372.3	30156.6	2760.8	3913.8	2741.5	178	16.2	22	16.2	0	0	11	11	1
10100	10100 (2019-03-24)60sec.agd	60	0	0		3/28/2019 6:58:00 PM	3/28/2019 7:33:00 PM	35	101049	80114	62875	2887.1	2289	1796.4	3290	2841	3777	2887.1	2289	1796.4	143465.7	4154.1	4764.4	4099	3669	104.8	116	104.8	0	0	35	35	1
10100	10100 (2019-03-24)60sec.agd	60	0	0		3/28/2019 9:48:00 PM	3/28/2019 10:00:00 PM	12	28559	11542	28543	2379.9	961.8	2378.6	3618	1460	3449	2379.9	961.8	2378.6	41994.5	3538.1	5199.4	3499.5	193	16.1	19	16.1	0	0	12	12	1
10100	10100 (2019-03-24)60sec.agd	60	0	0		3/30/2019 11:22:00 AM	3/30/2019 11:34:00 AM	12	42118	20200	6540	3509.8	1683.3	545	3990	1942	723	3509.8	1683.3	545	47167.1	3941.2	4365.1	3930.6	1296	108	114	108	126.9	288	12	12	1
10100	10100 (2019-03-24)60sec.agd	60	0	0		3/30/2019 11:49:00 AM	3/30/2019 12:02:00 PM	13	44755	25070	13436	3442.7	1928.5	1033.5	3985	2331	2432	3442.7	1928.5	1033.5	53028.7	4111.3	4706.2	4079.1	1323	101.8	114	101.8	288.7	892	13	13	1
10032	10032 (2019-03-03)60sec.agd	60	0	0		3/8/2019 3:58:00 PM	3/8/2019 4:24:00 PM	26	87710	56548	55894	3373.5	2174.9	2149.8	4966	3204	2477	3373.5	2174.9	2149.8	118384.4	4568.3	6245.2	4553.2	2330	89.6	118	89.6	26.5	119	26	26	1
10032	10032 (2019-03-03)60sec.agd	60	0	0		3/8/2019 5:05:00 PM	3/8/2019 5:19:00 PM	14	36077	26360	32712	2576.9	1882.9	2336.6	3839	2386	3026	2576.9	1882.9	2336.6	55375.8	3966.9	5349.4	3955.4	1093	78.1	107	78.1	0	0	14	14	1
10032	10032 (2019-03-03)60sec.agd	60	0	0		3/8/2019 5:26:00 PM	3/8/2019 5:39:00 PM	13	34422	23139	35048	2647.8	1779.9	2696	3711	2286	3016	2647.8	1779.9	2696	54301.5	4195.4	5258	4177	1103	84.8	99	84.8	0	0	13	13	1
10791	10791 (2019-08-04)60sec.agd	60	0	0		8/8/2019 7:51:00 AM	8/8/2019 8:01:00 AM	10	30263	2912	23587	3026.3	291.2	2358.7	3321	605	2580	3026.3	291.2	2358.7	38479.5	3852.9	4146.1	3848	1078	107.8	115	107.8	22.1	84	10	10	1
10791	10791 (2019-08-04)60sec.agd	60	0	0		8/8/2019 9:24:00 AM	8/8/2019 9:35:00 AM	11	30315	4480	26142	2755.9	407.3	2376.5	3055	543	2823	2755.9	407.3	2376.5	40279.9	3669.5	4054	3661.8	1142	103.8	111	103.8	180.7	478	11	11	1
10472	10472 (2019-10-27)60sec.agd	60	0	0		10/29/2019 7:53:00 PM	10/29/2019 8:18:00 PM	25	80712	62496	43502	3228.5	2499.8	1740.1	4487	3313	3337	3228.5	2499.8	1740.1	110962.2	4527.7	5442.7	4438.5	2424	97	120	97	0	0	25	25	1
10472	10472 (2019-10-27)60sec.agd	60	0	0		10/30/2019 8:17:00 PM	10/30/2019 8:46:00 PM	29	117116	69085	82001	4038.5	2382.2	2827.6	4512	2804	3786	4038.5	2382.2	2827.6	158786.2	5505.5	6411.1	5475.4	3296	113.7	119	113.7	0	0	29	29	1
10301	10301 (2019-07-21)60sec.agd	60	0	0		7/22/2019 7:21:00 AM	7/22/2019 7:34:00 AM	13	40158	25548	32243	3089.1	1965.2	2480.2	3490	2179	2803	3089.1	1965.2	2480.2	57488.9	4425.2	4846.8	4422.2	1288	99.1	107	99.1	228.7	477	13	13	1
10301	10301 (2019-07-21)60sec.agd	60	0	0		7/22/2019 8:22:00 AM	7/22/2019 8:47:00 AM	25	75482	46580	51862	3019.3	1863.2	2074.5	3639	2557	3071	3019.3	1863.2	2074.5	102746.8	4126.7	5051.5	4109.9	2530	101.2	116	101.2	184.5	412	25	25	1
10301	10301 (2019-07-21)60sec.agd	60	0	0		7/22/2019 8:48:00 AM	7/22/2019 9:04:00 AM	16	49803	22794	35257	3112.7	1424.6	2203.6	3433	1638	2528	3112.7	1424.6	2203.6	65138	4074.2	4457.1	4071.1	1767	110.4	117	110.4	323.4	425	16	16	1
10301	10301 (2019-07-21)60sec.agd	60	0	0		7/22/2019 11:16:00 AM	7/22/2019 11:27:00 AM	11	25074	11847	20641	2279.5	1077	1876.5	3154	1390	2699	2279.5	1077	1876.5	34570.3	3158.3	4377.7	3142.8	943	85.7	113	85.7	443.8	899	11	11	1
10301	10301 (2019-07-21)60sec.agd	60	0	0		7/24/2019 7:26:00 AM	7/24/2019 7:39:00 AM	13	32374	12624	32291	2490.3	971.1	2483.9	2986	1188	2761	2490.3	971.1	2483.9	47435.7	3653.4	4223.2	3648.9	1287	99	110	99	242.8	553	13	13	1
10301	10301 (2019-07-21)60sec.agd	60	0	0		7/26/2019 7:22:00 AM	7/26/2019 7:33:00 AM	11	34256	17075	29967	3114.2	1552.3	2724.3	3419	1925	2931	3114.2	1552.3	2724.3	48611.2	4423.3	4758.8	4419.2	1181	107.4	115	107.4	23.3	70	11	11	1
10301	10301 (2019-07-21)60sec.agd	60	0	0		7/26/2019 7:59:00 AM	7/26/2019 8:14:00 AM	15	40456	9080	44027	2697.1	605.3	2935.1	3124	843	3310	2697.1	605.3	2935.1	60477.4	4035.2	4619.1	4031.8	1479	98.6	110	98.6	6.1	71	15	15	1
10301	10301 (2019-07-21)60sec.agd	60	0	0		7/26/2019 8:23:00 AM	7/26/2019 8:41:00 AM	18	46266	10270	52343	2570.3	570.6	2907.9	3048	832	3183	2570.3	570.6	2907.9	70610.2	3927.5	4315.5	3922.8	1817	100.9	108	100.9	27.6	79	18	18	1
10896	10896 (2019-08-04)60sec.agd	60	0	0		8/5/2019 5:39:00 PM	8/5/2019 5:50:00 PM	11	31508	17804	13104	2864.4	1618.5	1191.3	3841	2278	1565	2864.4	1618.5	1191.3	38489.6	3502.3	4606	3499.1	1088	98.9	127	98.9	33.5	116	11	11	1
10230	10230 (2019-09-01)60sec.agd	60	0	0		9/3/2019 8:47:00 AM	9/3/2019 8:59:00 AM	12	25059	15313	11701	2088.3	1276.1	975.1	2981	1577	1247	2088.3	1276.1	975.1	31612.6	2648.1	3538.4	2634.4	1105	92.1	114	92.1	997.6	2609	12	12	1
10295	10295 (2019-07-28)60sec.agd	60	0	0		8/2/2019 3:17:00 PM	8/2/2019 3:29:00 PM	12	28254	19553	8080	2354.5	1629.4	673.3	2860	1969	895	2354.5	1629.4	673.3	35297.2	2950.8	3504	2941.4	1264	105.3	129	105.3	390.2	707	12	12	1
10276	10276 (2019-03-31)60sec.agd	60	0	0		4/1/2019 5:57:00 AM	4/1/2019 6:08:00 AM	11	43871	17687	10517	3988.3	1607.9	956.1	5930	2248	1466	3988.3	1607.9	956.1	48457.2	4463.4	6417.4	4405.2	967	87.9	118	87.9	0	0	11	11	1
10276	10276 (2019-03-31)60sec.agd	60	0	0		4/5/2019 5:45:00 AM	4/5/2019 5:57:00 AM	12	41828	22727	5279	3485.7	1893.9	439.9	5318	2666	1071	3485.7	1893.9	439.9	47895.4	4012.9	5963.6	3991.3	1019	84.9	115	84.9	0	0	12	12	1
10260	10260 (2019-06-16)60sec.agd	60	0	0		6/18/2019 4:56:00 PM	6/18/2019 5:11:00 PM	15	50283	30429	28806	3352.2	2028.6	1920.4	4379	2448	3028	3352.2	2028.6	1920.4	65453	4380.1	5445.3	4363.5	1522	101.5	114	101.5	24.7	119	15	15	1
10260	10260 (2019-06-16)60sec.agd	60	0	0		6/18/2019 6:17:00 PM	6/18/2019 6:28:00 PM	11	28326	20138	18329	2575.1	1830.7	1666.3	3188	2408	2063	2575.1	1830.7	1666.3	39291.9	3579.7	4395.6	3572	1063	96.6	113	96.6	5.4	34	11	11	1
10260	10260 (2019-06-16)60sec.agd	60	0	0		6/18/2019 6:55:00 PM	6/18/2019 7:22:00 PM	27	67757	50942	46924	2509.5	1886.7	1737.9	3240	2330	2765	2509.5	1886.7	1737.9	96891.5	3626.7	4406.7	3588.6	2613	96.8	108	96.8	1.8	48	27	27	1
10260	10260 (2019-06-16)60sec.agd	60	0	0		6/19/2019 7:25:00 AM	6/19/2019 7:36:00 AM	11	39703	22629	19300	3609.4	2057.2	1754.5	4826	2647	2232	3609.4	2057.2	1754.5	49607.4	4532.8	5688.2	4509.8	1315	119.5	140	119.5	0	0	11	11	1
10260	10260 (2019-06-16)60sec.agd	60	0	0		6/19/2019 9:22:00 AM	6/19/2019 9:38:00 AM	16	46266	34854	21878	2891.6	2178.4	1367.4	4005	3154	1813	2891.6	2178.4	1367.4	61919.2	3875.1	5410.6	3870	1544	96.5	129	96.5	0	0	16	16	1
10260	10260 (2019-06-16)60sec.agd	60	0	0		6/19/2019 10:33:00 AM	6/19/2019 10:45:00 AM	12	42275	25874	21931	3522.9	2156.2	1827.6	4097	2740	2103	3522.9	2156.2	1827.6	54199.7	4525.6	5048.4	4516.6	1277	106.4	121	106.4	0	0	12	12	1
10260	10260 (2019-06-16)60sec.agd	60	0	0		6/19/2019 2:37:00 PM	6/19/2019 2:52:00 PM	15	39076	24647	17962	2605.1	1643.1	1197.5	3253	1889	2103	2605.1	1643.1	1197.5	49568.6	3325.4	3923.5	3304.6	1438	95.9	113	95.9	0	0	15	15	1
10260	10260 (2019-06-16)60sec.agd	60	0	0		6/20/2019 7:37:00 AM	6/20/2019 7:49:00 AM	12	41214	24269	17228	3434.5	2022.4	1435.7	4421	2527	1772	3434.5	2022.4	1435.7	50836.8	4249.8	5231.9	4236.4	1369	114.1	133	114.1	0	0	12	12	1
10260	10260 (2019-06-16)60sec.agd	60	0	0		6/20/2019 11:47:00 AM	6/20/2019 12:00:00 PM	13	34648	25581	30377	2665.2	1967.8	2336.7	3069	2304	2726	2665.2	1967.8	2336.7	52703.3	4059.6	4520.1	4054.1	1309	100.7	109	100.7	0	0	13	13	1
10260	10260 (2019-06-16)60sec.agd	60	0	0		6/20/2019 12:20:00 PM	6/20/2019 12:34:00 PM	14	35873	21314	23693	2562.4	1522.4	1692.4	3095	1837	2097	2562.4	1522.4	1692.4	47984.5	3430.0	4163.4	3427.5	1317	94.1	114	94.1	0	0	14	14	1
10262	10262 (2019-06-16)60sec.agd	60	0	0		6/17/2019 9:23:00 AM	6/17/2019 9:34:00 AM	11	21236	10969	19387	1930.5	997.2	1762.5	2571	1382	2070	1930.5	997.2	1762.5	30775.7	2815.4	3475.7	2797.8	923	83.9	103	83.9	403.1	614	11	11	1
10262	10262 (2019-06-16)60sec.agd	60	0	0		6/17/2019 9:36:00 AM	6/17/2019 9:51:00 AM	15	32602	17220	30067	2173.5	1148	2004.5	2743	1370	2252	2173.5	1148	2004.5	47575.7	3178.5	3537.4	3171.7	1440	96	109	96	654	804	15	15	1
10719	10719 (2019-08-18)60sec.agd	60	0	0		8/19/2019 8:14:00 AM	8/19/2019 8:29:00 AM	15	51894	32306	6112	3459.6	2153.7	407.5	4682	2645	843	3459.6	2153.7	407.5	61433.1	4119.8	5094.2	4095.5	1500	100	113	100	0	0	15	15	1
10719	10719 (2019-08-18)60sec.agd	60	0	0		8/19/2019 10:11:00 AM	8/19/2019 10:40:00 AM	29	89276	84869	35026	3078.5	2926.5	1207.8	4087	3640	1852	3078.5	2926.5	1207.8	128061.6	4439.5	5125.5	4415.9	2817	97.1	110	97.1	358.7	1107	29	29	1
10719	10719 (2019-08-18)60sec.agd	60	0	0		8/21/2019 8:01:00 AM	8/21/2019 8:18:00 AM	17	53167	35648	12236	3127.5	2096.9	719.8	4431	3047	1950	3127.5	2096.9	719.8	65170.8	3869.0	5293.5	3833.6	1542	90.7	113	90.7	69.4	213	17	17	1
10719	10719 (2019-08-18)60sec.agd	60	0	0		8/21/2019 9:49:00 AM	8/21/2019 10:11:00 AM	22	73733	55096	14537	3351.5	2504.4	660.8	4043	3104	1459	3351.5	2504.4	660.8	93185	4253.4	4914.3	4235.7	2153	97.9	109	97.9	147.7	324	22	22	1
10719	10719 (2019-08-18)60sec.agd	60	0	0		8/23/2019 8:07:00 AM	8/23/2019 8:23:00 AM	16	49851	37359	5815	3115.7	2334.9	363.4	4612	3148	928	3115.7	2334.9	363.4	62567	3937.4	5164.4	3910.4	1475	92.2	112	92.2	0	0	16	16	1
10719	10719 (2019-08-18)60sec.agd	60	0	0		8/23/2019 10:06:00 AM	8/23/2019 10:33:00 AM	27	90393	87670	24572	3347.9	3247	910.1	4005	3759	1574	3347.9	3247	910.1	128299.3	4768.5	5362	4751.8	2712	100.4	111	100.4	799.4	2003	27	27	1
10182	10182 (2019-05-05)60sec.agd	60	0	0		5/8/2019 6:20:00 PM	5/8/2019 6:35:00 PM	15	36761	27917	31011	2450.7	1861.1	2067.4	2753	2174	2414	2450.7	1861.1	2067.4	55609.5	3713.4	4143	3707.3	1684	112.3	115	112.3	0	0	15	15	1
10182	10182 (2019-05-05)60sec.agd	60	0	0		5/9/2019 6:26:00 PM	5/9/2019 6:50:00 PM	24	61923	43678	42837	2580.1	1819.9	1784.9	3056	2199	2225	2580.1	1819.9	1784.9	87047.3	3640.1	4073.5	3627	2706	112.8	119	112.8	0	0	24	24	1
10182	10182 (2019-05-05)60sec.agd	60	0	0		5/11/2019 8:24:00 AM	5/11/2019 8:34:00 AM	10	23825	14674	11888	2382.5	1467.4	1188.8	2955	1786	1588	2382.5	1467.4	1188.8	30402	3048.9	3683.4	3040.2	1030	103	116	103	441.3	813	10	10	1
10894	10894 (2019-08-04)60sec.agd	60	0	0		8/5/2019 10:43:00 PM	8/5/2019 11:04:00 PM	21	82363	54930	43721	3922	2615.7	2082	7330	4261	3081	3922	2615.7	2082	108224.3	5227.9	8636.7	5153.5	1464	69.7	127	69.7	0	0	21	21	1
10894	10894 (2019-08-04)60sec.agd	60	0	0		8/7/2019 8:24:00 PM	8/7/2019 8:44:00 PM	20	65021	47355	24469	3251.1	2367.8	1223.5	4142	2765	1578	3251.1	2367.8	1223.5	84077.1	4224.4	5110.7	4203.9	2069	103.5	113	103.5	0	0	20	20	1
10894	10894 (2019-08-04)60sec.agd	60	0	0		8/7/2019 8:49:00 PM	8/7/2019 9:08:00 PM	19	65754	61451	53296	3460.7	3234.3	2805.1	5104	4633	3766	3460.7	3234.3	2805.1	104595.8	5531.0	7806.3	5505	1532	80.6	118	80.6	0	0	19	19	1
10894	10894 (2019-08-04)60sec.agd	60	0	0		8/7/2019 9:11:00 PM	8/7/2019 9:33:00 PM	22	60651	51247	27695	2756.9	2329.4	1258.9	3538	3077	1923	2756.9	2329.4	1258.9	84094.1	3850.8	4581.4	3822.5	2178	99	114	99	0	0	22	22	1
10894	10894 (2019-08-04)60sec.agd	60	0	0		8/7/2019 9:35:00 PM	8/7/2019 9:45:00 PM	10	31029	25844	14728	3102.9	2584.4	1472.8	3784	3117	1931	3102.9	2584.4	1472.8	42984	4309.0	5269.1	4298.4	963	96.3	110	96.3	0	0	10	10	1
10175	10175 (2019-09-01)60sec.agd	60	0	0		9/2/2019 8:54:00 AM	9/2/2019 9:07:00 AM	13	29172	29060	13746	2244	2235.4	1057.4	2828	2509	1382	2244	2235.4	1057.4	43410.2	3354.0	3920.2	3339.2	1408	108.3	114	108.3	1787.8	3696	13	13	1
10175	10175 (2019-09-01)60sec.agd	60	0	0		9/3/2019 9:28:00 AM	9/3/2019 9:40:00 AM	12	25751	30745	7594	2145.9	2562.1	632.8	2883	3066	859	2145.9	2562.1	632.8	40817.1	3414.6	4051	3401.4	1319	109.9	125	109.9	414.3	997	12	12	1
10621	10621 (2019-05-19)60sec.agd	60	0	0		5/22/2019 2:04:00 PM	5/22/2019 2:16:00 PM	12	28357	24308	26484	2363.1	2025.7	2207	3078	2585	2876	2363.1	2025.7	2207	45786.5	3829.6	4795.9	3815.5	682	56.8	65	56.8	557.3	763	12	12	1
10621	10621 (2019-05-19)60sec.agd	60	0	0		5/22/2019 2:17:00 PM	5/22/2019 2:32:00 PM	15	49745	32950	41127	3316.3	2196.7	2741.8	5995	2842	4500	3316.3	2196.7	2741.8	72468.6	4904.6	7774.2	4831.2	1153	76.9	149	76.9	215.2	344	15	15	1
10621	10621 (2019-05-19)60sec.agd	60	0	0		5/24/2019 8:07:00 PM	5/24/2019 8:19:00 PM	12	37626	33140	15418	3135.5	2761.7	1284.8	6246	3838	1787	3135.5	2761.7	1284.8	52456.6	4433.1	7074.9	4371.4	1133	94.4	142	94.4	0	0	12	12	1
10622	10622 (2019-05-19)60sec.agd	60	0	0		5/20/2019 8:07:00 AM	5/20/2019 8:26:00 AM	19	51885	36553	67458	2730.8	1923.8	3550.4	4246	2747	4882	2730.8	1923.8	3550.4	92621.6	4893.7	7029.1	4874.8	1655	87.1	124	87.1	270	555	19	19	1
10622	10622 (2019-05-19)60sec.agd	60	0	0		5/20/2019 9:33:00 AM	5/20/2019 9:47:00 AM	14	51120	37738	58119	3651.4	2695.6	4151.4	9983	5412	7034	3651.4	2695.6	4151.4	86111.7	6294.7	11984.4	6150.8	877	62.6	97	62.6	0	0	14	14	1
10622	10622 (2019-05-19)60sec.agd	60	0	0		5/22/2019 8:14:00 AM	5/22/2019 8:38:00 AM	24	64470	47649	60532	2686.3	1985.4	2522.2	3661	3176	3478	2686.3	1985.4	2522.2	100453.6	4218.3	5326.3	4185.6	1659	69.1	108	69.1	3031.9	4530	24	24	1
10499	10499 (2019-09-29)60sec.agd	60	0	0		9/30/2019 3:35:00 PM	9/30/2019 3:45:00 PM	10	22576	5894	12853	2257.6	589.4	1285.3	3616	804	2082	2257.6	589.4	1285.3	26638.6	2666.1	4239.2	2663.9	360	36	50	36	0	0	10	10	1
10204	10204 (2019-03-24)60sec.agd	60	0	0		3/25/2019 6:00:00 PM	3/25/2019 6:10:00 PM	10	39424	16584	20593	3942.4	1658.4	2059.3	5099	2265	2675	3942.4	1658.4	2059.3	47469.5	4783.8	6088.3	4747	1062	106.2	123	106.2	0	0	10	10	1
10204	10204 (2019-03-24)60sec.agd	60	0	0		3/26/2019 4:30:00 PM	3/26/2019 4:55:00 PM	25	80188	31931	111895	3207.5	1277.2	4475.8	4065	1799	7308	3207.5	1277.2	4475.8	141315.9	5787.7	8488.8	5652.6	2286	91.4	131	91.4	330.4	1959	25	25	1
10204	10204 (2019-03-24)60sec.agd	60	0	0		3/29/2019 5:15:00 PM	3/29/2019 5:36:00 PM	21	84879	35187	44121	4041.9	1675.6	2101	7163	2370	3305	4041.9	1675.6	2101	101927.6	4939.9	7965.8	4853.7	927	44.1	60	44.1	0	0	21	21	1
10041	10041 (2019-03-03)60sec.agd	60	0	0		3/6/2019 8:25:00 PM	3/6/2019 8:47:00 PM	22	56637	40616	4214	2574.4	1846.2	191.5	3312	2086	761	2574.4	1846.2	191.5	69822.4	3197.6	3722.4	3173.7	2060	93.6	106	93.6	0	0	22	22	1
10041	10041 (2019-03-03)60sec.agd	60	0	0		3/7/2019 8:40:00 PM	3/7/2019 8:59:00 PM	19	60651	32753	16770	3192.2	1723.8	882.6	3653	1939	1724	3192.2	1723.8	882.6	70940.4	3765.4	4289.7	3733.7	1918	100.9	111	100.9	0	0	19	19	1
10041	10041 (2019-03-03)60sec.agd	60	0	0		3/9/2019 4:36:00 PM	3/9/2019 4:52:00 PM	16	47793	29974	8346	2987.1	1873.4	521.6	3450	2292	963	2987.1	1873.4	521.6	57028.7	3578.7	4083.1	3564.3	1613	100.8	107	100.8	0	0	16	16	1
10041	10041 (2019-03-03)60sec.agd	60	0	0		3/9/2019 4:56:00 PM	3/9/2019 5:09:00 PM	13	39629	20371	3843	3048.4	1567	295.6	4781	1913	543	3048.4	1567	295.6	44723.6	3476.9	5004.7	3440.3	1203	92.5	114	92.5	0	0	13	13	1
10105	10105 (2019-03-31)60sec.agd	60	0	0		4/3/2019 2:15:00 PM	4/3/2019 2:26:00 PM	11	31506	16233	7739	2864.2	1475.7	703.5	3548	2073	1506	2864.2	1475.7	703.5	36277.1	3321.3	4153.7	3297.9	1113	101.2	122	101.2	148.9	579	11	11	1
10105	10105 (2019-03-31)60sec.agd	60	0	0		4/3/2019 2:41:00 PM	4/3/2019 2:54:00 PM	13	36182	19381	5899	2783.2	1490.8	453.8	3611	1857	939	2783.2	1490.8	453.8	41467.6	3201.4	3859.7	3189.8	1372	105.5	118	105.5	72.9	296	13	13	1
10211	10211 (2019-05-12)60sec.agd	60	0	0		5/13/2019 8:26:00 PM	5/13/2019 8:39:00 PM	13	30346	27797	22839	2334.3	2138.2	1756.8	2850	2464	2269	2334.3	2138.2	1756.8	47065.6	3634.5	4199	3620.4	1282	98.6	105	98.6	0	0	13	13	1
10211	10211 (2019-05-12)60sec.agd	60	0	0		5/15/2019 6:22:00 AM	5/15/2019 7:02:00 AM	40	137182	105208	44371	3429.6	2630.2	1109.3	4066	3302	1309	3429.6	2630.2	1109.3	178483.6	4475.0	5223.4	4462.1	4484	112.1	124	112.1	0	0	40	40	1
10211	10211 (2019-05-12)60sec.agd	60	0	0		5/17/2019 7:56:00 PM	5/17/2019 8:07:00 PM	11	26067	22573	16737	2369.7	2052.1	1521.5	2806	2486	1820	2369.7	2052.1	1521.5	38329.6	3499.2	3915.9	3484.5	1061	96.5	106	96.5	0	0	11	11	1
10482	10482 (2019-11-03)60sec.agd	60	0	0		11/6/2019 7:48:00 AM	11/6/2019 8:00:00 AM	12	28320	21379	19378	2360	1781.6	1614.8	3269	2388	2035	2360	1781.6	1614.8	40430.1	3374.8	4428.4	3369.2	759	63.3	75	63.3	400.1	1022	12	12	1
10482	10482 (2019-11-03)60sec.agd	60	0	0		11/7/2019 12:33:00 PM	11/7/2019 12:46:00 PM	13	28005	28312	25766	2154.2	2177.8	1982	2567	3037	2254	2154.2	2177.8	1982	47431.4	3656.1	4432	3648.6	738	56.8	60	56.8	353.5	923	13	13	1
10482	10482 (2019-11-03)60sec.agd	60	0	0		11/7/2019 1:06:00 PM	11/7/2019 1:18:00 PM	12	27985	27664	25710	2332.1	2305.3	2142.5	2776	2704	2462	2332.1	2305.3	2142.5	47004.9	3918.2	4576.3	3917.1	700	58.3	64	58.3	458.4	822	12	12	1
10620	10620 (2019-05-19)60sec.agd	60	0	0		5/22/2019 1:11:00 PM	5/22/2019 1:21:00 PM	10	26726	15264	20054	2672.6	1526.4	2005.4	4217	1970	2729	2672.6	1526.4	2005.4	36734.6	3738.8	4792.4	3673.5	765	76.5	102	76.5	0	0	10	10	1
10620	10620 (2019-05-19)60sec.agd	60	0	0		5/22/2019 2:04:00 PM	5/22/2019 2:26:00 PM	22	54229	52347	54006	2465	2379.4	2454.8	3324	3271	3324	2465	2379.4	2454.8	92723.5	4236.8	5307	4214.7	1777	80.8	105	80.8	0	0	22	22	1
10620	10620 (2019-05-19)60sec.agd	60	0	0		5/24/2019 8:08:00 PM	5/24/2019 8:18:00 PM	10	34306	17743	17636	3430.6	1774.3	1763.6	4226	2611	3230	3430.6	1774.3	1763.6	42458.7	4322.1	5403	4245.9	1157	115.7	153	115.7	0	0	10	10	1
10508	10508 (2019-09-08)60sec.agd	60	0	0		9/9/2019 6:54:00 AM	9/9/2019 7:04:00 AM	10	20415	18703	2420	2041.5	1870.3	242	2548	2290	332	2041.5	1870.3	242	27792.6	2783.6	3429.4	2779.3	1143	114.3	129	114.3	3.9	39	10	10	1
10508	10508 (2019-09-08)60sec.agd	60	0	0		9/10/2019 7:34:00 PM	9/10/2019 7:44:00 PM	10	20964	15801	3712	2096.4	1580.1	371.2	2267	1952	565	2096.4	1580.1	371.2	26513	2662.5	2863.7	2651.3	1130	113	116	113	0	0	10	10	1
10508	10508 (2019-09-08)60sec.agd	60	0	0		9/10/2019 7:51:00 PM	9/10/2019 8:01:00 PM	10	19439	19733	4366	1943.9	1973.3	436.6	2338	2496	543	1943.9	1973.3	436.6	28041.5	2812.9	3459.1	2804.2	1022	102.2	120	102.2	0	0	10	10	1
10508	10508 (2019-09-08)60sec.agd	60	0	0		9/12/2019 6:53:00 AM	9/12/2019 7:04:00 AM	11	25152	22201	2421	2286.5	2018.3	220.1	2489	2401	471	2286.5	2018.3	220.1	33635.8	3061.3	3462.2	3057.8	1363	123.9	128	123.9	5.3	58	11	11	1
10508	10508 (2019-09-08)60sec.agd	60	0	0		9/12/2019 6:09:00 PM	9/12/2019 6:28:00 PM	19	39571	30093	11085	2082.7	1583.8	583.4	2318	1906	805	2082.7	1583.8	583.4	50934.6	2686.4	2932.1	2680.8	2131	112.2	120	112.2	0	0	19	19	1
10508	10508 (2019-09-08)60sec.agd	60	0	0		9/12/2019 7:31:00 PM	9/12/2019 7:54:00 PM	23	55558	34745	14051	2415.6	1510.7	610.9	2933	1858	750	2415.6	1510.7	610.9	67017.4	2919.5	3432.1	2913.8	2670	116.1	127	116.1	0	0	23	23	1
10551	10551 (2019-06-09)60sec.agd	60	0	0		6/12/2019 3:19:00 PM	6/12/2019 3:32:00 PM	13	37596	18995	2578	2892	1461.2	198.3	3224	1598	412	2892	1461.2	198.3	42200.9	3251.3	3546.8	3246.2	1669	128.4	139	128.4	80.2	178	13	13	1
11058	11058 (2019-09-29)60sec.agd	60	0	0		9/30/2019 2:02:00 PM	9/30/2019 2:19:00 PM	17	51964	12083	34754	3056.7	710.8	2044.4	3275	947	2297	3056.7	710.8	2044.4	63671.8	3748.7	4046.9	3745.4	1772	104.2	107	104.2	332.6	856	17	17	1
11058	11058 (2019-09-29)60sec.agd	60	0	0		10/1/2019 2:08:00 PM	10/1/2019 2:23:00 PM	15	47924	13702	29060	3194.9	913.5	1937.3	3546	1403	2270	3194.9	913.5	1937.3	57697	3854.5	4335.1	3846.5	1516	101.1	107	101.1	216.9	618	15	15	1
10465	10465 (2019-10-20)60sec.agd	60	0	0		10/23/2019 6:09:00 PM	10/23/2019 6:24:00 PM	15	51264	24219	31191	3417.6	1614.6	2079.4	4286	1866	2391	3417.6	1614.6	2079.4	64710.4	4317.6	5249.5	4314	1414	94.3	108	94.3	0	0	15	15	1
10465	10465 (2019-10-20)60sec.agd	60	0	0		10/24/2019 4:45:00 PM	10/24/2019 4:55:00 PM	10	27021	13236	14800	2702.1	1323.6	1480	3816	1666	1950	2702.1	1323.6	1480	33531.6	3369.1	4520.5	3353.2	863	86.3	112	86.3	200.7	449	10	10	1
10465	10465 (2019-10-20)60sec.agd	60	0	0		10/25/2019 4:36:00 PM	10/25/2019 4:47:00 PM	11	25485	13235	25232	2316.8	1203.2	2293.8	2966	1499	3018	2316.8	1203.2	2293.8	38227	3506.4	4433.8	3475.2	306	27.8	45	27.8	0	0	11	11	1
10465	10465 (2019-10-20)60sec.agd	60	0	0		10/25/2019 7:10:00 PM	10/25/2019 7:20:00 PM	10	23878	11197	17553	2387.8	1119.7	1755.3	3594	1530	2204	2387.8	1119.7	1755.3	31680.3	3190.6	4447.7	3168	171	17.1	24	17.1	0	0	10	10	1
10465	10465 (2019-10-20)60sec.agd	60	0	0		10/25/2019 7:22:00 PM	10/25/2019 7:34:00 PM	12	28549	15084	23689	2379.1	1257	1974.1	3357	1586	2632	2379.1	1257	1974.1	40046.7	3352.1	4551.1	3337.2	290	24.2	52	24.2	0	0	12	12	1
10470	10470 (2019-10-27)60sec.agd	60	0	0		10/28/2019 7:06:00 PM	10/28/2019 7:48:00 PM	42	159823	99269	43746	3805.3	2363.5	1041.6	7238	3487	2455	3805.3	2363.5	1041.6	193161.7	4696.4	7816.7	4599.1	5110	121.7	162	121.7	0	0	42	42	1
10470	10470 (2019-10-27)60sec.agd	60	0	0		10/29/2019 7:35:00 PM	10/29/2019 8:16:00 PM	41	146709	100699	83168	3578.3	2456.1	2028.5	5581	3156	3040	3578.3	2456.1	2028.5	196419.8	4830.0	6777.2	4790.7	4555	111.1	152	111.1	0	0	41	41	1
10470	10470 (2019-10-27)60sec.agd	60	0	0		10/30/2019 6:34:00 PM	10/30/2019 6:50:00 PM	16	62415	34047	11001	3900.9	2127.9	687.6	5983	2820	1061	3900.9	2127.9	687.6	71943.4	4545.2	6312.4	4496.5	1836	114.8	153	114.8	0	0	16	16	1
10470	10470 (2019-10-27)60sec.agd	60	0	0		10/30/2019 6:52:00 PM	10/30/2019 7:18:00 PM	26	115176	70644	27747	4429.8	2717.1	1067.2	7343	6183	2309	4429.8	2717.1	1067.2	137934.7	5405.8	8666.1	5305.2	3028	116.5	161	116.5	0	0	26	26	1
10121	10121 (2019-05-05)60sec.agd	60	0	0		5/7/2019 1:47:00 PM	5/7/2019 1:57:00 PM	10	28038	17868	8335	2803.8	1786.8	833.5	3629	2241	1321	2803.8	1786.8	833.5	34276.3	3457.4	4262.6	3427.6	889	88.9	110	88.9	7.9	79	10	10	1
10121	10121 (2019-05-05)60sec.agd	60	0	0		5/10/2019 1:59:00 PM	5/10/2019 2:17:00 PM	18	48732	30071	46347	2707.3	1670.6	2574.8	3542	2062	2937	2707.3	1670.6	2574.8	73669	4101.8	4868.7	4092.7	1643	91.3	105	91.3	406.4	502	18	18	1
10121	10121 (2019-05-05)60sec.agd	60	0	0		5/10/2019 2:26:00 PM	5/10/2019 2:36:00 PM	10	25682	17112	28953	2568.2	1711.2	2895.3	3100	2038	3285	2568.2	1711.2	2895.3	42316.2	4245.1	4786.7	4231.6	892	89.2	103	89.2	625.7	1076	10	10	1
10129	10129 (2019-04-07)60sec.agd	60	0	0		4/8/2019 2:27:00 PM	4/8/2019 2:38:00 PM	11	33431	19626	22145	3039.2	1784.2	2013.2	3704	1971	2511	3039.2	1784.2	2013.2	44645.4	4088.0	4497.5	4058.7	1189	108.1	119	108.1	4.4	25	11	11	1
10129	10129 (2019-04-07)60sec.agd	60	0	0		4/11/2019 3:57:00 PM	4/11/2019 4:10:00 PM	13	33162	25453	17428	2550.9	1957.9	1340.6	3159	2372	1599	2550.9	1957.9	1340.6	45291.4	3505.8	3859.5	3484	1311	100.8	114	100.8	21.2	94	13	13	1
10111	10111 (2019-04-07)60sec.agd	60	0	0		4/8/2019 9:06:00 AM	4/8/2019 9:24:00 AM	18	49304	14697	6145	2739.1	816.5	341.4	3237	1048	714	2739.1	816.5	341.4	51813.6	2891.1	3410.4	2878.5	1936	107.6	117	107.6	0	0	18	18	1
10111	10111 (2019-04-07)60sec.agd	60	0	0		4/8/2019 9:57:00 AM	4/8/2019 10:10:00 AM	13	30463	13440	2701	2343.3	1033.8	207.8	2618	1211	439	2343.3	1033.8	207.8	33405.4	2575.9	2906.1	2569.6	1313	101	113	101	0	0	13	13	1
10111	10111 (2019-04-07)60sec.agd	60	0	0		4/8/2019 10:31:00 AM	4/8/2019 10:44:00 AM	13	38717	17067	3726	2978.2	1312.8	286.6	3616	1626	721	2978.2	1312.8	286.6	42475.5	3278.6	3912	3267.3	1422	109.4	120	109.4	2.4	31	13	13	1
10111	10111 (2019-04-07)60sec.agd	60	0	0		4/9/2019 7:59:00 AM	4/9/2019 8:12:00 AM	13	44515	19089	4908	3424.2	1468.4	377.5	3821	1906	714	3424.2	1468.4	377.5	48683.3	3755.5	4288.6	3744.9	1522	117.1	126	117.1	17.3	103	13	13	1
10111	10111 (2019-04-07)60sec.agd	60	0	0		4/9/2019 8:25:00 AM	4/9/2019 8:41:00 AM	16	45175	18688	4404	2823.4	1168	275.3	3465	1331	474	2823.4	1168	275.3	49085.8	3072.6	3721.4	3067.9	1715	107.2	119	107.2	119.7	382	16	16	1
10111	10111 (2019-04-07)60sec.agd	60	0	0		4/10/2019 9:24:00 AM	4/10/2019 9:53:00 AM	29	90426	25586	14987	3118.1	882.3	516.8	3432	1211	898	3118.1	882.3	516.8	95163.6	3289.7	3575.6	3281.5	3215	110.9	117	110.9	0	0	29	29	1
10111	10111 (2019-04-07)60sec.agd	60	0	0		4/10/2019 12:13:00 PM	4/10/2019 12:28:00 PM	15	38348	11331	818	2556.5	755.4	54.5	3506	1013	133	2556.5	755.4	54.5	39995.4	2682.2	3608.6	2666.4	1346	89.7	114	89.7	0	0	15	15	1
10111	10111 (2019-04-07)60sec.agd	60	0	0		4/10/2019 12:58:00 PM	4/10/2019 1:18:00 PM	20	58291	15434	1765	2914.6	771.7	88.3	3594	1123	442	2914.6	771.7	88.3	60325.5	3028.9	3726.3	3016.3	2036	101.8	116	101.8	92.6	220	20	20	1
10111	10111 (2019-04-07)60sec.agd	60	0	0		4/12/2019 10:05:00 AM	4/12/2019 10:24:00 AM	19	49186	31716	23278	2588.7	1669.3	1225.2	3202	2104	1593	2588.7	1669.3	1225.2	62984.4	3326.2	3957.5	3315	2120	111.6	124	111.6	0	0	19	19	1
10111	10111 (2019-04-07)60sec.agd	60	0	0		4/12/2019 3:28:00 PM	4/12/2019 3:38:00 PM	10	26903	14533	4357	2690.3	1453.3	435.7	2978	1663	556	2690.3	1453.3	435.7	30886.3	3091.8	3380.5	3088.6	1073	107.3	114	107.3	0	0	10	10	1
10588	10588 (2019-06-02)60sec.agd	60	0	0		6/3/2019 6:04:00 AM	6/3/2019 6:49:00 AM	45	108764	97252	20631	2417	2161.2	458.5	3053	2748	1502	2417	2161.2	458.5	147354	3297.5	4087.5	3274.5	5355	119	133	119	0	0	45	45	1
10588	10588 (2019-06-02)60sec.agd	60	0	0		6/4/2019 5:38:00 PM	6/4/2019 6:28:00 PM	50	123309	100051	43246	2466.2	2001	864.9	3234	2903	1778	2466.2	2001	864.9	164576.8	3309.7	4297.7	3291.5	5693	113.9	126	113.9	58.4	455	50	50	1
10900	10900 (2019-06-23)60sec.agd	60	0	0		6/26/2019 7:40:00 AM	6/26/2019 7:58:00 AM	18	57189	32533	35773	3177.2	1807.4	1987.4	3852	2037	2279	3177.2	1807.4	1987.4	74891.2	4170.6	4876.8	4160.6	1908	106	121	106	0	0	18	18	1
10900	10900 (2019-06-23)60sec.agd	60	0	0		6/28/2019 7:43:00 AM	6/28/2019 8:01:00 AM	18	59409	34818	25184	3300.5	1934.3	1399.1	3665	2363	1554	3300.5	1934.3	1399.1	73320.9	4080.4	4618.4	4073.4	2020	112.2	119	112.2	0	0	18	18	1
10678	10678 (2019-09-29)60sec.agd	60	0	0		10/3/2019 7:02:00 PM	10/3/2019 7:46:00 PM	44	186833	54896	53147	4246.2	1247.6	1207.9	5765	2904	1656	4246.2	1247.6	1207.9	201853.3	4622.7	6041.8	4587.6	6788	154.3	178	154.3	0	0	44	44	1
10925	10925 (2019-06-02)60sec.agd	60	0	0		6/4/2019 9:44:00 AM	6/4/2019 10:02:00 AM	18	85137	48159	12246	4729.8	2675.5	680.3	5547	3334	1551	4729.8	2675.5	680.3	98577.7	5511.9	6071	5476.5	2063	114.6	117	114.6	799	1606	18	18	1
10925	10925 (2019-06-02)60sec.agd	60	0	0		6/4/2019 7:19:00 PM	6/4/2019 7:29:00 PM	10	23365	12821	22030	2336.5	1282.1	2203	2921	1709	2466	2336.5	1282.1	2203	34577.8	3476.3	3933.7	3457.8	442	44.2	63	44.2	0	0	10	10	1
10925	10925 (2019-06-02)60sec.agd	60	0	0		6/6/2019 8:56:00 AM	6/6/2019 9:17:00 AM	21	78395	37513	26927	3733.1	1786.3	1282.2	4653	2169	1521	3733.1	1786.3	1282.2	90983.9	4345.5	4987.5	4332.6	2195	104.5	111	104.5	244.2	399	21	21	1
10925	10925 (2019-06-02)60sec.agd	60	0	0		6/6/2019 10:31:00 AM	6/6/2019 10:41:00 AM	10	32431	14921	14625	3243.1	1492.1	1462.5	4536	2040	1989	3243.1	1492.1	1462.5	38578.4	3875.6	5275.7	3857.8	823	82.3	112	82.3	224.1	775	10	10	1
10925	10925 (2019-06-02)60sec.agd	60	0	0		6/7/2019 9:26:00 AM	6/7/2019 9:45:00 AM	19	79790	30008	36323	4199.5	1579.4	1911.7	5118	2104	2366	4199.5	1579.4	1911.7	92662.2	4904.1	5637.8	4877	2026	106.6	120	106.6	46.3	110	19	19	1
10925	10925 (2019-06-02)60sec.agd	60	0	0		6/8/2019 12:01:00 PM	6/8/2019 12:15:00 PM	14	30078	18562	19751	2148.4	1325.9	1410.8	2435	1591	1959	2148.4	1325.9	1410.8	40488.7	2907.2	3226.1	2892	769	54.9	69	54.9	149.2	400	14	14	1
10280	10280 (2019-08-25)60sec.agd	60	0	0		8/26/2019 5:24:00 AM	8/26/2019 5:34:00 AM	10	48444	15402	21695	4844.4	1540.2	2169.5	5696	2129	2913	4844.4	1540.2	2169.5	55269.5	5571.8	6304.1	5527	1222	122.2	137	122.2	0	0	10	10	1
10280	10280 (2019-08-25)60sec.agd	60	0	0		8/27/2019 5:26:00 AM	8/27/2019 5:36:00 AM	10	44610	17688	14620	4461	1768.8	1462	5200	2030	1713	4461	1768.8	1462	50166.3	5024.5	5719.5	5016.6	1235	123.5	134	123.5	0	0	10	10	1
10280	10280 (2019-08-25)60sec.agd	60	0	0		8/27/2019 3:28:00 PM	8/27/2019 3:55:00 PM	27	88714	38888	53022	3285.7	1440.3	1963.8	5327	1990	2844	3285.7	1440.3	1963.8	110425.5	4121.2	6169.6	4089.8	2516	93.2	124	93.2	0	0	27	27	1
10280	10280 (2019-08-25)60sec.agd	60	0	0		8/27/2019 8:56:00 PM	8/27/2019 9:12:00 PM	16	45179	23922	11510	2823.7	1495.1	719.4	3602	1921	1159	2823.7	1495.1	719.4	52401.2	3281.3	4041.7	3275.1	1576	98.5	116	98.5	0	0	16	16	1
10280	10280 (2019-08-25)60sec.agd	60	0	0		8/30/2019 5:27:00 AM	8/30/2019 5:38:00 AM	11	49835	22296	19142	4530.5	2026.9	1740.2	5697	2871	3703	4530.5	2026.9	1740.2	57853.7	5344.2	6286.9	5259.4	1263	114.8	137	114.8	0	0	11	11	1
10280	10280 (2019-08-25)60sec.agd	60	0	0		8/30/2019 5:47:00 PM	8/30/2019 5:58:00 PM	11	32385	13602	5798	2944.1	1236.5	527.1	4914	2097	977	2944.1	1236.5	527.1	35600.8	3271.7	5287.7	3236.4	945	85.9	135	85.9	0	0	11	11	1
10106	10106 (2019-03-31)60sec.agd	60	0	0		4/1/2019 7:30:00 PM	4/1/2019 7:42:00 PM	12	31319	36704	37603	2609.9	3058.7	3133.6	3714	6756	4404	2609.9	3058.7	3133.6	61172.3	5161.9	8878.8	5097.7	574	47.8	68	47.8	0	0	12	12	1
10106	10106 (2019-03-31)60sec.agd	60	0	0		4/6/2019 1:11:00 PM	4/6/2019 1:42:00 PM	31	117491	22281	122534	3790	718.7	3952.7	4709	1080	4848	3790	718.7	3952.7	171216.7	5528.0	6819.9	5523.1	1987	64.1	75	64.1	0	0	31	31	1
10445	10445 (2019-10-13)60sec.agd	60	0	0		10/14/2019 8:06:00 PM	10/14/2019 8:41:00 PM	35	88656	116391	70486	2533	3325.5	2013.9	3084	4076	2419	2533	3325.5	2013.9	162403.9	4647.1	5534.3	4640.1	1989	56.8	69	56.8	0	0	35	35	1
10445	10445 (2019-10-13)60sec.agd	60	0	0		10/16/2019 6:47:00 PM	10/16/2019 6:58:00 PM	11	25443	35857	12276	2313	3259.7	1116	3006	4357	2403	2313	3259.7	1116	45648.3	4196.8	5083.1	4149.8	982	89.3	111	89.3	0	0	11	11	1
10445	10445 (2019-10-13)60sec.agd	60	0	0		10/17/2019 6:33:00 PM	10/17/2019 7:02:00 PM	29	65883	111171	12595	2271.8	3833.5	434.3	2701	4965	680	2271.8	3833.5	434.3	129839.1	4482.7	5692.9	4477.2	2884	99.4	117	99.4	0	0	29	29	1
10217	10217 (2019-05-12)60sec.agd	60	0	0		5/14/2019 2:55:00 PM	5/14/2019 3:13:00 PM	18	57725	34121	46831	3206.9	1895.6	2601.7	3770	2345	4153	3206.9	1895.6	2601.7	81789.7	4623.0	5939.5	4543.9	1651	91.7	118	91.7	5.6	69	18	18	1
10189	10189 (2019-05-05)60sec.agd	60	0	0		5/7/2019 4:20:00 PM	5/7/2019 4:30:00 PM	10	23083	12111	17677	2308.3	1211.1	1767.7	3088	1543	2748	2308.3	1211.1	1767.7	31495.7	3191.4	3924.7	3149.6	916	91.6	114	91.6	0	0	10	10	1
10189	10189 (2019-05-05)60sec.agd	60	0	0		5/9/2019 4:19:00 PM	5/9/2019 4:29:00 PM	10	23477	12866	17119	2347.7	1286.6	1711.9	3074	1848	2638	2347.7	1286.6	1711.9	31776.8	3214.1	4048.9	3177.7	908	90.8	115	90.8	0	0	10	10	1
10050	10050 (2019-03-17)60sec.agd	60	0	0		3/22/2019 8:35:00 AM	3/22/2019 8:59:00 AM	24	68245	51981	12535	2843.5	2165.9	522.3	3438	2592	1246	2843.5	2165.9	522.3	86697.9	3622.6	4347.1	3612.4	2498	104.1	120	104.1	21	120	24	24	1
10050	10050 (2019-03-17)60sec.agd	60	0	0		3/22/2019 11:28:00 AM	3/22/2019 11:44:00 AM	16	35071	46006	9479	2191.9	2875.4	592.4	2723	3423	892	2191.9	2875.4	592.4	58620.6	3668.4	4464	3663.8	1441	90.1	115	90.1	7.4	60	16	16	1
10594	10594 (2019-06-09)60sec.agd	60	0	0		6/10/2019 6:53:00 AM	6/10/2019 7:04:00 AM	11	49979	18732	25903	4543.5	1702.9	2354.8	5441	2201	2629	4543.5	1702.9	2354.8	59327.5	5422.8	6158.9	5393.4	1313	119.4	130	119.4	17.8	113	11	11	1
10594	10594 (2019-06-09)60sec.agd	60	0	0		6/10/2019 7:07:00 AM	6/10/2019 7:28:00 AM	21	111605	30710	44656	5314.5	1462.4	2126.5	7506	1771	2806	5314.5	1462.4	2126.5	124068.3	5992.2	7762.1	5908	2824	134.5	187	134.5	7.9	48	21	21	1
10594	10594 (2019-06-09)60sec.agd	60	0	0		6/11/2019 6:56:00 AM	6/11/2019 7:31:00 AM	35	171598	59602	71168	4902.8	1702.9	2033.4	9333	2421	2632	4902.8	1702.9	2033.4	195097.8	5672.1	9772.4	5574.2	4203	120.1	186	120.1	27.5	536	35	35	1
10594	10594 (2019-06-09)60sec.agd	60	0	0		6/12/2019 6:56:00 AM	6/12/2019 7:26:00 AM	30	147169	53760	57101	4905.6	1792	1903.4	7569	2186	2699	4905.6	1792	1903.4	166761.4	5580.8	8235.6	5558.7	3971	132.4	184	132.4	54.5	1144	30	30	1
10594	10594 (2019-06-09)60sec.agd	60	0	0		6/13/2019 7:03:00 AM	6/13/2019 7:32:00 AM	29	169107	59201	71898	5831.3	2041.4	2479.2	8162	2962	3513	5831.3	2041.4	2479.2	193057.7	6722.3	8604.4	6657.2	3956	136.4	189	136.4	213.7	687	29	29	1
10594	10594 (2019-06-09)60sec.agd	60	0	0		6/14/2019 6:57:00 AM	6/14/2019 7:30:00 AM	33	172078	56609	68857	5214.5	1715.4	2086.6	9473	3057	2431	5214.5	1715.4	2086.6	193795.5	5950.9	9581.4	5872.6	4204	127.4	187	127.4	0	0	33	33	1
11060	11060 (2019-09-29)60sec.agd	60	0	0		10/2/2019 8:30:00 AM	10/2/2019 9:02:00 AM	32	81952	48733	42603	2561	1522.9	1331.3	2895	1875	1523	2561	1522.9	1331.3	104432	3270.3	3623.5	3263.5	3754	117.3	124	117.3	0	0	32	32	1
11060	11060 (2019-09-29)60sec.agd	60	0	0		10/3/2019 8:20:00 AM	10/3/2019 8:43:00 AM	23	60616	26370	39828	2635.5	1146.5	1731.7	3206	1551	1920	2635.5	1146.5	1731.7	77174.8	3363.5	3933.4	3355.4	2461	107	124	107	3.2	28	23	23	1
11060	11060 (2019-09-29)60sec.agd	60	0	0		10/3/2019 9:05:00 AM	10/3/2019 9:26:00 AM	21	58351	25314	31659	2778.6	1205.4	1507.6	2984	1613	1703	2778.6	1205.4	1507.6	71048.8	3393.3	3669.6	3383.3	2419	115.2	120	115.2	7	54	21	21	1
11060	11060 (2019-09-29)60sec.agd	60	0	0		10/4/2019 8:24:00 AM	10/4/2019 8:52:00 AM	28	78191	41073	18240	2792.5	1466.9	651.4	3307	1639	815	2792.5	1466.9	651.4	90186	3228.5	3738.9	3220.9	3226	115.2	126	115.2	0	0	28	28	1
10061	10061 (2019-03-10)60sec.agd	60	0	0		3/12/2019 11:57:00 AM	3/12/2019 12:14:00 PM	17	73328	32969	41554	4313.4	1939.4	2444.4	5301	2240	2788	4313.4	1939.4	2444.4	90502.4	5339.8	6154.9	5323.7	1687	99.2	110	99.2	2.2	38	17	17	1
10061	10061 (2019-03-10)60sec.agd	60	0	0		3/12/2019 6:44:00 PM	3/12/2019 6:57:00 PM	13	40786	15333	25077	3137.4	1179.5	1929	4317	1509	2458	3137.4	1179.5	1929	50273.8	3884.2	5176.1	3867.2	1068	82.2	105	82.2	0	0	13	13	1
10061	10061 (2019-03-10)60sec.agd	60	0	0		3/14/2019 9:05:00 AM	3/14/2019 9:29:00 AM	24	106425	42414	39362	4434.4	1767.3	1640.1	5464	2253	2436	4434.4	1767.3	1640.1	121138.7	5064.1	6149.1	5047.4	2362	98.4	110	98.4	45	108	24	24	1
10061	10061 (2019-03-10)60sec.agd	60	0	0		3/14/2019 11:30:00 AM	3/14/2019 11:56:00 AM	26	102863	45301	50639	3956.3	1742.3	1947.7	5205	2238	3173	3956.3	1742.3	1947.7	123277.3	4771.0	5998.2	4741.4	2399	92.3	111	92.3	135.1	218	26	26	1
10061	10061 (2019-03-10)60sec.agd	60	0	0		3/15/2019 5:53:00 PM	3/15/2019 6:04:00 PM	11	42837	11400	18181	3894.3	1036.4	1652.8	5759	1442	2098	3894.3	1036.4	1652.8	47911.6	4361.0	6296.6	4355.6	1029	93.5	112	93.5	0	0	11	11	1
10248	10248 (2019-06-02)60sec.agd	60	0	0		6/4/2019 4:53:00 PM	6/4/2019 5:06:00 PM	13	37147	21775	16694	2857.5	1675	1284.2	4486	3669	2399	2857.5	1675	1284.2	46181.6	3582.9	6272.2	3552.4	477	36.7	61	36.7	48.4	183	13	13	1
10248	10248 (2019-06-02)60sec.agd	60	0	0		6/6/2019 10:25:00 PM	6/6/2019 10:37:00 PM	12	26530	21819	20502	2210.8	1818.3	1708.5	2478	2142	1885	2210.8	1818.3	1708.5	40003	3338.2	3723.2	3333.6	564	47	53	47	0	0	12	12	1
10888	10888 (2019-08-25)60sec.agd	60	0	0		8/27/2019 8:05:00 AM	8/27/2019 8:51:00 AM	46	228315	89069	69714	4963.4	1936.3	1515.5	6310	2701	2757	4963.4	1936.3	1515.5	254796.1	5562.2	6905.4	5539	5008	108.9	129	108.9	822.8	3134	46	46	1
10888	10888 (2019-08-25)60sec.agd	60	0	0		8/27/2019 9:11:00 AM	8/27/2019 9:34:00 AM	23	93124	37968	34799	4048.9	1650.8	1513	5238	1980	2008	4048.9	1650.8	1513	106417.2	4638.7	5712.4	4626.8	2314	100.6	114	100.6	439.2	1710	23	23	1
10888	10888 (2019-08-25)60sec.agd	60	0	0		8/27/2019 10:24:00 AM	8/27/2019 10:40:00 AM	16	55839	22954	23348	3489.9	1434.6	1459.3	5308	1962	2181	3489.9	1434.6	1459.3	64730.3	4064.7	5728.6	4045.6	1478	92.4	117	92.4	692.9	2397	16	16	1
10888	10888 (2019-08-25)60sec.agd	60	0	0		8/27/2019 10:41:00 AM	8/27/2019 10:55:00 AM	14	58305	21395	24268	4164.6	1528.2	1733.4	5328	2049	2297	4164.6	1528.2	1733.4	66679.5	4780.7	5848.2	4762.8	1424	101.7	115	101.7	1763.4	2971	14	14	1
10888	10888 (2019-08-25)60sec.agd	60	0	0		8/27/2019 3:37:00 PM	8/27/2019 3:58:00 PM	21	79975	40687	36575	3808.3	1937.5	1741.7	4703	2279	2274	3808.3	1937.5	1741.7	96897.7	4627.0	5396.4	4614.2	2154	102.6	110	102.6	2117.7	4228	21	21	1
10888	10888 (2019-08-25)60sec.agd	60	0	0		8/31/2019 7:49:00 AM	8/31/2019 8:07:00 AM	18	87849	28088	35484	4880.5	1560.4	1971.3	6343	2232	2613	4880.5	1560.4	1971.3	98820.5	5517.4	6753.2	5490	2057	114.3	124	114.3	291.3	1638	18	18	1
10888	10888 (2019-08-25)60sec.agd	60	0	0		8/31/2019 12:46:00 PM	8/31/2019 1:04:00 PM	18	82785	35907	25971	4599.2	1994.8	1442.8	6281	2710	2166	4599.2	1994.8	1442.8	93899.7	5251.3	6922.3	5216.7	2012	111.8	144	111.8	733.4	2194	18	18	1
10122	10122 (2019-05-05)60sec.agd	60	0	0		5/6/2019 1:56:00 PM	5/6/2019 2:34:00 PM	38	149205	102818	104852	3926.4	2705.7	2759.3	4831	3393	3482	3926.4	2705.7	2759.3	209350.5	5525.3	6579.2	5509.2	4317	113.6	129	113.6	0	0	38	38	1
10122	10122 (2019-05-05)60sec.agd	60	0	0		5/6/2019 4:34:00 PM	5/6/2019 5:04:00 PM	30	70433	74138	103428	2347.8	2471.3	3447.6	2837	2833	4183	2347.8	2471.3	3447.6	145446.2	4853.0	5721.7	4848.2	3084	102.8	120	102.8	0	0	30	30	1
10122	10122 (2019-05-05)60sec.agd	60	0	0		5/6/2019 5:05:00 PM	5/6/2019 5:20:00 PM	15	36176	37572	53304	2411.7	2504.8	3553.6	2815	2883	4073	2411.7	2504.8	3553.6	74576.6	4976.7	5519.5	4971.8	1623	108.2	121	108.2	0	0	15	15	1
10122	10122 (2019-05-05)60sec.agd	60	0	0		5/8/2019 4:20:00 PM	5/8/2019 4:52:00 PM	32	98438	80511	84010	3076.2	2516	2625.3	3664	3077	3182	3076.2	2516	2625.3	152413.1	4766.9	5605.8	4762.9	3349	104.7	118	104.7	0	0	32	32	1
10122	10122 (2019-05-05)60sec.agd	60	0	0		5/8/2019 4:53:00 PM	5/8/2019 5:11:00 PM	18	61871	43364	19054	3437.3	2409.1	1058.6	4598	2831	3031	3437.3	2409.1	1058.6	77919.9	4410.1	5411.7	4328.9	1775	98.6	117	98.6	0	0	18	18	1
10122	10122 (2019-05-05)60sec.agd	60	0	0		5/10/2019 1:58:00 PM	5/10/2019 2:24:00 PM	26	101578	50863	51886	3906.8	1956.3	1995.6	5006	3032	2778	3906.8	1956.3	1995.6	124889.1	4811.2	6187.1	4803.4	2606	100.2	124	100.2	0	0	26	26	1
10122	10122 (2019-05-05)60sec.agd	60	0	0		5/10/2019 2:27:00 PM	5/10/2019 2:37:00 PM	10	27610	20611	33039	2761	2061.1	3303.9	3336	2558	4202	2761	2061.1	3303.9	47735.7	4790.2	5915.9	4773.6	798	79.8	113	79.8	0	0	10	10	1
10775	10775 (2019-07-28)60sec.agd	60	0	0		7/29/2019 7:24:00 AM	7/29/2019 7:34:00 AM	10	33494	13622	16676	3349.4	1362.2	1667.6	4413	1918	2398	3349.4	1362.2	1667.6	39818.3	4024.9	5187.1	3981.8	869	86.9	113	86.9	0	0	10	10	1
10775	10775 (2019-07-28)60sec.agd	60	0	0		7/29/2019 7:43:00 AM	7/29/2019 8:24:00 AM	41	223589	92631	47957	5453.4	2259.3	1169.7	6760	3062	2141	5453.4	2259.3	1169.7	246723.4	6071.6	7363	6017.6	4666	113.8	130	113.8	0	0	41	41	1
10775	10775 (2019-07-28)60sec.agd	60	0	0		7/29/2019 8:50:00 PM	7/29/2019 9:01:00 PM	11	37265	17007	24901	3387.7	1546.1	2263.7	4578	2275	3051	3387.7	1546.1	2263.7	47937.2	4381.1	5582.6	4357.9	971	88.3	112	88.3	0	0	11	11	1
10775	10775 (2019-07-28)60sec.agd	60	0	0		7/30/2019 7:15:00 AM	7/30/2019 7:28:00 AM	13	63267	21875	16433	4866.7	1682.7	1264.1	6304	2435	1677	4866.7	1682.7	1264.1	68929.5	5357.7	6692.1	5302.3	1338	102.9	125	102.9	0	0	13	13	1
10775	10775 (2019-07-28)60sec.agd	60	0	0		7/30/2019 7:35:00 PM	7/30/2019 7:55:00 PM	20	119442	47003	44079	5972.1	2350.2	2204	6701	2844	2629	5972.1	2350.2	2204	135715.3	6809.0	7503.1	6785.8	2389	119.5	126	119.5	0	0	20	20	1
10775	10775 (2019-07-28)60sec.agd	60	0	0		7/30/2019 8:35:00 PM	7/30/2019 8:46:00 PM	11	36724	15095	22127	3338.5	1372.3	2011.5	4349	1853	2685	3338.5	1372.3	2011.5	45454.5	4156.0	4959.3	4132.2	1018	92.5	108	92.5	0	0	11	11	1
10775	10775 (2019-07-28)60sec.agd	60	0	0		7/31/2019 7:03:00 AM	7/31/2019 7:17:00 AM	14	63668	25864	33860	4547.7	1847.4	2418.6	5925	2327	3065	4547.7	1847.4	2418.6	76609.8	5509.3	6881.7	5472.1	1382	98.7	123	98.7	0	0	14	14	1
10775	10775 (2019-07-28)60sec.agd	60	0	0		7/31/2019 8:42:00 PM	7/31/2019 8:59:00 PM	17	39592	23888	29373	2328.9	1405.2	1727.8	2994	1892	2613	2328.9	1405.2	1727.8	54780.8	3260.3	3964.8	3222.4	1308	76.9	106	76.9	0	0	17	17	1
10775	10775 (2019-07-28)60sec.agd	60	0	0		8/1/2019 7:11:00 AM	8/1/2019 7:25:00 AM	14	62475	22578	30582	4462.5	1612.7	2184.4	6227	2637	3088	4462.5	1612.7	2184.4	73131	5280.9	7039.9	5223.6	1340	95.7	126	95.7	9.2	60	14	14	1
10775	10775 (2019-07-28)60sec.agd	60	0	0		8/2/2019 7:01:00 AM	8/2/2019 7:18:00 AM	17	74214	26721	33928	4365.5	1571.8	1995.8	6286	2240	2619	4365.5	1571.8	1995.8	85865.2	5092.9	7048.6	5050.9	1541	90.6	124	90.6	13.1	185	17	17	1
10775	10775 (2019-07-28)60sec.agd	60	0	0		8/2/2019 4:41:00 PM	8/2/2019 4:53:00 PM	12	53691	22990	22462	4474.3	1915.8	1871.8	6329	2701	2681	4474.3	1915.8	1871.8	62576.4	5251.8	7145.7	5214.7	1088	90.7	129	90.7	136.8	292	12	12	1
10775	10775 (2019-07-28)60sec.agd	60	0	0		8/2/2019 8:23:00 PM	8/2/2019 8:45:00 PM	22	87080	41759	43195	3958.2	1898.1	1963.4	5219	2775	2842	3958.2	1898.1	1963.4	105794.8	4869.5	6072.8	4808.9	2108	95.8	117	95.8	0	0	22	22	1
10576	10576 (2019-08-18)60sec.agd	60	0	0		8/22/2019 7:39:00 AM	8/22/2019 7:50:00 AM	11	31913	41178	29956	2901.2	3743.5	2723.3	4051	8925	5160	2901.2	3743.5	2723.3	60095.2	5646.2	10660.3	5463.2	783	71.2	116	71.2	287.7	1354	11	11	1
10958	10958 (2019-07-21)60sec.agd	60	0	0		7/23/2019 8:27:00 AM	7/23/2019 8:37:00 AM	10	31567	19056	27327	3156.7	1905.6	2732.7	4845	2540	4309	3156.7	1905.6	2732.7	45895.2	4675.5	6423.9	4589.5	826	82.6	122	82.6	0	0	10	10	1
10958	10958 (2019-07-21)60sec.agd	60	0	0		7/23/2019 2:37:00 PM	7/23/2019 3:00:00 PM	23	64949	44838	68601	2823.9	1949.5	2982.7	3584	2329	3258	2823.9	1949.5	2982.7	104570.1	4553.1	5202.8	4546.5	2264	98.4	108	98.4	2051.8	4280	23	23	1
10958	10958 (2019-07-21)60sec.agd	60	0	0		7/26/2019 3:52:00 PM	7/26/2019 4:11:00 PM	19	58379	39916	63828	3072.6	2100.8	3359.4	3760	2371	3692	3072.6	2100.8	3359.4	95264.9	5023.0	5545.2	5013.9	1704	89.7	109	89.7	58.7	298	19	19	1
10882	10882 (2019-09-22)60sec.agd	60	0	0		9/25/2019 11:35:00 PM	9/25/2019 11:46:00 PM	11	33118	21576	27856	3010.7	1961.5	2532.4	4623	2715	3286	3010.7	1961.5	2532.4	48355.8	4420.9	6269.3	4396	854	77.6	108	77.6	0	0	11	11	1
10977	10977 (2019-10-20)60sec.agd	60	0	0		10/21/2019 1:52:00 PM	10/21/2019 2:02:00 PM	10	23188	7292	18027	2318.8	729.2	1802.7	3475	1123	2867	2318.8	729.2	1802.7	30262.7	3030.1	4602.3	3026.3	392	39.2	56	39.2	0	0	10	10	1
10977	10977 (2019-10-20)60sec.agd	60	0	0		10/24/2019 9:58:00 AM	10/24/2019 10:08:00 AM	10	26671	13701	34500	2667.1	1370.1	3450	3440	1629	4261	2667.1	1370.1	3450	45709	4579.9	5683.9	4570.9	424	42.4	52	42.4	0	0	10	10	1
10152	10152 (2019-04-28)60sec.agd	60	0	0		5/3/2019 7:15:00 AM	5/3/2019 7:26:00 AM	11	26628	13783	39479	2420.7	1253	3589	3369	2013	4689	2420.7	1253	3589	49574.3	4545.8	5838	4506.8	387	35.2	59	35.2	0	0	11	11	1
10152	10152 (2019-04-28)60sec.agd	60	0	0		5/3/2019 8:14:00 AM	5/3/2019 8:24:00 AM	10	24607	11041	36492	2460.7	1104.1	3649.2	3748	2079	5362	2460.7	1104.1	3649.2	45377	4576.1	6572.1	4537.7	250	25	54	25	0	0	10	10	1
10152	10152 (2019-04-28)60sec.agd	60	0	0		5/3/2019 8:57:00 AM	5/3/2019 9:07:00 AM	10	25919	14496	44274	2591.9	1449.6	4427.4	3920	1817	5621	2591.9	1449.6	4427.4	53311.5	5378.4	6583.5	5331.2	468	46.8	75	46.8	0	0	10	10	1
10729	10729 (2019-10-06)60sec.agd	60	0	0		10/7/2019 3:31:00 PM	10/7/2019 3:42:00 PM	11	29275	15231	11104	2661.4	1384.6	1009.5	4637	1833	1690	2661.4	1384.6	1009.5	34818.2	3221.8	4944.4	3165.3	779	70.8	107	70.8	1007	2159	11	11	1
10664	10664 (2019-06-30)60sec.agd	60	0	0		7/1/2019 6:40:00 PM	7/1/2019 7:23:00 PM	43	157255	99666	119157	3657.1	2317.8	2771.1	4443	3161	3848	3657.1	2317.8	2771.1	221044.9	5166.3	5943.5	5140.6	4467	103.9	120	103.9	39.8	149	43	43	1
10664	10664 (2019-06-30)60sec.agd	60	0	0		7/1/2019 7:30:00 PM	7/1/2019 7:42:00 PM	12	40761	27877	37782	3396.8	2323.1	3148.5	3980	2866	3906	3396.8	2323.1	3148.5	62177.7	5209.0	5758.4	5181.5	1214	101.2	117	101.2	0	0	12	12	1
10664	10664 (2019-06-30)60sec.agd	60	0	0		7/2/2019 11:48:00 AM	7/2/2019 12:11:00 PM	23	82290	48654	51609	3577.8	2115.4	2243.9	4402	2731	3319	3577.8	2115.4	2243.9	108638.6	4753.6	5543.3	4723.4	2371	103.1	121	103.1	5.8	133	23	23	1
10664	10664 (2019-06-30)60sec.agd	60	0	0		7/2/2019 12:16:00 PM	7/2/2019 12:30:00 PM	14	48189	27261	27246	3442.1	1947.2	1946.1	4298	2286	2720	3442.1	1947.2	1946.1	61706.5	4415.9	5312.9	4407.6	1401	100.1	115	100.1	0	0	14	14	1
10664	10664 (2019-06-30)60sec.agd	60	0	0		7/2/2019 3:53:00 PM	7/2/2019 4:06:00 PM	13	40920	22980	22707	3147.7	1767.7	1746.7	3841	2188	2338	3147.7	1767.7	1746.7	52135.7	4018.7	4709	4010.4	1275	98.1	116	98.1	0	0	13	13	1
10664	10664 (2019-06-30)60sec.agd	60	0	0		7/6/2019 5:32:00 PM	7/6/2019 6:05:00 PM	33	126128	68036	74580	3822.1	2061.7	2260	4789	2554	3657	3822.1	2061.7	2260	161552.9	4924.8	5849.8	4895.5	3464	105	121	105	38.7	153	33	33	1
10664	10664 (2019-06-30)60sec.agd	60	0	0		7/6/2019 8:47:00 PM	7/6/2019 8:57:00 PM	10	22476	20083	22192	2247.6	2008.3	2219.2	2998	2346	2595	2247.6	2008.3	2219.2	37429.7	3779.7	4376.9	3743	824	82.4	107	82.4	0	0	10	10	1
10650	10650 (2019-08-04)60sec.agd	60	0	0		8/6/2019 4:53:00 PM	8/6/2019 5:07:00 PM	14	43774	15742	12816	3126.7	1124.4	915.4	4503	1655	1413	3126.7	1124.4	915.4	48251.7	3506.6	4891.4	3446.6	1220	87.1	111	87.1	223.5	964	14	14	1
10650	10650 (2019-08-04)60sec.agd	60	0	0		8/8/2019 9:37:00 PM	8/8/2019 9:56:00 PM	19	54771	27872	5977	2882.7	1466.9	314.6	3094	1593	564	2882.7	1466.9	314.6	61744.9	3252.6	3491.7	3249.7	1831	96.4	101	96.4	0	0	19	19	1
10656	10656 (2019-08-25)60sec.agd	60	0	0		8/27/2019 10:38:00 AM	8/27/2019 10:48:00 AM	10	33754	26321	31759	3375.4	2632.1	3175.9	4183	3235	3836	3375.4	2632.1	3175.9	53298.8	5332.6	6532.8	5329.9	933	93.3	118	93.3	18.9	42	10	10	1
10656	10656 (2019-08-25)60sec.agd	60	0	0		8/28/2019 10:21:00 AM	8/28/2019 10:33:00 AM	12	40092	26572	26215	3341	2214.3	2184.6	4896	3238	2689	3341	2214.3	2184.6	54778.3	4608.4	6456.5	4564.9	1084	90.3	122	90.3	252.7	999	12	12	1
10656	10656 (2019-08-25)60sec.agd	60	0	0		8/31/2019 9:16:00 AM	8/31/2019 9:31:00 AM	15	59978	34676	32027	3998.5	2311.7	2135.1	4777	3619	2534	3998.5	2311.7	2135.1	76325.1	5128.8	6290.6	5088.3	1664	110.9	119	110.9	476.6	740	15	15	1
11017	11017 (2019-06-09)60sec.agd	60	0	0		6/10/2019 7:03:00 PM	6/10/2019 7:20:00 PM	17	38846	32596	24239	2285.1	1917.4	1425.8	2861	2533	1825	2285.1	1917.4	1425.8	56205.3	3313.2	4077.4	3306.2	1639	96.4	113	96.4	5.8	70	17	17	1
11017	11017 (2019-06-09)60sec.agd	60	0	0		6/10/2019 7:46:00 PM	6/10/2019 7:56:00 PM	10	28948	20114	14872	2894.8	2011.4	1487.2	4289	2696	1991	2894.8	2011.4	1487.2	38258.8	3831.7	5397	3825.9	998	99.8	125	99.8	0	0	10	10	1
11017	11017 (2019-06-09)60sec.agd	60	0	0		6/13/2019 5:48:00 PM	6/13/2019 6:03:00 PM	15	39428	64560	44146	2628.5	4304	2943.1	3439	7023	4185	2628.5	4304	2943.1	87586.7	5899.0	8500.5	5839.1	1170	78	109	78	0	0	15	15	1
11017	11017 (2019-06-09)60sec.agd	60	0	0		6/13/2019 6:16:00 PM	6/13/2019 6:29:00 PM	13	42358	52050	39130	3258.3	4003.8	3010	5822	5176	4175	3258.3	4003.8	3010	77682.4	6087.6	7923.8	5975.6	1157	89	115	89	0	0	13	13	1
11017	11017 (2019-06-09)60sec.agd	60	0	0		6/13/2019 6:37:00 PM	6/13/2019 6:53:00 PM	16	51438	56542	54961	3214.9	3533.9	3435.1	5135	4779	5541	3214.9	3533.9	3435.1	94146.6	5918.2	8707.9	5884.2	993	62.1	89	62.1	0	0	16	16	1
10265	10265 (2019-06-16)60sec.agd	60	0	0		6/19/2019 7:29:00 PM	6/19/2019 7:43:00 PM	14	31377	17019	23040	2241.2	1215.6	1645.7	2611	1387	2231	2241.2	1215.6	1645.7	42485.3	3042.1	3463	3034.7	1337	95.5	105	95.5	0	0	14	14	1
10053	10053 (2019-03-17)60sec.agd	60	0	0		3/18/2019 8:28:00 AM	3/18/2019 8:40:00 AM	12	41482	39016	44808	3456.8	3251.3	3734	5588	4993	5434	3456.8	3251.3	3734	72462.1	6163.8	8478.2	6038.5	1222	101.8	150	101.8	0	0	12	12	1
10053	10053 (2019-03-17)60sec.agd	60	0	0		3/18/2019 8:19:00 PM	3/18/2019 8:39:00 PM	20	88329	53487	45146	4416.5	2674.4	2257.3	6686	4675	5630	4416.5	2674.4	2257.3	112698.9	6082.0	7872.4	5634.9	1899	95	134	95	0	0	20	20	1
10053	10053 (2019-03-17)60sec.agd	60	0	0		3/18/2019 8:40:00 PM	3/18/2019 9:01:00 PM	21	62543	64750	71466	2978.2	3083.3	3403.1	5280	4977	5258	2978.2	3083.3	3403.1	114941.6	5592.3	7829.7	5473.4	1741	82.9	122	82.9	0	0	21	21	1
10053	10053 (2019-03-17)60sec.agd	60	0	0		3/18/2019 9:03:00 PM	3/18/2019 9:17:00 PM	14	50441	45643	48276	3602.9	3260.2	3448.3	7883	4152	4738	3602.9	3260.2	3448.3	83415.5	6127.3	9432	5958.3	1215	86.8	126	86.8	0	0	14	14	1
10053	10053 (2019-03-17)60sec.agd	60	0	0		3/18/2019 9:37:00 PM	3/18/2019 9:52:00 PM	15	60275	32535	27496	4018.3	2169	1833.1	6122	2615	2574	4018.3	2169	1833.1	73808.1	4990.0	7075.3	4920.5	1493	99.5	116	99.5	0	0	15	15	1
10053	10053 (2019-03-17)60sec.agd	60	0	0		3/19/2019 8:27:00 AM	3/19/2019 8:52:00 AM	25	77845	78198	78734	3113.8	3127.9	3149.4	5471	4849	6631	3113.8	3127.9	3149.4	135550	5623.9	9200.4	5422	2152	86.1	133	86.1	0	0	25	25	1
10053	10053 (2019-03-17)60sec.agd	60	0	0		3/19/2019 7:27:00 PM	3/19/2019 7:42:00 PM	15	52103	56098	48148	3473.5	3739.9	3209.9	5719	6285	5516	3473.5	3739.9	3209.9	90443	6216.0	8670.7	6029.5	1480	98.7	133	98.7	0	0	15	15	1
10053	10053 (2019-03-17)60sec.agd	60	0	0		3/19/2019 7:45:00 PM	3/19/2019 8:00:00 PM	15	38889	50872	32591	2592.6	3391.5	2172.7	3553	4907	2931	2592.6	3391.5	2172.7	71850.5	4850.5	6571.4	4790	1237	82.5	127	82.5	0	0	15	15	1
10053	10053 (2019-03-17)60sec.agd	60	0	0		3/20/2019 8:27:00 AM	3/20/2019 8:38:00 AM	11	38340	38084	41892	3485.5	3462.2	3808.4	6120	4718	6048	3485.5	3462.2	3808.4	68376.1	6350.1	9319	6216	1170	106.4	138	106.4	0	0	11	11	1
10053	10053 (2019-03-17)60sec.agd	60	0	0		3/21/2019 8:28:00 AM	3/21/2019 8:41:00 AM	13	46651	43533	34951	3588.5	3348.7	2688.5	5512	5452	3472	3588.5	3348.7	2688.5	72753.1	5652.8	8494.8	5596.4	1322	101.7	133	101.7	0	0	13	13	1
10053	10053 (2019-03-17)60sec.agd	60	0	0		3/21/2019 8:36:00 PM	3/21/2019 8:52:00 PM	16	59228	47262	56187	3701.8	2953.9	3511.7	5671	3962	4396	3701.8	2953.9	3511.7	94332.6	6016.2	7359.5	5895.8	1360	85	126	85	0	0	16	16	1
10053	10053 (2019-03-17)60sec.agd	60	0	0		3/21/2019 8:53:00 PM	3/21/2019 9:04:00 PM	11	25849	38939	34329	2349.9	3539.9	3120.8	3169	4113	4433	2349.9	3539.9	3120.8	57990.5	5307.8	6578.5	5271.9	820	74.5	94	74.5	0	0	11	11	1
10053	10053 (2019-03-17)60sec.agd	60	0	0		3/22/2019 8:30:00 AM	3/22/2019 8:42:00 AM	12	46446	39367	32409	3870.5	3280.6	2700.8	5641	4504	5341	3870.5	3280.6	2700.8	68973.4	5902.0	7643.8	5747.8	1440	120	142	120	0	0	12	12	1
10115	10115 (2019-03-24)60sec.agd	60	0	0		3/26/2019 6:28:00 PM	3/26/2019 6:39:00 PM	11	29947	22480	10023	2722.5	2043.6	911.2	3018	2224	1493	2722.5	2043.6	911.2	38763.8	3536.9	3952.5	3524	1022	92.9	97	92.9	0	0	11	11	1
10115	10115 (2019-03-24)60sec.agd	60	0	0		3/26/2019 6:54:00 PM	3/26/2019 7:05:00 PM	11	26127	19179	9072	2375.2	1743.5	824.7	2904	1924	2131	2375.2	1743.5	824.7	33656.4	3086.0	3730	3059.7	919	83.5	93	83.5	0	0	11	11	1
10115	10115 (2019-03-24)60sec.agd	60	0	0		3/27/2019 4:02:00 PM	3/27/2019 4:25:00 PM	23	64306	40891	16124	2795.9	1777.9	701	3548	2093	1841	2795.9	1777.9	701	77893	3418.2	4396.3	3386.7	2014	87.6	100	87.6	1752.9	4229	23	23	1
10115	10115 (2019-03-24)60sec.agd	60	0	0		3/29/2019 7:00:00 AM	3/29/2019 7:34:00 AM	34	109432	61720	11840	3218.6	1815.3	348.2	3927	2029	1223	3218.6	1815.3	348.2	126193.9	3727.4	4432.4	3711.6	3298	97	104	97	0	0	34	34	1
10115	10115 (2019-03-24)60sec.agd	60	0	0		3/29/2019 9:18:00 PM	3/29/2019 9:28:00 PM	10	21978	13361	13362	2197.8	1336.1	1336.2	2526	1572	2160	2197.8	1336.1	1336.2	28984.3	2919.7	3491.6	2898.4	814	81.4	93	81.4	0	0	10	10	1
10446	10446 (2019-10-20)60sec.agd	60	0	0		10/21/2019 6:46:00 PM	10/21/2019 7:23:00 PM	37	131046	74204	8941	3541.8	2005.5	241.6	4395	2496	2007	3541.8	2005.5	241.6	150861.6	4102.1	5058.6	4077.3	3899	105.4	116	105.4	0	0	37	37	1
10446	10446 (2019-10-20)60sec.agd	60	0	0		10/22/2019 9:48:00 AM	10/22/2019 10:00:00 AM	12	40784	25563	15509	3398.7	2130.3	1292.4	4178	2431	1570	3398.7	2130.3	1292.4	50570.1	4224.7	4960.3	4214.2	1410	117.5	127	117.5	81	205	12	12	1
10446	10446 (2019-10-20)60sec.agd	60	0	0		10/22/2019 10:56:00 AM	10/22/2019 11:09:00 AM	13	44820	19639	18823	3447.7	1510.7	1447.9	4339	1834	2068	3447.7	1510.7	1447.9	52429.3	4046.3	4968.7	4033	1419	109.2	122	109.2	8.5	55	13	13	1
10446	10446 (2019-10-20)60sec.agd	60	0	0		10/24/2019 8:03:00 PM	10/24/2019 9:09:00 PM	66	249186	153251	26225	3775.5	2322	397.3	4588	2766	1684	3775.5	2322	397.3	293712.9	4465.9	5188.1	4450.2	7250	109.8	115	109.8	0	0	66	66	1
10446	10446 (2019-10-20)60sec.agd	60	0	0		10/26/2019 7:25:00 AM	10/26/2019 7:58:00 AM	33	143126	69770	23122	4337.2	2114.2	700.7	7550	2906	3353	4337.2	2114.2	700.7	160896	4947.5	7802.9	4875.6	3809	115.4	170	115.4	115	657	33	33	1
10446	10446 (2019-10-20)60sec.agd	60	0	0		10/26/2019 7:15:00 PM	10/26/2019 7:58:00 PM	43	128207	78856	21072	2981.6	1833.9	490	3645	2631	969	2981.6	1833.9	490	151984.6	3547.3	4262.7	3534.5	4276	99.4	112	99.4	0	0	43	43	1
10289	10289 (2019-08-04)60sec.agd	60	0	0		8/5/2019 8:16:00 PM	8/5/2019 8:37:00 PM	21	98315	55818	11651	4681.7	2658	554.8	5787	3189	1022	4681.7	2658	554.8	113654	5423.8	6621.5	5412.1	2091	99.6	109	99.6	0	0	21	21	1
10289	10289 (2019-08-04)60sec.agd	60	0	0		8/7/2019 8:19:00 PM	8/7/2019 8:51:00 PM	32	137773	93288	15328	4305.4	2915.3	479	9334	5752	1356	4305.4	2915.3	479	167089.8	5309.9	9897.5	5221.6	2969	92.8	152	92.8	0	0	32	32	1
10294	10294 (2019-07-28)60sec.agd	60	0	0		7/29/2019 8:33:00 AM	7/29/2019 8:51:00 AM	18	51338	51218	37106	2852.1	2845.4	2061.4	3450	3337	2387	2852.1	2845.4	2061.4	81460	4541.7	5012.7	4525.6	1945	108.1	119	108.1	34.4	80	18	18	1
10294	10294 (2019-07-28)60sec.agd	60	0	0		7/29/2019 9:27:00 AM	7/29/2019 9:48:00 AM	21	49408	49262	39918	2352.8	2345.8	1900.9	2946	2970	2324	2352.8	2345.8	1900.9	80382.5	3840.6	4506.2	3827.7	2092	99.6	113	99.6	275.4	486	21	21	1
10995	10995 (2019-11-03)60sec.agd	60	0	0		11/4/2019 7:23:00 PM	11/4/2019 7:41:00 PM	18	141470	26139	10896	7859.4	1452.2	605.3	10594	2333	1757	7859.4	1452.2	605.3	144276.6	8084.3	10688.1	8015.4	2602	144.6	170	144.6	0	0	18	18	1
10995	10995 (2019-11-03)60sec.agd	60	0	0		11/6/2019 7:49:00 PM	11/6/2019 8:10:00 PM	21	250268	22174	30192	11917.5	1055.9	1437.7	15714	2156	2206	11917.5	1055.9	1437.7	253056	12094.3	15794.9	12050.3	2335	111.2	136	111.2	0	0	21	21	1
10995	10995 (2019-11-03)60sec.agd	60	0	0		11/7/2019 7:57:00 PM	11/7/2019 8:18:00 PM	21	261123	20817	30521	12434.4	991.3	1453.4	17013	1808	2058	12434.4	991.3	1453.4	263723.5	12594.0	17037.9	12558.3	2532	120.6	148	120.6	0	0	21	21	1
10993	10993 (2019-11-03)60sec.agd	60	0	0		11/4/2019 10:06:00 AM	11/4/2019 10:29:00 AM	23	52937	52446	21319	2301.6	2280.3	926.9	2589	2492	1393	2301.6	2280.3	926.9	77507.5	3374.9	3618	3369.9	2213	96.2	99	96.2	599.7	1087	23	23	1
10200	10200 (2019-03-24)60sec.agd	60	0	0		3/25/2019 5:15:00 PM	3/25/2019 5:27:00 PM	12	37882	20564	7890	3156.8	1713.7	657.5	4132	2118	1067	3156.8	1713.7	657.5	43819.8	3669.5	4559.4	3651.7	1293	107.8	128	107.8	2.2	26	12	12	1
10200	10200 (2019-03-24)60sec.agd	60	0	0		3/26/2019 7:49:00 AM	3/26/2019 8:00:00 AM	11	42491	22638	13142	3862.8	2058	1194.7	4777	4368	1657	3862.8	2058	1194.7	49906.7	4597.7	5914.4	4537	1298	118	142	118	0	0	11	11	1
10200	10200 (2019-03-24)60sec.agd	60	0	0		3/27/2019 6:54:00 PM	3/27/2019 7:07:00 PM	13	32267	20117	7588	2482.1	1547.5	583.7	3411	2075	939	2482.1	1547.5	583.7	38774.1	2998.9	3903.2	2982.6	1148	88.3	110	88.3	0	0	13	13	1
10200	10200 (2019-03-24)60sec.agd	60	0	0		3/27/2019 8:11:00 PM	3/27/2019 8:22:00 PM	11	31494	18643	2145	2863.1	1694.8	195	3153	2003	400	2863.1	1694.8	195	36661.1	3337.6	3658.1	3332.8	1138	103.5	110	103.5	0	0	11	11	1
10200	10200 (2019-03-24)60sec.agd	60	0	0		3/28/2019 8:13:00 PM	3/28/2019 8:25:00 PM	12	28752	30557	25972	2396	2546.4	2164.3	3163	2976	3024	2396	2546.4	2164.3	49345.2	4133.6	5087.9	4112.1	822	68.5	90	68.5	0	0	12	12	1
10054	10054 (2019-03-17)60sec.agd	60	0	0		3/18/2019 7:50:00 AM	3/18/2019 8:09:00 AM	19	49369	51697	67327	2598.4	2720.9	3543.5	2946	3147	4843	2598.4	2720.9	3543.5	98197.8	5205.0	6256.1	5168.3	1104	58.1	63	58.1	35.7	191	19	19	1
10054	10054 (2019-03-17)60sec.agd	60	0	0		3/18/2019 10:50:00 PM	3/18/2019 11:00:00 PM	10	26782	19985	28560	2678.2	1998.5	2856	3497	2595	3863	2678.2	1998.5	2856	43958.5	4413.2	5661.9	4395.9	401	40.1	51	40.1	0	0	10	10	1
10054	10054 (2019-03-17)60sec.agd	60	0	0		3/19/2019 7:42:00 AM	3/19/2019 7:52:00 AM	10	24091	20468	13015	2409.1	2046.8	1301.5	3033	2516	1907	2409.1	2046.8	1301.5	34186.3	3432.6	4098	3418.6	1041	104.1	126	104.1	8.1	28	10	10	1
10054	10054 (2019-03-17)60sec.agd	60	0	0		3/19/2019 5:40:00 PM	3/19/2019 5:51:00 PM	11	27360	16097	12108	2487.3	1463.4	1100.7	3160	1854	1810	2487.3	1463.4	1100.7	33974.8	3102.3	4078.3	3088.6	236	21.5	28	21.5	0	0	11	11	1
10054	10054 (2019-03-17)60sec.agd	60	0	0		3/19/2019 10:55:00 PM	3/19/2019 11:12:00 PM	17	51851	28213	43478	3050.1	1659.6	2557.5	4995	2611	4036	3050.1	1659.6	2557.5	73313.3	4356.9	6613.7	4312.5	757	44.5	104	44.5	0	0	17	17	1
10054	10054 (2019-03-17)60sec.agd	60	0	0		3/20/2019 7:43:00 AM	3/20/2019 8:05:00 AM	22	68008	60679	42863	3091.3	2758.1	1948.3	4627	3723	2405	3091.3	2758.1	1948.3	100718.7	4605.3	5987.9	4578.1	2277	103.5	121	103.5	0	0	22	22	1
10054	10054 (2019-03-17)60sec.agd	60	0	0		3/20/2019 2:08:00 PM	3/20/2019 2:18:00 PM	10	23829	24327	22510	2382.9	2432.7	2251	3425	3189	2912	2382.9	2432.7	2251	40820.6	4087.6	5511.8	4082.1	662	66.2	104	66.2	0	0	10	10	1
10054	10054 (2019-03-17)60sec.agd	60	0	0		3/23/2019 12:13:00 PM	3/23/2019 12:41:00 PM	28	89427	71457	45885	3193.8	2552	1638.8	4268	3506	2130	3193.8	2552	1638.8	123323.7	4421.8	5463.8	4404.4	2692	96.1	114	96.1	77.4	169	28	28	1
10946	10946 (2019-05-19)60sec.agd	60	0	0		5/19/2019 1:50:00 PM	5/19/2019 2:54:00 PM	64	257476	214561	189549	4023.1	3352.5	2961.7	6476	5026	5896	4023.1	3352.5	2961.7	385044.3	6045.9	8763.1	6016.3	5218	81.5	112	81.5	0	0	64	64	1
10946	10946 (2019-05-19)60sec.agd	60	0	0		5/19/2019 2:55:00 PM	5/19/2019 3:12:00 PM	17	59588	53348	41633	3505.2	3138.1	2449	5740	4403	3518	3505.2	3138.1	2449	90166.8	5330.4	7821.8	5303.9	1383	81.4	116	81.4	0	0	17	17	1
10946	10946 (2019-05-19)60sec.agd	60	0	0		5/19/2019 3:14:00 PM	5/19/2019 3:34:00 PM	20	65374	61290	47684	3268.7	3064.5	2384.2	5088	3923	3067	3268.7	3064.5	2384.2	101508.6	5094.3	7119.3	5075.4	1608	80.4	104	80.4	1	20	20	20	1
10946	10946 (2019-05-19)60sec.agd	60	0	0		5/20/2019 12:29:00 PM	5/20/2019 12:49:00 PM	20	76997	75195	64588	3849.9	3759.8	3229.4	5241	4386	3964	3849.9	3759.8	3229.4	125516.7	6305.4	7707.3	6275.8	1596	79.8	106	79.8	978.6	2196	20	20	1
10946	10946 (2019-05-19)60sec.agd	60	0	0		5/20/2019 4:22:00 PM	5/20/2019 4:32:00 PM	10	32173	33920	26976	3217.3	3392	2697.6	5727	4618	3381	3217.3	3392	2697.6	53975.7	5452.3	7810.7	5397.6	722	72.2	115	72.2	2568.8	3334	10	10	1
10946	10946 (2019-05-19)60sec.agd	60	0	0		5/21/2019 12:22:00 PM	5/21/2019 12:39:00 PM	17	61535	58111	50183	3619.7	3418.3	2951.9	4880	4803	3726	3619.7	3418.3	2951.9	98396	5817.5	7682.6	5788	1619	95.2	124	95.2	1929.6	2807	17	17	1
10946	10946 (2019-05-19)60sec.agd	60	0	0		5/21/2019 3:00:00 PM	5/21/2019 3:20:00 PM	20	71815	83078	50930	3590.8	4153.9	2546.5	5563	5675	3711	3590.8	4153.9	2546.5	121050.5	6077.1	8770.6	6052.5	1763	88.2	119	88.2	3088.8	3915	20	20	1
10946	10946 (2019-05-19)60sec.agd	60	0	0		5/22/2019 9:21:00 PM	5/22/2019 9:36:00 PM	15	58299	36717	49377	3886.6	2447.8	3291.8	7470	3559	5609	3886.6	2447.8	3291.8	84764.4	5703.7	9996.4	5651	718	47.9	74	47.9	0	0	15	15	1
10946	10946 (2019-05-19)60sec.agd	60	0	0		5/23/2019 7:43:00 PM	5/23/2019 8:05:00 PM	22	76520	57910	52254	3478.2	2632.3	2375.2	6162	4523	3542	3478.2	2632.3	2375.2	109267.4	5003.5	8033	4966.7	1592	72.4	119	72.4	0	0	22	22	1
10946	10946 (2019-05-19)60sec.agd	60	0	0		5/23/2019 8:09:00 PM	5/23/2019 8:23:00 PM	14	53824	43974	36151	3844.6	3141	2582.2	6800	4329	3239	3844.6	3141	2582.2	78343	5635.8	8687.4	5595.9	1168	83.4	122	83.4	0	0	14	14	1
10946	10946 (2019-05-19)60sec.agd	60	0	0		5/23/2019 8:31:00 PM	5/23/2019 9:18:00 PM	47	212401	164273	128973	4519.2	3495.2	2744.1	6936	4620	4083	4519.2	3495.2	2744.1	297882.3	6361.0	8780.3	6337.9	4704	100.1	118	100.1	0	0	47	47	1
10469	10469 (2019-10-27)60sec.agd	60	0	0		10/27/2019 10:22:00 AM	10/27/2019 10:32:00 AM	10	31892	27322	1754	3189.2	2732.2	175.4	3502	3001	379	3189.2	2732.2	175.4	42031.7	4207.4	4599.7	4203.2	999	99.9	109	99.9	76.4	692	10	10	1
10469	10469 (2019-10-27)60sec.agd	60	0	0		10/27/2019 3:01:00 PM	10/27/2019 3:18:00 PM	17	50288	41808	5222	2958.1	2459.3	307.2	3654	2995	527	2958.1	2459.3	307.2	65605.3	3865.3	4596.7	3859.1	1581	93	107	93	33.2	358	17	17	1
10469	10469 (2019-10-27)60sec.agd	60	0	0		10/28/2019 9:38:00 AM	10/28/2019 9:57:00 AM	19	55131	50837	2327	2901.6	2675.6	122.5	3490	3031	303	2901.6	2675.6	122.5	75028.3	3954.8	4453.4	3948.9	1895	99.7	108	99.7	0	0	19	19	1
10469	10469 (2019-10-27)60sec.agd	60	0	0		10/28/2019 10:37:00 AM	10/28/2019 10:52:00 AM	15	46541	48756	5401	3102.7	3250.4	360.1	3439	3711	649	3102.7	3250.4	360.1	67619.4	4512.6	4947.3	4508	1498	99.9	109	99.9	0	0	15	15	1
10469	10469 (2019-10-27)60sec.agd	60	0	0		10/28/2019 2:35:00 PM	10/28/2019 2:51:00 PM	16	59585	48321	3847	3724.1	3020.1	240.4	4376	3423	344	3724.1	3020.1	240.4	76812	4804.2	5456.9	4800.8	1641	102.6	111	102.6	127.7	364	16	16	1
10469	10469 (2019-10-27)60sec.agd	60	0	0		10/28/2019 4:31:00 PM	10/28/2019 4:48:00 PM	17	60526	47439	4503	3560.4	2790.5	264.9	4291	3442	400	3560.4	2790.5	264.9	77033.3	4536.2	5208	4531.4	1683	99	111	99	48.8	228	17	17	1
10469	10469 (2019-10-27)60sec.agd	60	0	0		10/28/2019 5:24:00 PM	10/28/2019 5:40:00 PM	16	53256	54595	4604	3328.5	3412.2	287.8	3962	3873	347	3328.5	3412.2	287.8	76406.9	4783.1	5377.1	4775.4	1576	98.5	108	98.5	22.9	102	16	16	1
10469	10469 (2019-10-27)60sec.agd	60	0	0		10/29/2019 12:47:00 PM	10/29/2019 1:02:00 PM	15	55994	45852	4166	3732.9	3056.8	277.7	4279	3514	466	3732.9	3056.8	277.7	72492	4834.9	5453.6	4832.8	1505	100.3	108	100.3	61.3	261	15	15	1
10469	10469 (2019-10-27)60sec.agd	60	0	0		10/29/2019 1:09:00 PM	10/29/2019 1:22:00 PM	13	59595	44214	3710	4584.2	3401.1	285.4	5136	3947	378	4584.2	3401.1	285.4	74298.1	5720.4	6410	5715.2	1456	112	120	112	18.5	60	13	13	1
10469	10469 (2019-10-27)60sec.agd	60	0	0		10/29/2019 1:35:00 PM	10/29/2019 1:51:00 PM	16	57918	47097	3212	3619.9	2943.6	200.8	3970	3179	494	3619.9	2943.6	200.8	74719.1	4676.5	4954.3	4669.9	1650	103.1	108	103.1	145.5	327	16	16	1
10469	10469 (2019-10-27)60sec.agd	60	0	0		10/29/2019 3:16:00 PM	10/29/2019 3:34:00 PM	18	58685	48829	2512	3260.3	2712.7	139.6	4022	3491	232	3260.3	2712.7	139.6	76384	4248.6	5293	4243.6	1727	95.9	109	95.9	23.6	110	18	18	1
10469	10469 (2019-10-27)60sec.agd	60	0	0		10/29/2019 5:03:00 PM	10/29/2019 5:19:00 PM	16	59239	49036	4186	3702.4	3064.8	261.6	4155	3410	506	3702.4	3064.8	261.6	77015	4817.8	5377	4813.4	1608	100.5	107	100.5	16.6	61	16	16	1
10469	10469 (2019-10-27)60sec.agd	60	0	0		10/31/2019 10:49:00 AM	10/31/2019 11:01:00 AM	12	29396	27413	1728	2449.7	2284.4	144	3497	3637	283	2449.7	2284.4	144	40231.6	3375.0	4901.6	3352.6	961	80.1	106	80.1	101.9	300	12	12	1
10469	10469 (2019-10-27)60sec.agd	60	0	0		10/31/2019 2:45:00 PM	10/31/2019 3:00:00 PM	15	52072	54064	8327	3471.5	3604.3	555.1	3915	4005	886	3471.5	3604.3	555.1	75523.2	5039.6	5581.2	5034.9	1621	108.1	118	108.1	970.6	1504	15	15	1
10469	10469 (2019-10-27)60sec.agd	60	0	0		11/1/2019 12:13:00 PM	11/1/2019 12:28:00 PM	15	44616	41662	11522	2974.4	2777.5	768.1	3489	3114	1088	2974.4	2777.5	768.1	62121.4	4154.7	4722.8	4141.4	1450	96.7	106	96.7	370.2	697	15	15	1
10469	10469 (2019-10-27)60sec.agd	60	0	0		11/1/2019 2:41:00 PM	11/1/2019 2:56:00 PM	15	49131	49818	14352	3275.4	3321.2	956.8	3784	3927	1138	3275.4	3321.2	956.8	71426	4766.8	5555.7	4761.7	1552	103.5	113	103.5	419.7	1107	15	15	1
10469	10469 (2019-10-27)60sec.agd	60	0	0		11/1/2019 6:26:00 PM	11/1/2019 6:42:00 PM	16	52620	52424	11287	3288.8	3276.5	705.4	3917	3868	840	3288.8	3276.5	705.4	75130.1	4701.3	5218.8	4695.6	1655	103.4	114	103.4	0	0	16	16	1
10663	10663 (2019-06-30)60sec.agd	60	0	0		7/2/2019 11:48:00 AM	7/2/2019 12:10:00 PM	22	70043	27725	30461	3183.8	1260.2	1384.6	4295	1937	2287	3183.8	1260.2	1384.6	81256.2	3770.3	4697	3693.5	2158	98.1	113	98.1	104.4	339	22	22	1
10663	10663 (2019-06-30)60sec.agd	60	0	0		7/2/2019 12:16:00 PM	7/2/2019 12:30:00 PM	14	40702	14719	22300	2907.3	1051.4	1592.9	3613	1289	2247	2907.3	1051.4	1592.9	48688.7	3492.4	3965.6	3477.8	1335	95.4	111	95.4	71.5	128	14	14	1
10663	10663 (2019-06-30)60sec.agd	60	0	0		7/2/2019 3:52:00 PM	7/2/2019 4:06:00 PM	14	39087	26832	13880	2791.9	1916.6	991.4	3491	2374	1758	2791.9	1916.6	991.4	49400.4	3563.8	4233.5	3528.6	1304	93.1	112	93.1	118.8	187	14	14	1
10663	10663 (2019-06-30)60sec.agd	60	0	0		7/5/2019 9:58:00 AM	7/5/2019 10:13:00 AM	15	53291	26219	17561	3552.7	1747.9	1170.7	5776	3454	1538	3552.7	1747.9	1170.7	61933.5	4154.5	6866	4128.9	1532	102.1	128	102.1	87	169	15	15	1
10663	10663 (2019-06-30)60sec.agd	60	0	0		7/6/2019 5:32:00 PM	7/6/2019 6:05:00 PM	33	108497	39635	40841	3287.8	1201.1	1237.6	4830	1966	1699	3287.8	1201.1	1237.6	122517.4	3731.4	5143.9	3712.6	3374	102.2	118	102.2	92.6	348	33	33	1
10070	10070 (2019-03-17)60sec.agd	60	0	0		3/19/2019 12:37:00 PM	3/19/2019 12:52:00 PM	15	42090	44687	28059	2806	2979.1	1870.6	3037	3372	2455	2806	2979.1	1870.6	67496.7	4505.2	4926.8	4499.8	1734	115.6	120	115.6	0	0	15	15	1
10070	10070 (2019-03-17)60sec.agd	60	0	0		3/19/2019 5:44:00 PM	3/19/2019 5:56:00 PM	12	27567	34132	33791	2297.3	2844.3	2815.9	2962	3274	3834	2297.3	2844.3	2815.9	55378.4	4625.9	5844.1	4614.9	606	50.5	61	50.5	0	0	12	12	1
10070	10070 (2019-03-17)60sec.agd	60	0	0		3/20/2019 5:37:00 PM	3/20/2019 5:57:00 PM	20	56038	54491	61532	2801.9	2724.6	3076.6	4031	3739	4495	2801.9	2724.6	3076.6	99477.2	4989.8	6894.3	4973.9	1074	53.7	66	53.7	0	0	20	20	1
10070	10070 (2019-03-17)60sec.agd	60	0	0		3/21/2019 12:36:00 PM	3/21/2019 12:52:00 PM	16	45053	34342	47087	2815.8	2146.4	2942.9	3608	2751	3408	2815.8	2146.4	2942.9	73663.6	4627.3	5293.6	4604	1324	82.8	123	82.8	0	0	16	16	1
10070	10070 (2019-03-17)60sec.agd	60	0	0		3/22/2019 12:42:00 PM	3/22/2019 12:57:00 PM	15	41617	29469	20727	2774.5	1964.6	1381.8	3638	2454	2313	2774.5	1964.6	1381.8	55045.5	3700.9	4783.7	3669.7	1393	92.9	127	92.9	0	0	15	15	1
10070	10070 (2019-03-17)60sec.agd	60	0	0		3/23/2019 8:39:00 AM	3/23/2019 8:58:00 AM	19	59747	31482	34373	3144.6	1656.9	1809.1	4727	2934	3356	3144.6	1656.9	1809.1	75778.1	4115.9	5212.5	3988.3	492	25.9	84	25.9	0	0	19	19	1
10510	10510 (2019-09-08)60sec.agd	60	0	0		9/9/2019 12:41:00 PM	9/9/2019 12:53:00 PM	12	35641	8574	8773	2970.1	714.5	731.1	4544	1075	1446	2970.1	714.5	731.1	37693	3153.6	4681.9	3141.1	280	23.3	39	23.3	0	0	12	12	1
10510	10510 (2019-09-08)60sec.agd	60	0	0		9/10/2019 4:58:00 PM	9/10/2019 5:13:00 PM	15	56303	22711	18740	3753.5	1514.1	1249.3	5752	2267	1994	3753.5	1514.1	1249.3	63537.4	4239.8	6496.2	4235.8	547	36.5	53	36.5	0	0	15	15	1
10510	10510 (2019-09-08)60sec.agd	60	0	0		9/10/2019 6:44:00 PM	9/10/2019 6:59:00 PM	15	45509	34332	53595	3033.9	2288.8	3573	3910	3162	4172	3033.9	2288.8	3573	78244.4	5249.9	5882.6	5216.3	1266	84.4	107	84.4	0	0	15	15	1
10510	10510 (2019-09-08)60sec.agd	60	0	0		9/10/2019 7:08:00 PM	9/10/2019 7:25:00 PM	17	57557	21091	58271	3385.7	1240.6	3427.7	4407	1631	3751	3385.7	1240.6	3427.7	84576.3	4988.6	5746.4	4975.1	1767	103.9	115	103.9	0	0	17	17	1
10510	10510 (2019-09-08)60sec.agd	60	0	0		9/11/2019 9:40:00 AM	9/11/2019 9:53:00 AM	13	37521	9346	10914	2886.2	718.9	839.5	4751	1424	1726	2886.2	718.9	839.5	40178.2	3107.3	5251.6	3090.6	364	28	43	28	0	0	13	13	1
10510	10510 (2019-09-08)60sec.agd	60	0	0		9/11/2019 11:31:00 AM	9/11/2019 11:46:00 AM	15	45232	6211	11004	3015.5	414.1	733.6	4398	758	1256	3015.5	414.1	733.6	46963.8	3136.1	4616.7	3130.9	414	27.6	37	27.6	0	0	15	15	1
10510	10510 (2019-09-08)60sec.agd	60	0	0		9/11/2019 6:16:00 PM	9/11/2019 7:20:00 PM	64	335570	157906	132168	5243.3	2467.3	2065.1	7264	3999	3537	5243.3	2467.3	2065.1	393713	6175.4	8760.8	6151.8	2884	45.1	58	45.1	1.4	70	64	64	1
10510	10510 (2019-09-08)60sec.agd	60	0	0		9/11/2019 7:24:00 PM	9/11/2019 7:46:00 PM	22	106435	57171	54282	4838	2598.7	2467.4	6620	3825	3801	4838	2598.7	2467.4	132451.8	6048.1	8376.1	6020.5	1080	49.1	58	49.1	0	0	22	22	1
10510	10510 (2019-09-08)60sec.agd	60	0	0		9/12/2019 6:46:00 PM	9/12/2019 7:13:00 PM	27	145495	47853	90937	5388.7	1772.3	3368	7115	2889	5048	5388.7	1772.3	3368	178124.2	6622.7	8967.3	6597.2	1222	45.3	59	45.3	0	0	27	27	1
10510	10510 (2019-09-08)60sec.agd	60	0	0		9/12/2019 7:14:00 PM	9/12/2019 7:45:00 PM	31	182591	67263	112043	5890	2169.8	3614.3	7981	3458	4682	5890	2169.8	3614.3	224538.2	7290.5	9509.3	7243.2	1542	49.7	64	49.7	0	0	31	31	1
10290	10290 (2019-08-04)60sec.agd	60	0	0		7/29/2019 8:05:00 AM	7/29/2019 8:42:00 AM	37	104033	141217	43649	2811.7	3816.7	1179.7	3806	4625	2375	2811.7	3816.7	1179.7	180749.4	4906.5	5776.3	4885.1	3870	104.6	121	104.6	1.2	45	37	37	1
10290	10290 (2019-08-04)60sec.agd	60	0	0		7/29/2019 8:53:00 AM	7/29/2019 9:23:00 AM	30	99487	117014	39824	3316.2	3900.5	1327.5	3960	4547	2098	3316.2	3900.5	1327.5	158669.1	5319.6	5853.6	5289	3519	117.3	133	117.3	0	0	30	30	1
10290	10290 (2019-08-04)60sec.agd	60	0	0		7/31/2019 7:42:00 AM	7/31/2019 8:51:00 AM	69	234939	215945	125381	3404.9	3129.6	1817.1	4636	4366	4043	3404.9	3129.6	1817.1	342854.2	5026.5	6406.7	4968.9	7778	112.7	162	112.7	2.6	101	69	69	1
10290	10290 (2019-08-04)60sec.agd	60	0	0		8/1/2019 7:39:00 AM	8/1/2019 8:35:00 AM	56	199689	161634	94747	3565.9	2886.3	1691.9	4928	3853	3212	3565.9	2886.3	1691.9	273821.5	4926.1	6537.8	4889.7	6076	108.5	141	108.5	0	0	56	56	1
10290	10290 (2019-08-04)60sec.agd	60	0	0		8/2/2019 7:43:00 AM	8/2/2019 8:05:00 AM	22	68733	80457	23363	3124.2	3657.1	1062	3780	4759	3016	3124.2	3657.1	1062	108366.9	4978.1	5810.6	4925.8	2275	103.4	129	103.4	0	0	22	22	1
10290	10290 (2019-08-04)60sec.agd	60	0	0		8/2/2019 8:06:00 AM	8/2/2019 8:47:00 AM	41	124483	164741	55387	3036.2	4018.1	1350.9	4237	5153	3487	3036.2	4018.1	1350.9	213783.4	5272.7	6427.8	5214.2	4323	105.4	133	105.4	0	0	41	41	1
10604	10604 (2019-11-03)60sec.agd	60	0	0		11/7/2019 6:28:00 PM	11/7/2019 6:38:00 PM	10	28287	12142	10214	2828.7	1214.2	1021.4	4322	1824	1407	2828.7	1214.2	1021.4	32433.1	3307.9	4897.6	3243.3	896	89.6	128	89.6	0	0	10	10	1
10804	10804 (2019-03-10)60sec.agd	60	0	0		3/16/2019 10:44:00 AM	3/16/2019 10:54:00 AM	10	22191	9955	13365	2219.1	995.5	1336.5	2887	1694	2577	2219.1	995.5	1336.5	27751.9	2823.9	4014.5	2775.2	149	14.9	19	14.9	0	0	10	10	1
10804	10804 (2019-03-10)60sec.agd	60	0	0		3/16/2019 12:36:00 PM	3/16/2019 12:47:00 PM	11	26319	8978	15631	2392.6	816.2	1421	3938	1358	2371	2392.6	816.2	1421	31900.2	2923.6	4625.1	2900	224	20.4	34	20.4	0	0	11	11	1
10778	10778 (2019-08-04)60sec.agd	60	0	0		8/7/2019 8:24:00 PM	8/7/2019 8:45:00 PM	21	60245	41642	16069	2868.8	1983	765.2	3426	2223	932	2868.8	1983	765.2	74978.2	3574.5	4075	3570.4	2210	105.2	114	105.2	0	0	21	21	1
10778	10778 (2019-08-04)60sec.agd	60	0	0		8/7/2019 8:50:00 PM	8/7/2019 9:00:00 PM	10	21945	25456	20836	2194.5	2545.6	2083.6	3030	3242	2928	2194.5	2545.6	2083.6	39544	3967.3	5230.5	3954.4	683	68.3	91	68.3	0	0	10	10	1
10778	10778 (2019-08-04)60sec.agd	60	0	0		8/7/2019 9:11:00 PM	8/7/2019 9:33:00 PM	22	58965	42102	27704	2680.2	1913.7	1259.3	3314	2359	1557	2680.2	1913.7	1259.3	77569.1	3541.6	4243.7	3525.9	2260	102.7	115	102.7	0	0	22	22	1
10778	10778 (2019-08-04)60sec.agd	60	0	0		8/7/2019 9:35:00 PM	8/7/2019 9:45:00 PM	10	30341	19519	13891	3034.1	1951.9	1389.1	3581	2225	1891	3034.1	1951.9	1389.1	38659.1	3874.5	4471.5	3865.9	1014	101.4	114	101.4	0	0	10	10	1
10208	10208 (2019-03-24)60sec.agd	60	0	0		3/26/2019 9:10:00 PM	3/26/2019 9:52:00 PM	42	193952	102931	189657	4617.9	2450.7	4515.6	6908	4236	6129	4617.9	2450.7	4515.6	290141.3	6963.9	9674.4	6908.1	3283	78.2	119	78.2	0	0	42	42	1
10688	10688 (2019-11-10)60sec.agd	60	0	0		11/14/2019 8:53:00 AM	11/14/2019 9:03:00 AM	10	44321	20162	16364	4432.1	2016.2	1636.4	5467	2665	2183	4432.1	2016.2	1636.4	51367.7	5178.1	6165.3	5136.8	1099	109.9	120	109.9	0	0	10	10	1
10688	10688 (2019-11-10)60sec.agd	60	0	0		11/17/2019 11:07:00 AM	11/17/2019 11:22:00 AM	15	57381	45561	9356	3825.4	3037.4	623.7	4573	3707	1410	3825.4	3037.4	623.7	73864.2	4940.4	5741.3	4924.3	1689	112.6	120	112.6	558.8	1701	15	15	1
10688	10688 (2019-11-10)60sec.agd	60	0	0		11/17/2019 1:10:00 PM	11/17/2019 1:21:00 PM	11	26480	26730	1182	2407.3	2430	107.5	3165	2765	168	2407.3	2430	107.5	37644.1	3430.2	4205.1	3422.2	966	87.8	107	87.8	1083.7	2257	11	11	1
10688	10688 (2019-11-10)60sec.agd	60	0	0		11/17/2019 1:30:00 PM	11/17/2019 1:40:00 PM	10	31729	28492	2878	3172.9	2849.2	287.8	4378	3661	435	3172.9	2849.2	287.8	42741.2	4281.6	5671.7	4274.1	948	94.8	116	94.8	588.2	1252	10	10	1
10721	10721 (2019-07-21)60sec.agd	60	0	0		7/24/2019 10:05:00 AM	7/24/2019 10:18:00 AM	13	28374	16652	13867	2182.6	1280.9	1066.7	3473	1944	2079	2182.6	1280.9	1066.7	35702.5	2792.7	4253.3	2746.3	830	63.8	96	63.8	0	0	13	13	1
10721	10721 (2019-07-21)60sec.agd	60	0	0		7/25/2019 4:10:00 PM	7/25/2019 4:20:00 PM	10	26972	9308	21993	2697.2	930.8	2199.3	5501	1933	4290	2697.2	930.8	2199.3	36025.3	3617.3	7238.9	3602.5	314	31.4	54	31.4	0	0	10	10	1
10642	10642 (2019-06-02)60sec.agd	60	0	0		6/3/2019 6:22:00 PM	6/3/2019 6:34:00 PM	12	38460	21656	39496	3205	1804.7	3291.3	4140	2550	4508	3205	1804.7	3291.3	59229.1	4977.0	6436.5	4935.8	424	35.3	47	35.3	6.7	49	12	12	1
10810	10810 (2019-03-24)60sec.agd	60	0	0		3/26/2019 4:02:00 PM	3/26/2019 4:17:00 PM	15	43582	25465	21342	2905.5	1697.7	1422.8	3619	2048	1748	2905.5	1697.7	1422.8	54802.7	3682.8	4291.9	3653.5	1473	98.2	113	98.2	83.8	462	15	15	1
10810	10810 (2019-03-24)60sec.agd	60	0	0		3/26/2019 6:46:00 PM	3/26/2019 6:58:00 PM	12	39687	17954	19537	3307.3	1496.2	1628.1	4081	1775	1965	3307.3	1496.2	1628.1	47739.9	3983.9	4864.8	3978.3	1294	107.8	114	107.8	0	0	12	12	1
10810	10810 (2019-03-24)60sec.agd	60	0	0		3/26/2019 7:03:00 PM	3/26/2019 7:15:00 PM	12	31571	16874	19431	2630.9	1406.2	1619.3	3586	1658	2034	2630.9	1406.2	1619.3	40731.1	3411.2	4236.7	3394.3	1051	87.6	108	87.6	0	0	12	12	1
10810	10810 (2019-03-24)60sec.agd	60	0	0		3/26/2019 8:27:00 PM	3/26/2019 8:40:00 PM	13	30266	18337	14475	2328.2	1410.5	1113.5	3551	1877	1593	2328.2	1410.5	1113.5	38233.5	2992.9	3995.7	2941	1090	83.8	114	83.8	0	0	13	13	1
10810	10810 (2019-03-24)60sec.agd	60	0	0		3/26/2019 10:50:00 PM	3/26/2019 11:16:00 PM	26	75412	44332	23779	2900.5	1705.1	914.6	6531	2055	2419	2900.5	1705.1	914.6	90651.7	3514.0	7261.4	3486.6	2674	102.8	143	102.8	0	0	26	26	1
10810	10810 (2019-03-24)60sec.agd	60	0	0		3/30/2019 8:08:00 AM	3/30/2019 8:18:00 AM	10	25242	17725	22562	2524.2	1772.5	2256.2	2941	2060	2636	2524.2	1772.5	2256.2	38214.9	3828.3	4431	3821.5	853	85.3	106	85.3	0	0	10	10	1
10810	10810 (2019-03-24)60sec.agd	60	0	0		3/30/2019 10:02:00 AM	3/30/2019 10:12:00 AM	10	27094	17739	26380	2709.4	1773.9	2638	3764	2381	3937	2709.4	1773.9	2638	41769.1	4209.1	5944.5	4176.9	666	66.6	99	66.6	2.6	26	10	10	1
10810	10810 (2019-03-24)60sec.agd	60	0	0		3/30/2019 1:31:00 PM	3/30/2019 1:42:00 PM	11	24771	16816	25037	2251.9	1528.7	2276.1	3417	2212	3612	2251.9	1528.7	2276.1	39028.6	3552.6	5442	3548.1	703	63.9	103	63.9	0	0	11	11	1
10236	10236 (2019-08-25)60sec.agd	60	0	0		8/28/2019 11:55:00 AM	8/28/2019 12:06:00 PM	11	28349	17314	24646	2577.2	1574	2240.5	3875	2210	3074	2577.2	1574	2240.5	41362.6	3768.5	5264.7	3760.2	378	34.4	47	34.4	0	0	11	11	1
10236	10236 (2019-08-25)60sec.agd	60	0	0		8/28/2019 2:14:00 PM	8/28/2019 2:24:00 PM	10	33315	9108	44842	3331.5	910.8	4484.2	3705	1342	5194	3331.5	910.8	4484.2	56600.8	5674.6	6410.7	5660.1	426	42.6	48	42.6	0	0	10	10	1
10236	10236 (2019-08-25)60sec.agd	60	0	0		8/28/2019 2:34:00 PM	8/28/2019 2:44:00 PM	10	31725	8034	39683	3172.5	803.4	3968.3	4127	1029	5034	3172.5	803.4	3968.3	51437	5148.2	6584.2	5143.7	427	42.7	56	42.7	0	0	10	10	1
10236	10236 (2019-08-25)60sec.agd	60	0	0		8/28/2019 6:19:00 PM	8/28/2019 6:29:00 PM	10	29633	10629	28111	2963.3	1062.9	2811.1	3524	1360	3188	2963.3	1062.9	2811.1	42205.7	4224.3	4873.9	4220.6	453	45.3	52	45.3	0	0	10	10	1
10293	10293 (2019-07-28)60sec.agd	60	0	0		7/29/2019 8:53:00 AM	7/29/2019 9:48:00 AM	55	219862	131957	45997	3997.5	2399.2	836.3	5170	3143	1825	3997.5	2399.2	836.3	260514.2	4795.8	5819.1	4736.6	6437	117	135	117	596.4	1786	55	55	1
10293	10293 (2019-07-28)60sec.agd	60	0	0		7/30/2019 7:42:00 AM	7/30/2019 8:19:00 AM	37	142729	68042	65137	3857.5	1839	1760.5	5097	2818	3324	3857.5	1839	1760.5	171009.1	4766.5	6257.6	4621.9	3927	106.1	134	106.1	2732.1	4883	37	37	1
10293	10293 (2019-07-28)60sec.agd	60	0	0		7/30/2019 8:20:00 AM	7/30/2019 8:45:00 AM	25	90592	37939	31096	3623.7	1517.6	1243.8	5293	1965	4109	3623.7	1517.6	1243.8	103020.6	4240.1	5818.1	4120.8	2480	99.2	127	99.2	3068	4910	25	25	1
10293	10293 (2019-07-28)60sec.agd	60	0	0		7/31/2019 7:42:00 AM	7/31/2019 8:18:00 AM	36	130563	68562	156512	3626.8	1904.5	4347.6	5424	2755	7957	3626.8	1904.5	4347.6	215042.9	6107.9	9166.6	5973.4	3790	105.3	138	105.3	0.6	23	36	36	1
10293	10293 (2019-07-28)60sec.agd	60	0	0		7/31/2019 8:19:00 AM	7/31/2019 8:51:00 AM	32	108953	51951	119941	3404.8	1623.5	3748.2	4528	1977	8733	3404.8	1623.5	3748.2	170163.2	5404.5	9884.6	5317.6	3150	98.4	122	98.4	29.2	245	32	32	1
10293	10293 (2019-07-28)60sec.agd	60	0	0		8/1/2019 7:39:00 AM	8/1/2019 8:21:00 AM	42	154638	89188	84148	3681.9	2123.5	2003.5	5132	2626	4340	3681.9	2123.5	2003.5	197353.2	4817.2	6199.3	4698.9	4468	106.4	130	106.4	61.5	191	42	42	1
10293	10293 (2019-07-28)60sec.agd	60	0	0		8/1/2019 8:23:00 AM	8/1/2019 8:45:00 AM	22	88357	43775	25847	4016.2	1989.8	1174.9	5351	2829	3265	4016.2	1989.8	1174.9	101937.6	4696.6	5882.2	4633.5	2403	109.2	133	109.2	30.1	138	22	22	1
10293	10293 (2019-07-28)60sec.agd	60	0	0		8/2/2019 7:42:00 AM	8/2/2019 8:21:00 AM	39	140017	72616	74244	3590.2	1861.9	1903.7	4969	2903	3555	3590.2	1861.9	1903.7	174327.3	4580.0	5978.4	4469.9	4133	106	134	106	1196.6	3390	39	39	1
10293	10293 (2019-07-28)60sec.agd	60	0	0		8/2/2019 8:22:00 AM	8/2/2019 8:47:00 AM	25	92112	42759	38850	3684.5	1710.4	1554	4935	2084	3576	3684.5	1710.4	1554	108730.3	4435.3	5672.5	4349.2	2649	106	135	106	903	2462	25	25	1
10293	10293 (2019-07-28)60sec.agd	60	0	0		8/3/2019 7:04:00 AM	8/3/2019 7:55:00 AM	51	218176	102096	145697	4278	2001.9	2856.8	5913	2583	6631	4278	2001.9	2856.8	281517.3	5705.6	7587	5519.9	5895	115.6	147	115.6	15.6	77	51	51	1
10962	10962 (2019-08-25)60sec.agd	60	0	0		8/26/2019 6:33:00 PM	8/26/2019 6:55:00 PM	22	49098	41728	27936	2231.7	1896.7	1269.8	2523	2236	1701	2231.7	1896.7	1269.8	70230	3200.7	3654	3192.3	1393	63.3	82	63.3	50.4	450	22	22	1
10962	10962 (2019-08-25)60sec.agd	60	0	0		8/26/2019 7:29:00 PM	8/26/2019 7:45:00 PM	16	33155	18352	36860	2072.2	1147	2303.8	2622	1351	2648	2072.2	1147	2303.8	52865	3307.3	3882.1	3304.1	1363	85.2	94	85.2	0	0	16	16	1
10962	10962 (2019-08-25)60sec.agd	60	0	0		8/27/2019 5:27:00 PM	8/27/2019 5:44:00 PM	17	41977	31588	28625	2469.2	1858.1	1683.8	2871	2378	2330	2469.2	1858.1	1683.8	59826.9	3546.8	3969.1	3519.2	1512	88.9	99	88.9	154.9	1107	17	17	1
10962	10962 (2019-08-25)60sec.agd	60	0	0		8/29/2019 5:29:00 PM	8/29/2019 5:39:00 PM	10	22493	14670	17378	2249.3	1467	1737.8	2565	1694	2001	2249.3	1467	1737.8	31986.5	3206.5	3525.2	3198.7	705	70.5	84	70.5	34.6	79	10	10	1
10640	10640 (2019-05-26)60sec.agd	60	0	0		5/28/2019 4:34:00 PM	5/28/2019 4:48:00 PM	14	41175	37506	19715	2941.1	2679	1408.2	3495	3266	2003	2941.1	2679	1408.2	59082.7	4237.4	4873.6	4220.2	1563	111.6	123	111.6	0	0	14	14	1
10640	10640 (2019-05-26)60sec.agd	60	0	0		5/31/2019 5:58:00 AM	5/31/2019 6:09:00 AM	11	23316	13683	21615	2119.6	1243.9	1965	2968	1752	2728	2119.6	1243.9	1965	34613.1	3163.0	4031.3	3146.6	335	30.5	46	30.5	0	0	11	11	1
10134	10134 (2019-03-31)60sec.agd	60	0	0		4/1/2019 5:34:00 PM	4/1/2019 5:50:00 PM	16	45080	33911	26500	2817.5	2119.4	1656.3	3506	2673	2404	2817.5	2119.4	1656.3	62325.1	3920.1	4611.7	3895.3	1569	98.1	113	98.1	9.1	58	16	16	1
10134	10134 (2019-03-31)60sec.agd	60	0	0		4/5/2019 6:26:00 AM	4/5/2019 6:42:00 AM	16	54799	40851	40315	3424.9	2553.2	2519.7	4607	3025	3063	3424.9	2553.2	2519.7	79353.9	4995.2	5973	4959.6	1645	102.8	121	102.8	0	0	16	16	1
10134	10134 (2019-03-31)60sec.agd	60	0	0		4/5/2019 7:26:00 AM	4/5/2019 7:36:00 AM	10	25610	23839	18850	2561	2383.9	1885	3323	3130	2676	2561	2383.9	1885	39742.8	4012.5	4826	3974.3	684	68.4	107	68.4	5.2	52	10	10	1
10134	10134 (2019-03-31)60sec.agd	60	0	0		4/6/2019 6:29:00 AM	4/6/2019 6:45:00 AM	16	57795	38904	48348	3612.2	2431.5	3021.8	5818	3508	5136	3612.2	2431.5	3021.8	84801.6	5332.1	8125.8	5300.1	1569	98.1	122	98.1	0	0	16	16	1
10134	10134 (2019-03-31)60sec.agd	60	0	0		4/6/2019 1:11:00 PM	4/6/2019 1:27:00 PM	16	48393	28952	30424	3024.6	1809.5	1901.5	3831	2390	2665	3024.6	1809.5	1901.5	64075.9	4046.8	4851.1	4004.7	1610	100.6	115	100.6	379.5	2504	16	16	1
10134	10134 (2019-03-31)60sec.agd	60	0	0		4/6/2019 1:30:00 PM	4/6/2019 1:44:00 PM	14	38324	22116	25261	2737.4	1579.7	1804.4	3875	1928	2485	2737.4	1579.7	1804.4	50950.6	3681.9	4835.4	3639.3	1253	89.5	117	89.5	1431.1	2441	14	14	1
10083	10083 (2019-03-24)60sec.agd	60	0	0		3/25/2019 8:16:00 AM	3/25/2019 8:30:00 AM	14	28064	28269	3194	2004.6	2019.2	228.1	2425	2447	444	2004.6	2019.2	228.1	39961.6	2861.0	3348.1	2854.4	1242	88.7	102	88.7	0	0	14	14	1
10132	10132 (2019-03-31)60sec.agd	60	0	0		4/4/2019 2:26:00 PM	4/4/2019 2:37:00 PM	11	23096	21472	30244	2099.6	1952	2749.5	2679	3159	3953	2099.6	1952	2749.5	43694.1	4017.3	5199.1	3972.2	599	54.5	110	54.5	505.3	1139	11	11	1
10132	10132 (2019-03-31)60sec.agd	60	0	0		4/4/2019 5:23:00 PM	4/4/2019 5:33:00 PM	10	22157	16569	24779	2215.7	1656.9	2477.9	3657	2682	3345	2215.7	1656.9	2477.9	37141.1	3771.1	5327.5	3714.1	483	48.3	86	48.3	207.4	406	10	10	1
10099	10099 (2019-03-17)60sec.agd	60	0	0		3/18/2019 7:05:00 AM	3/18/2019 7:15:00 AM	10	23915	15253	22789	2391.5	1525.3	2278.9	3409	1791	3495	2391.5	1525.3	2278.9	36385.7	3734.8	4369.1	3638.6	790	79	104	79	0	0	10	10	1
10271	10271 (2019-03-31)60sec.agd	60	0	0		4/3/2019 1:16:00 PM	4/3/2019 1:29:00 PM	13	35479	22583	17599	2729.2	1737.2	1353.8	3280	2125	1650	2729.2	1737.2	1353.8	45590.3	3511.8	4121.1	3506.9	1287	99	112	99	172	324	13	13	1
10271	10271 (2019-03-31)60sec.agd	60	0	0		4/5/2019 7:35:00 PM	4/5/2019 7:45:00 PM	10	22646	17700	3100	2264.6	1770	310	3391	2469	603	2264.6	1770	310	28909.2	2898.7	4200	2890.9	860	86	112	86	0	0	10	10	1
10788	10788 (2019-08-11)60sec.agd	60	0	0		8/12/2019 8:32:00 PM	8/12/2019 9:02:00 PM	30	120585	73925	20068	4019.5	2464.2	668.9	4876	3059	1511	4019.5	2464.2	668.9	142857.9	4798.9	5457.7	4761.9	3359	112	117	112	0	0	30	30	1
10788	10788 (2019-08-11)60sec.agd	60	0	0		8/13/2019 8:39:00 PM	8/13/2019 8:54:00 PM	15	46010	40052	2752	3067.3	2670.1	183.5	3462	3045	940	3067.3	2670.1	183.5	61062.7	4080.9	4611.5	4070.8	1561	104.1	111	104.1	0	0	15	15	1
10788	10788 (2019-08-11)60sec.agd	60	0	0		8/13/2019 8:56:00 PM	8/13/2019 9:06:00 PM	10	27591	24881	820	2759.1	2488.1	82	3407	3170	301	2759.1	2488.1	82	37161.8	3720.5	4653.8	3716.2	949	94.9	110	94.9	0	0	10	10	1
10788	10788 (2019-08-11)60sec.agd	60	0	0		8/14/2019 6:49:00 AM	8/14/2019 7:03:00 AM	14	32525	34180	2422	2323.2	2441.4	173	2849	2821	463	2323.2	2441.4	173	47244.2	3378.8	3995.2	3374.6	1361	97.2	109	97.2	0	0	14	14	1
10788	10788 (2019-08-11)60sec.agd	60	0	0		8/15/2019 6:55:00 AM	8/15/2019 7:14:00 AM	19	48320	43846	1570	2543.2	2307.7	82.6	3055	2703	205	2543.2	2307.7	82.6	65266.8	3436.9	4028	3435.1	1841	96.9	111	96.9	16.6	119	19	19	1
10614	10614 (2019-05-19)60sec.agd	60	0	0		5/20/2019 9:07:00 AM	5/20/2019 9:33:00 AM	26	120624	57220	64932	4639.4	2200.8	2497.4	7754	5193	3768	4639.4	2200.8	2497.4	148460.2	5762.7	9877.1	5710	3377	129.9	147	129.9	0	0	26	26	1
10614	10614 (2019-05-19)60sec.agd	60	0	0		5/24/2019 6:28:00 PM	5/24/2019 7:20:00 PM	52	291729	71377	105607	5610.2	1372.6	2030.9	7666	1958	2741	5610.2	1372.6	2030.9	318360.4	6137.2	8148.9	6122.3	5164	99.3	118	99.3	0.4	21	52	52	1
10657	10657 (2019-11-03)60sec.agd	60	0	0		11/4/2019 10:16:00 AM	11/4/2019 10:26:00 AM	10	27376	31865	14796	2737.6	3186.5	1479.6	3048	3400	1611	2737.6	3186.5	1479.6	44539.3	4455.1	4805.6	4453.9	1126	112.6	118	112.6	32.4	64	10	10	1
10657	10657 (2019-11-03)60sec.agd	60	0	0		11/4/2019 12:15:00 PM	11/4/2019 12:44:00 PM	29	77805	68214	24829	2682.9	2352.2	856.2	3239	2977	1727	2682.9	2352.2	856.2	106410.7	3695.4	4443.7	3669.3	3083	106.3	120	106.3	3.8	52	29	29	1
10657	10657 (2019-11-03)60sec.agd	60	0	0		11/6/2019 4:48:00 PM	11/6/2019 4:59:00 PM	11	27073	21815	17675	2461.2	1983.2	1606.8	2871	2258	1751	2461.2	1983.2	1606.8	39003.2	3549.6	4000.2	3545.7	1173	106.6	112	106.6	0	0	11	11	1
10657	10657 (2019-11-03)60sec.agd	60	0	0		11/8/2019 7:47:00 AM	11/8/2019 7:57:00 AM	10	21624	24879	5689	2162.4	2487.9	568.9	2742	2737	769	2162.4	2487.9	568.9	33450.4	3349.2	3949.8	3345	1113	111.3	117	111.3	0	0	10	10	1
10657	10657 (2019-11-03)60sec.agd	60	0	0		11/9/2019 10:01:00 AM	11/9/2019 10:12:00 AM	11	32576	25224	15533	2961.5	2293.1	1412.1	3377	2541	1673	2961.5	2293.1	1412.1	44030.9	4008.1	4457.7	4002.8	1190	108.2	115	108.2	20.2	59	11	11	1
10143	10143 (2019-04-28)60sec.agd	60	0	0		4/30/2019 9:51:00 AM	4/30/2019 10:08:00 AM	17	66968	28595	13968	3939.3	1682.1	821.6	4877	2664	1204	3939.3	1682.1	821.6	74145.1	4378.0	5650	4361.5	1922	113.1	132	113.1	0	0	17	17	1
10143	10143 (2019-04-28)60sec.agd	60	0	0		4/30/2019 1:04:00 PM	4/30/2019 1:28:00 PM	24	64131	50452	16210	2672.1	2102.2	675.4	3283	2524	1688	2672.1	2102.2	675.4	83192.3	3494.9	4133.6	3466.3	2448	102	111	102	132.6	227	24	24	1
10143	10143 (2019-04-28)60sec.agd	60	0	0		5/1/2019 3:24:00 PM	5/1/2019 3:46:00 PM	22	97870	51949	14583	4448.6	2361.3	662.9	5846	3646	1258	4448.6	2361.3	662.9	111758.2	5099.5	6767	5079.9	2468	112.2	128	112.2	893.5	1336	22	22	1
10143	10143 (2019-04-28)60sec.agd	60	0	0		5/1/2019 4:00:00 PM	5/1/2019 4:26:00 PM	26	99222	57920	25027	3816.2	2227.7	962.6	4951	3315	1666	3816.2	2227.7	962.6	117584.4	4548.6	5967.9	4522.5	2772	106.6	122	106.6	97	196	26	26	1
10143	10143 (2019-04-28)60sec.agd	60	0	0		5/2/2019 9:54:00 AM	5/2/2019 10:10:00 AM	16	68919	44151	9954	4307.4	2759.4	622.1	5154	3971	1396	4307.4	2759.4	622.1	82451.3	5203.7	6516.9	5153.2	1890	118.1	135	118.1	123.7	226	16	16	1
10143	10143 (2019-04-28)60sec.agd	60	0	0		5/2/2019 1:12:00 PM	5/2/2019 1:24:00 PM	12	45019	27487	2705	3751.6	2290.6	225.4	4484	3021	433	3751.6	2290.6	225.4	52816.3	4408.5	5407.3	4401.4	1359	113.3	120	113.3	104.5	148	12	12	1
10143	10143 (2019-04-28)60sec.agd	60	0	0		5/2/2019 1:27:00 PM	5/2/2019 1:37:00 PM	10	33560	22026	2967	3356	2202.6	296.7	4809	3296	675	3356	2202.6	296.7	40252	4047.9	5832.5	4025.2	960	96	122	96	73.2	132	10	10	1
10143	10143 (2019-04-28)60sec.agd	60	0	0		5/2/2019 7:22:00 PM	5/2/2019 7:56:00 PM	34	163863	109721	100041	4819.5	3227.1	2942.4	8388	6156	4759	4819.5	3227.1	2942.4	221128.9	6633.9	10708.8	6503.8	3490	102.6	133	102.6	0	0	34	34	1
10143	10143 (2019-04-28)60sec.agd	60	0	0		5/3/2019 3:24:00 PM	5/3/2019 3:47:00 PM	23	111489	54326	17745	4847.3	2362	771.5	6787	3437	1367	4847.3	2362	771.5	125283.7	5457.4	7638	5447.1	2486	108.1	127	108.1	271.7	909	23	23	1
10225	10225 (2019-06-09)60sec.agd	60	0	0		6/11/2019 7:48:00 PM	6/11/2019 8:27:00 PM	39	109303	96831	21676	2802.6	2482.8	555.8	3496	2936	932	2802.6	2482.8	555.8	147625.3	3791.1	4588.5	3785.3	3784	97	109	97	0	0	39	39	1
10674	10674 (2019-09-29)60sec.agd	60	0	0		10/2/2019 2:54:00 PM	10/2/2019 3:06:00 PM	12	29510	7131	25852	2459.2	594.3	2154.3	3608	1299	2633	2459.2	594.3	2154.3	39875	3358.0	4534.5	3322.9	1102	91.8	122	91.8	161.3	442	12	12	1
10116	10116 (2019-03-24)60sec.agd	60	0	0		3/25/2019 7:09:00 PM	3/25/2019 8:00:00 PM	51	144245	131051	48006	2828.3	2569.6	941.3	3380	3047	1286	2828.3	2569.6	941.3	200712.6	3944.5	4476.8	3935.5	6222	122	128	122	0	0	51	51	1
10116	10116 (2019-03-24)60sec.agd	60	0	0		3/27/2019 5:39:00 PM	3/27/2019 5:50:00 PM	11	24827	20906	15124	2257	1900.5	1374.9	2893	2419	1751	2257	1900.5	1374.9	35807.5	3274.8	3999.4	3255.2	1108	100.7	122	100.7	0	0	11	11	1
10116	10116 (2019-03-24)60sec.agd	60	0	0		3/27/2019 7:19:00 PM	3/27/2019 8:10:00 PM	51	141347	120546	80120	2771.5	2363.6	1571	3376	2970	1804	2771.5	2363.6	1571	202310.5	3973.9	4738.3	3966.9	6178	121.1	128	121.1	0	0	51	51	1
10116	10116 (2019-03-24)60sec.agd	60	0	0		3/28/2019 5:51:00 PM	3/28/2019 6:04:00 PM	13	29676	32072	17730	2282.8	2467.1	1363.8	2647	2829	1711	2282.8	2467.1	1363.8	47155.4	3636.7	4112.4	3627.3	1305	100.4	113	100.4	0	0	13	13	1
10116	10116 (2019-03-24)60sec.agd	60	0	0		3/29/2019 6:19:00 AM	3/29/2019 6:29:00 AM	10	21560	22343	9814	2156	2234.3	981.4	2879	3076	1304	2156	2234.3	981.4	32563.1	3268.4	3922.9	3256.3	922	92.2	119	92.2	0	0	10	10	1
11034	11034 (2019-06-02)60sec.agd	60	0	0		6/4/2019 10:12:00 AM	6/4/2019 10:25:00 AM	13	37084	11242	18563	2852.6	864.8	1427.9	3729	2759	3159	2852.6	864.8	1427.9	42967.3	3540.5	4518.4	3305.2	551	42.4	66	42.4	0	0	13	13	1
10606	10606 (2019-08-18)60sec.agd	60	0	0		8/19/2019 2:16:00 PM	8/19/2019 2:30:00 PM	14	37623	23872	27475	2687.4	1705.1	1962.5	3666	2160	2937	2687.4	1705.1	1962.5	52347.3	3761.2	4666.4	3739.1	416	29.7	39	29.7	30.3	97	14	14	1
10606	10606 (2019-08-18)60sec.agd	60	0	0		8/21/2019 12:34:00 PM	8/21/2019 12:44:00 PM	10	20747	18764	28435	2074.7	1876.4	2843.5	2435	2124	3365	2074.7	1876.4	2843.5	39888.3	3998.6	4606.6	3988.8	511	51.1	57	51.1	0	0	10	10	1
10606	10606 (2019-08-18)60sec.agd	60	0	0		8/21/2019 12:52:00 PM	8/21/2019 1:03:00 PM	11	27559	23581	28515	2505.4	2143.7	2592.3	2995	2437	2996	2505.4	2143.7	2592.3	46137.5	4204.0	4696.1	4194.3	534	48.5	55	48.5	0	0	11	11	1
10015	10015 (2019-03-10)60sec.agd	60	0	0		3/12/2019 6:32:00 PM	3/12/2019 6:45:00 PM	13	34241	6437	12861	2633.9	495.2	989.3	4138	735	1285	2633.9	495.2	989.3	37138.7	2872.0	4380.1	2856.8	1318	101.4	119	101.4	0	0	13	13	1
10015	10015 (2019-03-10)60sec.agd	60	0	0		3/12/2019 7:22:00 PM	3/12/2019 7:41:00 PM	19	61709	18749	18144	3247.8	986.8	954.9	3799	1343	1251	3247.8	986.8	954.9	66998	3532.7	4095.5	3526.2	2092	110.1	121	110.1	0	0	19	19	1
10931	10931 (2019-03-24)60sec.agd	60	0	0		3/26/2019 11:21:00 AM	3/26/2019 11:31:00 AM	10	20067	24947	2627	2006.7	2494.7	262.7	2110	2740	428	2006.7	2494.7	262.7	32123.8	3214.9	3379.4	3212.4	1082	108.2	112	108.2	227.2	542	10	10	1
10931	10931 (2019-03-24)60sec.agd	60	0	0		3/26/2019 12:22:00 PM	3/26/2019 12:32:00 PM	10	20962	25334	2104	2096.2	2533.4	210.4	2392	2871	353	2096.2	2533.4	210.4	32949.1	3299.7	3574	3294.9	1013	101.3	115	101.3	128.9	252	10	10	1
10454	10454 (2019-11-03)60sec.agd	60	0	0		11/6/2019 7:35:00 PM	11/6/2019 7:45:00 PM	10	28355	14673	20978	2835.5	1467.3	2097.8	5194	2115	3333	2835.5	1467.3	2097.8	38201.8	3877.3	6101.7	3820.2	946	94.6	134	94.6	0	0	10	10	1
10461	10461 (2019-10-20)60sec.agd	60	0	0		10/21/2019 8:03:00 AM	10/21/2019 8:27:00 AM	24	73324	47409	34865	3055.2	1975.4	1452.7	3804	2390	1811	3055.2	1975.4	1452.7	94019.1	3926.0	4675.1	3917.5	2903	121	128	121	42	146	24	24	1
10461	10461 (2019-10-20)60sec.agd	60	0	0		10/21/2019 9:19:00 AM	10/21/2019 9:36:00 AM	17	71864	68839	74008	4227.3	4049.4	4353.4	7310	8408	6134	4227.3	4049.4	4353.4	124017.8	7464.7	11416	7295.2	1437	84.5	123	84.5	0	0	17	17	1
10461	10461 (2019-10-20)60sec.agd	60	0	0		10/21/2019 9:39:00 AM	10/21/2019 9:52:00 AM	13	44547	47138	49674	3426.7	3626	3821.1	5533	5328	4732	3426.7	3626	3821.1	81694.1	6415.7	8671.3	6284.2	1183	91	124	91	0	0	13	13	1
10461	10461 (2019-10-20)60sec.agd	60	0	0		10/21/2019 9:53:00 AM	10/21/2019 10:03:00 AM	10	29823	40633	32268	2982.3	4063.3	3226.8	4012	5450	3931	2982.3	4063.3	3226.8	59847.1	6014.5	7792.4	5984.7	878	87.8	125	87.8	0	0	10	10	1
10461	10461 (2019-10-20)60sec.agd	60	0	0		10/21/2019 10:04:00 AM	10/21/2019 10:14:00 AM	10	42529	30551	28727	4252.9	3055.1	2872.7	9257	4464	3702	4252.9	3055.1	2872.7	59727	6242.6	10179.8	5972.7	830	83	136	83	0	0	10	10	1
10461	10461 (2019-10-20)60sec.agd	60	0	0		10/21/2019 12:16:00 PM	10/21/2019 12:26:00 PM	10	24538	10873	12251	2453.8	1087.3	1225.1	3406	1180	1892	2453.8	1087.3	1225.1	29502.9	2973.3	3874	2950.3	214	21.4	30	21.4	0	0	10	10	1
10461	10461 (2019-10-20)60sec.agd	60	0	0		10/21/2019 1:20:00 PM	10/21/2019 1:34:00 PM	14	36590	16844	20237	2613.6	1203.1	1445.5	3681	1731	2392	2613.6	1203.1	1445.5	45078.6	3250.5	4537.5	3219.9	246	17.6	29	17.6	0	0	14	14	1
10461	10461 (2019-10-20)60sec.agd	60	0	0		10/21/2019 2:02:00 PM	10/21/2019 2:12:00 PM	10	25701	16286	14489	2570.1	1628.6	1448.9	3562	2108	1746	2570.1	1628.6	1448.9	33700.2	3397.8	4325.2	3370	218	21.8	28	21.8	0	0	10	10	1
10461	10461 (2019-10-20)60sec.agd	60	0	0		10/21/2019 4:37:00 PM	10/21/2019 4:47:00 PM	10	26083	14995	22670	2608.3	1499.5	2267	3275	1715	2742	2608.3	1499.5	2267	37671	3781.9	4395.7	3767.1	680	68	112	68	0	0	10	10	1
10461	10461 (2019-10-20)60sec.agd	60	0	0		10/22/2019 9:14:00 AM	10/22/2019 9:33:00 AM	19	63833	66113	60450	3359.6	3479.6	3181.6	4716	5295	6229	3359.6	3479.6	3181.6	109999	5862.5	8942.2	5789.4	1750	92.1	126	92.1	0	0	19	19	1
10461	10461 (2019-10-20)60sec.agd	60	0	0		10/22/2019 9:48:00 AM	10/22/2019 10:00:00 AM	12	34415	39140	37644	2867.9	3261.7	3137	4575	5305	4276	2867.9	3261.7	3137	64291.5	5405.9	7737.3	5357.6	870	72.5	115	72.5	0	0	12	12	1
10461	10461 (2019-10-20)60sec.agd	60	0	0		10/22/2019 1:11:00 PM	10/22/2019 1:21:00 PM	10	27216	17544	20404	2721.6	1754.4	2040.4	3117	1983	2300	2721.6	1754.4	2040.4	38273	3836.7	4114.9	3827.3	1007	100.7	121	100.7	0	0	10	10	1
10461	10461 (2019-10-20)60sec.agd	60	0	0		10/22/2019 1:25:00 PM	10/22/2019 1:35:00 PM	10	23373	17725	16353	2337.3	1772.5	1635.3	2590	1895	1869	2337.3	1772.5	1635.3	33584.1	3363.6	3615.8	3358.4	625	62.5	81	62.5	0	0	10	10	1
10461	10461 (2019-10-20)60sec.agd	60	0	0		10/22/2019 5:06:00 PM	10/22/2019 5:19:00 PM	13	31300	19780	20677	2407.7	1521.5	1590.5	2846	1772	1998	2407.7	1521.5	1590.5	42408.5	3270.4	3737.5	3262.2	1396	107.4	115	107.4	12.1	99	13	13	1
10461	10461 (2019-10-20)60sec.agd	60	0	0		10/23/2019 8:55:00 AM	10/23/2019 9:07:00 AM	12	32150	21245	15428	2679.2	1770.4	1285.7	3154	1955	1618	2679.2	1770.4	1285.7	41509	3464.4	4020.8	3459.1	1365	113.8	125	113.8	4.8	57	12	12	1
10461	10461 (2019-10-20)60sec.agd	60	0	0		10/23/2019 9:14:00 AM	10/23/2019 9:26:00 AM	12	32540	20951	18482	2711.7	1745.9	1540.2	3254	2120	2014	2711.7	1745.9	1540.2	42888	3584.2	4374.8	3574	1388	115.7	128	115.7	0	0	12	12	1
10461	10461 (2019-10-20)60sec.agd	60	0	0		10/23/2019 9:41:00 AM	10/23/2019 9:52:00 AM	11	26191	16733	15593	2381	1521.2	1417.5	2882	1966	1750	2381	1521.2	1417.5	34772.2	3165.4	3893.4	3161.1	1169	106.3	126	106.3	0	0	11	11	1
10461	10461 (2019-10-20)60sec.agd	60	0	0		10/24/2019 9:19:00 AM	10/24/2019 9:32:00 AM	13	40523	36493	36028	3117.2	2807.2	2771.4	5236	3943	3922	3117.2	2807.2	2771.4	65359.5	5099.2	7254.8	5027.7	1213	93.3	134	93.3	0	0	13	13	1
10461	10461 (2019-10-20)60sec.agd	60	0	0		10/24/2019 9:38:00 AM	10/24/2019 9:52:00 AM	14	48888	37004	43548	3492	2643.1	3110.6	6887	4619	4849	3492	2643.1	3110.6	75204.8	5457.8	9135.1	5371.8	1028	73.4	123	73.4	0	0	14	14	1
10461	10461 (2019-10-20)60sec.agd	60	0	0		10/24/2019 2:09:00 PM	10/24/2019 2:20:00 PM	11	29317	16474	27053	2665.2	1497.6	2459.4	3412	1642	2800	2665.2	1497.6	2459.4	43159.5	3941.8	4214	3923.6	1228	111.6	120	111.6	0	0	11	11	1
10461	10461 (2019-10-20)60sec.agd	60	0	0		10/24/2019 2:32:00 PM	10/24/2019 2:43:00 PM	11	28074	17953	22406	2552.2	1632.1	2036.9	3118	1894	2500	2552.2	1632.1	2036.9	40155.8	3667.0	4188.2	3650.5	1155	105	114	105	0	0	11	11	1
10461	10461 (2019-10-20)60sec.agd	60	0	0		10/25/2019 9:22:00 AM	10/25/2019 9:34:00 AM	12	41265	43441	47418	3438.8	3620.1	3951.5	6450	4991	5208	3438.8	3620.1	3951.5	76409.3	6469.3	9299.2	6367.4	871	72.6	93	72.6	0	0	12	12	1
10461	10461 (2019-10-20)60sec.agd	60	0	0		10/25/2019 9:36:00 AM	10/25/2019 9:52:00 AM	16	51296	50754	60361	3206	3172.1	3772.6	5857	4506	4664	3206	3172.1	3772.6	94078.2	5955.7	8223.4	5879.9	1210	75.6	103	75.6	0	0	16	16	1
10272	10272 (2019-03-31)60sec.agd	60	0	0		4/1/2019 6:27:00 PM	4/1/2019 6:37:00 PM	10	30665	20782	16336	3066.5	2078.2	1633.6	4185	2833	2213	3066.5	2078.2	1633.6	40485.8	4060.0	5358	4048.6	1115	111.5	133	111.5	0	0	10	10	1
10272	10272 (2019-03-31)60sec.agd	60	0	0		4/1/2019 6:49:00 PM	4/1/2019 7:00:00 PM	11	30310	23786	16546	2755.5	2162.4	1504.2	3215	2528	1852	2755.5	2162.4	1504.2	41931.4	3822.4	4296.2	3811.9	1139	103.5	118	103.5	0	0	11	11	1
10272	10272 (2019-03-31)60sec.agd	60	0	0		4/1/2019 7:20:00 PM	4/1/2019 7:32:00 PM	12	35558	40771	36704	2963.2	3397.6	3058.7	4135	5145	4290	2963.2	3397.6	3058.7	65374.5	5506.5	7562.7	5447.9	607	50.6	69	50.6	0	0	12	12	1
10272	10272 (2019-03-31)60sec.agd	60	0	0		4/2/2019 6:39:00 PM	4/2/2019 6:55:00 PM	16	40911	39852	21335	2556.9	2490.8	1333.4	4277	3913	3623	2556.9	2490.8	1333.4	60967.8	3872.5	5805.2	3810.5	1451	90.7	124	90.7	0	0	16	16	1
10272	10272 (2019-03-31)60sec.agd	60	0	0		4/2/2019 7:18:00 PM	4/2/2019 7:29:00 PM	11	34120	29971	28638	3101.8	2724.6	2603.5	5291	5026	5573	3101.8	2724.6	2603.5	53689.6	4982.3	7973.1	4880.9	509	46.3	71	46.3	0	0	11	11	1
10272	10272 (2019-03-31)60sec.agd	60	0	0		4/2/2019 7:31:00 PM	4/2/2019 7:43:00 PM	12	31189	24621	27847	2599.1	2051.8	2320.6	4470	3632	4305	2599.1	2051.8	2320.6	48522.2	4183.1	6516.9	4043.5	319	26.6	47	26.6	0	0	12	12	1
10272	10272 (2019-03-31)60sec.agd	60	0	0		4/6/2019 4:12:00 PM	4/6/2019 4:23:00 PM	11	54562	37931	44050	4960.2	3448.3	4004.5	7703	6063	7897	4960.2	3448.3	4004.5	79725.6	7401.6	11184.4	7247.8	685	62.3	93	62.3	0	0	11	11	1
10475	10475 (2019-10-27)60sec.agd	60	0	0		10/28/2019 8:05:00 PM	10/28/2019 8:22:00 PM	17	73804	20699	43226	4341.4	1217.6	2542.7	6622	1657	3290	4341.4	1217.6	2542.7	87999.8	5199.1	7515.9	5176.5	1372	80.7	119	80.7	0	0	17	17	1
10475	10475 (2019-10-27)60sec.agd	60	0	0		11/2/2019 8:55:00 AM	11/2/2019 9:08:00 AM	13	30266	23951	33702	2328.2	1842.4	2592.5	3267	2820	3405	2328.2	1842.4	2592.5	51239.7	3969.6	5286.4	3941.5	594	45.7	65	45.7	638.3	3597	13	13	1
10984	10984 (2019-10-06)60sec.agd	60	0	0		10/16/2019 11:47:00 AM	10/16/2019 11:57:00 AM	10	28369	10760	8358	2836.9	1076	835.8	4714	1598	1354	2836.9	1076	835.8	31471.2	3196.3	5073.4	3147.1	787	78.7	121	78.7	0	0	10	10	1
10984	10984 (2019-10-06)60sec.agd	60	0	0		10/18/2019 6:06:00 PM	10/18/2019 6:23:00 PM	17	40419	1590	16227	2377.6	93.5	954.5	2852	462	1499	2377.6	93.5	954.5	43583.7	2576.9	3176.3	2563.7	1704	100.2	110	100.2	0	0	17	17	1
10684	10684 (2019-11-03)60sec.agd	60	0	0		11/3/2019 6:11:00 PM	11/3/2019 6:24:00 PM	13	26998	30374	8935	2076.8	2336.5	687.3	2308	2574	842	2076.8	2336.5	687.3	41609	3206.2	3511.9	3200.7	1134	87.2	99	87.2	0	0	13	13	1
10684	10684 (2019-11-03)60sec.agd	60	0	0		11/4/2019 4:39:00 AM	11/4/2019 4:56:00 AM	17	54065	18453	8259	3180.3	1085.5	485.8	3894	1287	764	3180.3	1085.5	485.8	57721.3	3412.2	4108.2	3395.4	1877	110.4	130	110.4	0	0	17	17	1
10684	10684 (2019-11-03)60sec.agd	60	0	0		11/4/2019 5:24:00 AM	11/4/2019 5:43:00 AM	19	64679	27167	5104	3404.2	1429.8	268.6	3812	1824	696	3404.2	1429.8	268.6	70338.3	3715.5	4065	3702	2311	121.6	131	121.6	0	0	19	19	1
10684	10684 (2019-11-03)60sec.agd	60	0	0		11/4/2019 6:27:00 AM	11/4/2019 6:40:00 AM	13	43710	17326	5539	3362.3	1332.8	426.1	3931	1825	864	3362.3	1332.8	426.1	47343.8	3654.0	4137.9	3641.8	1581	121.6	133	121.6	138.5	422	13	13	1
10684	10684 (2019-11-03)60sec.agd	60	0	0		11/4/2019 8:19:00 AM	11/4/2019 8:44:00 AM	25	80807	20601	24981	3232.3	824	999.2	4149	1205	1512	3232.3	824	999.2	87053	3495.7	4569.3	3482.1	2846	113.8	133	113.8	339.2	643	25	25	1
10684	10684 (2019-11-03)60sec.agd	60	0	0		11/4/2019 1:04:00 PM	11/4/2019 1:20:00 PM	16	36231	37387	6353	2264.4	2336.7	397.1	2574	2773	541	2264.4	2336.7	397.1	52448.4	3284.8	3623.9	3278	1728	108	122	108	427.2	735	16	16	1
10684	10684 (2019-11-03)60sec.agd	60	0	0		11/6/2019 6:27:00 AM	11/6/2019 6:41:00 AM	14	38202	23055	10179	2728.7	1646.8	727.1	3198	1918	1108	2728.7	1646.8	727.1	45766.1	3276.7	3726.3	3269	1630	116.4	129	116.4	78.7	286	14	14	1
10684	10684 (2019-11-03)60sec.agd	60	0	0		11/6/2019 8:06:00 AM	11/6/2019 8:18:00 AM	12	24497	31626	10420	2041.4	2635.5	868.3	2213	2997	1189	2041.4	2635.5	868.3	41338.6	3450.4	3816.2	3444.9	1304	108.7	122	108.7	209.8	879	12	12	1
10684	10684 (2019-11-03)60sec.agd	60	0	0		11/6/2019 11:07:00 AM	11/6/2019 11:24:00 AM	17	38992	42417	24362	2293.6	2495.1	1433.1	2545	2899	2313	2293.6	2495.1	1433.1	62554.7	3712.4	3975.3	3679.7	1699	99.9	130	99.9	0	0	17	17	1
10684	10684 (2019-11-03)60sec.agd	60	0	0		11/7/2019 8:10:00 AM	11/7/2019 8:23:00 AM	13	28953	34334	26288	2227.2	2641.1	2022.2	2368	3016	2170	2227.2	2641.1	2022.2	52040	4007.0	4380.6	4003.1	921	70.8	80	70.8	356.2	1100	13	13	1
10684	10684 (2019-11-03)60sec.agd	60	0	0		11/7/2019 6:51:00 PM	11/7/2019 7:08:00 PM	17	57794	26008	55276	3399.6	1529.9	3251.5	3898	1898	3904	3399.6	1529.9	3251.5	84095.2	4952.4	5622.7	4946.8	1499	88.2	126	88.2	0	0	17	17	1
10684	10684 (2019-11-03)60sec.agd	60	0	0		11/8/2019 6:43:00 AM	11/8/2019 6:57:00 AM	14	40422	20598	6878	2887.3	1471.3	491.3	3205	1766	845	2887.3	1471.3	491.3	45886	3292.9	3623.4	3277.6	1599	114.2	124	114.2	779.9	2029	14	14	1
10684	10684 (2019-11-03)60sec.agd	60	0	0		11/8/2019 8:04:00 AM	11/8/2019 8:19:00 AM	15	44680	17245	2537	2978.7	1149.7	169.1	3776	1498	460	2978.7	1149.7	169.1	47959.7	3212.0	4010.7	3197.3	1588	105.9	132	105.9	346.7	1441	15	15	1
10684	10684 (2019-11-03)60sec.agd	60	0	0		11/8/2019 11:25:00 AM	11/8/2019 11:39:00 AM	14	40154	8537	16229	2868.1	609.8	1159.2	3512	950	1310	2868.1	609.8	1159.2	44143	3164.4	3771.6	3153.1	1517	108.4	119	108.4	2979.9	4860	14	14	1
10684	10684 (2019-11-03)60sec.agd	60	0	0		11/8/2019 12:23:00 PM	11/8/2019 12:39:00 PM	16	46983	18304	13225	2936.4	1144	826.6	3373	1563	1088	2936.4	1144	826.6	52128.1	3269.5	3723	3258	1754	109.6	125	109.6	761.4	1619	16	16	1
10684	10684 (2019-11-03)60sec.agd	60	0	0		11/9/2019 4:55:00 AM	11/9/2019 5:15:00 AM	20	44581	53498	21938	2229.1	2674.9	1096.9	2602	3311	1786	2229.1	2674.9	1096.9	73012.2	3672.1	4149.9	3650.6	2112	105.6	122	105.6	0	0	20	20	1
10881	10881(2019-07-28)60sec.agd	60	0	0		7/28/2019 9:13:00 PM	7/28/2019 9:24:00 PM	11	31505	13213	27478	2864.1	1201.2	2498	4911	1791	4059	2864.1	1201.2	2498	43842.8	4073.4	5985	3985.7	928	84.4	113	84.4	0	0	11	11	1
10881	10881(2019-07-28)60sec.agd	60	0	0		7/31/2019 9:04:00 PM	7/31/2019 9:15:00 PM	11	28622	16073	17118	2602	1461.2	1556.2	3444	1922	2966	2602	1461.2	1556.2	37021.4	3400.7	4858.6	3365.6	1003	91.2	101	91.2	0	0	11	11	1
10881	10881(2019-07-28)60sec.agd	60	0	0		8/2/2019 11:44:00 AM	8/2/2019 12:00:00 PM	16	49359	30270	16601	3084.9	1891.9	1037.6	4277	2496	1572	3084.9	1891.9	1037.6	60234.4	3778.5	4997.6	3764.7	1794	112.1	119	112.1	356.3	530	16	16	1
10881	10881(2019-07-28)60sec.agd	60	0	0		8/2/2019 12:31:00 PM	8/2/2019 12:47:00 PM	16	45187	28924	21569	2824.2	1807.8	1348.1	4184	2329	1849	2824.2	1807.8	1348.1	57824.6	3640.1	4881.6	3614	1729	108.1	121	108.1	407.3	811	16	16	1
10141	10141 (2019-04-28)60sec.agd	60	0	0		4/30/2019 4:44:00 PM	4/30/2019 4:57:00 PM	13	35949	15878	14317	2765.3	1221.4	1101.3	3567	1505	1271	2765.3	1221.4	1101.3	41826	3245.7	4037	3217.4	1280	98.5	115	98.5	53.5	76	13	13	1
10141	10141 (2019-04-28)60sec.agd	60	0	0		4/30/2019 4:59:00 PM	4/30/2019 5:11:00 PM	12	28436	15255	15392	2369.7	1271.3	1282.7	2784	1670	1352	2369.7	1271.3	1282.7	35752.4	2988.8	3462.5	2979.4	1173	97.8	107	97.8	46.8	124	12	12	1
10141	10141 (2019-04-28)60sec.agd	60	0	0		5/1/2019 5:19:00 PM	5/1/2019 5:31:00 PM	12	28028	16125	7431	2335.7	1343.8	619.3	2644	1527	803	2335.7	1343.8	619.3	33178.4	2772.8	3023.8	2764.9	1192	99.3	109	99.3	35.7	145	12	12	1
10141	10141 (2019-04-28)60sec.agd	60	0	0		5/1/2019 6:32:00 PM	5/1/2019 6:42:00 PM	10	24265	14742	7065	2426.5	1474.2	706.5	3449	3494	1025	2426.5	1474.2	706.5	29258	2974.5	4941.3	2925.8	818	81.8	110	81.8	0	0	10	10	1
10141	10141 (2019-04-28)60sec.agd	60	0	0		5/2/2019 4:49:00 PM	5/2/2019 5:18:00 PM	29	69999	35299	59577	2413.8	1217.2	2054.4	3236	1370	3099	2413.8	1217.2	2054.4	98464.7	3433.3	3948.3	3395.3	2831	97.6	113	97.6	28.3	118	29	29	1
10141	10141 (2019-04-28)60sec.agd	60	0	0		5/2/2019 5:20:00 PM	5/2/2019 5:33:00 PM	13	33266	16470	21783	2558.9	1266.9	1675.6	3246	1637	2428	2558.9	1266.9	1675.6	43039.4	3329.2	3916.1	3310.7	1271	97.8	109	97.8	25.9	82	13	13	1
10141	10141 (2019-04-28)60sec.agd	60	0	0		5/2/2019 7:13:00 PM	5/2/2019 7:37:00 PM	24	62559	32141	30703	2606.6	1339.2	1279.3	4010	2053	1837	2606.6	1339.2	1279.3	76742.1	3238.0	4461.8	3197.6	2253	93.9	113	93.9	0	0	24	24	1
10141	10141 (2019-04-28)60sec.agd	60	0	0		5/3/2019 5:14:00 PM	5/3/2019 5:31:00 PM	17	44065	20281	6710	2592.1	1193	394.7	3440	1482	800	2592.1	1193	394.7	48970.1	2906.5	3672.9	2880.6	1698	99.9	116	99.9	46	78	17	17	1
10141	10141 (2019-04-28)60sec.agd	60	0	0		5/3/2019 5:34:00 PM	5/3/2019 5:46:00 PM	12	29612	15467	6627	2467.7	1288.9	552.3	3364	1449	902	2467.7	1288.9	552.3	34059	2854.3	3693	2838.3	1193	99.4	111	99.4	9.8	58	12	12	1
10141	10141 (2019-04-28)60sec.agd	60	0	0		5/4/2019 5:06:00 PM	5/4/2019 5:33:00 PM	27	66384	40128	49435	2458.7	1486.2	1830.9	3263	1609	2288	2458.7	1486.2	1830.9	91983.2	3436.8	3932.7	3406.8	2723	100.9	112	100.9	25.7	79	27	27	1
10141	10141 (2019-04-28)60sec.agd	60	0	0		5/4/2019 5:38:00 PM	5/4/2019 5:49:00 PM	11	26716	15873	17635	2428.7	1443	1603.2	2834	1747	1800	2428.7	1443	1603.2	35730.8	3260.1	3577.3	3248.3	1103	100.3	110	100.3	5.7	36	11	11	1
10141	10141 (2019-04-28)60sec.agd	60	0	0		5/4/2019 6:11:00 PM	5/4/2019 6:21:00 PM	10	22109	14655	4323	2210.9	1465.5	432.3	2660	1662	675	2210.9	1465.5	432.3	26875	2692.0	3172.8	2687.5	950	95	106	95	0	0	10	10	1
10056	10056 (2019-03-17)60sec.agd	60	0	0		3/18/2019 8:21:00 AM	3/18/2019 8:31:00 AM	10	25073	17345	6078	2507.3	1734.5	607.8	2949	1952	1167	2507.3	1734.5	607.8	31087.7	3127.9	3499.1	3108.8	1128	112.8	139	112.8	0	0	10	10	1
10056	10056 (2019-03-17)60sec.agd	60	0	0		3/18/2019 7:37:00 PM	3/18/2019 8:01:00 PM	24	65027	27166	9120	2709.5	1131.9	380	3030	1286	950	2709.5	1131.9	380	71061.1	2972.0	3283	2960.9	3020	125.8	133	125.8	0	0	24	24	1
10056	10056 (2019-03-17)60sec.agd	60	0	0		3/19/2019 6:50:00 AM	3/19/2019 7:00:00 AM	10	22200	17678	6777	2220	1767.8	677.7	2811	2301	1019	2220	1767.8	677.7	29176.7	2927.0	3674.1	2917.7	1213	121.3	145	121.3	0	0	10	10	1
10056	10056 (2019-03-17)60sec.agd	60	0	0		3/19/2019 3:54:00 PM	3/19/2019 4:08:00 PM	14	30428	22611	14499	2173.4	1615.1	1035.6	2664	2040	1786	2173.4	1615.1	1035.6	40587.5	2912.2	3447.4	2899.1	1406	100.4	131	100.4	66.8	243	14	14	1
10056	10056 (2019-03-17)60sec.agd	60	0	0		3/19/2019 4:28:00 PM	3/19/2019 4:42:00 PM	14	31773	24984	12198	2269.5	1784.6	871.3	2991	2099	1210	2269.5	1784.6	871.3	42219.8	3030.7	3603.6	3015.7	1479	105.6	129	105.6	376.6	993	14	14	1
10056	10056 (2019-03-17)60sec.agd	60	0	0		3/20/2019 9:10:00 AM	3/20/2019 9:20:00 AM	10	24094	16422	12711	2409.4	1642.2	1271.1	3350	2246	1743	2409.4	1642.2	1271.1	31808.4	3185.8	4251.9	3180.8	704	70.4	104	70.4	77.3	151	10	10	1
10056	10056 (2019-03-17)60sec.agd	60	0	0		3/20/2019 1:41:00 PM	3/20/2019 1:51:00 PM	10	27437	17816	449	2743.7	1781.6	44.9	3232	1980	75	2743.7	1781.6	44.9	32717	3276.9	3641.3	3271.7	1402	140.2	144	140.2	0	0	10	10	1
10056	10056 (2019-03-17)60sec.agd	60	0	0		3/21/2019 6:41:00 AM	3/21/2019 6:51:00 AM	10	22813	11549	10793	2281.3	1154.9	1079.3	2722	1355	1808	2281.3	1154.9	1079.3	27754.3	2786.3	3475.3	2775.4	1012	101.2	121	101.2	0	0	10	10	1
10056	10056 (2019-03-17)60sec.agd	60	0	0		3/21/2019 7:17:00 AM	3/21/2019 7:27:00 AM	10	23701	16664	5119	2370.1	1666.4	511.9	2894	2420	870	2370.1	1666.4	511.9	29421.6	2958.8	3794.7	2942.2	1185	118.5	139	118.5	0	0	10	10	1
10056	10056 (2019-03-17)60sec.agd	60	0	0		3/21/2019 7:50:00 AM	3/21/2019 8:00:00 AM	10	30242	17043	4873	3024.2	1704.3	487.3	3565	1919	1031	3024.2	1704.3	487.3	35054.1	3520.8	4046.5	3505.4	1257	125.7	140	125.7	0	0	10	10	1
10056	10056 (2019-03-17)60sec.agd	60	0	0		3/21/2019 7:47:00 PM	3/21/2019 7:59:00 PM	12	26686	14788	9102	2223.8	1232.3	758.5	2534	1367	1271	2223.8	1232.3	758.5	31838.2	2661.9	3053.8	2653.2	1477	123.1	131	123.1	0	0	12	12	1
10110	10110 (2019-04-07)60sec.agd	60	0	0		4/9/2019 8:14:00 AM	4/9/2019 8:28:00 AM	14	40331	23398	18172	2880.8	1671.3	1298	3249	1903	1526	2880.8	1671.3	1298	50042.8	3579.4	3966.7	3574.5	1654	118.1	127	118.1	11.4	35	14	14	1
10110	10110 (2019-04-07)60sec.agd	60	0	0		4/9/2019 9:11:00 AM	4/9/2019 9:25:00 AM	14	35919	17458	19908	2565.6	1247	1422	3219	1564	1660	2565.6	1247	1422	44623.8	3196.7	3760.1	3187.4	1510	107.9	120	107.9	0	0	14	14	1
10110	10110 (2019-04-07)60sec.agd	60	0	0		4/9/2019 10:18:00 AM	4/9/2019 10:28:00 AM	10	21696	13927	13341	2169.6	1392.7	1334.1	2715	1887	1557	2169.6	1392.7	1334.1	29028.6	2937.9	3597.2	2902.9	955	95.5	127	95.5	16.9	51	10	10	1
10110	10110 (2019-04-07)60sec.agd	60	0	0		4/9/2019 5:48:00 PM	4/9/2019 6:00:00 PM	12	39268	24051	19513	3272.3	2004.3	1626.1	3744	2307	1857	3272.3	2004.3	1626.1	50011.8	4171.2	4699.5	4167.7	1407	117.3	131	117.3	8	96	12	12	1
10110	10110 (2019-04-07)60sec.agd	60	0	0		4/9/2019 6:12:00 PM	4/9/2019 6:24:00 PM	12	34927	23550	18054	2910.6	1962.5	1504.5	3280	2531	1681	2910.6	1962.5	1504.5	45830.6	3827.4	4319.2	3819.2	1412	117.7	131	117.7	19.6	106	12	12	1
10110	10110 (2019-04-07)60sec.agd	60	0	0		4/10/2019 9:25:00 AM	4/10/2019 9:53:00 AM	28	78624	59498	38150	2808	2124.9	1362.5	3170	2549	1734	2808	2124.9	1362.5	105722.1	3782.0	4135.9	3775.8	3293	117.6	127	117.6	0	0	28	28	1
10110	10110 (2019-04-07)60sec.agd	60	0	0		4/10/2019 12:13:00 PM	4/10/2019 12:28:00 PM	15	38228	17052	19790	2548.5	1136.8	1319.3	3493	1761	1697	2548.5	1136.8	1319.3	46301.1	3096.9	4126.7	3086.7	1459	97.3	124	97.3	8.5	50	15	15	1
10110	10110 (2019-04-07)60sec.agd	60	0	0		4/10/2019 12:58:00 PM	4/10/2019 1:18:00 PM	20	62737	19099	27702	3136.9	955	1385.1	4098	1273	1815	3136.9	955	1385.1	71190.6	3583.4	4447.5	3559.5	2103	105.2	121	105.2	8.8	45	20	20	1
10110	10110 (2019-04-07)60sec.agd	60	0	0		4/12/2019 10:05:00 AM	4/12/2019 10:24:00 AM	19	64440	33470	30351	3391.6	1761.6	1597.4	3979	2380	1945	3391.6	1761.6	1597.4	78701.6	4147.8	4978.7	4142.2	2227	117.2	128	117.2	0	0	19	19	1
10110	10110 (2019-04-07)60sec.agd	60	0	0		4/12/2019 11:34:00 AM	4/12/2019 11:46:00 AM	12	30936	19073	17205	2578	1589.4	1433.8	3751	2312	1919	2578	1589.4	1433.8	40209.8	3391.3	4760.9	3350.8	1133	94.4	127	94.4	0	0	12	12	1
10110	10110 (2019-04-07)60sec.agd	60	0	0		4/12/2019 3:28:00 PM	4/12/2019 3:39:00 PM	11	32190	14487	15396	2926.4	1317	1399.6	3281	1522	1663	2926.4	1317	1399.6	38511.1	3514.7	3903.2	3501	1213	110.3	121	110.3	0	0	11	11	1
10110	10110 (2019-04-07)60sec.agd	60	0	0		4/13/2019 6:55:00 PM	4/13/2019 7:12:00 PM	17	51385	29570	29083	3022.6	1739.4	1710.8	3518	2224	2133	3022.6	1739.4	1710.8	66035	3907.1	4485.3	3884.4	1953	114.9	127	114.9	0	0	17	17	1
10110	10110 (2019-04-07)60sec.agd	60	0	0		4/13/2019 7:17:00 PM	4/13/2019 7:27:00 PM	10	25157	14871	14459	2515.7	1487.1	1445.9	3406	2272	2804	2515.7	1487.1	1445.9	32605	3293.0	4300.2	3260.5	945	94.5	125	94.5	0	0	10	10	1
10110	10110 (2019-04-07)60sec.agd	60	0	0		4/13/2019 8:07:00 PM	4/13/2019 8:17:00 PM	10	27709	14967	15847	2770.9	1496.7	1584.7	3147	1655	1771	2770.9	1496.7	1584.7	35255.2	3529.5	3916	3525.5	1108	110.8	121	110.8	0	0	10	10	1
10093	10093 (2019-03-17)60sec.agd	60	0	0		3/23/2019 8:08:00 AM	3/23/2019 8:20:00 AM	12	38487	16849	18249	3207.3	1404.1	1520.8	4688	2151	4048	3207.3	1404.1	1520.8	45805.7	3941.2	5270.4	3817.1	1013	84.4	126	84.4	0	0	12	12	1
10920	10920 (2019-05-12)60sec.agd	60	0	0		5/13/2019 12:19:00 PM	5/13/2019 12:30:00 PM	11	35009	25327	18267	3182.6	2302.5	1660.6	4051	2912	2158	3182.6	2302.5	1660.6	46912.4	4274.3	5275.5	4264.8	1046	95.1	114	95.1	6.3	69	11	11	1
10920	10920 (2019-05-12)60sec.agd	60	0	0		5/14/2019 7:47:00 PM	5/14/2019 8:14:00 PM	27	151762	39289	52910	5620.8	1455.1	1959.6	7558	2876	2917	5620.8	1455.1	1959.6	165453.3	6231.1	8133.7	6127.9	3855	142.8	168	142.8	0	0	27	27	1
10920	10920 (2019-05-12)60sec.agd	60	0	0		5/16/2019 7:47:00 PM	5/16/2019 8:17:00 PM	30	168022	59664	70006	5600.7	1988.8	2333.5	7380	3628	4330	5600.7	1988.8	2333.5	191551.6	6535.3	8072	6385.1	4239	141.3	170	141.3	0	0	30	30	1
10920	10920 (2019-05-12)60sec.agd	60	0	0		5/17/2019 6:45:00 PM	5/17/2019 7:24:00 PM	39	217446	91701	61737	5575.5	2351.3	1583	7710	3895	2582	5575.5	2351.3	1583	243933	6356.2	8105.1	6254.7	5713	146.5	175	146.5	401.5	1495	39	39	1
10267	10267 (2019-06-16)60sec.agd	60	0	0		6/19/2019 7:29:00 PM	6/19/2019 7:39:00 PM	10	22095	7334	15434	2209.5	733.4	1543.4	2544	896	1752	2209.5	733.4	1543.4	27931.8	2798.7	3087.3	2793.2	1009	100.9	107	100.9	0	0	10	10	1
10055	10055 (2019-03-17)60sec.agd	60	0	0		3/18/2019 6:27:00 PM	3/18/2019 6:44:00 PM	17	46378	29157	17160	2728.1	1715.1	1009.4	3644	2204	1570	2728.1	1715.1	1009.4	57406.6	3411.7	4073.7	3376.9	1590	93.5	110	93.5	0	0	17	17	1
10864	10864 (2019-03-24)60sec.agd	60	0	0		3/24/2019 4:00:00 PM	3/24/2019 4:33:00 PM	33	96890	36962	35283	2936.1	1120.1	1069.2	3493	1427	1445	2936.1	1120.1	1069.2	109538.8	3323.5	3856.4	3319.4	3478	105.4	112	105.4	53.7	216	33	33	1
10864	10864 (2019-03-24)60sec.agd	60	0	0		3/25/2019 9:24:00 AM	3/25/2019 10:01:00 AM	37	98286	51372	46787	2656.4	1388.4	1264.5	3263	1630	1502	2656.4	1388.4	1264.5	120367.1	3261.2	3763.6	3253.2	3982	107.6	115	107.6	0	0	37	37	1
10864	10864 (2019-03-24)60sec.agd	60	0	0		3/26/2019 6:43:00 PM	3/26/2019 7:14:00 PM	31	116131	33067	35081	3746.2	1066.7	1131.6	4529	1481	1604	3746.2	1066.7	1131.6	125739.9	4069.9	4841	4056.1	3395	109.5	116	109.5	0	0	31	31	1
10728	10728 (2019-09-22)60sec.agd	60	0	0		9/23/2019 11:22:00 AM	9/23/2019 11:33:00 AM	11	39417	25306	11082	3583.4	2300.5	1007.5	4139	3148	1472	3583.4	2300.5	1007.5	48134.2	4404.8	5369	4375.8	1280	116.4	125	116.4	460.4	919	11	11	1
10728	10728 (2019-09-22)60sec.agd	60	0	0		9/24/2019 8:07:00 AM	9/24/2019 8:45:00 AM	38	156762	102926	73638	4125.3	2708.6	1937.8	4833	3358	2381	4125.3	2708.6	1937.8	201471.2	5316.5	5972.7	5301.9	4459	117.3	127	117.3	4.8	53	38	38	1
10728	10728 (2019-09-22)60sec.agd	60	0	0		9/24/2019 9:18:00 AM	9/24/2019 9:47:00 AM	29	122626	67174	73340	4228.5	2316.3	2529	5171	3016	3352	4228.5	2316.3	2529	157886.8	5475.1	6418.3	5444.4	3308	114.1	129	114.1	71.6	298	29	29	1
10728	10728 (2019-09-22)60sec.agd	60	0	0		9/25/2019 11:44:00 AM	9/25/2019 12:06:00 PM	22	101233	53101	73667	4601.5	2413.7	3348.5	5372	2784	4485	4601.5	2413.7	3348.5	135995.1	6192.0	6995	6181.6	2632	119.6	129	119.6	0	0	22	22	1
10728	10728 (2019-09-22)60sec.agd	60	0	0		9/25/2019 1:40:00 PM	9/25/2019 1:56:00 PM	16	58228	35959	23782	3639.3	2247.4	1486.4	4283	2852	2099	3639.3	2247.4	1486.4	72450.9	4545.8	5292.5	4528.2	1818	113.6	125	113.6	85.4	232	16	16	1
10728	10728 (2019-09-22)60sec.agd	60	0	0		9/25/2019 2:18:00 PM	9/25/2019 2:30:00 PM	12	34430	20206	17557	2869.2	1683.8	1463.1	4457	2429	2696	2869.2	1683.8	1463.1	43611.4	3672.8	5185.4	3634.3	1184	98.7	126	98.7	189.6	432	12	12	1
10728	10728 (2019-09-22)60sec.agd	60	0	0		9/27/2019 9:29:00 AM	9/27/2019 9:44:00 AM	15	59585	34327	17040	3972.3	2288.5	1136	5192	3096	1998	3972.3	2288.5	1136	70845.4	4744.1	6083.2	4723	1574	104.9	127	104.9	100.6	188	15	15	1
10728	10728 (2019-09-22)60sec.agd	60	0	0		9/28/2019 9:44:00 AM	9/28/2019 10:17:00 AM	33	135003	69961	51936	4091	2120	1573.8	4848	2883	2231	4091	2120	1573.8	160678.9	4884.1	5778.9	4869.1	3665	111.1	123	111.1	251	547	33	33	1
10728	10728 (2019-09-22)60sec.agd	60	0	0		9/28/2019 10:33:00 AM	9/28/2019 10:58:00 AM	25	110175	62191	47323	4407	2487.6	1892.9	5161	3005	2465	4407	2487.6	1892.9	135076.7	5421.7	6094.9	5403.1	2968	118.7	128	118.7	171	490	25	25	1
10728	10728 (2019-09-22)60sec.agd	60	0	0		9/28/2019 11:35:00 AM	9/28/2019 11:52:00 AM	17	48221	30612	32052	2836.5	1800.7	1885.4	3846	2164	2837	2836.5	1800.7	1885.4	65495.7	3868.8	4959.8	3852.7	1697	99.8	123	99.8	272.1	454	17	17	1
10476	10476 (2019-10-27)60sec.agd	60	0	0		10/28/2019 9:19:00 PM	10/28/2019 9:41:00 PM	22	54102	29977	22354	2459.2	1362.6	1016.1	2887	1802	1358	2459.2	1362.6	1016.1	65767.4	2995.0	3514.7	2989.4	1473	67	76	67	0	0	22	22	1
10476	10476 (2019-10-27)60sec.agd	60	0	0		10/30/2019 2:00:00 PM	10/30/2019 2:11:00 PM	11	27286	22807	11835	2480.5	2073.4	1075.9	3067	2963	1469	2480.5	2073.4	1075.9	37480	3419.8	4430.4	3407.3	1164	105.8	119	105.8	1247.3	2347	11	11	1
10476	10476 (2019-10-27)60sec.agd	60	0	0		10/30/2019 2:13:00 PM	10/30/2019 2:25:00 PM	12	32636	30859	11375	2719.7	2571.6	947.9	2967	2746	1366	2719.7	2571.6	947.9	46333.3	3866.2	4063.7	3861.1	1397	116.4	121	116.4	566.8	1725	12	12	1
10476	10476 (2019-10-27)60sec.agd	60	0	0		10/30/2019 2:40:00 PM	10/30/2019 2:51:00 PM	11	30676	31408	11713	2788.7	2855.3	1064.8	3010	3111	1261	2788.7	2855.3	1064.8	45438.7	4134.9	4448.5	4130.8	1220	110.9	120	110.9	299.6	664	11	11	1
10476	10476 (2019-10-27)60sec.agd	60	0	0		11/1/2019 5:35:00 PM	11/1/2019 6:02:00 PM	27	69083	67749	32048	2558.6	2509.2	1187	2982	2951	1334	2558.6	2509.2	1187	101928.7	3781.4	4301.8	3775.1	2798	103.6	115	103.6	0	0	27	27	1
11002	11002 (2019-05-12)60sec.agd	60	0	0		5/13/2019 6:08:00 PM	5/13/2019 6:42:00 PM	34	223517	150037	161852	6574	4412.9	4760.4	14928	10586	8469	6574	4412.9	4760.4	314113.1	9529.0	19527.9	9238.6	2386	70.2	137	70.2	0	0	34	34	1
11002	11002 (2019-05-12)60sec.agd	60	0	0		5/13/2019 6:45:00 PM	5/13/2019 7:00:00 PM	15	62302	62858	70926	4153.5	4190.5	4728.4	7771	8589	9098	4153.5	4190.5	4728.4	113415.9	7794.5	12110.5	7561.1	947	63.1	127	63.1	13.7	206	15	15	1
11002	11002 (2019-05-12)60sec.agd	60	0	0		5/15/2019 7:42:00 PM	5/15/2019 7:52:00 PM	10	54580	36873	39056	5458	3687.3	3905.6	8796	7133	6416	5458	3687.3	3905.6	76576.5	7847.4	12756.6	7657.7	888	88.8	151	88.8	0	0	10	10	1
10232	10232 (2019-06-09)60sec.agd	60	0	0		6/20/2019 9:56:00 AM	6/20/2019 10:09:00 AM	13	49142	23347	17009	3780.2	1795.9	1308.4	4229	1889	1593	3780.2	1795.9	1308.4	57002.8	4391.1	4776.2	4384.8	1281	98.5	104	98.5	0	0	13	13	1
10232	10232 (2019-06-09)60sec.agd	60	0	0		6/20/2019 10:14:00 AM	6/20/2019 10:47:00 AM	33	127214	54645	38795	3855	1655.9	1175.6	4848	2004	2308	3855	1655.9	1175.6	143786.4	4375.6	5187.7	4357.2	3193	96.8	106	96.8	13.9	42	33	33	1
10808	10808 (2019-03-10)60sec.agd	60	0	0		3/10/2019 1:30:00 PM	3/10/2019 1:40:00 PM	10	38288	18136	9507	3828.8	1813.6	950.7	5500	2634	1297	3828.8	1813.6	950.7	43419.7	4358.1	6234.6	4342	976	97.6	116	97.6	3.1	31	10	10	1
10808	10808 (2019-03-10)60sec.agd	60	0	0		3/10/2019 3:16:00 PM	3/10/2019 3:38:00 PM	22	70075	39156	22468	3185.2	1779.8	1021.3	4126	2669	1712	3185.2	1779.8	1021.3	83357.7	3815.8	5106.6	3789	2007	91.2	113	91.2	57.8	290	22	22	1
10808	10808 (2019-03-10)60sec.agd	60	0	0		3/11/2019 3:01:00 PM	3/11/2019 3:12:00 PM	11	38384	23269	11928	3489.5	2115.4	1084.4	4627	2775	1603	3489.5	2115.4	1084.4	46444.1	4233.2	5497.1	4222.2	994	90.4	114	90.4	0	0	11	11	1
10808	10808 (2019-03-10)60sec.agd	60	0	0		3/11/2019 3:20:00 PM	3/11/2019 3:34:00 PM	14	43942	25516	17409	3138.7	1822.6	1243.5	4992	2552	1714	3138.7	1822.6	1243.5	53712.6	3863.2	5693.1	3836.6	1168	83.4	118	83.4	0	0	14	14	1
10808	10808 (2019-03-10)60sec.agd	60	0	0		3/11/2019 3:47:00 PM	3/11/2019 3:57:00 PM	10	33584	21374	12187	3358.4	2137.4	1218.7	4487	2618	1456	3358.4	2137.4	1218.7	41632.4	4169.2	5394.6	4163.2	949	94.9	116	94.9	0	0	10	10	1
10808	10808 (2019-03-10)60sec.agd	60	0	0		3/11/2019 4:05:00 PM	3/11/2019 4:21:00 PM	16	55854	34854	17799	3490.9	2178.4	1112.4	4898	2955	1518	3490.9	2178.4	1112.4	68200.3	4275.3	5866.4	4262.5	1470	91.9	115	91.9	0	0	16	16	1
10808	10808 (2019-03-10)60sec.agd	60	0	0		3/11/2019 6:59:00 PM	3/11/2019 7:28:00 PM	29	113170	85496	20808	3902.4	2948.1	717.5	4851	3883	1071	3902.4	2948.1	717.5	143352.7	4954.6	5974.2	4943.2	2744	94.6	120	94.6	0	0	29	29	1
10808	10808 (2019-03-10)60sec.agd	60	0	0		3/12/2019 10:59:00 AM	3/12/2019 11:14:00 AM	15	46398	24280	18649	3093.2	1618.7	1243.3	4120	1987	2745	3093.2	1618.7	1243.3	55588.5	3727.4	4674.8	3705.9	1396	93.1	111	93.1	32.5	128	15	15	1
10808	10808 (2019-03-10)60sec.agd	60	0	0		3/12/2019 3:24:00 PM	3/12/2019 3:39:00 PM	15	53136	23503	14072	3542.4	1566.9	938.1	4584	1903	1286	3542.4	1566.9	938.1	59781.7	4001.1	4966.5	3985.4	1473	98.2	115	98.2	70.9	215	15	15	1
10808	10808 (2019-03-10)60sec.agd	60	0	0		3/12/2019 4:46:00 PM	3/12/2019 5:24:00 PM	38	207235	76461	86562	5453.6	2012.1	2277.9	8790	2654	3879	5453.6	2012.1	2277.9	237245.9	6286.1	9853.5	6243.3	4798	126.3	158	126.3	464.8	1895	38	38	1
10808	10808 (2019-03-10)60sec.agd	60	0	0		3/14/2019 9:17:00 AM	3/14/2019 9:31:00 AM	14	41225	25978	34342	2944.6	1855.6	2453	4791	3051	5326	2944.6	1855.6	2453	59613.2	4354.1	7238.3	4258.1	830	59.3	118	59.3	0	0	14	14	1
10808	10808 (2019-03-10)60sec.agd	60	0	0		3/14/2019 10:27:00 AM	3/14/2019 10:54:00 AM	27	90316	61450	71673	3345	2275.9	2654.6	3976	2781	3083	3345	2275.9	2654.6	130652.6	4846.1	5474.1	4839	2771	102.6	113	102.6	0	0	27	27	1
10808	10808 (2019-03-10)60sec.agd	60	0	0		3/14/2019 12:53:00 PM	3/14/2019 1:08:00 PM	15	56203	36281	34226	3746.9	2418.7	2281.7	4768	2938	2744	3746.9	2418.7	2281.7	75143.2	5026.2	6124.2	5009.5	1455	97	115	97	0	0	15	15	1
10808	10808 (2019-03-10)60sec.agd	60	0	0		3/14/2019 6:04:00 PM	3/14/2019 6:14:00 PM	10	33095	20425	21360	3309.5	2042.5	2136	4304	2578	3494	3309.5	2042.5	2136	44370.1	4453.9	5979.1	4437	832	83.2	109	83.2	0	0	10	10	1
10808	10808 (2019-03-10)60sec.agd	60	0	0		3/14/2019 9:11:00 PM	3/14/2019 9:23:00 PM	12	35057	26225	28657	2921.4	2185.4	2388.1	4418	3220	3788	2921.4	2185.4	2388.1	52325.6	4386.1	5914.9	4360.5	1175	97.9	114	97.9	0	0	12	12	1
10808	10808 (2019-03-10)60sec.agd	60	0	0		3/16/2019 3:02:00 PM	3/16/2019 3:19:00 PM	17	77019	34369	21536	4530.5	2021.7	1266.8	5827	2606	1982	4530.5	2021.7	1266.8	87045.7	5132.5	6585.8	5120.3	1661	97.7	116	97.7	9.9	111	17	17	1
10808	10808 (2019-03-10)60sec.agd	60	0	0		3/16/2019 3:23:00 PM	3/16/2019 3:35:00 PM	12	56453	28373	15351	4704.4	2364.4	1279.3	5670	2829	1730	4704.4	2364.4	1279.3	65020.2	5435.2	6360.8	5418.3	1259	104.9	120	104.9	83.6	211	12	12	1
11037	11037 (2019-09-15)60sec.agd	60	0	0		9/17/2019 6:46:00 PM	9/17/2019 7:25:00 PM	39	136877	112051	91758	3509.7	2873.1	2352.8	5268	4028	3946	3509.7	2873.1	2352.8	199274.4	5131.4	7280.7	5109.6	2763	70.8	97	70.8	0	0	39	39	1
11037	11037 (2019-09-15)60sec.agd	60	0	0		9/18/2019 6:34:00 PM	9/18/2019 7:17:00 PM	43	231646	119627	88219	5387.1	2782	2051.6	6872	3972	3440	5387.1	2782	2051.6	275232.8	6457.9	7939.5	6400.8	4564	106.1	124	106.1	0	0	43	43	1
11037	11037 (2019-09-15)60sec.agd	60	0	0		9/19/2019 6:53:00 PM	9/19/2019 7:03:00 PM	10	23879	23031	21873	2387.9	2303.1	2187.3	3397	3118	2991	2387.9	2303.1	2187.3	39737.4	4011.1	5383.7	3973.7	594	59.4	83	59.4	0	0	10	10	1
11037	11037 (2019-09-15)60sec.agd	60	0	0		9/19/2019 7:17:00 PM	9/19/2019 7:30:00 PM	13	32137	36204	32975	2472.1	2784.9	2536.5	3576	3845	3914	2472.1	2784.9	2536.5	58573.6	4519.6	6549.1	4505.7	808	62.2	84	62.2	0	0	13	13	1
10300	10300 (2019-07-21)60sec.agd	60	0	0		7/22/2019 6:37:00 AM	7/22/2019 7:20:00 AM	43	255018	45143	94347	5930.7	1049.8	2194.1	7503	1764	4336	5930.7	1049.8	2194.1	275632.8	6481.8	8138.3	6410.1	6265	145.7	168	145.7	52	474	43	43	1
10300	10300 (2019-07-21)60sec.agd	60	0	0		7/23/2019 7:03:00 AM	7/23/2019 7:14:00 AM	11	70970	5386	48273	6451.8	489.6	4388.5	7340	976	4942	6451.8	489.6	4388.5	86000.2	7837.4	8534.6	7818.2	1365	124.1	134	124.1	0	0	11	11	1
10300	10300 (2019-07-21)60sec.agd	60	0	0		7/25/2019 6:57:00 AM	7/25/2019 7:13:00 AM	16	87297	19405	41716	5456.1	1212.8	2607.3	7700	1602	3581	5456.1	1212.8	2607.3	98679	6209.3	8425.9	6167.4	1684	105.3	129	105.3	0	0	16	16	1
10300	10300 (2019-07-21)60sec.agd	60	0	0		7/27/2019 6:51:00 AM	7/27/2019 8:56:00 AM	125	436875	300605	431751	3495	2404.8	3454	5013	3433	5179	3495	2404.8	3454	683836.3	5534.4	6914.8	5470.7	13294	106.4	125	106.4	42.2	535	125	125	1
10300	10300 (2019-07-21)60sec.agd	60	0	0		7/27/2019 9:09:00 AM	7/27/2019 9:37:00 AM	28	80692	48087	119414	2881.9	1717.4	4264.8	3982	2568	5333	2881.9	1717.4	4264.8	151931.8	5446.0	7133.9	5426.1	3154	112.6	140	112.6	99.1	431	28	28	1
10300	10300 (2019-07-21)60sec.agd	60	0	0		7/27/2019 9:56:00 AM	7/27/2019 10:09:00 AM	13	41873	22011	50083	3221	1693.2	3852.5	4632	2058	5358	3221	1693.2	3852.5	68892.2	5386.4	6384.1	5299.4	1519	116.8	144	116.8	217.2	389	13	13	1
10300	10300 (2019-07-21)60sec.agd	60	0	0		7/27/2019 10:10:00 AM	7/27/2019 11:09:00 AM	59	196966	108363	236330	3338.4	1836.7	4005.6	4894	2627	5236	3338.4	1836.7	4005.6	326174.8	5558.8	7033.8	5528.4	7018	118.9	145	118.9	192	516	59	59	1
11000	11000 (2019-05-12)60sec.agd	60	0	0		5/13/2019 7:58:00 AM	5/13/2019 8:09:00 AM	11	30578	30298	4015	2779.8	2754.4	365	3135	2973	857	2779.8	2754.4	365	43233.1	3942.4	4220.2	3930.3	1243	113	115	113	0	0	11	11	1
11000	11000 (2019-05-12)60sec.agd	60	0	0		5/13/2019 8:14:00 AM	5/13/2019 8:30:00 AM	16	58282	53520	54943	3642.6	3345	3433.9	7054	8409	4755	3642.6	3345	3433.9	96332.3	6195.9	10829.9	6020.8	1256	78.5	130	78.5	0	0	16	16	1
10783	10783 (2019-08-25)60sec.agd	60	0	0		8/26/2019 2:40:00 PM	8/26/2019 2:52:00 PM	12	29069	13099	11956	2422.4	1091.6	996.3	3175	1317	1155	2422.4	1091.6	996.3	34052	2844.3	3547	2837.7	1343	111.9	128	111.9	0	0	12	12	1
10783	10783 (2019-08-25)60sec.agd	60	0	0		8/26/2019 6:57:00 PM	8/26/2019 7:19:00 PM	22	65076	30227	24107	2958	1374	1095.8	3585	1761	1415	2958	1374	1095.8	75694.8	3446.5	4141	3440.7	2640	120	128	120	0	0	22	22	1
10783	10783 (2019-08-25)60sec.agd	60	0	0		8/27/2019 6:20:00 PM	8/27/2019 6:33:00 PM	13	30502	18076	2119	2346.3	1390.5	163	3124	1969	474	2346.3	1390.5	163	35519.1	2738.4	3701.3	2732.2	1402	107.8	124	107.8	16.5	163	13	13	1
10783	10783 (2019-08-25)60sec.agd	60	0	0		8/29/2019 7:03:00 PM	8/29/2019 7:20:00 PM	17	36578	22108	2375	2151.6	1300.5	139.7	2901	1770	267	2151.6	1300.5	139.7	42806	2528.2	3290.3	2518	1782	104.8	121	104.8	0	0	17	17	1
11006	11006 (2019-05-19)60sec.agd	60	0	0		5/20/2019 4:12:00 PM	5/20/2019 4:24:00 PM	12	26244	12361	23215	2187	1030.1	1934.6	2932	1527	2441	2187	1030.1	1934.6	37154.8	3113.9	3763.6	3096.2	982	81.8	109	81.8	0	0	12	12	1
11006	11006 (2019-05-19)60sec.agd	60	0	0		5/20/2019 7:25:00 PM	5/20/2019 7:38:00 PM	13	59411	35559	35376	4570.1	2735.3	2721.2	5734	3325	5669	4570.1	2735.3	2721.2	77753.3	6041.5	7667.3	5981	1408	108.3	136	108.3	0	0	13	13	1
11006	11006 (2019-05-19)60sec.agd	60	0	0		5/21/2019 2:30:00 PM	5/21/2019 2:53:00 PM	23	125788	46407	29139	5469	2017.7	1266.9	6647	2527	1817	5469	2017.7	1266.9	137205.4	5984.1	7158.8	5965.5	2653	115.3	130	115.3	0	0	23	23	1
11006	11006 (2019-05-19)60sec.agd	60	0	0		5/21/2019 2:56:00 PM	5/21/2019 3:06:00 PM	10	46990	22538	13444	4699	2253.8	1344.4	6285	3143	1794	4699	2253.8	1344.4	53821.6	5426.3	7024.8	5382.2	1104	110.4	125	110.4	2	20	10	10	1
11006	11006 (2019-05-19)60sec.agd	60	0	0		5/21/2019 5:31:00 PM	5/21/2019 5:45:00 PM	14	43812	31536	24606	3129.4	2252.6	1757.6	4210	2768	2113	3129.4	2252.6	1757.6	59325.1	4262.2	5205.5	4237.5	1471	105.1	124	105.1	0	0	14	14	1
11006	11006 (2019-05-19)60sec.agd	60	0	0		5/21/2019 7:23:00 PM	5/21/2019 7:37:00 PM	14	30182	18818	19345	2155.9	1344.1	1381.8	2767	1765	1588	2155.9	1344.1	1381.8	40488.3	2907.6	3440.5	2892	1326	94.7	108	94.7	0	0	14	14	1
11006	11006 (2019-05-19)60sec.agd	60	0	0		5/22/2019 11:54:00 AM	5/22/2019 12:10:00 PM	16	92712	35839	38314	5794.5	2239.9	2394.6	6647	3192	3422	5794.5	2239.9	2394.6	106526.6	6692.6	7503.8	6657.9	2264	141.5	180	141.5	47.8	196	16	16	1
11006	11006 (2019-05-19)60sec.agd	60	0	0		5/24/2019 11:14:00 AM	5/24/2019 11:31:00 AM	17	83505	30070	49713	4912.1	1768.8	2924.3	6074	2672	4043	4912.1	1768.8	2924.3	101728.4	6053.7	7299.2	5984	1933	113.7	142	113.7	0	0	17	17	1
11006	11006 (2019-05-19)60sec.agd	60	0	0		5/25/2019 12:00:00 PM	5/25/2019 12:10:00 PM	10	24803	13006	20215	2480.3	1300.6	2021.5	4457	1852	2706	2480.3	1300.6	2021.5	34539.7	3483.4	5399.6	3454	782	78.2	116	78.2	0	0	10	10	1
10708	10708 (2019-06-30)60sec.agd	60	0	0		7/1/2019 6:09:00 PM	7/1/2019 6:20:00 PM	11	29308	21615	10257	2664.4	1965	932.5	3321	2423	1166	2664.4	1965	932.5	37833.5	3451.4	4018.3	3439.4	1309	119	135	119	1.9	21	11	11	1
10708	10708 (2019-06-30)60sec.agd	60	0	0		7/1/2019 6:22:00 PM	7/1/2019 6:50:00 PM	28	100264	63465	41095	3580.9	2266.6	1467.7	5329	2754	4462	3580.9	2266.6	1467.7	125576.6	4621.2	5966.4	4484.9	3551	126.8	167	126.8	38.1	204	28	28	1
10708	10708 (2019-06-30)60sec.agd	60	0	0		7/1/2019 6:51:00 PM	7/1/2019 7:02:00 PM	11	41638	20655	14988	3785.3	1877.7	1362.5	4484	2216	2137	3785.3	1877.7	1362.5	48836.4	4462.7	5197.6	4439.7	1280	116.4	123	116.4	0	0	11	11	1
10708	10708 (2019-06-30)60sec.agd	60	0	0		7/2/2019 6:01:00 PM	7/2/2019 6:15:00 PM	14	43018	27092	11700	3072.7	1935.1	835.7	3355	2232	1114	3072.7	1935.1	835.7	52167.2	3733.8	4038.2	3726.2	1779	127.1	132	127.1	0	0	14	14	1
10708	10708 (2019-06-30)60sec.agd	60	0	0		7/2/2019 6:20:00 PM	7/2/2019 6:34:00 PM	14	38272	22722	14964	2733.7	1623	1068.9	3264	1804	1864	2733.7	1623	1068.9	46957	3367.6	4007.9	3354.1	1455	103.9	119	103.9	2.4	34	14	14	1
10708	10708 (2019-06-30)60sec.agd	60	0	0		7/3/2019 6:15:00 PM	7/3/2019 6:41:00 PM	26	80022	50233	30884	3077.8	1932	1187.8	4223	2401	1918	3077.8	1932	1187.8	99401.7	3838.8	4973	3823.1	2978	114.5	127	114.5	23.5	277	26	26	1
10708	10708 (2019-06-30)60sec.agd	60	0	0		7/4/2019 1:27:00 PM	7/4/2019 1:38:00 PM	11	29350	21212	10755	2668.2	1928.4	977.7	3003	2219	1658	2668.2	1928.4	977.7	37776.2	3456.4	3715.1	3434.2	1269	115.4	124	115.4	0	0	11	11	1
10708	10708 (2019-06-30)60sec.agd	60	0	0		7/4/2019 4:59:00 PM	7/4/2019 5:14:00 PM	15	40488	28596	11987	2699.2	1906.4	799.1	3390	2184	1123	2699.2	1906.4	799.1	50997	3410.8	3986.3	3399.8	1859	123.9	131	123.9	195.9	608	15	15	1
10708	10708 (2019-06-30)60sec.agd	60	0	0		7/4/2019 5:16:00 PM	7/4/2019 5:34:00 PM	18	63791	38100	15445	3543.9	2116.7	858.1	4527	2509	1049	3543.9	2116.7	858.1	75891	4233.1	5025.4	4216.2	2416	134.2	156	134.2	2.8	50	18	18	1
10708	10708 (2019-06-30)60sec.agd	60	0	0		7/4/2019 5:38:00 PM	7/4/2019 6:09:00 PM	31	91492	57689	60256	2951.4	1860.9	1943.7	4802	3844	5790	2951.4	1860.9	1943.7	123812.7	4149.9	7715.7	3994	3126	100.8	149	100.8	12.3	96	31	31	1
10708	10708 (2019-06-30)60sec.agd	60	0	0		7/5/2019 4:47:00 PM	7/5/2019 4:58:00 PM	11	38795	28341	18948	3526.8	2576.5	1722.5	3717	3071	2314	3526.8	2576.5	1722.5	51645.8	4714.1	4973	4695.1	1416	128.7	134	128.7	60	259	11	11	1
10708	10708 (2019-06-30)60sec.agd	60	0	0		7/6/2019 2:28:00 PM	7/6/2019 2:40:00 PM	12	34279	21047	16921	2856.6	1753.9	1410.1	3445	2492	1853	2856.6	1753.9	1410.1	43638.8	3652.1	4384.4	3636.6	1279	106.6	128	106.6	0	0	12	12	1
10708	10708 (2019-06-30)60sec.agd	60	0	0		7/6/2019 3:45:00 PM	7/6/2019 3:55:00 PM	10	27710	19729	2322	2771	1972.9	232.2	3236	2186	329	2771	1972.9	232.2	34095	3416.9	3878.4	3409.5	1152	115.2	130	115.2	123.7	225	10	10	1
10633	10633 (2019-05-26)60sec.agd	60	0	0		5/28/2019 8:17:00 AM	5/28/2019 8:28:00 AM	11	28715	23622	20466	2610.5	2147.5	1860.5	2901	2398	2328	2610.5	2147.5	1860.5	42443	3873.0	4106.2	3858.5	1137	103.4	111	103.4	17.9	54	11	11	1
10625	10625 (2019-05-19)60sec.agd	60	0	0		5/24/2019 12:58:00 PM	5/24/2019 1:10:00 PM	12	27959	12809	11033	2329.9	1067.4	919.4	3357	1669	1278	2329.9	1067.4	919.4	32672.7	2745.2	3808.3	2722.7	234	19.5	31	19.5	0	0	12	12	1
10651	10651 (2019-08-11)60sec.agd	60	0	0		8/12/2019 6:52:00 PM	8/12/2019 7:08:00 PM	16	32998	41221	14127	2062.4	2576.3	882.9	2372	3128	1060	2062.4	2576.3	882.9	54659	3424.2	4038	3416.2	1324	82.8	109	82.8	11.1	178	16	16	1
10651	10651 (2019-08-11)60sec.agd	60	0	0		8/13/2019 6:23:00 AM	8/13/2019 7:03:00 AM	40	137830	53053	146500	3445.8	1326.3	3662.5	6484	3721	4667	3445.8	1326.3	3662.5	208024	5305.4	7503	5200.6	4707	117.7	165	117.7	120.2	1668	40	40	1
10651	10651 (2019-08-11)60sec.agd	60	0	0		8/14/2019 6:44:00 AM	8/14/2019 7:09:00 AM	25	68895	73351	26563	2755.8	2934	1062.5	3492	3663	1438	2755.8	2934	1062.5	104079.2	4172.9	5256.2	4163.2	2831	113.2	125	113.2	246	878	25	25	1
10651	10651 (2019-08-11)60sec.agd	60	0	0		8/17/2019 6:43:00 AM	8/17/2019 7:14:00 AM	31	90517	107397	13700	2919.9	3464.4	441.9	3676	4198	791	2919.9	3464.4	441.9	141121	4570.9	5264.1	4552.3	3531	113.9	120	113.9	0	0	31	31	1
10623	10623 (2019-05-19)60sec.agd	60	0	0		5/25/2019 10:11:00 PM	5/25/2019 10:23:00 PM	12	28573	28618	18043	2381.1	2384.8	1503.6	3204	2780	1852	2381.1	2384.8	1503.6	44282.7	3701.9	4628.6	3690.2	1091	90.9	106	90.9	0	0	12	12	1
10623	10623 (2019-05-19)60sec.agd	60	0	0		5/25/2019 11:19:00 PM	5/25/2019 11:29:00 PM	10	24121	24776	13333	2412.1	2477.6	1333.3	3560	3105	1644	2412.1	2477.6	1333.3	37060	3722.9	4684.8	3706	880	88	102	88	0	0	10	10	1
10069	10069 (2019-03-10)60sec.agd	60	0	0		3/12/2019 1:59:00 PM	3/12/2019 2:15:00 PM	16	42439	33713	25184	2652.4	2107.1	1574	2954	2399	1744	2652.4	2107.1	1574	59765.1	3736.5	4123.9	3735.3	1770	110.6	119	110.6	0	0	16	16	1
10069	10069 (2019-03-10)60sec.agd	60	0	0		3/12/2019 4:03:00 PM	3/12/2019 4:15:00 PM	12	26400	17826	19147	2200	1485.5	1595.6	2615	1864	2147	2200	1485.5	1595.6	37166.3	3107.7	3610.7	3097.2	961	80.1	105	80.1	0	0	12	12	1
10069	10069 (2019-03-10)60sec.agd	60	0	0		3/13/2019 12:18:00 PM	3/13/2019 12:28:00 PM	10	29060	18117	11038	2906	1811.7	1103.8	3161	2055	1231	2906	1811.7	1103.8	35979.8	3599.7	3941.8	3598	1140	114	120	114	0	0	10	10	1
10069	10069 (2019-03-10)60sec.agd	60	0	0		3/13/2019 12:38:00 PM	3/13/2019 12:48:00 PM	10	24871	16236	13406	2487.1	1623.6	1340.6	3083	1963	1494	2487.1	1623.6	1340.6	32586.7	3263.0	3948.5	3258.7	1027	102.7	114	102.7	0	0	10	10	1
10069	10069 (2019-03-10)60sec.agd	60	0	0		3/13/2019 2:55:00 PM	3/13/2019 3:07:00 PM	12	33457	22520	18853	2788.1	1876.7	1571.1	3185	2376	1966	2788.1	1876.7	1571.1	44519.2	3721.7	4148	3709.9	1281	106.8	123	106.8	0	0	12	12	1
10069	10069 (2019-03-10)60sec.agd	60	0	0		3/15/2019 12:34:00 PM	3/15/2019 12:56:00 PM	22	88215	70960	83388	4009.8	3225.5	3790.4	8163	6600	6846	4009.8	3225.5	3790.4	140608.6	6543.6	10448.6	6391.3	1529	69.5	131	69.5	0	0	22	22	1
10069	10069 (2019-03-10)60sec.agd	60	0	0		3/15/2019 12:57:00 PM	3/15/2019 1:10:00 PM	13	34517	28799	36908	2655.2	2215.3	2839.1	4395	3848	4049	2655.2	2215.3	2839.1	58163.6	4541.7	6850.2	4474.1	1001	77	128	77	0	0	13	13	1
10069	10069 (2019-03-10)60sec.agd	60	0	0		3/16/2019 1:07:00 PM	3/16/2019 1:18:00 PM	11	33682	25702	8570	3062	2336.5	779.1	3569	2621	1042	3062	2336.5	779.1	43226.3	3933.0	4463.1	3929.7	1353	123	129	123	423.2	823	11	11	1
10167	10167 (2019-04-28)60sec.agd	60	0	0		4/29/2019 6:56:00 PM	4/29/2019 7:15:00 PM	19	50159	18793	33722	2639.9	989.1	1774.8	2887	1305	2026	2639.9	989.1	1774.8	63295.1	3338.1	3562	3331.3	2219	116.8	124	116.8	0	0	19	19	1
10167	10167 (2019-04-28)60sec.agd	60	0	0		4/30/2019 7:14:00 AM	4/30/2019 7:34:00 AM	20	49734	40878	41037	2486.7	2043.9	2051.9	3043	2377	2993	2486.7	2043.9	2051.9	76344.7	3865.0	4585.8	3817.2	2093	104.7	135	104.7	0	0	20	20	1
10167	10167 (2019-04-28)60sec.agd	60	0	0		4/30/2019 7:51:00 AM	4/30/2019 8:12:00 AM	21	61163	29105	21227	2912.5	1386	1010.8	3405	1857	1469	2912.5	1386	1010.8	70983.1	3394.1	3849.7	3380.1	2444	116.4	133	116.4	0	0	21	21	1
10167	10167 (2019-04-28)60sec.agd	60	0	0		5/1/2019 7:45:00 PM	5/1/2019 7:57:00 PM	12	27883	16718	13887	2323.6	1393.2	1157.3	3177	2109	1792	2323.6	1393.2	1157.3	35352.5	2969.2	3986.7	2946	1117	93.1	126	93.1	0	0	12	12	1
10167	10167 (2019-04-28)60sec.agd	60	0	0		5/1/2019 7:58:00 PM	5/1/2019 8:19:00 PM	21	57834	37243	50091	2754	1773.5	2385.3	3311	2110	4035	2754	1773.5	2385.3	85093.6	4086.4	5133.2	4052.1	2078	99	119	99	0	0	21	21	1
10167	10167 (2019-04-28)60sec.agd	60	0	0		5/2/2019 8:57:00 AM	5/2/2019 9:21:00 AM	24	63429	25946	24893	2642.9	1081.1	1037.2	2948	1410	1748	2642.9	1081.1	1037.2	72911.6	3049.9	3430.6	3038	2847	118.6	128	118.6	0	0	24	24	1
10167	10167 (2019-04-28)60sec.agd	60	0	0		5/2/2019 9:38:00 AM	5/2/2019 9:48:00 AM	10	28302	14574	15223	2830.2	1457.4	1522.3	3064	1840	1891	2830.2	1457.4	1522.3	35286.6	3541.0	3766.5	3528.7	1199	119.9	129	119.9	156.6	548	10	10	1
10167	10167 (2019-04-28)60sec.agd	60	0	0		5/3/2019 7:20:00 AM	5/3/2019 7:43:00 AM	23	70353	43800	47211	3058.8	1904.3	2052.7	3616	2670	3334	3058.8	1904.3	2052.7	95377.5	4180.1	5553.8	4146.8	2724	118.4	131	118.4	0	0	23	23	1
10167	10167 (2019-04-28)60sec.agd	60	0	0		5/3/2019 9:15:00 AM	5/3/2019 9:25:00 AM	10	30493	17887	22439	3049.3	1788.7	2243.9	3599	2094	2689	3049.3	1788.7	2243.9	41872.1	4197.1	4707	4187.2	1162	116.2	129	116.2	0	0	10	10	1
10167	10167 (2019-04-28)60sec.agd	60	0	0		5/3/2019 1:52:00 PM	5/3/2019 2:05:00 PM	13	35196	21792	14607	2707.4	1676.3	1123.6	3609	2210	2054	2707.4	1676.3	1123.6	43897.8	3417.8	4280.9	3376.8	1400	107.7	128	107.7	156.2	282	13	13	1
10167	10167 (2019-04-28)60sec.agd	60	0	0		5/3/2019 2:09:00 PM	5/3/2019 2:19:00 PM	10	21749	19286	22175	2174.9	1928.6	2217.5	2573	2255	2605	2174.9	1928.6	2217.5	36560.9	3663.7	4108.2	3656.1	1041	104.1	120	104.1	127.6	256	10	10	1
10167	10167 (2019-04-28)60sec.agd	60	0	0		5/3/2019 2:53:00 PM	5/3/2019 3:03:00 PM	10	24459	14646	15555	2445.9	1464.6	1555.5	3148	2255	3043	2445.9	1464.6	1555.5	32476.2	3342.9	4633.5	3247.6	902	90.2	127	90.2	724.2	1265	10	10	1
10167	10167 (2019-04-28)60sec.agd	60	0	0		5/3/2019 3:38:00 PM	5/3/2019 3:55:00 PM	17	53456	25603	16326	3144.5	1506.1	960.4	3423	1664	1201	3144.5	1506.1	960.4	61478.4	3621.0	3877.9	3616.4	2082	122.5	131	122.5	0	0	17	17	1
10167	10167 (2019-04-28)60sec.agd	60	0	0		5/4/2019 7:21:00 AM	5/4/2019 7:45:00 AM	24	54675	21550	35922	2278.1	897.9	1496.8	2808	1500	2023	2278.1	897.9	1496.8	68877.8	2898.9	3653	2869.9	2605	108.5	121	108.5	0	0	24	24	1
10167	10167 (2019-04-28)60sec.agd	60	0	0		5/4/2019 7:47:00 AM	5/4/2019 8:01:00 AM	14	33968	12156	17903	2426.3	868.3	1278.8	2955	1319	1546	2426.3	868.3	1278.8	40275.4	2899.6	3396.5	2876.8	1462	104.4	124	104.4	0	0	14	14	1
10167	10167 (2019-04-28)60sec.agd	60	0	0		5/4/2019 1:38:00 PM	5/4/2019 1:48:00 PM	10	23984	15533	7755	2398.4	1553.3	775.5	3463	2263	1555	2398.4	1553.3	775.5	29608.2	2991.1	4131.7	2960.8	938	93.8	128	93.8	79	159	10	10	1
10167	10167 (2019-04-28)60sec.agd	60	0	0		5/4/2019 8:58:00 PM	5/4/2019 9:11:00 PM	13	29060	18789	22396	2235.4	1445.3	1722.8	2624	1853	2364	2235.4	1445.3	1722.8	41220	3192.0	3714.2	3170.8	1483	114.1	126	114.1	0	0	13	13	1
10712	10712 (2019-06-30)60sec.agd	60	0	0		7/2/2019 1:24:00 PM	7/2/2019 2:02:00 PM	38	160333	94031	52980	4219.3	2474.5	1394.2	4411	2624	1498	4219.3	2474.5	1394.2	193275.4	5086.7	5300.9	5086.2	4892	128.7	130	128.7	0	0	38	38	1
10712	10712 (2019-06-30)60sec.agd	60	0	0		7/2/2019 2:06:00 PM	7/2/2019 2:25:00 PM	19	77386	44763	24417	4072.9	2355.9	1285.1	4452	2512	1425	4072.9	2355.9	1285.1	92674.2	4884.9	5289.4	4877.6	2410	126.8	130	126.8	0	0	19	19	1
10712	10712 (2019-06-30)60sec.agd	60	0	0		7/2/2019 2:28:00 PM	7/2/2019 2:57:00 PM	29	123494	82339	38872	4258.4	2839.3	1340.4	4587	3198	1459	4258.4	2839.3	1340.4	153432.4	5293.3	5581.6	5290.8	3744	129.1	132	129.1	0	0	29	29	1
10712	10712 (2019-06-30)60sec.agd	60	0	0		7/2/2019 3:48:00 PM	7/2/2019 3:59:00 PM	11	35701	31075	3766	3245.5	2825	342.4	3725	3231	740	3245.5	2825	342.4	47480.5	4325.6	4913.1	4316.4	1220	110.9	119	110.9	35.7	79	11	11	1
10712	10712 (2019-06-30)60sec.agd	60	0	0		7/3/2019 10:12:00 AM	7/3/2019 11:11:00 AM	59	174303	154699	179727	2954.3	2622	3046.2	3542	2942	3419	2954.3	2622	3046.2	294304.5	5009.0	5701	4988.2	7490	126.9	135	126.9	0	0	59	59	1
10712	10712 (2019-06-30)60sec.agd	60	0	0		7/3/2019 3:18:00 PM	7/3/2019 3:31:00 PM	13	27446	34636	18486	2111.2	2664.3	1422	2863	3414	2109	2111.2	2664.3	1422	47902.7	3690.7	4851.7	3684.8	1308	100.6	123	100.6	573.2	861	13	13	1
10712	10712 (2019-06-30)60sec.agd	60	0	0		7/5/2019 10:46:00 AM	7/5/2019 11:16:00 AM	30	117010	73014	38587	3900.3	2433.8	1286.2	4235	2594	1419	3900.3	2433.8	1286.2	143217.8	4779.6	5093.9	4773.9	3885	129.5	135	129.5	0	0	30	30	1
10712	10712 (2019-06-30)60sec.agd	60	0	0		7/5/2019 11:19:00 AM	7/5/2019 11:46:00 AM	27	96693	72688	63190	3581.2	2692.1	2340.4	3989	2903	2615	3581.2	2692.1	2340.4	136477.3	5059.8	5364.1	5054.7	3549	131.4	136	131.4	0	0	27	27	1
10712	10712 (2019-06-30)60sec.agd	60	0	0		7/5/2019 11:51:00 AM	7/5/2019 12:06:00 PM	15	52467	37834	35488	3497.8	2522.3	2365.9	3754	2653	2613	3497.8	2522.3	2365.9	73780.7	4930.5	5222.2	4918.7	2015	134.3	139	134.3	0	0	15	15	1
10907	10907 (2019-05-05)60sec.agd	60	0	0		5/8/2019 8:04:00 AM	5/8/2019 8:16:00 AM	12	32123	13172	15319	2676.9	1097.7	1276.6	4220	2523	2981	2676.9	1097.7	1276.6	37948.1	3200.3	5749.8	3162.3	301	25.1	57	25.1	0	0	12	12	1
10907	10907 (2019-05-05)60sec.agd	60	0	0		5/8/2019 9:20:00 AM	5/8/2019 9:30:00 AM	10	31997	20944	21695	3199.7	2094.4	2169.5	3732	3035	3159	3199.7	2094.4	2169.5	43967.4	4428.8	5524.5	4396.7	447	44.7	54	44.7	0	0	10	10	1
10907	10907 (2019-05-05)60sec.agd	60	0	0		5/11/2019 10:18:00 PM	5/11/2019 10:30:00 PM	12	37320	27605	21730	3110	2300.4	1810.8	4366	2894	2199	3110	2300.4	1810.8	51254.4	4288.3	5542.9	4271.2	1134	94.5	115	94.5	0	0	12	12	1
10171	10171 (2019-09-15)60sec.agd	60	0	0		9/16/2019 9:36:00 PM	9/16/2019 9:59:00 PM	23	70638	51931	31464	3071.2	2257.9	1368	3412	2901	2691	3071.2	2257.9	1368	93147.9	4089.1	5102.2	4049.9	2418	105.1	112	105.1	0	0	23	23	1
10171	10171 (2019-09-15)60sec.agd	60	0	0		9/17/2019 8:35:00 AM	9/17/2019 8:52:00 AM	17	52284	31189	25182	3075.5	1834.6	1481.3	3948	2232	2901	3075.5	1834.6	1481.3	65882.5	3923.7	4691	3875.4	1780	104.7	119	104.7	1455.1	3597	17	17	1
10171	10171 (2019-09-15)60sec.agd	60	0	0		9/17/2019 7:37:00 PM	9/17/2019 8:11:00 PM	34	97441	57826	93123	2865.9	1700.8	2738.9	4491	2112	6571	2865.9	1700.8	2738.9	146664.5	4631.7	7197.9	4313.7	3060	90	118	90	0	0	34	34	1
10171	10171 (2019-09-15)60sec.agd	60	0	0		9/19/2019 9:21:00 AM	9/19/2019 9:35:00 AM	14	35688	27618	19214	2549.1	1972.7	1372.4	3027	2287	1595	2549.1	1972.7	1372.4	49046.6	3515.9	3837.9	3503.3	1463	104.5	109	104.5	2772.8	4954	14	14	1
10171	10171 (2019-09-15)60sec.agd	60	0	0		9/21/2019 7:27:00 AM	9/21/2019 7:47:00 AM	20	50142	45341	31003	2507.1	2267.1	1550.2	2894	2409	1738	2507.1	2267.1	1550.2	74372.1	3724.7	3996.5	3718.6	2004	100.2	105	100.2	322.9	1300	20	20	1
10171	10171 (2019-09-15)60sec.agd	60	0	0		9/21/2019 9:53:00 PM	9/21/2019 10:05:00 PM	12	38345	21448	14178	3195.4	1787.3	1181.5	4334	2231	1367	3195.4	1787.3	1181.5	46166.8	3870.6	4997.3	3847.2	1168	97.3	125	97.3	0	0	12	12	1
10941	10941 (2019-03-31)60sec.agd	60	0	0		4/1/2019 4:21:00 PM	4/1/2019 4:53:00 PM	32	131402	114004	33340	4106.3	3562.6	1041.9	4494	4067	1596	4106.3	3562.6	1041.9	177129.8	5544.9	6048.7	5535.3	3783	118.2	124	118.2	0	0	32	32	1
10941	10941 (2019-03-31)60sec.agd	60	0	0		4/2/2019 7:03:00 PM	4/2/2019 7:45:00 PM	42	171432	110871	62304	4081.7	2639.8	1483.4	4997	2915	2459	4081.7	2639.8	1483.4	213455.1	5174.1	5773.1	5082.3	4745	113	121	113	0	0	42	42	1
10941	10941 (2019-03-31)60sec.agd	60	0	0		4/3/2019 6:38:00 PM	4/3/2019 7:19:00 PM	41	177722	129427	71815	4334.7	3156.8	1751.6	5065	3441	2584	4334.7	3156.8	1751.6	231287.4	5673.1	6322.7	5641.2	4619	112.7	120	112.7	0	0	41	41	1
10941	10941 (2019-03-31)60sec.agd	60	0	0		4/4/2019 4:48:00 PM	4/4/2019 5:37:00 PM	49	158429	121772	113532	3233.2	2485.1	2317	3900	2793	2882	3233.2	2485.1	2317	229821	4698.1	5445.3	4690.2	5145	105	123	105	0	0	49	49	1
10941	10941 (2019-03-31)60sec.agd	60	0	0		4/6/2019 8:41:00 AM	4/6/2019 9:39:00 AM	58	198533	173875	149930	3423	2997.8	2585	3992	3742	3136	3423	2997.8	2585	303524.1	5250.2	5969.7	5233.2	5714	98.5	120	98.5	0.7	42	58	58	1
10711	10711 (2019-06-30)60sec.agd	60	0	0		7/1/2019 2:57:00 PM	7/1/2019 3:09:00 PM	12	33679	21043	23103	2806.6	1753.6	1925.3	3478	2195	2419	2806.6	1753.6	1925.3	45943.8	3834.4	4703.8	3828.7	1284	107	120	107	3.8	23	12	12	1
10711	10711 (2019-06-30)60sec.agd	60	0	0		7/3/2019 6:31:00 PM	7/3/2019 6:45:00 PM	14	32190	14235	18382	2299.3	1016.8	1313	2816	1723	2427	2299.3	1016.8	1313	39708.1	2867.3	3876.8	2836.3	478	34.1	55	34.1	7.4	103	14	14	1
10711	10711 (2019-06-30)60sec.agd	60	0	0		7/3/2019 6:47:00 PM	7/3/2019 7:04:00 PM	17	44354	19407	15771	2609.1	1141.6	927.7	3711	1635	1662	2609.1	1141.6	927.7	50917.9	3019.1	3916.3	2995.2	515	30.3	45	30.3	0	0	17	17	1
10203	10203 (2019-03-24)60sec.agd	60	0	0		3/29/2019 10:14:00 AM	3/29/2019 10:37:00 AM	23	55601	1582	74281	2417.4	68.8	3229.6	2943	293	3894	2417.4	68.8	3229.6	92798.9	4039.5	4766.6	4034.7	1521	66.1	74	66.1	0	0	23	23	1
10203	10203 (2019-03-24)60sec.agd	60	0	0		3/29/2019 12:55:00 PM	3/29/2019 1:05:00 PM	10	28391	15415	18281	2839.1	1541.5	1828.1	3859	1944	2270	2839.1	1541.5	1828.1	37119.6	3723.3	4822.8	3712	971	97.1	123	97.1	165.3	352	10	10	1
10824	10824 (2019-03-24)60sec.agd	60	0	0		3/25/2019 10:02:00 AM	3/25/2019 10:31:00 AM	29	123746	65497	25953	4267.1	2258.5	894.9	5452	3113	1299	4267.1	2258.5	894.9	142395.5	4920.6	6374.8	4910.2	2926	100.9	117	100.9	168	434	29	29	1
10824	10824 (2019-03-24)60sec.agd	60	0	0		3/25/2019 7:49:00 PM	3/25/2019 8:26:00 PM	37	138471	79832	17707	3742.5	2157.6	478.6	4726	2741	725	3742.5	2157.6	478.6	160813.3	4353.0	5471.3	4346.3	3732	100.9	109	100.9	0	0	37	37	1
10824	10824 (2019-03-24)60sec.agd	60	0	0		3/26/2019 9:28:00 AM	3/26/2019 10:02:00 AM	34	152473	85222	29342	4484.5	2506.5	863	5211	3183	1155	4484.5	2506.5	863	177120.7	5218.9	6106.3	5209.4	3605	106	118	106	58.4	229	34	34	1
10824	10824 (2019-03-24)60sec.agd	60	0	0		3/27/2019 7:23:00 PM	3/27/2019 8:01:00 PM	38	136874	71716	43024	3601.9	1887.3	1132.2	4703	2557	2343	3601.9	1887.3	1132.2	160401.8	4235.7	5795.2	4221.1	3809	100.2	107	100.2	0	0	38	38	1
10824	10824 (2019-03-24)60sec.agd	60	0	0		3/29/2019 8:32:00 PM	3/29/2019 9:15:00 PM	43	156606	89822	35863	3642	2088.9	834	4780	2676	1580	3642	2088.9	834	184064.1	4293.1	5531.1	4280.6	4123	95.9	114	95.9	0	0	43	43	1
10717	10717 (2019-07-21)60sec.agd	60	0	0		7/22/2019 8:35:00 AM	7/22/2019 8:45:00 AM	10	21981	11042	26861	2198.1	1104.2	2686.1	2828	1685	3495	2198.1	1104.2	2686.1	36422.6	3654.3	4801.2	3642.3	577	57.7	80	57.7	0	0	10	10	1
10717	10717 (2019-07-21)60sec.agd	60	0	0		7/22/2019 6:29:00 PM	7/22/2019 6:48:00 PM	19	80033	39888	27084	4212.3	2099.4	1425.5	6924	3264	3097	4212.3	2099.4	1425.5	93433.8	5024.8	7864.7	4917.6	2023	106.5	150	106.5	18.5	108	19	19	1
10717	10717 (2019-07-21)60sec.agd	60	0	0		7/23/2019 6:20:00 PM	7/23/2019 6:41:00 PM	21	98917	44934	36211	4710.3	2139.7	1724.3	7907	2639	2765	4710.3	2139.7	1724.3	114520.2	5474.4	8782.4	5453.3	2532	120.6	153	120.6	2.5	29	21	21	1
10717	10717 (2019-07-21)60sec.agd	60	0	0		7/23/2019 6:59:00 PM	7/23/2019 7:09:00 PM	10	39161	19516	40055	3916.1	1951.6	4005.5	7761	5069	7696	3916.1	1951.6	4005.5	59320	6122.7	10121.1	5932	870	87	155	87	9.6	65	10	10	1
10828	10828 (2019-03-10)60sec.agd	60	0	0		3/11/2019 7:22:00 PM	3/11/2019 7:38:00 PM	16	71435	21943	15017	4464.7	1371.4	938.6	6046	1966	2070	4464.7	1371.4	938.6	76223.1	4910.9	6386	4763.9	1539	96.2	125	96.2	0	0	16	16	1
10828	10828 (2019-03-10)60sec.agd	60	0	0		3/12/2019 5:23:00 AM	3/12/2019 5:35:00 AM	12	31172	26697	31871	2597.7	2224.8	2655.9	4394	4019	4672	2597.7	2224.8	2655.9	51963.3	4372.6	7568.8	4330.3	415	34.6	61	34.6	0	0	12	12	1
10828	10828 (2019-03-10)60sec.agd	60	0	0		3/12/2019 5:53:00 AM	3/12/2019 6:05:00 AM	12	26807	27735	37185	2233.9	2311.3	3098.8	3203	2946	3918	2233.9	2311.3	3098.8	53577.7	4484.3	5613.5	4464.8	507	42.3	56	42.3	0	0	12	12	1
10828	10828 (2019-03-10)60sec.agd	60	0	0		3/14/2019 5:15:00 AM	3/14/2019 5:51:00 AM	36	122456	84670	137368	3401.6	2351.9	3815.8	4781	3317	5709	3401.6	2351.9	3815.8	202569.6	5646.1	7999.9	5626.9	1554	43.2	60	43.2	0	0	36	36	1
10828	10828 (2019-03-10)60sec.agd	60	0	0		3/14/2019 5:53:00 AM	3/14/2019 6:06:00 AM	13	40531	30160	54897	3117.8	2320	4222.8	5059	2859	5034	3117.8	2320	4222.8	74606.1	5759.7	7612.2	5738.9	560	43.1	57	43.1	0	0	13	13	1
10828	10828 (2019-03-10)60sec.agd	60	0	0		3/14/2019 6:12:00 AM	3/14/2019 6:25:00 AM	13	38718	31023	56400	2978.3	2386.4	4338.5	4263	3003	5176	2978.3	2386.4	4338.5	75116.4	5793.2	7347.3	5778.2	510	39.2	57	39.2	0	0	13	13	1
10828	10828 (2019-03-10)60sec.agd	60	0	0		3/14/2019 6:28:00 AM	3/14/2019 6:39:00 AM	11	27708	20753	45886	2518.9	1886.6	4171.5	3636	2520	5012	2518.9	1886.6	4171.5	57480	5243.9	6608.8	5225.5	460	41.8	51	41.8	0	0	11	11	1
10828	10828 (2019-03-10)60sec.agd	60	0	0		3/14/2019 6:42:00 AM	3/14/2019 6:52:00 AM	10	26740	22055	43007	2674	2205.5	4300.7	3703	2850	5215	2674	2205.5	4300.7	55236.3	5537.6	7002.2	5523.6	467	46.7	55	46.7	0	0	10	10	1
10580	10580 (2019-06-02)60sec.agd	60	0	0		6/3/2019 12:24:00 PM	6/3/2019 12:36:00 PM	12	29466	17932	18401	2455.5	1494.3	1533.4	2810	1933	1961	2455.5	1494.3	1533.4	39094.7	3276.7	3763.5	3257.9	1256	104.7	121	104.7	0	0	12	12	1
10580	10580 (2019-06-02)60sec.agd	60	0	0		6/5/2019 7:51:00 AM	6/5/2019 8:01:00 AM	10	35371	21502	33956	3537.1	2150.2	3395.6	4250	2810	5207	3537.1	2150.2	3395.6	53539.3	5434.8	6976.8	5353.9	1087	108.7	131	108.7	0	0	10	10	1
10580	10580 (2019-06-02)60sec.agd	60	0	0		6/5/2019 5:14:00 PM	6/5/2019 5:25:00 PM	11	32407	14526	21240	2946.1	1320.5	1930.9	3723	1823	2557	2946.1	1320.5	1930.9	41380.6	3774.2	4732.1	3761.9	643	58.5	82	58.5	0	0	11	11	1
10181	10181 (2019-05-05)60sec.agd	60	0	0		5/6/2019 2:54:00 PM	5/6/2019 3:04:00 PM	10	20137	19207	25450	2013.7	1920.7	2545	2636	2512	3180	2013.7	1920.7	2545	37710.9	3795.0	4476.2	3771.1	196	19.6	24	19.6	0	0	10	10	1
10181	10181 (2019-05-05)60sec.agd	60	0	0		5/7/2019 7:15:00 PM	5/7/2019 7:34:00 PM	19	46294	30470	48558	2436.5	1603.7	2555.7	3414	2276	3538	2436.5	1603.7	2555.7	73684.7	3910.5	5070.5	3878.1	1054	55.5	103	55.5	0	0	19	19	1
10181	10181 (2019-05-05)60sec.agd	60	0	0		5/8/2019 10:33:00 AM	5/8/2019 10:43:00 AM	10	23775	13814	24431	2377.5	1381.4	2443.1	4694	2413	3672	2377.5	1381.4	2443.1	36782.5	3731.0	6017.8	3678.3	447	44.7	78	44.7	0	0	10	10	1
10181	10181 (2019-05-05)60sec.agd	60	0	0		5/8/2019 1:31:00 PM	5/8/2019 1:41:00 PM	10	25770	15690	20391	2577	1569	2039.1	3792	2077	2398	2577	1569	2039.1	36415.1	3673.6	4779.8	3641.5	642	64.2	116	64.2	0	0	10	10	1
10181	10181 (2019-05-05)60sec.agd	60	0	0		5/8/2019 2:40:00 PM	5/8/2019 2:50:00 PM	10	29690	11066	20879	2969	1106.6	2087.9	4835	1989	3111	2969	1106.6	2087.9	37945.8	3816.8	5826	3794.6	170	17	23	17	0	0	10	10	1
10181	10181 (2019-05-05)60sec.agd	60	0	0		5/8/2019 3:13:00 PM	5/8/2019 3:28:00 PM	15	47129	18808	33149	3141.9	1253.9	2209.9	4790	2083	3094	3141.9	1253.9	2209.9	60611.4	4060.7	5671.3	4040.8	485	32.3	67	32.3	0	0	15	15	1
10181	10181 (2019-05-05)60sec.agd	60	0	0		5/8/2019 3:29:00 PM	5/8/2019 3:39:00 PM	10	28314	9957	19468	2831.4	995.7	1946.8	5315	1579	3201	2831.4	995.7	1946.8	35774.7	3592.3	6356.1	3577.5	142	14.2	21	14.2	0	0	10	10	1
10181	10181 (2019-05-05)60sec.agd	60	0	0		5/8/2019 3:40:00 PM	5/8/2019 3:53:00 PM	13	34223	12547	24811	2632.5	965.2	1908.5	4206	1725	2892	2632.5	965.2	1908.5	44093.4	3407.6	5256	3391.8	227	17.5	42	17.5	0	0	13	13	1
10181	10181 (2019-05-05)60sec.agd	60	0	0		5/8/2019 4:03:00 PM	5/8/2019 4:14:00 PM	11	28728	11924	19072	2611.6	1084	1733.8	3229	1587	2570	2611.6	1084	1733.8	36485.9	3351.5	4287.6	3316.9	347	31.5	89	31.5	0	0	11	11	1
10181	10181 (2019-05-05)60sec.agd	60	0	0		5/8/2019 4:34:00 PM	5/8/2019 4:44:00 PM	10	25972	10042	17270	2597.2	1004.2	1727	4940	1947	3098	2597.2	1004.2	1727	32766.4	3295.7	6147.5	3276.6	143	14.3	20	14.3	0	0	10	10	1
10181	10181 (2019-05-05)60sec.agd	60	0	0		5/8/2019 6:29:00 PM	5/8/2019 6:40:00 PM	11	30511	15605	25769	2773.7	1418.6	2342.6	4143	1959	2876	2773.7	1418.6	2342.6	42877.5	3924.2	5066.2	3898	550	50	94	50	0	0	11	11	1
10934	10934 (2019-03-24)60sec.agd	60	0	0		3/25/2019 12:08:00 PM	3/25/2019 12:19:00 PM	11	33035	14917	8467	3003.2	1356.1	769.7	4641	1765	1190	3003.2	1356.1	769.7	37222.5	3393.8	4953.7	3383.9	932	84.7	119	84.7	0	0	11	11	1
10934	10934 (2019-03-24)60sec.agd	60	0	0		3/25/2019 7:32:00 PM	3/25/2019 7:43:00 PM	11	70973	40480	28688	6452.1	3680	2608	10880	5183	4771	6452.1	3680	2608	86595.6	7923.9	12961.5	7872.3	698	63.5	83	63.5	0	0	11	11	1
10934	10934 (2019-03-24)60sec.agd	60	0	0		3/25/2019 8:39:00 PM	3/25/2019 8:53:00 PM	14	50101	26481	13366	3578.6	1891.5	954.7	5193	2730	1485	3578.6	1891.5	954.7	58223.7	4179.7	5956.8	4158.8	1167	83.4	112	83.4	0	0	14	14	1
10934	10934 (2019-03-24)60sec.agd	60	0	0		3/28/2019 6:24:00 PM	3/28/2019 6:48:00 PM	24	144132	76005	33300	6005.5	3166.9	1387.5	9369	4680	2672	6005.5	3166.9	1387.5	166312	6992.6	10715.7	6929.7	3102	129.3	167	129.3	0	0	24	24	1
10934	10934 (2019-03-24)60sec.agd	60	0	0		3/28/2019 7:49:00 PM	3/28/2019 8:01:00 PM	12	56981	19920	16897	4748.4	1660	1408.1	7279	2703	2536	4748.4	1660	1408.1	62682.9	5295.2	7461.2	5223.6	998	83.2	117	83.2	0	0	12	12	1
10154	10154 (2019-09-01)60sec.agd	60	0	0		9/2/2019 3:07:00 PM	9/2/2019 3:21:00 PM	14	33558	13094	32260	2397	935.3	2304.3	2798	1248	2693	2397	935.3	2304.3	48356	3459.0	3955.6	3454	1594	113.9	127	113.9	117.4	249	14	14	1
10154	10154 (2019-09-01)60sec.agd	60	0	0		9/2/2019 3:38:00 PM	9/2/2019 3:54:00 PM	16	43799	17154	41377	2737.4	1072.1	2586.1	3036	1350	2899	2737.4	1072.1	2586.1	62647.2	3922.1	4265.4	3915.5	2025	126.6	132	126.6	20.6	128	16	16	1
10154	10154 (2019-09-01)60sec.agd	60	0	0		9/2/2019 5:49:00 PM	9/2/2019 6:01:00 PM	12	26998	15561	23237	2249.8	1296.8	1936.4	2700	1756	2217	2249.8	1296.8	1936.4	38871.5	3249.0	3840	3239.3	1309	109.1	122	109.1	0	0	12	12	1
10154	10154 (2019-09-01)60sec.agd	60	0	0		9/2/2019 6:02:00 PM	9/2/2019 6:24:00 PM	22	52684	32557	42585	2394.7	1479.9	1935.7	2838	1926	2261	2394.7	1479.9	1935.7	75160.1	3427.1	3750.5	3416.4	2581	117.3	126	117.3	0	0	22	22	1
10154	10154 (2019-09-01)60sec.agd	60	0	0		9/2/2019 6:40:00 PM	9/2/2019 7:00:00 PM	20	43677	27854	36645	2183.9	1392.7	1832.3	2824	2030	2121	2183.9	1392.7	1832.3	63453.8	3185.7	3969.5	3172.7	2171	108.6	125	108.6	0	0	20	20	1
10154	10154 (2019-09-01)60sec.agd	60	0	0		9/3/2019 5:27:00 PM	9/3/2019 5:41:00 PM	14	34902	16367	30138	2493	1169.1	2152.7	2944	1461	2452	2493	1169.1	2152.7	48931.9	3502.5	3988.7	3495.1	1639	117.1	133	117.1	0	0	14	14	1
10154	10154 (2019-09-01)60sec.agd	60	0	0		9/5/2019 7:30:00 PM	9/5/2019 8:39:00 PM	69	249420	82078	267610	3614.8	1189.5	3878.4	4349	1732	5380	3614.8	1189.5	3878.4	374916.3	5528.2	6788.9	5433.6	8091	117.3	144	117.3	0	0	69	69	1
10154	10154 (2019-09-01)60sec.agd	60	0	0		9/6/2019 8:54:00 PM	9/6/2019 9:42:00 PM	48	162858	72666	122099	3392.9	1513.9	2543.7	4590	2347	3207	3392.9	1513.9	2543.7	216127.8	4527.1	5554.4	4502.7	5320	110.8	120	110.8	0	0	48	48	1
10154	10154 (2019-09-01)60sec.agd	60	0	0		9/7/2019 7:44:00 AM	9/7/2019 8:21:00 AM	37	123178	50994	49109	3329.1	1378.2	1327.3	3914	2136	2504	3329.1	1378.2	1327.3	142073.6	3873.3	4378.2	3839.8	5941	160.6	190	160.6	0	0	37	37	1
10154	10154 (2019-09-01)60sec.agd	60	0	0		9/7/2019 8:22:00 AM	9/7/2019 8:51:00 AM	29	101249	62365	61639	3491.3	2150.5	2125.5	4262	3284	2826	3491.3	2150.5	2125.5	133940.7	4678.5	5773.8	4618.6	4458	153.7	188	153.7	0	0	29	29	1
10154	10154 (2019-09-01)60sec.agd	60	0	0		9/7/2019 8:57:00 AM	9/7/2019 9:12:00 AM	15	56361	40497	19581	3757.4	2699.8	1305.4	4163	3048	1809	3757.4	2699.8	1305.4	72110.9	4821.2	5370.2	4807.4	1873	124.9	135	124.9	0	0	15	15	1
10154	10154 (2019-09-01)60sec.agd	60	0	0		9/7/2019 7:30:00 PM	9/7/2019 8:18:00 PM	48	138587	57081	129886	2887.2	1189.2	2706	3513	1762	3295	2887.2	1189.2	2706	198330.5	4142.3	4830	4131.9	5415	112.8	121	112.8	0	0	48	48	1
10530	10530 (2019-09-29)60sec.agd	60	0	0		10/1/2019 9:55:00 AM	10/1/2019 10:56:00 AM	61	230764	88656	95470	3783	1453.4	1565.1	5077	2267	3034	3783	1453.4	1565.1	265002.7	4463.7	5520.9	4344.3	8482	139	174	139	1930.7	3531	61	61	1
10530	10530 (2019-09-29)60sec.agd	60	0	0		10/3/2019 10:50:00 AM	10/3/2019 11:00:00 AM	10	20718	7478	18806	2071.8	747.8	1880.6	2854	1162	2366	2071.8	747.8	1880.6	28962.4	2935.6	3702.6	2896.2	719	71.9	107	71.9	1506.3	4516	10	10	1
10530	10530 (2019-09-29)60sec.agd	60	0	0		10/3/2019 11:55:00 AM	10/3/2019 12:07:00 PM	12	30933	11331	22209	2577.8	944.3	1850.8	4185	1760	3419	2577.8	944.3	1850.8	39730.1	3404.5	4905	3310.8	159	13.3	30	13.3	0	0	12	12	1
10530	10530 (2019-09-29)60sec.agd	60	0	0		10/4/2019 10:45:00 AM	10/4/2019 11:03:00 AM	18	61842	16651	21221	3435.7	925.1	1178.9	4888	1439	1581	3435.7	925.1	1178.9	67468.7	3760.8	5176.2	3748.3	1797	99.8	122	99.8	0	0	18	18	1
10530	10530 (2019-09-29)60sec.agd	60	0	0		10/5/2019 8:19:00 AM	10/5/2019 8:30:00 AM	11	42418	23899	21579	3856.2	2172.6	1961.7	4863	2684	2321	3856.2	2172.6	1961.7	53255.1	4863.7	5557.7	4841.4	1409	128.1	164	128.1	2304	4134	11	11	1
10840	10840 (2019-04-07)60sec.agd	60	0	0		4/9/2019 7:43:00 AM	4/9/2019 7:55:00 AM	12	51312	39309	15982	4276	3275.8	1331.8	4764	3778	1613	4276	3275.8	1331.8	66584.9	5557.4	6114.2	5548.7	1260	105	114	105	382.6	914	12	12	1
10840	10840 (2019-04-07)60sec.agd	60	0	0		4/9/2019 8:31:00 AM	4/9/2019 9:09:00 AM	38	126513	124047	39454	3329.3	3264.4	1038.3	4309	4124	1811	3329.3	3264.4	1038.3	181520.8	4799.1	5588.3	4776.9	3851	101.3	110	101.3	507.5	1764	38	38	1
10840	10840 (2019-04-07)60sec.agd	60	0	0		4/10/2019 5:50:00 PM	4/10/2019 6:00:00 PM	10	42497	35778	18269	4249.7	3577.8	1826.9	5165	4587	5276	4249.7	3577.8	1826.9	58479.2	5944.4	8513.9	5847.9	977	97.7	117	97.7	613.8	1044	10	10	1
10840	10840 (2019-04-07)60sec.agd	60	0	0		4/11/2019 7:39:00 AM	4/11/2019 7:50:00 AM	11	44666	32595	12416	4060.5	2963.2	1128.7	4825	3678	1635	4060.5	2963.2	1128.7	56671.4	5172.1	5723.7	5151.9	1197	108.8	117	108.8	71.4	140	11	11	1
10285	10285 (2019-07-14)60sec.agd	60	0	0		7/15/2019 12:58:00 AM	7/15/2019 1:08:00 AM	10	31664	32754	14975	3166.4	3275.4	1497.5	4675	5050	2167	3166.4	3275.4	1497.5	47955	4811.2	7197.9	4795.5	777	77.7	92	77.7	0	0	10	10	1
10285	10285 (2019-07-14)60sec.agd	60	0	0		7/15/2019 1:57:00 PM	7/15/2019 2:08:00 PM	11	28105	21158	16264	2555	1923.5	1478.5	3179	2282	1755	2555	1923.5	1478.5	38756.5	3539.5	4083.7	3523.3	1096	99.6	111	99.6	10.2	44	11	11	1
10285	10285 (2019-07-14)60sec.agd	60	0	0		7/18/2019 12:35:00 PM	7/18/2019 1:23:00 PM	48	115210	131648	109603	2400.2	2742.7	2283.4	2737	3353	2697	2400.2	2742.7	2283.4	206439.7	4308.5	4772.8	4300.8	5061	105.4	121	105.4	72.2	225	48	48	1
10285	10285 (2019-07-14)60sec.agd	60	0	0		7/20/2019 10:14:00 PM	7/20/2019 10:24:00 PM	10	23626	24432	11836	2362.6	2443.2	1183.6	3667	3063	1571	2362.6	2443.2	1183.6	35988.9	3613.0	4998.7	3598.9	839	83.9	99	83.9	0	0	10	10	1
10285	10285 (2019-07-14)60sec.agd	60	0	0		7/20/2019 10:28:00 PM	7/20/2019 10:39:00 PM	11	30593	24410	8875	2781.2	2219.1	806.8	3638	3039	1025	2781.2	2219.1	806.8	40131.6	3663.5	4564.4	3648.3	962	87.5	103	87.5	0	0	11	11	1
10285	10285 (2019-07-14)60sec.agd	60	0	0		7/20/2019 10:44:00 PM	7/20/2019 10:55:00 PM	11	33441	34401	7670	3040.1	3127.4	697.3	4157	3738	903	3040.1	3127.4	697.3	48585.6	4441.8	5525.8	4416.9	1061	96.5	114	96.5	0	0	11	11	1
10519	10519 (2019-10-06)60sec.agd	60	0	0		10/8/2019 8:52:00 AM	10/8/2019 9:04:00 AM	12	25196	20102	15401	2099.7	1675.2	1283.4	2570	2344	1954	2099.7	1675.2	1283.4	35722.8	3034.4	3418.9	2976.9	947	78.9	99	78.9	150.3	385	12	12	1
10519	10519 (2019-10-06)60sec.agd	60	0	0		10/10/2019 7:59:00 AM	10/10/2019 8:32:00 AM	33	101370	45615	52367	3071.8	1382.3	1586.9	3572	2182	1795	3071.8	1382.3	1586.9	122877.6	3776.6	4486.7	3723.6	3561	107.9	116	107.9	97.8	365	33	33	1
10935	10935 (2019-03-24)60sec.agd	60	0	0		3/30/2019 4:26:00 PM	3/30/2019 4:37:00 PM	11	37011	21058	21322	3364.6	1914.4	1938.4	4898	2650	2451	3364.6	1914.4	1938.4	47622.3	4375.0	6055.8	4329.3	815	74.1	101	74.1	9.6	50	11	11	1
10935	10935 (2019-03-24)60sec.agd	60	0	0		3/30/2019 4:39:00 PM	3/30/2019 4:49:00 PM	10	24133	15550	28208	2413.3	1555	2820.8	3770	2262	3893	2413.3	1555	2820.8	40247.9	4049.0	5524.1	4024.8	491	49.1	69	49.1	392.8	1087	10	10	1
10031	10031 (2019-03-03)60sec.agd	60	0	0		3/4/2019 7:39:00 AM	3/4/2019 7:59:00 AM	20	54264	34972	13198	2713.2	1748.6	659.9	3455	2328	1902	2713.2	1748.6	659.9	65892.4	3322.7	4042.6	3294.6	2228	111.4	128	111.4	188.1	898	20	20	1
10031	10031 (2019-03-03)60sec.agd	60	0	0		3/4/2019 2:52:00 PM	3/4/2019 3:03:00 PM	11	33595	17062	11267	3054.1	1551.1	1024.3	5867	2283	1482	3054.1	1551.1	1024.3	39327.9	3590.4	6467.6	3575.3	1241	112.8	150	112.8	0	0	11	11	1
10031	10031 (2019-03-03)60sec.agd	60	0	0		3/5/2019 3:05:00 PM	3/5/2019 3:16:00 PM	11	25472	21560	10178	2315.6	1960	925.3	2622	2168	1326	2315.6	1960	925.3	34889.1	3177.1	3627.9	3171.7	1229	111.7	119	111.7	0	0	11	11	1
10031	10031 (2019-03-03)60sec.agd	60	0	0		3/6/2019 6:23:00 PM	3/6/2019 6:33:00 PM	10	38914	18086	11330	3891.4	1808.6	1133	4381	2215	1512	3891.4	1808.6	1133	44382.1	4456.4	4965	4438.2	1239	123.9	136	123.9	0	0	10	10	1
10031	10031 (2019-03-03)60sec.agd	60	0	0		3/6/2019 6:55:00 PM	3/6/2019 7:09:00 PM	14	44313	22521	25265	3165.2	1608.6	1804.6	3824	2049	2438	3165.2	1608.6	1804.6	55759.8	3997.0	4690.5	3982.8	1557	111.2	123	111.2	0	0	14	14	1
10031	10031 (2019-03-03)60sec.agd	60	0	0		3/9/2019 9:05:00 AM	3/9/2019 9:15:00 AM	10	23093	17494	9312	2309.3	1749.4	931.2	2862	1922	1245	2309.3	1749.4	931.2	30430.9	3053.9	3417.2	3043.1	1208	120.8	133	120.8	1031.2	1414	10	10	1
11014	11014 (2019-06-09)60sec.agd	60	0	0		6/10/2019 11:13:00 AM	6/10/2019 11:23:00 AM	10	30553	18734	11693	3055.3	1873.4	1169.3	3906	2273	1394	3055.3	1873.4	1169.3	37698.5	3779.0	4654.5	3769.9	958	95.8	116	95.8	0	0	10	10	1
11014	11014 (2019-06-09)60sec.agd	60	0	0		6/10/2019 2:25:00 PM	6/10/2019 2:35:00 PM	10	29555	18684	16202	2955.5	1868.4	1620.2	3427	2123	1854	2955.5	1868.4	1620.2	38536.9	3862.3	4220.3	3853.7	1012	101.2	110	101.2	0	0	10	10	1
11014	11014 (2019-06-09)60sec.agd	60	0	0		6/10/2019 6:43:00 PM	6/10/2019 7:32:00 PM	49	218760	124238	53279	4464.5	2535.5	1087.3	4838	2946	1511	4464.5	2535.5	1087.3	257156.9	5254.0	5684.7	5248.1	5912	120.7	126	120.7	98.1	464	49	49	1
11014	11014 (2019-06-09)60sec.agd	60	0	0		6/11/2019 5:40:00 PM	6/11/2019 5:53:00 PM	13	29741	29291	33318	2287.8	2253.2	2562.9	3304	3184	3679	2287.8	2253.2	2562.9	53409.5	4182.0	5272.3	4108.4	659	50.7	68	50.7	0	0	13	13	1
11014	11014 (2019-06-09)60sec.agd	60	0	0		6/11/2019 7:25:00 PM	6/11/2019 7:49:00 PM	24	107684	56101	33831	4486.8	2337.5	1409.6	7075	2702	2402	4486.8	2337.5	1409.6	126046.4	5290.9	7602.4	5251.9	2728	113.7	130	113.7	0	0	24	24	1
11014	11014 (2019-06-09)60sec.agd	60	0	0		6/12/2019 10:26:00 AM	6/12/2019 10:37:00 AM	11	31350	17916	8348	2850	1628.7	758.9	3730	2146	1000	2850	1628.7	758.9	37060.7	3378.8	4322.1	3369.2	1039	94.5	116	94.5	0	0	11	11	1
11014	11014 (2019-06-09)60sec.agd	60	0	0		6/12/2019 5:09:00 PM	6/12/2019 6:10:00 PM	61	208761	131151	76793	3422.3	2150	1258.9	3994	2571	1638	3422.3	2150	1258.9	258222.6	4246.6	4887.6	4233.2	6435	105.5	115	105.5	0	0	61	61	1
11014	11014 (2019-06-09)60sec.agd	60	0	0		6/13/2019 7:27:00 PM	6/13/2019 8:36:00 PM	69	336991	209440	92762	4883.9	3035.4	1344.4	5934	3499	1670	4883.9	3035.4	1344.4	407471.3	5911.3	6930	5905.4	8386	121.5	125	121.5	0	0	69	69	1
10811	10811 (2019-03-10)60sec.agd	60	0	0		3/13/2019 7:43:00 PM	3/13/2019 7:54:00 PM	11	44026	20811	23143	4002.4	1891.9	2103.9	5573	2656	3098	4002.4	1891.9	2103.9	53916.5	4944.0	6549.8	4901.5	1061	96.5	121	96.5	0	0	11	11	1
10811	10811 (2019-03-10)60sec.agd	60	0	0		3/13/2019 8:08:00 PM	3/13/2019 8:38:00 PM	30	223242	76537	67902	7441.4	2551.2	2263.4	10514	3411	3949	7441.4	2551.2	2263.4	245572	8233.8	11161.3	8185.7	3938	131.3	159	131.3	0	0	30	30	1
10811	10811 (2019-03-10)60sec.agd	60	0	0		3/13/2019 8:53:00 PM	3/13/2019 9:13:00 PM	20	74296	28818	43144	3714.8	1440.9	2157.2	4265	2075	3279	3714.8	1440.9	2157.2	90618.9	4545.8	5555	4530.9	2124	106.2	114	106.2	0	0	20	20	1
10811	10811 (2019-03-10)60sec.agd	60	0	0		3/16/2019 2:07:00 PM	3/16/2019 2:20:00 PM	13	51649	11342	37100	3973	872.5	2853.8	5213	1127	3767	3973	872.5	2853.8	64596.2	4973.4	6529.6	4968.9	1325	101.9	115	101.9	0	0	13	13	1
10961	10961 (2019-08-25)60sec.agd	60	0	0		8/26/2019 6:25:00 PM	8/26/2019 6:54:00 PM	29	90296	59189	36707	3113.7	2041	1265.8	3949	2622	1778	3113.7	2041	1265.8	114035.6	3944.5	4748.7	3932.3	3621	124.9	138	124.9	4.7	51	29	29	1
10961	10961 (2019-08-25)60sec.agd	60	0	0		8/26/2019 6:55:00 PM	8/26/2019 7:09:00 PM	14	44819	29552	21445	3201.4	2110.9	1531.8	3936	2764	1972	3201.4	2110.9	1531.8	57809.6	4133.5	5040.2	4129.3	1749	124.9	138	124.9	0	0	14	14	1
10961	10961 (2019-08-25)60sec.agd	60	0	0		8/26/2019 7:42:00 PM	8/26/2019 8:24:00 PM	42	123526	100274	73707	2941.1	2387.5	1754.9	3847	3117	2170	2941.1	2387.5	1754.9	175346.1	4182.1	5142.4	4174.9	5163	122.9	136	122.9	0	0	42	42	1
10961	10961 (2019-08-25)60sec.agd	60	0	0		8/28/2019 4:04:00 PM	8/28/2019 4:15:00 PM	11	21658	16432	22022	1968.9	1493.8	2002	2626	1916	2637	1968.9	1493.8	2002	34986.4	3187.9	4069.4	3180.6	1025	93.2	116	93.2	309.4	839	11	11	1
10458	10458 (2019-11-03)60sec.agd	60	0	0		11/8/2019 12:33:00 PM	11/8/2019 12:43:00 PM	10	27260	15002	13271	2726	1500.2	1327.1	3441	1886	2178	2726	1500.2	1327.1	33827.3	3411.2	4112.6	3382.7	958	95.8	121	95.8	1217.2	2605	10	10	1
10227	10227 (2019-09-08)60sec.agd	60	0	0		9/10/2019 5:24:00 AM	9/10/2019 6:05:00 AM	41	102914	108272	62261	2510.1	2640.8	1518.6	2829	3152	2192	2510.1	2640.8	1518.6	161834.9	3957.5	4514.7	3947.2	3234	78.9	106	78.9	0	0	41	41	1
10227	10227 (2019-09-08)60sec.agd	60	0	0		9/10/2019 6:20:00 AM	9/10/2019 6:58:00 AM	38	93885	103469	57377	2470.7	2722.9	1509.9	2809	3132	1952	2470.7	2722.9	1509.9	151037.6	3977.4	4589.6	3974.7	3256	85.7	113	85.7	0	0	38	38	1
10207	10207 (2019-03-24)60sec.agd	60	0	0		3/25/2019 10:12:00 PM	3/25/2019 10:25:00 PM	13	35403	27640	13262	2723.3	2126.2	1020.2	3461	2503	1637	2723.3	2126.2	1020.2	46831.9	3633.3	4301.1	3602.5	780	60	77	60	0	0	13	13	1
10207	10207 (2019-03-24)60sec.agd	60	0	0		3/28/2019 6:12:00 PM	3/28/2019 6:28:00 PM	16	54713	43491	32660	3419.6	2718.2	2041.3	3782	3009	2255	3419.6	2718.2	2041.3	77147	4827.1	5333.2	4821.7	1938	121.1	126	121.1	8.1	63	16	16	1
10450	10450 (2019-10-13)60sec.agd	60	0	0		10/17/2019 6:48:00 AM	10/17/2019 6:58:00 AM	10	27154	9584	14869	2715.4	958.4	1486.9	3872	1395	2277	2715.4	958.4	1486.9	32408	3302.2	4562.8	3240.8	236	23.6	27	23.6	0	0	10	10	1
10450	10450 (2019-10-13)60sec.agd	60	0	0		10/17/2019 7:01:00 AM	10/17/2019 7:18:00 AM	17	68117	12450	2259	4006.9	732.4	132.9	6026	1306	424	4006.9	732.4	132.9	69282.3	4084.4	6141.4	4075.4	408	24	27	24	0	0	17	17	1
10133	10133 (2019-04-07)60sec.agd	60	0	0		4/8/2019 7:05:00 AM	4/8/2019 7:33:00 AM	28	71230	95282	60067	2543.9	3402.9	2145.3	3158	4194	2650	2543.9	3402.9	2145.3	133268.2	4765.3	5673.6	4759.6	2270	81.1	120	81.1	0	0	28	28	1
10133	10133 (2019-04-07)60sec.agd	60	0	0		4/8/2019 7:37:00 AM	4/8/2019 7:51:00 AM	14	34523	48595	32412	2465.9	3471.1	2315.1	3000	3855	2824	2465.9	3471.1	2315.1	67851.7	4851.0	5478.5	4846.6	925	66.1	103	66.1	27.3	130	14	14	1
10133	10133 (2019-04-07)60sec.agd	60	0	0		4/9/2019 7:05:00 AM	4/9/2019 7:33:00 AM	28	112681	81687	103641	4024.3	2917.4	3701.5	5426	4009	5178	4024.3	2917.4	3701.5	173525.9	6220.7	7923.8	6197.4	2449	87.5	116	87.5	0	0	28	28	1
10133	10133 (2019-04-07)60sec.agd	60	0	0		4/9/2019 10:18:00 AM	4/9/2019 10:38:00 AM	20	70618	59579	57306	3530.9	2979	2865.3	4676	3603	4058	3530.9	2979	2865.3	108722.3	5443.2	7031.9	5436.1	1473	73.7	121	73.7	29	92	20	20	1
10133	10133 (2019-04-07)60sec.agd	60	0	0		4/9/2019 1:18:00 PM	4/9/2019 1:36:00 PM	18	45242	57964	54734	2513.4	3220.2	3040.8	3332	4308	3670	2513.4	3220.2	3040.8	91665	5102.4	6228.5	5092.5	1881	104.5	121	104.5	17.4	59	18	18	1
10133	10133 (2019-04-07)60sec.agd	60	0	0		4/9/2019 1:38:00 PM	4/9/2019 1:48:00 PM	10	22580	28360	28048	2258	2836	2804.8	2764	3541	3412	2258	2836	2804.8	45834.9	4589.6	5465.2	4583.5	997	99.7	115	99.7	0	0	10	10	1
10133	10133 (2019-04-07)60sec.agd	60	0	0		4/10/2019 7:03:00 AM	4/10/2019 7:32:00 AM	29	103116	88335	82653	3555.7	3046	2850.1	4575	3718	3500	3555.7	3046	2850.1	158957.5	5493.5	6495.7	5481.3	2573	88.7	119	88.7	0	0	29	29	1
10133	10133 (2019-04-07)60sec.agd	60	0	0		4/10/2019 10:22:00 AM	4/10/2019 10:45:00 AM	23	79713	67165	59015	3465.8	2920.2	2565.9	4851	4313	3925	3465.8	2920.2	2565.9	119783.4	5225.7	6939.6	5208	1755	76.3	121	76.3	7.6	89	23	23	1
10133	10133 (2019-04-07)60sec.agd	60	0	0		4/11/2019 7:03:00 AM	4/11/2019 7:32:00 AM	29	81001	94188	78008	2793.1	3247.9	2689.9	3559	3993	3326	2793.1	3247.9	2689.9	146689.4	5066.9	6096.6	5058.3	1707	58.9	76	58.9	0	0	29	29	1
10133	10133 (2019-04-07)60sec.agd	60	0	0		4/11/2019 11:35:00 AM	4/11/2019 11:51:00 AM	16	37858	52004	41987	2366.1	3250.3	2624.2	3027	3820	3141	2366.1	3250.3	2624.2	76815.1	4806.4	5535.6	4800.9	875	54.7	68	54.7	0	0	16	16	1
10133	10133 (2019-04-07)60sec.agd	60	0	0		4/11/2019 2:44:00 PM	4/11/2019 3:12:00 PM	28	89290	92372	78231	3188.9	3299	2794	4179	4514	3691	3188.9	3299	2794	150417.4	5381.6	6696	5372.1	1518	54.2	62	54.2	107.7	280	28	28	1
10133	10133 (2019-04-07)60sec.agd	60	0	0		4/12/2019 7:00:00 AM	4/12/2019 7:11:00 AM	11	42591	31527	36055	3871.9	2866.1	3277.7	6015	3417	4885	3871.9	2866.1	3277.7	64093	5836.0	8429.7	5826.6	1146	104.2	117	104.2	14.5	159	11	11	1
10133	10133 (2019-04-07)60sec.agd	60	0	0		4/12/2019 7:14:00 AM	4/12/2019 7:31:00 AM	17	63959	50514	54627	3762.3	2971.4	3213.4	4198	3540	3642	3762.3	2971.4	3213.4	98114.9	5774.1	6548.7	5771.5	1853	109	119	109	11.9	82	17	17	1
10133	10133 (2019-04-07)60sec.agd	60	0	0		4/12/2019 1:20:00 PM	4/12/2019 1:31:00 PM	11	40656	32653	41755	3696	2968.5	3795.9	5539	4436	5577	3696	2968.5	3795.9	66802.8	6088.9	8723.7	6073	759	69	115	69	368.7	867	11	11	1
10133	10133 (2019-04-07)60sec.agd	60	0	0		4/12/2019 2:46:00 PM	4/12/2019 3:04:00 PM	18	69756	55087	62107	3875.3	3060.4	3450.4	5127	3888	4662	3875.3	3060.4	3450.4	108433.2	6034.8	7945.9	6024.1	1567	87.1	113	87.1	734.7	1459	18	18	1
10133	10133 (2019-04-07)60sec.agd	60	0	0		4/12/2019 3:09:00 PM	4/12/2019 3:24:00 PM	15	43843	33224	34422	2922.9	2214.9	2294.8	4252	3447	3538	2922.9	2214.9	2294.8	64891.6	4328.2	6517.6	4326.1	1435	95.7	114	95.7	125.9	306	15	15	1
10133	10133 (2019-04-07)60sec.agd	60	0	0		4/13/2019 12:33:00 PM	4/13/2019 12:43:00 PM	10	27750	28130	26980	2775	2813	2698	3524	3748	3814	2775	2813	2698	47846.4	4796.5	6234.4	4784.6	721	72.1	105	72.1	115.5	674	10	10	1
10098	10098 (2019-03-17)60sec.agd	60	0	0		3/18/2019 7:18:00 AM	3/18/2019 7:29:00 AM	11	25027	35398	15581	2275.2	3218	1416.5	2955	3521	2882	2275.2	3218	1416.5	46066.7	4211.6	5317.3	4187.9	1026	93.3	113	93.3	0	0	11	11	1
10098	10098 (2019-03-17)60sec.agd	60	0	0		3/18/2019 7:31:00 AM	3/18/2019 7:51:00 AM	20	45467	58623	18435	2273.4	2931.2	921.8	2675	3955	1646	2273.4	2931.2	921.8	76444.4	3844.2	5050.4	3822.2	1880	94	123	94	2.1	22	20	20	1
10098	10098 (2019-03-17)60sec.agd	60	0	0		3/19/2019 7:14:00 AM	3/19/2019 7:37:00 AM	23	53233	67861	18425	2314.5	2950.5	801.1	2704	3349	2120	2314.5	2950.5	801.1	88194.9	3854.5	4382.3	3834.6	1831	79.6	107	79.6	0	0	23	23	1
10098	10098 (2019-03-17)60sec.agd	60	0	0		3/19/2019 8:00:00 AM	3/19/2019 8:14:00 AM	14	30617	37152	10667	2186.9	2653.7	761.9	2666	3211	1394	2186.9	2653.7	761.9	49309.8	3533.5	4182.9	3522.1	994	71	93	71	0	0	14	14	1
10098	10098 (2019-03-17)60sec.agd	60	0	0		3/19/2019 10:51:00 AM	3/19/2019 11:05:00 AM	14	34176	43522	24389	2441.1	3108.7	1742.1	2741	3417	2527	2441.1	3108.7	1742.1	60473	4361.6	4943.2	4319.5	1399	99.9	124	99.9	0	0	14	14	1
10098	10098 (2019-03-17)60sec.agd	60	0	0		3/20/2019 7:18:00 AM	3/20/2019 8:01:00 AM	43	108387	143261	49129	2520.6	3331.7	1142.5	3416	3936	1711	2520.6	3331.7	1142.5	186239.4	4342.2	5221.4	4331.1	4852	112.8	132	112.8	0	0	43	43	1
10098	10098 (2019-03-17)60sec.agd	60	0	0		3/20/2019 8:34:00 AM	3/20/2019 8:44:00 AM	10	22507	29683	11579	2250.7	2968.3	1157.9	3004	3746	2266	2250.7	2968.3	1157.9	39009.2	3937.3	4722.5	3900.9	908	90.8	119	90.8	0	0	10	10	1
10098	10098 (2019-03-17)60sec.agd	60	0	0		3/21/2019 7:19:00 AM	3/21/2019 8:00:00 AM	41	99269	135152	78273	2421.2	3296.4	1909.1	2920	3820	2862	2421.2	3296.4	1909.1	185059.6	4544.9	5030	4513.6	3692	90	128	90	0	0	41	41	1
10098	10098 (2019-03-17)60sec.agd	60	0	0		3/21/2019 8:24:00 AM	3/21/2019 8:34:00 AM	10	24343	28967	12829	2434.3	2896.7	1282.9	3160	3388	2558	2434.3	2896.7	1282.9	39953.1	4043.8	4741.4	3995.3	1050	105	125	105	0	0	10	10	1
10078	10078 (2019-03-24)60sec.agd	60	0	0		3/30/2019 8:35:00 AM	3/30/2019 8:53:00 AM	18	42882	48285	14382	2382.3	2682.5	799	3022	3274	1296	2382.3	2682.5	799	66160	3684.9	4282.8	3675.6	1994	110.8	125	110.8	551.4	1342	18	18	1
10078	10078 (2019-03-24)60sec.agd	60	0	0		3/30/2019 10:06:00 AM	3/30/2019 10:18:00 AM	12	33210	23263	12413	2767.5	1938.6	1034.4	3187	2363	1239	2767.5	1938.6	1034.4	42404.6	3543.2	3815	3533.7	1418	118.2	126	118.2	112.1	262	12	12	1
10528	10528 (2019-09-15)60sec.agd	60	0	0		9/16/2019 10:24:00 AM	9/16/2019 10:38:00 AM	14	45793	15966	29677	3270.9	1140.4	2119.8	3831	1482	2531	3270.9	1140.4	2119.8	56856.3	4071.4	4562.5	4061.2	1465	104.6	113	104.6	97.1	276	14	14	1
10573	10573 (2019-08-25)60sec.agd	60	0	0		8/27/2019 7:27:00 AM	8/27/2019 7:38:00 AM	11	42694	15742	35699	3881.3	1431.1	3245.4	4822	1980	4108	3881.3	1431.1	3245.4	57836	5276.7	6556.4	5257.8	1114	101.3	123	101.3	246.6	753	11	11	1
10573	10573 (2019-08-25)60sec.agd	60	0	0		8/27/2019 10:30:00 AM	8/27/2019 10:46:00 AM	16	69002	36624	49810	4312.6	2289	3113.1	4858	2896	3899	4312.6	2289	3113.1	92647.9	5809.9	6509.1	5790.5	1641	102.6	110	102.6	206.6	1084	16	16	1
10573	10573 (2019-08-25)60sec.agd	60	0	0		8/28/2019 8:49:00 AM	8/28/2019 9:01:00 AM	12	40745	22298	29299	3395.4	1858.2	2441.6	3873	2435	3237	3395.4	1858.2	2441.6	54916.2	4586.7	5386.5	4576.3	1142	95.2	113	95.2	0	0	12	12	1
10573	10573 (2019-08-25)60sec.agd	60	0	0		8/28/2019 12:32:00 PM	8/28/2019 12:44:00 PM	12	40732	26815	28080	3394.3	2234.6	2340	4152	2731	3020	3394.3	2234.6	2340	56272.8	4702.6	5462.1	4689.4	1201	100.1	114	100.1	0	0	12	12	1
10573	10573 (2019-08-25)60sec.agd	60	0	0		8/29/2019 6:09:00 PM	8/29/2019 6:21:00 PM	12	29694	23956	24576	2474.5	1996.3	2048	3200	2343	2419	2474.5	1996.3	2048	45382.9	3797.3	4308.3	3781.9	1007	83.9	95	83.9	0	0	12	12	1
10573	10573 (2019-08-25)60sec.agd	60	0	0		8/30/2019 7:25:00 AM	8/30/2019 7:35:00 AM	10	40734	19651	27234	4073.4	1965.1	2723.4	4899	2460	3505	4073.4	1965.1	2723.4	52793.1	5327.3	6112.3	5279.3	1046	104.6	121	104.6	3.5	35	10	10	1
10573	10573 (2019-08-25)60sec.agd	60	0	0		8/30/2019 10:42:00 AM	8/30/2019 10:57:00 AM	15	68339	40086	32064	4555.9	2672.4	2137.6	5272	3162	3363	4555.9	2672.4	2137.6	85470.5	5740.8	6422.9	5698	1543	102.9	110	102.9	95.9	411	15	15	1
10573	10573 (2019-08-25)60sec.agd	60	0	0		8/30/2019 4:40:00 PM	8/30/2019 4:56:00 PM	16	54001	35875	38719	3375.1	2242.2	2419.9	4842	3061	3322	3375.1	2242.2	2419.9	75513.5	4740.0	6589	4719.6	1522	95.1	135	95.1	34.1	112	16	16	1
10573	10573 (2019-08-25)60sec.agd	60	0	0		8/30/2019 4:58:00 PM	8/30/2019 5:10:00 PM	12	47516	31614	23024	3959.7	2634.5	1918.7	4556	3160	2287	3959.7	2634.5	1918.7	61541.2	5139.8	5951.8	5128.4	1192	99.3	111	99.3	96.4	664	12	12	1
10573	10573 (2019-08-25)60sec.agd	60	0	0		8/30/2019 5:54:00 PM	8/30/2019 6:05:00 PM	11	38081	23115	18324	3461.9	2101.4	1665.8	4716	3120	2253	3461.9	2101.4	1665.8	48168.8	4392.8	5819	4379	974	88.5	111	88.5	752.8	1563	11	11	1
10573	10573 (2019-08-25)60sec.agd	60	0	0		8/30/2019 6:06:00 PM	8/30/2019 6:16:00 PM	10	35917	23768	20680	3591.7	2376.8	2068	4265	2687	2689	3591.7	2376.8	2068	47776.7	4789.7	5419.5	4777.7	956	95.6	105	95.6	182.6	607	10	10	1
10159	10159 (2019-07-28)60sec.agd	60	0	0		7/29/2019 5:08:00 PM	7/29/2019 5:24:00 PM	16	39182	29175	26562	2448.9	1823.4	1660.1	3456	2246	1946	2448.9	1823.4	1660.1	55605.3	3502.1	4558	3475.3	1538	96.1	118	96.1	707.4	2104	16	16	1
10159	10159 (2019-07-28)60sec.agd	60	0	0		8/1/2019 7:24:00 PM	8/1/2019 7:38:00 PM	14	33379	20939	31335	2384.2	1495.6	2238.2	2651	1812	2516	2384.2	1495.6	2238.2	50343.6	3598.0	4079.4	3596	1517	108.4	115	108.4	0	0	14	14	1
10159	10159 (2019-07-28)60sec.agd	60	0	0		8/1/2019 7:40:00 PM	8/1/2019 7:58:00 PM	18	38749	24231	38589	2152.7	1346.2	2143.8	2786	1512	2682	2152.7	1346.2	2143.8	59814.2	3330.6	4152.2	3323	1919	106.6	118	106.6	0	0	18	18	1
10159	10159 (2019-07-28)60sec.agd	60	0	0		8/2/2019 9:28:00 AM	8/2/2019 9:47:00 AM	19	62354	23562	28055	3281.8	1240.1	1476.6	5111	2141	2610	3281.8	1240.1	1476.6	72320.6	3817.5	6125.2	3806.3	668	35.2	57	35.2	371.8	1339	19	19	1
10159	10159 (2019-07-28)60sec.agd	60	0	0		8/2/2019 10:07:00 AM	8/2/2019 10:29:00 AM	22	82420	33789	43385	3746.4	1535.9	1972	5270	2470	3379	3746.4	1535.9	1972	99080.8	4533.5	6535.1	4503.7	992	45.1	60	45.1	282.9	646	22	22	1
10159	10159 (2019-07-28)60sec.agd	60	0	0		8/2/2019 7:33:00 PM	8/2/2019 8:08:00 PM	35	100298	49159	67150	2865.7	1404.5	1918.6	3558	1691	3369	2865.7	1404.5	1918.6	130328.1	3759.5	4653.9	3723.7	3614	103.3	125	103.3	0	0	35	35	1
10159	10159 (2019-07-28)60sec.agd	60	0	0		8/2/2019 8:21:00 PM	8/2/2019 8:32:00 PM	11	28165	13321	20275	2560.5	1211	1843.2	2998	1327	2183	2560.5	1211	1843.2	37172.5	3387.8	3757.4	3379.3	1102	100.2	110	100.2	0	0	11	11	1
10516	10516 (2019-10-06)60sec.agd	60	0	0		10/8/2019 11:28:00 AM	10/8/2019 11:42:00 AM	14	34975	31845	10821	2498.2	2274.6	772.9	3140	2715	1414	2498.2	2274.6	772.9	48522.7	3481.6	4188.8	3465.9	1263	90.2	109	90.2	842.1	1403	14	14	1
10516	10516 (2019-10-06)60sec.agd	60	0	0		10/9/2019 8:27:00 AM	10/9/2019 8:41:00 AM	14	41357	35811	9906	2954.1	2557.9	707.6	3342	2971	1351	2954.1	2557.9	707.6	55596.4	3989.0	4403.7	3971.2	1493	106.6	113	106.6	1.6	22	14	14	1
10516	10516 (2019-10-06)60sec.agd	60	0	0		10/9/2019 9:50:00 AM	10/9/2019 10:01:00 AM	11	26411	26895	4696	2401	2445	426.9	3147	3217	644	2401	2445	426.9	37986	3470.4	4480.3	3453.3	995	90.5	112	90.5	849.4	1986	11	11	1
10516	10516 (2019-10-06)60sec.agd	60	0	0		10/9/2019 10:07:00 AM	10/9/2019 10:22:00 AM	15	36318	30131	15930	2421.2	2008.7	1062	3088	2702	1535	2421.2	2008.7	1062	49806	3369.5	4110.7	3320.4	1200	80	109	80	2000	4050	15	15	1
10516	10516 (2019-10-06)60sec.agd	60	0	0		10/10/2019 8:20:00 AM	10/10/2019 8:32:00 AM	12	32678	27271	24363	2723.2	2272.6	2030.3	3285	2700	2428	2723.2	2272.6	2030.3	49042	4119.9	4655	4086.8	1217	101.4	114	101.4	194.8	679	12	12	1
10516	10516 (2019-10-06)60sec.agd	60	0	0		10/10/2019 8:34:00 AM	10/10/2019 8:49:00 AM	15	37639	32998	24192	2509.3	2199.9	1612.8	3469	2615	2137	2509.3	2199.9	1612.8	55595.1	3722.4	4697.5	3706.3	1600	106.7	127	106.7	242.5	708	15	15	1
10893	10893 (2019-06-30)60sec.agd	60	0	0		7/2/2019 8:33:00 AM	7/2/2019 9:18:00 AM	45	167759	74434	48688	3728	1654.1	1082	4840	2222	1483	3728	1654.1	1082	189879	4240.5	5181.8	4219.5	4838	107.5	120	107.5	108.6	530	45	45	1
10893	10893 (2019-06-30)60sec.agd	60	0	0		7/3/2019 8:36:00 AM	7/3/2019 8:46:00 AM	10	23615	16492	5709	2361.5	1649.2	570.9	3491	2362	1094	2361.5	1649.2	570.9	29364	2962.7	4091.1	2936.4	862	86.2	120	86.2	43.9	71	10	10	1
10893	10893 (2019-06-30)60sec.agd	60	0	0		7/3/2019 8:47:00 AM	7/3/2019 9:21:00 AM	34	115167	74984	28084	3387.3	2205.4	826	4694	3146	1351	3387.3	2205.4	826	140266.7	4152.3	5326.6	4125.5	3902	114.8	132	114.8	116.4	450	34	34	1
10893	10893 (2019-06-30)60sec.agd	60	0	0		7/4/2019 11:27:00 AM	7/4/2019 11:41:00 AM	14	49092	31811	10083	3506.6	2272.2	720.2	4355	3091	1248	3506.6	2272.2	720.2	59360.2	4270.8	4958.6	4240	1565	111.8	139	111.8	108.7	249	14	14	1
10893	10893 (2019-06-30)60sec.agd	60	0	0		7/4/2019 8:52:00 PM	7/4/2019 9:02:00 PM	10	20662	10807	7209	2066.2	1080.7	720.9	2289	1370	1157	2066.2	1080.7	720.9	24406.5	2448.9	2807.3	2440.7	1080	108	126	108	0	0	10	10	1
11033	11033 (2019-06-02)60sec.agd	60	0	0		6/3/2019 6:23:00 PM	6/3/2019 6:34:00 PM	11	38122	47788	40215	3465.6	4344.4	3655.9	4950	6519	5862	3465.6	4344.4	3655.9	73172.6	6732.0	9226.8	6652.1	827	75.2	113	75.2	0	0	11	11	1
11033	11033 (2019-06-02)60sec.agd	60	0	0		6/3/2019 6:35:00 PM	6/3/2019 6:58:00 PM	23	86927	109198	65779	3779.4	4747.7	2860	7472	8667	7266	3779.4	4747.7	2860	154296.4	6922.9	11052.4	6708.5	1788	77.7	108	77.7	0	0	23	23	1
11033	11033 (2019-06-02)60sec.agd	60	0	0		6/3/2019 7:31:00 PM	6/3/2019 7:47:00 PM	16	47462	34506	23381	2966.4	2156.6	1461.3	4240	2816	2072	2966.4	2156.6	1461.3	63166.3	3966.3	5285.4	3947.9	1403	87.7	112	87.7	0	0	16	16	1
10648	10648 (2019-06-23)60sec.agd	60	0	0		6/24/2019 12:35:00 PM	6/24/2019 12:45:00 PM	10	28665	30963	8338	2866.5	3096.3	833.8	3806	4095	1316	2866.5	3096.3	833.8	43010.6	4317.7	5538.6	4301.1	949	94.9	129	94.9	331.7	660	10	10	1
10648	10648 (2019-06-23)60sec.agd	60	0	0		6/26/2019 12:16:00 PM	6/26/2019 12:28:00 PM	12	35804	33358	7693	2983.7	2779.8	641.1	4102	3346	1119	2983.7	2779.8	641.1	49536.5	4148.8	5305.9	4128	1255	104.6	125	104.6	625.6	977	12	12	1
10648	10648 (2019-06-23)60sec.agd	60	0	0		6/26/2019 12:44:00 PM	6/26/2019 12:54:00 PM	10	31711	29833	6196	3171.1	2983.3	619.6	3963	3390	963	3171.1	2983.3	619.6	43977.1	4404.2	5221.6	4397.7	1060	106	124	106	886.4	1024	10	10	1
10648	10648 (2019-06-23)60sec.agd	60	0	0		6/27/2019 1:37:00 PM	6/27/2019 1:59:00 PM	22	60343	24357	44083	2742.9	1107.1	2003.8	4029	2289	3027	2742.9	1107.1	2003.8	78599.3	3610.5	5449.5	3572.7	502	22.8	56	22.8	34.5	232	22	22	1
10648	10648 (2019-06-23)60sec.agd	60	0	0		6/28/2019 12:36:00 PM	6/28/2019 12:56:00 PM	20	71028	60742	6025	3551.4	3037.1	301.3	4678	3794	1447	3551.4	3037.1	301.3	93652.9	4706.4	5966.9	4682.6	2138	106.9	139	106.9	0	0	20	20	1
10994	10994 (2019-11-03)60sec.agd	60	0	0		11/5/2019 4:07:00 PM	11/5/2019 4:17:00 PM	10	33772	17535	14729	3377.2	1753.5	1472.9	5867	2240	1912	3377.2	1753.5	1472.9	40804	4149.2	6464.5	4080.4	748	74.8	113	74.8	100.5	492	10	10	1
10549	10549 (2019-06-02)60sec.agd	60	0	0		6/4/2019 11:14:00 AM	6/4/2019 11:25:00 AM	11	23994	31837	6514	2181.3	2894.3	592.2	2435	3325	681	2181.3	2894.3	592.2	40394.8	3678.3	3951.2	3672.3	1237	112.5	117	112.5	292.6	469	11	11	1
10549	10549 (2019-06-02)60sec.agd	60	0	0		6/4/2019 11:34:00 AM	6/4/2019 11:55:00 AM	21	55107	61195	28632	2624.1	2914	1363.4	3176	3193	1699	2624.1	2914	1363.4	87186	4162.3	4649.7	4151.7	2360	112.4	120	112.4	478.4	725	21	21	1
10549	10549 (2019-06-02)60sec.agd	60	0	0		6/7/2019 8:44:00 AM	6/7/2019 8:57:00 AM	13	33472	30928	8436	2574.8	2379.1	648.9	3196	2826	1019	2574.8	2379.1	648.9	46347.4	3574.8	4145.1	3565.2	1301	100.1	116	100.1	71.9	291	13	13	1
10549	10549 (2019-06-02)60sec.agd	60	0	0		6/7/2019 10:45:00 AM	6/7/2019 11:00:00 AM	15	50345	37169	20960	3356.3	2477.9	1397.3	4430	3003	2301	3356.3	2477.9	1397.3	65996	4421.3	5444.9	4399.7	1653	110.2	121	110.2	163.8	1034	15	15	1
10240	10240 (2019-08-25)60sec.agd	60	0	0		8/25/2019 9:48:00 AM	8/25/2019 10:02:00 AM	14	33559	36925	18168	2397.1	2637.5	1297.7	3761	3771	5566	2397.1	2637.5	1297.7	53101.2	3922.5	7703.6	3792.9	1232	88	118	88	3054.1	4781	14	14	1
10240	10240 (2019-08-25)60sec.agd	60	0	0		8/26/2019 12:39:00 PM	8/26/2019 12:53:00 PM	14	33353	39935	12570	2382.4	2852.5	897.9	2938	3739	1187	2382.4	2852.5	897.9	53527.9	3833.0	4681.3	3823.4	1407	100.5	122	100.5	201.7	374	14	14	1
10240	10240 (2019-08-25)60sec.agd	60	0	0		8/27/2019 12:37:00 PM	8/27/2019 12:50:00 PM	13	34461	33478	8016	2650.8	2575.2	616.6	3250	3141	1026	2650.8	2575.2	616.6	48709.3	3756.6	4529	3746.9	1379	106.1	127	106.1	872.2	1872	13	13	1
10240	10240 (2019-08-25)60sec.agd	60	0	0		8/28/2019 7:47:00 AM	8/28/2019 7:59:00 AM	12	28166	30814	8317	2347.2	2567.8	693.1	2965	2956	836	2347.2	2567.8	693.1	42567.6	3557.4	4220.3	3547.3	1267	105.6	122	105.6	38.8	94	12	12	1
10240	10240 (2019-08-25)60sec.agd	60	0	0		8/28/2019 12:41:00 PM	8/28/2019 12:55:00 PM	14	38941	40867	12179	2781.5	2919.1	869.9	3679	3610	1261	2781.5	2919.1	869.9	57748.1	4139.5	5115.7	4124.9	1506	107.6	134	107.6	376.2	685	14	14	1
10240	10240 (2019-08-25)60sec.agd	60	0	0		8/29/2019 7:46:00 AM	8/29/2019 7:58:00 AM	12	28049	31077	6057	2337.4	2589.8	504.8	3220	3411	921	2337.4	2589.8	504.8	42299.1	3538.7	4478.5	3524.9	1204	100.3	128	100.3	589.8	990	12	12	1
10240	10240 (2019-08-25)60sec.agd	60	0	0		8/29/2019 12:42:00 PM	8/29/2019 12:54:00 PM	12	29732	32869	7162	2477.7	2739.1	596.8	3463	3399	748	2477.7	2739.1	596.8	44896.1	3751.3	4900.5	3741.3	1230	102.5	129	102.5	1139.9	2240	12	12	1
10238	10238 (2019-08-25)60sec.agd	60	0	0		8/26/2019 6:45:00 PM	8/26/2019 7:38:00 PM	53	187639	143018	25336	3540.4	2698.5	478	4007	3180	920	3540.4	2698.5	478	237285.6	4486.2	5038.1	4477.1	6236	117.7	129	117.7	21.8	356	53	53	1
10238	10238 (2019-08-25)60sec.agd	60	0	0		8/27/2019 6:53:00 PM	8/27/2019 7:20:00 PM	27	102582	78662	4147	3799.3	2913.4	153.6	4368	3372	336	3799.3	2913.4	153.6	129336.7	4796.0	5343.8	4790.2	3021	111.9	120	111.9	0	0	27	27	1
10238	10238 (2019-08-25)60sec.agd	60	0	0		8/27/2019 7:32:00 PM	8/27/2019 8:02:00 PM	30	114399	84655	5617	3813.3	2821.8	187.2	4518	3270	378	3813.3	2821.8	187.2	142425.9	4758.6	5535.6	4747.5	3315	110.5	124	110.5	0	0	30	30	1
10238	10238 (2019-08-25)60sec.agd	60	0	0		8/29/2019 6:29:00 PM	8/29/2019 6:39:00 PM	10	27094	23441	5426	2709.4	2344.1	542.6	3287	2842	867	2709.4	2344.1	542.6	36235.4	3635.4	4336.5	3623.5	991	99.1	120	99.1	0	0	10	10	1
10238	10238 (2019-08-25)60sec.agd	60	0	0		8/29/2019 6:57:00 PM	8/29/2019 7:14:00 PM	17	36002	38355	14079	2117.8	2256.2	828.2	2635	2686	1005	2117.8	2256.2	828.2	54456.1	3213.6	3730.2	3203.3	1560	91.8	107	91.8	0	0	17	17	1
10238	10238 (2019-08-25)60sec.agd	60	0	0		8/30/2019 6:40:00 PM	8/30/2019 6:52:00 PM	12	37145	28492	15992	3095.4	2374.3	1332.7	3610	2863	1662	3095.4	2374.3	1332.7	49470.1	4131.1	4898.1	4122.5	1259	104.9	119	104.9	0	0	12	12	1
10238	10238 (2019-08-25)60sec.agd	60	0	0		8/30/2019 7:15:00 PM	8/30/2019 7:29:00 PM	14	42554	31577	23087	3039.6	2255.5	1649.1	3698	2543	2298	3039.6	2255.5	1649.1	57801	4136.5	4815.8	4128.6	1468	104.9	116	104.9	0	0	14	14	1
10238	10238 (2019-08-25)60sec.agd	60	0	0		8/30/2019 7:43:00 PM	8/30/2019 8:01:00 PM	18	48038	43442	45243	2668.8	2413.4	2513.5	3260	2845	3021	2668.8	2413.4	2513.5	79005	4399.1	4960.5	4389.2	1940	107.8	122	107.8	0	0	18	18	1
10889	10889 (2019-03-24)60sec.agd	60	0	0		3/24/2019 10:17:00 AM	3/24/2019 10:28:00 AM	11	32180	25067	7154	2925.5	2278.8	650.4	3470	2877	909	2925.5	2278.8	650.4	41413.6	3778.9	4484.8	3764.9	1171	106.5	121	106.5	12.4	50	11	11	1
10889	10889 (2019-03-24)60sec.agd	60	0	0		3/24/2019 6:30:00 PM	3/24/2019 6:44:00 PM	14	29383	33606	26759	2098.8	2400.4	1911.4	2446	2550	2479	2098.8	2400.4	1911.4	52045.8	3728.0	4133.9	3717.6	1341	95.8	113	95.8	0	0	14	14	1
10889	10889 (2019-03-24)60sec.agd	60	0	0		3/24/2019 6:45:00 PM	3/24/2019 6:58:00 PM	13	27369	30761	23994	2105.3	2366.2	1845.7	2483	2487	1964	2105.3	2366.2	1845.7	47655.1	3668.7	4019.7	3665.8	967	74.4	88	74.4	0	0	13	13	1
10118	10118 (2019-05-05)60sec.agd	60	0	0		5/6/2019 7:44:00 AM	5/6/2019 8:24:00 AM	40	130789	76858	55836	3269.7	1921.5	1395.9	4056	2430	3148	3269.7	1921.5	1395.9	161649.5	4067.2	4812.4	4041.2	4985	124.6	140	124.6	0	0	40	40	1
10118	10118 (2019-05-05)60sec.agd	60	0	0		5/7/2019 7:49:00 AM	5/7/2019 8:30:00 AM	41	135658	84949	44061	3308.7	2071.9	1074.7	4832	2782	2428	3308.7	2071.9	1074.7	166014.4	4083.0	5325.7	4049.1	5207	127	139	127	10.1	153	41	41	1
10118	10118 (2019-05-05)60sec.agd	60	0	0		5/8/2019 7:45:00 AM	5/8/2019 8:27:00 AM	42	147342	65628	32690	3508.1	1562.6	778.3	5014	2197	1595	3508.1	1562.6	778.3	164576.2	3946.9	5301.5	3918.5	5257	125.2	138	125.2	0	0	42	42	1
10118	10118 (2019-05-05)60sec.agd	60	0	0		5/8/2019 2:18:00 PM	5/8/2019 2:34:00 PM	16	48015	15578	11393	3000.9	973.6	712.1	4357	1456	1502	3000.9	973.6	712.1	51748.6	3276.8	4520.6	3234.3	1632	102	134	102	215.9	399	16	16	1
10160	10160 (2019-04-28)60sec.agd	60	0	0		4/29/2019 6:47:00 AM	4/29/2019 7:33:00 AM	46	163594	144188	55663	3556.4	3134.5	1210.1	6275	4658	2384	3556.4	3134.5	1210.1	225059	4949.5	6940.9	4892.6	5663	123.1	168	123.1	0	0	46	46	1
10160	10160 (2019-04-28)60sec.agd	60	0	0		4/30/2019 8:51:00 AM	4/30/2019 9:35:00 AM	44	181070	122863	63474	4115.2	2792.3	1442.6	7562	3761	2566	4115.2	2792.3	1442.6	227839	5234.8	8274.5	5178.2	5538	125.9	166	125.9	0	0	44	44	1
10160	10160 (2019-04-28)60sec.agd	60	0	0		5/2/2019 8:33:00 AM	5/2/2019 9:09:00 AM	36	148922	98918	51871	4136.7	2747.7	1440.9	6839	3535	2293	4136.7	2747.7	1440.9	186153.5	5246.9	7790.1	5170.9	4371	121.4	153	121.4	0	0	36	36	1
10160	10160 (2019-04-28)60sec.agd	60	0	0		5/3/2019 7:22:00 AM	5/3/2019 8:09:00 AM	47	186091	128294	53479	3959.4	2729.7	1137.9	7203	3238	1631	3959.4	2729.7	1137.9	232269.7	4999.0	7914.8	4941.9	5761	122.6	163	122.6	0	0	47	47	1
10160	10160 (2019-04-28)60sec.agd	60	0	0		5/4/2019 8:06:00 PM	5/4/2019 8:54:00 PM	48	199279	122989	62303	4151.6	2562.3	1298	7792	3428	2287	4151.6	2562.3	1298	242322.3	5126.8	8520.9	5048.4	6001	125	161	125	0	0	48	48	1
10196	10196 (2019-05-19)60sec.agd	60	0	0		5/19/2019 2:01:00 PM	5/19/2019 2:19:00 PM	18	63143	43139	59088	3507.9	2396.6	3282.7	5842	3766	4453	3507.9	2396.6	3282.7	96640.6	5408.1	8156.4	5368.9	1294	71.9	97	71.9	0	0	18	18	1
10196	10196 (2019-05-19)60sec.agd	60	0	0		5/19/2019 2:20:00 PM	5/19/2019 3:09:00 PM	49	173095	116199	149646	3532.6	2371.4	3054	5638	4002	4574	3532.6	2371.4	3054	256628.2	5258.7	7585.1	5237.3	3754	76.6	98	76.6	0	0	49	49	1
10196	10196 (2019-05-19)60sec.agd	60	0	0		5/19/2019 3:14:00 PM	5/19/2019 3:32:00 PM	18	47290	33359	45277	2627.2	1853.3	2515.4	4232	2252	3420	2627.2	1853.3	2515.4	73479.1	4106.2	5384.2	4082.2	1184	65.8	90	65.8	0	0	18	18	1
10196	10196 (2019-05-19)60sec.agd	60	0	0		5/21/2019 9:10:00 AM	5/21/2019 9:46:00 AM	36	355842	41438	41018	9884.5	1151.1	1139.4	12172	4365	3595	9884.5	1151.1	1139.4	360587.2	10215.8	12250.3	10016.3	4930	136.9	161	136.9	44.6	119	36	36	1
10196	10196 (2019-05-19)60sec.agd	60	0	0		5/22/2019 11:44:00 AM	5/22/2019 11:54:00 AM	10	53452	24844	22766	5345.2	2484.4	2276.6	14162	3492	3315	5345.2	2484.4	2276.6	63187.3	6638.0	14647.6	6318.7	634	63.4	127	63.4	72.1	119	10	10	1
10196	10196 (2019-05-19)60sec.agd	60	0	0		5/23/2019 3:25:00 PM	5/23/2019 3:38:00 PM	13	30125	20717	27726	2317.3	1593.6	2132.8	4014	2071	2693	2317.3	1593.6	2132.8	45885.1	3577.4	4990.2	3529.6	988	76	114	76	0	0	13	13	1
10196	10196 (2019-05-19)60sec.agd	60	0	0		5/24/2019 8:48:00 AM	5/24/2019 9:30:00 AM	42	369987	51521	72443	8809.2	1226.7	1724.8	11613	3987	2791	8809.2	1226.7	1724.8	380516.5	9222.4	11831.5	9059.9	5519	131.4	160	131.4	287.1	914	42	42	1
10610	10610 (2019-05-19)60sec.agd	60	0	0		5/21/2019 1:54:00 PM	5/21/2019 2:04:00 PM	10	21636	15937	13743	2163.6	1593.7	1374.3	2908	2086	2133	2163.6	1593.7	1374.3	30182.4	3031.3	3972	3018.2	477	47.7	88	47.7	0	0	10	10	1
10610	10610 (2019-05-19)60sec.agd	60	0	0		5/22/2019 2:13:00 PM	5/22/2019 2:23:00 PM	10	27145	4685	8506	2714.5	468.5	850.6	4352	797	1501	2714.5	468.5	850.6	28829.7	2891.2	4645.3	2883	230	23	34	23	0	0	10	10	1
10610	10610 (2019-05-19)60sec.agd	60	0	0		5/22/2019 5:28:00 PM	5/22/2019 5:38:00 PM	10	21425	13611	34372	2142.5	1361.1	3437.2	2619	1841	4042	2142.5	1361.1	3437.2	42728.5	4281.3	5018.4	4272.9	439	43.9	52	43.9	0	0	10	10	1
10612	10612 (2019-05-19)60sec.agd	60	0	0		5/20/2019 10:32:00 AM	5/20/2019 10:44:00 AM	12	38155	29630	21866	3179.6	2469.2	1822.2	4394	3195	2199	3179.6	2469.2	1822.2	53027	4435.6	5792.4	4418.9	1209	100.8	120	100.8	109.8	370	12	12	1
10612	10612 (2019-05-19)60sec.agd	60	0	0		5/20/2019 2:26:00 PM	5/20/2019 2:45:00 PM	19	53138	25140	53583	2796.7	1323.2	2820.2	3836	1915	4116	2796.7	1323.2	2820.2	79541.2	4198.0	5669.8	4186.4	814	42.8	57	42.8	0	0	19	19	1
10612	10612 (2019-05-19)60sec.agd	60	0	0		5/20/2019 7:43:00 PM	5/20/2019 7:56:00 PM	13	47577	25798	46356	3659.8	1984.5	3565.8	4881	2305	4007	3659.8	1984.5	3565.8	71260	5488.6	6512.1	5481.5	760	58.5	62	58.5	0	0	13	13	1
10612	10612 (2019-05-19)60sec.agd	60	0	0		5/21/2019 11:12:00 AM	5/21/2019 11:25:00 AM	13	45477	16452	18462	3498.2	1265.5	1420.2	4086	1563	1706	3498.2	1265.5	1420.2	51765.5	4018.3	4514.2	3982	1412	108.6	122	108.6	0	0	13	13	1
10612	10612 (2019-05-19)60sec.agd	60	0	0		5/21/2019 7:41:00 PM	5/21/2019 7:54:00 PM	13	43972	26553	25228	3382.5	2042.5	1940.6	3945	2406	2319	3382.5	2042.5	1940.6	57228.1	4416.8	4771.5	4402.2	1417	109	118	109	0	0	13	13	1
10612	10612 (2019-05-19)60sec.agd	60	0	0		5/22/2019 10:39:00 PM	5/22/2019 10:52:00 PM	13	27756	31270	22653	2135.1	2405.4	1742.5	2583	2700	1943	2135.1	2405.4	1742.5	47553.8	3663.9	4211.5	3658	939	72.2	94	72.2	0	0	13	13	1
10612	10612 (2019-05-19)60sec.agd	60	0	0		5/23/2019 11:22:00 AM	5/23/2019 11:35:00 AM	13	48668	31262	26113	3743.7	2404.8	2008.7	4839	2721	2185	3743.7	2404.8	2008.7	63464.8	4897.0	5946.7	4881.9	1477	113.6	129	113.6	0	0	13	13	1
10612	10612 (2019-05-19)60sec.agd	60	0	0		5/23/2019 7:41:00 PM	5/23/2019 7:54:00 PM	13	41476	25750	30586	3190.5	1980.8	2352.8	4164	2568	2902	3190.5	1980.8	2352.8	57609.2	4445.4	5407.3	4431.5	1067	82.1	118	82.1	0	0	13	13	1
10612	10612 (2019-05-19)60sec.agd	60	0	0		5/24/2019 7:41:00 PM	5/24/2019 7:54:00 PM	13	39436	26605	22149	3033.5	2046.5	1703.8	3537	2491	2467	3033.5	2046.5	1703.8	52474.8	4047.9	4564.5	4036.5	1388	106.8	116	106.8	0	0	13	13	1
10612	10612 (2019-05-19)60sec.agd	60	0	0		5/25/2019 10:01:00 AM	5/25/2019 10:14:00 AM	13	37643	18906	30502	2895.6	1454.3	2346.3	3636	1789	2520	2895.6	1454.3	2346.3	52007.7	4012.1	4662.5	4000.6	1415	108.8	117	108.8	0	0	13	13	1
10194	10194 (2019-05-05)60sec.agd	60	0	0		5/10/2019 8:42:00 AM	5/10/2019 8:52:00 AM	10	47701	16409	23113	4770.1	1640.9	2311.3	7054	2526	3233	4770.1	1640.9	2311.3	55487.4	5601.7	8160.4	5548.7	1073	107.3	127	107.3	0	0	10	10	1
10194	10194 (2019-05-05)60sec.agd	60	0	0		5/10/2019 7:51:00 PM	5/10/2019 8:06:00 PM	15	52820	35217	17715	3521.3	2347.8	1181	6135	3852	2073	3521.3	2347.8	1181	65909.1	4429.1	6720.6	4393.9	1638	109.2	148	109.2	0	0	15	15	1
10703	10703 (2019-07-14)60sec.agd	60	0	0		7/20/2019 7:18:00 PM	7/20/2019 7:31:00 PM	13	30130	5156	4516	2317.7	396.6	347.4	3080	599	680	2317.7	396.6	347.4	30899.8	2387.1	3138.2	2376.9	207	15.9	27	15.9	0	0	13	13	1
10147	10147 (2019-04-07)60sec.agd	60	0	0		4/12/2019 4:27:00 PM	4/12/2019 4:38:00 PM	11	24875	21814	16707	2261.4	1983.1	1518.8	2648	2609	1954	2261.4	1983.1	1518.8	37064	3396.8	4025.2	3369.5	1202	109.3	131	109.3	91.5	745	11	11	1
10922	10922 (2019-06-02)60sec.agd	60	0	0		6/2/2019 4:07:00 PM	6/2/2019 4:17:00 PM	10	24740	16101	22442	2474	1610.1	2244.2	3547	2354	3109	2474	1610.1	2244.2	37080.4	3763.2	4982.9	3708	218	21.8	46	21.8	0	0	10	10	1
10922	10922 (2019-06-02)60sec.agd	60	0	0		6/2/2019 4:38:00 PM	6/2/2019 4:49:00 PM	11	24396	21401	26059	2217.8	1945.5	2369	3100	2770	3057	2217.8	1945.5	2369	41620.2	3801.8	5131.4	3783.7	421	38.3	51	38.3	0	0	11	11	1
10922	10922 (2019-06-02)60sec.agd	60	0	0		6/8/2019 12:01:00 PM	6/8/2019 12:15:00 PM	14	29429	27739	8675	2102.1	1981.4	619.6	2378	2216	1097	2102.1	1981.4	619.6	41361.5	2964.0	3300.6	2954.4	1405	100.4	112	100.4	29.9	168	14	14	1
10089	10089 (2019-03-17)60sec.agd	60	0	0		3/23/2019 10:04:00 AM	3/23/2019 10:17:00 AM	13	30261	13533	13005	2327.8	1041	1000.4	3056	1324	1429	2327.8	1041	1000.4	35609	2751.4	3442.8	2739.2	1308	100.6	123	100.6	1186.7	3331	13	13	1
10964	10964 (2019-08-25)60sec.agd	60	0	0		8/26/2019 10:24:00 AM	8/26/2019 10:37:00 AM	13	32774	23468	23508	2521.1	1805.2	1808.3	3612	2387	3175	2521.1	1805.2	1808.3	46663.8	3662.7	4596.8	3589.5	1439	110.7	124	110.7	644.1	1443	13	13	1
10964	10964 (2019-08-25)60sec.agd	60	0	0		8/26/2019 9:05:00 PM	8/26/2019 9:30:00 PM	25	95974	57357	43134	3839	2294.3	1725.4	5165	3231	2333	3839	2294.3	1725.4	119839	4837.9	6233.3	4793.6	3003	120.1	146	120.1	0	0	25	25	1
10964	10964 (2019-08-25)60sec.agd	60	0	0		8/27/2019 2:45:00 PM	8/27/2019 2:56:00 PM	11	28122	16312	18168	2556.5	1482.9	1651.6	3015	1919	2011	2556.5	1482.9	1651.6	37242.5	3396.0	3903	3385.7	1268	115.3	122	115.3	67.3	261	11	11	1
10964	10964 (2019-08-25)60sec.agd	60	0	0		8/27/2019 7:22:00 PM	8/27/2019 7:47:00 PM	25	99516	57523	37829	3980.6	2300.9	1513.2	4754	3073	2639	3980.6	2300.9	1513.2	121009.8	4877.9	5572.7	4840.4	3060	122.4	143	122.4	0	0	25	25	1
10964	10964 (2019-08-25)60sec.agd	60	0	0		8/28/2019 11:16:00 AM	8/28/2019 11:32:00 AM	16	40813	17434	22351	2550.8	1089.6	1396.9	3097	1408	1664	2550.8	1089.6	1396.9	49691.2	3111.5	3706.8	3105.7	1806	112.9	127	112.9	214.4	513	16	16	1
10964	10964 (2019-08-25)60sec.agd	60	0	0		8/28/2019 2:25:00 PM	8/28/2019 2:37:00 PM	12	28170	15059	24233	2347.5	1254.9	2019.4	2954	1659	3259	2347.5	1254.9	2019.4	40094.4	3368.5	4414.1	3341.2	1244	103.7	123	103.7	274.5	1147	12	12	1
10964	10964 (2019-08-25)60sec.agd	60	0	0		8/28/2019 5:01:00 PM	8/28/2019 5:21:00 PM	20	77832	37141	44911	3891.6	1857.1	2245.6	4974	2803	2752	3891.6	1857.1	2245.6	97233.1	4880.6	6196.8	4861.7	2290	114.5	127	114.5	0	0	20	20	1
10173	10173 (2019-09-15)60sec.agd	60	0	0		9/28/2019 9:41:00 AM	9/28/2019 10:11:00 AM	30	110664	73557	61793	3688.8	2451.9	2059.8	4836	3583	2452	3688.8	2451.9	2059.8	146545.3	4942.3	6059.9	4884.8	3173	105.8	123	105.8	0	0	30	30	1
11035	11035 (2019-06-02)60sec.agd	60	0	0		6/3/2019 8:37:00 AM	6/3/2019 9:06:00 AM	29	138854	66930	35041	4788.1	2307.9	1208.3	6634	2961	1786	4788.1	2307.9	1208.3	158075.7	5505.9	7290.2	5450.9	4300	148.3	183	148.3	0	0	29	29	1
11035	11035 (2019-06-02)60sec.agd	60	0	0		6/3/2019 9:48:00 AM	6/3/2019 10:00:00 AM	12	32407	19974	9296	2700.6	1664.5	774.7	3820	2227	1351	2700.6	1664.5	774.7	39186.6	3343.7	4309.2	3265.5	1109	92.4	124	92.4	0	0	12	12	1
11035	11035 (2019-06-02)60sec.agd	60	0	0		6/4/2019 8:49:00 AM	6/4/2019 9:37:00 AM	48	156399	90141	45611	3258.3	1877.9	950.2	6159	2881	2604	3258.3	1877.9	950.2	186189.2	3927.1	6814.7	3878.9	5355	111.6	177	111.6	0	0	48	48	1
11035	11035 (2019-06-02)60sec.agd	60	0	0		6/5/2019 1:22:00 PM	6/5/2019 1:57:00 PM	35	151599	80277	53674	4331.4	2293.6	1533.5	6420	2681	2330	4331.4	2293.6	1533.5	179743	5186.8	7234.9	5135.5	4862	138.9	181	138.9	352.5	932	35	35	1
11035	11035 (2019-06-02)60sec.agd	60	0	0		6/5/2019 2:18:00 PM	6/5/2019 2:33:00 PM	15	43265	31307	16870	2884.3	2087.1	1124.7	3839	2491	1651	2884.3	2087.1	1124.7	56005.2	3767.9	4695	3733.7	1555	103.7	124	103.7	412.5	617	15	15	1
11035	11035 (2019-06-02)60sec.agd	60	0	0		6/6/2019 4:41:00 PM	6/6/2019 5:19:00 PM	38	125021	87840	40824	3290	2311.6	1074.3	6279	3061	2388	3290	2311.6	1074.3	158154.1	4213.9	7156.2	4162	4349	114.4	181	114.4	391.1	1660	38	38	1
11035	11035 (2019-06-02)60sec.agd	60	0	0		6/6/2019 5:28:00 PM	6/6/2019 5:38:00 PM	10	27571	24681	7320	2757.1	2468.1	732	3203	2749	968	2757.1	2468.1	732	37721.3	3784.6	4154.5	3772.1	1050	105	120	105	6.1	38	10	10	1
10187	10187 (2019-05-05)60sec.agd	60	0	0		5/5/2019 3:22:00 PM	5/5/2019 3:37:00 PM	15	37763	31448	8220	2517.5	2096.5	548	3390	2883	726	2517.5	2096.5	548	49825.6	3333.1	4225.5	3321.7	1411	94.1	118	94.1	33.7	77	15	15	1
10187	10187 (2019-05-05)60sec.agd	60	0	0		5/5/2019 3:54:00 PM	5/5/2019 4:04:00 PM	10	26653	24957	7373	2665.3	2495.7	737.3	3041	3090	1046	2665.3	2495.7	737.3	37250.4	3742.6	4344.8	3725	1032	103.2	119	103.2	147.3	297	10	10	1
10282	10282 (2019-07-07)60sec.agd	60	0	0		7/8/2019 2:03:00 PM	7/8/2019 2:21:00 PM	18	49642	31752	43494	2757.9	1764	2416.3	3614	2192	3368	2757.9	1764	2416.3	73241	4079.4	5230.1	4068.9	1480	82.2	117	82.2	87.2	399	18	18	1
10282	10282 (2019-07-07)60sec.agd	60	0	0		7/8/2019 3:57:00 PM	7/8/2019 4:07:00 PM	10	25271	21162	24347	2527.1	2116.2	2434.7	2996	2548	2786	2527.1	2116.2	2434.7	40978.4	4105.9	4757.1	4097.8	581	58.1	68	58.1	0	0	10	10	1
10282	10282 (2019-07-07)60sec.agd	60	0	0		7/8/2019 6:13:00 PM	7/8/2019 6:23:00 PM	10	39010	26898	29127	3901	2689.8	2912.7	4355	3294	3511	3901	2689.8	2912.7	55620.7	5580.8	6136.6	5562.1	1098	109.8	118	109.8	42.9	131	10	10	1
10282	10282 (2019-07-07)60sec.agd	60	0	0		7/8/2019 7:50:00 PM	7/8/2019 8:06:00 PM	16	41653	30593	32205	2603.3	1912.1	2012.8	3217	2405	3044	2603.3	1912.1	2012.8	60893.9	3845.8	4727.1	3805.9	711	44.4	62	44.4	0	0	16	16	1
10282	10282 (2019-07-07)60sec.agd	60	0	0		7/8/2019 10:06:00 PM	7/8/2019 10:21:00 PM	15	34985	24507	30655	2332.3	1633.8	2043.7	3021	2066	2789	2332.3	1633.8	2043.7	52576.3	3522.2	4372.8	3505.1	628	41.9	48	41.9	0	0	15	15	1
10282	10282 (2019-07-07)60sec.agd	60	0	0		7/9/2019 7:43:00 PM	7/9/2019 8:57:00 PM	74	277293	145957	205201	3747.2	1972.4	2773	7818	2719	4457	3747.2	1972.4	2773	374569.5	5125.6	8850.6	5061.8	7339	99.2	163	99.2	0	0	74	74	1
10282	10282 (2019-07-07)60sec.agd	60	0	0		7/9/2019 9:42:00 PM	7/9/2019 10:07:00 PM	25	75560	38164	68264	3022.4	1526.6	2730.6	4431	1977	3687	3022.4	1526.6	2730.6	108746.4	4386.0	5216.4	4349.9	1729	69.2	114	69.2	0	0	25	25	1
10282	10282 (2019-07-07)60sec.agd	60	0	0		7/10/2019 11:46:00 AM	7/10/2019 12:13:00 PM	27	92111	48302	68726	3411.5	1789	2545.4	4578	2506	3376	3411.5	1789	2545.4	124662.7	4635.0	5898.7	4617.1	2689	99.6	123	99.6	82.2	445	27	27	1
10282	10282 (2019-07-07)60sec.agd	60	0	0		7/12/2019 8:32:00 PM	7/12/2019 9:13:00 PM	41	104575	72246	108528	2550.6	1762.1	2647	3341	2089	3862	2550.6	1762.1	2647	167133.9	4108.0	5124.9	4076.4	3893	95	106	95	0	0	41	41	1
10531	10531 (2019-10-06)60sec.agd	60	0	0		10/11/2019 7:02:00 AM	10/11/2019 7:13:00 AM	11	23687	27662	15154	2153.4	2514.7	1377.6	3090	3131	1910	2153.4	2514.7	1377.6	39444.9	3596.2	4682.8	3585.9	1030	93.6	120	93.6	0	0	11	11	1
10644	10644 (2019-06-02)60sec.agd	60	0	0		6/2/2019 3:29:00 PM	6/2/2019 3:39:00 PM	10	25249	21781	2408	2524.9	2178.1	240.8	3338	2581	553	2524.9	2178.1	240.8	33432.4	3369.1	4045.3	3343.2	906	90.6	110	90.6	39.2	98	10	10	1
10644	10644 (2019-06-02)60sec.agd	60	0	0		6/7/2019 7:07:00 PM	6/7/2019 7:17:00 PM	10	26364	17895	6960	2636.4	1789.5	696	3676	2166	1311	2636.4	1789.5	696	32614.9	3287.0	4456.3	3261.5	890	89	111	89	81.2	300	10	10	1
11012	11012 (2019-06-02)60sec.agd	60	0	0		6/6/2019 7:59:00 PM	6/6/2019 8:15:00 PM	16	68974	28783	32864	4310.9	1798.9	2054	7239	2532	2727	4310.9	1798.9	2054	81645.1	5180.1	7757.4	5102.8	262	16.4	20	16.4	0	0	16	16	1
11012	11012 (2019-06-02)60sec.agd	60	0	0		6/6/2019 8:43:00 PM	6/6/2019 8:58:00 PM	15	45194	23237	23824	3012.9	1549.1	1588.3	5082	2509	2436	3012.9	1549.1	1588.3	56125.2	3761.4	6049.1	3741.7	225	15	19	15	0	0	15	15	1
11012	11012 (2019-06-02)60sec.agd	60	0	0		6/7/2019 8:38:00 PM	6/7/2019 8:50:00 PM	12	38481	18261	33775	3206.8	1521.8	2814.6	5439	2210	3832	3206.8	1521.8	2814.6	54359.9	4566.9	6783.7	4530	157	13.1	16	13.1	0	0	12	12	1
11001	11001 (2019-05-12)60sec.agd	60	0	0		5/13/2019 2:44:00 PM	5/13/2019 2:59:00 PM	15	38899	43118	21015	2593.3	2874.5	1401	3072	4179	1910	2593.3	2874.5	1401	61757	4129.7	5315	4117.1	1582	105.5	113	105.5	0	0	15	15	1
10114	10114 (2019-03-24)60sec.agd	60	0	0		3/28/2019 3:58:00 PM	3/28/2019 4:08:00 PM	10	30231	25788	36101	3023.1	2578.8	3610.1	3810	2958	4287	3023.1	2578.8	3610.1	53686.3	5400.5	6074	5368.6	965	96.5	115	96.5	203.7	396	10	10	1
10114	10114 (2019-03-24)60sec.agd	60	0	0		3/28/2019 9:38:00 PM	3/28/2019 9:56:00 PM	18	45533	49966	47842	2529.6	2775.9	2657.9	3374	3356	3502	2529.6	2775.9	2657.9	82817.3	4631.0	5343.8	4601	1033	57.4	100	57.4	0	0	18	18	1
10114	10114 (2019-03-24)60sec.agd	60	0	0		3/28/2019 10:33:00 PM	3/28/2019 10:44:00 PM	11	24446	38978	14298	2222.4	3543.5	1299.8	2588	3646	1904	2222.4	3543.5	1299.8	48180.1	4404.3	4750.3	4380	1096	99.6	106	99.6	0	0	11	11	1
10114	10114 (2019-03-24)60sec.agd	60	0	0		3/29/2019 7:59:00 AM	3/29/2019 8:23:00 AM	24	66080	64295	52520	2753.3	2679	2188.3	3315	3559	4627	2753.3	2679	2188.3	106107.3	4480.0	6124.1	4421.1	2365	98.5	119	98.5	300.2	1396	24	24	1
10114	10114 (2019-03-24)60sec.agd	60	0	0		3/30/2019 12:14:00 PM	3/30/2019 12:30:00 PM	16	41514	40256	32279	2594.6	2516	2017.4	3180	3239	3208	2594.6	2516	2017.4	66226.1	4187.4	5085.5	4139.1	1592	99.5	109	99.5	793	2828	16	16	1
10114	10114 (2019-03-24)60sec.agd	60	0	0		3/30/2019 1:59:00 PM	3/30/2019 2:10:00 PM	11	25674	29411	21490	2334	2673.7	1953.6	2754	2887	2161	2334	2673.7	1953.6	44564.4	4060.7	4454.4	4051.3	802	72.9	92	72.9	1935.2	3671	11	11	1
10627	10627 (2019-05-26)60sec.agd	60	0	0		5/31/2019 4:21:00 PM	5/31/2019 4:32:00 PM	11	27008	5635	6438	2455.3	512.3	585.3	3327	808	1108	2455.3	512.3	585.3	28330.8	2584.3	3479.9	2575.5	278	25.3	36	25.3	0	0	11	11	1
10627	10627 (2019-05-26)60sec.agd	60	0	0		5/31/2019 4:33:00 PM	5/31/2019 4:46:00 PM	13	33544	6393	8413	2580.3	491.8	647.2	3370	903	1301	2580.3	491.8	647.2	35168.9	2716.1	3597.2	2705.3	356	27.4	42	27.4	2.9	38	13	13	1
10871	10871 (2019-10-13)60sec.agd	60	0	0		10/16/2019 6:49:00 AM	10/16/2019 7:49:00 AM	60	380935	166348	56572	6348.9	2772.5	942.9	8352	3556	1720	6348.9	2772.5	942.9	419503.9	7010.6	8894.9	6991.7	8622	143.7	166	143.7	0	0	60	60	1
10871	10871 (2019-10-13)60sec.agd	60	0	0		10/17/2019 8:56:00 AM	10/17/2019 9:07:00 AM	11	35833	25538	19786	3257.5	2321.6	1798.7	4775	3351	2729	3257.5	2321.6	1798.7	48246	4403.0	6440.3	4386	948	86.2	125	86.2	0	0	11	11	1
10156	10156 (2019-04-14)60sec.agd	60	0	0		4/17/2019 9:25:00 AM	4/17/2019 9:37:00 AM	12	28272	20852	41885	2356	1737.7	3490.4	2608	1959	4220	2356	1737.7	3490.4	54666.9	4576.7	5244.4	4555.6	1167	97.3	108	97.3	1155.3	2839	12	12	1
10156	10156 (2019-04-14)60sec.agd	60	0	0		4/17/2019 11:20:00 AM	4/17/2019 11:30:00 AM	10	23657	21995	23004	2365.7	2199.5	2300.4	3088	3683	3285	2365.7	2199.5	2300.4	39656.2	4003.3	4991.2	3965.6	918	91.8	113	91.8	117.3	410	10	10	1
10188	10188 (2019-05-05)60sec.agd	60	0	0		5/5/2019 1:28:00 PM	5/5/2019 1:49:00 PM	21	86455	59326	65367	4116.9	2825	3112.7	6851	4522	5804	4116.9	2825	3112.7	123559.2	6078.7	9595.5	5883.8	886	42.2	73	42.2	0	0	21	21	1
10188	10188 (2019-05-05)60sec.agd	60	0	0		5/6/2019 10:13:00 AM	5/6/2019 10:26:00 AM	13	46407	31422	53403	3569.8	2417.1	4107.9	6671	3786	6244	3569.8	2417.1	4107.9	77413.4	6117.6	8872.6	5954.9	548	42.2	73	42.2	0	0	13	13	1
10188	10188 (2019-05-05)60sec.agd	60	0	0		5/7/2019 8:38:00 AM	5/7/2019 9:16:00 AM	38	342249	44637	60897	9006.6	1174.7	1602.6	11847	4408	4813	9006.6	1174.7	1602.6	350478.7	9469.6	11967.9	9223.1	5120	134.7	159	134.7	4.7	36	38	38	1
10188	10188 (2019-05-05)60sec.agd	60	0	0		5/8/2019 12:31:00 PM	5/8/2019 12:44:00 PM	13	50227	39727	38973	3863.6	3055.9	2997.9	7414	4182	5362	3863.6	3055.9	2997.9	74965.9	6044.2	9599.1	5766.6	572	44	73	44	0	0	13	13	1
10188	10188 (2019-05-05)60sec.agd	60	0	0		5/10/2019 8:46:00 AM	5/10/2019 9:16:00 AM	30	301542	27095	57034	10051.4	903.2	1901.1	10897	1715	2985	10051.4	903.2	1901.1	308082.1	10289.0	11065.3	10269.4	4689	156.3	161	156.3	0.7	22	30	30	1
10188	10188 (2019-05-05)60sec.agd	60	0	0		5/11/2019 7:47:00 PM	5/11/2019 7:58:00 PM	11	28682	28433	29491	2607.5	2584.8	2681	4108	3482	3705	2607.5	2584.8	2681	50008.1	4572.2	6154	4546.2	550	50	72	50	0	0	11	11	1
10090	10090 (2019-03-17)60sec.agd	60	0	0		3/18/2019 7:21:00 AM	3/18/2019 7:40:00 AM	19	45031	38862	49875	2370.1	2045.4	2625	2884	2646	3024	2370.1	2045.4	2625	77624.5	4105.3	4891.6	4085.5	1022	53.8	66	53.8	18.2	141	19	19	1
10090	10090 (2019-03-17)60sec.agd	60	0	0		3/18/2019 7:58:00 AM	3/18/2019 8:17:00 AM	19	45625	40944	47908	2401.3	2154.9	2521.5	2638	2728	2959	2401.3	2154.9	2521.5	77802.5	4100.5	4543.5	4094.9	1064	56	63	56	1.3	24	19	19	1
10090	10090 (2019-03-17)60sec.agd	60	0	0		3/19/2019 7:36:00 AM	3/19/2019 7:47:00 AM	11	22920	19289	11920	2083.6	1753.5	1083.6	2421	1958	1372	2083.6	1753.5	1083.6	32240.9	2941.0	3188.4	2931	1196	108.7	118	108.7	0	0	11	11	1
10090	10090 (2019-03-17)60sec.agd	60	0	0		3/19/2019 7:48:00 AM	3/19/2019 7:58:00 AM	10	22660	19585	10567	2266	1958.5	1056.7	2593	2231	1216	2266	1958.5	1056.7	31760.2	3184.8	3473.6	3176	1145	114.5	121	114.5	0	0	10	10	1
10090	10090 (2019-03-17)60sec.agd	60	0	0		3/19/2019 10:39:00 AM	3/19/2019 10:52:00 AM	13	31166	6919	9330	2397.4	532.2	717.7	3179	945	979	2397.4	532.2	717.7	33260.2	2564.5	3458	2558.5	270	20.8	30	20.8	28.3	227	13	13	1
10090	10090 (2019-03-17)60sec.agd	60	0	0		3/20/2019 7:38:00 AM	3/20/2019 8:02:00 AM	24	60008	49238	61246	2500.3	2051.6	2551.9	2851	2540	2979	2500.3	2051.6	2551.9	98875.7	4131.9	4734.9	4119.8	2487	103.6	124	103.6	0	0	24	24	1
10090	10090 (2019-03-17)60sec.agd	60	0	0		3/21/2019 6:43:00 AM	3/21/2019 6:55:00 AM	12	33668	22345	27842	2805.7	1862.1	2320.2	3498	2438	2529	2805.7	1862.1	2320.2	49071.5	4121.8	4758.4	4089.3	1408	117.3	132	117.3	0	0	12	12	1
10511	10511 (2019-09-08)60sec.agd	60	0	0		9/8/2019 4:23:00 PM	9/8/2019 4:36:00 PM	13	41101	6560	17180	3161.6	504.6	1321.5	4900	1126	2265	3161.6	504.6	1321.5	45027.5	3497.8	5384.9	3463.7	483	37.2	55	37.2	1126.2	1776	13	13	1
10511	10511 (2019-09-08)60sec.agd	60	0	0		9/9/2019 7:52:00 AM	9/9/2019 8:29:00 AM	37	123881	95178	103495	3348.1	2572.4	2797.2	4154	3307	3673	3348.1	2572.4	2797.2	187394.2	5088.3	5941.1	5064.7	3656	98.8	117	98.8	38.7	168	37	37	1
10511	10511 (2019-09-08)60sec.agd	60	0	0		9/9/2019 6:31:00 PM	9/9/2019 6:59:00 PM	28	107662	61947	114535	3845.1	2212.4	4090.5	5495	3444	5757	3845.1	2212.4	4090.5	168958	6070.2	8062.1	6034.2	1356	48.4	76	48.4	0	0	28	28	1
10511	10511 (2019-09-08)60sec.agd	60	0	0		9/10/2019 7:51:00 AM	9/10/2019 8:19:00 AM	28	121397	63245	13345	4335.6	2258.8	476.6	5075	2777	1245	4335.6	2258.8	476.6	137532.7	4932.1	5672.8	4911.9	3024	108	120	108	40.8	85	28	28	1
10511	10511 (2019-09-08)60sec.agd	60	0	0		9/10/2019 6:41:00 PM	9/10/2019 7:00:00 PM	19	67927	49931	59102	3575.1	2627.9	3110.6	4805	3139	4052	3575.1	2627.9	3110.6	102957.4	5490.3	6292.3	5418.8	1656	87.2	113	87.2	1.2	22	19	19	1
10511	10511 (2019-09-08)60sec.agd	60	0	0		9/10/2019 7:07:00 PM	9/10/2019 7:27:00 PM	20	61227	55598	72935	3061.4	2779.9	3646.8	4086	3653	4467	3061.4	2779.9	3646.8	110269.7	5530.2	6961.8	5513.5	1580	79	100	79	0	0	20	20	1
10511	10511 (2019-09-08)60sec.agd	60	0	0		9/11/2019 6:18:00 PM	9/11/2019 7:14:00 PM	56	178326	149746	193852	3184.4	2674	3461.6	3886	4025	4248	3184.4	2674	3461.6	302989.5	5426.5	6856.3	5410.5	4250	75.9	107	75.9	18.1	214	56	56	1
10511	10511 (2019-09-08)60sec.agd	60	0	0		9/11/2019 7:24:00 PM	9/11/2019 7:40:00 PM	16	49070	47711	50098	3066.9	2981.9	3131.1	4075	3901	3949	3066.9	2981.9	3131.1	84817.5	5314.5	6757.6	5301.1	1455	90.9	106	90.9	0	0	16	16	1
10511	10511 (2019-09-08)60sec.agd	60	0	0		9/12/2019 12:42:00 PM	9/12/2019 12:56:00 PM	14	41484	16312	41872	2963.1	1165.1	2990.9	4476	1733	4072	2963.1	1165.1	2990.9	61157.7	4430.3	5919.4	4368.4	416	29.7	53	29.7	176.2	1119	14	14	1
10511	10511 (2019-09-08)60sec.agd	60	0	0		9/12/2019 6:48:00 PM	9/12/2019 7:13:00 PM	25	86913	65062	77451	3476.5	2602.5	3098	4508	3206	3828	3476.5	2602.5	3098	133362.6	5349.0	6514.3	5334.5	2082	83.3	110	83.3	0	0	25	25	1
10511	10511 (2019-09-08)60sec.agd	60	0	0		9/12/2019 7:14:00 PM	9/12/2019 7:43:00 PM	29	110532	79044	99984	3811.4	2725.7	3447.7	4877	3540	4557	3811.4	2725.7	3447.7	168707.1	5847.7	6854.7	5817.5	2566	88.5	106	88.5	0	0	29	29	1
10511	10511 (2019-09-08)60sec.agd	60	0	0		9/13/2019 8:59:00 AM	9/13/2019 9:11:00 AM	12	32349	20674	44545	2695.8	1722.8	3712.1	3532	2416	4617	2695.8	1722.8	3712.1	58805.9	4939.6	6191.4	4900.5	468	39	72	39	115.2	375	12	12	1
10511	10511 (2019-09-08)60sec.agd	60	0	0		9/13/2019 10:49:00 AM	9/13/2019 11:02:00 AM	13	32159	17434	26724	2473.8	1341.1	2055.7	3749	2338	3758	2473.8	1341.1	2055.7	45302.5	3575.0	5664.8	3484.8	273	21	35	21	454.3	1771	13	13	1
10511	10511 (2019-09-08)60sec.agd	60	0	0		9/14/2019 2:22:00 PM	9/14/2019 2:37:00 PM	15	34790	18083	40435	2319.3	1205.5	2695.7	2800	1748	3337	2319.3	1205.5	2695.7	56323.4	3765.8	4664.7	3754.9	540	36	47	36	0	0	15	15	1
10955	10955 (2019-07-28)60sec.agd	60	0	0		8/3/2019 11:42:00 AM	8/3/2019 11:52:00 AM	10	34820	53897	46230	3482	5389.7	4623	5227	11720	9166	3482	5389.7	4623	79085.6	8093.3	15770.1	7908.6	195	19.5	33	19.5	0	0	10	10	1
10169	10169 (2019-08-11)60sec.agd	60	0	0		8/13/2019 6:58:00 AM	8/13/2019 7:59:00 AM	61	192545	133881	74715	3156.5	2194.8	1224.8	4195	3134	1776	3156.5	2194.8	1224.8	246130.1	4055.7	5006.1	4034.9	7262	119	132	119	18.2	153	61	61	1
10169	10169 (2019-08-11)60sec.agd	60	0	0		8/13/2019 6:28:00 PM	8/13/2019 6:39:00 PM	11	26590	23923	17219	2417.3	2174.8	1565.4	2948	2726	1805	2417.3	2174.8	1565.4	39696.8	3619.1	4174.4	3608.8	1235	112.3	127	112.3	592.9	1147	11	11	1
10169	10169 (2019-08-11)60sec.agd	60	0	0		8/14/2019 7:04:00 PM	8/14/2019 7:50:00 PM	46	145185	81871	61110	3156.2	1779.8	1328.5	4017	2474	2039	3156.2	1779.8	1328.5	177527.4	3889.8	4616.8	3859.3	5424	117.9	130	117.9	3.9	126	46	46	1
10169	10169 (2019-08-11)60sec.agd	60	0	0		8/15/2019 7:26:00 PM	8/15/2019 8:09:00 PM	43	142499	91480	56099	3313.9	2127.4	1304.6	4134	2908	1735	3313.9	2127.4	1304.6	178386.2	4169.5	4833.8	4148.5	5235	121.7	134	121.7	0	0	43	43	1
10169	10169 (2019-08-11)60sec.agd	60	0	0		8/16/2019 8:07:00 AM	8/16/2019 8:23:00 AM	16	50014	36303	11337	3125.9	2268.9	708.6	3537	2831	940	3125.9	2268.9	708.6	62831.8	3936.7	4563.8	3927	1967	122.9	137	122.9	10.8	78	16	16	1
10169	10169 (2019-08-11)60sec.agd	60	0	0		8/16/2019 1:47:00 PM	8/16/2019 1:58:00 PM	11	31752	9607	18821	2886.5	873.4	1711	4345	1843	3393	2886.5	873.4	1711	38140.7	3504.6	5300.1	3467.3	247	22.5	48	22.5	11.9	75	11	11	1
10213	10213 (2019-05-12)60sec.agd	60	0	0		5/12/2019 10:07:00 PM	5/12/2019 10:18:00 PM	11	27731	20763	19334	2521	1887.5	1757.6	4017	2177	2446	2521	1887.5	1757.6	39672.6	3662.0	4654.8	3606.6	904	82.2	99	82.2	0	0	11	11	1
10213	10213 (2019-05-12)60sec.agd	60	0	0		5/13/2019 9:34:00 AM	5/13/2019 9:48:00 AM	14	33775	37222	9492	2412.5	2658.7	678	3580	3004	945	2412.5	2658.7	678	51150	3668.3	4407.9	3653.6	1288	92	112	92	0	0	14	14	1
10213	10213 (2019-05-12)60sec.agd	60	0	0		5/13/2019 9:55:00 AM	5/13/2019 10:06:00 AM	11	24716	29945	5884	2246.9	2722.3	534.9	3208	2947	711	2246.9	2722.3	534.9	39270.9	3580.0	4368.4	3570.1	1093	99.4	111	99.4	0	0	11	11	1
10213	10213 (2019-05-12)60sec.agd	60	0	0		5/13/2019 10:21:00 AM	5/13/2019 10:39:00 AM	18	45047	50790	12863	2502.6	2821.7	714.6	3806	3345	849	2502.6	2821.7	714.6	69096.4	3850.9	5132.8	3838.7	1831	101.7	116	101.7	0	0	18	18	1
10213	10213 (2019-05-12)60sec.agd	60	0	0		5/14/2019 8:09:00 PM	5/14/2019 8:19:00 PM	10	26148	25871	8610	2614.8	2587.1	861	3071	3271	1286	2614.8	2587.1	861	37777.8	3793.2	4544.1	3777.8	946	94.6	115	94.6	0	0	10	10	1
10213	10213 (2019-05-12)60sec.agd	60	0	0		5/15/2019 4:14:00 PM	5/15/2019 4:28:00 PM	14	34368	37271	23724	2454.9	2662.2	1694.6	3070	3339	1963	2454.9	2662.2	1694.6	55974.2	4009.0	4814.4	3998.2	1282	91.6	110	91.6	357.5	613	14	14	1
10213	10213 (2019-05-12)60sec.agd	60	0	0		5/17/2019 8:44:00 AM	5/17/2019 9:08:00 AM	24	60286	64467	30039	2511.9	2686.1	1251.6	3194	3198	1858	2511.9	2686.1	1251.6	93234.9	3903.5	4561.5	3884.8	2286	95.3	114	95.3	83.9	241	24	24	1
10213	10213 (2019-05-12)60sec.agd	60	0	0		5/17/2019 9:10:00 AM	5/17/2019 9:27:00 AM	17	44020	43441	16598	2589.4	2555.4	976.4	3482	3215	1386	2589.4	2555.4	976.4	64034.2	3784.5	4667.5	3766.7	1634	96.1	116	96.1	49.4	215	17	17	1
10213	10213 (2019-05-12)60sec.agd	60	0	0		5/18/2019 8:08:00 AM	5/18/2019 8:23:00 AM	15	33135	38653	12977	2209	2576.9	865.1	2630	2951	985	2209	2576.9	865.1	52539.4	3507.9	4001.8	3502.6	1453	96.9	116	96.9	0	0	15	15	1
10213	10213 (2019-05-12)60sec.agd	60	0	0		5/18/2019 8:59:00 AM	5/18/2019 9:19:00 AM	20	46289	50578	37060	2314.5	2528.9	1853	2949	3136	2254	2314.5	2528.9	1853	77937.5	3907.3	4735.7	3896.9	1853	92.7	110	92.7	21.2	58	20	20	1
10699	10699 (2019-08-25)60sec.agd	60	0	0		8/25/2019 12:36:00 PM	8/25/2019 12:46:00 PM	10	23675	19424	6683	2367.5	1942.4	668.3	2945	4837	4489	2367.5	1942.4	668.3	31344.2	3344.4	6919.1	3134.4	769	76.9	101	76.9	176.9	476	10	10	1
10699	10699 (2019-08-25)60sec.agd	60	0	0		8/26/2019 9:49:00 AM	8/26/2019 10:00:00 AM	11	23204	15412	13489	2109.5	1401.1	1226.3	2307	1633	1283	2109.5	1401.1	1226.3	30950.1	2816.6	2965.7	2813.6	1072	97.5	101	97.5	1543.3	2447	11	11	1
10699	10699 (2019-08-25)60sec.agd	60	0	0		8/27/2019 7:59:00 AM	8/27/2019 8:26:00 AM	27	74359	39785	14711	2754	1473.5	544.9	3601	1895	1162	2754	1473.5	544.9	85606.8	3192.1	3940.9	3170.6	2545	94.3	110	94.3	311.9	818	27	27	1
10699	10699 (2019-08-25)60sec.agd	60	0	0		8/27/2019 8:27:00 AM	8/27/2019 8:41:00 AM	14	35341	21283	3913	2524.4	1520.2	279.5	3653	1967	611	2524.4	1520.2	279.5	41439.9	2971.7	4193.7	2960	1292	92.3	107	92.3	409.1	998	14	14	1
10699	10699 (2019-08-25)60sec.agd	60	0	0		8/27/2019 8:44:00 AM	8/27/2019 9:06:00 AM	22	63389	39605	5933	2881.3	1800.2	269.7	3889	2191	639	2881.3	1800.2	269.7	74979.5	3421.4	4348.6	3408.2	2166	98.5	111	98.5	87.8	196	22	22	1
10699	10699 (2019-08-25)60sec.agd	60	0	0		8/28/2019 9:41:00 AM	8/28/2019 10:06:00 AM	25	64618	42319	15086	2584.7	1692.8	603.4	3460	2307	1438	2584.7	1692.8	603.4	78701.8	3174.8	3936.2	3148.1	2211	88.4	106	88.4	818.1	1627	25	25	1
10699	10699 (2019-08-25)60sec.agd	60	0	0		8/28/2019 10:19:00 AM	8/28/2019 10:30:00 AM	11	28181	20848	6003	2561.9	1895.3	545.7	3854	2277	843	2561.9	1895.3	545.7	35564.6	3243.5	4527	3233.1	1047	95.2	104	95.2	779.8	2356	11	11	1
10699	10699 (2019-08-25)60sec.agd	60	0	0		8/28/2019 10:31:00 AM	8/28/2019 10:47:00 AM	16	42839	30420	8596	2677.4	1901.3	537.3	3414	2192	733	2677.4	1901.3	537.3	53239.5	3335.7	3997.7	3327.5	1512	94.5	104	94.5	341.5	448	16	16	1
10699	10699 (2019-08-25)60sec.agd	60	0	0		8/29/2019 9:47:00 AM	8/29/2019 10:18:00 AM	31	78149	43275	8311	2520.9	1396	268.1	3441	1899	1161	2520.9	1396	268.1	89716.6	2936.6	3677.6	2894.1	2854	92.1	107	92.1	256.2	585	31	31	1
10699	10699 (2019-08-25)60sec.agd	60	0	0		8/29/2019 10:31:00 AM	8/29/2019 10:45:00 AM	14	30604	25260	603	2186	1804.3	43.1	2789	2178	97	2186	1804.3	43.1	39686.7	2839.4	3420.4	2834.8	1246	89	101	89	82	247	14	14	1
10803	10803 (2019-03-03)60sec.agd	60	0	0		3/4/2019 6:11:00 PM	3/4/2019 6:23:00 PM	12	36178	27757	11690	3014.8	2313.1	974.2	4231	2983	1773	3014.8	2313.1	974.2	47073.9	3963.7	5186.1	3922.8	984	82	101	82	0	0	12	12	1
10803	10803 (2019-03-03)60sec.agd	60	0	0		3/6/2019 2:04:00 PM	3/6/2019 2:17:00 PM	13	43657	28241	25735	3358.2	2172.4	1979.6	3888	2486	2984	3358.2	2172.4	1979.6	58015.3	4495.9	5281.8	4462.7	1175	90.4	101	90.4	0	0	13	13	1
10803	10803 (2019-03-03)60sec.agd	60	0	0		3/7/2019 12:44:00 PM	3/7/2019 12:57:00 PM	13	32607	32643	19609	2508.2	2511	1508.4	2925	2834	1893	2508.2	2511	1508.4	50132.8	3864.6	4295.9	3856.4	1150	88.5	98	88.5	0	0	13	13	1
10803	10803 (2019-03-03)60sec.agd	60	0	0		3/7/2019 2:54:00 PM	3/7/2019 3:05:00 PM	11	27474	26663	9398	2497.6	2423.9	854.4	3777	3350	1626	2497.6	2423.9	854.4	39421.6	3608.9	5060.3	3583.8	778	70.7	96	70.7	0	0	11	11	1
10125	10125 (2019-05-05)60sec.agd	60	0	0		5/10/2019 7:25:00 PM	5/10/2019 7:37:00 PM	12	27593	21793	23908	2299.4	1816.1	1992.3	2797	2103	2285	2299.4	1816.1	1992.3	42519.4	3545.0	4136.5	3543.3	1114	92.8	109	92.8	0	0	12	12	1
10125	10125 (2019-05-05)60sec.agd	60	0	0		5/10/2019 9:20:00 PM	5/10/2019 9:35:00 PM	15	36089	28595	32246	2405.9	1906.3	2149.7	2602	2027	2426	2405.9	1906.3	2149.7	56212.9	3749.1	4057.2	3747.5	1248	83.2	100	83.2	0	0	15	15	1
10125	10125 (2019-05-05)60sec.agd	60	0	0		5/14/2019 12:17:00 PM	5/14/2019 12:28:00 PM	11	29341	20742	13527	2667.4	1885.6	1229.7	3164	2147	1434	2667.4	1885.6	1229.7	38394.1	3495.7	3990	3490.4	1256	114.2	132	114.2	2.6	29	11	11	1
10218	10218 (2019-05-12)60sec.agd	60	0	0		5/20/2019 7:12:00 AM	5/20/2019 7:58:00 AM	46	115242	77620	44549	2505.3	1687.4	968.5	3083	2064	1614	2505.3	1687.4	968.5	145911.6	3189.3	3848.7	3172	4954	107.7	117	107.7	0	0	46	46	1
10218	10218 (2019-05-12)60sec.agd	60	0	0		5/21/2019 7:18:00 AM	5/21/2019 7:47:00 AM	29	81473	63350	32580	2809.4	2184.5	1123.4	3995	2767	2154	2809.4	2184.5	1123.4	108224.4	3766.9	4860.6	3731.9	3328	114.8	121	114.8	0	0	29	29	1
10218	10218 (2019-05-12)60sec.agd	60	0	0		5/22/2019 7:11:00 AM	5/22/2019 7:40:00 AM	29	77796	67097	34281	2682.6	2313.7	1182.1	3456	2867	2700	2682.6	2313.7	1182.1	108302.4	3778.0	4519	3734.6	3213	110.8	127	110.8	0	0	29	29	1
10218	10218 (2019-05-12)60sec.agd	60	0	0		5/24/2019 7:03:00 AM	5/24/2019 7:28:00 AM	25	65436	57110	30813	2617.4	2284.4	1232.5	3729	2880	1899	2617.4	2284.4	1232.5	92156.7	3733.6	4448.6	3686.3	2568	102.7	129	102.7	0	0	25	25	1
10218	10218 (2019-05-12)60sec.agd	60	0	0		5/28/2019 7:13:00 AM	5/28/2019 7:43:00 AM	30	74466	80799	37220	2482.2	2693.3	1240.7	3129	3216	1696	2482.2	2693.3	1240.7	116012.9	3874.6	4600.2	3867.1	3362	112.1	122	112.1	0	0	30	30	1
10957	10957 (2019-07-21)60sec.agd	60	0	0		7/22/2019 7:15:00 AM	7/22/2019 7:35:00 AM	20	49202	51578	45952	2460.1	2578.9	2297.6	3180	3290	2668	2460.1	2578.9	2297.6	84809.9	4252.1	5197.5	4240.5	1727	86.4	105	86.4	0	0	20	20	1
10957	10957 (2019-07-21)60sec.agd	60	0	0		7/22/2019 8:03:00 AM	7/22/2019 8:14:00 AM	11	22104	25756	25096	2009.5	2341.5	2281.5	2731	3269	2685	2009.5	2341.5	2281.5	42211	3862.3	4807.6	3837.4	680	61.8	80	61.8	13.2	39	11	11	1
10957	10957 (2019-07-21)60sec.agd	60	0	0		7/25/2019 8:20:00 AM	7/25/2019 8:36:00 AM	16	35854	37410	36639	2240.9	2338.1	2289.9	2943	2678	2606	2240.9	2338.1	2289.9	63462.1	3982.5	4522.7	3966.4	1311	81.9	100	81.9	0	0	16	16	1
10957	10957 (2019-07-21)60sec.agd	60	0	0		7/31/2019 9:35:00 AM	7/31/2019 9:49:00 AM	14	42375	14065	19742	3026.8	1004.6	1410.1	4228	1821	1949	3026.8	1004.6	1410.1	48818.1	3528.9	4691.6	3487	312	22.3	79	22.3	25.6	83	14	14	1
10237	10237 (2019-08-25)60sec.agd	60	0	0		8/26/2019 7:53:00 AM	8/26/2019 8:06:00 AM	13	52526	25085	32432	4040.5	1929.6	2494.8	4547	2112	3651	4040.5	1929.6	2494.8	66633.9	5144.9	6100.4	5125.7	1427	109.8	117	109.8	1134.9	2184	13	13	1
10237	10237 (2019-08-25)60sec.agd	60	0	0		8/26/2019 8:25:00 AM	8/26/2019 8:38:00 AM	13	49873	22979	23017	3836.4	1767.6	1770.5	5187	2380	2733	3836.4	1767.6	1770.5	59541	4599.6	5962.4	4580.1	1264	97.2	121	97.2	2020.9	2998	13	13	1
10237	10237 (2019-08-25)60sec.agd	60	0	0		8/26/2019 8:43:00 AM	8/26/2019 8:57:00 AM	14	51460	31691	23337	3675.7	2263.6	1666.9	4782	2792	2101	3675.7	2263.6	1666.9	64784.8	4638.9	5888.5	4627.5	1415	101.1	124	101.1	1926.8	3566	14	14	1
10237	10237 (2019-08-25)60sec.agd	60	0	0		8/26/2019 10:13:00 PM	8/26/2019 10:23:00 PM	10	20431	8716	14308	2043.1	871.6	1430.8	2782	1653	3328	2043.1	871.6	1430.8	26421.8	2702.8	4641.9	2642.2	509	50.9	99	50.9	0	0	10	10	1
10237	10237 (2019-08-25)60sec.agd	60	0	0		8/27/2019 8:23:00 PM	8/27/2019 8:36:00 PM	13	39507	21087	23784	3039	1622.1	1829.5	4033	2373	3493	3039	1622.1	1829.5	50706.4	3963.8	5803.3	3900.5	1159	89.2	124	89.2	0	0	13	13	1
10237	10237 (2019-08-25)60sec.agd	60	0	0		8/28/2019 6:31:00 AM	8/28/2019 6:44:00 AM	13	46671	13707	33570	3590.1	1054.4	2582.3	4807	1569	3368	3590.1	1054.4	2582.3	59101.7	4551.7	6063.6	4546.3	1307	100.5	122	100.5	0	0	13	13	1
10237	10237 (2019-08-25)60sec.agd	60	0	0		8/28/2019 6:53:00 AM	8/28/2019 7:07:00 AM	14	50632	14549	37304	3616.6	1039.2	2664.6	4598	1462	3492	3616.6	1039.2	2664.6	64551.2	4619.5	5691.4	4610.8	1400	100	118	100	0	0	14	14	1
10237	10237 (2019-08-25)60sec.agd	60	0	0		8/28/2019 5:17:00 PM	8/28/2019 5:27:00 PM	10	27329	10328	16454	2732.9	1032.8	1645.4	4351	1526	2355	2732.9	1032.8	1645.4	33530.2	3372.6	5168.4	3353	812	81.2	108	81.2	1602.7	3748	10	10	1
10237	10237 (2019-08-25)60sec.agd	60	0	0		8/29/2019 11:16:00 AM	8/29/2019 11:28:00 AM	12	39927	23399	21983	3327.3	1949.9	1831.9	4305	2313	2330	3327.3	1949.9	1831.9	51234.1	4283.6	5307.1	4269.5	1143	95.3	111	95.3	1372.3	2901	12	12	1
10237	10237 (2019-08-25)60sec.agd	60	0	0		8/30/2019 8:39:00 AM	8/30/2019 8:53:00 AM	14	53395	31742	12105	3813.9	2267.3	864.6	4391	2926	2570	3813.9	2267.3	864.6	63286	4608.4	5278.2	4520.4	1412	100.9	121	100.9	923.8	1719	14	14	1
10237	10237 (2019-08-25)60sec.agd	60	0	0		8/30/2019 9:21:00 AM	8/30/2019 9:33:00 AM	12	38807	16518	28956	3233.9	1376.5	2413	4807	1807	3274	3233.9	1376.5	2413	51159.3	4326.6	5708.7	4263.3	1018	84.8	123	84.8	581.9	856	12	12	1
10237	10237 (2019-08-25)60sec.agd	60	0	0		8/30/2019 11:35:00 AM	8/30/2019 11:45:00 AM	10	37634	6295	10799	3763.4	629.5	1079.9	4202	854	1257	3763.4	629.5	1079.9	39655.6	3972.6	4403.8	3965.6	1062	106.2	114	106.2	1329.8	1792	10	10	1
10237	10237 (2019-08-25)60sec.agd	60	0	0		8/31/2019 9:05:00 AM	8/31/2019 9:20:00 AM	15	47709	29797	12646	3180.6	1986.5	843.1	4687	2644	2498	3180.6	1986.5	843.1	57653.5	3911.2	5384.6	3843.6	1572	104.8	128	104.8	343.6	950	15	15	1
10237	10237 (2019-08-25)60sec.agd	60	0	0		8/31/2019 9:32:00 AM	8/31/2019 9:56:00 AM	24	74569	48390	31745	3107	2016.3	1322.7	4395	2477	2199	3107	2016.3	1322.7	94392.1	3982.1	5047.9	3933	2371	98.8	123	98.8	332.5	672	24	24	1
10237	10237 (2019-08-25)60sec.agd	60	0	0		9/4/2019 6:38:00 AM	9/4/2019 6:51:00 AM	13	42477	28386	18666	3267.5	2183.5	1435.8	4208	2446	1722	3267.5	2183.5	1435.8	54391.9	4189.5	5105.3	4184	1356	104.3	119	104.3	2.1	27	13	13	1
10237	10237 (2019-08-25)60sec.agd	60	0	0		9/4/2019 7:24:00 AM	9/4/2019 7:52:00 AM	28	93789	60752	80537	3349.6	2169.7	2876.3	4003	2620	3951	3349.6	2169.7	2876.3	137743.9	4959.9	5852.2	4919.4	2990	106.8	119	106.8	8.8	82	28	28	1
10237	10237 (2019-08-25)60sec.agd	60	0	0		9/4/2019 8:03:00 AM	9/4/2019 8:13:00 AM	10	40075	13434	22036	4007.5	1343.4	2203.6	4518	1533	2376	4007.5	1343.4	2203.6	47666.2	4776.4	5264.9	4766.6	1071	107.1	117	107.1	40	93	10	10	1
10237	10237 (2019-08-25)60sec.agd	60	0	0		9/4/2019 8:39:00 AM	9/4/2019 8:59:00 AM	20	66344	40484	55717	3317.2	2024.2	2785.9	4139	2596	3734	3317.2	2024.2	2785.9	95628.8	4788.2	6079.1	4781.4	2066	103.3	124	103.3	2517.8	4001	20	20	1
10237	10237 (2019-08-25)60sec.agd	60	0	0		9/4/2019 9:06:00 AM	9/4/2019 9:23:00 AM	17	46735	27930	34610	2749.1	1642.9	2035.9	4731	2958	3835	2749.1	1642.9	2035.9	64514.3	3831.1	6132.7	3795	884	52	107	52	1342.6	3626	17	17	1
10237	10237 (2019-08-25)60sec.agd	60	0	0		9/4/2019 9:53:00 AM	9/4/2019 10:07:00 AM	14	51876	25859	26726	3705.4	1847.1	1909	4750	2349	2144	3705.4	1847.1	1909	63828.6	4564.8	5657.6	4559.2	1566	111.9	133	111.9	395.4	942	14	14	1
10237	10237 (2019-08-25)60sec.agd	60	0	0		9/4/2019 10:10:00 AM	9/4/2019 10:26:00 AM	16	51875	28658	29610	3242.2	1791.1	1850.6	4121	2233	2134	3242.2	1791.1	1850.6	66249.9	4152.2	5071.6	4140.6	1623	101.4	126	101.4	154.3	477	16	16	1
10237	10237 (2019-08-25)60sec.agd	60	0	0		9/4/2019 5:59:00 PM	9/4/2019 6:12:00 PM	13	44562	21431	17910	3427.8	1648.5	1377.7	4321	2186	2107	3427.8	1648.5	1377.7	52591.1	4073.9	4982.1	4045.5	1381	106.2	123	106.2	265.8	427	13	13	1
10237	10237 (2019-08-25)60sec.agd	60	0	0		9/4/2019 6:28:00 PM	9/4/2019 6:39:00 PM	11	30393	11940	18416	2763	1085.5	1674.2	3244	1594	2084	2763	1085.5	1674.2	37489.3	3430.1	4172.2	3408.1	1125	102.3	109	102.3	448.4	1099	11	11	1
10237	10237 (2019-08-25)60sec.agd	60	0	0		9/6/2019 6:37:00 AM	9/6/2019 6:55:00 AM	18	62040	38817	19340	3446.7	2156.5	1074.4	4076	2648	1549	3446.7	2156.5	1074.4	75695.2	4216.6	4916.7	4205.3	1891	105.1	121	105.1	91.9	291	18	18	1
10237	10237 (2019-08-25)60sec.agd	60	0	0		9/7/2019 9:36:00 PM	9/7/2019 9:46:00 PM	10	30027	10714	17155	3002.7	1071.4	1715.5	4007	1491	2719	3002.7	1071.4	1715.5	36203.7	3669.8	4952.7	3620.4	196	19.6	30	19.6	0	0	10	10	1
10277	10277 (2019-03-31)60sec.agd	60	0	0		4/1/2019 9:29:00 AM	4/1/2019 10:01:00 AM	32	80371	47389	27104	2511.6	1480.9	847	3330	1689	1413	2511.6	1480.9	847	97158.8	3051.4	3641.2	3036.2	3344	104.5	118	104.5	14.5	87	32	32	1
10277	10277 (2019-03-31)60sec.agd	60	0	0		4/1/2019 10:04:00 AM	4/1/2019 10:16:00 AM	12	27607	17241	9818	2300.6	1436.8	818.2	2980	1711	1124	2300.6	1436.8	818.2	33996.9	2842.1	3556.5	2833.1	1242	103.5	121	103.5	0	0	12	12	1
10277	10277 (2019-03-31)60sec.agd	60	0	0		4/1/2019 10:18:00 AM	4/1/2019 10:40:00 AM	22	53883	34676	12811	2449.2	1576.2	582.3	2909	1853	827	2449.2	1576.2	582.3	65344.7	2976.1	3446.7	2970.2	2437	110.8	121	110.8	0	0	22	22	1
10277	10277 (2019-03-31)60sec.agd	60	0	0		4/5/2019 4:47:00 PM	4/5/2019 4:58:00 PM	11	26196	11734	15578	2381.5	1066.7	1416.2	2780	1243	1586	2381.5	1066.7	1416.2	32658.7	2973.9	3326	2969	1229	111.7	120	111.7	0	0	11	11	1
10172	10172 (2019-09-08)60sec.agd	60	0	0		9/16/2019 8:55:00 PM	9/16/2019 9:35:00 PM	40	123863	135861	144064	3096.6	3396.5	3601.6	4815	5162	4663	3096.6	3396.5	3601.6	233569.5	5907.9	7649.7	5839.2	3807	95.2	132	95.2	0	0	40	40	1
10172	10172 (2019-09-08)60sec.agd	60	0	0		9/16/2019 9:36:00 PM	9/16/2019 9:51:00 PM	15	43509	44521	52740	2900.6	2968.1	3516	4504	3818	4473	2900.6	2968.1	3516	81588.4	5527.7	6830.6	5439.2	1312	87.5	114	87.5	0	0	15	15	1
10172	10172 (2019-09-08)60sec.agd	60	0	0		9/17/2019 9:10:00 PM	9/17/2019 9:52:00 PM	42	149507	134913	127899	3559.7	3212.2	3045.2	6096	5094	4269	3559.7	3212.2	3045.2	238562.4	5780.0	8888.1	5680.1	4365	103.9	146	103.9	0	0	42	42	1
10172	10172 (2019-09-08)60sec.agd	60	0	0		9/19/2019 4:03:00 PM	9/19/2019 4:13:00 PM	10	27712	13014	10604	2771.2	1301.4	1060.4	3652	2405	2044	2771.2	1301.4	1060.4	32400.1	3269.0	4826.9	3240	338	33.8	45	33.8	0	0	10	10	1
10172	10172 (2019-09-08)60sec.agd	60	0	0		9/19/2019 9:07:00 PM	9/19/2019 9:22:00 PM	15	49660	54208	53650	3310.7	3613.9	3576.7	4451	6354	5742	3310.7	3613.9	3576.7	91010.7	6158.0	7859.2	6067.4	1387	92.5	126	92.5	0	0	15	15	1
10695	10695 (2019-08-25)60sec.agd	60	0	0		8/27/2019 8:27:00 PM	8/27/2019 8:37:00 PM	10	22618	18692	25077	2261.8	1869.2	2507.7	3149	2164	3506	2261.8	1869.2	2507.7	38598.2	3919.3	4955.4	3859.8	922	92.2	104	92.2	0	0	10	10	1
10652	10652 (2019-11-21)60sec.agd	60	0	0		12/6/2019 3:18:00 PM	12/6/2019 3:28:00 PM	10	22325	12108	11361	2232.5	1210.8	1136.1	3082	2231	1790	2232.5	1210.8	1136.1	27822.3	2824.4	3667.6	2782.2	171	17.1	24	17.1	0	0	10	10	1
10866	10866 (2019-03-17)60sec.agd	60	0	0		3/19/2019 6:49:00 PM	3/19/2019 7:09:00 PM	20	50698	21450	37644	2534.9	1072.5	1882.2	3424	1339	2838	2534.9	1072.5	1882.2	66689.3	3382.3	3973.6	3334.5	1873	93.7	117	93.7	0	0	20	20	1
10866	10866 (2019-03-17)60sec.agd	60	0	0		3/19/2019 7:10:00 PM	3/19/2019 7:28:00 PM	18	57018	20708	14813	3167.7	1150.4	822.9	4212	1728	2214	3167.7	1150.4	822.9	62444.4	3526.0	4608	3469.1	2034	113	120	113	0	0	18	18	1
10819	10819 (2019-03-24)60sec.agd	60	0	0		3/25/2019 6:19:00 PM	3/25/2019 6:57:00 PM	38	243812	38387	52056	6416.1	1010.2	1369.9	8082	2027	1667	6416.1	1010.2	1369.9	252245.3	6667.7	8356	6638	3403	89.6	100	89.6	0	0	38	38	1
10819	10819 (2019-03-24)60sec.agd	60	0	0		3/26/2019 5:26:00 PM	3/26/2019 6:02:00 PM	36	191867	19999	158768	5329.6	555.5	4410.2	6436	1085	5267	5329.6	555.5	4410.2	249840.3	6945.1	8339.2	6940	3119	86.6	114	86.6	0	0	36	36	1
10819	10819 (2019-03-24)60sec.agd	60	0	0		3/27/2019 4:24:00 PM	3/27/2019 4:36:00 PM	12	28510	27488	28302	2375.8	2290.7	2358.5	3263	3263	3452	2375.8	2290.7	2358.5	48676.6	4070.2	5670.2	4056.4	563	46.9	64	46.9	378.6	609	12	12	1
10819	10819 (2019-03-24)60sec.agd	60	0	0		3/28/2019 6:30:00 PM	3/28/2019 6:58:00 PM	28	173217	21989	40857	6186.3	785.3	1459.2	7541	1484	1914	6186.3	785.3	1459.2	179323.6	6433.0	7800.3	6404.4	2421	86.5	99	86.5	0	0	28	28	1
10819	10819 (2019-03-24)60sec.agd	60	0	0		3/28/2019 7:04:00 PM	3/28/2019 7:17:00 PM	13	59396	27620	41236	4568.9	2124.6	3172	8161	3356	5010	4568.9	2124.6	3172	77402.6	6124.4	9532.1	5954	427	32.8	53	32.8	0	0	13	13	1
10819	10819 (2019-03-24)60sec.agd	60	0	0		3/29/2019 3:01:00 PM	3/29/2019 3:12:00 PM	11	38249	21561	6753	3477.2	1960.1	613.9	3948	2297	850	3477.2	1960.1	613.9	44423.7	4043.8	4597.4	4038.5	1088	98.9	110	98.9	195.7	244	11	11	1
10819	10819 (2019-03-24)60sec.agd	60	0	0		4/1/2019 6:47:00 PM	4/1/2019 7:00:00 PM	13	66502	8368	28065	5115.5	643.7	2158.8	6674	1606	2751	5115.5	643.7	2158.8	72664.9	5632.0	7226.9	5589.6	1020	78.5	95	78.5	0	0	13	13	1
10819	10819 (2019-03-24)60sec.agd	60	0	0		4/4/2019 6:54:00 PM	4/4/2019 7:30:00 PM	36	212829	28865	87680	5911.9	801.8	2435.6	7506	1636	3006	5911.9	801.8	2435.6	231985.2	6473.2	8117.8	6444	3221	89.5	95	89.5	0	0	36	36	1
10819	10819 (2019-03-24)60sec.agd	60	0	0		4/4/2019 7:50:00 PM	4/4/2019 8:01:00 PM	11	31142	18891	36361	2831.1	1717.4	3305.5	5004	3174	8349	2831.1	1717.4	3305.5	51466.7	4878.6	10238.2	4678.8	435	39.5	96	39.5	0	0	11	11	1
10860	10860 (2019-03-17)60sec.agd	60	0	0		3/18/2019 4:56:00 AM	3/18/2019 5:08:00 AM	12	35227	14949	34564	2935.6	1245.8	2880.3	4552	1755	4293	2935.6	1245.8	2880.3	51566.3	4372.8	5614.6	4297.2	343	28.6	33	28.6	0	0	12	12	1
10860	10860 (2019-03-17)60sec.agd	60	0	0		3/18/2019 5:11:00 AM	3/18/2019 5:21:00 AM	10	22599	21193	25807	2259.9	2119.3	2580.7	3171	2859	5152	2259.9	2119.3	2580.7	40321.9	4118.3	6444.9	4032.2	269	26.9	36	26.9	0	0	10	10	1
10860	10860 (2019-03-17)60sec.agd	60	0	0		3/18/2019 8:10:00 AM	3/18/2019 8:21:00 AM	11	45802	29382	28022	4163.8	2671.1	2547.5	5270	2987	3441	4163.8	2671.1	2547.5	61207.5	5584.1	6905.9	5564.3	995	90.5	107	90.5	0	0	11	11	1
10860	10860 (2019-03-17)60sec.agd	60	0	0		3/19/2019 6:50:00 PM	3/19/2019 7:18:00 PM	28	81506	80201	81799	2910.9	2864.3	2921.4	4133	3877	4124	2910.9	2864.3	2921.4	140593.4	5042.7	6435.3	5021.2	1487	53.1	72	53.1	0	0	28	28	1
10234	10234 (2019-06-09)60sec.agd	60	0	0		3/18/2019 8:28:00 AM	3/18/2019 8:40:00 AM	12	41489	39007	44807	3457.4	3250.6	3733.9	5589	4992	5432	3457.4	3250.6	3733.9	72460.7	6163.8	8476.9	6038.4	1222	101.8	150	101.8	0	0	12	12	1
10234	10234 (2019-06-09)60sec.agd	60	0	0		3/18/2019 8:19:00 PM	3/18/2019 8:39:00 PM	20	88326	53480	45146	4416.3	2674	2257.3	6686	4675	5630	4416.3	2674	2257.3	112693.2	6081.7	7872.4	5634.7	1899	95	134	95	0	0	20	20	1
10234	10234 (2019-06-09)60sec.agd	60	0	0		3/18/2019 8:40:00 PM	3/18/2019 9:01:00 PM	21	62544	64742	71458	2978.3	3083	3402.8	5281	4976	5258	2978.3	3083	3402.8	114932.7	5591.9	7829.4	5473	1741	82.9	122	82.9	0	0	21	21	1
10234	10234 (2019-06-09)60sec.agd	60	0	0		3/18/2019 9:03:00 PM	3/18/2019 9:17:00 PM	14	50439	45641	48273	3602.8	3260.1	3448.1	7883	4152	4740	3602.8	3260.1	3448.1	83411.5	6126.9	9433.4	5958	1215	86.8	126	86.8	0	0	14	14	1
10234	10234 (2019-06-09)60sec.agd	60	0	0		3/18/2019 9:37:00 PM	3/18/2019 9:52:00 PM	15	60274	32529	27498	4018.3	2168.6	1833.2	6122	2615	2574	4018.3	2168.6	1833.2	73805.4	4989.7	7075.6	4920.4	1493	99.5	116	99.5	0	0	15	15	1
10234	10234 (2019-06-09)60sec.agd	60	0	0		3/19/2019 8:27:00 AM	3/19/2019 8:52:00 AM	25	77838	78191	78734	3113.5	3127.6	3149.4	5471	4850	6631	3113.5	3127.6	3149.4	135542	5623.5	9200	5421.7	2152	86.1	133	86.1	0	0	25	25	1
10234	10234 (2019-06-09)60sec.agd	60	0	0		3/19/2019 7:27:00 PM	3/19/2019 7:42:00 PM	15	52105	56097	48140	3473.7	3739.8	3209.3	5720	6286	5513	3473.7	3739.8	3209.3	90439.3	6215.7	8669.2	6029.3	1480	98.7	133	98.7	0	0	15	15	1
10234	10234 (2019-06-09)60sec.agd	60	0	0		3/19/2019 7:45:00 PM	3/19/2019 8:00:00 PM	15	38885	50873	32585	2592.3	3391.5	2172.3	3553	4906	2931	2592.3	3391.5	2172.3	71846.3	4850.3	6570.2	4789.8	1237	82.5	127	82.5	0	0	15	15	1
10234	10234 (2019-06-09)60sec.agd	60	0	0		3/20/2019 8:27:00 AM	3/20/2019 8:38:00 AM	11	38337	38083	41889	3485.2	3462.1	3808.1	6120	4717	6048	3485.2	3462.1	3808.1	68372	6349.7	9318.5	6215.6	1170	106.4	138	106.4	0	0	11	11	1
10234	10234 (2019-06-09)60sec.agd	60	0	0		3/21/2019 8:28:00 AM	3/21/2019 8:41:00 AM	13	46644	43532	34945	3588	3348.6	2688.1	5509	5452	3472	3588	3348.6	2688.1	72745.1	5652.0	8492.8	5595.8	1322	101.7	133	101.7	0	0	13	13	1
10234	10234 (2019-06-09)60sec.agd	60	0	0		3/21/2019 8:36:00 PM	3/21/2019 8:52:00 PM	16	59224	47260	56185	3701.5	2953.8	3511.6	5670	3962	4396	3701.5	2953.8	3511.6	94327.9	6015.9	7358.5	5895.5	1360	85	126	85	0	0	16	16	1
10234	10234 (2019-06-09)60sec.agd	60	0	0		3/21/2019 8:53:00 PM	3/21/2019 9:04:00 PM	11	25854	38936	34323	2350.4	3539.6	3120.3	3169	4112	4433	2350.4	3539.6	3120.3	57987.2	5307.4	6578.7	5271.6	820	74.5	94	74.5	0	0	11	11	1
10234	10234 (2019-06-09)60sec.agd	60	0	0		3/22/2019 8:30:00 AM	3/22/2019 8:42:00 AM	12	46446	39365	32407	3870.5	3280.4	2700.6	5640	4503	5340	3870.5	3280.4	2700.6	68971.4	5901.8	7643.1	5747.6	1440	120	142	120	0	0	12	12	1
10697	10697 (2019-08-25)60sec.agd	60	0	0		9/1/2019 8:13:00 AM	9/1/2019 8:52:00 AM	39	183212	51129	87477	4697.7	1311	2243	7005	2060	3591	4697.7	1311	2243	209363.4	5414.1	7411	5368.3	3784	97	119	97	27.2	134	39	39	1
10697	10697 (2019-08-25)60sec.agd	60	0	0		9/2/2019 6:06:00 AM	9/2/2019 6:40:00 AM	34	116437	65883	33302	3424.6	1937.7	979.5	4772	2549	1608	3424.6	1937.7	979.5	137866.5	4074.8	5408.8	4054.9	3147	92.6	106	92.6	0	0	34	34	1
10697	10697 (2019-08-25)60sec.agd	60	0	0		9/3/2019 6:52:00 PM	9/3/2019 7:03:00 PM	11	39372	20185	13315	3579.3	1835	1210.5	4176	1978	1462	3579.3	1835	1210.5	46204.7	4213.5	4716.5	4200.4	1044	94.9	102	94.9	0	0	11	11	1
10697	10697 (2019-08-25)60sec.agd	60	0	0		9/7/2019 11:30:00 AM	9/7/2019 11:40:00 AM	10	38711	24371	12778	3871.1	2437.1	1277.8	7477	2904	2078	3871.1	2437.1	1277.8	47494.9	4892.5	7821.2	4749.5	987	98.7	149	98.7	52.4	112	10	10	1
