# Supplementary material for: Influence of pre-processing criteria on analysis of accelerometry-based physical activity
Source: PLoS One. 2025 Jan 2;20(1):e0316357. doi: 10.1371/journal.pone.0316357 (PMC11694966; doi:10.1371/journal.pone.0316357)
Supplement: S1 File — (ZIP) [file pone.0316357.s001.zip › scenarios/2Troiano 200710_3_0Freedson Adult 199810-min MVPA 1952/scenarios_DailyDetailed.csv]

Subject	Filename	Epoch	Weight (lbs)	Age	Gender	Date	Day of Week	Day of Week Num	Number of Freedson (1998) Bouts occurring in this day	Number of Freedson (1998) Bouts starting in this day	Number of Freedson (1998) Bouts ending in this day	Total time of Freedson (1998) Bouts occurring in this day	Total activity counts of Freedson (1998) Bouts occurring in this day	Number of 10-min Bouts occurring in this day	Number of 10-min Bouts starting in this day	Number of 10-min Bouts ending in this day	Total time of 10-min Bouts occurring in this day	Total activity counts of 10-min Bouts occurring in this day	Sedentary	Light	Moderate	Vigorous	Very Vigorous	% in Sedentary	% in Light	% in Moderate	% in Vigorous	% in Very Vigorous	Total MVPA	% in MVPA	Average MVPA Per Hour	Axis 1 Counts	Axis 2 Counts	Axis 3 Counts	Axis 1 Average Counts	Axis 2 Average Counts	Axis 3 Average Counts	Axis 1 Max Counts	Axis 2 Max Counts	Axis 3 Max Counts	Axis 1 CPM	Axis 2 CPM	Axis 3 CPM	Vector Magnitude Counts	Vector Magnitude Average Counts	Vector Magnitude Max Counts	Vector Magnitude CPM	Steps Counts	Steps Average Counts
10448	10448 (2019-10-13)60sec.agd	60	0	0		10/15/2019	Tuesday	2	0	0	0	0	0	0	0	0	0	0	312	403	9	0	0	43.09%	55.66%	1.24%	0.00%	0.00%	9	1.24%	0.7	282574	253781	501016	390.3	350.5	692	3378	1878	2862	390.3	350.5	692	628704.9	892.9	4564.3	868.4	5069	7
10448	10448 (2019-10-13)60sec.agd	60	0	0		10/16/2019	Wednesday	3	0	0	0	0	0	0	0	0	0	0	199	409	4	0	0	32.52%	66.83%	0.65%	0.00%	0.00%	4	0.65%	0.3	252686	358345	529166	412.9	585.5	864.7	2095	2281	2726	412.9	585.5	864.7	687224.9	1157.4	3442	1122.9	5923	9.7
10448	10448 (2019-10-13)60sec.agd	60	0	0		10/17/2019	Thursday	4	0	0	0	0	0	0	0	0	0	0	338	289	1	0	0	53.82%	46.02%	0.16%	0.00%	0.00%	1	0.16%	0.1	142131	225284	373410	226.3	358.7	594.6	1966	2281	2507	226.3	358.7	594.6	458681.9	757.5	3247.6	730.4	3897	6.2
11007	11007 (2019-06-02)60sec.agd	60	0	0		6/3/2019	Monday	1	1	1	1	60	215183	1	1	1	60	215183	474	143	62	2	0	69.60%	21.00%	9.10%	0.29%	0.00%	64	9.40%	4.3	303163	219930	240718	445.2	323	353.5	6080	2801	2755	445.2	323	353.5	445221.5	714.0	6931.5	653.8	9433	13.9
11007	11007 (2019-06-02)60sec.agd	60	0	0		6/4/2019	Tuesday	2	3	3	3	72	192925	3	3	3	72	192925	450	136	73	0	0	68.29%	20.64%	11.08%	0.00%	0.00%	73	11.08%	6.1	270652	209175	194155	410.7	317.4	294.6	3684	2625	2817	410.7	317.4	294.6	393322.8	646.8	4936.1	596.8	8942	13.6
11007	11007 (2019-06-02)60sec.agd	60	0	0		6/6/2019	Thursday	4	0	0	0	0	0	0	0	0	0	0	551	155	1	0	0	77.93%	21.92%	0.14%	0.00%	0.00%	1	0.14%	0.1	72693	97084	121951	102.8	137.3	172.5	2353	1859	1683	102.8	137.3	172.5	171993.1	252.4	3394.2	243.3	1902	2.7
10168	10168 (2019-08-04)60sec.agd	60	0	0		8/7/2019	Wednesday	3	0	0	0	0	0	0	0	0	0	0	360	302	8	0	0	53.73%	45.07%	1.19%	0.00%	0.00%	8	1.19%	0.6	178851	244939	418804	266.9	365.6	625.1	3080	2886	3974	266.9	365.6	625.1	517087.6	810.2	5061.4	771.8	5302	7.9
10168	10168 (2019-08-04)60sec.agd	60	0	0		8/8/2019	Thursday	4	0	0	0	0	0	0	0	0	0	0	652	218	2	0	0	74.77%	25.00%	0.23%	0.00%	0.00%	2	0.23%	0.1	123158	154312	276957	141.2	177	317.6	2298	1903	3254	141.2	177	317.6	340125.4	404.2	3923.6	390.1	3503	4
10168	10168 (2019-08-04)60sec.agd	60	0	0		8/9/2019	Friday	5	0	0	0	0	0	0	0	0	0	0	605	188	11	0	0	75.25%	23.38%	1.37%	0.00%	0.00%	11	1.37%	0.8	145241	212529	259527	180.6	264.3	322.8	2724	3104	3668	180.6	264.3	322.8	365537.7	475.5	4596.2	454.6	5201	6.5
10063	10063 (2019-03-10)60sec.agd	60	0	0		3/12/2019	Tuesday	2	0	0	0	0	0	0	0	0	0	0	456	302	7	0	0	59.61%	39.48%	0.92%	0.00%	0.00%	7	0.92%	0.5	227801	160931	141592	297.8	210.4	185.1	2459	2080	3249	297.8	210.4	185.1	312794.5	437.5	4569.9	408.9	3662	4.8
10063	10063 (2019-03-10)60sec.agd	60	0	0		3/14/2019	Thursday	4	2	2	2	22	68899	2	2	2	22	68899	553	394	45	0	0	55.75%	39.72%	4.54%	0.00%	0.00%	45	4.54%	2.4	373906	404055	614014	376.9	407.3	619	5490	4011	3505	376.9	407.3	619	824669.2	889.5	7158.3	831.3	9841	9.9
10063	10063 (2019-03-10)60sec.agd	60	0	0		3/15/2019	Friday	5	0	0	0	0	0	0	0	0	0	0	514	494	33	0	0	49.38%	47.45%	3.17%	0.00%	0.00%	33	3.17%	1.7	427810	460765	853450	411	442.6	819.8	5118	3062	4213	411	442.6	819.8	1060048.4	1062.2	7253.7	1018.3	13095	12.6
10802	10802 (2019-03-03)60sec.agd	60	0	0		3/3/2019	Sunday	7	0	0	0	0	0	0	0	0	0	0	438	165	3	0	0	72.28%	27.23%	0.50%	0.00%	0.00%	3	0.50%	0.3	84283	88543	73241	139.1	146.1	120.9	2909	4684	2727	139.1	146.1	120.9	142505.2	259.1	6138.1	235.2	1714	2.8
10802	10802 (2019-03-03)60sec.agd	60	0	0		3/5/2019	Tuesday	2	0	0	0	0	0	0	0	0	0	0	535	220	7	0	0	70.21%	28.87%	0.92%	0.00%	0.00%	7	0.92%	0.5	150797	113207	111220	197.9	148.6	146	3137	1927	2557	197.9	148.6	146	218918.8	318.8	3653.8	287.3	2559	3.4
10802	10802 (2019-03-03)60sec.agd	60	0	0		3/8/2019	Friday	5	1	1	1	11	26947	1	1	1	11	26947	405	334	22	0	0	53.22%	43.89%	2.89%	0.00%	0.00%	22	2.89%	1.5	280557	223163	238766	368.7	293.2	313.8	2993	2205	3076	368.7	293.2	313.8	430724	604.8	4029.2	566	7937	10.4
10119	10119 (2019-05-05)60sec.agd	60	0	0		5/6/2019	Monday	1	9	9	9	181	529014	9	9	9	181	529014	322	513	224	0	0	30.41%	48.44%	21.15%	0.00%	0.00%	224	21.15%	11.2	1082232	843683	1043511	1021.9	796.7	985.4	5649	4827	6467	1021.9	796.7	985.4	1723932.2	1744.2	7572.2	1627.9	15174	14.3
10119	10119 (2019-05-05)60sec.agd	60	0	0		5/8/2019	Wednesday	3	4	4	4	66	213090	4	4	4	66	213090	200	618	138	1	0	20.90%	64.58%	14.42%	0.10%	0.00%	139	14.52%	8.2	934557	1019950	1415713	976.5	1065.8	1479.3	5937	3493	5685	976.5	1065.8	1479.3	1979378.2	2156.6	7837.2	2068.3	16098	16.8
10119	10119 (2019-05-05)60sec.agd	60	0	0		5/9/2019	Thursday	4	0	0	0	0	0	0	0	0	0	0	343	493	70	0	0	37.86%	54.42%	7.73%	0.00%	0.00%	70	7.73%	4.4	568230	574043	596839	627.2	633.6	658.8	3068	2717	3007	627.2	633.6	658.8	1004304.5	1191.1	4387.4	1108.5	10388	11.5
10164	10164 (2019-04-28)60sec.agd	60	0	0		4/28/2019	Sunday	7	0	0	0	0	0	0	0	0	0	0	391	246	5	0	0	60.90%	38.32%	0.78%	0.00%	0.00%	5	0.78%	0.5	136161	173706	265514	212.1	270.6	413.6	2495	3251	3455	212.1	270.6	413.6	345269.9	562.6	5360.1	537.8	7176	11.2
10164	10164 (2019-04-28)60sec.agd	60	0	0		5/1/2019	Wednesday	3	0	0	0	0	0	0	0	0	0	0	534	275	3	0	0	65.76%	33.87%	0.37%	0.00%	0.00%	3	0.37%	0.2	134973	175068	214833	166.2	215.6	264.6	2215	1736	2493	166.2	215.6	264.6	308252.7	396.8	3292.5	379.6	4397	5.4
10164	10164 (2019-04-28)60sec.agd	60	0	0		5/3/2019	Friday	5	0	0	0	0	0	0	0	0	0	0	620	305	1	0	0	66.95%	32.94%	0.11%	0.00%	0.00%	1	0.11%	0.1	145722	259234	222934	157.4	280	240.7	2113	2111	2579	157.4	280	240.7	371667.5	418.5	3271.9	401.4	5994	6.5
10799	10799 (2019-10-20)60sec.agd	60	0	0		10/21/2019	Monday	1	1	1	1	10	28608	1	1	1	10	28608	358	575	43	0	0	36.68%	58.91%	4.41%	0.00%	0.00%	43	4.41%	2.4	488679	549773	423063	500.7	563.3	433.5	4100	3726	2271	500.7	563.3	433.5	848551.6	923.4	4920.2	869.4	16130	16.5
10799	10799 (2019-10-20)60sec.agd	60	0	0		10/22/2019	Tuesday	2	1	1	1	10	27981	1	1	1	10	27981	480	476	72	0	0	46.69%	46.30%	7.00%	0.00%	0.00%	72	7.00%	4	528256	544675	466672	513.9	529.8	454	3911	3151	3037	513.9	529.8	454	890790.7	916.9	5119.2	866.5	16266	15.8
10799	10799 (2019-10-20)60sec.agd	60	0	0		10/23/2019	Wednesday	3	0	0	0	0	0	0	0	0	0	0	368	532	59	0	0	38.37%	55.47%	6.15%	0.00%	0.00%	59	6.15%	3.3	535886	562994	435851	558.8	587.1	454.5	4459	3805	3506	558.8	587.1	454.5	891124.1	977.6	5504.8	929.2	16756	17.5
10629	10629 (2019-05-26)60sec.agd	60	0	0		5/30/2019	Thursday	4	0	0	0	0	0	0	0	0	0	0	767	243	7	0	0	75.42%	23.89%	0.69%	0.00%	0.00%	7	0.69%	0.3	162142	272327	289952	159.4	267.8	285.1	3409	2344	2802	159.4	267.8	285.1	429562.8	458.8	4462.9	422.4	5035	5
10629	10629 (2019-05-26)60sec.agd	60	0	0		5/31/2019	Friday	5	1	1	1	11	22422	1	1	1	11	22422	724	183	20	0	0	78.10%	19.74%	2.16%	0.00%	0.00%	20	2.16%	1.1	137248	238484	272781	148.1	257.3	294.3	2712	2237	2864	148.1	257.3	294.3	387454.6	444.3	4145.1	418	4798	5.2
10629	10629 (2019-05-26)60sec.agd	60	0	0		6/1/2019	Saturday	6	0	0	0	0	0	0	0	0	0	0	567	223	6	0	0	71.23%	28.02%	0.75%	0.00%	0.00%	6	0.75%	0.4	158689	226641	238609	199.4	284.7	299.8	2739	2658	3206	199.4	284.7	299.8	365352.7	489.8	4627.7	459	5847	7.3
10969	10969 (2019-09-01)60sec.agd	60	0	0		9/4/2019	Wednesday	3	0	0	0	0	0	0	0	0	0	0	283	444	37	0	0	37.04%	58.12%	4.84%	0.00%	0.00%	37	4.84%	2.6	356518	526494	542908	466.6	689.1	710.6	4632	5726	4671	466.6	689.1	710.6	836092.2	1119.5	7365.8	1094.4	9093	11.9
10969	10969 (2019-09-01)60sec.agd	60	0	0		9/5/2019	Thursday	4	0	0	0	0	0	0	0	0	0	0	276	399	39	0	0	38.66%	55.88%	5.46%	0.00%	0.00%	39	5.46%	3	346889	472224	537543	485.8	661.4	752.9	5096	3214	2929	485.8	661.4	752.9	795160.3	1142.8	6448	1113.7	9483	13.3
10969	10969 (2019-09-01)60sec.agd	60	0	0		9/6/2019	Friday	5	0	0	0	0	0	0	0	0	0	0	353	399	31	0	0	45.08%	50.96%	3.96%	0.00%	0.00%	31	3.96%	2.1	322689	493659	532729	412.1	630.5	680.4	4305	3391	3584	412.1	630.5	680.4	794750	1050.7	5894.3	1015	8730	11.1
10971	10971 (2019-09-01)60sec.agd	60	0	0		9/2/2019	Monday	1	0	0	0	0	0	0	0	0	0	0	440	227	0	0	0	65.97%	34.03%	0.00%	0.00%	0.00%	0	0.00%	0	113446	170592	317844	170.1	255.8	476.5	1854	1860	5564	170.1	255.8	476.5	378148.7	585.8	6091.4	566.9	3248	4.9
10971	10971 (2019-09-01)60sec.agd	60	0	0		9/3/2019	Tuesday	2	0	0	0	0	0	0	0	0	0	0	554	142	18	0	0	77.59%	19.89%	2.52%	0.00%	0.00%	18	2.52%	1.3	125487	103521	200041	175.8	145	280.2	3125	2971	5114	175.8	145	280.2	257837.1	379.1	6011.7	361.1	3369	4.7
10971	10971 (2019-09-01)60sec.agd	60	0	0		9/5/2019	Thursday	4	0	0	0	0	0	0	0	0	0	0	578	134	3	0	0	80.84%	18.74%	0.42%	0.00%	0.00%	3	0.42%	0.2	64547	60673	117419	90.3	84.9	164.2	2911	2988	3487	90.3	84.9	164.2	147087.6	220.1	5072.6	205.7	1862	2.6
10883	10883 (2019-09-22)60sec.agd	60	0	0		9/23/2019	Monday	1	0	0	0	0	0	0	0	0	0	0	497	231	1	0	0	68.18%	31.69%	0.14%	0.00%	0.00%	1	0.14%	0.1	136605	167030	278148	187.4	229.1	381.5	2049	1643	3315	187.4	229.1	381.5	352031.6	503.0	3972.7	482.9	5112	7
10883	10883 (2019-09-22)60sec.agd	60	0	0		9/25/2019	Wednesday	3	0	0	0	0	0	0	0	0	0	0	483	251	28	0	0	63.39%	32.94%	3.67%	0.00%	0.00%	28	3.67%	1.8	239937	230848	404961	314.9	303	531.4	2838	1974	3448	314.9	303	531.4	524265.2	716.5	4493.8	688	9827	12.9
10883	10883 (2019-09-22)60sec.agd	60	0	0		9/26/2019	Thursday	4	0	0	0	0	0	0	0	0	0	0	415	200	10	0	0	66.40%	32.00%	1.60%	0.00%	0.00%	10	1.60%	0.7	177040	202988	268952	283.3	324.8	430.3	2506	4062	4303	283.3	324.8	430.3	380634.3	634.9	6315.6	609	7033	11.3
10996	10996 (2019-11-03)60sec.agd	60	0	0		11/4/2019	Monday	1	2	2	2	76	314784	2	2	2	76	314784	439	216	80	14	0	58.61%	28.84%	10.68%	1.87%	0.00%	94	12.55%	6.3	486227	505617	359055	649.2	675.1	479.4	8338	3795	3254	649.2	675.1	479.4	788026.5	1148.7	9368.7	1052.1	15360	20.5
10996	10996 (2019-11-03)60sec.agd	60	0	0		11/5/2019	Tuesday	2	1	1	1	65	220281	1	1	1	65	220281	472	197	85	0	0	62.60%	26.13%	11.27%	0.00%	0.00%	85	11.27%	6.1	396295	452200	292915	525.6	599.7	388.5	5238	3646	2594	525.6	599.7	388.5	668830.1	942.9	6018.8	887	14551	19.3
10996	10996 (2019-11-03)60sec.agd	60	0	0		11/7/2019	Thursday	4	2	2	2	99	461122	2	2	2	99	461122	444	184	86	4	18	60.33%	25.00%	11.68%	0.54%	2.45%	108	14.67%	7.2	589288	488004	344247	800.7	663	467.7	14466	4149	3320	800.7	663	467.7	838996	1280.1	14603.2	1139.9	16268	22.1
10959	10959 (2019-07-21)60sec.agd	60	0	0		7/21/2019	Sunday	7	0	0	0	0	0	0	0	0	0	0	426	177	1	0	0	70.53%	29.30%	0.17%	0.00%	0.00%	1	0.17%	0.1	79090	145457	129177	130.9	240.8	213.9	2613	2243	2901	130.9	240.8	213.9	209999.2	370.7	4194.8	347.7	3135	5.2
10959	10959 (2019-07-21)60sec.agd	60	0	0		7/22/2019	Monday	1	1	1	1	24	87346	1	1	1	24	87346	408	246	25	0	0	60.09%	36.23%	3.68%	0.00%	0.00%	25	3.68%	2.1	186520	266450	238736	274.7	392.4	351.6	4396	2989	2028	274.7	392.4	351.6	403460.3	646.9	5241.3	594.2	6372	9.4
10959	10959 (2019-07-21)60sec.agd	60	0	0		7/23/2019	Tuesday	2	2	2	2	24	79497	2	2	2	24	79497	355	232	23	0	0	58.20%	38.03%	3.77%	0.00%	0.00%	23	3.77%	1.9	160672	249194	220791	263.4	408.5	362	4025	3212	3106	263.4	408.5	362	369678	656.4	5114	606	5615	9.2
10973	10973 (2019-09-08)60sec.agd	60	0	0		9/9/2019	Monday	1	0	0	0	0	0	0	0	0	0	0	525	378	31	0	0	56.21%	40.47%	3.32%	0.00%	0.00%	31	3.32%	1.8	348678	240219	471015	373.3	257.2	504.3	4167	2432	3209	373.3	257.2	504.3	633353.5	711.1	4876.3	678.1	5496	5.9
10973	10973 (2019-09-08)60sec.agd	60	0	0		9/11/2019	Wednesday	3	0	0	0	0	0	0	0	0	0	0	538	314	13	0	0	62.20%	36.30%	1.50%	0.00%	0.00%	13	1.50%	0.9	222452	185309	296432	257.2	214.2	342.7	3385	1757	3297	257.2	214.2	342.7	414362.5	510.0	4310	479	3775	4.4
10973	10973 (2019-09-08)60sec.agd	60	0	0		9/13/2019	Friday	5	0	0	0	0	0	0	0	0	0	0	493	307	12	0	0	60.71%	37.81%	1.48%	0.00%	0.00%	12	1.48%	0.7	215554	163921	225108	265.5	201.9	277.2	2829	1750	3396	265.5	201.9	277.2	352146.6	465.0	4180.3	433.7	3358	4.1
10040	10040 (2019-03-03)60sec.agd	60	0	0		3/4/2019	Monday	1	0	0	0	0	0	0	0	0	0	0	548	108	0	0	0	83.54%	16.46%	0.00%	0.00%	0.00%	0	0.00%	0	78310	158767	258572	119.4	242	394.2	2377	2818	2913	119.4	242	394.2	313367	512.1	3878.6	477.7	3330	5.1
10040	10040 (2019-03-03)60sec.agd	60	0	0		3/8/2019	Friday	5	0	0	0	0	0	0	0	0	0	0	555	116	0	0	0	82.71%	17.29%	0.00%	0.00%	0.00%	0	0.00%	0	98341	148113	221621	146.6	220.7	330.3	2383	2279	3710	146.6	220.7	330.3	284120.2	454.5	4402.5	423.4	4389	6.5
10040	10040 (2019-03-03)60sec.agd	60	0	0		3/9/2019	Saturday	6	0	0	0	0	0	0	0	0	0	0	556	53	0	0	0	91.30%	8.70%	0.00%	0.00%	0.00%	0	0.00%	0	44162	80681	104142	72.5	132.5	171	2392	1722	2170	72.5	132.5	171	138943.4	252.3	3660	228.2	2019	3.3
10192	10192 (2019-05-12)60sec.agd	60	0	0		5/15/2019	Wednesday	3	1	1	1	12	30894	1	1	1	12	30894	569	215	50	0	0	68.23%	25.78%	6.00%	0.00%	0.00%	50	6.00%	2.8	264556	322314	281368	317.2	386.5	337.4	3665	2755	2900	317.2	386.5	337.4	503034.9	652.0	4634.2	603.2	11003	13.2
10192	10192 (2019-05-12)60sec.agd	60	0	0		5/22/2019	Wednesday	3	3	3	3	42	98389	3	3	3	42	98389	503	352	55	0	0	55.27%	38.68%	6.04%	0.00%	0.00%	55	6.04%	3.2	311720	412321	423418	342.5	453.1	465.3	3222	3609	3531	342.5	453.1	465.3	668177.2	786.5	4750	734.3	12320	13.5
10192	10192 (2019-05-12)60sec.agd	60	0	0		5/24/2019	Friday	5	0	0	0	0	0	0	0	0	0	0	388	262	14	0	0	58.43%	39.46%	2.11%	0.00%	0.00%	14	2.11%	1	175469	273828	336326	264.3	412.4	506.5	2219	2650	3190	264.3	412.4	506.5	467852.9	739.7	4425.5	704.6	7274	11
10641	10641 (2019-06-02)60sec.agd	60	0	0		6/4/2019	Tuesday	2	0	0	0	0	0	0	0	0	0	0	653	244	4	0	0	72.48%	27.08%	0.44%	0.00%	0.00%	4	0.44%	0.3	128015	200589	323952	142.1	222.6	359.5	2524	1899	3002	142.1	222.6	359.5	401956.1	471.3	4331.8	446.1	5561	6.2
10641	10641 (2019-06-02)60sec.agd	60	0	0		6/5/2019	Wednesday	3	0	0	0	0	0	0	0	0	0	0	524	290	3	0	0	64.14%	35.50%	0.37%	0.00%	0.00%	3	0.37%	0.2	138902	305323	462747	170	373.7	566.4	3069	3232	3932	170	373.7	566.4	571533.6	724.8	5943.5	699.6	6952	8.5
10641	10641 (2019-06-02)60sec.agd	60	0	0		6/6/2019	Thursday	4	0	0	0	0	0	0	0	0	0	0	612	332	0	0	0	64.83%	35.17%	0.00%	0.00%	0.00%	0	0.00%	0	143720	252389	440551	152.2	267.4	466.7	1888	2191	3011	152.2	267.4	466.7	527674.9	577.8	3525.4	559	5175	5.5
10966	10966 (2019-08-25)60sec.agd	60	0	0		8/25/2019	Sunday	7	0	0	0	0	0	0	0	0	0	0	564	148	3	0	0	78.88%	20.70%	0.42%	0.00%	0.00%	3	0.42%	0.2	78087	62117	81058	109.2	86.9	113.4	3776	2664	3298	109.2	86.9	113.4	128555.4	203.9	4905.3	179.8	1361	1.9
10966	10966 (2019-08-25)60sec.agd	60	0	0		8/26/2019	Monday	1	0	0	0	0	0	0	0	0	0	0	513	194	2	0	0	72.36%	27.36%	0.28%	0.00%	0.00%	2	0.28%	0.1	97645	201520	270783	137.7	284.2	381.9	3161	3130	2824	137.7	284.2	381.9	351380.5	526.2	5210	495.6	3073	4.3
10966	10966 (2019-08-25)60sec.agd	60	0	0		8/31/2019	Saturday	6	0	0	0	0	0	0	0	0	0	0	731	126	1	0	0	85.20%	14.69%	0.12%	0.00%	0.00%	1	0.12%	0.1	41631	161475	113390	48.5	188.2	132.2	2588	2316	2245	48.5	188.2	132.2	201654.7	268.4	3785.4	235	2195	2.6
10297	10297 (2019-07-21)60sec.agd	60	0	0		7/22/2019	Monday	1	0	0	0	0	0	0	0	0	0	0	446	323	33	0	0	55.61%	40.27%	4.11%	0.00%	0.00%	33	4.11%	2.4	295529	488630	428041	368.5	609.3	533.7	4005	3266	3787	368.5	609.3	533.7	713663.6	935.0	5088.5	889.9	9597	12
10297	10297 (2019-07-21)60sec.agd	60	0	0		7/24/2019	Wednesday	3	0	0	0	0	0	0	0	0	0	0	439	291	19	0	0	58.61%	38.85%	2.54%	0.00%	0.00%	19	2.54%	1.4	222718	433472	319531	297.4	578.7	426.6	3588	2806	3370	297.4	578.7	426.6	582753.2	807.7	5005.5	778	7061	9.4
10297	10297 (2019-07-21)60sec.agd	60	0	0		7/26/2019	Friday	5	0	0	0	0	0	0	0	0	0	0	262	334	28	0	0	41.99%	53.53%	4.49%	0.00%	0.00%	28	4.49%	2.3	284098	453784	495178	455.3	727.2	793.6	3960	3658	3622	455.3	727.2	793.6	729268.7	1227.4	6047.8	1168.7	9163	14.7
10288	10288 (2019-08-04)60sec.agd	60	0	0		8/7/2019	Wednesday	3	2	2	2	27	74299	2	2	2	27	74299	395	340	51	0	0	50.25%	43.26%	6.49%	0.00%	0.00%	51	6.49%	3.6	302356	344653	424393	384.7	438.5	539.9	3799	2195	2808	384.7	438.5	539.9	624751.4	868.4	4569.6	794.8	10543	13.4
10288	10288 (2019-08-04)60sec.agd	60	0	0		8/8/2019	Thursday	4	1	1	1	15	46950	1	1	1	15	46950	297	321	46	0	0	44.73%	48.34%	6.93%	0.00%	0.00%	46	6.93%	3.5	297315	334816	362861	447.8	504.2	546.5	3964	2733	2455	447.8	504.2	546.5	576338.5	934.6	4784.7	868	10187	15.3
10288	10288 (2019-08-04)60sec.agd	60	0	0		8/10/2019	Saturday	6	0	0	0	0	0	0	0	0	0	0	329	254	17	0	0	54.83%	42.33%	2.83%	0.00%	0.00%	17	2.83%	1.4	198121	184294	291719	330.2	307.2	486.2	4596	4346	5064	330.2	307.2	486.2	397889.7	695.0	8102.8	663.1	8368	13.9
10149	10149 (2019-04-07)60sec.agd	60	0	0		4/8/2019	Monday	1	0	0	0	0	0	0	0	0	0	0	484	147	4	0	0	76.22%	23.15%	0.63%	0.00%	0.00%	4	0.63%	0.3	69691	119682	102257	109.7	188.5	161	3427	2070	3371	109.7	188.5	161	172154.3	283.6	5026.8	271.1	1738	2.7
10149	10149 (2019-04-07)60sec.agd	60	0	0		4/10/2019	Wednesday	3	2	2	2	21	75221	2	2	2	21	75221	481	140	36	1	0	73.10%	21.28%	5.47%	0.15%	0.00%	37	5.62%	2.3	187499	213375	194629	285	324.3	295.8	6116	3922	10964	285	324.3	295.8	344333	578.2	12801.7	523.3	5291	8
10149	10149 (2019-04-07)60sec.agd	60	0	0		4/12/2019	Friday	5	1	1	1	18	69063	1	1	1	18	69063	515	432	34	1	0	52.44%	43.99%	3.46%	0.10%	0.00%	35	3.56%	2.1	421642	473950	585626	429.4	482.6	596.4	5761	2714	3892	429.4	482.6	596.4	863347.2	916.6	6866.8	879.2	10890	11.1
10097	10097 (2019-03-17)60sec.agd	60	0	0		3/18/2019	Monday	1	1	1	1	23	96729	1	1	1	23	96729	470	309	32	0	0	57.95%	38.10%	3.95%	0.00%	0.00%	32	3.95%	2.1	308119	317300	439337	379.9	391.2	541.7	5017	3158	4419	379.9	391.2	541.7	623404.9	807.8	6515.9	768.7	7247	8.9
10097	10097 (2019-03-17)60sec.agd	60	0	0		3/19/2019	Tuesday	2	0	0	0	0	0	0	0	0	0	0	397	287	15	0	0	56.80%	41.06%	2.15%	0.00%	0.00%	15	2.15%	1.1	197517	251238	369640	282.6	359.4	528.8	2920	2877	4163	282.6	359.4	528.8	488638.1	728.0	5355.5	699.1	4392	6.3
10097	10097 (2019-03-17)60sec.agd	60	0	0		3/21/2019	Thursday	4	0	0	0	0	0	0	0	0	0	0	381	219	11	0	0	62.36%	35.84%	1.80%	0.00%	0.00%	11	1.80%	1	129426	166756	273729	211.8	272.9	448	3282	3436	3273	211.8	272.9	448	345667.8	589.1	5681.9	565.7	3542	5.8
10937	10937 (2019-03-24)60sec.agd	60	0	0		3/25/2019	Monday	1	3	3	3	41	119855	3	3	3	41	119855	371	500	73	0	0	39.30%	52.97%	7.73%	0.00%	0.00%	73	7.73%	4.6	591252	480054	695521	626.3	508.5	736.8	4933	3395	3431	626.3	508.5	736.8	1031397.2	1168.2	6163.1	1092.6	15082	16
10937	10937 (2019-03-24)60sec.agd	60	0	0		3/26/2019	Tuesday	2	0	0	0	0	0	0	0	0	0	0	327	419	22	0	0	42.58%	54.56%	2.86%	0.00%	0.00%	22	2.86%	1.5	327370	287273	588968	426.3	374.1	766.9	3583	3324	4054	426.3	374.1	766.9	732516.3	986.8	5441.8	953.8	13155	17.1
10937	10937 (2019-03-24)60sec.agd	60	0	0		3/27/2019	Wednesday	3	0	0	0	0	0	0	0	0	0	0	359	338	22	0	0	49.93%	47.01%	3.06%	0.00%	0.00%	22	3.06%	1.7	225245	286943	587076	313.3	399.1	816.5	2725	1945	2793	313.3	399.1	816.5	691180	1005.4	3570.9	961.3	9565	13.3
10605	10605 (2019-11-03)60sec.agd	60	0	0		11/5/2019	Tuesday	2	0	0	0	0	0	0	0	0	0	0	564	296	2	0	0	65.43%	34.34%	0.23%	0.00%	0.00%	2	0.23%	0.1	129408	228006	208225	150.1	264.5	241.6	2225	2837	2765	150.1	264.5	241.6	334799.7	410.6	4543.6	388.4	4128	4.8
10605	10605 (2019-11-03)60sec.agd	60	0	0		11/6/2019	Wednesday	3	0	0	0	0	0	0	0	0	0	0	397	316	5	0	0	55.29%	44.01%	0.70%	0.00%	0.00%	5	0.70%	0.4	195690	170688	239490	272.5	237.7	333.6	2171	2250	2599	272.5	237.7	333.6	353248.4	526.8	3982.6	492	7464	10.4
10605	10605 (2019-11-03)60sec.agd	60	0	0		11/7/2019	Thursday	4	0	0	0	0	0	0	0	0	0	0	440	355	3	0	0	55.14%	44.49%	0.38%	0.00%	0.00%	3	0.38%	0.2	196722	207387	189702	246.5	259.9	237.7	2775	2530	2667	246.5	259.9	237.7	343068.2	455.9	4139.9	429.9	5182	6.5
10634	10634 (2019-05-26)60sec.agd	60	0	0		6/17/2019	Monday	1	0	0	0	0	0	0	0	0	0	0	581	353	18	0	0	61.03%	37.08%	1.89%	0.00%	0.00%	18	1.89%	1.1	254935	373047	311512	267.8	391.9	327.2	3292	2376	3313	267.8	391.9	327.2	548812.9	620.2	4716.6	576.5	8494	8.9
10634	10634 (2019-05-26)60sec.agd	60	0	0		6/18/2019	Tuesday	2	0	0	0	0	0	0	0	0	0	0	343	281	11	0	0	54.02%	44.25%	1.73%	0.00%	0.00%	11	1.73%	1	189012	296732	156881	297.7	467.3	247.1	2524	2635	1994	297.7	467.3	247.1	385210.4	635.3	3610.5	606.6	7149	11.3
10634	10634 (2019-05-26)60sec.agd	60	0	0		6/19/2019	Wednesday	3	0	0	0	0	0	0	0	0	0	0	398	296	9	0	0	56.61%	42.11%	1.28%	0.00%	0.00%	9	1.28%	0.8	186569	328272	153193	265.4	467	217.9	3008	2505	1945	265.4	467	217.9	407478.3	608.7	3642.6	579.6	7348	10.5
10235	10235 (2019-06-09)60sec.agd	60	0	0		6/9/2019	Sunday	7	2	2	2	24	84415	2	2	2	24	84415	407	260	39	0	0	57.65%	36.83%	5.52%	0.00%	0.00%	39	5.52%	3	254655	291145	239828	360.7	412.4	339.7	5049	4387	5909	360.7	412.4	339.7	455117.6	694.6	8013	644.6	8022	11.4
10235	10235 (2019-06-09)60sec.agd	60	0	0		6/10/2019	Monday	1	0	0	0	0	0	0	0	0	0	0	402	391	1	0	0	50.63%	49.24%	0.13%	0.00%	0.00%	1	0.13%	0.1	214996	418685	378281	270.8	527.3	476.4	2697	2908	2981	270.8	527.3	476.4	603835.2	792.6	4088.3	760.5	4517	5.7
10235	10235 (2019-06-09)60sec.agd	60	0	0		6/11/2019	Tuesday	2	0	0	0	0	0	0	0	0	0	0	401	478	6	0	0	45.31%	54.01%	0.68%	0.00%	0.00%	6	0.68%	0.4	234724	485143	417398	265.2	548.2	471.6	2360	3641	2438	265.2	548.2	471.6	681674.5	797.2	4951.1	770.3	4340	4.9
10884	10884 (2019-09-22)60sec.agd	60	0	0		9/23/2019	Monday	1	1	1	1	11	30654	1	1	1	11	30654	461	170	36	0	0	69.12%	25.49%	5.40%	0.00%	0.00%	36	5.40%	2.6	186669	139603	133448	279.9	209.3	200.1	3181	1859	2453	279.9	209.3	200.1	268593.9	450.9	3518.1	402.7	9172	13.8
10884	10884 (2019-09-22)60sec.agd	60	0	0		9/25/2019	Wednesday	3	0	0	0	0	0	0	0	0	0	0	516	207	35	0	0	68.07%	27.31%	4.62%	0.00%	0.00%	35	4.62%	2.3	225020	194241	231514	296.9	256.3	305.4	3003	1748	2405	296.9	256.3	305.4	376778.8	543.4	3658.3	497.1	11675	15.4
10884	10884 (2019-09-22)60sec.agd	60	0	0		9/27/2019	Friday	5	0	0	0	0	0	0	0	0	0	0	466	211	15	0	0	67.34%	30.49%	2.17%	0.00%	0.00%	15	2.17%	1.1	153496	153513	227441	221.8	221.8	328.7	2852	2747	3267	221.8	221.8	328.7	314414.8	496.9	5074.3	454.4	7307	10.6
10696	10696 (2019-08-25)60sec.agd	60	0	0		8/28/2019	Wednesday	3	0	0	0	0	0	0	0	0	0	0	399	425	13	0	0	47.67%	50.78%	1.55%	0.00%	0.00%	13	1.55%	0.9	258455	377444	519437	308.8	450.9	620.6	3605	3932	4424	308.8	450.9	620.6	692154.4	877.8	6682	826.9	7825	9.3
10696	10696 (2019-08-25)60sec.agd	60	0	0		8/29/2019	Thursday	4	0	0	0	0	0	0	0	0	0	0	766	308	31	0	0	69.32%	27.87%	2.81%	0.00%	0.00%	31	2.81%	1.5	248094	285162	401534	224.5	258.1	363.4	4009	3286	3148	224.5	258.1	363.4	551450.4	539.1	5310.4	499.1	9080	8.2
10696	10696 (2019-08-25)60sec.agd	60	0	0		8/30/2019	Friday	5	1	1	1	17	46801	1	1	1	17	46801	442	376	34	0	0	51.88%	44.13%	3.99%	0.00%	0.00%	34	3.99%	2.1	297634	396976	531598	349.3	465.9	623.9	4203	4230	2980	349.3	465.9	623.9	727167.4	916.5	6023.5	853.5	8425	9.9
11022	11022 (2019-07-28)60sec.agd	60	0	0		7/28/2019	Sunday	7	0	0	0	0	0	0	0	0	0	0	453	197	4	0	0	69.27%	30.12%	0.61%	0.00%	0.00%	4	0.61%	0.3	103334	179435	204193	158	274.4	312.2	2907	3558	4283	158	274.4	312.2	290808.6	471.6	6256	444.7	3009	4.6
11022	11022 (2019-07-28)60sec.agd	60	0	0		7/30/2019	Tuesday	2	0	0	0	0	0	0	0	0	0	0	432	233	3	0	0	64.67%	34.88%	0.45%	0.00%	0.00%	3	0.45%	0.2	139798	241344	206686	209.3	361.3	309.4	4845	2671	2243	209.3	361.3	309.4	347144.8	540.5	5797.7	519.7	4501	6.7
11022	11022 (2019-07-28)60sec.agd	60	0	0		8/1/2019	Thursday	4	0	0	0	0	0	0	0	0	0	0	350	306	5	0	0	52.95%	46.29%	0.76%	0.00%	0.00%	5	0.76%	0.4	183448	374540	362787	277.5	566.6	548.8	2240	2641	3348	277.5	566.6	548.8	552763.8	863.3	4258.2	836.3	7125	10.8
11038	11038 (2019-09-08)60sec.agd	60	0	0		9/12/2019	Thursday	4	0	0	0	0	0	0	0	0	0	0	179	390	39	0	0	29.44%	64.14%	6.41%	0.00%	0.00%	39	6.41%	3.5	305272	413558	521904	502.1	680.2	858.4	5328	2625	3130	502.1	680.2	858.4	732533.3	1257.8	6531.6	1204.8	7620	12.5
11038	11038 (2019-09-08)60sec.agd	60	0	0		9/13/2019	Friday	5	0	0	0	0	0	0	0	0	0	0	472	510	35	0	0	46.41%	50.15%	3.44%	0.00%	0.00%	35	3.44%	1.8	361147	537087	776281	355.1	528.1	763.3	4367	3383	5062	355.1	528.1	763.3	1010693.7	1035.7	6237.9	993.8	10118	9.9
11038	11038 (2019-09-08)60sec.agd	60	0	0		9/14/2019	Saturday	6	0	0	0	0	0	0	0	0	0	0	472	259	27	0	0	62.27%	34.17%	3.56%	0.00%	0.00%	27	3.56%	1.7	225988	220158	284475	298.1	290.4	375.3	4399	3353	4009	298.1	290.4	375.3	424813.1	591.5	5949.9	560.4	6295	8.3
10574	10574 (2019-08-25)60sec.agd	60	0	0		8/26/2019	Monday	1	0	0	0	0	0	0	0	0	0	0	436	220	0	0	0	66.46%	33.54%	0.00%	0.00%	0.00%	0	0.00%	0	96312	101068	143510	146.8	154.1	218.8	1471	1320	2155	146.8	154.1	218.8	200214.5	324.3	2652.9	305.2	2815	4.3
10574	10574 (2019-08-25)60sec.agd	60	0	0		8/27/2019	Tuesday	2	1	1	1	13	28640	1	1	1	13	28640	439	192	45	0	0	64.94%	28.40%	6.66%	0.00%	0.00%	45	6.66%	3.8	231140	184314	273630	341.9	272.7	404.8	2844	2176	3268	341.9	272.7	404.8	402828.4	623.3	4720	595.9	6815	10.1
10574	10574 (2019-08-25)60sec.agd	60	0	0		8/31/2019	Saturday	6	0	0	0	0	0	0	0	0	0	0	430	266	7	0	0	61.17%	37.84%	1.00%	0.00%	0.00%	7	1.00%	0.5	154607	149454	181702	219.9	212.6	258.5	2450	2108	2992	219.9	212.6	258.5	281523.4	421.2	4400.5	400.5	4508	6.4
10930	10930 (2019-03-24)60sec.agd	60	0	0		3/25/2019	Monday	1	1	1	1	14	46237	1	1	1	14	46237	524	401	32	0	0	54.75%	41.90%	3.34%	0.00%	0.00%	32	3.34%	1.9	312115	332204	441641	326.1	347.1	461.5	4719	3310	2519	326.1	347.1	461.5	634682.6	699.6	5875.6	663.2	9852	10.3
10930	10930 (2019-03-24)60sec.agd	60	0	0		3/29/2019	Friday	5	1	1	1	14	37676	1	1	1	14	37676	624	436	47	0	0	56.37%	39.39%	4.25%	0.00%	0.00%	47	4.25%	2.5	400510	380488	483697	361.8	343.7	436.9	5298	4263	3014	361.8	343.7	436.9	734263	687.3	7225	663.3	12400	11.2
10930	10930 (2019-03-24)60sec.agd	60	0	0		3/30/2019	Saturday	6	0	0	0	0	0	0	0	0	0	0	483	323	16	0	0	58.76%	39.29%	1.95%	0.00%	0.00%	16	1.95%	1.1	225806	233862	354888	274.7	284.5	431.7	3628	2758	2697	274.7	284.5	431.7	481274.6	606.5	4937.1	585.5	7554	9.2
10057	10057 (2019-03-17)60sec.agd	60	0	0		3/18/2019	Monday	1	0	0	0	0	0	0	0	0	0	0	555	317	2	0	0	63.50%	36.27%	0.23%	0.00%	0.00%	2	0.23%	0.1	133115	357214	664529	152.3	408.7	760.3	2336	3554	3117	152.3	408.7	760.3	766107.2	904.1	5229.2	876.6	6110	7
10057	10057 (2019-03-17)60sec.agd	60	0	0		3/20/2019	Wednesday	3	0	0	0	0	0	0	0	0	0	0	627	354	6	0	0	63.53%	35.87%	0.61%	0.00%	0.00%	6	0.61%	0.3	152385	305011	516105	154.4	309	522.9	2393	2016	2853	154.4	309	522.9	618560.6	649.6	4143.1	626.7	5579	5.7
10057	10057 (2019-03-17)60sec.agd	60	0	0		3/21/2019	Thursday	4	0	0	0	0	0	0	0	0	0	0	606	292	1	0	0	67.41%	32.48%	0.11%	0.00%	0.00%	1	0.11%	0.1	127847	348698	336928	142.2	387.9	374.8	2160	2652	2946	142.2	387.9	374.8	501453.5	578.6	3847.9	557.8	4656	5.2
10072	10072 (2019-03-10)60sec.agd	60	0	0		3/11/2019	Monday	1	0	0	0	0	0	0	0	0	0	0	391	374	14	0	0	50.19%	48.01%	1.80%	0.00%	0.00%	14	1.80%	1	262118	295785	399812	336.5	379.7	513.2	5063	3454	4058	336.5	379.7	513.2	562178.1	769.1	5536.5	721.7	6036	7.7
10072	10072 (2019-03-10)60sec.agd	60	0	0		3/14/2019	Thursday	4	0	0	0	0	0	0	0	0	0	0	438	288	6	0	0	59.84%	39.34%	0.82%	0.00%	0.00%	6	0.82%	0.5	180047	259202	392658	246	354.1	536.4	2949	2176	2349	246	354.1	536.4	503768.7	724.8	3591	688.2	5295	7.2
10072	10072 (2019-03-10)60sec.agd	60	0	0		3/15/2019	Friday	5	0	0	0	0	0	0	0	0	0	0	411	323	22	0	0	54.37%	42.72%	2.91%	0.00%	0.00%	22	2.91%	1.7	262859	328645	436336	347.7	434.7	577.2	2826	2612	3080	347.7	434.7	577.2	606210.8	846.5	4257.2	801.9	7403	9.8
10229	10229 (2019-09-08)60sec.agd	60	0	0		9/12/2019	Thursday	4	0	0	0	0	0	0	0	0	0	0	400	220	11	0	0	63.39%	34.87%	1.74%	0.00%	0.00%	11	1.74%	1	129098	143664	319884	204.6	227.7	506.9	3889	2687	3740	204.6	227.7	506.9	373672.9	615.5	5245.9	592.2	2730	4.3
10229	10229 (2019-09-08)60sec.agd	60	0	0		9/13/2019	Friday	5	0	0	0	0	0	0	0	0	0	0	426	165	16	0	0	70.18%	27.18%	2.64%	0.00%	0.00%	16	2.64%	1.3	129540	148911	223080	213.4	245.3	367.5	3842	5968	3061	213.4	245.3	367.5	297858.7	530.2	7156.3	490.7	2948	4.9
10229	10229 (2019-09-08)60sec.agd	60	0	0		9/14/2019	Saturday	6	0	0	0	0	0	0	0	0	0	0	437	188	1	0	0	69.81%	30.03%	0.16%	0.00%	0.00%	1	0.16%	0.1	89661	99874	181286	143.2	159.5	289.6	2385	1872	4415	143.2	159.5	289.6	225562.7	377.0	5193.6	360.3	2055	3.3
10602	10602 (2019-10-06)60sec.agd	60	0	0		10/7/2019	Monday	1	0	0	0	0	0	0	0	0	0	0	500	371	11	0	0	56.69%	42.06%	1.25%	0.00%	0.00%	11	1.25%	0.7	264292	266988	467073	299.7	302.7	529.6	5090	3903	4889	299.7	302.7	529.6	599408.1	711.8	8065	679.6	5826	6.6
10602	10602 (2019-10-06)60sec.agd	60	0	0		10/8/2019	Tuesday	2	1	1	1	12	40007	1	1	1	12	40007	507	211	24	0	0	68.33%	28.44%	3.23%	0.00%	0.00%	24	3.23%	1.7	183888	223355	306760	247.8	301	413.4	3933	3610	4276	247.8	301	413.4	421668.1	589.6	6516.5	568.3	5060	6.8
10602	10602 (2019-10-06)60sec.agd	60	0	0		10/9/2019	Wednesday	3	0	0	0	0	0	0	0	0	0	0	530	258	8	0	0	66.58%	32.41%	1.01%	0.00%	0.00%	8	1.01%	0.5	152367	236458	371752	191.4	297.1	467	2756	3084	3847	191.4	297.1	467	466184.1	603.1	4942	585.7	4651	5.8
10795	10795 (2019-07-28)60sec.agd	60	0	0		7/28/2019	Sunday	7	0	0	0	0	0	0	0	0	0	0	339	436	12	0	0	43.07%	55.40%	1.52%	0.00%	0.00%	12	1.52%	0.9	291289	418741	540269	370.1	532.1	686.5	4399	2535	2748	370.1	532.1	686.5	743023.5	978.9	5192.9	944.1	7750	9.8
10795	10795 (2019-07-28)60sec.agd	60	0	0		7/29/2019	Monday	1	0	0	0	0	0	0	0	0	0	0	218	457	15	0	0	31.59%	66.23%	2.17%	0.00%	0.00%	15	2.17%	1.2	372904	651905	603834	540.4	944.8	875.1	4270	5277	2716	540.4	944.8	875.1	963666.4	1448.9	6016	1396.6	8442	12.2
10795	10795 (2019-07-28)60sec.agd	60	0	0		8/1/2019	Thursday	4	2	2	2	36	104455	2	2	2	36	104455	193	570	54	1	0	23.59%	69.68%	6.60%	0.12%	0.00%	55	6.72%	3.7	600352	993175	862548	733.9	1214.2	1054.5	6418	4815	5284	733.9	1214.2	1054.5	1445962.7	1820.3	8726.4	1767.7	14036	17.2
10787	10787 (2019-08-11)60sec.agd	60	0	0		8/13/2019	Tuesday	2	1	1	1	20	68932	1	1	1	20	68932	468	256	40	0	0	61.26%	33.51%	5.24%	0.00%	0.00%	40	5.24%	2.9	274300	299103	252787	359	391.5	330.9	4100	2844	3880	359	391.5	330.9	478125.9	694.8	5348	625.8	7967	10.4
10787	10787 (2019-08-11)60sec.agd	60	0	0		8/16/2019	Friday	5	0	0	0	0	0	0	0	0	0	0	395	273	19	0	0	57.50%	39.74%	2.77%	0.00%	0.00%	19	2.77%	1.5	176887	302480	266018	257.5	440.3	387.2	3288	2567	2659	257.5	440.3	387.2	439941.7	689.4	4297.8	640.4	5679	8.3
10787	10787 (2019-08-11)60sec.agd	60	0	0		8/17/2019	Saturday	6	0	0	0	0	0	0	0	0	0	0	462	336	12	0	0	57.04%	41.48%	1.48%	0.00%	0.00%	12	1.48%	0.8	196767	397645	214491	242.9	490.9	264.8	2946	2472	2541	242.9	490.9	264.8	492793.3	647.7	3734.4	608.4	6909	8.5
10092	10092 (2019-03-17)60sec.agd	60	0	0		3/18/2019	Monday	1	0	0	0	0	0	0	0	0	0	0	460	275	14	1	0	61.33%	36.67%	1.87%	0.13%	0.00%	15	2.00%	1.1	180295	314889	389940	240.4	419.9	519.9	8843	2672	3113	240.4	419.9	519.9	532648.6	743.0	8902	710.2	5934	7.9
10092	10092 (2019-03-17)60sec.agd	60	0	0		3/19/2019	Tuesday	2	0	0	0	0	0	0	0	0	0	0	438	304	24	1	0	57.11%	39.63%	3.13%	0.13%	0.00%	25	3.26%	1.8	240050	324626	431737	313	423.2	562.9	7091	2588	3259	313	423.2	562.9	591103.1	817.3	7232.3	770.7	8016	10.5
10092	10092 (2019-03-17)60sec.agd	60	0	0		3/20/2019	Wednesday	3	0	0	0	0	0	0	0	0	0	0	405	218	10	0	0	63.98%	34.44%	1.58%	0.00%	0.00%	10	1.58%	0.9	114089	244312	291788	180.2	386	461	2875	2844	3731	180.2	386	461	397297	667.0	4944.7	627.6	3813	6
10268	10268 (2019-06-23)60sec.agd	60	0	0		6/24/2019	Monday	1	2	2	2	20	53766	2	2	2	20	53766	327	243	51	0	0	52.66%	39.13%	8.21%	0.00%	0.00%	51	8.21%	4.3	318050	285557	361749	512.2	459.8	582.5	4085	2570	4016	512.2	459.8	582.5	559965.1	952.1	5530.2	901.7	6514	10.5
10268	10268 (2019-06-23)60sec.agd	60	0	0		6/25/2019	Tuesday	2	4	4	4	68	210764	4	4	4	68	210764	281	267	86	0	0	44.32%	42.11%	13.56%	0.00%	0.00%	86	13.56%	6.6	449812	343717	403721	709.5	542.1	636.8	4430	3216	4002	709.5	542.1	636.8	695314.9	1147.8	6186.9	1096.7	9865	15.6
10268	10268 (2019-06-23)60sec.agd	60	0	0		6/26/2019	Wednesday	3	0	0	0	0	0	0	0	0	0	0	529	292	8	0	0	63.81%	35.22%	0.97%	0.00%	0.00%	8	0.97%	0.5	168655	192330	233166	203.4	232	281.3	2564	2595	3170	203.4	232	281.3	346123.9	442.4	4232	417.5	3566	4.3
10071	10071 (2019-03-10)60sec.agd	60	0	0		3/11/2019	Monday	1	3	3	3	35	88780	3	3	3	35	88780	415	297	44	0	0	54.89%	39.29%	5.82%	0.00%	0.00%	44	5.82%	3.4	320614	238895	271937	424.1	316	359.7	4711	3777	3421	424.1	316	359.7	483543.1	652.8	6585.4	639.6	5582	7.4
10071	10071 (2019-03-10)60sec.agd	60	0	0		3/12/2019	Tuesday	2	1	1	1	13	42187	1	1	1	13	42187	460	364	65	0	0	51.74%	40.94%	7.31%	0.00%	0.00%	65	7.31%	4.1	456958	324563	414404	514	365.1	466.1	5266	3815	3383	514	365.1	466.1	697052.7	801.1	7115	784.1	8852	10
10071	10071 (2019-03-10)60sec.agd	60	0	0		3/13/2019	Wednesday	3	3	3	3	34	81069	3	3	3	34	81069	435	362	37	0	0	52.16%	43.41%	4.44%	0.00%	0.00%	37	4.44%	2.5	335499	279071	350721	402.3	334.6	420.5	4683	3825	3334	402.3	334.6	420.5	559862	697.6	6389.5	671.3	6379	7.6
10304	10304 (2019-08-04)60sec.agd	60	0	0		8/4/2019	Sunday	7	0	0	0	0	0	0	0	0	0	0	532	143	0	0	0	78.81%	21.19%	0.00%	0.00%	0.00%	0	0.00%	0	50313	140759	183464	74.5	208.5	271.8	1195	1720	1925	74.5	208.5	271.8	236650.7	362.8	2750.5	350.6	1949	2.9
10304	10304 (2019-08-04)60sec.agd	60	0	0		8/5/2019	Monday	1	0	0	0	0	0	0	0	0	0	0	678	228	3	0	0	74.59%	25.08%	0.33%	0.00%	0.00%	3	0.33%	0.2	112334	198985	204886	123.6	218.9	225.4	2610	2130	1963	123.6	218.9	225.4	306907.5	358.4	3323.4	337.6	4736	5.2
10304	10304 (2019-08-04)60sec.agd	60	0	0		8/6/2019	Tuesday	2	0	0	0	0	0	0	0	0	0	0	570	159	5	0	0	77.66%	21.66%	0.68%	0.00%	0.00%	5	0.68%	0.4	78836	138062	164065	107.4	188.1	223.5	2759	2313	3329	107.4	188.1	223.5	228459.1	332.9	4323	311.3	3369	4.6
10245	10245 (2019-06-02)60sec.agd	60	0	0		6/3/2019	Monday	1	1	1	1	14	44037	1	1	1	14	44037	403	481	17	0	0	44.73%	53.39%	1.89%	0.00%	0.00%	17	1.89%	1.1	272697	532248	858662	302.7	590.7	953	4712	2274	5406	302.7	590.7	953	1046399.5	1202.9	6908.6	1161.4	8106	9
10245	10245 (2019-06-02)60sec.agd	60	0	0		6/5/2019	Wednesday	3	0	0	0	0	0	0	0	0	0	0	329	315	10	0	0	50.31%	48.17%	1.53%	0.00%	0.00%	10	1.53%	0.8	214390	189959	300656	327.8	290.5	459.7	2530	2025	2514	327.8	290.5	459.7	415260.8	695.7	3389.1	635	2734	4.2
10245	10245 (2019-06-02)60sec.agd	60	0	0		6/7/2019	Friday	5	1	1	1	10	28650	1	1	1	10	28650	477	305	40	0	0	58.03%	37.10%	4.87%	0.00%	0.00%	40	4.87%	2.7	268915	340107	582990	327.1	413.8	709.2	4916	2332	5240	327.1	413.8	709.2	726543.5	940.8	6668.8	883.9	7049	8.6
10982	10982 (2019-10-27)60sec.agd	60	0	0		10/29/2019	Tuesday	2	0	0	0	0	0	0	0	0	0	0	286	298	19	0	0	47.43%	49.42%	3.15%	0.00%	0.00%	19	3.15%	1.6	210891	279880	306825	349.7	464.1	508.8	3584	2067	2008	349.7	464.1	508.8	465778.3	802.1	4109.6	772.4	9162	15.2
10982	10982 (2019-10-27)60sec.agd	60	0	0		10/30/2019	Wednesday	3	0	0	0	0	0	0	0	0	0	0	470	408	17	0	0	52.51%	45.59%	1.90%	0.00%	0.00%	17	1.90%	1.1	262177	457900	340181	292.9	511.6	380.1	4159	2965	2373	292.9	511.6	380.1	627799.6	743.8	5555	701.5	9555	10.7
10982	10982 (2019-10-27)60sec.agd	60	0	0		11/2/2019	Saturday	6	0	0	0	0	0	0	0	0	0	0	390	338	9	1	0	52.85%	45.80%	1.22%	0.14%	0.00%	10	1.36%	0.7	234943	385713	346829	318.4	522.6	470	5826	2703	3366	318.4	522.6	470	569441	815.9	6828.6	771.6	8030	10.9
10259	10259 (2019-06-16)60sec.agd	60	0	0		6/18/2019	Tuesday	2	0	0	0	0	0	0	0	0	0	0	622	221	1	0	0	73.70%	26.18%	0.12%	0.00%	0.00%	1	0.12%	0.1	77037	143739	227401	91.3	170.3	269.4	3215	1474	2926	91.3	170.3	269.4	279833.5	345.4	4590.2	331.6	2355	2.8
10259	10259 (2019-06-16)60sec.agd	60	0	0		6/28/2019	Friday	5	0	0	0	0	0	0	0	0	0	0	456	359	4	0	0	55.68%	43.83%	0.49%	0.00%	0.00%	4	0.49%	0.3	203911	206988	311493	249	252.7	380.3	2916	2508	3410	249	252.7	380.3	425971.4	557.6	5140.2	520.1	6483	7.9
10259	10259 (2019-06-16)60sec.agd	60	0	0		7/5/2019	Friday	5	0	0	0	0	0	0	0	0	0	0	531	178	1	0	0	74.79%	25.07%	0.14%	0.00%	0.00%	1	0.14%	0.1	61518	158810	170650	86.6	223.7	240.4	2351	2080	2667	86.6	223.7	240.4	241094.4	353.3	4101.5	339.6	1379	1.9
10251	10251 (2019-06-09)60sec.agd	60	0	0		6/9/2019	Sunday	7	0	0	0	0	0	0	0	0	0	0	539	151	3	0	0	77.78%	21.79%	0.43%	0.00%	0.00%	3	0.43%	0.2	84720	166353	214053	122.3	240	308.9	4509	3548	3347	122.3	240	308.9	284023.7	438.3	6642.4	409.8	2361	3.4
10251	10251 (2019-06-09)60sec.agd	60	0	0		6/11/2019	Tuesday	2	0	0	0	0	0	0	0	0	0	0	544	117	3	0	0	81.93%	17.62%	0.45%	0.00%	0.00%	3	0.45%	0.2	52698	174344	105731	79.4	262.6	159.2	5618	4928	5965	79.4	262.6	159.2	210599	355.2	9561.8	317.2	825	1.2
10251	10251 (2019-06-09)60sec.agd	60	0	0		6/12/2019	Wednesday	3	0	0	0	0	0	0	0	0	0	0	738	124	3	0	0	85.32%	14.34%	0.35%	0.00%	0.00%	3	0.35%	0.2	55201	198454	120865	63.8	229.4	139.7	2965	2891	3410	63.8	229.4	139.7	238829.4	311.9	5101.7	276.1	1236	1.4
10960	10960 (2019-08-18)60sec.agd	60	0	0		8/19/2019	Monday	1	0	0	0	0	0	0	0	0	0	0	510	216	15	0	0	68.83%	29.15%	2.02%	0.00%	0.00%	15	2.02%	1.1	152972	227300	285578	206.4	306.7	385.4	3081	1960	2699	206.4	306.7	385.4	395753.1	576.0	3838	534.1	4432	6
10960	10960 (2019-08-18)60sec.agd	60	0	0		8/20/2019	Tuesday	2	0	0	0	0	0	0	0	0	0	0	327	280	19	0	0	52.24%	44.73%	3.04%	0.00%	0.00%	19	3.04%	1.5	187777	276303	277382	300	441.4	443.1	3620	2980	4064	300	441.4	443.1	434216.9	733.7	6204.9	693.6	5224	8.3
10960	10960 (2019-08-18)60sec.agd	60	0	0		8/21/2019	Wednesday	3	1	1	1	10	22973	1	1	1	10	22973	439	264	17	0	0	60.97%	36.67%	2.36%	0.00%	0.00%	17	2.36%	1.2	193128	231689	258491	268.2	321.8	359	3472	2579	2665	268.2	321.8	359	397235.2	596.1	4028	551.7	4734	6.6
10274	10274 (2019-03-31)60sec.agd	60	0	0		3/31/2019	Sunday	7	1	1	1	12	30385	1	1	1	12	30385	428	193	21	0	0	66.67%	30.06%	3.27%	0.00%	0.00%	21	3.27%	1.9	166467	243440	189304	259.3	379.2	294.9	4421	3123	5075	259.3	379.2	294.9	350443	578.1	7130.5	545.9	6921	10.8
10274	10274 (2019-03-31)60sec.agd	60	0	0		4/1/2019	Monday	1	2	2	2	26	65238	2	2	2	26	65238	629	232	39	0	0	69.89%	25.78%	4.33%	0.00%	0.00%	39	4.33%	2.4	247594	255564	188302	275.1	284	209.2	3168	3314	2806	275.1	284	209.2	402583.4	471.0	4740.6	447.3	7578	8.4
10274	10274 (2019-03-31)60sec.agd	60	0	0		4/2/2019	Tuesday	2	0	0	0	0	0	0	0	0	0	0	601	252	12	0	0	69.48%	29.13%	1.39%	0.00%	0.00%	12	1.39%	0.8	163743	210030	275290	189.3	242.8	318.3	3363	2786	3312	189.3	242.8	318.3	383026.1	465.6	4754.6	442.8	5247	6.1
11010	11010 (2019-06-02)60sec.agd	60	0	0		6/3/2019	Monday	1	0	0	0	0	0	0	0	0	0	0	420	247	20	0	0	61.14%	35.95%	2.91%	0.00%	0.00%	20	2.91%	1.7	216918	238248	270043	315.7	346.8	393.1	3390	3402	3544	315.7	346.8	393.1	420403.1	643.7	5360.3	611.9	5867	8.5
11010	11010 (2019-06-02)60sec.agd	60	0	0		6/4/2019	Tuesday	2	1	1	1	21	75121	1	1	1	21	75121	570	229	62	0	0	66.20%	26.60%	7.20%	0.00%	0.00%	62	7.20%	4.1	329095	285676	298255	382.2	331.8	346.4	5151	3235	2675	382.2	331.8	346.4	528081.8	650.3	6318.6	613.3	9001	10.5
11010	11010 (2019-06-02)60sec.agd	60	0	0		6/5/2019	Wednesday	3	0	0	0	0	0	0	0	0	0	0	394	265	12	0	0	58.72%	39.49%	1.79%	0.00%	0.00%	12	1.79%	1	205541	200190	266687	306.3	298.3	397.4	4483	3850	3482	306.3	298.3	397.4	391720.7	605.5	6858.9	583.8	5105	7.6
10509	10509 (2019-09-08)60sec.agd	60	0	0		9/9/2019	Monday	1	0	0	0	0	0	0	0	0	0	0	390	293	16	0	0	55.79%	41.92%	2.29%	0.00%	0.00%	16	2.29%	1.2	169656	294075	199753	242.7	420.7	285.8	2381	3220	2452	242.7	420.7	285.8	393909.3	593.8	4268.7	563.5	6680	9.6
10509	10509 (2019-09-08)60sec.agd	60	0	0		9/10/2019	Tuesday	2	1	1	1	10	20770	1	1	1	10	20770	299	322	10	0	0	47.39%	51.03%	1.58%	0.00%	0.00%	10	1.58%	0.8	121531	318145	125930	192.6	504.2	199.6	2341	3207	2089	192.6	504.2	199.6	363103.8	596.4	4016.6	575.4	4839	7.7
10509	10509 (2019-09-08)60sec.agd	60	0	0		9/11/2019	Wednesday	3	0	0	0	0	0	0	0	0	0	0	427	322	1	0	0	56.93%	42.93%	0.13%	0.00%	0.00%	1	0.13%	0.1	145740	305200	172412	194.3	406.9	229.9	2407	3543	3170	194.3	406.9	229.9	379622.3	527.1	5328.7	506.2	5533	7.4
10509	10509 (2019-09-08)60sec.agd	60	0	0		9/14/2019	Saturday	6	0	0	0	0	0	0	0	0	0	0	325	334	1	0	0	49.24%	50.61%	0.15%	0.00%	0.00%	1	0.15%	0.1	163821	280211	188582	248.2	424.6	285.7	2756	2171	1496	248.2	424.6	285.7	375391.4	587.1	3612.4	568.8	3952	6
10560	10560 (2019-10-13)60sec.agd	60	0	0		10/14/2019	Monday	1	0	0	0	0	0	0	0	0	0	0	368	466	29	0	0	42.64%	54.00%	3.36%	0.00%	0.00%	29	3.36%	1.8	355241	591771	451675	411.6	685.7	523.4	3910	3425	2690	411.6	685.7	523.4	824863.3	1003.8	4686.8	955.8	10570	12.2
10560	10560 (2019-10-13)60sec.agd	60	0	0		10/15/2019	Tuesday	2	0	0	0	0	0	0	0	0	0	0	472	292	10	0	0	60.98%	37.73%	1.29%	0.00%	0.00%	10	1.29%	0.7	195037	387405	331848	252	500.5	428.7	2986	2835	3062	252	500.5	428.7	546118.3	732.2	5055.2	705.6	6532	8.4
10560	10560 (2019-10-13)60sec.agd	60	0	0		10/17/2019	Thursday	4	0	0	0	0	0	0	0	0	0	0	344	481	38	0	0	39.86%	55.74%	4.40%	0.00%	0.00%	38	4.40%	2.5	422240	776109	509596	489.3	899.3	590.5	4385	3306	2274	489.3	899.3	590.5	1019960.7	1236.2	5481.1	1181.9	12430	14.4
10560	10560 (2019-10-13)60sec.agd	60	0	0		10/18/2019	Friday	5	0	0	0	0	0	0	0	0	0	0	341	449	29	0	0	41.64%	54.82%	3.54%	0.00%	0.00%	29	3.54%	1.9	366782	593846	392807	447.8	725.1	479.6	4285	3224	3686	447.8	725.1	479.6	800924.1	1024.2	5683.7	977.9	10732	13.1
10575	10575 (2019-08-25)60sec.agd	60	0	0		8/27/2019	Tuesday	2	0	0	0	0	0	0	0	0	0	0	498	432	35	0	0	51.61%	44.77%	3.63%	0.00%	0.00%	35	3.63%	2.1	305954	391949	457974	317.1	406.2	474.6	3797	2947	2538	317.1	406.2	474.6	675997.1	745.6	4974.2	700.5	11656	12.1
10575	10575 (2019-08-25)60sec.agd	60	0	0		8/28/2019	Wednesday	3	0	0	0	0	0	0	0	0	0	0	550	378	35	0	0	57.11%	39.25%	3.63%	0.00%	0.00%	35	3.63%	2.1	289295	403701	391411	300.4	419.2	406.4	3413	3155	3255	300.4	419.2	406.4	632351.7	697.4	4786	656.6	10179	10.6
10575	10575 (2019-08-25)60sec.agd	60	0	0		8/29/2019	Thursday	4	0	0	0	0	0	0	0	0	0	0	630	238	37	0	0	69.61%	26.30%	4.09%	0.00%	0.00%	37	4.09%	2.2	237998	386470	201228	263	427	222.4	3709	3772	2239	263	427	222.4	496482.4	585.0	5365.1	548.6	8250	9.1
10575	10575 (2019-08-25)60sec.agd	60	0	0		8/31/2019	Saturday	6	0	0	0	0	0	0	0	0	0	0	615	305	0	0	0	66.85%	33.15%	0.00%	0.00%	0.00%	0	0.00%	0	123214	225354	225706	133.9	245	245.3	1929	2598	2455	133.9	245	245.3	341920	403.0	3312.2	371.7	3244	3.5
10494	10494 (2019-09-08)60sec.agd	60	0	0		9/8/2019	Sunday	7	0	0	0	0	0	0	0	0	0	0	503	194	8	0	0	71.35%	27.52%	1.13%	0.00%	0.00%	8	1.13%	0.6	107926	181806	123460	153.1	257.9	175.1	3032	2406	2305	153.1	257.9	175.1	244834.3	367.9	4196	347.3	4567	6.5
10494	10494 (2019-09-08)60sec.agd	60	0	0		9/10/2019	Tuesday	2	0	0	0	0	0	0	0	0	0	0	484	240	9	0	0	66.03%	32.74%	1.23%	0.00%	0.00%	9	1.23%	0.7	131515	324924	261756	179.4	443.3	357.1	2749	2686	3367	179.4	443.3	357.1	437479.1	638.2	4331.5	596.8	5195	7.1
10494	10494 (2019-09-08)60sec.agd	60	0	0		9/11/2019	Wednesday	3	1	1	1	20	51547	1	1	1	20	51547	411	338	49	0	0	51.50%	42.36%	6.14%	0.00%	0.00%	49	6.14%	3.3	327255	367624	368367	410.1	460.7	461.6	3632	2224	3117	410.1	460.7	461.6	614766.2	833.0	3913.2	770.4	13210	16.6
10494	10494 (2019-09-08)60sec.agd	60	0	0		9/13/2019	Friday	5	1	1	1	12	30170	1	1	1	12	30170	517	363	33	0	0	56.63%	39.76%	3.61%	0.00%	0.00%	33	3.61%	2.1	274693	345280	299049	300.9	378.2	327.5	3290	3216	2174	300.9	378.2	327.5	533014.8	613.6	4333.9	583.8	10591	11.6
10151	10151 (2019-04-07)60sec.agd	60	0	0		4/8/2019	Monday	1	0	0	0	0	0	0	0	0	0	0	520	202	2	0	0	71.82%	27.90%	0.28%	0.00%	0.00%	2	0.28%	0.1	92913	219459	158779	128.3	303.1	219.3	2442	2106	2200	128.3	303.1	219.3	286366.6	419.4	3273.7	395.5	4078	5.6
10151	10151 (2019-04-07)60sec.agd	60	0	0		4/9/2019	Tuesday	2	0	0	0	0	0	0	0	0	0	0	547	210	8	0	0	71.50%	27.45%	1.05%	0.00%	0.00%	8	1.05%	0.5	141228	245418	203246	184.6	320.8	265.7	2479	2555	3011	184.6	320.8	265.7	348545.9	493.0	3420.4	455.6	6420	8.4
10151	10151 (2019-04-07)60sec.agd	60	0	0		4/11/2019	Thursday	4	2	2	2	29	64293	2	2	2	29	64293	540	219	33	0	0	68.18%	27.65%	4.17%	0.00%	0.00%	33	4.17%	2.1	208686	307393	148615	263.5	388.1	187.6	3104	2313	1628	263.5	388.1	187.6	400158.4	537.6	3780.7	505.3	11375	14.4
10151	10151 (2019-04-07)60sec.agd	60	0	0		4/12/2019	Friday	5	0	0	0	0	0	0	0	0	0	0	683	232	24	0	0	72.74%	24.71%	2.56%	0.00%	0.00%	24	2.56%	1.5	179465	271952	180578	191.1	289.6	192.3	2692	2747	2244	191.1	289.6	192.3	372523.8	424.2	3847.5	396.7	8081	8.6
10665	10665 (2019-09-08)60sec.agd	60	0	0		9/9/2019	Monday	1	0	0	0	0	0	0	0	0	0	0	456	293	8	0	0	60.24%	38.71%	1.06%	0.00%	0.00%	8	1.06%	0.6	147236	220303	305189	194.5	291	403.2	4458	3290	3926	194.5	291	403.2	404168.5	562.2	6184.9	533.9	3893	5.1
10665	10665 (2019-09-08)60sec.agd	60	0	0		9/11/2019	Wednesday	3	0	0	0	0	0	0	0	0	0	0	417	232	6	0	0	63.66%	35.42%	0.92%	0.00%	0.00%	6	0.92%	0.5	123946	183645	256467	189.2	280.4	391.6	3158	2331	3210	189.2	280.4	391.6	338915.1	543.7	4436.1	517.4	3594	5.5
10665	10665 (2019-09-08)60sec.agd	60	0	0		9/12/2019	Thursday	4	0	0	0	0	0	0	0	0	0	0	396	243	18	0	0	60.27%	36.99%	2.74%	0.00%	0.00%	18	2.74%	1.5	184687	261490	366701	281.1	398	558.1	4760	7232	7326	281.1	398	558.1	486781.2	766.9	10961.5	740.9	4797	7.3
10665	10665 (2019-09-08)60sec.agd	60	0	0		9/14/2019	Saturday	6	0	0	0	0	0	0	0	0	0	0	651	363	9	0	0	63.64%	35.48%	0.88%	0.00%	0.00%	9	0.88%	0.5	186054	406938	481697	181.9	397.8	470.9	3048	2591	5072	181.9	397.8	470.9	657454.7	671.4	6186.7	642.7	4682	4.6
10800	10800 (2019-09-22)60sec.agd	60	0	0		9/23/2019	Monday	1	2	2	2	32	89458	2	2	2	32	89458	276	495	54	0	0	33.45%	60.00%	6.55%	0.00%	0.00%	54	6.55%	3.6	512025	353099	514643	620.6	428	623.8	4344	2566	3575	620.6	428	623.8	807283	1014.0	5653.7	978.5	11537	14
10800	10800 (2019-09-22)60sec.agd	60	0	0		9/25/2019	Wednesday	3	1	1	1	11	30032	1	1	1	11	30032	222	350	32	0	0	36.75%	57.95%	5.30%	0.00%	0.00%	32	5.30%	2.9	331156	284696	587426	548.3	471.4	972.6	4667	2248	4832	548.3	471.4	972.6	731973.6	1259.7	5966.8	1211.9	9085	15
10800	10800 (2019-09-22)60sec.agd	60	0	0		9/26/2019	Thursday	4	1	1	1	11	25120	1	1	1	11	25120	166	435	40	0	0	25.90%	67.86%	6.24%	0.00%	0.00%	40	6.24%	3.6	391021	373225	616784	610	582.3	962.2	3931	2526	4753	610	582.3	962.2	820132.2	1353.3	6515	1279.5	10153	15.8
10800	10800 (2019-09-22)60sec.agd	60	0	0		9/27/2019	Friday	5	1	1	1	12	55732	1	1	1	12	55732	172	613	13	0	0	21.55%	76.82%	1.63%	0.00%	0.00%	13	1.63%	0.9	396977	524646	774901	497.5	657.5	971.1	5226	3109	2833	497.5	657.5	971.1	1016521.4	1317.0	6141.7	1273.8	12227	15.3
10792	10792 (2019-08-11)60sec.agd	60	0	0		8/13/2019	Tuesday	2	2	2	2	22	51797	2	2	2	22	51797	340	292	70	0	0	48.43%	41.60%	9.97%	0.00%	0.00%	70	9.97%	5.4	374685	490342	297796	533.7	698.5	424.2	4042	2934	2554	533.7	698.5	424.2	685205.5	1043.8	4470.6	976.1	13552	19.3
10792	10792 (2019-08-11)60sec.agd	60	0	0		8/14/2019	Wednesday	3	2	2	2	23	60746	2	2	2	23	60746	390	365	80	0	0	46.71%	43.71%	9.58%	0.00%	0.00%	80	9.58%	5.3	468868	552931	402059	561.5	662.2	481.5	4639	5026	3333	561.5	662.2	481.5	828988.1	1096.5	5960.6	992.8	14722	17.6
10792	10792 (2019-08-11)60sec.agd	60	0	0		8/15/2019	Thursday	4	0	0	0	0	0	0	0	0	0	0	363	277	40	0	0	53.38%	40.74%	5.88%	0.00%	0.00%	40	5.88%	3.1	266317	372690	323130	391.6	548.1	475.2	3563	5028	3333	391.6	548.1	475.2	560567.2	880.1	6781.8	824.4	9521	14
10792	10792 (2019-08-11)60sec.agd	60	0	0		8/16/2019	Friday	5	2	2	2	25	70470	2	2	2	25	70470	356	306	76	0	0	48.24%	41.46%	10.30%	0.00%	0.00%	76	10.30%	5.4	388534	453418	330729	526.5	614.4	448.1	4526	3006	2041	526.5	614.4	448.1	682589.4	982.9	4872.1	924.9	12941	17.5
10563	10563 (2019-08-25)60sec.agd	60	0	0		8/26/2019	Monday	1	0	0	0	0	0	0	0	0	0	0	410	448	0	0	0	47.79%	52.21%	0.00%	0.00%	0.00%	0	0.00%	0	196615	469877	275931	229.2	547.6	321.6	1856	2632	1970	229.2	547.6	321.6	579292.5	696.4	3775.3	675.2	7497	8.7
10563	10563 (2019-08-25)60sec.agd	60	0	0		8/27/2019	Tuesday	2	0	0	0	0	0	0	0	0	0	0	621	340	4	0	0	64.35%	35.23%	0.41%	0.00%	0.00%	4	0.41%	0.2	165353	260778	395290	171.4	270.2	409.6	3577	2078	2851	171.4	270.2	409.6	501598.4	539.0	4668.8	519.8	5361	5.6
10563	10563 (2019-08-25)60sec.agd	60	0	0		8/28/2019	Wednesday	3	0	0	0	0	0	0	0	0	0	0	498	361	9	0	0	57.37%	41.59%	1.04%	0.00%	0.00%	9	1.04%	0.6	170188	322316	400154	196.1	371.3	461	3684	2326	2552	196.1	371.3	461	541271.5	644.4	4487.3	623.6	7233	8.3
10563	10563 (2019-08-25)60sec.agd	60	0	0		8/30/2019	Friday	5	0	0	0	0	0	0	0	0	0	0	665	171	3	0	0	79.26%	20.38%	0.36%	0.00%	0.00%	3	0.36%	0.2	81189	154314	116569	96.8	183.9	138.9	2674	2848	3794	96.8	183.9	138.9	209744.6	265.8	5445.7	250	3999	4.8
10466	10466 (2019-10-20)60sec.agd	60	0	0		10/21/2019	Monday	1	1	1	1	10	21144	1	1	1	10	21144	478	219	18	0	0	66.85%	30.63%	2.52%	0.00%	0.00%	18	2.52%	1.4	140867	299145	234505	197	418.4	328	2400	2903	2303	197	418.4	328	405368.8	614.3	3830.8	566.9	5144	7.2
10466	10466 (2019-10-20)60sec.agd	60	0	0		10/24/2019	Thursday	4	0	0	0	0	0	0	0	0	0	0	507	226	12	0	0	68.05%	30.34%	1.61%	0.00%	0.00%	12	1.61%	0.9	137439	300946	148477	184.5	404	199.3	2660	2787	2389	184.5	404	199.3	362634	507.1	4063.3	486.8	5537	7.4
10466	10466 (2019-10-20)60sec.agd	60	0	0		10/25/2019	Friday	5	0	0	0	0	0	0	0	0	0	0	410	239	14	0	0	61.84%	36.05%	2.11%	0.00%	0.00%	14	2.11%	1.2	190801	290151	190097	287.8	437.6	286.7	2700	3170	2689	287.8	437.6	286.7	395890.8	623.1	4254.4	597.1	5720	8.6
10466	10466 (2019-10-20)60sec.agd	60	0	0		10/26/2019	Saturday	6	0	0	0	0	0	0	0	0	0	0	536	166	9	0	0	75.39%	23.35%	1.27%	0.00%	0.00%	9	1.27%	0.6	114483	201659	174215	161	283.6	245	2967	3158	2220	161	283.6	245	290040.6	428.9	4184.1	407.9	3796	5.3
10037	10037 (2019-03-03)60sec.agd	60	0	0		4/1/2019	Monday	1	1	1	1	11	43871	1	1	1	11	43871	157	463	49	1	0	23.43%	69.10%	7.31%	0.15%	0.00%	50	7.46%	3.8	494858	678096	558062	738.6	1012.1	832.9	5930	3690	2848	738.6	1012.1	832.9	1008033.6	1598.0	6417.4	1504.5	13166	19.7
10037	10037 (2019-03-03)60sec.agd	60	0	0		4/3/2019	Wednesday	3	0	0	0	0	0	0	0	0	0	0	157	485	49	0	0	22.72%	70.19%	7.09%	0.00%	0.00%	49	7.09%	3.8	543854	725029	507755	787.1	1049.2	734.8	5650	3875	5705	787.1	1049.2	734.8	1038874.1	1560.4	6374.4	1503.4	12966	18.8
10037	10037 (2019-03-03)60sec.agd	60	0	0		4/4/2019	Thursday	4	0	0	0	0	0	0	0	0	0	0	127	492	52	0	0	18.93%	73.32%	7.75%	0.00%	0.00%	52	7.75%	4	500206	718301	687906	745.5	1070.5	1025.2	5331	3434	2711	745.5	1070.5	1025.2	1113273.1	1751.1	5901.4	1659.1	14285	21.3
10037	10037 (2019-03-03)60sec.agd	60	0	0		4/5/2019	Friday	5	1	1	1	12	41828	1	1	1	12	41828	187	461	72	0	0	25.97%	64.03%	10.00%	0.00%	0.00%	72	10.00%	5.5	546309	686670	446088	758.8	953.7	619.6	5318	3671	3049	758.8	953.7	619.6	984359.5	1449.3	5963.6	1367.2	14297	19.9
10158	10158 (2019-07-07)60sec.agd	60	0	0		7/8/2019	Monday	1	2	2	2	57	200188	2	2	2	57	200188	396	214	76	0	0	57.73%	31.20%	11.08%	0.00%	0.00%	76	11.08%	5.8	367575	326678	259276	535.8	476.2	378	4800	6513	4999	535.8	476.2	378	555926.2	849.5	9510.5	810.4	11030	16.1
10158	10158 (2019-07-07)60sec.agd	60	0	0		7/10/2019	Wednesday	3	4	4	4	95	316925	4	4	4	95	316925	402	254	109	0	0	52.55%	33.20%	14.25%	0.00%	0.00%	109	14.25%	7.3	496879	476898	291878	649.5	623.4	381.5	4383	3399	3615	649.5	623.4	381.5	748006.2	1032.6	5913.5	977.8	15289	20
10158	10158 (2019-07-07)60sec.agd	60	0	0		7/11/2019	Thursday	4	3	3	3	59	228857	3	3	3	59	228857	488	326	92	0	0	53.86%	35.98%	10.15%	0.00%	0.00%	92	10.15%	5.8	508134	446371	369823	560.9	492.7	408.2	4710	2622	3831	560.9	492.7	408.2	770854.3	906.9	5443.8	850.8	14708	16.2
10158	10158 (2019-07-07)60sec.agd	60	0	0		7/12/2019	Friday	5	2	2	2	70	275478	2	2	2	70	275478	374	329	83	0	0	47.58%	41.86%	10.56%	0.00%	0.00%	83	10.56%	5.2	468672	394610	295509	596.3	502	376	4744	2711	2653	596.3	502	376	680217.7	915.2	5519.9	865.4	13303	16.9
10215	10215 (2019-05-12)60sec.agd	60	0	0		5/13/2019	Monday	1	0	0	0	0	0	0	0	0	0	0	326	454	18	0	0	40.85%	56.89%	2.26%	0.00%	0.00%	18	2.26%	1.3	325880	392882	567290	408.4	492.3	710.9	2861	3307	5062	408.4	492.3	710.9	763133	990.4	6119.1	956.3	10444	13.1
10215	10215 (2019-05-12)60sec.agd	60	0	0		5/15/2019	Wednesday	3	0	0	0	0	0	0	0	0	0	0	332	390	12	0	0	45.23%	53.13%	1.63%	0.00%	0.00%	12	1.63%	0.9	257729	306766	534531	351.1	417.9	728.2	3715	3981	5418	351.1	417.9	728.2	668021.7	935.1	7681.4	910.1	7885	10.7
10215	10215 (2019-05-12)60sec.agd	60	0	0		5/16/2019	Thursday	4	0	0	0	0	0	0	0	0	0	0	344	350	24	0	0	47.91%	48.75%	3.34%	0.00%	0.00%	24	3.34%	1.8	261152	278453	453379	363.7	387.8	631.4	3016	3753	7010	363.7	387.8	631.4	592696.3	854.0	8178.5	825.5	8198	11.4
10215	10215 (2019-05-12)60sec.agd	60	0	0		5/17/2019	Friday	5	0	0	0	0	0	0	0	0	0	0	350	363	13	0	0	48.21%	50.00%	1.79%	0.00%	0.00%	13	1.79%	1	252642	246762	434125	348	339.9	598	3164	3889	4304	348	339.9	598	559628.4	796.0	5929.7	770.8	7183	9.9
10518	10518 (2019-10-06)60sec.agd	60	0	0		10/7/2019	Monday	1	0	0	0	0	0	0	0	0	0	0	577	285	0	0	0	66.94%	33.06%	0.00%	0.00%	0.00%	0	0.00%	0	113263	226320	208292	131.4	262.6	241.6	1736	1826	2188	131.4	262.6	241.6	327772.5	401.4	2877.5	380.2	4681	5.4
10518	10518 (2019-10-06)60sec.agd	60	0	0		10/9/2019	Wednesday	3	0	0	0	0	0	0	0	0	0	0	377	230	6	0	0	61.50%	37.52%	0.98%	0.00%	0.00%	6	0.98%	0.5	129424	112103	184682	211.1	182.9	301.3	3221	2097	2454	211.1	182.9	301.3	251843.4	438.0	3903	410.8	2896	4.7
10518	10518 (2019-10-06)60sec.agd	60	0	0		10/10/2019	Thursday	4	1	1	1	33	90143	1	1	1	33	90143	467	249	44	0	0	61.45%	32.76%	5.79%	0.00%	0.00%	44	5.79%	2.8	243009	296513	333418	319.7	390.1	438.7	3216	3632	3759	319.7	390.1	438.7	508075.7	709.4	5396.9	668.5	8922	11.7
10518	10518 (2019-10-06)60sec.agd	60	0	0		10/11/2019	Friday	5	0	0	0	0	0	0	0	0	0	0	572	397	6	0	0	58.67%	40.72%	0.62%	0.00%	0.00%	6	0.62%	0.4	210490	272851	417652	215.9	279.8	428.4	3747	1889	2650	215.9	279.8	428.4	541467.4	590.1	4493.9	555.4	5983	6.1
10818	10818 (2019-03-03)60sec.agd	60	0	0		3/4/2019	Monday	1	0	0	0	0	0	0	0	0	0	0	587	301	8	0	0	65.51%	33.59%	0.89%	0.00%	0.00%	8	0.89%	0.5	181075	349465	198971	202.1	390	222.1	4145	3591	2651	202.1	390	222.1	441025.4	515.9	5352.1	492.2	6454	7.2
10818	10818 (2019-03-03)60sec.agd	60	0	0		3/5/2019	Tuesday	2	0	0	0	0	0	0	0	0	0	0	593	321	10	0	0	64.18%	34.74%	1.08%	0.00%	0.00%	10	1.08%	0.6	161689	302806	226646	175	327.7	245.3	3777	2671	2213	175	327.7	245.3	411343.2	466.9	4653.5	445.2	5140	5.6
10818	10818 (2019-03-03)60sec.agd	60	0	0		3/7/2019	Thursday	4	0	0	0	0	0	0	0	0	0	0	465	306	22	0	0	58.64%	38.59%	2.77%	0.00%	0.00%	22	2.77%	1.6	198517	341358	241327	250.3	430.5	304.3	3434	3360	2551	250.3	430.5	304.3	462788.3	608.7	5070.2	583.6	6426	8.1
10818	10818 (2019-03-03)60sec.agd	60	0	0		3/8/2019	Friday	5	0	0	0	0	0	0	0	0	0	0	689	311	17	0	0	67.75%	30.58%	1.67%	0.00%	0.00%	17	1.67%	1	191554	343914	227223	188.4	338.2	223.4	4424	2991	2399	188.4	338.2	223.4	454532.8	473.6	5253.9	446.9	6703	6.6
10263	10263 (2019-06-23)60sec.agd	60	0	0		6/24/2019	Monday	1	1	1	1	10	29461	1	1	1	10	29461	441	313	42	0	0	55.40%	39.32%	5.28%	0.00%	0.00%	42	5.28%	2.8	289813	346415	587249	364.1	435.2	737.8	3748	2982	3059	364.1	435.2	737.8	740848.4	978.5	5096.8	930.7	8261	10.4
10263	10263 (2019-06-23)60sec.agd	60	0	0		6/25/2019	Tuesday	2	0	0	0	0	0	0	0	0	0	0	364	393	54	0	0	44.88%	48.46%	6.66%	0.00%	0.00%	54	6.66%	3.6	365395	346837	516140	450.5	427.7	636.4	4612	3317	3379	450.5	427.7	636.4	721255.8	949.2	6208.1	889.3	9402	11.6
10263	10263 (2019-06-23)60sec.agd	60	0	0		6/27/2019	Thursday	4	0	0	0	0	0	0	0	0	0	0	526	481	40	0	0	50.24%	45.94%	3.82%	0.00%	0.00%	40	3.82%	2.1	362806	449713	717924	346.5	429.5	685.7	3475	2720	3199	346.5	429.5	685.7	921566.5	915.8	5004	880.2	9736	9.3
10263	10263 (2019-06-23)60sec.agd	60	0	0		6/28/2019	Friday	5	0	0	0	0	0	0	0	0	0	0	383	363	46	0	0	48.36%	45.83%	5.81%	0.00%	0.00%	46	5.81%	3.3	326676	336012	504179	412.5	424.3	636.6	4240	3026	3779	412.5	424.3	636.6	688344.2	915.9	5745.9	869.1	9158	11.6
10455	10455 (2019-11-03)60sec.agd	60	0	0		11/4/2019	Monday	1	0	0	0	0	0	0	0	0	0	0	300	449	3	0	0	39.89%	59.71%	0.40%	0.00%	0.00%	3	0.40%	0.2	262669	560300	445419	349.3	745.1	592.3	2749	3129	2595	349.3	745.1	592.3	762449.5	1042.5	4179.2	1013.9	9361	12.4
10455	10455 (2019-11-03)60sec.agd	60	0	0		11/5/2019	Tuesday	2	0	0	0	0	0	0	0	0	0	0	416	453	5	0	0	47.60%	51.83%	0.57%	0.00%	0.00%	5	0.57%	0.3	270047	563482	329358	309	644.7	376.8	3279	3403	2411	309	644.7	376.8	706338.5	827.0	4198.5	808.2	9012	10.3
10455	10455 (2019-11-03)60sec.agd	60	0	0		11/7/2019	Thursday	4	0	0	0	0	0	0	0	0	0	0	386	526	13	0	0	41.73%	56.86%	1.41%	0.00%	0.00%	13	1.41%	0.8	361988	668957	481065	391.3	723.2	520.1	2592	3802	2235	391.3	723.2	520.1	899979.1	1007.0	5027.6	973	13115	14.2
10455	10455 (2019-11-03)60sec.agd	60	0	0		11/9/2019	Saturday	6	0	0	0	0	0	0	0	0	0	0	198	404	10	0	0	32.35%	66.01%	1.63%	0.00%	0.00%	10	1.63%	0.9	237432	429576	475899	388	701.9	777.6	3676	2772	2820	388	701.9	777.6	683658.8	1154.6	4565	1117.1	8204	13.4
10670	10670 (2019-10-20)60sec.agd	60	0	0		10/20/2019	Sunday	7	0	0	0	0	0	0	0	0	0	0	476	230	2	0	0	67.23%	32.49%	0.28%	0.00%	0.00%	2	0.28%	0.2	120846	231427	260234	170.7	326.9	367.6	2701	2876	2670	170.7	326.9	367.6	368624.4	542.2	4220.8	520.7	4059	5.7
10670	10670 (2019-10-20)60sec.agd	60	0	0		10/21/2019	Monday	1	0	0	0	0	0	0	0	0	0	0	438	388	15	0	0	52.08%	46.14%	1.78%	0.00%	0.00%	15	1.78%	1	240538	459979	396298	286	546.9	471.2	4509	3944	3901	286	546.9	471.2	653063	808.6	6689.2	776.5	7467	8.9
10670	10670 (2019-10-20)60sec.agd	60	0	0		10/24/2019	Thursday	4	0	0	0	0	0	0	0	0	0	0	455	220	5	0	0	66.91%	32.35%	0.74%	0.00%	0.00%	5	0.74%	0.3	122774	196260	258974	180.6	288.6	380.8	2999	2655	3328	180.6	288.6	380.8	347360	531.9	4889.5	510.8	2604	3.8
10670	10670 (2019-10-20)60sec.agd	60	0	0		10/26/2019	Saturday	6	0	0	0	0	0	0	0	0	0	0	662	267	1	0	0	71.18%	28.71%	0.11%	0.00%	0.00%	1	0.11%	0.1	129841	299437	254518	139.6	322	273.7	2188	3067	2726	139.6	322	273.7	413884.8	467.0	3533.8	445	3729	4
10713	10713 (2019-06-30)60sec.agd	60	0	0		7/1/2019	Monday	1	0	0	0	0	0	0	0	0	0	0	629	252	14	0	0	70.28%	28.16%	1.56%	0.00%	0.00%	14	1.56%	0.9	201897	312652	387257	225.6	349.3	432.7	4546	3735	2989	225.6	349.3	432.7	537104.9	642.4	5510.8	600.1	6090	6.8
10713	10713 (2019-06-30)60sec.agd	60	0	0		7/2/2019	Tuesday	2	0	0	0	0	0	0	0	0	0	0	572	276	26	0	0	65.45%	31.58%	2.97%	0.00%	0.00%	26	2.97%	1.7	203180	276929	431833	232.5	316.9	494.1	3571	2698	3003	232.5	316.9	494.1	551771.3	678.3	4236.6	631.3	6698	7.7
10713	10713 (2019-06-30)60sec.agd	60	0	0		7/4/2019	Thursday	4	2	2	2	35	97683	2	2	2	35	97683	531	162	42	0	0	72.24%	22.04%	5.71%	0.00%	0.00%	42	5.71%	3	205307	290423	294352	279.3	395.1	400.5	3477	4288	3271	279.3	395.1	400.5	461670.4	666.6	5806.4	628.1	7237	9.8
10713	10713 (2019-06-30)60sec.agd	60	0	0		7/5/2019	Friday	5	1	1	1	11	26160	1	1	1	11	26160	582	263	27	0	0	66.74%	30.16%	3.10%	0.00%	0.00%	27	3.10%	1.7	195252	275428	325542	223.9	315.9	373.3	3144	2534	3154	223.9	315.9	373.3	469000.6	577.6	4568.9	537.8	5780	6.6
10638	10638 (2019-05-26)60sec.agd	60	0	0		5/27/2019	Monday	1	0	0	0	0	0	0	0	0	0	0	469	332	2	0	0	58.41%	41.34%	0.25%	0.00%	0.00%	2	0.25%	0.1	144596	209327	218893	180.1	260.7	272.6	2812	2746	3721	180.1	260.7	272.6	335618.7	438.2	5412.4	418	3936	4.9
10638	10638 (2019-05-26)60sec.agd	60	0	0		5/29/2019	Wednesday	3	0	0	0	0	0	0	0	0	0	0	606	303	2	0	0	66.52%	33.26%	0.22%	0.00%	0.00%	2	0.22%	0.1	140356	238899	220809	154.1	262.2	242.4	2233	3319	1994	154.1	262.2	242.4	354300.9	405.4	4073.5	388.9	4454	4.9
10638	10638 (2019-05-26)60sec.agd	60	0	0		5/30/2019	Thursday	4	0	0	0	0	0	0	0	0	0	0	450	434	19	0	0	49.83%	48.06%	2.10%	0.00%	0.00%	19	2.10%	1.2	325590	373193	493412	360.6	413.3	546.4	3701	2909	3569	360.6	413.3	546.4	699097.5	819.3	4962.4	774.2	9514	10.5
10638	10638 (2019-05-26)60sec.agd	60	0	0		6/1/2019	Saturday	6	1	1	1	30	74619	1	1	1	30	74619	411	497	36	0	0	43.54%	52.65%	3.81%	0.00%	0.00%	36	3.81%	2.1	315098	476805	517169	333.8	505.1	547.8	3290	4601	2288	333.8	505.1	547.8	770774.6	858.6	5744.1	816.5	11459	12.1
10449	10449 (2019-10-13)60sec.agd	60	0	0		10/14/2019	Monday	1	1	1	1	50	151018	1	1	1	50	151018	430	282	65	0	0	55.34%	36.29%	8.37%	0.00%	0.00%	65	8.37%	4.6	327495	354315	711115	421.5	456	915.2	3737	2262	6103	421.5	456	915.2	859346.6	1168.7	6700.6	1106	12235	15.7
10449	10449 (2019-10-13)60sec.agd	60	0	0		10/16/2019	Wednesday	3	2	2	2	31	98174	2	2	2	31	98174	426	195	45	0	0	63.96%	29.28%	6.76%	0.00%	0.00%	45	6.76%	3.2	260277	269004	464259	390.8	403.9	697.1	4171	3713	4227	390.8	403.9	697.1	596358.7	952.4	6236.5	895.4	9362	14.1
10449	10449 (2019-10-13)60sec.agd	60	0	0		10/18/2019	Friday	5	0	0	0	0	0	0	0	0	0	0	600	317	10	1	0	64.66%	34.16%	1.08%	0.11%	0.00%	11	1.19%	0.7	197743	277210	576115	213.1	298.7	620.8	5796	3319	4211	213.1	298.7	620.8	669220.6	760.9	6619.4	721.1	5349	5.8
10449	10449 (2019-10-13)60sec.agd	60	0	0		10/19/2019	Saturday	6	2	2	2	23	50909	2	2	2	23	50909	457	239	50	0	0	61.26%	32.04%	6.70%	0.00%	0.00%	50	6.70%	3.3	271070	337372	473291	363.4	452.2	634.4	3745	2946	3366	363.4	452.2	634.4	641329.2	910.2	5264	859.7	10487	14.1
10011	10011 (2019-03-10)60sec.agd	60	0	0		3/11/2019	Monday	1	0	0	0	0	0	0	0	0	0	0	349	491	46	2	0	39.30%	55.29%	5.18%	0.23%	0.00%	48	5.41%	3.2	468419	420734	783834	527.5	473.8	882.7	6657	5770	5490	527.5	473.8	882.7	1005400	1185.2	8828.9	1132.2	10987	12.4
10011	10011 (2019-03-10)60sec.agd	60	0	0		3/12/2019	Tuesday	2	0	0	0	0	0	0	0	0	0	0	362	542	50	0	0	37.95%	56.81%	5.24%	0.00%	0.00%	50	5.24%	2.6	509815	486113	672165	534.4	509.6	704.6	4661	3456	3216	534.4	509.6	704.6	973664.7	1080.0	5722.6	1020.6	13456	14.1
10011	10011 (2019-03-10)60sec.agd	60	0	0		3/13/2019	Wednesday	3	0	0	0	0	0	0	0	0	0	0	432	486	48	0	0	44.72%	50.31%	4.97%	0.00%	0.00%	48	4.97%	2.8	470221	475199	685767	486.8	491.9	709.9	4654	2504	3007	486.8	491.9	709.9	957704.7	1043.4	5325.2	991.4	12414	12.9
10011	10011 (2019-03-10)60sec.agd	60	0	0		3/16/2019	Saturday	6	1	1	1	15	42387	1	1	1	15	42387	530	498	86	0	0	47.58%	44.70%	7.72%	0.00%	0.00%	86	7.72%	4.3	629146	577390	1028973	564.8	518.3	923.7	4153	4855	4068	564.8	518.3	923.7	1337157.2	1251.0	5968.7	1200.3	12870	11.6
10626	10626 (2019-05-26)60sec.agd	60	0	0		5/27/2019	Monday	1	0	0	0	0	0	0	0	0	0	0	354	231	20	1	0	58.42%	38.12%	3.30%	0.17%	0.00%	21	3.47%	1.6	175387	235886	430662	289.4	389.3	710.7	6154	3552	5000	289.4	389.3	710.7	521414	909.6	8688.4	860.4	7315	12.1
10626	10626 (2019-05-26)60sec.agd	60	0	0		5/28/2019	Tuesday	2	1	1	1	10	20804	1	1	1	10	20804	478	239	17	0	0	65.12%	32.56%	2.32%	0.00%	0.00%	17	2.32%	1.1	163091	236777	448694	222.2	322.6	611.3	2576	2488	3663	222.2	322.6	611.3	532905.6	759.5	4503.2	726	6840	9.3
10626	10626 (2019-05-26)60sec.agd	60	0	0		5/29/2019	Wednesday	3	0	0	0	0	0	0	0	0	0	0	552	268	10	0	0	66.51%	32.29%	1.20%	0.00%	0.00%	10	1.20%	0.6	173915	240095	431551	209.5	289.3	519.9	2875	2060	3144	209.5	289.3	519.9	523572.6	666.6	4418.9	630.8	7214	8.7
10626	10626 (2019-05-26)60sec.agd	60	0	0		5/31/2019	Friday	5	0	0	0	0	0	0	0	0	0	0	474	214	10	0	0	67.91%	30.66%	1.43%	0.00%	0.00%	10	1.43%	0.8	156945	211582	361298	224.8	303.1	517.6	2135	2027	3009	224.8	303.1	517.6	447140.8	664.6	3896.5	640.6	6758	9.7
10639	10639 (2019-05-26)60sec.agd	60	0	0		5/27/2019	Monday	1	0	0	0	0	0	0	0	0	0	0	360	365	3	0	0	49.45%	50.14%	0.41%	0.00%	0.00%	3	0.41%	0.2	206647	237777	321973	283.9	326.6	442.3	2563	2364	3521	283.9	326.6	442.3	450452.5	651.8	3892.5	618.8	5067	7
10639	10639 (2019-05-26)60sec.agd	60	0	0		5/28/2019	Tuesday	2	0	0	0	0	0	0	0	0	0	0	404	266	5	0	0	59.85%	39.41%	0.74%	0.00%	0.00%	5	0.74%	0.4	196116	109155	158181	290.5	161.7	234.3	2690	1734	1844	290.5	161.7	234.3	274586.1	439.7	3431.2	406.8	3050	4.5
10639	10639 (2019-05-26)60sec.agd	60	0	0		5/29/2019	Wednesday	3	0	0	0	0	0	0	0	0	0	0	422	203	1	0	0	67.41%	32.43%	0.16%	0.00%	0.00%	1	0.16%	0.1	107960	129728	131072	172.5	207.2	209.4	1959	1844	2260	172.5	207.2	209.4	213692.7	358.9	2908.3	341.4	3083	4.9
10639	10639 (2019-05-26)60sec.agd	60	0	0		5/30/2019	Thursday	4	0	0	0	0	0	0	0	0	0	0	708	176	2	0	0	79.91%	19.86%	0.23%	0.00%	0.00%	2	0.23%	0.1	77662	184246	136797	87.7	208	154.4	2500	2409	1744	87.7	208	154.4	242263.1	290.1	3763.3	273.4	3014	3.4
10668	10668 (2019-10-06)60sec.agd	60	0	0		10/7/2019	Monday	1	0	0	0	0	0	0	0	0	0	0	400	412	25	0	0	47.79%	49.22%	2.99%	0.00%	0.00%	25	2.99%	1.7	293517	447342	428921	350.7	534.5	512.5	3994	2741	3753	350.7	534.5	512.5	685740.7	873.5	4698	819.3	8812	10.5
10668	10668 (2019-10-06)60sec.agd	60	0	0		10/8/2019	Tuesday	2	0	0	0	0	0	0	0	0	0	0	259	344	24	0	0	41.31%	54.86%	3.83%	0.00%	0.00%	24	3.83%	2	250181	402437	341664	399	641.8	544.9	3829	2606	2311	399	641.8	544.9	584192.1	981.7	4751.9	931.7	8708	13.9
10668	10668 (2019-10-06)60sec.agd	60	0	0		10/10/2019	Thursday	4	2	2	2	28	74543	2	2	2	28	74543	331	371	62	0	0	43.32%	48.56%	8.12%	0.00%	0.00%	62	8.12%	4.4	392715	572541	416922	514	749.4	545.7	4098	2918	3045	514	749.4	545.7	809847	1128.9	4971.4	1060	13266	17.4
10668	10668 (2019-10-06)60sec.agd	60	0	0		10/12/2019	Saturday	6	1	1	1	12	31071	1	1	1	12	31071	325	402	39	0	0	42.43%	52.48%	5.09%	0.00%	0.00%	39	5.09%	2.8	332478	503821	541164	434	657.7	706.5	3628	4140	3951	434	657.7	706.5	810700.7	1113.6	5832.4	1058.4	9439	12.3
10654	10654 (2019-08-04)60sec.agd	60	0	0		8/5/2019	Monday	1	0	0	0	0	0	0	0	0	0	0	513	233	16	0	0	67.32%	30.58%	2.10%	0.00%	0.00%	16	2.10%	1.1	164479	251095	236325	215.9	329.5	310.1	3686	3901	4215	215.9	329.5	310.1	382036.1	542.4	6540.4	501.4	5701	7.5
10654	10654 (2019-08-04)60sec.agd	60	0	0		8/6/2019	Tuesday	2	0	0	0	0	0	0	0	0	0	0	468	241	9	0	0	65.18%	33.57%	1.25%	0.00%	0.00%	9	1.25%	0.6	168007	282572	283641	234	393.6	395	3268	2478	3239	234	393.6	395	434195.2	643.1	4144.6	604.7	6354	8.8
10654	10654 (2019-08-04)60sec.agd	60	0	0		8/9/2019	Friday	5	0	0	0	0	0	0	0	0	0	0	352	434	39	0	0	42.67%	52.61%	4.73%	0.00%	0.00%	39	4.73%	2.8	372628	587703	574677	451.7	712.4	696.6	3425	2811	4076	451.7	712.4	696.6	902496.6	1162.0	5470.6	1093.9	12933	15.7
10654	10654 (2019-08-04)60sec.agd	60	0	0		8/10/2019	Saturday	6	0	0	0	0	0	0	0	0	0	0	486	310	28	0	0	58.98%	37.62%	3.40%	0.00%	0.00%	28	3.40%	2	287622	420838	427596	349.1	510.7	518.9	3405	2606	3676	349.1	510.7	518.9	665334	866.6	4904.2	807.4	10486	12.7
10661	10661 (2019-06-30)60sec.agd	60	0	0		7/1/2019	Monday	1	0	0	0	0	0	0	0	0	0	0	478	336	14	0	0	57.73%	40.58%	1.69%	0.00%	0.00%	14	1.69%	0.9	174175	196526	128879	210.4	237.4	155.7	4677	3382	3270	210.4	237.4	155.7	292522.1	387.0	5717.6	353.3	5992	7.2
10661	10661 (2019-06-30)60sec.agd	60	0	0		7/2/2019	Tuesday	2	0	0	0	0	0	0	0	0	0	0	634	344	17	0	0	63.72%	34.57%	1.71%	0.00%	0.00%	17	1.71%	1	189037	254251	194862	190	255.5	195.8	5116	3382	2543	190	255.5	195.8	371954	411.3	6070.6	373.8	7021	7.1
10661	10661 (2019-06-30)60sec.agd	60	0	0		7/3/2019	Wednesday	3	0	0	0	0	0	0	0	0	0	0	498	302	22	0	0	60.58%	36.74%	2.68%	0.00%	0.00%	22	2.68%	1.5	222976	183324	148677	271.3	223	180.9	5096	3864	1987	271.3	223	180.9	324701.1	427.3	6590.7	395	7261	8.8
10661	10661 (2019-06-30)60sec.agd	60	0	0		7/6/2019	Saturday	6	0	0	0	0	0	0	0	0	0	0	493	325	2	0	0	60.12%	39.63%	0.24%	0.00%	0.00%	2	0.24%	0.1	137582	261138	230377	167.8	318.5	280.9	2568	2898	4069	167.8	318.5	280.9	374426.8	489.8	5569.7	456.6	3577	4.4
10216	10216 (2019-05-12)60sec.agd	60	0	0		5/13/2019	Monday	1	0	0	0	0	0	0	0	0	0	0	448	382	6	0	0	53.59%	45.69%	0.72%	0.00%	0.00%	6	0.72%	0.4	225885	280373	453667	270.2	335.4	542.7	2558	2647	4132	270.2	335.4	542.7	579177.7	723.4	5427.5	692.8	10295	12.3
10216	10216 (2019-05-12)60sec.agd	60	0	0		5/14/2019	Tuesday	2	0	0	0	0	0	0	0	0	0	0	528	311	22	0	0	61.32%	36.12%	2.56%	0.00%	0.00%	22	2.56%	1.4	240022	369777	376134	278.8	429.5	436.9	3771	3941	2869	278.8	429.5	436.9	579501.8	704.9	6064.2	673.1	6998	8.1
10216	10216 (2019-05-12)60sec.agd	60	0	0		5/15/2019	Wednesday	3	0	0	0	0	0	0	0	0	0	0	511	392	15	0	0	55.66%	42.70%	1.63%	0.00%	0.00%	15	1.63%	0.9	275842	381472	492708	300.5	415.5	536.7	4047	3114	4537	300.5	415.5	536.7	681447.6	773.8	5821.5	742.3	6179	6.7
10216	10216 (2019-05-12)60sec.agd	60	0	0		5/16/2019	Thursday	4	0	0	0	0	0	0	0	0	0	0	389	425	2	0	0	47.67%	52.08%	0.25%	0.00%	0.00%	2	0.25%	0.1	205726	384119	570723	252.1	470.7	699.4	2477	2381	3398	252.1	470.7	699.4	718049.7	913.2	4138.6	880	5819	7.1
10730	10730 (2019-10-06)60sec.agd	60	0	0		10/7/2019	Monday	1	2	2	2	43	149155	2	2	2	43	149155	319	464	49	0	0	38.34%	55.77%	5.89%	0.00%	0.00%	49	5.89%	3.1	448614	460209	636041	539.2	553.1	764.5	5255	4151	4526	539.2	553.1	764.5	904209.6	1114.8	7849.5	1086.8	8477	10.2
10730	10730 (2019-10-06)60sec.agd	60	0	0		10/8/2019	Tuesday	2	0	0	0	0	0	0	0	0	0	0	276	399	23	0	0	39.54%	57.16%	3.30%	0.00%	0.00%	23	3.30%	1.6	297141	319764	458769	425.7	458.1	657.3	4047	3388	5960	425.7	458.1	657.3	633254.1	930.7	7883.4	907.2	5247	7.5
10730	10730 (2019-10-06)60sec.agd	60	0	0		10/9/2019	Wednesday	3	0	0	0	0	0	0	0	0	0	0	237	376	8	0	0	38.16%	60.55%	1.29%	0.00%	0.00%	8	1.29%	0.7	263213	365795	505095	423.9	589	813.4	3285	2772	5115	423.9	589	813.4	676910.6	1125.1	6532.7	1090	5938	9.6
10730	10730 (2019-10-06)60sec.agd	60	0	0		10/11/2019	Friday	5	0	0	0	0	0	0	0	0	0	0	301	521	9	0	0	36.22%	62.70%	1.08%	0.00%	0.00%	9	1.08%	0.6	407323	523890	423893	490.2	630.4	510.1	2867	2932	3141	490.2	630.4	510.1	787437.6	987.6	4381.6	947.6	6734	8.1
10016	10016 (2019-03-10)60sec.agd	60	0	0		3/11/2019	Monday	1	0	0	0	0	0	0	0	0	0	0	863	232	19	1	0	77.40%	20.81%	1.70%	0.09%	0.00%	20	1.79%	1.1	179062	282065	409194	160.6	253	367	6086	1793	2497	160.6	253	367	528264.7	521.3	6572.8	473.8	5785	5.2
10016	10016 (2019-03-10)60sec.agd	60	0	0		3/12/2019	Tuesday	2	0	0	0	0	0	0	0	0	0	0	780	185	32	0	0	78.23%	18.56%	3.21%	0.00%	0.00%	32	3.21%	1.9	188974	257968	458236	189.5	258.7	459.6	5305	1888	2637	189.5	258.7	459.6	558783.4	618.6	5645.7	560.5	6442	6.5
10016	10016 (2019-03-10)60sec.agd	60	0	0		3/14/2019	Thursday	4	1	1	1	14	37196	1	1	1	14	37196	694	217	55	2	0	71.69%	22.42%	5.68%	0.21%	0.00%	57	5.89%	3.4	318430	357052	450668	329	368.9	465.6	5945	2195	2604	329	368.9	465.6	657256	762.9	6815.4	679	11421	11.8
10016	10016 (2019-03-10)60sec.agd	60	0	0		3/16/2019	Saturday	6	0	0	0	0	0	0	0	0	0	0	498	108	18	2	0	79.55%	17.25%	2.88%	0.32%	0.00%	20	3.19%	1.8	131294	172244	295792	209.7	275.2	472.5	6127	2328	3271	209.7	275.2	472.5	366604.7	648.1	6934.7	585.6	4195	6.7
10978	10978 (2019-10-20)60sec.agd	60	0	0		10/21/2019	Monday	1	0	0	0	0	0	0	0	0	0	0	436	479	9	0	0	47.19%	51.84%	0.97%	0.00%	0.00%	9	0.97%	0.6	292002	424084	325787	316	459	352.6	2683	2840	3052	316	459	352.6	609302.5	689.9	4618.3	659.4	8064	8.7
10978	10978 (2019-10-20)60sec.agd	60	0	0		10/22/2019	Tuesday	2	0	0	0	0	0	0	0	0	0	0	266	398	30	1	0	38.27%	57.27%	4.32%	0.14%	0.00%	31	4.46%	2.6	357652	341812	336878	514.6	491.8	484.7	6314	4499	5629	514.6	491.8	484.7	598529.2	910.9	7947.1	861.2	6745	9.7
10978	10978 (2019-10-20)60sec.agd	60	0	0		10/23/2019	Wednesday	3	0	0	0	0	0	0	0	0	0	0	537	346	9	0	0	60.20%	38.79%	1.01%	0.00%	0.00%	9	1.01%	0.6	200696	337204	214804	225	378	240.8	3170	3202	3980	225	378	240.8	447354.6	523.4	6011.8	501.5	5880	6.6
10978	10978 (2019-10-20)60sec.agd	60	0	0		10/24/2019	Thursday	4	0	0	0	0	0	0	0	0	0	0	227	360	15	0	0	37.71%	59.80%	2.49%	0.00%	0.00%	15	2.49%	1.3	248116	237164	197959	412.2	394	328.8	3532	3579	2553	412.2	394	328.8	396227.3	683.1	5267.2	658.2	5464	9.1
10947	10947 (2019-05-19)60sec.agd	60	0	0		5/20/2019	Monday	1	0	0	0	0	0	0	0	0	0	0	518	313	30	2	0	60.02%	36.27%	3.48%	0.23%	0.00%	32	3.71%	1.9	267490	395132	311483	310	457.9	360.9	6726	2918	2994	310	457.9	360.9	569826.2	698.8	7463.2	660.3	8940	10.4
10947	10947 (2019-05-19)60sec.agd	60	0	0		5/21/2019	Tuesday	2	1	1	1	22	74696	1	1	1	22	74696	461	151	26	1	0	72.14%	23.63%	4.07%	0.16%	0.00%	27	4.23%	1.9	179392	161338	199856	280.7	252.5	312.8	6246	4122	3993	280.7	252.5	312.8	313295.2	521.8	7581.1	490.3	4378	6.9
10947	10947 (2019-05-19)60sec.agd	60	0	0		5/23/2019	Thursday	4	8	8	8	114	309857	8	8	8	114	309857	475	271	171	0	0	51.80%	29.55%	18.65%	0.00%	0.00%	171	18.65%	10.1	717969	917539	464848	783	1000.6	506.9	5579	3725	3202	783	1000.6	506.9	1254368.8	1422.6	6955.7	1367.9	25137	27.4
10947	10947 (2019-05-19)60sec.agd	60	0	0		5/24/2019	Friday	5	0	0	0	0	0	0	0	0	0	0	419	270	37	0	0	57.71%	37.19%	5.10%	0.00%	0.00%	37	5.10%	2.5	272156	424075	263423	374.9	584.1	362.8	4734	2732	2731	374.9	584.1	362.8	568594.9	822.7	5821.2	783.2	9108	12.5
10671	10671 (2019-10-20)60sec.agd	60	0	0		10/21/2019	Monday	1	0	0	0	0	0	0	0	0	0	0	775	207	38	0	0	75.98%	20.29%	3.73%	0.00%	0.00%	38	3.73%	2	233244	225402	288360	228.7	221	282.7	2802	2742	3815	228.7	221	282.7	434005	451.8	4985.6	425.5	11353	11.1
10671	10671 (2019-10-20)60sec.agd	60	0	0		10/22/2019	Tuesday	2	2	2	2	27	67658	2	2	2	27	67658	526	220	39	0	0	67.01%	28.03%	4.97%	0.00%	0.00%	39	4.97%	2.3	249134	291187	431322	317.4	370.9	549.5	3426	2578	4289	317.4	370.9	549.5	576971.7	771.7	5252.3	735	12971	16.5
10671	10671 (2019-10-20)60sec.agd	60	0	0		10/24/2019	Thursday	4	0	0	0	0	0	0	0	0	0	0	757	248	7	0	0	74.80%	24.51%	0.69%	0.00%	0.00%	7	0.69%	0.4	155410	206076	372901	153.6	203.6	368.5	2260	2595	3313	153.6	203.6	368.5	453513.8	475.6	4084.2	448.1	7278	7.2
10671	10671 (2019-10-20)60sec.agd	60	0	0		10/25/2019	Friday	5	1	1	1	18	38969	1	1	1	18	38969	743	186	39	0	0	76.76%	19.21%	4.03%	0.00%	0.00%	39	4.03%	2.3	204079	266409	330813	210.8	275.2	341.7	2752	3353	2718	210.8	275.2	341.7	471231.6	522.5	4327.9	486.8	10422	10.8
10827	10827 (2019-06-30)60sec.agd	60	0	0		7/2/2019	Tuesday	2	1	1	1	14	42096	1	1	1	14	42096	477	422	31	0	0	51.29%	45.38%	3.33%	0.00%	0.00%	31	3.33%	1.8	357140	316311	504162	384	340.1	542.1	5722	3977	4675	384	340.1	542.1	694104.4	797.2	7371.8	746.3	7022	7.6
10827	10827 (2019-06-30)60sec.agd	60	0	0		7/3/2019	Wednesday	3	0	0	0	0	0	0	0	0	0	0	547	471	15	0	0	52.95%	45.60%	1.45%	0.00%	0.00%	15	1.45%	0.8	323946	284729	298381	313.6	275.6	288.8	2899	2039	2615	313.6	275.6	288.8	524445.3	535.4	4135.8	507.7	6283	6.1
10827	10827 (2019-06-30)60sec.agd	60	0	0		7/5/2019	Friday	5	0	0	0	0	0	0	0	0	0	0	482	319	3	0	0	59.95%	39.68%	0.37%	0.00%	0.00%	3	0.37%	0.2	138634	200893	243093	172.4	249.9	302.4	2504	2674	2589	172.4	249.9	302.4	344487.4	457.5	3581.6	428.5	4407	5.5
10827	10827 (2019-06-30)60sec.agd	60	0	0		7/6/2019	Saturday	6	0	0	0	0	0	0	0	0	0	0	391	325	25	0	0	52.77%	43.86%	3.37%	0.00%	0.00%	25	3.37%	1.8	271716	237846	468054	366.7	321	631.7	4792	4067	3925	366.7	321	631.7	591164	842.6	5944.9	797.8	5495	7.4
10243	10243 (2019-06-02)60sec.agd	60	0	0		6/3/2019	Monday	1	0	0	0	0	0	0	0	0	0	0	683	177	1	0	0	79.33%	20.56%	0.12%	0.00%	0.00%	1	0.12%	0.1	96505	134076	109391	112.1	155.7	127.1	2475	2565	3637	112.1	155.7	127.1	198131.2	248.0	5092.4	230.1	2343	2.7
10243	10243 (2019-06-02)60sec.agd	60	0	0		6/4/2019	Tuesday	2	0	0	0	0	0	0	0	0	0	0	845	212	2	0	0	79.79%	20.02%	0.19%	0.00%	0.00%	2	0.19%	0.1	94277	136171	121765	89	128.6	115	2334	3628	3121	89	128.6	115	205566.1	207.2	5324.5	194.1	2819	2.7
10243	10243 (2019-06-02)60sec.agd	60	0	0		6/5/2019	Wednesday	3	0	0	0	0	0	0	0	0	0	0	625	265	0	0	0	70.22%	29.78%	0.00%	0.00%	0.00%	0	0.00%	0	124479	104117	106283	139.9	117	119.4	1735	2104	2266	139.9	117	119.4	193988.3	238.4	3545.7	218	2963	3.3
10243	10243 (2019-06-02)60sec.agd	60	0	0		6/6/2019	Thursday	4	0	0	0	0	0	0	0	0	0	0	615	206	3	0	0	74.64%	25.00%	0.36%	0.00%	0.00%	3	0.36%	0.2	128059	72443	194625	155.4	87.9	236.2	2905	1620	2496	155.4	87.9	236.2	243979.5	318.6	3261.5	296.1	5769	7
11036	11036 (2019-09-08)60sec.agd	60	0	0		9/9/2019	Monday	1	0	0	0	0	0	0	0	0	0	0	302	321	28	0	0	46.39%	49.31%	4.30%	0.00%	0.00%	28	4.30%	2.3	323872	443929	333493	497.5	681.9	512.3	3497	2755	2759	497.5	681.9	512.3	642793.6	1027.5	4248.4	987.4	11052	17
11036	11036 (2019-09-08)60sec.agd	60	0	0		9/10/2019	Tuesday	2	0	0	0	0	0	0	0	0	0	0	158	419	25	0	0	26.25%	69.60%	4.15%	0.00%	0.00%	25	4.15%	2.3	440124	612906	392306	731.1	1018.1	651.7	2772	2900	2683	731.1	1018.1	651.7	850451	1463.2	4180	1412.7	14868	24.7
11036	11036 (2019-09-08)60sec.agd	60	0	0		9/11/2019	Wednesday	3	0	0	0	0	0	0	0	0	0	0	491	209	6	0	0	69.55%	29.60%	0.85%	0.00%	0.00%	6	0.85%	0.5	150606	255014	234464	213.3	361.2	332.1	2539	2399	2612	213.3	361.2	332.1	377740.2	569.0	3819.1	535	6501	9.2
11036	11036 (2019-09-08)60sec.agd	60	0	0		9/12/2019	Thursday	4	0	0	0	0	0	0	0	0	0	0	207	411	13	0	0	32.81%	65.13%	2.06%	0.00%	0.00%	13	2.06%	1.1	307763	474159	308934	487.7	751.4	489.6	2610	2510	2770	487.7	751.4	489.6	644193.3	1074.2	4140.2	1020.9	10502	16.6
10616	10616 (2019-05-19)60sec.agd	60	0	0		5/21/2019	Tuesday	2	0	0	0	0	0	0	0	0	0	0	467	463	24	0	0	48.95%	48.53%	2.52%	0.00%	0.00%	24	2.52%	1.4	332856	501908	588977	348.9	526.1	617.4	4399	2461	3316	348.9	526.1	617.4	842376.8	928.7	4851.7	883	10553	11.1
10616	10616 (2019-05-19)60sec.agd	60	0	0		5/22/2019	Wednesday	3	0	0	0	0	0	0	0	0	0	0	343	398	28	0	0	44.60%	51.76%	3.64%	0.00%	0.00%	28	3.64%	1.9	291246	406170	527110	378.7	528.2	685.4	4033	3999	4018	378.7	528.2	685.4	726390.6	995.2	5786.2	944.6	8706	11.3
10616	10616 (2019-05-19)60sec.agd	60	0	0		5/23/2019	Thursday	4	0	0	0	0	0	0	0	0	0	0	503	618	24	0	0	43.93%	53.97%	2.10%	0.00%	0.00%	24	2.10%	1.2	374491	586220	819207	327.1	512	715.5	4813	3555	4408	327.1	512	715.5	1074708.1	977.1	6144.5	938.6	11461	10
10616	10616 (2019-05-19)60sec.agd	60	0	0		5/24/2019	Friday	5	0	0	0	0	0	0	0	0	0	0	394	466	35	0	0	44.02%	52.07%	3.91%	0.00%	0.00%	35	3.91%	2.3	363714	414929	643562	406.4	463.6	719.1	3828	2242	3979	406.4	463.6	719.1	847718.1	988.0	5672	947.2	10148	11.3
10716	10716 (2019-08-18)60sec.agd	60	0	0		8/19/2019	Monday	1	0	0	0	0	0	0	0	0	0	0	609	320	21	0	0	64.11%	33.68%	2.21%	0.00%	0.00%	21	2.21%	1.2	210484	255241	413894	221.6	268.7	435.7	4690	3776	5159	221.6	268.7	435.7	529867.6	589.7	7533.5	557.8	6834	7.2
10716	10716 (2019-08-18)60sec.agd	60	0	0		8/20/2019	Tuesday	2	0	0	0	0	0	0	0	0	0	0	455	197	12	0	0	68.52%	29.67%	1.81%	0.00%	0.00%	12	1.81%	0.9	117052	154681	247445	176.3	233	372.7	4580	3970	5842	176.3	233	372.7	314414.4	493.1	8418.2	473.5	3653	5.5
10716	10716 (2019-08-18)60sec.agd	60	0	0		8/22/2019	Thursday	4	0	0	0	0	0	0	0	0	0	0	642	182	13	0	0	76.70%	21.74%	1.55%	0.00%	0.00%	13	1.55%	0.9	126408	184344	328534	151	220.2	392.5	2853	2780	2618	151	220.2	392.5	397361.7	503.8	4078.7	474.7	4616	5.5
10716	10716 (2019-08-18)60sec.agd	60	0	0		8/23/2019	Friday	5	0	0	0	0	0	0	0	0	0	0	579	359	11	0	0	61.01%	37.83%	1.16%	0.00%	0.00%	11	1.16%	0.6	220330	284187	423981	232.2	299.5	446.8	2657	2881	3687	232.2	299.5	446.8	555938.3	610.9	4540.4	585.8	6651	7
10784	10784 (2019-09-01)60sec.agd	60	0	0		9/2/2019	Monday	1	0	0	0	0	0	0	0	0	0	0	409	241	2	0	0	62.73%	36.96%	0.31%	0.00%	0.00%	2	0.31%	0.2	98103	252260	243774	150.5	386.9	373.9	4040	3097	3545	150.5	386.9	373.9	364259.6	585.2	6203.2	558.7	3701	5.7
10784	10784 (2019-09-01)60sec.agd	60	0	0		9/3/2019	Tuesday	2	0	0	0	0	0	0	0	0	0	0	523	307	4	0	0	62.71%	36.81%	0.48%	0.00%	0.00%	4	0.48%	0.3	129549	304194	302192	155.3	364.7	362.3	2996	5764	6000	155.3	364.7	362.3	447925.1	561.2	8737.4	537.1	4517	5.4
10784	10784 (2019-09-01)60sec.agd	60	0	0		9/4/2019	Wednesday	3	0	0	0	0	0	0	0	0	0	0	409	223	0	0	0	64.72%	35.28%	0.00%	0.00%	0.00%	0	0.00%	0	87606	230423	213676	138.6	364.6	338.1	1469	1930	2407	138.6	364.6	338.1	326231.5	539.0	3171.9	516.2	2966	4.7
10784	10784 (2019-09-01)60sec.agd	60	0	0		9/7/2019	Saturday	6	0	0	0	0	0	0	0	0	0	0	461	202	0	0	0	69.53%	30.47%	0.00%	0.00%	0.00%	0	0.00%	0	75042	186517	146960	113.2	281.3	221.7	1751	2299	2207	113.2	281.3	221.7	249032.4	391.1	3154.1	375.6	2431	3.7
10571	10571 (2019-11-03)60sec.agd	60	0	0		11/8/2019	Friday	5	0	0	0	0	0	0	0	0	0	0	458	164	3	0	0	73.28%	26.24%	0.48%	0.00%	0.00%	3	0.48%	0.3	80446	49256	120141	128.7	78.8	192.2	2785	2508	3744	128.7	78.8	192.2	152746.8	268.0	5093.3	244.4	1334	2.1
10571	10571 (2019-11-03)60sec.agd	60	0	0		11/9/2019	Saturday	6	0	0	0	0	0	0	0	0	0	0	430	170	0	0	0	71.67%	28.33%	0.00%	0.00%	0.00%	0	0.00%	0	60959	73896	108864	101.6	123.2	181.4	1592	1903	1805	101.6	123.2	181.4	145010.3	268.6	2806.6	241.7	1449	2.4
10571	10571 (2019-11-03)60sec.agd	60	0	0		11/10/2019	Sunday	7	0	0	0	0	0	0	0	0	0	0	469	201	3	0	0	69.69%	29.87%	0.45%	0.00%	0.00%	3	0.45%	0.2	88643	58756	121264	131.7	87.3	180.2	2416	3070	3486	131.7	87.3	180.2	161291.1	258.3	5184.7	239.7	1748	2.6
10571	10571 (2019-11-03)60sec.agd	60	0	0		11/12/2019	Tuesday	2	0	0	0	0	0	0	0	0	0	0	460	233	0	0	0	66.38%	33.62%	0.00%	0.00%	0.00%	0	0.00%	0	100181	96658	164723	144.6	139.5	237.7	1711	2478	2059	144.6	139.5	237.7	215668	349.4	3237	311.2	3311	4.8
10593	10593 (2019-06-09)60sec.agd	60	0	0		6/10/2019	Monday	1	0	0	0	0	0	0	0	0	0	0	542	183	14	0	0	73.34%	24.76%	1.89%	0.00%	0.00%	14	1.89%	0.9	133737	215519	174647	181	291.6	236.3	3237	4164	3551	181	291.6	236.3	307953.9	445.7	6126.9	416.7	4427	6
10593	10593 (2019-06-09)60sec.agd	60	0	0		6/11/2019	Tuesday	2	0	0	0	0	0	0	0	0	0	0	601	217	14	0	0	72.24%	26.08%	1.68%	0.00%	0.00%	14	1.68%	0.9	151974	226238	206013	182.7	271.9	247.6	2900	2341	2288	182.7	271.9	247.6	341644.7	434.7	3558	410.6	5455	6.6
10593	10593 (2019-06-09)60sec.agd	60	0	0		6/12/2019	Wednesday	3	0	0	0	0	0	0	0	0	0	0	591	234	13	0	0	70.53%	27.92%	1.55%	0.00%	0.00%	13	1.55%	0.9	171352	245610	215020	204.5	293.1	256.6	3015	3412	2662	204.5	293.1	256.6	368672.5	471.9	4804.6	439.9	6467	7.7
10593	10593 (2019-06-09)60sec.agd	60	0	0		6/13/2019	Thursday	4	0	0	0	0	0	0	0	0	0	0	533	216	6	0	0	70.60%	28.61%	0.79%	0.00%	0.00%	6	0.79%	0.4	130149	231562	192619	172.4	306.7	255.1	3148	1969	2473	172.4	306.7	255.1	328118.6	461.8	3466.8	434.6	4636	6.1
10444	10444 (2019-10-13)60sec.agd	60	0	0		10/14/2019	Monday	1	0	0	0	0	0	0	0	0	0	0	473	167	10	0	0	72.77%	25.69%	1.54%	0.00%	0.00%	10	1.54%	0.7	113389	130839	201803	174.4	201.3	310.5	2870	2145	2734	174.4	201.3	310.5	265895.4	428.2	4307.9	409.1	2742	4.2
10444	10444 (2019-10-13)60sec.agd	60	0	0		10/15/2019	Tuesday	2	1	1	1	12	40600	1	1	1	12	40600	544	389	39	0	0	55.97%	40.02%	4.01%	0.00%	0.00%	39	4.01%	2.1	319894	433048	305674	329.1	445.5	314.5	3895	3753	2853	329.1	445.5	314.5	619111.7	675.7	5325.5	636.9	11084	11.4
10444	10444 (2019-10-13)60sec.agd	60	0	0		10/16/2019	Wednesday	3	1	1	1	13	28073	1	1	1	13	28073	344	458	54	0	0	40.19%	53.50%	6.31%	0.00%	0.00%	54	6.31%	3.6	485549	353482	405447	567.2	412.9	473.7	4826	2734	3658	567.2	412.9	473.7	724634.1	896.1	5638	846.5	11860	13.9
10444	10444 (2019-10-13)60sec.agd	60	0	0		10/18/2019	Friday	5	1	1	1	11	34884	1	1	1	11	34884	444	290	39	0	0	57.44%	37.52%	5.05%	0.00%	0.00%	39	5.05%	2.6	295677	326954	224921	382.5	423	291	4591	3770	2780	382.5	423	291	494887.1	682.4	5983.7	640.2	8164	10.6
10185	10185 (2019-06-02)60sec.agd	60	0	0		6/3/2019	Monday	1	0	0	0	0	0	0	0	0	0	0	451	336	15	0	0	56.23%	41.90%	1.87%	0.00%	0.00%	15	1.87%	1.1	239508	462593	407926	298.6	576.8	508.6	3152	4754	4507	298.6	576.8	508.6	661634.3	873.5	6210.1	825	7771	9.7
10185	10185 (2019-06-02)60sec.agd	60	0	0		6/4/2019	Tuesday	2	0	0	0	0	0	0	0	0	0	0	437	356	11	0	0	54.35%	44.28%	1.37%	0.00%	0.00%	11	1.37%	0.7	245695	439098	365540	305.6	546.1	454.7	3668	3262	3165	305.6	546.1	454.7	621926.5	811.3	4386.9	773.5	8626	10.7
10185	10185 (2019-06-02)60sec.agd	60	0	0		6/5/2019	Wednesday	3	0	0	0	0	0	0	0	0	0	0	428	367	39	0	0	51.32%	44.00%	4.68%	0.00%	0.00%	39	4.68%	2.6	335206	452040	417203	401.9	542	500.2	4791	4083	4716	401.9	542	500.2	700543.8	891.3	7252.3	840	9226	11.1
10185	10185 (2019-06-02)60sec.agd	60	0	0		6/6/2019	Thursday	4	0	0	0	0	0	0	0	0	0	0	422	401	28	0	0	49.59%	47.12%	3.29%	0.00%	0.00%	28	3.29%	1.9	336603	695970	556112	395.5	817.8	653.5	3378	5625	5683	395.5	817.8	653.5	952332.1	1166.6	6581.4	1119.1	10121	11.9
10782	10782 (2019-08-11)60sec.agd	60	0	0		8/13/2019	Tuesday	2	0	0	0	0	0	0	0	0	0	0	512	365	22	0	0	56.95%	40.60%	2.45%	0.00%	0.00%	22	2.45%	1.4	261446	197585	322654	290.8	219.8	358.9	4796	2964	4234	290.8	219.8	358.9	459890.7	561.2	5755.9	511.6	4956	5.5
10782	10782 (2019-08-11)60sec.agd	60	0	0		8/14/2019	Wednesday	3	0	0	0	0	0	0	0	0	0	0	612	180	1	0	0	77.18%	22.70%	0.13%	0.00%	0.00%	1	0.13%	0.1	80881	80490	175206	102	101.5	220.9	2432	3642	3463	102	101.5	220.9	209087.3	285.7	5583.1	263.7	1883	2.4
10782	10782 (2019-08-11)60sec.agd	60	0	0		8/15/2019	Thursday	4	0	0	0	0	0	0	0	0	0	0	490	276	22	0	0	62.18%	35.03%	2.79%	0.00%	0.00%	22	2.79%	1.6	210574	131933	226702	267.2	167.4	287.7	5576	3256	3323	267.2	167.4	287.7	336365.2	469.8	7017.1	426.9	3501	4.4
10782	10782 (2019-08-11)60sec.agd	60	0	0		8/16/2019	Friday	5	1	1	1	11	27548	1	1	1	11	27548	432	250	30	2	0	60.50%	35.01%	4.20%	0.28%	0.00%	32	4.48%	2.1	220760	160589	289728	309.2	224.9	405.8	7395	3644	4310	309.2	224.9	405.8	398078	604.6	8255.3	557.5	4361	6.1
10821	10821 (2019-03-17)60sec.agd	60	0	0		3/18/2019	Monday	1	0	0	0	0	0	0	0	0	0	0	510	212	36	0	0	67.28%	27.97%	4.75%	0.00%	0.00%	36	4.75%	2	273825	211517	301868	361.2	279	398.2	5296	4883	3165	361.2	279	398.2	459177.4	643.8	6022.6	605.8	7153	9.4
10821	10821 (2019-03-17)60sec.agd	60	0	0		3/19/2019	Tuesday	2	0	0	0	0	0	0	0	0	0	0	578	234	1	0	0	71.09%	28.78%	0.12%	0.00%	0.00%	1	0.12%	0.1	171814	258659	305888	211.3	318.2	376.2	1993	5692	4416	211.3	318.2	376.2	435880.7	563.4	6939.9	536.1	5912	7.3
10821	10821 (2019-03-17)60sec.agd	60	0	0		3/20/2019	Wednesday	3	0	0	0	0	0	0	0	0	0	0	450	293	0	0	0	60.57%	39.43%	0.00%	0.00%	0.00%	0	0.00%	0	234270	401011	450480	315.3	539.7	606.3	1805	5766	3591	315.3	539.7	606.3	647012	911.3	6535.7	870.8	8343	11.2
10821	10821 (2019-03-17)60sec.agd	60	0	0		3/21/2019	Thursday	4	0	0	0	0	0	0	0	0	0	0	399	243	4	0	0	61.76%	37.62%	0.62%	0.00%	0.00%	4	0.62%	0.3	168023	252448	335190	260.1	390.8	518.9	2655	5570	3816	260.1	390.8	518.9	452011.1	733.9	6195.2	699.7	4891	7.6
10679	10679 (2019-09-29)60sec.agd	60	0	0		9/30/2019	Monday	1	0	0	0	0	0	0	0	0	0	0	482	375	51	1	1	52.97%	41.21%	5.60%	0.11%	0.11%	53	5.82%	3.3	412311	308575	673295	453.1	339.1	739.9	10733	2118	4479	453.1	339.1	739.9	847670.4	974.8	11439.9	931.5	10639	11.7
10679	10679 (2019-09-29)60sec.agd	60	0	0		10/2/2019	Wednesday	3	0	0	0	0	0	0	0	0	0	0	409	405	57	4	0	46.74%	46.29%	6.51%	0.46%	0.00%	61	6.97%	3.6	438272	321153	650145	500.9	367	743	9226	5058	4864	500.9	367	743	847295.8	1015.0	9954.6	968.3	9754	11.1
10679	10679 (2019-09-29)60sec.agd	60	0	0		10/3/2019	Thursday	4	1	1	1	43	335538	1	1	1	43	335538	375	405	40	43	0	43.45%	46.93%	4.63%	4.98%	0.00%	83	9.62%	5.5	739046	419823	865709	856.4	486.5	1003.1	8624	2986	5726	856.4	486.5	1003.1	1213215.7	1487.7	10538.4	1405.8	17116	19.8
10679	10679 (2019-09-29)60sec.agd	60	0	0		10/4/2019	Friday	5	1	1	1	11	28879	1	1	1	11	28879	306	313	72	0	0	44.28%	45.30%	10.42%	0.00%	0.00%	72	10.42%	5.5	441205	296376	599834	638.5	428.9	868.1	4334	2244	4864	638.5	428.9	868.1	801437.1	1194.6	5865.8	1159.8	10684	15.5
10100	10100 (2019-03-24)60sec.agd	60	0	0		3/25/2019	Monday	1	1	1	1	37	111931	1	1	1	37	111931	321	357	49	0	0	44.15%	49.11%	6.74%	0.00%	0.00%	49	6.74%	3.3	361947	309340	448211	497.9	425.5	616.5	3890	2559	3565	497.9	425.5	616.5	653903.6	969.8	5402.5	899.5	8053	11.1
10100	10100 (2019-03-24)60sec.agd	60	0	0		3/26/2019	Tuesday	2	0	0	0	0	0	0	0	0	0	0	479	400	14	0	0	53.64%	44.79%	1.57%	0.00%	0.00%	14	1.57%	0.9	291929	262393	506437	326.9	293.8	567.1	2869	2640	3512	326.9	293.8	567.1	640742.6	771.3	4194.4	717.5	4703	5.3
10100	10100 (2019-03-24)60sec.agd	60	0	0		3/28/2019	Thursday	4	3	3	3	58	154340	3	3	3	58	154340	185	457	113	0	0	24.50%	60.53%	14.97%	0.00%	0.00%	113	14.97%	8.1	648159	389906	853149	858.5	516.4	1130	3779	2841	3777	858.5	516.4	1130	1140175.4	1581.3	5199.4	1510.2	10664	14.1
10100	10100 (2019-03-24)60sec.agd	60	0	0		3/30/2019	Saturday	6	2	2	2	25	86873	2	2	2	25	86873	493	216	27	0	0	66.98%	29.35%	3.67%	0.00%	0.00%	27	3.67%	2.1	192339	215237	222616	261.3	292.4	302.5	3990	2331	2780	261.3	292.4	302.5	364525.9	548.9	4706.2	495.3	5970	8.1
10032	10032 (2019-03-03)60sec.agd	60	0	0		3/5/2019	Tuesday	2	0	0	0	0	0	0	0	0	0	0	292	407	47	2	0	39.04%	54.41%	6.28%	0.27%	0.00%	49	6.55%	3.8	399534	415126	657914	534.1	555	879.6	6814	3616	5963	534.1	555	879.6	874532.9	1229.0	8092.3	1169.2	9553	12.8
10032	10032 (2019-03-03)60sec.agd	60	0	0		3/7/2019	Thursday	4	0	0	0	0	0	0	0	0	0	0	324	384	34	0	0	43.67%	51.75%	4.58%	0.00%	0.00%	34	4.58%	2.6	295037	405536	568971	397.6	546.5	766.8	5083	3197	4909	397.6	546.5	766.8	758442	1071.2	7476.2	1022.2	8894	12
10032	10032 (2019-03-03)60sec.agd	60	0	0		3/8/2019	Friday	5	3	3	3	53	158209	3	3	3	53	158209	257	308	93	3	0	38.88%	46.60%	14.07%	0.45%	0.00%	96	14.52%	8	489356	467224	560403	740.3	706.8	847.8	6307	3204	3570	740.3	706.8	847.8	878532.3	1390.8	6975.5	1329.1	14075	21.3
10032	10032 (2019-03-03)60sec.agd	60	0	0		3/9/2019	Saturday	6	0	0	0	0	0	0	0	0	0	0	353	267	12	0	0	55.85%	42.25%	1.90%	0.00%	0.00%	12	1.90%	1	147014	260311	301970	232.6	411.9	477.8	4256	2908	4065	232.6	411.9	477.8	424924.5	697.5	5776	672.3	4452	7
10791	10791 (2019-08-04)60sec.agd	60	0	0		8/5/2019	Monday	1	0	0	0	0	0	0	0	0	0	0	398	269	17	0	0	58.19%	39.33%	2.49%	0.00%	0.00%	17	2.49%	1.3	182554	294272	187283	266.9	430.2	273.8	4999	6171	2833	266.9	430.2	273.8	393696.5	634.7	6789.7	575.6	6524	9.5
10791	10791 (2019-08-04)60sec.agd	60	0	0		8/6/2019	Tuesday	2	0	0	0	0	0	0	0	0	0	0	456	316	34	0	0	56.58%	39.21%	4.22%	0.00%	0.00%	34	4.22%	2.3	294379	265948	323301	365.2	330	401.1	4677	3058	7176	365.2	330	401.1	511772.3	735.5	8425.2	635	10119	12.6
10791	10791 (2019-08-04)60sec.agd	60	0	0		8/7/2019	Wednesday	3	0	0	0	0	0	0	0	0	0	0	391	200	16	0	0	64.42%	32.95%	2.64%	0.00%	0.00%	16	2.64%	1.2	139442	236369	136728	229.7	389.4	225.3	3710	3385	1529	229.7	389.4	225.3	306608.7	539.2	5127.7	505.1	4779	7.9
10791	10791 (2019-08-04)60sec.agd	60	0	0		8/8/2019	Thursday	4	2	2	2	21	60578	2	2	2	21	60578	643	204	25	0	0	73.74%	23.39%	2.87%	0.00%	0.00%	25	2.87%	1.5	165063	199266	346743	189.3	228.5	397.6	3321	1720	2823	189.3	228.5	397.6	432647	543.8	4146.1	496.2	5970	6.8
10472	10472 (2019-10-27)60sec.agd	60	0	0		10/28/2019	Monday	1	0	0	0	0	0	0	0	0	0	0	464	235	12	0	0	65.26%	33.05%	1.69%	0.00%	0.00%	12	1.69%	0.9	160147	164496	257410	225.2	231.4	362	3872	2825	3577	225.2	231.4	362	344914.3	512.3	4668.4	485.1	3864	5.4
10472	10472 (2019-10-27)60sec.agd	60	0	0		10/29/2019	Tuesday	2	1	1	1	25	80712	1	1	1	25	80712	380	255	39	0	0	56.38%	37.83%	5.79%	0.00%	0.00%	39	5.79%	3.3	249916	238039	303994	370.8	353.2	451	4487	3714	3702	370.8	353.2	451	459927.1	723.9	5864.2	682.4	7524	11.2
10472	10472 (2019-10-27)60sec.agd	60	0	0		10/30/2019	Wednesday	3	1	1	1	29	117116	1	1	1	29	117116	495	201	39	0	0	67.35%	27.35%	5.31%	0.00%	0.00%	39	5.31%	2.8	253416	205673	310855	344.8	279.8	422.9	4512	2804	4704	344.8	279.8	422.9	450723.7	647.1	6411.1	613.2	6281	8.5
10472	10472 (2019-10-27)60sec.agd	60	0	0		10/31/2019	Thursday	4	0	0	0	0	0	0	0	0	0	0	366	306	25	0	0	52.51%	43.90%	3.59%	0.00%	0.00%	25	3.59%	1.9	264534	222384	344681	379.5	319.1	494.5	3918	3397	3266	379.5	319.1	494.5	488096.2	735.6	5291.7	700.3	6555	9.4
10253	10253 (2019-06-09)60sec.agd	60	0	0		6/10/2019	Monday	1	0	0	0	0	0	0	0	0	0	0	1062	131	2	0	0	88.87%	10.96%	0.17%	0.00%	0.00%	2	0.17%	0.1	59083	187464	199502	49.4	156.9	166.9	2347	2587	2888	49.4	156.9	166.9	280061.8	256.0	4532.3	234.4	1704	1.4
10253	10253 (2019-06-09)60sec.agd	60	0	0		6/11/2019	Tuesday	2	0	0	0	0	0	0	0	0	0	0	602	185	2	0	0	76.30%	23.45%	0.25%	0.00%	0.00%	2	0.25%	0.1	109693	200024	227481	139	253.5	288.3	2842	2634	3437	139	253.5	288.3	322164.2	441.3	5179.6	408.3	5816	7.4
10253	10253 (2019-06-09)60sec.agd	60	0	0		6/12/2019	Wednesday	3	0	0	0	0	0	0	0	0	0	0	538	134	0	0	0	80.06%	19.94%	0.00%	0.00%	0.00%	0	0.00%	0	53346	154902	255694	79.4	230.5	380.5	1829	2262	3313	79.4	230.5	380.5	303677.2	489.3	3911.5	451.9	2003	3
10253	10253 (2019-06-09)60sec.agd	60	0	0		6/14/2019	Friday	5	0	0	0	0	0	0	0	0	0	0	533	151	2	0	0	77.70%	22.01%	0.29%	0.00%	0.00%	2	0.29%	0.1	68141	127955	230925	99.3	186.5	336.6	2574	4005	4809	99.3	186.5	336.6	272657.4	419.3	6605.1	397.5	2593	3.8
10301	10301 (2019-07-21)60sec.agd	60	0	0		7/22/2019	Monday	1	4	4	4	65	190517	4	4	4	65	190517	537	252	101	0	0	60.34%	28.31%	11.35%	0.00%	0.00%	101	11.35%	6.3	437916	335136	461038	492	376.6	518	3770	2557	3071	492	376.6	518	718778.5	842.6	5051.5	807.6	15972	17.9
10301	10301 (2019-07-21)60sec.agd	60	0	0		7/23/2019	Tuesday	2	0	0	0	0	0	0	0	0	0	0	524	201	0	0	0	72.28%	27.72%	0.00%	0.00%	0.00%	0	0.00%	0	87360	135132	168988	120.5	186.4	233.1	1699	2714	2123	120.5	186.4	233.1	233343.9	339.3	3584.6	321.9	2343	3.2
10301	10301 (2019-07-21)60sec.agd	60	0	0		7/24/2019	Wednesday	3	1	1	1	13	32374	1	1	1	13	32374	432	440	32	0	0	47.79%	48.67%	3.54%	0.00%	0.00%	32	3.54%	2	298029	455914	555669	329.7	504.3	614.7	3297	1940	2761	329.7	504.3	614.7	778104.7	908.9	4223.2	860.7	10301	11.4
10301	10301 (2019-07-21)60sec.agd	60	0	0		7/26/2019	Friday	5	3	3	3	44	120978	3	3	3	44	120978	375	293	64	0	0	51.23%	40.03%	8.74%	0.00%	0.00%	64	8.74%	4.9	363310	343965	496330	496.3	469.9	678	3530	3580	4565	496.3	469.9	678	704733.7	1018.2	6312.4	962.8	12340	16.9
10896	10896 (2019-08-04)60sec.agd	60	0	0		8/5/2019	Monday	1	1	1	1	11	31508	1	1	1	11	31508	562	271	62	0	0	62.79%	30.28%	6.93%	0.00%	0.00%	62	6.93%	3.4	341587	292116	337398	381.7	326.4	377	4611	2454	4245	381.7	326.4	377	562006.1	660.7	6108.4	627.9	12412	13.9
10896	10896 (2019-08-04)60sec.agd	60	0	0		8/7/2019	Wednesday	3	0	0	0	0	0	0	0	0	0	0	638	209	49	0	0	71.21%	23.33%	5.47%	0.00%	0.00%	49	5.47%	3.1	260309	219756	268909	290.5	245.3	300.1	3919	2385	3196	290.5	245.3	300.1	434011	505.1	5252.5	484.4	9638	10.8
10896	10896 (2019-08-04)60sec.agd	60	0	0		8/8/2019	Thursday	4	0	0	0	0	0	0	0	0	0	0	420	193	34	0	0	64.91%	29.83%	5.26%	0.00%	0.00%	34	5.26%	3.1	194934	214862	181808	301.3	332.1	281	3629	3153	2707	301.3	332.1	281	342372.7	561.0	4886.1	529.2	7410	11.5
10896	10896 (2019-08-04)60sec.agd	60	0	0		8/10/2019	Saturday	6	0	0	0	0	0	0	0	0	0	0	410	170	37	0	0	66.45%	27.55%	6.00%	0.00%	0.00%	37	6.00%	3.1	214773	206998	239248	348.1	335.5	387.8	3472	3148	3662	348.1	335.5	387.8	382381	643.9	5462.9	619.7	7891	12.8
10777	10777 (2019-07-28)60sec.agd	60	0	0		7/29/2019	Monday	1	0	0	0	0	0	0	0	0	0	0	401	390	7	0	0	50.25%	48.87%	0.88%	0.00%	0.00%	7	0.88%	0.5	231599	502025	452987	290.2	629.1	567.7	3046	3067	4165	290.2	629.1	567.7	714747.8	924.3	6002.7	895.7	8801	11
10777	10777 (2019-07-28)60sec.agd	60	0	0		7/30/2019	Tuesday	2	0	0	0	0	0	0	0	0	0	0	476	485	7	0	0	49.17%	50.10%	0.72%	0.00%	0.00%	7	0.72%	0.4	258475	591096	537013	267	610.6	554.8	3799	3859	3782	267	610.6	554.8	839396.7	901.5	6251.4	867.1	10001	10.3
10777	10777 (2019-07-28)60sec.agd	60	0	0		8/1/2019	Thursday	4	0	0	0	0	0	0	0	0	0	0	494	391	10	0	0	55.20%	43.69%	1.12%	0.00%	0.00%	10	1.12%	0.6	272015	502578	471375	303.9	561.5	526.7	3142	3192	3275	303.9	561.5	526.7	740790.9	855.8	5218.6	827.7	10078	11.3
10777	10777 (2019-07-28)60sec.agd	60	0	0		8/2/2019	Friday	5	0	0	0	0	0	0	0	0	0	0	316	295	8	0	0	51.05%	47.66%	1.29%	0.00%	0.00%	8	1.29%	0.7	201601	338843	389121	325.7	547.4	628.6	3923	3890	3881	325.7	547.4	628.6	553960.9	924.6	6751.6	894.9	7231	11.7
10226	10226 (2019-06-09)60sec.agd	60	0	0		6/10/2019	Monday	1	0	0	0	0	0	0	0	0	0	0	597	291	5	0	0	66.85%	32.59%	0.56%	0.00%	0.00%	5	0.56%	0.3	201474	349783	315110	225.6	391.7	352.9	3584	3760	3217	225.6	391.7	352.9	512088.1	591.8	5347.2	573.4	6546	7.3
10226	10226 (2019-06-09)60sec.agd	60	0	0		6/11/2019	Tuesday	2	0	0	0	0	0	0	0	0	0	0	447	318	34	0	0	55.94%	39.80%	4.26%	0.00%	0.00%	34	4.26%	2.4	283189	488082	262815	354.4	610.9	328.9	4615	4502	3347	354.4	610.9	328.9	622488.4	826.6	5933.5	779.1	9680	12.1
10226	10226 (2019-06-09)60sec.agd	60	0	0		6/12/2019	Wednesday	3	0	0	0	0	0	0	0	0	0	0	474	243	8	0	0	65.38%	33.52%	1.10%	0.00%	0.00%	8	1.10%	0.6	169644	293349	248569	234	404.6	342.9	4524	3444	3393	234	404.6	342.9	420261	604.8	5610.6	579.7	6114	8.4
10226	10226 (2019-06-09)60sec.agd	60	0	0		6/13/2019	Thursday	4	0	0	0	0	0	0	0	0	0	0	423	466	7	0	0	47.21%	52.01%	0.78%	0.00%	0.00%	7	0.78%	0.4	260578	544474	503001	290.8	607.7	561.4	3363	2849	3220	290.8	607.7	561.4	785724.4	900.5	4849.5	876.9	9990	11.1
10230	10230 (2019-09-01)60sec.agd	60	0	0		9/1/2019	Sunday	7	0	0	0	0	0	0	0	0	0	0	396	227	6	0	0	62.96%	36.09%	0.95%	0.00%	0.00%	6	0.95%	0.5	136929	140783	218138	217.7	223.8	346.8	3584	4351	5055	217.7	223.8	346.8	293519.3	500.0	7517.4	466.6	3427	5.4
10230	10230 (2019-09-01)60sec.agd	60	0	0		9/3/2019	Tuesday	2	1	1	1	12	25059	1	1	1	12	25059	538	321	22	0	0	61.07%	36.44%	2.50%	0.00%	0.00%	22	2.50%	1.5	226630	207833	270524	257.2	235.9	307.1	3119	5022	4657	257.2	235.9	307.1	409559.5	502.3	6855	464.9	5670	6.4
10230	10230 (2019-09-01)60sec.agd	60	0	0		9/4/2019	Wednesday	3	0	0	0	0	0	0	0	0	0	0	446	217	24	0	0	64.92%	31.59%	3.49%	0.00%	0.00%	24	3.49%	2	192376	146530	195778	280	213.3	285	4978	3451	4630	280	213.3	285	311140.8	484.6	6118.9	452.9	5096	7.4
10230	10230 (2019-09-01)60sec.agd	60	0	0		9/6/2019	Friday	5	0	0	0	0	0	0	0	0	0	0	517	211	6	0	0	70.44%	28.75%	0.82%	0.00%	0.00%	6	0.82%	0.4	139691	151027	193787	190.3	205.8	264	2520	2163	2721	190.3	205.8	264	282623.7	408.4	3764	385	4202	5.7
10295	10295 (2019-07-28)60sec.agd	60	0	0		7/29/2019	Monday	1	0	0	0	0	0	0	0	0	0	0	552	318	30	0	0	61.33%	35.33%	3.33%	0.00%	0.00%	30	3.33%	1.9	244499	388116	291526	271.7	431.2	323.9	3836	2688	3742	271.7	431.2	323.9	543508.2	645.8	5995.2	603.9	9151	10.2
10295	10295 (2019-07-28)60sec.agd	60	0	0		7/30/2019	Tuesday	2	0	0	0	0	0	0	0	0	0	0	464	408	3	0	0	53.03%	46.63%	0.34%	0.00%	0.00%	3	0.34%	0.2	217749	484004	298063	248.9	553.1	340.6	2128	3502	2337	248.9	553.1	340.6	608700.3	735.6	3780.8	695.7	5382	6.2
10295	10295 (2019-07-28)60sec.agd	60	0	0		8/1/2019	Thursday	4	0	0	0	0	0	0	0	0	0	0	255	614	101	0	0	26.29%	63.30%	10.41%	0.00%	0.00%	101	10.41%	5.3	811468	1089367	1358098	836.6	1123.1	1400.1	4630	4025	4395	836.6	1123.1	1400.1	1920841.2	2030.0	6533.2	1980.2	14421	14.9
10295	10295 (2019-07-28)60sec.agd	60	0	0		8/2/2019	Friday	5	1	1	1	12	28254	1	1	1	12	28254	719	276	19	0	0	70.91%	27.22%	1.87%	0.00%	0.00%	19	1.87%	0.9	198840	275053	290337	196.1	271.3	286.3	3436	2787	3605	196.1	271.3	286.3	446639.8	477.3	5707	440.5	5259	5.2
10276	10276 (2019-03-31)60sec.agd	60	0	0		4/1/2019	Monday	1	1	1	1	11	43871	1	1	1	11	43871	157	463	49	1	0	23.43%	69.10%	7.31%	0.15%	0.00%	50	7.46%	3.8	494858	678096	558062	738.6	1012.1	832.9	5930	3690	2848	738.6	1012.1	832.9	1008033.6	1598.0	6417.4	1504.5	13166	19.7
10276	10276 (2019-03-31)60sec.agd	60	0	0		4/3/2019	Wednesday	3	0	0	0	0	0	0	0	0	0	0	157	485	49	0	0	22.72%	70.19%	7.09%	0.00%	0.00%	49	7.09%	3.8	543854	725029	507755	787.1	1049.2	734.8	5650	3875	5705	787.1	1049.2	734.8	1038874.1	1560.4	6374.4	1503.4	12966	18.8
10276	10276 (2019-03-31)60sec.agd	60	0	0		4/4/2019	Thursday	4	0	0	0	0	0	0	0	0	0	0	127	492	52	0	0	18.93%	73.32%	7.75%	0.00%	0.00%	52	7.75%	4	500206	718301	687906	745.5	1070.5	1025.2	5331	3434	2711	745.5	1070.5	1025.2	1113273.1	1751.1	5901.4	1659.1	14285	21.3
10276	10276 (2019-03-31)60sec.agd	60	0	0		4/5/2019	Friday	5	1	1	1	12	41828	1	1	1	12	41828	187	461	72	0	0	25.97%	64.03%	10.00%	0.00%	0.00%	72	10.00%	5.5	546309	686670	446088	758.8	953.7	619.6	5318	3671	3049	758.8	953.7	619.6	984359.5	1449.3	5963.6	1367.2	14297	19.9
10260	10260 (2019-06-16)60sec.agd	60	0	0		6/18/2019	Tuesday	2	3	3	3	53	146366	3	3	3	53	146366	477	210	58	0	0	64.03%	28.19%	7.79%	0.00%	0.00%	58	7.79%	4.5	276867	303008	358986	371.6	406.7	481.9	4379	2448	3028	371.6	406.7	481.9	545289	776.8	5445.3	731.9	8331	11.2
10260	10260 (2019-06-16)60sec.agd	60	0	0		6/19/2019	Wednesday	3	4	4	4	54	167320	4	4	4	54	167320	487	182	80	0	0	65.02%	24.30%	10.68%	0.00%	0.00%	80	10.68%	5.7	343124	288334	277164	458.1	385	370	4826	3154	2646	458.1	385	370	526963.4	744.1	5688.2	703.6	11351	15.2
10260	10260 (2019-06-16)60sec.agd	60	0	0		6/20/2019	Thursday	4	3	3	3	39	111735	3	3	3	39	111735	502	171	49	0	0	69.53%	23.68%	6.79%	0.00%	0.00%	49	6.79%	3.8	252056	213183	256873	349.1	295.3	355.8	4421	2527	2726	349.1	295.3	355.8	418285.7	609.3	5231.9	579.3	8724	12.1
10260	10260 (2019-06-16)60sec.agd	60	0	0		6/22/2019	Saturday	6	0	0	0	0	0	0	0	0	0	0	330	418	27	0	0	42.58%	53.94%	3.48%	0.00%	0.00%	27	3.48%	1.8	368683	327138	433828	475.7	422.1	559.8	3421	2075	2791	475.7	422.1	559.8	656622.5	897.3	4247.8	847.3	5915	7.6
10262	10262 (2019-06-16)60sec.agd	60	0	0		6/17/2019	Monday	1	2	2	2	26	53838	2	2	2	26	53838	582	213	42	0	0	69.53%	25.45%	5.02%	0.00%	0.00%	42	5.02%	2.8	240574	185222	357431	287.4	221.3	427	3322	2282	2719	287.4	221.3	427	468977.6	595.5	4232.3	560.3	8456	10.1
10262	10262 (2019-06-16)60sec.agd	60	0	0		6/18/2019	Tuesday	2	0	0	0	0	0	0	0	0	0	0	459	290	18	0	0	59.84%	37.81%	2.35%	0.00%	0.00%	18	2.35%	1.3	200575	217311	283269	261.5	283.3	369.3	3826	3441	3420	261.5	283.3	369.3	409506.7	567.9	5432	533.9	6186	8.1
10262	10262 (2019-06-16)60sec.agd	60	0	0		6/21/2019	Friday	5	0	0	0	0	0	0	0	0	0	0	546	200	0	0	0	73.19%	26.81%	0.00%	0.00%	0.00%	0	0.00%	0	88174	168959	183667	118.2	226.5	246.2	1760	1750	2369	118.2	226.5	246.2	264679.7	374.9	3153.8	354.8	4415	5.9
10262	10262 (2019-06-16)60sec.agd	60	0	0		6/22/2019	Saturday	6	0	0	0	0	0	0	0	0	0	0	625	244	13	0	0	70.86%	27.66%	1.47%	0.00%	0.00%	13	1.47%	0.8	148035	163510	221702	167.8	185.4	251.4	3068	2628	4343	167.8	185.4	251.4	312732.6	374.5	5858.4	354.6	4063	4.6
10720	10720 (2019-07-21)60sec.agd	60	0	0		7/23/2019	Tuesday	2	0	0	0	0	0	0	0	0	0	0	578	236	11	0	0	70.06%	28.61%	1.33%	0.00%	0.00%	11	1.33%	0.7	158531	211938	332281	192.2	256.9	402.8	3878	2757	4038	192.2	256.9	402.8	424806.4	543.3	5432	514.9	5647	6.8
10720	10720 (2019-07-21)60sec.agd	60	0	0		7/24/2019	Wednesday	3	0	0	0	0	0	0	0	0	0	0	441	287	9	0	0	59.84%	38.94%	1.22%	0.00%	0.00%	9	1.22%	0.6	172613	256541	377788	234.2	348.1	512.6	2921	2342	3930	234.2	348.1	512.6	488192.9	688.4	4680.5	662.4	7195	9.8
10720	10720 (2019-07-21)60sec.agd	60	0	0		7/26/2019	Friday	5	0	0	0	0	0	0	0	0	0	0	502	200	11	0	0	70.41%	28.05%	1.54%	0.00%	0.00%	11	1.54%	0.8	143402	222331	292635	201.1	311.8	410.4	2914	4530	3291	201.1	311.8	410.4	394500.3	583.7	5279.8	553.3	5320	7.5
10720	10720 (2019-07-21)60sec.agd	60	0	0		7/27/2019	Saturday	6	0	0	0	0	0	0	0	0	0	0	615	213	2	0	0	74.10%	25.66%	0.24%	0.00%	0.00%	2	0.24%	0.1	129979	235104	288057	156.6	283.3	347.1	2837	4485	4441	156.6	283.3	347.1	393884.8	488.5	6839.2	474.6	5779	7
10859	10859 (2019-10-13)60sec.agd	60	0	0		10/14/2019	Monday	1	0	0	0	0	0	0	0	0	0	0	578	250	1	0	0	69.72%	30.16%	0.12%	0.00%	0.00%	1	0.12%	0.1	95804	292227	205004	115.6	352.5	247.3	2257	2958	2388	115.6	352.5	247.3	369596.6	467.4	4052.5	445.8	3288	4
10859	10859 (2019-10-13)60sec.agd	60	0	0		10/15/2019	Tuesday	2	0	0	0	0	0	0	0	0	0	0	426	214	1	0	0	66.46%	33.39%	0.16%	0.00%	0.00%	1	0.16%	0.1	78294	252088	121046	122.1	393.3	188.8	3584	3458	3453	122.1	393.3	188.8	290397	466.9	6060.2	453	2745	4.3
10859	10859 (2019-10-13)60sec.agd	60	0	0		10/16/2019	Wednesday	3	0	0	0	0	0	0	0	0	0	0	685	280	0	0	0	70.98%	29.02%	0.00%	0.00%	0.00%	0	0.00%	0	89540	278518	156023	92.8	288.6	161.7	1691	2787	2010	92.8	288.6	161.7	331561.3	358.5	3511.4	343.6	3154	3.3
10859	10859 (2019-10-13)60sec.agd	60	0	0		10/17/2019	Thursday	4	0	0	0	0	0	0	0	0	0	0	644	262	5	0	0	70.69%	28.76%	0.55%	0.00%	0.00%	5	0.55%	0.3	122178	296129	246840	134.1	325.1	271	3365	3746	3818	134.1	325.1	271	404412.9	471.6	6069.7	443.9	4165	4.6
10255	10255 (2019-06-09)60sec.agd	60	0	0		6/10/2019	Monday	1	0	0	0	0	0	0	0	0	0	0	424	373	4	0	0	52.93%	46.57%	0.50%	0.00%	0.00%	4	0.50%	0.3	164514	322494	356375	205.4	402.6	444.9	3692	2559	2579	205.4	402.6	444.9	508006.3	665.0	4950	634.2	5700	7.1
10255	10255 (2019-06-09)60sec.agd	60	0	0		6/11/2019	Tuesday	2	0	0	0	0	0	0	0	0	0	0	310	390	38	0	0	42.01%	52.85%	5.15%	0.00%	0.00%	38	5.15%	2.9	361685	205350	274362	490.1	278.3	371.8	3738	2880	2848	490.1	278.3	371.8	498256.1	716.8	4570.7	675.1	4837	6.6
10255	10255 (2019-06-09)60sec.agd	60	0	0		6/13/2019	Thursday	4	0	0	0	0	0	0	0	0	0	0	324	287	8	0	0	52.34%	46.37%	1.29%	0.00%	0.00%	8	1.29%	0.6	193242	223054	295597	312.2	360.3	477.5	2767	2432	2751	312.2	360.3	477.5	417699.8	710.1	3728.5	674.8	3540	5.7
10255	10255 (2019-06-09)60sec.agd	60	0	0		6/14/2019	Friday	5	0	0	0	0	0	0	0	0	0	0	555	354	22	0	0	59.61%	38.02%	2.36%	0.00%	0.00%	22	2.36%	1.2	314375	263476	373000	337.7	283	400.6	3326	2165	3334	337.7	283	400.6	554418.8	622.3	4779.2	595.5	5341	5.7
10719	10719 (2019-08-18)60sec.agd	60	0	0		8/18/2019	Sunday	7	0	0	0	0	0	0	0	0	0	0	451	203	11	0	0	67.82%	30.53%	1.65%	0.00%	0.00%	11	1.65%	0.9	132625	304554	253037	199.4	458	380.5	3612	2828	2579	199.4	458	380.5	417576.6	662.0	4679.4	627.9	5672	8.5
10719	10719 (2019-08-18)60sec.agd	60	0	0		8/19/2019	Monday	1	2	2	2	44	141170	2	2	2	44	141170	338	341	72	0	0	45.01%	45.41%	9.59%	0.00%	0.00%	72	9.59%	5.1	412396	688114	427196	549.1	916.3	568.8	4682	3640	2244	549.1	916.3	568.8	908882.7	1290.0	5125.5	1210.2	15968	21.3
10719	10719 (2019-08-18)60sec.agd	60	0	0		8/21/2019	Wednesday	3	2	2	2	39	126900	2	2	2	39	126900	372	357	56	0	0	47.39%	45.48%	7.13%	0.00%	0.00%	56	7.13%	3.7	350493	549899	384852	446.5	700.5	490.3	4431	3104	2702	446.5	700.5	490.3	757195.7	1042.2	5293.5	964.6	13208	16.8
10719	10719 (2019-08-18)60sec.agd	60	0	0		8/23/2019	Friday	5	2	2	2	43	140244	2	2	2	43	140244	361	324	55	0	0	48.78%	43.78%	7.43%	0.00%	0.00%	55	7.43%	4.2	356418	609233	401718	481.6	823.3	542.9	4612	3759	2671	481.6	823.3	542.9	812142.8	1180.0	5362	1097.5	13416	18.1
10291	10291 (2019-07-14)60sec.agd	60	0	0		7/15/2019	Monday	1	0	0	0	0	0	0	0	0	0	0	512	474	17	0	0	51.05%	47.26%	1.69%	0.00%	0.00%	17	1.69%	0.9	267756	622617	486075	267	620.8	484.6	4495	3603	4217	267	620.8	484.6	834034.8	879.8	7139.3	831.5	7916	7.9
10291	10291 (2019-07-14)60sec.agd	60	0	0		7/16/2019	Tuesday	2	0	0	0	0	0	0	0	0	0	0	480	511	17	0	0	47.62%	50.69%	1.69%	0.00%	0.00%	17	1.69%	0.9	279369	584451	477275	277.2	579.8	473.5	3483	3499	4517	277.2	579.8	473.5	804625	874.6	5146.6	798.2	8353	8.3
10291	10291 (2019-07-14)60sec.agd	60	0	0		7/18/2019	Thursday	4	0	0	0	0	0	0	0	0	0	0	615	435	2	0	0	58.46%	41.35%	0.19%	0.00%	0.00%	2	0.19%	0.1	186995	579012	319023	177.8	550.4	303.3	2497	3491	1739	177.8	550.4	303.3	687020.9	687.0	4357.6	653.1	6606	6.3
10291	10291 (2019-07-14)60sec.agd	60	0	0		7/20/2019	Saturday	6	0	0	0	0	0	0	0	0	0	0	627	403	9	0	0	60.35%	38.79%	0.87%	0.00%	0.00%	9	0.87%	0.4	229148	594112	280057	220.5	571.8	269.5	3813	3491	3607	220.5	571.8	269.5	695636.3	720.4	5615.9	669.5	7132	6.9
10182	10182 (2019-05-05)60sec.agd	60	0	0		5/6/2019	Monday	1	0	0	0	0	0	0	0	0	0	0	598	247	8	0	0	70.11%	28.96%	0.94%	0.00%	0.00%	8	0.94%	0.5	144471	251162	217046	169.4	294.4	254.5	2368	2345	2431	169.4	294.4	254.5	362026.5	446.6	3486.1	424.4	5499	6.4
10182	10182 (2019-05-05)60sec.agd	60	0	0		5/7/2019	Tuesday	2	0	0	0	0	0	0	0	0	0	0	504	215	3	0	0	69.81%	29.78%	0.42%	0.00%	0.00%	3	0.42%	0.2	104917	253245	184324	145.3	350.8	255.3	3133	2914	5227	145.3	350.8	255.3	330327	481.4	6754.9	457.5	3885	5.4
10182	10182 (2019-05-05)60sec.agd	60	0	0		5/8/2019	Wednesday	3	1	1	1	15	36761	1	1	1	15	36761	691	241	16	0	0	72.89%	25.42%	1.69%	0.00%	0.00%	16	1.69%	0.9	143089	260163	230316	150.9	274.4	242.9	2753	2213	2414	150.9	274.4	242.9	375772.1	416.8	4143	396.4	5688	6
10182	10182 (2019-05-05)60sec.agd	60	0	0		5/9/2019	Thursday	4	1	1	1	24	61923	1	1	1	24	61923	614	212	26	0	0	72.07%	24.88%	3.05%	0.00%	0.00%	26	3.05%	1.7	170046	255724	246877	199.6	300.1	289.8	3056	2847	2753	199.6	300.1	289.8	394028.8	484.1	4727.2	462.5	6788	8
10182	10182 (2019-05-05)60sec.agd	60	0	0		5/11/2019	Saturday	6	1	1	1	10	23825	1	1	1	10	23825	428	202	13	0	0	66.56%	31.42%	2.02%	0.00%	0.00%	13	2.02%	1	128322	258641	223784	199.6	402.2	348	2955	3148	3706	199.6	402.2	348	365295.7	604.9	4855	568.1	5270	8.2
10894	10894 (2019-08-04)60sec.agd	60	0	0		8/5/2019	Monday	1	1	1	1	21	82363	1	1	1	21	82363	538	288	35	6	3	61.84%	33.10%	4.02%	0.69%	0.34%	44	5.06%	2.9	345744	380478	312777	397.4	437.3	359.5	10322	4261	5296	397.4	437.3	359.5	601773.9	739.6	11495.7	691.7	10241	11.8
10894	10894 (2019-08-04)60sec.agd	60	0	0		8/7/2019	Wednesday	3	4	4	4	71	222455	4	4	4	71	222455	342	279	106	0	0	47.04%	38.38%	14.58%	0.00%	0.00%	106	14.58%	7.6	519898	616702	404897	715.1	848.3	556.9	5104	4633	3766	715.1	848.3	556.9	902528	1291.5	7806.3	1241.4	17249	23.7
10894	10894 (2019-08-04)60sec.agd	60	0	0		8/8/2019	Thursday	4	0	0	0	0	0	0	0	0	0	0	479	198	15	0	0	69.22%	28.61%	2.17%	0.00%	0.00%	15	2.17%	1.3	157505	217191	213226	227.6	313.9	308.1	4511	3221	2580	227.6	313.9	308.1	342702.6	516.7	5729.4	495.2	6008	8.7
10894	10894 (2019-08-04)60sec.agd	60	0	0		8/9/2019	Friday	5	0	0	0	0	0	0	0	0	0	0	510	232	10	0	0	67.82%	30.85%	1.33%	0.00%	0.00%	10	1.33%	0.7	157660	225376	181409	209.7	299.7	241.2	4786	3061	2685	209.7	299.7	241.2	329484.8	464.8	5726	438.1	4944	6.6
10894	10894 (2019-08-04)60sec.agd	60	0	0		8/10/2019	Saturday	6	0	0	0	0	0	0	0	0	0	0	450	373	2	0	0	54.55%	45.21%	0.24%	0.00%	0.00%	2	0.24%	0.1	178231	357688	308337	216	433.6	373.7	2567	4224	3197	216	433.6	373.7	504756.1	633.5	5886.6	611.8	6396	7.8
10175	10175 (2019-09-01)60sec.agd	60	0	0		9/2/2019	Monday	1	1	1	1	13	29172	1	1	1	13	29172	567	211	13	0	0	71.68%	26.68%	1.64%	0.00%	0.00%	13	1.64%	0.9	130828	223002	168035	165.4	281.9	212.4	2828	2536	2771	165.4	281.9	212.4	308353.1	419.3	3920.2	389.8	5186	6.6
10175	10175 (2019-09-01)60sec.agd	60	0	0		9/3/2019	Tuesday	2	1	1	1	12	25751	1	1	1	12	25751	484	235	27	0	0	64.88%	31.50%	3.62%	0.00%	0.00%	27	3.62%	1.9	191674	283501	243120	256.9	380	325.9	2883	3066	2533	256.9	380	325.9	419784.6	620.3	4051	562.7	7960	10.7
10175	10175 (2019-09-01)60sec.agd	60	0	0		9/4/2019	Wednesday	3	0	0	0	0	0	0	0	0	0	0	468	241	1	0	0	65.92%	33.94%	0.14%	0.00%	0.00%	1	0.14%	0.1	112326	230194	166155	158.2	324.2	234	3801	3624	3363	158.2	324.2	234	305309.5	465.0	6236.2	430	3657	5.2
10175	10175 (2019-09-01)60sec.agd	60	0	0		9/5/2019	Thursday	4	0	0	0	0	0	0	0	0	0	0	464	204	3	0	0	69.15%	30.40%	0.45%	0.00%	0.00%	3	0.45%	0.2	95680	164162	204077	142.6	244.7	304.1	2520	3331	3022	142.6	244.7	304.1	278839.1	439.2	4247.7	415.6	3065	4.6
10175	10175 (2019-09-01)60sec.agd	60	0	0		9/7/2019	Saturday	6	0	0	0	0	0	0	0	0	0	0	434	259	0	0	0	62.63%	37.37%	0.00%	0.00%	0.00%	0	0.00%	0	150289	224134	198081	216.9	323.4	285.8	1811	2266	2322	216.9	323.4	285.8	334752	518.5	3218.3	483	5447	7.9
10621	10621 (2019-05-19)60sec.agd	60	0	0		5/20/2019	Monday	1	0	0	0	0	0	0	0	0	0	0	596	371	24	0	0	60.14%	37.44%	2.42%	0.00%	0.00%	24	2.42%	1.3	295128	370171	323570	297.8	373.5	326.5	4987	3215	2439	297.8	373.5	326.5	573432.3	615.1	5711.1	578.6	8326	8.4
10621	10621 (2019-05-19)60sec.agd	60	0	0		5/21/2019	Tuesday	2	0	0	0	0	0	0	0	0	0	0	428	224	25	0	0	63.22%	33.09%	3.69%	0.00%	0.00%	25	3.69%	1.6	210371	266058	244008	310.7	393	360.4	5144	2673	2533	310.7	393	360.4	417831	673.1	5885.5	617.2	6044	8.9
10621	10621 (2019-05-19)60sec.agd	60	0	0		5/22/2019	Wednesday	3	2	2	2	27	78102	2	2	2	27	78102	414	336	40	1	0	52.34%	42.48%	5.06%	0.13%	0.00%	41	5.18%	2.7	346632	388038	451458	438.2	490.6	570.7	5995	2842	4500	438.2	490.6	570.7	688869.8	914.1	7774.2	870.9	9685	12.2
10621	10621 (2019-05-19)60sec.agd	60	0	0		5/24/2019	Friday	5	1	1	1	12	37626	1	1	1	12	37626	537	294	41	1	0	61.51%	33.68%	4.70%	0.11%	0.00%	42	4.81%	2.6	322209	353328	337063	369.1	404.7	386.1	6246	3838	2387	369.1	404.7	386.1	585039.1	714.9	7074.9	670.1	9189	10.5
10621	10621 (2019-05-19)60sec.agd	60	0	0		5/25/2019	Saturday	6	0	0	0	0	0	0	0	0	0	0	382	261	12	0	0	58.32%	39.85%	1.83%	0.00%	0.00%	12	1.83%	0.9	167086	251788	246100	255.1	384.4	375.7	3934	2270	2082	255.1	384.4	375.7	389718	628.0	4604	595	4964	7.6
10622	10622 (2019-05-19)60sec.agd	60	0	0		5/20/2019	Monday	1	2	2	2	33	103005	2	2	2	33	103005	373	218	61	0	1	57.12%	33.38%	9.34%	0.00%	0.15%	62	9.49%	4.8	335925	301310	456431	514.4	461.4	699	9983	5412	7034	514.4	461.4	699	641843.1	1015.3	11984.4	982.9	8960	13.7
10622	10622 (2019-05-19)60sec.agd	60	0	0		5/21/2019	Tuesday	2	0	0	0	0	0	0	0	0	0	0	515	318	8	0	0	61.24%	37.81%	0.95%	0.00%	0.00%	8	0.95%	0.5	160766	239354	343407	191.2	284.6	408.3	3143	2039	2133	191.2	284.6	408.3	448402.1	552.4	4158.2	533.2	5349	6.4
10622	10622 (2019-05-19)60sec.agd	60	0	0		5/22/2019	Wednesday	3	1	1	1	24	64470	1	1	1	24	64470	436	350	44	0	0	52.53%	42.17%	5.30%	0.00%	0.00%	44	5.30%	2.9	298665	364894	479761	359.8	439.6	578	3661	3176	4398	359.8	439.6	578	672695.3	840.6	6058.1	810.5	8045	9.7
10622	10622 (2019-05-19)60sec.agd	60	0	0		5/23/2019	Thursday	4	0	0	0	0	0	0	0	0	0	0	362	370	38	4	0	46.77%	47.80%	4.91%	0.52%	0.00%	42	5.43%	3	324572	351727	481476	419.3	454.4	622.1	7188	5085	6678	419.3	454.4	622.1	678880	922.0	9778.2	877.1	7232	9.3
10622	10622 (2019-05-19)60sec.agd	60	0	0		5/24/2019	Friday	5	0	0	0	0	0	0	0	0	0	0	494	364	14	0	0	56.65%	41.74%	1.61%	0.00%	0.00%	14	1.61%	0.9	209471	264810	428366	240.2	303.7	491.2	3229	2288	4275	240.2	303.7	491.2	545435.5	646.1	5359.9	625.5	5799	6.7
10499	10499 (2019-09-29)60sec.agd	60	0	0		9/29/2019	Sunday	7	0	0	0	0	0	0	0	0	0	0	400	193	7	0	0	66.67%	32.17%	1.17%	0.00%	0.00%	7	1.17%	0.7	140013	44190	64488	233.4	73.7	107.5	2772	1184	1752	233.4	73.7	107.5	160359.3	282.8	3304.8	267.3	1853	3.1
10499	10499 (2019-09-29)60sec.agd	60	0	0		9/30/2019	Monday	1	1	1	1	10	22576	1	1	1	10	22576	307	365	46	0	0	42.76%	50.84%	6.41%	0.00%	0.00%	46	6.41%	3.5	363251	106483	210932	505.9	148.3	293.8	3897	1586	2918	505.9	148.3	293.8	433338.5	625.0	4660.1	603.5	5292	7.4
10499	10499 (2019-09-29)60sec.agd	60	0	0		10/2/2019	Wednesday	3	0	0	0	0	0	0	0	0	0	0	351	237	19	0	0	57.83%	39.04%	3.13%	0.00%	0.00%	19	3.13%	1.7	211440	65365	139036	348.3	107.7	229.1	4197	2416	2629	348.3	107.7	229.1	261362.7	465.4	4603.2	430.6	2225	3.7
10499	10499 (2019-09-29)60sec.agd	60	0	0		10/3/2019	Thursday	4	0	0	0	0	0	0	0	0	0	0	394	310	12	0	0	55.03%	43.30%	1.68%	0.00%	0.00%	12	1.68%	1	242845	82823	141563	339.2	115.7	197.7	4601	2544	2370	339.2	115.7	197.7	293041.7	441.7	4645.9	409.3	2697	3.8
10499	10499 (2019-09-29)60sec.agd	60	0	0		10/5/2019	Saturday	6	0	0	0	0	0	0	0	0	0	0	457	226	2	0	0	66.72%	32.99%	0.29%	0.00%	0.00%	2	0.29%	0.2	97132	104420	188107	141.8	152.4	274.6	2914	2374	2197	141.8	152.4	274.6	236055.9	361.4	4029.5	344.6	2703	3.9
10204	10204 (2019-03-24)60sec.agd	60	0	0		3/25/2019	Monday	1	1	1	1	10	39424	1	1	1	10	39424	336	351	45	0	0	45.90%	47.95%	6.15%	0.00%	0.00%	45	6.15%	3.2	397579	382060	396349	543.1	521.9	541.5	5099	3870	4022	543.1	521.9	541.5	679066.6	976.8	6088.3	927.7	9635	13.2
10204	10204 (2019-03-24)60sec.agd	60	0	0		3/26/2019	Tuesday	2	1	1	1	25	80188	1	1	1	25	80188	366	226	39	0	0	58.00%	35.82%	6.18%	0.00%	0.00%	39	6.18%	3.3	266231	303420	385251	421.9	480.9	610.5	4092	4145	7308	421.9	480.9	610.5	557997.3	955.4	8488.8	884.3	7845	12.4
10204	10204 (2019-03-24)60sec.agd	60	0	0		3/27/2019	Wednesday	3	0	0	0	0	0	0	0	0	0	0	298	381	20	0	0	42.63%	54.51%	2.86%	0.00%	0.00%	20	2.86%	1.5	285331	344666	331604	408.2	493.1	474.4	3605	3198	3130	408.2	493.1	474.4	556928.8	848.8	4743.6	796.8	7529	10.8
10204	10204 (2019-03-24)60sec.agd	60	0	0		3/29/2019	Friday	5	1	1	1	21	84879	1	1	1	21	84879	393	433	26	4	0	45.91%	50.58%	3.04%	0.47%	0.00%	30	3.50%	1.9	410544	317482	293097	479.6	370.9	342.4	7163	6448	3305	479.6	370.9	342.4	596026	743.5	7965.8	696.3	7157	8.4
10204	10204 (2019-03-24)60sec.agd	60	0	0		3/30/2019	Saturday	6	0	0	0	0	0	0	0	0	0	0	370	293	9	0	0	55.06%	43.60%	1.34%	0.00%	0.00%	9	1.34%	0.7	216837	346523	347063	322.7	515.7	516.5	2406	4735	5495	322.7	515.7	516.5	536236.1	833.0	7620.8	798	4460	6.6
10120	10120 (2019-05-05)60sec.agd	60	0	0		5/6/2019	Monday	1	0	0	0	0	0	0	0	0	0	0	537	230	1	0	0	69.92%	29.95%	0.13%	0.00%	0.00%	1	0.13%	0.1	118841	163745	270077	154.7	213.2	351.7	2022	1589	3008	154.7	213.2	351.7	337457	457.1	3850.2	439.4	3639	4.7
10120	10120 (2019-05-05)60sec.agd	60	0	0		5/7/2019	Tuesday	2	0	0	0	0	0	0	0	0	0	0	675	260	7	0	0	71.66%	27.60%	0.74%	0.00%	0.00%	7	0.74%	0.4	126007	250696	284600	133.8	266.1	302.1	2853	2496	1924	133.8	266.1	302.1	399654.1	444.2	3819.2	424.3	5232	5.6
10120	10120 (2019-05-05)60sec.agd	60	0	0		5/8/2019	Wednesday	3	0	0	0	0	0	0	0	0	0	0	574	287	2	0	0	66.51%	33.26%	0.23%	0.00%	0.00%	2	0.23%	0.1	128846	190890	298760	149.3	221.2	346.2	2772	1719	2804	149.3	221.2	346.2	377223.8	455.3	3793.7	437.1	4253	4.9
10120	10120 (2019-05-05)60sec.agd	60	0	0		5/9/2019	Thursday	4	0	0	0	0	0	0	0	0	0	0	586	336	0	0	0	63.56%	36.44%	0.00%	0.00%	0.00%	0	0.00%	0	160044	190103	304593	173.6	206.2	330.4	1932	1631	2601	173.6	206.2	330.4	393103.2	446.4	3223.7	426.4	4365	4.7
10120	10120 (2019-05-05)60sec.agd	60	0	0		5/11/2019	Saturday	6	0	0	0	0	0	0	0	0	0	0	699	162	1	0	0	81.09%	18.79%	0.12%	0.00%	0.00%	1	0.12%	0.1	64699	97573	150292	75.1	113.2	174.4	3930	2489	2190	75.1	113.2	174.4	190510.2	235.2	5013.3	221	1957	2.3
10041	10041 (2019-03-03)60sec.agd	60	0	0		3/4/2019	Monday	1	0	0	0	0	0	0	0	0	0	0	552	246	25	0	0	67.07%	29.89%	3.04%	0.00%	0.00%	25	3.04%	1.5	212618	297763	248531	258.3	361.8	302	4437	4833	6226	258.3	361.8	302	442308.6	574.5	9044.8	537.4	5731	7
10041	10041 (2019-03-03)60sec.agd	60	0	0		3/6/2019	Wednesday	3	1	1	1	22	56637	1	1	1	22	56637	449	150	40	0	0	70.27%	23.47%	6.26%	0.00%	0.00%	40	6.26%	3.3	194507	220850	94896	304.4	345.6	148.5	4387	2086	1329	304.4	345.6	148.5	309213.4	523.8	4770.8	483.9	6319	9.9
10041	10041 (2019-03-03)60sec.agd	60	0	0		3/7/2019	Thursday	4	1	1	1	19	60651	1	1	1	19	60651	637	171	51	0	0	74.16%	19.91%	5.94%	0.00%	0.00%	51	5.94%	3.2	263379	281471	151931	306.6	327.7	176.9	4831	3532	3917	306.6	327.7	176.9	414339.8	525.5	5842.8	482.4	8428	9.8
10041	10041 (2019-03-03)60sec.agd	60	0	0		3/8/2019	Friday	5	0	0	0	0	0	0	0	0	0	0	443	329	18	0	0	56.08%	41.65%	2.28%	0.00%	0.00%	18	2.28%	1.3	250068	407634	271839	316.5	516	344.1	4304	4939	5427	316.5	516	344.1	550087.2	733.2	8150.3	696.3	9379	11.9
10041	10041 (2019-03-03)60sec.agd	60	0	0		3/9/2019	Saturday	6	2	2	2	29	87422	2	2	2	29	87422	429	372	46	0	0	50.65%	43.92%	5.43%	0.00%	0.00%	46	5.43%	2.9	323828	466414	290493	382.3	550.7	343	4781	2926	3514	382.3	550.7	343	637803.1	812.7	5349.4	753	10654	12.6
11004	11004 (2019-06-02)60sec.agd	60	0	0		6/3/2019	Monday	1	0	0	0	0	0	0	0	0	0	0	565	176	15	0	0	74.74%	23.28%	1.98%	0.00%	0.00%	15	1.98%	1.1	170771	285181	321546	225.9	377.2	425.3	2708	4940	5413	225.9	377.2	425.3	462474.6	635.3	7493.6	611.7	5571	7.4
11004	11004 (2019-06-02)60sec.agd	60	0	0		6/4/2019	Tuesday	2	0	0	0	0	0	0	0	0	0	0	717	260	15	0	0	72.28%	26.21%	1.51%	0.00%	0.00%	15	1.51%	0.9	240960	394960	465661	242.9	398.1	469.4	3922	3608	4647	242.9	398.1	469.4	656426.1	685.8	6078.2	661.7	7106	7.2
11004	11004 (2019-06-02)60sec.agd	60	0	0		6/5/2019	Wednesday	3	0	0	0	0	0	0	0	0	0	0	581	186	5	0	0	75.26%	24.09%	0.65%	0.00%	0.00%	5	0.65%	0.3	150174	201556	315770	194.5	261.1	409	2925	3823	4204	194.5	261.1	409	403593.5	549.7	5759.3	522.8	4440	5.8
11004	11004 (2019-06-02)60sec.agd	60	0	0		6/6/2019	Thursday	4	0	0	0	0	0	0	0	0	0	0	636	218	8	0	0	73.78%	25.29%	0.93%	0.00%	0.00%	8	0.93%	0.5	181031	264268	359345	210	306.6	416.9	3228	3538	3893	210	306.6	416.9	481392.4	573.8	6171.9	558.5	5422	6.3
11004	11004 (2019-06-02)60sec.agd	60	0	0		6/7/2019	Friday	5	0	0	0	0	0	0	0	0	0	0	542	270	5	0	0	66.34%	33.05%	0.61%	0.00%	0.00%	5	0.61%	0.3	196667	303258	373268	240.7	371.2	456.9	2386	3175	4021	240.7	371.2	456.9	519588.6	653.6	5277	636	5782	7.1
10529	10529 (2019-09-29)60sec.agd	60	0	0		9/29/2019	Sunday	7	0	0	0	0	0	0	0	0	0	0	530	124	4	0	0	80.55%	18.84%	0.61%	0.00%	0.00%	4	0.61%	0.3	57636	101607	160708	87.6	154.4	244.2	2406	1829	2598	87.6	154.4	244.2	198678	314.6	3602.8	301.9	2249	3.4
10529	10529 (2019-09-29)60sec.agd	60	0	0		9/30/2019	Monday	1	0	0	0	0	0	0	0	0	0	0	486	245	10	0	0	65.59%	33.06%	1.35%	0.00%	0.00%	10	1.35%	0.7	132528	237457	415203	178.9	320.5	560.3	3936	2370	2894	178.9	320.5	560.3	496329.6	696.2	4915.2	669.8	5297	7.1
10529	10529 (2019-09-29)60sec.agd	60	0	0		10/1/2019	Tuesday	2	0	0	0	0	0	0	0	0	0	0	786	174	10	0	0	81.03%	17.94%	1.03%	0.00%	0.00%	10	1.03%	0.6	115229	184769	170695	118.8	190.5	176	3382	2823	2233	118.8	190.5	176	276684.1	306.1	4531.8	285.2	4765	4.9
10529	10529 (2019-09-29)60sec.agd	60	0	0		10/3/2019	Thursday	4	0	0	0	0	0	0	0	0	0	0	799	218	2	0	0	78.41%	21.39%	0.20%	0.00%	0.00%	2	0.20%	0.1	94574	246250	342253	92.8	241.7	335.9	2764	2850	3405	92.8	241.7	335.9	432111.6	440.4	4767.3	424.1	3960	3.9
10529	10529 (2019-09-29)60sec.agd	60	0	0		10/5/2019	Saturday	6	0	0	0	0	0	0	0	0	0	0	607	195	4	0	0	75.31%	24.19%	0.50%	0.00%	0.00%	4	0.50%	0.3	106185	150062	232548	131.7	186.2	288.5	2400	1712	2800	131.7	186.2	288.5	296432.8	385.4	3928.1	367.8	4000	5
10587	10587 (2019-05-19)60sec.agd	60	0	0		5/19/2019	Sunday	7	0	0	0	0	0	0	0	0	0	0	415	193	10	0	0	67.15%	31.23%	1.62%	0.00%	0.00%	10	1.62%	0.9	145880	178300	265344	236.1	288.5	429.4	3530	3513	3838	236.1	288.5	429.4	351396.2	593.3	6239.8	568.6	4555	7.4
10587	10587 (2019-05-19)60sec.agd	60	0	0		5/22/2019	Wednesday	3	0	0	0	0	0	0	0	0	0	0	479	527	39	0	0	45.84%	50.43%	3.73%	0.00%	0.00%	39	3.73%	2.2	433023	503096	766838	414.4	481.4	733.8	3300	2553	3506	414.4	481.4	733.8	1014226.3	1018.5	5164	970.6	12034	11.5
10587	10587 (2019-05-19)60sec.agd	60	0	0		5/23/2019	Thursday	4	0	0	0	0	0	0	0	0	0	0	365	346	64	0	0	47.10%	44.65%	8.26%	0.00%	0.00%	64	8.26%	4.3	426029	404580	573091	549.7	522	739.5	4146	3143	2950	549.7	522	739.5	820742.9	1102.7	5313.6	1059	11116	14.3
10587	10587 (2019-05-19)60sec.agd	60	0	0		5/24/2019	Friday	5	0	0	0	0	0	0	0	0	0	0	297	377	37	0	0	41.77%	53.02%	5.20%	0.00%	0.00%	37	5.20%	2.8	331878	340003	596503	466.8	478.2	839	3856	2220	3207	466.8	478.2	839	762601.4	1136.8	5118.6	1072.6	7197	10.1
10587	10587 (2019-05-19)60sec.agd	60	0	0		5/25/2019	Saturday	6	0	0	0	0	0	0	0	0	0	0	467	328	22	0	0	57.16%	40.15%	2.69%	0.00%	0.00%	22	2.69%	1.4	255206	266231	388345	312.4	325.9	475.3	3127	2351	3522	312.4	325.9	475.3	535556.6	683.4	4256.8	655.5	7269	8.9
10105	10105 (2019-03-31)60sec.agd	60	0	0		4/1/2019	Monday	1	0	0	0	0	0	0	0	0	0	0	537	314	24	0	0	61.37%	35.89%	2.74%	0.00%	0.00%	24	2.74%	1.5	249646	389570	424819	285.3	445.2	485.5	3677	2300	3621	285.3	445.2	485.5	628139.4	769.4	4386.5	717.9	7494	8.6
10105	10105 (2019-03-31)60sec.agd	60	0	0		4/2/2019	Tuesday	2	0	0	0	0	0	0	0	0	0	0	546	242	40	0	0	65.94%	29.23%	4.83%	0.00%	0.00%	40	4.83%	2.7	239661	344336	351575	289.4	415.9	424.6	4278	2348	5306	289.4	415.9	424.6	547366.1	729.0	5612.3	661.1	9631	11.6
10105	10105 (2019-03-31)60sec.agd	60	0	0		4/3/2019	Wednesday	3	2	2	2	24	67688	2	2	2	24	67688	501	246	38	0	0	63.82%	31.34%	4.84%	0.00%	0.00%	38	4.84%	2.5	216087	384889	289174	275.3	490.3	368.4	3611	3970	3180	275.3	490.3	368.4	527688.1	740.6	5729.5	672.2	8150	10.4
10105	10105 (2019-03-31)60sec.agd	60	0	0		4/4/2019	Thursday	4	0	0	0	0	0	0	0	0	0	0	393	254	33	0	0	57.79%	37.35%	4.85%	0.00%	0.00%	33	4.85%	2.5	228322	332444	332168	335.8	488.9	488.5	3341	2341	3876	335.8	488.9	488.5	522480.2	848.7	4096.5	768.4	10331	15.2
10105	10105 (2019-03-31)60sec.agd	60	0	0		4/5/2019	Friday	5	0	0	0	0	0	0	0	0	0	0	477	278	34	0	0	60.46%	35.23%	4.31%	0.00%	0.00%	34	4.31%	2.4	227604	453261	300115	288.5	574.5	380.4	3780	3383	2207	288.5	574.5	380.4	589337	803.9	4518.7	746.9	9412	11.9
10211	10211 (2019-05-12)60sec.agd	60	0	0		5/12/2019	Sunday	7	0	0	0	0	0	0	0	0	0	0	364	242	11	0	0	59.00%	39.22%	1.78%	0.00%	0.00%	11	1.78%	1	136991	273784	258368	222	443.7	418.7	3110	2846	4023	222	443.7	418.7	400597.3	688.8	5584.7	649.3	5700	9.2
10211	10211 (2019-05-12)60sec.agd	60	0	0		5/13/2019	Monday	1	1	1	1	13	30346	1	1	1	13	30346	461	406	15	0	0	52.27%	46.03%	1.70%	0.00%	0.00%	15	1.70%	0.9	208086	306298	372236	235.9	347.3	422	2850	2464	2424	235.9	347.3	422	525050.4	621.3	4199	595.3	6406	7.3
10211	10211 (2019-05-12)60sec.agd	60	0	0		5/15/2019	Wednesday	3	1	1	1	40	137182	1	1	1	40	137182	456	321	70	0	0	53.84%	37.90%	8.26%	0.00%	0.00%	70	8.26%	4.7	360325	449555	410138	425.4	530.8	484.2	4066	3302	2762	425.4	530.8	484.2	707210.7	889.3	5223.4	835	11554	13.6
10211	10211 (2019-05-12)60sec.agd	60	0	0		5/16/2019	Thursday	4	0	0	0	0	0	0	0	0	0	0	360	270	9	0	0	56.34%	42.25%	1.41%	0.00%	0.00%	9	1.41%	0.8	149890	242769	228369	234.6	379.9	357.4	3671	2815	1917	234.6	379.9	357.4	365453.4	594.5	4623.5	571.9	4620	7.2
10211	10211 (2019-05-12)60sec.agd	60	0	0		5/17/2019	Friday	5	1	1	1	11	26067	1	1	1	11	26067	327	301	18	0	0	50.62%	46.59%	2.79%	0.00%	0.00%	18	2.79%	1.5	189011	254036	253908	292.6	393.2	393	3640	3147	2394	292.6	393.2	393	405867.9	658.8	4950.8	628.3	5044	7.8
10482	10482 (2019-11-03)60sec.agd	60	0	0		11/4/2019	Monday	1	0	0	0	0	0	0	0	0	0	0	567	270	12	0	0	66.78%	31.80%	1.41%	0.00%	0.00%	12	1.41%	0.8	164622	187074	252388	193.9	220.3	297.3	2406	2003	2724	193.9	220.3	297.3	354678.4	438.7	3514.1	417.8	5654	6.7
10482	10482 (2019-11-03)60sec.agd	60	0	0		11/5/2019	Tuesday	2	0	0	0	0	0	0	0	0	0	0	496	295	21	0	0	61.08%	36.33%	2.59%	0.00%	0.00%	21	2.59%	1.4	206720	187074	341080	254.6	230.4	420	3808	2304	2549	254.6	230.4	420	440528.6	570.9	4879.2	542.5	4607	5.7
10482	10482 (2019-11-03)60sec.agd	60	0	0		11/6/2019	Wednesday	3	1	1	1	12	28320	1	1	1	12	28320	564	376	27	0	0	58.32%	38.88%	2.79%	0.00%	0.00%	27	2.79%	1.6	278295	245517	339497	287.8	253.9	351.1	3666	2388	3581	287.8	253.9	351.1	502976.1	550.7	4428.4	520.1	5877	6.1
10482	10482 (2019-11-03)60sec.agd	60	0	0		11/7/2019	Thursday	4	2	2	2	25	55990	2	2	2	25	55990	529	232	33	0	0	66.62%	29.22%	4.16%	0.00%	0.00%	33	4.16%	2.1	227224	280363	300329	286.2	353.1	378.2	4344	4465	4600	286.2	353.1	378.2	469501.5	619.6	7743.8	591.3	6663	8.4
10482	10482 (2019-11-03)60sec.agd	60	0	0		11/8/2019	Friday	5	0	0	0	0	0	0	0	0	0	0	521	287	17	0	0	63.15%	34.79%	2.06%	0.00%	0.00%	17	2.06%	1.1	207938	239429	310496	252	290.2	376.4	2860	2272	5532	252	290.2	376.4	443815.5	566.9	6616.5	538	6249	7.6
10620	10620 (2019-05-19)60sec.agd	60	0	0		5/20/2019	Monday	1	0	0	0	0	0	0	0	0	0	0	530	386	38	0	0	55.56%	40.46%	3.98%	0.00%	0.00%	38	3.98%	2.2	360870	306339	435349	378.3	321.1	456.3	4308	8686	4510	378.3	321.1	456.3	643117	730.2	9592.8	674.1	8118	8.5
10620	10620 (2019-05-19)60sec.agd	60	0	0		5/21/2019	Tuesday	2	0	0	0	0	0	0	0	0	0	0	506	330	29	0	0	58.50%	38.15%	3.35%	0.00%	0.00%	29	3.35%	1.8	268403	221833	234283	310.3	256.5	270.8	4987	2431	3279	310.3	256.5	270.8	419688.7	529.8	5307.2	485.2	6016	7
10620	10620 (2019-05-19)60sec.agd	60	0	0		5/22/2019	Wednesday	3	2	2	2	32	80955	2	2	2	32	80955	501	263	45	0	0	61.93%	32.51%	5.56%	0.00%	0.00%	45	5.56%	3.2	282857	307779	397163	349.6	380.4	490.9	4217	3741	4747	349.6	380.4	490.9	576606	752.0	6744.7	712.7	8927	11
10620	10620 (2019-05-19)60sec.agd	60	0	0		5/24/2019	Friday	5	1	1	1	10	34306	1	1	1	10	34306	519	287	33	0	0	61.86%	34.21%	3.93%	0.00%	0.00%	33	3.93%	2.2	282689	361829	353689	336.9	431.3	421.6	4226	3134	4307	336.9	431.3	421.6	579594	733.8	5933.9	690.8	8607	10.3
10620	10620 (2019-05-19)60sec.agd	60	0	0		5/25/2019	Saturday	6	0	0	0	0	0	0	0	0	0	0	560	302	11	0	0	64.15%	34.59%	1.26%	0.00%	0.00%	11	1.26%	0.7	163270	164049	223925	187	187.9	256.5	3552	2254	2229	187	187.9	256.5	322042.8	405.5	4618.4	368.9	3564	4.1
10521	10521 (2019-10-06)60sec.agd	60	0	0		10/8/2019	Tuesday	2	0	0	0	0	0	0	0	0	0	0	652	178	12	0	0	77.43%	21.14%	1.43%	0.00%	0.00%	12	1.43%	0.8	130901	243270	190612	155.5	288.9	226.4	3500	2816	2723	155.5	288.9	226.4	335631.2	427.4	4306.6	398.6	5585	6.6
10521	10521 (2019-10-06)60sec.agd	60	0	0		10/9/2019	Wednesday	3	0	0	0	0	0	0	0	0	0	0	522	136	9	0	0	78.26%	20.39%	1.35%	0.00%	0.00%	9	1.35%	0.6	80904	164944	113634	121.3	247.3	170.4	3164	2734	1696	121.3	247.3	170.4	216020.1	348.1	4260.6	323.9	3525	5.3
10521	10521 (2019-10-06)60sec.agd	60	0	0		10/10/2019	Thursday	4	0	0	0	0	0	0	0	0	0	0	522	193	25	0	0	70.54%	26.08%	3.38%	0.00%	0.00%	25	3.38%	1.7	166080	243501	171295	224.4	329.1	231.5	5121	3660	3052	224.4	329.1	231.5	340906.6	497.4	5877.7	460.7	6412	8.7
10521	10521 (2019-10-06)60sec.agd	60	0	0		10/11/2019	Friday	5	0	0	0	0	0	0	0	0	0	0	647	171	19	0	0	77.30%	20.43%	2.27%	0.00%	0.00%	19	2.27%	1.3	140404	190759	182277	167.7	227.9	217.8	3391	3575	3650	167.7	227.9	217.8	298876.5	377.8	6071.4	357.1	5263	6.3
10521	10521 (2019-10-06)60sec.agd	60	0	0		10/12/2019	Saturday	6	0	0	0	0	0	0	0	0	0	0	388	334	1	0	0	53.67%	46.20%	0.14%	0.00%	0.00%	1	0.14%	0.1	182759	343810	251163	252.8	475.5	347.4	2611	2520	2099	252.8	475.5	347.4	463345.5	671.4	3367.3	640.9	6626	9.2
10814	10814 (2019-03-17)60sec.agd	60	0	0		3/17/2019	Sunday	7	0	0	0	0	0	0	0	0	0	0	392	217	0	0	0	64.37%	35.63%	0.00%	0.00%	0.00%	0	0.00%	0	86495	202341	238127	142	332.3	391	1717	2337	2267	142	332.3	391	324234.1	557.6	3050.5	532.4	2898	4.8
10814	10814 (2019-03-17)60sec.agd	60	0	0		3/19/2019	Tuesday	2	0	0	0	0	0	0	0	0	0	0	323	324	0	0	0	49.92%	50.08%	0.00%	0.00%	0.00%	0	0.00%	0	116706	338675	349856	180.4	523.5	540.7	1914	2213	2131	180.4	523.5	540.7	500719.7	800.6	3264.5	773.9	5039	7.8
10814	10814 (2019-03-17)60sec.agd	60	0	0		3/20/2019	Wednesday	3	0	0	0	0	0	0	0	0	0	0	450	355	1	0	0	55.83%	44.04%	0.12%	0.00%	0.00%	1	0.12%	0.1	129790	395425	493040	161	490.6	611.7	2148	2561	2453	161	490.6	611.7	645209.1	822.3	3351.6	800.5	4948	6.1
10814	10814 (2019-03-17)60sec.agd	60	0	0		3/21/2019	Thursday	4	0	0	0	0	0	0	0	0	0	0	322	366	2	0	0	46.67%	53.04%	0.29%	0.00%	0.00%	2	0.29%	0.2	180763	356937	428139	262	517.3	620.5	2288	2905	2823	262	517.3	620.5	585988.3	878.7	3929.1	849.3	4252	6.2
10814	10814 (2019-03-17)60sec.agd	60	0	0		4/27/2019	Saturday	6	0	0	0	0	0	0	0	0	0	0	540	83	2	0	0	86.40%	13.28%	0.32%	0.00%	0.00%	2	0.32%	0.2	53050	47186	49918	84.9	75.5	79.9	3820	3846	1860	84.9	75.5	79.9	86790.7	150.6	4944.8	138.9	1316	2.1
10508	10508 (2019-09-08)60sec.agd	60	0	0		9/8/2019	Sunday	7	0	0	0	0	0	0	0	0	0	0	415	211	14	0	0	64.84%	32.97%	2.19%	0.00%	0.00%	14	2.19%	1.2	164041	223133	121051	256.3	348.6	189.1	2848	2743	2770	256.3	348.6	189.1	302243.5	504.5	3954.2	472.3	6333	9.9
10508	10508 (2019-09-08)60sec.agd	60	0	0		9/9/2019	Monday	1	1	1	1	10	20415	1	1	1	10	20415	411	351	22	0	0	52.42%	44.77%	2.81%	0.00%	0.00%	22	2.81%	1.6	270813	356114	163987	345.4	454.2	209.2	2749	3328	4098	345.4	454.2	209.2	476496.2	650.0	5952	607.8	13539	17.3
10508	10508 (2019-09-08)60sec.agd	60	0	0		9/10/2019	Tuesday	2	2	2	2	20	40403	2	2	2	20	40403	581	322	44	0	0	61.35%	34.00%	4.65%	0.00%	0.00%	44	4.65%	2.6	305304	387610	234409	322.4	409.3	247.5	2338	2733	1977	322.4	409.3	247.5	546259.7	621.3	3685.9	576.8	15905	16.8
10508	10508 (2019-09-08)60sec.agd	60	0	0		9/11/2019	Wednesday	3	0	0	0	0	0	0	0	0	0	0	432	290	23	0	0	57.99%	38.93%	3.09%	0.00%	0.00%	23	3.09%	1.6	236096	315025	230761	316.9	422.9	309.7	2367	2746	2380	316.9	422.9	309.7	456325.2	657.3	3684.4	612.5	12502	16.8
10508	10508 (2019-09-08)60sec.agd	60	0	0		9/12/2019	Thursday	4	3	3	3	53	120281	3	3	3	53	120281	452	343	71	0	0	52.19%	39.61%	8.20%	0.00%	0.00%	71	8.20%	4.4	371158	426197	389160	428.6	492.1	449.4	2933	2401	2167	428.6	492.1	449.4	686183.4	868.6	3573.8	792.4	19794	22.9
10615	10615 (2019-05-19)60sec.agd	60	0	0		5/20/2019	Monday	1	0	0	0	0	0	0	0	0	0	0	484	118	1	0	0	80.27%	19.57%	0.17%	0.00%	0.00%	1	0.17%	0.1	47710	112585	187457	79.1	186.7	310.9	2032	2577	3084	79.1	186.7	310.9	223811.9	390.3	4503.4	371.2	1633	2.7
10615	10615 (2019-05-19)60sec.agd	60	0	0		5/21/2019	Tuesday	2	0	0	0	0	0	0	0	0	0	0	424	169	13	0	0	69.97%	27.89%	2.15%	0.00%	0.00%	13	2.15%	1.2	144521	201920	271101	238.5	333.2	447.4	3460	1922	2369	238.5	333.2	447.4	367632.6	660.7	3918.1	606.7	6455	10.7
10615	10615 (2019-05-19)60sec.agd	60	0	0		5/22/2019	Wednesday	3	0	0	0	0	0	0	0	0	0	0	474	270	10	0	0	62.86%	35.81%	1.33%	0.00%	0.00%	10	1.33%	0.7	175033	171703	244452	232.1	227.7	324.2	4412	2746	2205	232.1	227.7	324.2	346230.1	492.1	5324.4	459.2	5857	7.8
10615	10615 (2019-05-19)60sec.agd	60	0	0		5/23/2019	Thursday	4	0	0	0	0	0	0	0	0	0	0	652	255	23	0	0	70.11%	27.42%	2.47%	0.00%	0.00%	23	2.47%	1.4	195063	236640	334769	209.7	254.5	360	3493	2142	3070	209.7	254.5	360	454002.6	526.2	3955.4	488.2	6583	7.1
10615	10615 (2019-05-19)60sec.agd	60	0	0		5/24/2019	Friday	5	0	0	0	0	0	0	0	0	0	0	458	234	23	0	0	64.06%	32.73%	3.22%	0.00%	0.00%	23	3.22%	1.8	188602	191923	277745	263.8	268.4	388.5	3510	2737	3998	263.8	268.4	388.5	386713.6	586.9	4620.6	540.9	6940	9.7
10551	10551 (2019-06-09)60sec.agd	60	0	0		6/10/2019	Monday	1	0	0	0	0	0	0	0	0	0	0	523	377	4	0	0	57.85%	41.70%	0.44%	0.00%	0.00%	4	0.44%	0.3	188357	240841	588538	208.4	266.4	651	3262	4082	4502	208.4	266.4	651	663219.2	771.7	6897.2	733.6	5863	6.5
10551	10551 (2019-06-09)60sec.agd	60	0	0		6/11/2019	Tuesday	2	0	0	0	0	0	0	0	0	0	0	554	284	6	0	0	65.64%	33.65%	0.71%	0.00%	0.00%	6	0.71%	0.4	148609	356822	371728	176.1	422.8	440.4	2270	2615	2973	176.1	422.8	440.4	536272.6	686.0	4407.4	635.4	6422	7.6
10551	10551 (2019-06-09)60sec.agd	60	0	0		6/12/2019	Wednesday	3	1	1	1	13	37596	1	1	1	13	37596	652	308	22	0	0	66.40%	31.36%	2.24%	0.00%	0.00%	22	2.24%	1.2	189686	372295	359155	193.2	379.1	365.7	3224	2749	2998	193.2	379.1	365.7	550977.9	633.4	4525.9	561.1	8404	8.6
10551	10551 (2019-06-09)60sec.agd	60	0	0		6/13/2019	Thursday	4	0	0	0	0	0	0	0	0	0	0	584	375	6	0	0	60.52%	38.86%	0.62%	0.00%	0.00%	6	0.62%	0.4	191048	461094	509071	198	477.8	527.5	2533	2887	3253	198	477.8	527.5	712923.8	795.8	4227.9	738.8	7211	7.5
10551	10551 (2019-06-09)60sec.agd	60	0	0		6/14/2019	Friday	5	0	0	0	0	0	0	0	0	0	0	681	314	4	0	0	68.17%	31.43%	0.40%	0.00%	0.00%	4	0.40%	0.2	161681	455475	555496	161.8	455.9	556.1	2678	3279	3207	161.8	455.9	556.1	736324.7	807.2	4129.7	737.1	6391	6.4
11058	11058 (2019-09-29)60sec.agd	60	0	0		9/30/2019	Monday	1	1	1	1	17	51964	1	1	1	17	51964	614	196	19	0	0	74.07%	23.64%	2.29%	0.00%	0.00%	19	2.29%	1.3	155748	165339	215340	187.9	199.4	259.8	3275	1571	2297	187.9	199.4	259.8	312994.8	411.3	4046.9	377.6	5772	7
11058	11058 (2019-09-29)60sec.agd	60	0	0		10/1/2019	Tuesday	2	1	1	1	15	47924	1	1	1	15	47924	625	160	22	0	0	77.45%	19.83%	2.73%	0.00%	0.00%	22	2.73%	1.5	136744	105521	161255	169.4	130.8	199.8	3546	1450	2318	169.4	130.8	199.8	236298.1	317.4	4335.1	292.8	4766	5.9
11058	11058 (2019-09-29)60sec.agd	60	0	0		10/3/2019	Thursday	4	0	0	0	0	0	0	0	0	0	0	623	172	2	0	0	78.17%	21.58%	0.25%	0.00%	0.00%	2	0.25%	0.1	84928	98005	158214	106.6	123	198.5	2202	1489	2090	106.6	123	198.5	204571.3	270.9	2707.6	256.7	3165	4
11058	11058 (2019-09-29)60sec.agd	60	0	0		10/8/2019	Tuesday	2	0	0	0	0	0	0	0	0	0	0	664	177	9	0	0	78.12%	20.82%	1.06%	0.00%	0.00%	9	1.06%	0.6	100721	134229	211244	118.5	157.9	248.5	3318	1714	2165	118.5	157.9	248.5	269789.1	341.8	3880.5	317.4	4125	4.9
11058	11058 (2019-09-29)60sec.agd	60	0	0		10/11/2019	Friday	5	0	0	0	0	0	0	0	0	0	0	612	170	13	0	0	76.98%	21.38%	1.64%	0.00%	0.00%	13	1.64%	0.9	119838	132259	186069	150.7	166.4	234	3435	1594	2199	150.7	166.4	234	257828	350.4	3956.4	324.3	4467	5.6
10706	10706 (2019-08-25)60sec.agd	60	0	0		8/25/2019	Sunday	7	0	0	0	0	0	0	0	0	0	0	445	165	1	0	0	72.83%	27.00%	0.16%	0.00%	0.00%	1	0.16%	0.1	74896	159130	79677	122.6	260.4	130.4	1954	2679	2067	122.6	260.4	130.4	193080.8	336.3	3318.5	316	2277	3.7
10706	10706 (2019-08-25)60sec.agd	60	0	0		8/26/2019	Monday	1	0	0	0	0	0	0	0	0	0	0	822	255	2	0	0	76.18%	23.63%	0.19%	0.00%	0.00%	2	0.19%	0.1	138171	285965	196604	128.1	265	182.2	2151	2851	2370	128.1	265	182.2	373524.2	366.9	3895.7	346.2	4458	4.1
10706	10706 (2019-08-25)60sec.agd	60	0	0		8/27/2019	Tuesday	2	0	0	0	0	0	0	0	0	0	0	781	282	0	0	0	73.47%	26.53%	0.00%	0.00%	0.00%	0	0.00%	0	106224	258792	186651	99.9	243.5	175.6	1332	2064	2955	99.9	243.5	175.6	336296.6	344.2	3196.6	316.4	1885	1.8
10706	10706 (2019-08-25)60sec.agd	60	0	0		8/28/2019	Wednesday	3	0	0	0	0	0	0	0	0	0	0	647	391	2	0	0	62.21%	37.60%	0.19%	0.00%	0.00%	2	0.19%	0.1	162611	276724	314800	156.4	266.1	302.7	2257	2946	2350	156.4	266.1	302.7	449574.9	469.5	3608.2	432.3	2624	2.5
10706	10706 (2019-08-25)60sec.agd	60	0	0		8/30/2019	Friday	5	0	0	0	0	0	0	0	0	0	0	361	243	1	0	0	59.67%	40.17%	0.17%	0.00%	0.00%	1	0.17%	0.1	111203	282908	273004	183.8	467.6	451.2	2083	2839	2831	183.8	467.6	451.2	408575.9	715.7	3705.7	675.3	3650	6
10465	10465 (2019-10-20)60sec.agd	60	0	0		10/22/2019	Tuesday	2	0	0	0	0	0	0	0	0	0	0	318	857	16	0	0	26.70%	71.96%	1.34%	0.00%	0.00%	16	1.34%	0.8	497885	942606	908460	418	791.4	762.8	3045	2660	2451	418	791.4	762.8	1400605.3	1218.8	3888.7	1176	16697	14
10465	10465 (2019-10-20)60sec.agd	60	0	0		10/23/2019	Wednesday	3	1	1	1	15	51264	1	1	1	15	51264	353	410	72	0	0	42.28%	49.10%	8.62%	0.00%	0.00%	72	8.62%	4.2	461433	637722	452822	552.6	763.7	542.3	4286	3603	2713	552.6	763.7	542.3	908106.6	1150.2	5465.1	1087.6	15255	18.3
10465	10465 (2019-10-20)60sec.agd	60	0	0		10/24/2019	Thursday	4	1	1	1	10	27021	1	1	1	10	27021	345	371	48	0	0	45.16%	48.56%	6.28%	0.00%	0.00%	48	6.28%	2.8	362723	443907	413313	474.8	581	541	4343	3513	2835	474.8	581	541	706717.1	992.2	5276.7	925	11023	14.4
10465	10465 (2019-10-20)60sec.agd	60	0	0		10/25/2019	Friday	5	3	3	3	33	77912	3	3	3	33	77912	304	607	125	0	0	29.34%	58.59%	12.07%	0.00%	0.00%	125	12.07%	6.6	762284	640446	915921	735.8	618.2	884.1	4725	2148	3403	735.8	618.2	884.1	1352833.8	1376.0	5565.2	1305.8	16398	15.8
10465	10465 (2019-10-20)60sec.agd	60	0	0		10/26/2019	Saturday	6	0	0	0	0	0	0	0	0	0	0	373	402	14	0	0	47.28%	50.95%	1.77%	0.00%	0.00%	14	1.77%	0.9	264496	457301	287206	335.2	579.6	364	3305	4129	2365	335.2	579.6	364	601306.6	806.0	4485.5	762.1	9127	11.6
10470	10470 (2019-10-27)60sec.agd	60	0	0		10/28/2019	Monday	1	1	1	1	42	159823	1	1	1	42	159823	630	189	44	4	0	72.66%	21.80%	5.07%	0.46%	0.00%	48	5.54%	3	273637	426885	188895	315.6	492.4	217.9	7238	3487	3780	315.6	492.4	217.9	541100.1	683.0	7816.7	624.1	10476	12.1
10470	10470 (2019-10-27)60sec.agd	60	0	0		10/29/2019	Tuesday	2	1	1	1	41	146709	1	1	1	41	146709	576	205	51	0	0	69.23%	24.64%	6.13%	0.00%	0.00%	51	6.13%	3.6	271767	368437	377099	326.6	442.8	453.2	5581	3253	3040	326.6	442.8	453.2	593133	768.8	6777.2	712.9	8610	10.3
10470	10470 (2019-10-27)60sec.agd	60	0	0		10/30/2019	Wednesday	3	2	2	2	42	177591	2	2	2	42	177591	629	154	49	7	0	74.97%	18.36%	5.84%	0.83%	0.00%	56	6.67%	3.7	307571	321349	208612	366.6	383	248.6	7343	6183	2543	366.6	383	248.6	491308.5	644.7	8666.1	585.6	9704	11.6
10470	10470 (2019-10-27)60sec.agd	60	0	0		10/31/2019	Thursday	4	0	0	0	0	0	0	0	0	0	0	653	137	1	0	0	82.55%	17.32%	0.13%	0.00%	0.00%	1	0.13%	0.1	63747	158370	103418	80.6	200.2	130.7	2638	2528	3656	80.6	200.2	130.7	199599.6	271.4	4932.5	252.3	2422	3.1
10470	10470 (2019-10-27)60sec.agd	60	0	0		11/1/2019	Friday	5	0	0	0	0	0	0	0	0	0	0	702	283	18	0	0	69.99%	28.22%	1.79%	0.00%	0.00%	18	1.79%	1.1	166462	235378	221139	166	234.7	220.5	3727	2931	2826	166	234.7	220.5	363338.5	404.9	4495.3	362.3	5219	5.2
10121	10121 (2019-05-05)60sec.agd	60	0	0		5/6/2019	Monday	1	0	0	0	0	0	0	0	0	0	0	513	298	20	0	0	61.73%	35.86%	2.41%	0.00%	0.00%	20	2.41%	1.3	247665	255052	488888	298	306.9	588.3	3803	2690	3969	298	306.9	588.3	604484	757.8	5659.2	727.4	6571	7.9
10121	10121 (2019-05-05)60sec.agd	60	0	0		5/7/2019	Tuesday	2	1	1	1	10	28038	1	1	1	10	28038	538	276	40	0	0	63.00%	32.32%	4.68%	0.00%	0.00%	40	4.68%	2.7	265268	306536	304038	310.6	358.9	356	4064	2437	3263	310.6	358.9	356	506725.3	638.8	4889.6	593.4	8407	9.8
10121	10121 (2019-05-05)60sec.agd	60	0	0		5/9/2019	Thursday	4	0	0	0	0	0	0	0	0	0	0	605	250	10	0	0	69.94%	28.90%	1.16%	0.00%	0.00%	10	1.16%	0.7	145777	260015	306208	168.5	300.6	354	4640	2529	2920	168.5	300.6	354	427343	520.4	5668.1	494	5106	5.9
10121	10121 (2019-05-05)60sec.agd	60	0	0		5/10/2019	Friday	5	2	2	2	28	74414	2	2	2	28	74414	475	207	40	0	0	65.79%	28.67%	5.54%	0.00%	0.00%	40	5.54%	2.9	223907	182837	338628	310.1	253.2	469	4864	2236	3717	310.1	253.2	469	445233.2	641.9	6092	616.7	6441	8.9
10121	10121 (2019-05-05)60sec.agd	60	0	0		5/11/2019	Saturday	6	0	0	0	0	0	0	0	0	0	0	346	274	6	0	0	55.27%	43.77%	0.96%	0.00%	0.00%	6	0.96%	0.5	156275	125992	215581	249.6	201.3	344.4	3658	1762	2401	249.6	201.3	344.4	294569.2	503.6	4171.7	470.6	3776	6
10129	10129 (2019-04-07)60sec.agd	60	0	0		4/8/2019	Monday	1	1	1	1	11	33431	1	1	1	11	33431	348	526	29	0	0	38.54%	58.25%	3.21%	0.00%	0.00%	29	3.21%	1.8	400068	651831	666320	443	721.9	737.9	4938	3138	3387	443	721.9	737.9	1014357.1	1179.2	5884.4	1123.3	14825	16.4
10129	10129 (2019-04-07)60sec.agd	60	0	0		4/9/2019	Tuesday	2	0	0	0	0	0	0	0	0	0	0	417	408	13	0	0	49.76%	48.69%	1.55%	0.00%	0.00%	13	1.55%	0.9	244780	468914	496376	292.1	559.6	592.3	3983	3411	3108	292.1	559.6	592.3	725387.3	898.4	4955.7	865.6	9394	11.2
10129	10129 (2019-04-07)60sec.agd	60	0	0		4/10/2019	Wednesday	3	0	0	0	0	0	0	0	0	0	0	442	354	27	0	0	53.71%	43.01%	3.28%	0.00%	0.00%	27	3.28%	1.8	243787	442632	330317	296.2	537.8	401.4	3715	4963	4115	296.2	537.8	401.4	603709	771.5	7433.8	733.5	9510	11.6
10129	10129 (2019-04-07)60sec.agd	60	0	0		4/11/2019	Thursday	4	1	1	1	13	33162	1	1	1	13	33162	391	304	38	0	0	53.34%	41.47%	5.18%	0.00%	0.00%	38	5.18%	2.7	287481	439559	314141	392.2	599.7	428.6	5399	6154	6054	392.2	599.7	428.6	611998.4	872.6	8541.3	834.9	9854	13.4
10129	10129 (2019-04-07)60sec.agd	60	0	0		4/13/2019	Saturday	6	0	0	0	0	0	0	0	0	0	0	363	421	4	0	0	46.07%	53.43%	0.51%	0.00%	0.00%	4	0.51%	0.3	220803	482926	397585	280.2	612.9	504.5	2256	2783	2779	280.2	612.9	504.5	663359.1	871.5	4010.3	841.8	9008	11.4
10111	10111 (2019-04-07)60sec.agd	60	0	0		4/8/2019	Monday	1	3	3	3	44	118484	3	3	3	44	118484	556	242	58	0	0	64.95%	28.27%	6.78%	0.00%	0.00%	58	6.78%	3.6	308162	220823	205993	360	258	240.6	3616	1794	2119	360	258	240.6	431462.3	576.6	3912	504	10535	12.3
10111	10111 (2019-04-07)60sec.agd	60	0	0		4/9/2019	Tuesday	2	2	2	2	29	89690	2	2	2	29	89690	513	299	29	0	0	61.00%	35.55%	3.45%	0.00%	0.00%	29	3.45%	1.9	208755	275736	255691	248.2	327.9	304	3821	2257	2164	248.2	327.9	304	430101	571.8	4288.6	511.4	8271	9.8
10111	10111 (2019-04-07)60sec.agd	60	0	0		4/10/2019	Wednesday	3	3	3	3	64	187065	3	3	3	64	187065	497	121	59	0	0	73.41%	17.87%	8.71%	0.00%	0.00%	59	8.71%	4.9	227551	165068	111654	336.1	243.8	164.9	3594	1932	1508	336.1	243.8	164.9	302479	528.0	3726.3	446.8	8416	12.4
10111	10111 (2019-04-07)60sec.agd	60	0	0		4/11/2019	Thursday	4	0	0	0	0	0	0	0	0	0	0	625	152	11	0	0	79.31%	19.29%	1.40%	0.00%	0.00%	11	1.40%	0.7	94053	152348	182808	119.4	193.3	232	2969	1771	2185	119.4	193.3	232	255880.1	362.1	3189.8	324.7	3836	4.9
10111	10111 (2019-04-07)60sec.agd	60	0	0		4/12/2019	Friday	5	2	2	2	29	76089	2	2	2	29	76089	551	175	62	0	0	69.92%	22.21%	7.87%	0.00%	0.00%	62	7.87%	4.1	267593	258816	217049	339.6	328.4	275.4	3407	2603	2229	339.6	328.4	275.4	430931.6	610.1	3957.5	546.9	11705	14.9
10581	10581 (2019-06-02)60sec.agd	60	0	0		6/4/2019	Tuesday	2	0	0	0	0	0	0	0	0	0	0	473	404	38	1	0	51.64%	44.10%	4.15%	0.11%	0.00%	39	4.26%	2.3	374704	281274	444583	409.1	307.1	485.4	5745	4446	4075	409.1	307.1	485.4	645888.7	730.1	6964.2	705.1	8383	9.2
10581	10581 (2019-06-02)60sec.agd	60	0	0		6/5/2019	Wednesday	3	0	0	0	0	0	0	0	0	0	0	395	237	30	0	0	59.67%	35.80%	4.53%	0.00%	0.00%	30	4.53%	2.5	240420	203458	335010	363.2	307.3	506.1	4109	2845	3127	363.2	307.3	506.1	459813.7	725.0	4944.3	694.6	7117	10.8
10581	10581 (2019-06-02)60sec.agd	60	0	0		6/6/2019	Thursday	4	0	0	0	0	0	0	0	0	0	0	461	261	34	0	0	60.98%	34.52%	4.50%	0.00%	0.00%	34	4.50%	2.6	255543	187516	302126	338	248	399.6	4423	3762	3705	338	248	399.6	437886.5	606.3	5729.8	579.2	6292	8.3
10581	10581 (2019-06-02)60sec.agd	60	0	0		6/7/2019	Friday	5	0	0	0	0	0	0	0	0	0	0	443	328	64	0	0	53.05%	39.28%	7.66%	0.00%	0.00%	64	7.66%	4.3	376605	296306	524824	451	354.9	628.5	5528	2260	4576	451	354.9	628.5	710681.9	889.6	7416.6	851.1	10653	12.8
10581	10581 (2019-06-02)60sec.agd	60	0	0		6/8/2019	Saturday	6	0	0	0	0	0	0	0	0	0	0	442	169	21	0	0	69.94%	26.74%	3.32%	0.00%	0.00%	21	3.32%	1.8	164109	140626	251289	259.7	222.5	397.6	3897	1753	3364	259.7	222.5	397.6	331441.7	550.3	4857.7	524.4	5222	8.3
10588	10588 (2019-06-02)60sec.agd	60	0	0		6/2/2019	Sunday	7	0	0	0	0	0	0	0	0	0	0	463	297	13	0	0	59.90%	38.42%	1.68%	0.00%	0.00%	13	1.68%	0.9	190628	265958	333439	246.6	344.1	431.4	3625	2336	2947	246.6	344.1	431.4	467176.9	645.8	4391.5	604.4	5684	7.4
10588	10588 (2019-06-02)60sec.agd	60	0	0		6/3/2019	Monday	1	1	1	1	45	108764	1	1	1	45	108764	680	267	50	0	0	68.20%	26.78%	5.02%	0.00%	0.00%	50	5.02%	2.8	260870	375643	336758	261.7	376.8	337.8	3053	2791	2789	261.7	376.8	337.8	567949.6	617.9	4087.5	569.7	10809	10.8
10588	10588 (2019-06-02)60sec.agd	60	0	0		6/4/2019	Tuesday	2	1	1	1	50	123309	1	1	1	50	123309	472	326	72	0	0	54.25%	37.47%	8.28%	0.00%	0.00%	72	8.28%	4.8	348600	403515	441402	400.7	463.8	507.4	3234	2903	3514	400.7	463.8	507.4	692229.8	854.4	4465.2	795.7	13890	16
10588	10588 (2019-06-02)60sec.agd	60	0	0		6/5/2019	Wednesday	3	0	0	0	0	0	0	0	0	0	0	721	147	0	0	0	83.06%	16.94%	0.00%	0.00%	0.00%	0	0.00%	0	65696	131511	135410	75.7	151.5	156	1859	2108	2138	75.7	151.5	156	199867.4	241.0	3496.6	230.3	1860	2.1
10588	10588 (2019-06-02)60sec.agd	60	0	0		6/6/2019	Thursday	4	0	0	0	0	0	0	0	0	0	0	394	287	3	0	0	57.60%	41.96%	0.44%	0.00%	0.00%	3	0.44%	0.3	144316	299931	317318	211	438.5	463.9	2105	2689	2836	211	438.5	463.9	459865.7	703.5	4045.2	672.3	5777	8.4
10460	10460 (2019-10-20)60sec.agd	60	0	0		10/20/2019	Sunday	7	0	0	0	0	0	0	0	0	0	0	476	193	4	0	0	70.73%	28.68%	0.59%	0.00%	0.00%	4	0.59%	0.3	96353	212108	257219	143.2	315.2	382.2	3550	3716	5201	143.2	315.2	382.2	347037.9	544.8	7311.7	515.7	3483	5.2
10460	10460 (2019-10-20)60sec.agd	60	0	0		10/21/2019	Monday	1	0	0	0	0	0	0	0	0	0	0	560	251	4	0	0	68.71%	30.80%	0.49%	0.00%	0.00%	4	0.49%	0.3	119097	234557	352132	146.1	287.8	432.1	2192	2440	2899	146.1	287.8	432.1	439543	562.2	4262.2	539.3	3811	4.7
10460	10460 (2019-10-20)60sec.agd	60	0	0		10/22/2019	Tuesday	2	0	0	0	0	0	0	0	0	0	0	495	216	7	0	0	68.94%	30.08%	0.97%	0.00%	0.00%	7	0.97%	0.5	129692	191174	293727	180.6	266.3	409.1	2905	2610	3185	180.6	266.3	409.1	373688.5	545.1	4558.1	520.5	3765	5.2
10460	10460 (2019-10-20)60sec.agd	60	0	0		10/23/2019	Wednesday	3	0	0	0	0	0	0	0	0	0	0	652	205	0	0	0	76.08%	23.92%	0.00%	0.00%	0.00%	0	0.00%	0	98940	190401	247397	115.4	222.2	288.7	1851	2011	3003	115.4	222.2	288.7	327485.8	399.1	3895.8	382.1	3438	4
10460	10460 (2019-10-20)60sec.agd	60	0	0		10/24/2019	Thursday	4	0	0	0	0	0	0	0	0	0	0	743	223	9	0	0	76.21%	22.87%	0.92%	0.00%	0.00%	9	0.92%	0.5	128542	230420	287984	131.8	236.3	295.4	2936	2366	2950	131.8	236.3	295.4	390578	418.2	3902.8	400.6	5052	5.2
10548	10548 (2019-05-12)60sec.agd	60	0	0		5/14/2019	Tuesday	2	0	0	0	0	0	0	0	0	0	0	695	201	0	0	0	77.57%	22.43%	0.00%	0.00%	0.00%	0	0.00%	0	99900	231146	109241	111.5	258	121.9	1867	3004	2404	111.5	258	121.9	274485.1	322.6	4263.7	306.3	5513	6.2
10548	10548 (2019-05-12)60sec.agd	60	0	0		5/15/2019	Wednesday	3	0	0	0	0	0	0	0	0	0	0	484	131	0	0	0	78.70%	21.30%	0.00%	0.00%	0.00%	0	0.00%	0	38500	177509	60736	62.6	288.6	98.8	1807	1969	2505	62.6	288.6	98.8	191521.7	320.6	3436.2	311.4	1178	1.9
10548	10548 (2019-05-12)60sec.agd	60	0	0		5/16/2019	Thursday	4	0	0	0	0	0	0	0	0	0	0	608	117	1	0	0	83.75%	16.12%	0.14%	0.00%	0.00%	1	0.14%	0.1	43025	151900	71013	59.3	209.2	97.8	2153	2313	1877	59.3	209.2	97.8	173111.5	254.3	3008.6	238.4	1187	1.6
10548	10548 (2019-05-12)60sec.agd	60	0	0		5/17/2019	Friday	5	0	0	0	0	0	0	0	0	0	0	466	163	0	0	0	74.09%	25.91%	0.00%	0.00%	0.00%	0	0.00%	0	52637	173023	86433	83.7	275.1	137.4	1350	2837	1483	83.7	275.1	137.4	200445.2	330.7	2899.6	318.7	1986	3.2
10548	10548 (2019-05-12)60sec.agd	60	0	0		5/18/2019	Saturday	6	0	0	0	0	0	0	0	0	0	0	569	87	1	0	0	86.61%	13.24%	0.15%	0.00%	0.00%	1	0.15%	0.1	34263	103238	39136	52.2	157.1	59.6	2340	2224	2175	52.2	157.1	59.6	115601.3	188.2	3892.6	176	872	1.3
10900	10900 (2019-06-23)60sec.agd	60	0	0		6/23/2019	Sunday	7	0	0	0	0	0	0	0	0	0	0	515	119	8	0	0	80.22%	18.54%	1.25%	0.00%	0.00%	8	1.25%	0.7	63679	73859	82371	99.2	115	128.3	3579	2319	2933	99.2	115	128.3	127652.5	212.4	4478.1	198.8	1930	3
10900	10900 (2019-06-23)60sec.agd	60	0	0		6/24/2019	Monday	1	0	0	0	0	0	0	0	0	0	0	428	412	51	0	0	48.04%	46.24%	5.72%	0.00%	0.00%	51	5.72%	3.2	440089	473673	540544	493.9	531.6	606.7	4562	2959	3384	493.9	531.6	606.7	842752.8	984.3	5442.5	945.9	16711	18.8
10900	10900 (2019-06-23)60sec.agd	60	0	0		6/26/2019	Wednesday	3	1	1	1	18	57189	1	1	1	18	57189	449	381	62	0	0	50.34%	42.71%	6.95%	0.00%	0.00%	62	6.95%	3.9	420842	442433	408720	471.8	496	458.2	4563	2801	2309	471.8	496	458.2	734783.6	860.3	5524.9	823.7	15065	16.9
10900	10900 (2019-06-23)60sec.agd	60	0	0		6/28/2019	Friday	5	1	1	1	18	59409	1	1	1	18	59409	447	294	47	0	0	56.73%	37.31%	5.96%	0.00%	0.00%	47	5.96%	3.4	328689	315263	322502	417.1	400.1	409.3	3995	2495	2228	417.1	400.1	409.3	558063.4	741.9	4985.1	708.2	12163	15.4
10900	10900 (2019-06-23)60sec.agd	60	0	0		6/29/2019	Saturday	6	0	0	0	0	0	0	0	0	0	0	538	298	5	0	0	63.97%	35.43%	0.59%	0.00%	0.00%	5	0.59%	0.3	173876	212462	257844	206.7	252.6	306.6	2895	2067	2110	206.7	252.6	306.6	376638.4	471.4	3851.6	447.8	6314	7.5
10678	10678 (2019-09-29)60sec.agd	60	0	0		9/30/2019	Monday	1	0	0	0	0	0	0	0	0	0	0	559	312	22	0	0	62.60%	34.94%	2.46%	0.00%	0.00%	22	2.46%	1.4	267261	284106	250497	299.3	318.1	280.5	2824	2296	2633	299.3	318.1	280.5	463566	545.5	4075	519.1	10447	11.7
10678	10678 (2019-09-29)60sec.agd	60	0	0		10/1/2019	Tuesday	2	0	0	0	0	0	0	0	0	0	0	434	382	38	0	0	50.82%	44.73%	4.45%	0.00%	0.00%	38	4.45%	2.5	364553	358297	307303	426.9	419.6	359.8	3199	2253	2308	426.9	419.6	359.8	596414.9	730.3	3757.5	698.4	14445	16.9
10678	10678 (2019-09-29)60sec.agd	60	0	0		10/3/2019	Thursday	4	1	1	1	44	186833	1	1	1	44	186833	318	445	83	1	0	37.54%	52.54%	9.80%	0.12%	0.00%	84	9.92%	5.6	583676	440109	369308	689.1	519.6	436	5765	2904	2201	689.1	519.6	436	819000.6	1030.8	6041.8	966.9	22580	26.7
10678	10678 (2019-09-29)60sec.agd	60	0	0		10/4/2019	Friday	5	0	0	0	0	0	0	0	0	0	0	275	351	34	0	0	41.67%	53.18%	5.15%	0.00%	0.00%	34	5.15%	2.8	318528	378826	242271	482.6	574	367.1	2842	2442	2128	482.6	574	367.1	551057.6	863.9	3811.6	834.9	14744	22.3
10678	10678 (2019-09-29)60sec.agd	60	0	0		10/5/2019	Saturday	6	0	0	0	0	0	0	0	0	0	0	526	208	8	0	0	70.89%	28.03%	1.08%	0.00%	0.00%	8	1.08%	0.6	122891	150070	147928	165.6	202.3	199.4	3115	2011	2124	165.6	202.3	199.4	243938.3	351.5	4273	328.8	4693	6.3
10925	10925 (2019-06-02)60sec.agd	60	0	0		6/4/2019	Tuesday	2	2	2	2	28	108502	2	2	2	28	108502	565	337	57	0	0	58.92%	35.14%	5.94%	0.00%	0.00%	57	5.94%	3.2	445055	435772	474513	464.1	454.4	494.8	5547	3334	2649	464.1	454.4	494.8	783028.6	860.5	6071	816.5	10673	11.1
10925	10925 (2019-06-02)60sec.agd	60	0	0		6/5/2019	Wednesday	3	0	0	0	0	0	0	0	0	0	0	696	351	11	0	0	65.78%	33.18%	1.04%	0.00%	0.00%	11	1.04%	0.6	237099	253924	323449	224.1	240	305.7	3341	2047	3075	224.1	240	305.7	474671	468.9	4451.5	448.6	5683	5.4
10925	10925 (2019-06-02)60sec.agd	60	0	0		6/6/2019	Thursday	4	2	2	2	31	110826	2	2	2	31	110826	732	185	45	0	0	76.09%	19.23%	4.68%	0.00%	0.00%	45	4.68%	2.5	252757	189992	223326	262.7	197.5	232.1	4653	2169	3296	262.7	197.5	232.1	387114.4	429.3	5275.7	402.4	6357	6.6
10925	10925 (2019-06-02)60sec.agd	60	0	0		6/7/2019	Friday	5	1	1	1	19	79790	1	1	1	19	79790	465	164	28	0	0	70.78%	24.96%	4.26%	0.00%	0.00%	28	4.26%	2.2	195147	142107	181644	297	216.3	276.5	5118	2221	3317	297	216.3	276.5	302111.4	484.8	5637.8	459.8	4883	7.4
10925	10925 (2019-06-02)60sec.agd	60	0	0		6/8/2019	Saturday	6	1	1	1	14	30078	1	1	1	14	30078	381	360	35	0	0	49.10%	46.39%	4.51%	0.00%	0.00%	35	4.51%	2.7	317471	342950	413011	409.1	441.9	532.2	3302	2719	3474	409.1	441.9	532.2	623683.1	842.4	4339.4	803.7	8300	10.7
10280	10280 (2019-08-25)60sec.agd	60	0	0		8/26/2019	Monday	1	1	1	1	10	48444	1	1	1	10	48444	278	342	26	0	0	43.03%	52.94%	4.02%	0.00%	0.00%	26	4.02%	1.7	284579	414675	417022	440.5	641.9	645.5	5696	3777	4585	440.5	641.9	645.5	653336	1075.0	6361.5	1011.4	9845	15.2
10280	10280 (2019-08-25)60sec.agd	60	0	0		8/27/2019	Tuesday	2	3	3	3	53	178503	3	3	3	53	178503	551	333	67	0	0	57.94%	35.02%	7.05%	0.00%	0.00%	67	7.05%	3.9	411858	470018	494637	433.1	494.2	520.1	5327	2242	3136	433.1	494.2	520.1	797000.4	912.2	6169.6	838.1	13941	14.7
10280	10280 (2019-08-25)60sec.agd	60	0	0		8/28/2019	Wednesday	3	0	0	0	0	0	0	0	0	0	0	505	398	28	1	0	54.18%	42.70%	3.00%	0.11%	0.00%	29	3.11%	1.8	295277	480847	491175	316.8	515.9	527	5771	2362	2393	316.8	515.9	527	748101.1	863.4	6193.8	802.7	10523	11.3
10280	10280 (2019-08-25)60sec.agd	60	0	0		8/29/2019	Thursday	4	0	0	0	0	0	0	0	0	0	0	398	457	22	0	0	45.38%	52.11%	2.51%	0.00%	0.00%	22	2.51%	1.5	334981	540960	566032	382	616.8	645.4	4776	3274	3109	382	616.8	645.4	851611.5	1019.0	5242.3	971.1	11493	13.1
10280	10280 (2019-08-25)60sec.agd	60	0	0		8/30/2019	Friday	5	2	2	2	22	82220	2	2	2	22	82220	601	389	54	0	0	57.57%	37.26%	5.17%	0.00%	0.00%	54	5.17%	3	419937	575304	499217	402.2	551.1	478.2	5697	3416	3703	402.2	551.1	478.2	869792.7	904.4	6286.9	833.1	13452	12.9
10106	10106 (2019-03-31)60sec.agd	60	0	0		4/1/2019	Monday	1	1	1	1	12	31319	1	1	1	12	31319	319	498	31	0	0	37.62%	58.73%	3.66%	0.00%	0.00%	31	3.66%	1.9	378794	444268	520764	446.7	523.9	614.1	3714	6756	4404	446.7	523.9	614.1	782338.9	956.9	8878.8	922.6	12186	14.4
10106	10106 (2019-03-31)60sec.agd	60	0	0		4/2/2019	Tuesday	2	0	0	0	0	0	0	0	0	0	0	535	382	10	0	0	57.71%	41.21%	1.08%	0.00%	0.00%	10	1.08%	0.6	219787	311941	442903	237.1	336.5	477.8	3117	1957	4527	237.1	336.5	477.8	584616.6	658.2	5686.5	630.7	5863	6.3
10106	10106 (2019-03-31)60sec.agd	60	0	0		4/4/2019	Thursday	4	0	0	0	0	0	0	0	0	0	0	380	476	28	1	0	42.94%	53.79%	3.16%	0.11%	0.00%	29	3.28%	1.8	374074	385391	469854	422.7	435.5	530.9	6172	12730	8272	422.7	435.5	530.9	713596.8	854.2	16388.2	806.3	7763	8.8
10106	10106 (2019-03-31)60sec.agd	60	0	0		4/5/2019	Friday	5	0	0	0	0	0	0	0	0	0	0	480	218	6	0	0	68.18%	30.97%	0.85%	0.00%	0.00%	6	0.85%	0.4	110640	143818	169040	157.2	204.3	240.1	2652	2240	2409	157.2	204.3	240.1	247990.6	379.4	3483.9	352.3	3485	5
10106	10106 (2019-03-31)60sec.agd	60	0	0		4/6/2019	Saturday	6	1	1	1	31	117491	1	1	1	31	117491	357	422	39	0	0	43.64%	51.59%	4.77%	0.00%	0.00%	39	4.77%	2.8	376708	255688	362718	460.5	312.6	443.4	4709	2641	4848	460.5	312.6	443.4	582107.9	762.9	6819.9	711.6	8083	9.9
10447	10447 (2019-10-13)60sec.agd	60	0	0		10/14/2019	Monday	1	0	0	0	0	0	0	0	0	0	0	521	301	4	0	0	63.08%	36.44%	0.48%	0.00%	0.00%	4	0.48%	0.3	167473	229923	291692	202.8	278.4	353.1	2480	1780	2446	202.8	278.4	353.1	407426.1	522.9	3739.8	493.3	4323	5.2
10447	10447 (2019-10-13)60sec.agd	60	0	0		10/16/2019	Wednesday	3	0	0	0	0	0	0	0	0	0	0	467	248	12	0	0	64.24%	34.11%	1.65%	0.00%	0.00%	12	1.65%	0.9	171440	224804	231363	235.8	309.2	318.2	3135	3293	2639	235.8	309.2	318.2	365318.1	533.5	5187.5	502.5	5129	7.1
10447	10447 (2019-10-13)60sec.agd	60	0	0		10/17/2019	Thursday	4	0	0	0	0	0	0	0	0	0	0	480	338	14	0	0	57.69%	40.63%	1.68%	0.00%	0.00%	14	1.68%	0.9	233376	297687	328138	280.5	357.8	394.4	2889	2627	2699	280.5	357.8	394.4	500755.9	636.6	4114.4	601.9	5645	6.8
10447	10447 (2019-10-13)60sec.agd	60	0	0		10/21/2019	Monday	1	0	0	0	0	0	0	0	0	0	0	498	276	17	0	0	62.96%	34.89%	2.15%	0.00%	0.00%	17	2.15%	1.2	203176	281512	313267	256.9	355.9	396	3212	2701	2795	256.9	355.9	396	467617.1	623.1	4643.2	591.2	6513	8.2
10447	10447 (2019-10-13)60sec.agd	60	0	0		10/23/2019	Wednesday	3	0	0	0	0	0	0	0	0	0	0	491	397	4	0	0	55.04%	44.51%	0.45%	0.00%	0.00%	4	0.45%	0.3	213845	340858	401058	239.7	382.1	449.6	2517	2117	3023	239.7	382.1	449.6	568120.9	668.0	3783.1	636.9	6947	7.8
10445	10445 (2019-10-13)60sec.agd	60	0	0		10/14/2019	Monday	1	1	1	1	35	88656	1	1	1	35	88656	476	280	41	0	0	59.72%	35.13%	5.14%	0.00%	0.00%	41	5.14%	2.9	216002	394679	277909	271	495.2	348.7	3470	4076	3121	271	495.2	348.7	528830.6	685.8	5534.3	663.5	5942	7.5
10445	10445 (2019-10-13)60sec.agd	60	0	0		10/15/2019	Tuesday	2	0	0	0	0	0	0	0	0	0	0	279	327	1	0	0	45.96%	53.87%	0.16%	0.00%	0.00%	1	0.16%	0.1	159720	361700	194681	263.1	595.9	320.7	2096	3580	2124	263.1	595.9	320.7	440724.5	745.8	4121.8	726.1	5662	9.3
10445	10445 (2019-10-13)60sec.agd	60	0	0		10/16/2019	Wednesday	3	1	1	1	11	25443	1	1	1	11	25443	384	329	31	0	0	51.61%	44.22%	4.17%	0.00%	0.00%	31	4.17%	2.2	236875	454990	187476	318.4	611.5	252	3066	4416	2403	318.4	611.5	252	546143.7	753.0	5148.7	734.1	7940	10.7
10445	10445 (2019-10-13)60sec.agd	60	0	0		10/17/2019	Thursday	4	1	1	1	29	65883	1	1	1	29	65883	428	334	31	0	0	53.97%	42.12%	3.91%	0.00%	0.00%	31	3.91%	2.2	222208	517135	193280	280.2	652.1	243.7	5076	6233	5517	280.2	652.1	243.7	595115.3	781.6	9749.5	750.5	8226	10.4
10445	10445 (2019-10-13)60sec.agd	60	0	0		10/18/2019	Friday	5	0	0	0	0	0	0	0	0	0	0	583	375	1	0	0	60.79%	39.10%	0.10%	0.00%	0.00%	1	0.10%	0.1	155025	356146	189580	161.7	371.4	197.7	2491	2685	2693	161.7	371.4	197.7	432219	467.0	4546	450.7	5176	5.4
10217	10217 (2019-05-12)60sec.agd	60	0	0		5/13/2019	Monday	1	0	0	0	0	0	0	0	0	0	0	595	396	22	0	0	58.74%	39.09%	2.17%	0.00%	0.00%	22	2.17%	1.2	264074	449635	689290	260.7	443.9	680.4	3844	2797	3904	260.7	443.9	680.4	864307.5	898.8	5222.1	853.2	6854	6.8
10217	10217 (2019-05-12)60sec.agd	60	0	0		5/14/2019	Tuesday	2	1	1	1	18	57725	1	1	1	18	57725	508	394	45	0	0	53.64%	41.61%	4.75%	0.00%	0.00%	45	4.75%	2.5	374898	502374	881053	395.9	530.5	930.4	3770	2991	4153	395.9	530.5	930.4	1081287.4	1189.6	5939.5	1141.8	8323	8.8
10217	10217 (2019-05-12)60sec.agd	60	0	0		5/16/2019	Thursday	4	0	0	0	0	0	0	0	0	0	0	389	284	10	0	0	56.95%	41.58%	1.46%	0.00%	0.00%	10	1.46%	0.8	162267	284491	434733	237.6	416.5	636.5	4109	2530	4094	237.6	416.5	636.5	544296.3	841.1	5106.8	796.9	4319	6.3
10217	10217 (2019-05-12)60sec.agd	60	0	0		5/17/2019	Friday	5	0	0	0	0	0	0	0	0	0	0	628	342	21	0	0	63.37%	34.51%	2.12%	0.00%	0.00%	21	2.12%	1.2	245293	418026	594895	247.5	421.8	600.3	4341	2867	3900	247.5	421.8	600.3	767342.5	820.2	5013.3	774.3	7230	7.3
10217	10217 (2019-05-12)60sec.agd	60	0	0		5/18/2019	Saturday	6	0	0	0	0	0	0	0	0	0	0	413	288	16	0	0	57.60%	40.17%	2.23%	0.00%	0.00%	16	2.23%	1.1	205065	289980	536464	286	404.4	748.2	4625	2504	4144	286	404.4	748.2	643376.8	944.7	4934	897.3	3833	5.3
10790	10790 (2019-08-11)60sec.agd	60	0	0		8/12/2019	Monday	1	0	0	0	0	0	0	0	0	0	0	357	453	5	0	0	43.80%	55.58%	0.61%	0.00%	0.00%	5	0.61%	0.3	250710	547150	586659	307.6	671.3	719.8	3057	3298	3955	307.6	671.3	719.8	840474.5	1060.8	5038.3	1031.3	7310	9
10790	10790 (2019-08-11)60sec.agd	60	0	0		8/13/2019	Tuesday	2	0	0	0	0	0	0	0	0	0	0	493	444	0	0	0	52.61%	47.39%	0.00%	0.00%	0.00%	0	0.00%	0	218089	555679	506239	232.8	593	540.3	1884	2841	3012	232.8	593	540.3	782700.4	854.6	3808	835.3	6150	6.6
10790	10790 (2019-08-11)60sec.agd	60	0	0		8/14/2019	Wednesday	3	0	0	0	0	0	0	0	0	0	0	581	285	4	0	0	66.78%	32.76%	0.46%	0.00%	0.00%	4	0.46%	0.3	174045	349277	279171	200.1	401.5	320.9	2219	3308	2404	200.1	401.5	320.9	479815.1	569.4	4439.9	551.5	4304	4.9
10790	10790 (2019-08-11)60sec.agd	60	0	0		8/15/2019	Thursday	4	0	0	0	0	0	0	0	0	0	0	550	159	4	0	0	77.14%	22.30%	0.56%	0.00%	0.00%	4	0.56%	0.3	108512	209479	149563	152.2	293.8	209.8	2693	2693	2331	152.2	293.8	209.8	279330.3	414.2	4129.1	391.8	3965	5.6
10790	10790 (2019-08-11)60sec.agd	60	0	0		8/17/2019	Saturday	6	0	0	0	0	0	0	0	0	0	0	637	191	14	0	0	75.65%	22.68%	1.66%	0.00%	0.00%	14	1.66%	0.9	141734	250935	199593	168.3	298	237	4056	2731	1928	168.3	298	237	350562.8	440.7	4904.7	416.3	6089	7.2
10189	10189 (2019-05-05)60sec.agd	60	0	0		5/6/2019	Monday	1	0	0	0	0	0	0	0	0	0	0	369	407	51	0	0	44.62%	49.21%	6.17%	0.00%	0.00%	51	6.17%	3.4	392438	455501	885365	474.5	550.8	1070.6	4031	2504	3498	474.5	550.8	1070.6	1070214.9	1388.5	4830.6	1294.1	16152	19.5
10189	10189 (2019-05-05)60sec.agd	60	0	0		5/7/2019	Tuesday	2	1	1	1	10	23083	1	1	1	10	23083	386	412	47	0	0	45.68%	48.76%	5.56%	0.00%	0.00%	47	5.56%	3.1	380989	362816	1015982	450.9	429.4	1202.3	3925	1963	3641	450.9	429.4	1202.3	1144118.7	1423.5	4540.7	1354	16599	19.6
10189	10189 (2019-05-05)60sec.agd	60	0	0		5/8/2019	Wednesday	3	0	0	0	0	0	0	0	0	0	0	369	414	56	0	0	43.98%	49.34%	6.67%	0.00%	0.00%	56	6.67%	3.7	470617	421515	825498	560.9	502.4	983.9	3816	2143	3245	560.9	502.4	983.9	1039520.2	1299.9	4630.1	1239	20147	24
10189	10189 (2019-05-05)60sec.agd	60	0	0		5/9/2019	Thursday	4	1	1	1	10	23477	1	1	1	10	23477	362	413	47	0	0	44.04%	50.24%	5.72%	0.00%	0.00%	47	5.72%	3.1	360916	435934	985390	439.1	530.3	1198.8	3472	2097	3498	439.1	530.3	1198.8	1136350.4	1451.1	4273.6	1382.4	15639	19
10189	10189 (2019-05-05)60sec.agd	60	0	0		5/10/2019	Friday	5	0	0	0	0	0	0	0	0	0	0	289	337	43	0	0	43.20%	50.37%	6.43%	0.00%	0.00%	43	6.43%	3.6	327950	436665	811041	490.2	652.7	1212.3	3695	2200	3730	490.2	652.7	1212.3	977760.2	1532.9	4536.6	1461.5	13941	20.8
10050	10050 (2019-03-17)60sec.agd	60	0	0		3/18/2019	Monday	1	0	0	0	0	0	0	0	0	0	0	698	245	11	0	0	73.17%	25.68%	1.15%	0.00%	0.00%	11	1.15%	0.7	122469	350266	132128	128.4	367.2	138.5	3572	2628	2206	128.4	367.2	138.5	393881.6	436.3	4173.3	412.9	5244	5.5
10050	10050 (2019-03-17)60sec.agd	60	0	0		3/19/2019	Tuesday	2	0	0	0	0	0	0	0	0	0	0	752	275	10	0	0	72.52%	26.52%	0.96%	0.00%	0.00%	10	0.96%	0.5	134390	387533	136283	129.6	373.7	131.4	3134	2568	3705	129.6	373.7	131.4	432221.6	445.7	5442.9	416.8	5723	5.5
10050	10050 (2019-03-17)60sec.agd	60	0	0		3/21/2019	Thursday	4	0	0	0	0	0	0	0	0	0	0	632	254	2	0	0	71.17%	28.60%	0.23%	0.00%	0.00%	2	0.23%	0.1	106148	351773	172982	119.5	396.1	194.8	3577	2950	3421	119.5	396.1	194.8	406121.2	479.0	5762	457.3	4142	4.7
10050	10050 (2019-03-17)60sec.agd	60	0	0		3/22/2019	Friday	5	2	2	2	40	103316	2	2	2	40	103316	517	277	60	0	0	60.54%	32.44%	7.03%	0.00%	0.00%	60	7.03%	4	287231	493548	178441	336.3	577.9	208.9	3438	3423	2237	336.3	577.9	208.9	598274.6	747.3	4729.2	700.6	11459	13.4
10050	10050 (2019-03-17)60sec.agd	60	0	0		3/23/2019	Saturday	6	0	0	0	0	0	0	0	0	0	0	455	203	6	0	0	68.52%	30.57%	0.90%	0.00%	0.00%	6	0.90%	0.5	100016	263698	166062	150.6	397.1	250.1	2213	2032	1641	150.6	397.1	250.1	327286.5	524.4	2991.2	492.9	5189	7.8
10212	10212 (2019-05-12)60sec.agd	60	0	0		5/12/2019	Sunday	7	0	0	0	0	0	0	0	0	0	0	559	199	3	0	0	73.46%	26.15%	0.39%	0.00%	0.00%	3	0.39%	0.2	112681	164535	199974	148.1	216.2	262.8	2894	2987	3357	148.1	216.2	262.8	282415.3	394.6	5344.8	371.1	3152	4.1
10212	10212 (2019-05-12)60sec.agd	60	0	0		5/13/2019	Monday	1	0	0	0	0	0	0	0	0	0	0	592	378	15	0	0	60.10%	38.38%	1.52%	0.00%	0.00%	15	1.52%	0.8	252829	311100	401912	256.7	315.8	408	3617	2362	3148	256.7	315.8	408	567661	604.4	4903.3	576.3	8661	8.8
10212	10212 (2019-05-12)60sec.agd	60	0	0		5/14/2019	Tuesday	2	0	0	0	0	0	0	0	0	0	0	578	377	18	0	0	59.40%	38.75%	1.85%	0.00%	0.00%	18	1.85%	1	245699	315978	306690	252.5	324.7	315.2	3760	2477	3154	252.5	324.7	315.2	504250.8	542.3	4801.9	518.2	8107	8.3
10212	10212 (2019-05-12)60sec.agd	60	0	0		5/16/2019	Thursday	4	0	0	0	0	0	0	0	0	0	0	649	344	9	0	0	64.77%	34.33%	0.90%	0.00%	0.00%	9	0.90%	0.5	182774	223276	383044	182.4	222.8	382.3	4153	2512	3626	182.4	222.8	382.3	479563.6	506.8	5147.4	478.6	5826	5.8
10212	10212 (2019-05-12)60sec.agd	60	0	0		5/17/2019	Friday	5	0	0	0	0	0	0	0	0	0	0	653	363	6	0	0	63.89%	35.52%	0.59%	0.00%	0.00%	6	0.59%	0.3	196774	365060	233671	192.5	357.2	228.6	3362	3010	3168	192.5	357.2	228.6	476015.7	487.9	5513.6	465.8	7560	7.4
10224	10224 (2019-06-09)60sec.agd	60	0	0		6/10/2019	Monday	1	0	0	0	0	0	0	0	0	0	0	361	413	3	0	0	46.46%	53.15%	0.39%	0.00%	0.00%	3	0.39%	0.2	206350	338232	396830	265.6	435.3	510.7	2489	3065	2531	265.6	435.3	510.7	560763.1	749.2	4116.1	721.7	7089	9.1
10224	10224 (2019-06-09)60sec.agd	60	0	0		6/11/2019	Tuesday	2	0	0	0	0	0	0	0	0	0	0	275	472	4	0	0	36.62%	62.85%	0.53%	0.00%	0.00%	4	0.53%	0.3	221547	328568	440431	295	437.5	586.5	2745	2727	3827	295	437.5	586.5	592469	818.9	5386.5	788.9	6941	9.2
10224	10224 (2019-06-09)60sec.agd	60	0	0		6/12/2019	Wednesday	3	0	0	0	0	0	0	0	0	0	0	457	294	2	0	0	60.69%	39.04%	0.27%	0.00%	0.00%	2	0.27%	0.1	174371	238642	312758	231.6	316.9	415.3	2286	1885	2346	231.6	316.9	415.3	430317.1	600.0	2795.2	571.5	7582	10.1
10224	10224 (2019-06-09)60sec.agd	60	0	0		6/13/2019	Thursday	4	0	0	0	0	0	0	0	0	0	0	440	378	3	0	0	53.59%	46.04%	0.37%	0.00%	0.00%	3	0.37%	0.2	214544	340327	428330	261.3	414.5	521.7	2186	2342	2740	261.3	414.5	521.7	587637.8	739.6	4069.9	715.8	8116	9.9
10224	10224 (2019-06-09)60sec.agd	60	0	0		6/14/2019	Friday	5	0	0	0	0	0	0	0	0	0	0	502	208	6	0	0	70.11%	29.05%	0.84%	0.00%	0.00%	6	0.84%	0.4	145542	221054	150971	203.3	308.7	210.9	2446	2855	2515	203.3	308.7	210.9	304695.9	451.7	4523.2	425.6	7145	10
10124	10124 (2019-05-05)60sec.agd	60	0	0		5/6/2019	Monday	1	0	0	0	0	0	0	0	0	0	0	579	138	17	0	0	78.88%	18.80%	2.32%	0.00%	0.00%	17	2.32%	1.2	148768	159131	193097	202.7	216.8	263.1	3452	2411	2421	202.7	216.8	263.1	291103.2	415.8	4549.8	396.6	5289	7.2
10124	10124 (2019-05-05)60sec.agd	60	0	0		5/7/2019	Tuesday	2	0	0	0	0	0	0	0	0	0	0	455	167	15	0	0	71.43%	26.22%	2.35%	0.00%	0.00%	15	2.35%	1.1	137974	159646	204549	216.6	250.6	321.1	3517	2443	2188	216.6	250.6	321.1	293877.5	485.8	4398.5	461.3	5753	9
10124	10124 (2019-05-05)60sec.agd	60	0	0		5/9/2019	Thursday	4	0	0	0	0	0	0	0	0	0	0	452	175	10	0	0	70.96%	27.47%	1.57%	0.00%	0.00%	10	1.57%	0.8	133650	124483	193199	209.8	195.4	303.3	3356	2102	2229	209.8	195.4	303.3	265865	437.5	4297.7	417.4	4956	7.8
10124	10124 (2019-05-05)60sec.agd	60	0	0		5/10/2019	Friday	5	0	0	0	0	0	0	0	0	0	0	663	309	33	0	0	65.97%	30.75%	3.28%	0.00%	0.00%	33	3.28%	1.9	252788	273519	452766	251.5	272.2	450.5	3400	2569	2559	251.5	272.2	450.5	586269.1	614.2	4416.3	583.4	9551	9.5
10124	10124 (2019-05-05)60sec.agd	60	0	0		5/11/2019	Saturday	6	0	0	0	0	0	0	0	0	0	0	825	255	21	0	0	74.93%	23.16%	1.91%	0.00%	0.00%	21	1.91%	1	217042	198288	339677	197.1	180.1	308.5	3725	2459	2705	197.1	180.1	308.5	449228	430.7	4876.4	408	7659	7
10594	10594 (2019-06-09)60sec.agd	60	0	0		6/10/2019	Monday	1	2	2	2	32	161584	2	2	2	32	161584	637	244	36	7	0	68.94%	26.41%	3.90%	0.76%	0.00%	43	4.65%	2.7	329864	372911	406687	357	403.6	440.1	8562	3159	3447	357	403.6	440.1	642858.6	770.1	8877.5	695.7	10358	11.2
10594	10594 (2019-06-09)60sec.agd	60	0	0		6/11/2019	Tuesday	2	1	1	1	35	171598	1	1	1	35	171598	457	355	43	7	0	53.02%	41.18%	4.99%	0.81%	0.00%	50	5.80%	3.3	440587	518191	598968	511.1	601.1	694.9	9333	2877	3228	511.1	601.1	694.9	906312	1137.6	9772.4	1051.4	13271	15.4
10594	10594 (2019-06-09)60sec.agd	60	0	0		6/12/2019	Wednesday	3	1	1	1	30	147169	1	1	1	30	147169	391	343	46	6	1	49.68%	43.58%	5.84%	0.76%	0.13%	53	6.73%	3.8	406127	428322	551309	516	544.2	700.5	9889	3736	4066	516	544.2	700.5	807676	1120.0	10132.3	1026.3	12352	15.7
10594	10594 (2019-06-09)60sec.agd	60	0	0		6/13/2019	Thursday	4	1	1	1	29	169107	1	1	1	29	169107	376	362	50	8	0	47.24%	45.48%	6.28%	1.01%	0.00%	58	7.29%	4.1	465569	510212	590415	584.9	641	741.7	8162	2962	3513	584.9	641	741.7	908658.7	1228.0	8604.4	1141.5	15194	19.1
10594	10594 (2019-06-09)60sec.agd	60	0	0		6/14/2019	Friday	5	1	1	1	33	172078	1	1	1	33	172078	438	382	48	8	0	50.00%	43.61%	5.48%	0.91%	0.00%	56	6.39%	3.5	457575	514848	566530	522.3	587.7	646.7	9473	3057	3037	522.3	587.7	646.7	891851.8	1104.5	9581.4	1018.1	14317	16.3
11060	11060 (2019-09-29)60sec.agd	60	0	0		9/30/2019	Monday	1	0	0	0	0	0	0	0	0	0	0	518	114	1	0	0	81.83%	18.01%	0.16%	0.00%	0.00%	1	0.16%	0.1	43352	104601	181747	68.5	165.2	287.1	2930	2604	4256	68.5	165.2	287.1	214132.5	350.6	5555.2	338.3	1419	2.2
11060	11060 (2019-09-29)60sec.agd	60	0	0		10/1/2019	Tuesday	2	0	0	0	0	0	0	0	0	0	0	627	220	10	0	0	73.16%	25.67%	1.17%	0.00%	0.00%	10	1.17%	0.6	123112	156691	338434	143.7	182.8	394.9	3107	1862	2455	143.7	182.8	394.9	392741.9	477.7	4102.1	458.3	4870	5.7
11060	11060 (2019-09-29)60sec.agd	60	0	0		10/2/2019	Wednesday	3	1	1	1	32	81952	1	1	1	32	81952	458	207	47	0	0	64.33%	29.07%	6.60%	0.00%	0.00%	47	6.60%	3.1	192123	200013	286898	269.8	280.9	402.9	3160	2825	2866	269.8	280.9	402.9	399032.5	601.2	4860.1	560.4	7540	10.6
11060	11060 (2019-09-29)60sec.agd	60	0	0		10/3/2019	Thursday	4	2	2	2	44	118967	2	2	2	44	118967	520	219	60	0	0	65.08%	27.41%	7.51%	0.00%	0.00%	60	7.51%	4	239850	224272	337468	300.2	280.7	422.4	3206	2466	2195	300.2	280.7	422.4	470861.6	642.6	4032.1	589.3	9758	12.2
11060	11060 (2019-09-29)60sec.agd	60	0	0		10/4/2019	Friday	5	1	1	1	28	78191	1	1	1	28	78191	554	161	42	0	0	73.18%	21.27%	5.55%	0.00%	0.00%	42	5.55%	2.8	180102	194777	191130	237.9	257.3	252.5	3307	1902	2605	237.9	257.3	252.5	326964	484.4	3965.8	431.9	7607	10
10061	10061 (2019-03-10)60sec.agd	60	0	0		3/12/2019	Tuesday	2	2	2	2	30	114114	2	2	2	30	114114	459	282	76	0	0	56.18%	34.52%	9.30%	0.00%	0.00%	76	9.30%	5.1	454679	266368	433200	556.5	326	530.2	5301	2240	4096	556.5	326	530.2	682163.6	873.9	6334.8	835	10182	12.5
10061	10061 (2019-03-10)60sec.agd	60	0	0		3/13/2019	Wednesday	3	0	0	0	0	0	0	0	0	0	0	498	275	48	0	0	60.66%	33.50%	5.85%	0.00%	0.00%	48	5.85%	3.2	366041	202458	327497	445.8	246.6	398.9	5532	3357	3868	445.8	246.6	398.9	531252.8	682.5	6082.1	647.1	7261	8.8
10061	10061 (2019-03-10)60sec.agd	60	0	0		3/14/2019	Thursday	4	2	2	2	50	209288	2	2	2	50	209288	372	188	59	0	0	60.10%	30.37%	9.53%	0.00%	0.00%	59	9.53%	4.9	362694	195580	272592	585.9	316	440.4	5464	2739	3490	585.9	316	440.4	494069.7	842.4	6149.1	798.2	7248	11.7
10061	10061 (2019-03-10)60sec.agd	60	0	0		3/15/2019	Friday	5	1	1	1	11	42837	1	1	1	11	42837	334	277	43	2	0	50.91%	42.23%	6.55%	0.30%	0.00%	45	6.86%	3.8	357171	168981	336169	544.5	257.6	512.5	5759	1523	5338	544.5	257.6	512.5	518782.5	831.8	6335.9	790.8	7138	10.9
10061	10061 (2019-03-10)60sec.agd	60	0	0		3/16/2019	Saturday	6	0	0	0	0	0	0	0	0	0	0	443	240	26	0	0	62.48%	33.85%	3.67%	0.00%	0.00%	26	3.67%	1.9	229478	143015	211355	323.7	201.7	298.1	4934	2397	3703	323.7	201.7	298.1	343197.3	510.1	5778.8	484.1	4343	6.1
10248	10248 (2019-06-02)60sec.agd	60	0	0		6/4/2019	Tuesday	2	1	1	1	13	37147	1	1	1	13	37147	578	386	60	0	0	56.45%	37.70%	5.86%	0.00%	0.00%	60	5.86%	3.3	420193	343478	562009	410.3	335.4	548.8	4486	3792	5096	410.3	335.4	548.8	781276.8	805.8	6475	763	7412	7.2
10248	10248 (2019-06-02)60sec.agd	60	0	0		6/5/2019	Wednesday	3	0	0	0	0	0	0	0	0	0	0	592	301	16	0	0	65.13%	33.11%	1.76%	0.00%	0.00%	16	1.76%	0.9	245334	218476	244777	269.9	240.3	269.3	3404	3448	2947	269.9	240.3	269.3	409678.3	496.9	5013.8	450.7	6003	6.6
10248	10248 (2019-06-02)60sec.agd	60	0	0		6/6/2019	Thursday	4	1	1	1	12	26530	1	1	1	12	26530	603	263	30	0	0	67.30%	29.35%	3.35%	0.00%	0.00%	30	3.35%	1.8	240781	233283	282234	268.7	260.4	315	2768	3069	2571	268.7	260.4	315	438237.9	529.7	4359.2	489.1	5656	6.3
10248	10248 (2019-06-02)60sec.agd	60	0	0		6/7/2019	Friday	5	0	0	0	0	0	0	0	0	0	0	623	359	13	0	0	62.61%	36.08%	1.31%	0.00%	0.00%	13	1.31%	0.7	292937	328404	400416	294.4	330.1	402.4	2915	4033	3233	294.4	330.1	402.4	594974.2	632.3	5231.9	598	8463	8.5
10248	10248 (2019-06-02)60sec.agd	60	0	0		6/8/2019	Saturday	6	0	0	0	0	0	0	0	0	0	0	644	221	16	0	0	73.10%	25.09%	1.82%	0.00%	0.00%	16	1.82%	0.9	165794	153103	189354	188.2	173.8	214.9	4154	3487	2573	188.2	173.8	214.9	294589.7	367.0	5736.6	334.4	3521	4
10140	10140 (2019-04-07)60sec.agd	60	0	0		4/8/2019	Monday	1	0	0	0	0	0	0	0	0	0	0	445	337	15	0	0	55.83%	42.28%	1.88%	0.00%	0.00%	15	1.88%	1	225725	277918	292856	283.2	348.7	367.4	4655	2836	3492	283.2	348.7	367.4	462552.5	625.7	5376	580.4	7313	9.2
10140	10140 (2019-04-07)60sec.agd	60	0	0		4/9/2019	Tuesday	2	0	0	0	0	0	0	0	0	0	0	512	290	11	0	0	62.98%	35.67%	1.35%	0.00%	0.00%	11	1.35%	0.7	206058	224806	311005	253.5	276.5	382.5	3256	1989	3155	253.5	276.5	382.5	435570.6	565.9	4454.7	535.8	4749	5.8
10140	10140 (2019-04-07)60sec.agd	60	0	0		4/10/2019	Wednesday	3	0	0	0	0	0	0	0	0	0	0	412	243	8	0	0	62.14%	36.65%	1.21%	0.00%	0.00%	8	1.21%	0.6	142382	195452	274000	214.8	294.8	413.3	4653	1976	3220	214.8	294.8	413.3	365445.1	575.0	5102.6	551.2	3923	5.9
10140	10140 (2019-04-07)60sec.agd	60	0	0		4/11/2019	Thursday	4	0	0	0	0	0	0	0	0	0	0	523	216	2	0	0	70.58%	29.15%	0.27%	0.00%	0.00%	2	0.27%	0.2	114904	167133	215995	155.1	225.6	291.5	2228	1868	2446	155.1	225.6	291.5	296294.1	415.1	3306.4	399.9	3355	4.5
10140	10140 (2019-04-07)60sec.agd	60	0	0		4/12/2019	Friday	5	0	0	0	0	0	0	0	0	0	0	461	260	15	0	0	62.64%	35.33%	2.04%	0.00%	0.00%	15	2.04%	1.2	203474	158405	240870	276.5	215.2	327.3	2757	1679	2954	276.5	215.2	327.3	352862.8	503.2	3637.8	479.4	3895	5.3
10888	10888 (2019-08-25)60sec.agd	60	0	0		8/26/2019	Monday	1	0	0	0	0	0	0	0	0	0	0	544	181	33	1	0	71.67%	23.85%	4.35%	0.13%	0.00%	34	4.48%	2.3	210586	208194	221421	277.5	274.3	291.7	5757	2919	2308	277.5	274.3	291.7	369754.6	518.2	6646.4	487.2	8103	10.7
10888	10888 (2019-08-25)60sec.agd	60	0	0		8/27/2019	Tuesday	2	5	5	5	120	515558	5	5	5	120	515558	539	153	132	12	0	64.47%	18.30%	15.79%	1.44%	0.00%	144	17.22%	8.5	690546	341195	355189	826	408.1	424.9	6310	2701	2757	826	408.1	424.9	848190.4	1055.8	6905.4	1014.6	17588	21
10888	10888 (2019-08-25)60sec.agd	60	0	0		8/29/2019	Thursday	4	0	0	0	0	0	0	0	0	0	0	590	163	24	0	0	75.93%	20.98%	3.09%	0.00%	0.00%	24	3.09%	1.6	157343	153721	172677	202.5	197.8	222.2	4501	2127	1970	202.5	197.8	222.2	279650.3	382.9	5222.6	359.9	5451	7
10888	10888 (2019-08-25)60sec.agd	60	0	0		8/30/2019	Friday	5	0	0	0	0	0	0	0	0	0	0	628	182	48	0	0	73.19%	21.21%	5.59%	0.00%	0.00%	48	5.59%	3	247801	199553	219837	288.8	232.6	256.2	5373	2517	2792	288.8	232.6	256.2	386723.5	481.3	5743.2	450.7	7992	9.3
10888	10888 (2019-08-25)60sec.agd	60	0	0		8/31/2019	Saturday	6	2	2	2	36	170634	2	2	2	36	170634	752	241	48	6	0	71.82%	23.02%	4.58%	0.57%	0.00%	54	5.16%	3	357958	237930	251123	341.9	227.2	239.9	6343	2997	2613	341.9	227.2	239.9	497802.5	511.1	6922.3	475.5	9865	9.4
10123	10123 (2019-05-05)60sec.agd	60	0	0		5/5/2019	Sunday	7	0	0	0	0	0	0	0	0	0	0	359	236	8	0	0	59.54%	39.14%	1.33%	0.00%	0.00%	8	1.33%	0.7	141185	130076	205259	234.1	215.7	340.4	3673	3896	4223	234.1	215.7	340.4	281041.3	493.1	6283.3	466.1	3428	5.7
10123	10123 (2019-05-05)60sec.agd	60	0	0		5/6/2019	Monday	1	0	0	0	0	0	0	0	0	0	0	670	301	6	0	0	68.58%	30.81%	0.61%	0.00%	0.00%	6	0.61%	0.3	137001	194478	219662	140.2	199.1	224.8	2814	2327	4467	140.2	199.1	224.8	323793.7	352.1	5231.6	331.4	3737	3.8
10123	10123 (2019-05-05)60sec.agd	60	0	0		5/7/2019	Tuesday	2	0	0	0	0	0	0	0	0	0	0	562	292	1	0	0	65.73%	34.15%	0.12%	0.00%	0.00%	1	0.12%	0.1	119883	176096	199480	140.2	206	233.3	2059	1901	2574	140.2	206	233.3	291845.9	361.3	2974.6	341.3	2986	3.5
10123	10123 (2019-05-05)60sec.agd	60	0	0		5/9/2019	Thursday	4	0	0	0	0	0	0	0	0	0	0	475	211	8	0	0	68.44%	30.40%	1.15%	0.00%	0.00%	8	1.15%	0.6	121256	151083	179610	174.7	217.7	258.8	3596	2335	4228	174.7	217.7	258.8	264175.8	411.3	4806.4	380.7	3524	5.1
10123	10123 (2019-05-05)60sec.agd	60	0	0		5/11/2019	Saturday	6	0	0	0	0	0	0	0	0	0	0	543	248	1	0	0	68.56%	31.31%	0.13%	0.00%	0.00%	1	0.13%	0.1	98193	128798	148403	124	162.6	187.4	2120	2339	2151	124	162.6	187.4	219668.5	303.7	3355.2	277.4	2570	3.2
10122	10122 (2019-05-05)60sec.agd	60	0	0		5/6/2019	Monday	1	3	3	3	83	255814	3	3	3	83	255814	180	589	119	0	0	20.27%	66.33%	13.40%	0.00%	0.00%	119	13.40%	7	919408	804435	658929	1035.4	905.9	742	4831	3393	4183	1035.4	905.9	742	1388025.3	1630.1	6579.2	1563.1	19377	21.8
10122	10122 (2019-05-05)60sec.agd	60	0	0		5/7/2019	Tuesday	2	0	0	0	0	0	0	0	0	0	0	386	637	43	0	0	36.21%	59.76%	4.03%	0.00%	0.00%	43	4.03%	2.3	541910	771280	448949	508.4	723.5	421.2	4467	3071	4062	508.4	723.5	421.2	1044075.9	1026.8	6091.7	979.4	12886	12.1
10122	10122 (2019-05-05)60sec.agd	60	0	0		5/8/2019	Wednesday	3	2	2	2	50	160309	2	2	2	50	160309	245	491	68	0	0	30.47%	61.07%	8.46%	0.00%	0.00%	68	8.46%	4.3	515821	757580	483200	641.6	942.3	601	4598	3104	3182	641.6	942.3	601	1036089.3	1350.7	5605.8	1288.7	15406	19.2
10122	10122 (2019-05-05)60sec.agd	60	0	0		5/9/2019	Thursday	4	0	0	0	0	0	0	0	0	0	0	418	605	36	0	0	39.47%	57.13%	3.40%	0.00%	0.00%	36	3.40%	1.9	474522	824853	327719	448.1	778.9	309.5	3784	2704	2140	448.1	778.9	309.5	1006455.8	991.3	4514.1	950.4	15327	14.5
10122	10122 (2019-05-05)60sec.agd	60	0	0		5/10/2019	Friday	5	2	2	2	36	129188	2	2	2	36	129188	296	344	58	0	0	42.41%	49.28%	8.31%	0.00%	0.00%	58	8.31%	4.5	383168	429231	370365	549	614.9	530.6	5006	3032	4202	549	614.9	530.6	684271.3	1035.3	6187.1	980.3	11831	16.9
10775	10775 (2019-07-28)60sec.agd	60	0	0		7/29/2019	Monday	1	3	3	3	62	294348	3	3	3	62	294348	435	166	60	23	0	63.60%	24.27%	8.77%	3.36%	0.00%	83	12.13%	6.4	478183	301921	329665	699.1	441.4	482	6760	3062	3376	699.1	441.4	482	654594.7	1048.3	7363	957	11376	16.6
10775	10775 (2019-07-28)60sec.agd	60	0	0		7/30/2019	Tuesday	2	3	3	3	44	219433	3	3	3	44	219433	398	433	57	37	0	43.03%	46.81%	6.16%	4.00%	0.00%	94	10.16%	5.9	656154	508903	773058	709.4	550.2	835.7	6701	2844	3011	709.4	550.2	835.7	1134521.5	1362.7	7503.1	1226.5	16591	17.9
10775	10775 (2019-07-28)60sec.agd	60	0	0		7/31/2019	Wednesday	3	2	2	2	31	103260	2	2	2	31	103260	364	427	70	17	0	41.46%	48.63%	7.97%	1.94%	0.00%	87	9.91%	5.1	597258	426290	710435	680.2	485.5	809.2	6055	2816	3394	680.2	485.5	809.2	1021351.2	1237.1	7219.2	1163.3	14517	16.5
10775	10775 (2019-07-28)60sec.agd	60	0	0		8/1/2019	Thursday	4	1	1	1	14	62475	1	1	1	14	62475	437	312	40	20	0	54.02%	38.57%	4.94%	2.47%	0.00%	60	7.42%	4	443107	341545	621842	547.7	422.2	768.7	6227	2637	3408	547.7	422.2	768.7	836471.3	1120.3	7039.9	1034	11900	14.7
10775	10775 (2019-07-28)60sec.agd	60	0	0		8/2/2019	Friday	5	3	3	3	51	214985	3	3	3	51	214985	361	346	78	19	0	44.90%	43.03%	9.70%	2.36%	0.00%	97	12.06%	6.1	566727	413423	668754	704.9	514.2	831.8	6329	2775	3911	704.9	514.2	831.8	969190.4	1301.7	7145.7	1205.5	14189	17.6
10576	10576 (2019-08-18)60sec.agd	60	0	0		8/18/2019	Sunday	7	0	0	0	0	0	0	0	0	0	0	389	285	9	0	0	56.95%	41.73%	1.32%	0.00%	0.00%	9	1.32%	0.8	159135	191654	334539	233	280.6	489.8	4436	2774	3461	233	280.6	489.8	417099	641.1	5524.9	610.7	5830	8.5
10576	10576 (2019-08-18)60sec.agd	60	0	0		8/19/2019	Monday	1	0	0	0	0	0	0	0	0	0	0	360	421	21	0	0	44.89%	52.49%	2.62%	0.00%	0.00%	21	2.62%	1.3	314422	395522	679716	392	493.2	847.5	2965	3027	3270	392	493.2	847.5	846943.1	1093.3	5036.4	1056	12534	15.6
10576	10576 (2019-08-18)60sec.agd	60	0	0		8/20/2019	Tuesday	2	0	0	0	0	0	0	0	0	0	0	437	399	22	0	0	50.93%	46.50%	2.56%	0.00%	0.00%	22	2.56%	1.4	346730	364302	612963	404.1	424.6	714.4	3343	2467	3033	404.1	424.6	714.4	792881.6	964.0	4417.8	924.1	13368	15.6
10576	10576 (2019-08-18)60sec.agd	60	0	0		8/22/2019	Thursday	4	1	1	1	11	31913	1	1	1	11	31913	279	319	37	0	0	43.94%	50.24%	5.83%	0.00%	0.00%	37	5.83%	2.6	319499	337152	536343	503.1	530.9	844.6	4051	8925	5160	503.1	530.9	844.6	709517.4	1159.9	10660.3	1117.4	11812	18.6
10576	10576 (2019-08-18)60sec.agd	60	0	0		8/23/2019	Friday	5	0	0	0	0	0	0	0	0	0	0	487	494	41	0	2	47.56%	48.24%	4.00%	0.00%	0.20%	43	4.20%	2.4	456484	477629	745077	445.8	466.4	727.6	24161	8200	3278	445.8	466.4	727.6	995814.7	1033.5	25528.9	972.5	17151	16.7
10849	10849 (2019-03-10)60sec.agd	60	0	0		3/11/2019	Monday	1	0	0	0	0	0	0	0	0	0	0	325	404	6	0	0	44.22%	54.97%	0.82%	0.00%	0.00%	6	0.82%	0.5	228475	349652	295946	310.9	475.7	402.6	3394	1988	3467	310.9	475.7	402.6	511899.8	729.6	4327.9	696.5	8097	11
10849	10849 (2019-03-10)60sec.agd	60	0	0		3/12/2019	Tuesday	2	0	0	0	0	0	0	0	0	0	0	357	369	1	0	0	49.11%	50.76%	0.14%	0.00%	0.00%	1	0.14%	0.1	190617	361869	231573	262.2	497.8	318.5	2451	2232	1913	262.2	497.8	318.5	470010.7	659.7	3216.8	646.5	6668	9.2
10849	10849 (2019-03-10)60sec.agd	60	0	0		3/13/2019	Wednesday	3	0	0	0	0	0	0	0	0	0	0	251	420	3	0	0	37.24%	62.31%	0.45%	0.00%	0.00%	3	0.45%	0.2	228808	403020	279848	339.5	598	415.2	2694	2355	2520	339.5	598	415.2	541380.8	827.6	3307.2	803.2	8885	13.2
10849	10849 (2019-03-10)60sec.agd	60	0	0		3/14/2019	Thursday	4	0	0	0	0	0	0	0	0	0	0	320	419	5	0	0	43.01%	56.32%	0.67%	0.00%	0.00%	5	0.67%	0.4	209721	377747	331137	281.9	507.7	445.1	2627	2566	3318	281.9	507.7	445.1	544359.6	755.6	4282.1	731.7	7195	9.7
10849	10849 (2019-03-10)60sec.agd	60	0	0		3/15/2019	Friday	5	0	0	0	0	0	0	0	0	0	0	306	344	2	0	0	46.93%	52.76%	0.31%	0.00%	0.00%	2	0.31%	0.2	186679	308790	224387	286.3	473.6	344.2	2457	2460	1612	286.3	473.6	344.2	424911.6	666.5	3231.5	651.7	6511	10
10958	10958 (2019-07-21)60sec.agd	60	0	0		7/21/2019	Sunday	7	0	0	0	0	0	0	0	0	0	0	539	148	14	0	0	76.89%	21.11%	2.00%	0.00%	0.00%	14	2.00%	1.2	133010	155901	229878	189.7	222.4	327.9	3435	3479	4536	189.7	222.4	327.9	307962.1	451.4	6157.4	439.3	2963	4.2
10958	10958 (2019-07-21)60sec.agd	60	0	0		7/22/2019	Monday	1	0	0	0	0	0	0	0	0	0	0	465	283	10	0	0	61.35%	37.34%	1.32%	0.00%	0.00%	10	1.32%	0.7	183048	286765	318729	241.5	378.3	420.5	2776	3889	3617	241.5	378.3	420.5	466185.5	652.8	5844.4	615	5493	7.2
10958	10958 (2019-07-21)60sec.agd	60	0	0		7/23/2019	Tuesday	2	2	2	2	33	96516	2	2	2	33	96516	382	236	38	0	0	58.23%	35.98%	5.79%	0.00%	0.00%	38	5.79%	3.2	236809	320788	338845	361	489	516.5	4845	3577	4309	361	489	516.5	523258.4	837.6	6851.3	797.7	7708	11.8
10958	10958 (2019-07-21)60sec.agd	60	0	0		7/24/2019	Wednesday	3	0	0	0	0	0	0	0	0	0	0	361	257	6	0	0	57.85%	41.19%	0.96%	0.00%	0.00%	6	0.96%	0.5	156942	208039	365089	251.5	333.4	585.1	3557	2914	4255	251.5	333.4	585.1	448554.3	760.1	5740.2	718.8	4493	7.2
10958	10958 (2019-07-21)60sec.agd	60	0	0		7/26/2019	Friday	5	1	1	1	19	58379	1	1	1	19	58379	395	205	34	0	0	62.30%	32.33%	5.36%	0.00%	0.00%	34	5.36%	2.8	213151	244761	328224	336.2	386.1	517.7	3760	2634	3972	336.2	386.1	517.7	461597.5	759.4	5545.2	728.1	6552	10.3
10882	10882 (2019-09-22)60sec.agd	60	0	0		9/23/2019	Monday	1	0	0	0	0	0	0	0	0	0	0	755	266	16	0	0	72.81%	25.65%	1.54%	0.00%	0.00%	16	1.54%	0.8	177383	229807	267716	171.1	221.6	258.2	3402	2481	3154	171.1	221.6	258.2	394902.3	401.3	4623.8	380.8	5374	5.2
10882	10882 (2019-09-22)60sec.agd	60	0	0		9/24/2019	Tuesday	2	0	0	0	0	0	0	0	0	0	0	438	204	3	0	0	67.91%	31.63%	0.47%	0.00%	0.00%	3	0.47%	0.3	111080	182539	176196	172.2	283	273.2	3090	3276	2614	172.2	283	273.2	276955.4	449.4	4986	429.4	3213	5
10882	10882 (2019-09-22)60sec.agd	60	0	0		9/25/2019	Wednesday	3	1	1	1	11	33118	1	1	1	11	33118	717	346	19	0	0	66.27%	31.98%	1.76%	0.00%	0.00%	19	1.76%	1	240206	326401	357949	222	301.7	330.8	4623	2863	3286	222	301.7	330.8	540707	524.2	6269.3	499.7	7825	7.2
10882	10882 (2019-09-22)60sec.agd	60	0	0		9/26/2019	Thursday	4	0	0	0	0	0	0	0	0	0	0	608	462	46	0	0	54.48%	41.40%	4.12%	0.00%	0.00%	46	4.12%	2.3	406162	428228	584781	363.9	383.7	524	5484	5037	3865	363.9	383.7	524	830852.3	784.3	7824.9	744.5	11091	9.9
10882	10882 (2019-09-22)60sec.agd	60	0	0		9/27/2019	Friday	5	0	0	0	0	0	0	0	0	0	0	553	320	16	0	0	62.20%	36.00%	1.80%	0.00%	0.00%	16	1.80%	1	215137	303861	313787	242	341.8	353	4755	3892	2515	242	341.8	353	486906.3	572.7	6639.5	547.7	6655	7.5
10977	10977 (2019-10-20)60sec.agd	60	0	0		10/21/2019	Monday	1	1	1	1	10	23188	1	1	1	10	23188	497	341	69	0	0	54.80%	37.60%	7.61%	0.00%	0.00%	69	7.61%	4.3	482708	320606	495092	532.2	353.5	545.9	3797	3134	4440	532.2	353.5	545.9	762175.4	872.5	6499.1	840.3	10768	11.9
10977	10977 (2019-10-20)60sec.agd	60	0	0		10/22/2019	Tuesday	2	0	0	0	0	0	0	0	0	0	0	514	290	64	0	0	59.22%	33.41%	7.37%	0.00%	0.00%	64	7.37%	4	392772	246041	498400	452.5	283.5	574.2	5138	1976	5769	452.5	283.5	574.2	680594.3	815.4	7682.6	784.1	9665	11.1
10977	10977 (2019-10-20)60sec.agd	60	0	0		10/23/2019	Wednesday	3	0	0	0	0	0	0	0	0	0	0	500	277	33	0	0	61.73%	34.20%	4.07%	0.00%	0.00%	33	4.07%	2.1	301805	205630	333192	372.6	253.9	411.3	4126	1963	3460	372.6	253.9	411.3	494355	635.1	4333.2	610.3	9018	11.1
10977	10977 (2019-10-20)60sec.agd	60	0	0		10/24/2019	Thursday	4	1	1	1	10	26671	1	1	1	10	26671	565	204	66	0	0	67.66%	24.43%	7.90%	0.00%	0.00%	66	7.90%	4.4	366431	210159	496905	438.8	251.7	595.1	4381	2539	6357	438.8	251.7	595.1	652191	799.3	7792	781.1	6129	7.3
10977	10977 (2019-10-20)60sec.agd	60	0	0		10/25/2019	Friday	5	0	0	0	0	0	0	0	0	0	0	675	175	17	0	0	77.85%	20.18%	1.96%	0.00%	0.00%	17	1.96%	1.1	164760	92699	178969	190	106.9	206.4	4513	3908	3921	190	106.9	206.4	260324.5	313.4	6316.5	300.3	2854	3.3
10152	10152 (2019-04-28)60sec.agd	60	0	0		4/29/2019	Monday	1	0	0	0	0	0	0	0	0	0	0	184	474	62	0	0	25.56%	65.83%	8.61%	0.00%	0.00%	62	8.61%	4.1	572458	507663	948017	795.1	705.1	1316.7	3583	2838	4863	795.1	705.1	1316.7	1218263.6	1754.1	6010.6	1692	15799	21.9
10152	10152 (2019-04-28)60sec.agd	60	0	0		4/30/2019	Tuesday	2	0	0	0	0	0	0	0	0	0	0	168	461	33	0	0	25.38%	69.64%	4.98%	0.00%	0.00%	33	4.98%	2.8	440898	547069	599093	666	826.4	905	3242	2691	3499	666	826.4	905	923356.9	1445.2	5001.5	1394.8	13912	21
10152	10152 (2019-04-28)60sec.agd	60	0	0		5/1/2019	Wednesday	3	0	0	0	0	0	0	0	0	0	0	185	571	64	0	0	22.56%	69.63%	7.80%	0.00%	0.00%	64	7.80%	4.3	595692	609329	746412	726.5	743.1	910.3	3533	2304	3263	726.5	743.1	910.3	1132811.4	1434.4	4800	1381.5	17616	21.5
10152	10152 (2019-04-28)60sec.agd	60	0	0		5/2/2019	Thursday	4	0	0	0	0	0	0	0	0	0	0	138	465	34	0	0	21.66%	73.00%	5.34%	0.00%	0.00%	34	5.34%	2.8	441089	481646	755462	692.4	756.1	1186	2964	2569	4361	692.4	756.1	1186	998631.7	1622.8	5331.7	1567.7	11799	18.5
10152	10152 (2019-04-28)60sec.agd	60	0	0		5/3/2019	Friday	5	3	3	3	31	77154	3	3	3	31	77154	114	402	130	0	0	17.65%	62.23%	20.12%	0.00%	0.00%	130	20.12%	11.8	736317	441987	1085664	1139.8	684.2	1680.6	4190	2544	5621	1139.8	684.2	1680.6	1384262.1	2211.6	6583.5	2142.8	11672	18.1
10729	10729 (2019-10-06)60sec.agd	60	0	0		10/7/2019	Monday	1	1	1	1	11	29275	1	1	1	11	29275	455	256	38	0	0	60.75%	34.18%	5.07%	0.00%	0.00%	38	5.07%	2.9	255581	250085	234761	341.2	333.9	313.4	4637	2212	1952	341.2	333.9	313.4	427758	612.4	4944.4	571.1	7566	10.1
10729	10729 (2019-10-06)60sec.agd	60	0	0		10/8/2019	Tuesday	2	0	0	0	0	0	0	0	0	0	0	436	344	29	0	0	53.89%	42.52%	3.58%	0.00%	0.00%	29	3.58%	1.9	287291	245115	374820	355.1	303	463.3	3754	2368	2693	355.1	303	463.3	532078.5	696.4	4605.4	657.7	8474	10.5
10729	10729 (2019-10-06)60sec.agd	60	0	0		10/9/2019	Wednesday	3	0	0	0	0	0	0	0	0	0	0	462	323	38	0	0	56.14%	39.25%	4.62%	0.00%	0.00%	38	4.62%	2.5	308507	233756	424961	374.9	284	516.4	4071	1966	3258	374.9	284	516.4	574813.3	741.0	4739.2	698.4	8826	10.7
10729	10729 (2019-10-06)60sec.agd	60	0	0		10/10/2019	Thursday	4	0	0	0	0	0	0	0	0	0	0	544	314	36	0	0	60.85%	35.12%	4.03%	0.00%	0.00%	36	4.03%	2.3	281450	246220	339857	314.8	275.4	380.2	4404	2164	2337	314.8	275.4	380.2	505312.9	599.9	5349.9	565.2	8407	9.4
10729	10729 (2019-10-06)60sec.agd	60	0	0		10/11/2019	Friday	5	0	0	0	0	0	0	0	0	0	0	420	384	36	0	0	50.00%	45.71%	4.29%	0.00%	0.00%	36	4.29%	2.3	305757	374856	346401	364	446.3	412.4	3975	2676	1830	364	446.3	412.4	594977.3	750.3	4411.2	708.3	10033	11.9
10135	10135 (2019-03-31)60sec.agd	60	0	0		4/1/2019	Monday	1	0	0	0	0	0	0	0	0	0	0	730	155	0	0	0	82.49%	17.51%	0.00%	0.00%	0.00%	0	0.00%	0	63265	73994	157479	71.5	83.6	177.9	1943	3330	3595	71.5	83.6	177.9	185141	224.4	5271.4	209.2	1722	1.9
10135	10135 (2019-03-31)60sec.agd	60	0	0		4/2/2019	Tuesday	2	0	0	0	0	0	0	0	0	0	0	669	119	2	0	0	84.68%	15.06%	0.25%	0.00%	0.00%	2	0.25%	0.1	51376	52255	177197	65	66.1	224.3	2455	2422	2507	65	66.1	224.3	191752.1	257.2	4178.3	242.7	1189	1.5
10135	10135 (2019-03-31)60sec.agd	60	0	0		4/3/2019	Wednesday	3	0	0	0	0	0	0	0	0	0	0	701	150	5	0	0	81.89%	17.52%	0.58%	0.00%	0.00%	5	0.58%	0.3	77503	91035	227057	90.5	106.3	265.3	3058	2681	3609	90.5	106.3	265.3	256610.5	321.4	5283.3	299.8	2346	2.7
10135	10135 (2019-03-31)60sec.agd	60	0	0		4/4/2019	Thursday	4	0	0	0	0	0	0	0	0	0	0	790	138	0	0	0	85.13%	14.87%	0.00%	0.00%	0.00%	0	0.00%	0	45767	57818	245125	49.3	62.3	264.1	1788	1621	2921	49.3	62.3	264.1	255976.2	283.3	3731.5	275.8	1448	1.6
10135	10135 (2019-03-31)60sec.agd	60	0	0		4/5/2019	Friday	5	0	0	0	0	0	0	0	0	0	0	727	138	2	0	0	83.85%	15.92%	0.23%	0.00%	0.00%	2	0.23%	0.1	84157	128307	254312	97.1	148	293.3	2787	4181	4178	97.1	148	293.3	297018	369.6	6534.8	342.6	3466	4
10664	10664 (2019-06-30)60sec.agd	60	0	0		7/1/2019	Monday	1	2	2	2	55	198016	2	2	2	55	198016	402	244	59	0	0	57.02%	34.61%	8.37%	0.00%	0.00%	59	8.37%	4.9	330430	276887	466989	468.7	392.7	662.4	4443	3161	3906	468.7	392.7	662.4	635554.2	953.6	5943.5	901.5	8241	11.7
10664	10664 (2019-06-30)60sec.agd	60	0	0		7/2/2019	Tuesday	2	3	3	3	50	171399	3	3	3	50	171399	487	210	74	0	0	63.16%	27.24%	9.60%	0.00%	0.00%	74	9.60%	5.3	354715	285832	390921	460.1	370.7	507	4402	2731	3319	460.1	370.7	507	600284.8	824.6	5543.3	778.6	10459	13.6
10664	10664 (2019-06-30)60sec.agd	60	0	0		7/3/2019	Wednesday	3	0	0	0	0	0	0	0	0	0	0	573	175	11	0	0	75.49%	23.06%	1.45%	0.00%	0.00%	11	1.45%	0.8	113086	150779	234390	149	198.7	308.8	2767	2502	3249	149	198.7	308.8	300768.1	410.1	4294.7	396.3	3262	4.3
10664	10664 (2019-06-30)60sec.agd	60	0	0		7/4/2019	Thursday	4	0	0	0	0	0	0	0	0	0	0	640	132	2	0	0	82.69%	17.05%	0.26%	0.00%	0.00%	2	0.26%	0.1	70979	85668	151932	91.7	110.7	196.3	2045	2499	2809	91.7	110.7	196.3	188309.2	258.6	4278.9	243.3	1337	1.7
10664	10664 (2019-06-30)60sec.agd	60	0	0		7/6/2019	Saturday	6	2	2	2	43	148604	2	2	2	43	148604	459	264	50	0	0	59.38%	34.15%	6.47%	0.00%	0.00%	50	6.47%	3.3	299451	307934	463181	387.4	398.4	599.2	4789	2670	3657	387.4	398.4	599.2	631688.9	872.7	5849.8	817.2	8935	11.6
10655	10655 (2019-08-04)60sec.agd	60	0	0		8/5/2019	Monday	1	0	0	0	0	0	0	0	0	0	0	459	194	2	0	0	70.08%	29.62%	0.31%	0.00%	0.00%	2	0.31%	0.2	95978	194773	198796	146.5	297.4	303.5	2727	2761	2951	146.5	297.4	303.5	294394.5	467.3	4241.9	449.5	3738	5.7
10655	10655 (2019-08-04)60sec.agd	60	0	0		8/6/2019	Tuesday	2	0	0	0	0	0	0	0	0	0	0	456	135	12	1	0	75.50%	22.35%	1.99%	0.17%	0.00%	13	2.15%	1.2	103408	165418	181438	171.2	273.9	300.4	6789	3610	6205	171.2	273.9	300.4	266413.4	465.1	9582.7	441.1	3392	5.6
10655	10655 (2019-08-04)60sec.agd	60	0	0		8/8/2019	Thursday	4	0	0	0	0	0	0	0	0	0	0	487	245	10	0	0	65.63%	33.02%	1.35%	0.00%	0.00%	10	1.35%	0.8	158928	295824	306907	214.2	398.7	413.6	2892	3371	3231	214.2	398.7	413.6	454930.6	628.5	5353.2	613.1	5004	6.7
10655	10655 (2019-08-04)60sec.agd	60	0	0		8/9/2019	Friday	5	0	0	0	0	0	0	0	0	0	0	399	243	3	0	0	61.86%	37.67%	0.47%	0.00%	0.00%	3	0.47%	0.2	100142	289690	291039	155.3	449.1	451.2	3692	3469	3134	155.3	449.1	451.2	422672.9	681.0	5502.3	655.3	3118	4.8
10655	10655 (2019-08-04)60sec.agd	60	0	0		8/10/2019	Saturday	6	0	0	0	0	0	0	0	0	0	0	581	230	18	0	0	70.08%	27.74%	2.17%	0.00%	0.00%	18	2.17%	1.3	169051	281485	383508	203.9	339.5	462.6	2889	2945	4970	203.9	339.5	462.6	504866.7	634.6	5740.4	609	6467	7.8
10650	10650 (2019-08-04)60sec.agd	60	0	0		8/5/2019	Monday	1	0	0	0	0	0	0	0	0	0	0	526	190	4	0	0	73.06%	26.39%	0.56%	0.00%	0.00%	4	0.56%	0.3	112409	166987	162546	156.1	231.9	225.8	2998	2043	1851	156.1	231.9	225.8	258730.8	377.7	3710.8	359.3	3354	4.7
10650	10650 (2019-08-04)60sec.agd	60	0	0		8/6/2019	Tuesday	2	1	1	1	14	43774	1	1	1	14	43774	501	256	34	0	0	63.34%	32.36%	4.30%	0.00%	0.00%	34	4.30%	2.1	286595	253253	245757	362.3	320.2	310.7	4503	3250	4071	362.3	320.2	310.7	454610	619.5	6059.8	574.7	9277	11.7
10650	10650 (2019-08-04)60sec.agd	60	0	0		8/8/2019	Thursday	4	1	1	1	19	54771	1	1	1	19	54771	601	217	27	0	0	71.12%	25.68%	3.20%	0.00%	0.00%	27	3.20%	1.6	205310	180009	221534	243	213	262.2	3094	1972	3100	243	213	262.2	351614.5	451.1	3954.2	416.1	6195	7.3
10650	10650 (2019-08-04)60sec.agd	60	0	0		8/9/2019	Friday	5	0	0	0	0	0	0	0	0	0	0	673	164	7	0	0	79.74%	19.43%	0.83%	0.00%	0.00%	7	0.83%	0.5	106280	112321	164831	125.9	133.1	195.3	3127	1293	1990	125.9	133.1	195.3	226010.4	283.1	3619.8	267.8	3202	3.8
10650	10650 (2019-08-04)60sec.agd	60	0	0		8/10/2019	Saturday	6	0	0	0	0	0	0	0	0	0	0	312	328	19	0	0	47.34%	49.77%	2.88%	0.00%	0.00%	19	2.88%	1.4	267879	287697	324767	406.5	436.6	492.8	3561	1887	2768	406.5	436.6	492.8	509904.2	814.1	4193.4	773.8	8726	13.2
10656	10656 (2019-08-25)60sec.agd	60	0	0		8/25/2019	Sunday	7	0	0	0	0	0	0	0	0	0	0	339	250	18	0	0	55.85%	41.19%	2.97%	0.00%	0.00%	18	2.97%	1.6	182208	158887	215383	300.2	261.8	354.8	4121	2452	3355	300.2	261.8	354.8	323781.8	564.3	5592.2	533.4	4017	6.6
10656	10656 (2019-08-25)60sec.agd	60	0	0		8/27/2019	Tuesday	2	1	1	1	10	33754	1	1	1	10	33754	493	360	26	0	0	56.09%	40.96%	2.96%	0.00%	0.00%	26	2.96%	1.7	284240	277710	382350	323.4	315.9	435	4183	3235	3836	323.4	315.9	435	551458.7	649.6	6532.8	627.4	6392	7.3
10656	10656 (2019-08-25)60sec.agd	60	0	0		8/28/2019	Wednesday	3	1	1	1	12	40092	1	1	1	12	40092	420	271	31	0	0	58.17%	37.53%	4.29%	0.00%	0.00%	31	4.29%	2.1	248987	265000	323634	344.9	367	448.2	4896	3238	3328	344.9	367	448.2	486783.8	711.7	6456.5	674.2	7012	9.7
10656	10656 (2019-08-25)60sec.agd	60	0	0		8/29/2019	Thursday	4	0	0	0	0	0	0	0	0	0	0	324	347	53	1	0	44.69%	47.86%	7.31%	0.14%	0.00%	54	7.45%	3.6	458081	353133	540993	631.8	487.1	746.2	8242	3108	5335	631.8	487.1	746.2	791968.8	1139.3	9277.7	1092.4	10163	14
10656	10656 (2019-08-25)60sec.agd	60	0	0		8/31/2019	Saturday	6	1	1	1	15	59978	1	1	1	15	59978	424	192	29	0	0	65.74%	29.77%	4.50%	0.00%	0.00%	29	4.50%	1.9	224294	176266	323141	347.7	273.3	501	4913	3619	6078	347.7	273.3	501	431042.5	717.2	6786.8	668.3	6574	10.2
11017	11017 (2019-06-09)60sec.agd	60	0	0		6/10/2019	Monday	1	2	2	2	27	67794	2	2	2	27	67794	544	187	41	0	0	70.47%	24.22%	5.31%	0.00%	0.00%	41	5.31%	2.6	224226	210495	242984	290.4	272.7	314.7	4289	2759	2237	290.4	272.7	314.7	391952.4	536.2	5397	507.7	7721	10
11017	11017 (2019-06-09)60sec.agd	60	0	0		6/11/2019	Tuesday	2	0	0	0	0	0	0	0	0	0	0	648	202	4	0	0	75.88%	23.65%	0.47%	0.00%	0.00%	4	0.47%	0.3	100919	124427	180219	118.2	145.7	211	2535	1875	2670	118.2	145.7	211	241134	304.0	3986.6	282.4	3020	3.5
11017	11017 (2019-06-09)60sec.agd	60	0	0		6/12/2019	Wednesday	3	0	0	0	0	0	0	0	0	0	0	656	195	3	0	0	76.81%	22.83%	0.35%	0.00%	0.00%	3	0.35%	0.2	107738	127088	167527	126.2	148.8	196.2	2513	2456	2674	126.2	148.8	196.2	236271.3	292.6	4012.9	276.7	2939	3.4
11017	11017 (2019-06-09)60sec.agd	60	0	0		6/13/2019	Thursday	4	3	3	3	44	133224	3	3	3	44	133224	575	208	70	1	0	67.33%	24.36%	8.20%	0.12%	0.00%	71	8.31%	4.7	343286	383317	406561	402	448.8	476.1	5822	7023	5541	402	448.8	476.1	655796.5	802.8	8707.9	767.9	9785	11.5
11017	11017 (2019-06-09)60sec.agd	60	0	0		6/14/2019	Friday	5	0	0	0	0	0	0	0	0	0	0	567	219	8	0	0	71.41%	27.58%	1.01%	0.00%	0.00%	8	1.01%	0.6	159435	116894	145884	200.8	147.2	183.7	4597	4687	5549	200.8	147.2	183.7	245694.7	330.3	8596	309.4	3472	4.4
10265	10265 (2019-06-16)60sec.agd	60	0	0		6/17/2019	Monday	1	0	0	0	0	0	0	0	0	0	0	574	118	0	0	0	82.95%	17.05%	0.00%	0.00%	0.00%	0	0.00%	0	41968	97382	211626	60.6	140.7	305.8	1158	1741	2635	60.6	140.7	305.8	236706.8	362.7	2693.3	342.1	550	0.8
10265	10265 (2019-06-16)60sec.agd	60	0	0		6/18/2019	Tuesday	2	0	0	0	0	0	0	0	0	0	0	545	69	0	0	0	88.76%	11.24%	0.00%	0.00%	0.00%	0	0.00%	0	20662	88312	176867	33.7	143.8	288.1	740	1376	2459	33.7	143.8	288.1	198765.9	335.8	2533.1	323.7	911	1.5
10265	10265 (2019-06-16)60sec.agd	60	0	0		6/19/2019	Wednesday	3	1	1	1	14	31377	1	1	1	14	31377	638	95	22	0	0	84.50%	12.58%	2.91%	0.00%	0.00%	22	2.91%	1.5	100992	112525	199396	133.8	149	264.1	3023	3878	3701	133.8	149	264.1	250239.9	362.5	6113.9	331.4	3022	4
10265	10265 (2019-06-16)60sec.agd	60	0	0		6/20/2019	Thursday	4	0	0	0	0	0	0	0	0	0	0	615	145	0	0	0	80.92%	19.08%	0.00%	0.00%	0.00%	0	0.00%	0	59701	132380	270169	78.6	174.2	355.5	1045	1585	2407	78.6	174.2	355.5	306724.6	418.1	2634.3	403.6	2389	3.1
10265	10265 (2019-06-16)60sec.agd	60	0	0		6/21/2019	Friday	5	0	0	0	0	0	0	0	0	0	0	608	156	0	0	0	79.58%	20.42%	0.00%	0.00%	0.00%	0	0.00%	0	64822	158460	233852	84.8	207.4	306.1	1187	1922	2425	84.8	207.4	306.1	289824.5	406.3	2721.8	379.4	1491	2
11016	11016 (2019-06-09)60sec.agd	60	0	0		6/10/2019	Monday	1	0	0	0	0	0	0	0	0	0	0	423	577	33	0	0	40.95%	55.86%	3.19%	0.00%	0.00%	33	3.19%	1.8	518476	682166	946187	501.9	660.4	916	3357	2926	3252	501.9	660.4	916	1276494.3	1282.7	4506.5	1235.7	15744	15.2
11016	11016 (2019-06-09)60sec.agd	60	0	0		6/11/2019	Tuesday	2	0	0	0	0	0	0	0	0	0	0	252	543	29	0	0	30.58%	65.90%	3.52%	0.00%	0.00%	29	3.52%	1.9	492869	552530	895915	598.1	670.5	1087.3	3480	3408	4161	598.1	670.5	1087.3	1162270.6	1474.9	5616.7	1410.5	15144	18.4
11016	11016 (2019-06-09)60sec.agd	60	0	0		6/12/2019	Wednesday	3	0	0	0	0	0	0	0	0	0	0	304	649	58	0	0	30.07%	64.19%	5.74%	0.00%	0.00%	58	5.74%	3.2	671893	736368	1086582	664.6	728.4	1074.8	3927	3198	4048	664.6	728.4	1074.8	1474563.8	1511.8	5325.9	1458.5	19936	19.7
11016	11016 (2019-06-09)60sec.agd	60	0	0		6/13/2019	Thursday	4	0	0	0	0	0	0	0	0	0	0	213	476	41	0	0	29.18%	65.21%	5.62%	0.00%	0.00%	41	5.62%	3.2	446432	565165	710462	611.6	774.2	973.2	3980	3179	4114	611.6	774.2	973.2	1011666.6	1446.3	5329	1385.8	12827	17.6
11016	11016 (2019-06-09)60sec.agd	60	0	0		6/14/2019	Friday	5	0	0	0	0	0	0	0	0	0	0	273	487	50	0	0	33.70%	60.12%	6.17%	0.00%	0.00%	50	6.17%	3.1	506175	567476	849018	624.9	700.6	1048.2	3238	2596	4040	624.9	700.6	1048.2	1139769.1	1454.3	4630.4	1407.1	15118	18.7
10053	10053 (2019-03-17)60sec.agd	60	0	0		3/18/2019	Monday	1	5	5	5	82	303070	5	5	5	82	303070	540	181	82	12	0	66.26%	22.21%	10.06%	1.47%	0.00%	94	11.53%	6.3	486138	479689	481202	596.5	588.6	590.4	7883	4993	5630	596.5	588.6	590.4	835456.2	1089.0	9432	1025.1	13006	16
10053	10053 (2019-03-17)60sec.agd	60	0	0		3/19/2019	Tuesday	2	3	3	3	55	168837	3	3	3	55	168837	383	161	62	0	0	63.20%	26.57%	10.23%	0.00%	0.00%	62	10.23%	5.2	321518	414897	388994	530.6	684.6	641.9	5719	6285	6631	530.6	684.6	641.9	653322	1122.9	9200.4	1078.1	9616	15.9
10053	10053 (2019-03-17)60sec.agd	60	0	0		3/20/2019	Wednesday	3	1	1	1	11	38340	1	1	1	11	38340	565	210	33	3	1	69.58%	25.86%	4.06%	0.37%	0.12%	37	4.56%	2.3	281066	339851	345824	346.1	418.5	425.9	9850	8056	6048	346.1	418.5	425.9	560438.3	727.4	13069.6	690.2	7323	9
10053	10053 (2019-03-17)60sec.agd	60	0	0		3/21/2019	Thursday	4	3	3	3	40	131728	3	3	3	40	131728	465	200	75	2	0	62.67%	26.95%	10.11%	0.27%	0.00%	77	10.38%	5.5	399483	483195	476823	538.4	651.2	642.6	6997	5750	5655	538.4	651.2	642.6	787670.1	1104.1	9016.1	1061.6	10988	14.8
10053	10053 (2019-03-17)60sec.agd	60	0	0		3/22/2019	Friday	5	1	1	1	12	46446	1	1	1	12	46446	433	137	31	0	0	72.05%	22.80%	5.16%	0.00%	0.00%	31	5.16%	2.4	200753	275056	239119	334	457.7	397.9	5641	6178	5341	334	457.7	397.9	416095.5	727.0	7652.1	692.3	6410	10.7
10789	10789 (2019-08-11)60sec.agd	60	0	0		8/12/2019	Monday	1	0	0	0	0	0	0	0	0	0	0	636	187	2	0	0	77.09%	22.67%	0.24%	0.00%	0.00%	2	0.24%	0.1	86544	161341	152497	104.9	195.6	184.8	3499	4218	3227	104.9	195.6	184.8	238277.4	306.8	6103.2	288.8	3111	3.8
10789	10789 (2019-08-11)60sec.agd	60	0	0		8/13/2019	Tuesday	2	0	0	0	0	0	0	0	0	0	0	574	222	2	0	0	71.93%	27.82%	0.25%	0.00%	0.00%	2	0.25%	0.1	103260	147513	176465	129.4	184.9	221.1	2318	2049	2784	129.4	184.9	221.1	252116.3	334.5	3489.3	315.9	3173	4
10789	10789 (2019-08-11)60sec.agd	60	0	0		8/14/2019	Wednesday	3	0	0	0	0	0	0	0	0	0	0	579	185	2	0	0	75.59%	24.15%	0.26%	0.00%	0.00%	2	0.26%	0.1	88909	124419	154589	116.1	162.4	201.8	3377	2915	2978	116.1	162.4	201.8	217445.8	303.3	5363.8	283.9	2216	2.9
10789	10789 (2019-08-11)60sec.agd	60	0	0		8/15/2019	Thursday	4	0	0	0	0	0	0	0	0	0	0	507	127	2	0	0	79.72%	19.97%	0.31%	0.00%	0.00%	2	0.31%	0.2	60750	113530	171329	95.5	178.5	269.4	2968	2269	3023	95.5	178.5	269.4	214320.4	349.9	4326.9	337	2265	3.6
10789	10789 (2019-08-11)60sec.agd	60	0	0		8/16/2019	Friday	5	0	0	0	0	0	0	0	0	0	0	759	214	0	0	0	78.01%	21.99%	0.00%	0.00%	0.00%	0	0.00%	0	90873	159843	198642	93.4	164.3	204.2	1825	2123	2500	93.4	164.3	204.2	270677.5	295.0	3532	278.2	2913	3
10115	10115 (2019-03-24)60sec.agd	60	0	0		3/24/2019	Sunday	7	0	0	0	0	0	0	0	0	0	0	435	217	6	0	0	66.11%	32.98%	0.91%	0.00%	0.00%	6	0.91%	0.5	140573	211900	220681	213.6	322	335.4	3281	2311	2608	213.6	322	335.4	336693.5	533.7	3871.3	511.7	4815	7.3
10115	10115 (2019-03-24)60sec.agd	60	0	0		3/26/2019	Tuesday	2	2	2	2	22	56074	2	2	2	22	56074	458	207	28	0	0	66.09%	29.87%	4.04%	0.00%	0.00%	28	4.04%	1.9	199136	274760	256723	287.4	396.5	370.5	3018	2745	2702	287.4	396.5	370.5	425505.5	657.9	3952.5	614	6600	9.5
10115	10115 (2019-03-24)60sec.agd	60	0	0		3/27/2019	Wednesday	3	1	1	1	23	64306	1	1	1	23	64306	446	273	36	0	0	59.07%	36.16%	4.77%	0.00%	0.00%	36	4.77%	2.3	242961	259727	344775	321.8	344	456.7	3548	2456	2995	321.8	344	456.7	495336.2	710.9	4396.3	656.1	7741	10.3
10115	10115 (2019-03-24)60sec.agd	60	0	0		3/29/2019	Friday	5	2	2	2	44	131410	2	2	2	44	131410	471	336	59	0	0	54.39%	38.80%	6.81%	0.00%	0.00%	59	6.81%	3.5	364532	430182	352954	420.9	496.7	407.6	3927	2530	2332	420.9	496.7	407.6	665219.3	838.3	4432.4	768.2	12638	14.6
10115	10115 (2019-03-24)60sec.agd	60	0	0		3/30/2019	Saturday	6	0	0	0	0	0	0	0	0	0	0	507	274	20	0	0	63.30%	34.21%	2.50%	0.00%	0.00%	20	2.50%	1.3	189854	279218	301244	237	348.6	376.1	3028	1897	2654	237	348.6	376.1	452498.8	599.8	3990.9	564.9	7038	8.8
10446	10446 (2019-10-20)60sec.agd	60	0	0		10/21/2019	Monday	1	1	1	1	37	131046	1	1	1	37	131046	406	263	42	0	0	57.10%	36.99%	5.91%	0.00%	0.00%	42	5.91%	2.8	281857	309657	264147	396.4	435.5	371.5	4395	2496	2127	396.4	435.5	371.5	495080.3	770.4	5058.6	696.3	10287	14.5
10446	10446 (2019-10-20)60sec.agd	60	0	0		10/22/2019	Tuesday	2	2	2	2	25	85604	2	2	2	25	85604	425	331	26	0	0	54.35%	42.33%	3.32%	0.00%	0.00%	26	3.32%	1.9	245255	338753	362008	313.6	433.2	462.9	4339	2431	2366	313.6	433.2	462.9	553130.5	752.0	4968.7	707.3	9832	12.6
10446	10446 (2019-10-20)60sec.agd	60	0	0		10/23/2019	Wednesday	3	0	0	0	0	0	0	0	0	0	0	339	273	6	0	0	54.85%	44.17%	0.97%	0.00%	0.00%	6	0.97%	0.5	142472	318082	221320	230.5	514.7	358.1	2791	2396	1992	230.5	514.7	358.1	412864.4	700.3	3858.8	668.1	6163	10
10446	10446 (2019-10-20)60sec.agd	60	0	0		10/24/2019	Thursday	4	1	1	1	66	249186	1	1	1	66	249186	542	279	96	0	0	59.11%	30.43%	10.47%	0.00%	0.00%	96	10.47%	5.6	480851	516148	258817	524.4	562.9	282.2	5257	2898	4773	524.4	562.9	282.2	751407.1	904.8	5718	819.4	16637	18.1
10446	10446 (2019-10-20)60sec.agd	60	0	0		10/26/2019	Saturday	6	2	2	2	76	271333	2	2	2	76	271333	403	280	77	2	0	52.89%	36.75%	10.10%	0.26%	0.00%	79	10.37%	5.6	444608	335563	336699	583.5	440.4	441.9	7550	2906	3353	583.5	440.4	441.9	650880.2	951.6	7802.9	854.2	13729	18
10289	10289 (2019-08-04)60sec.agd	60	0	0		8/5/2019	Monday	1	1	1	1	21	98315	1	1	1	21	98315	676	160	35	1	0	77.52%	18.35%	4.01%	0.11%	0.00%	36	4.13%	2.3	230573	221322	158327	264.4	253.8	181.6	5787	3189	2565	264.4	253.8	181.6	356671.8	455.7	6621.5	409	5969	6.8
10289	10289 (2019-08-04)60sec.agd	60	0	0		8/6/2019	Tuesday	2	0	0	0	0	0	0	0	0	0	0	549	168	7	0	0	75.83%	23.20%	0.97%	0.00%	0.00%	7	0.97%	0.5	98028	122866	178179	135.4	169.7	246.1	2921	2072	3213	135.4	169.7	246.1	237599	351.8	4811.3	328.2	2681	3.7
10289	10289 (2019-08-04)60sec.agd	60	0	0		8/7/2019	Wednesday	3	1	1	1	32	137773	1	1	1	32	137773	672	106	28	3	0	83.07%	13.10%	3.46%	0.37%	0.00%	31	3.83%	1.9	187388	185337	94815	231.6	229.1	117.2	9334	5752	2969	231.6	229.1	117.2	280096.3	388.1	9897.5	346.2	4265	5.3
10289	10289 (2019-08-04)60sec.agd	60	0	0		8/8/2019	Thursday	4	0	0	0	0	0	0	0	0	0	0	605	145	4	0	0	80.24%	19.23%	0.53%	0.00%	0.00%	4	0.53%	0.3	84856	129732	144883	112.5	172.1	192.2	5025	2913	5332	112.5	172.1	192.2	212183.9	304.3	7791.9	281.4	2245	3
10289	10289 (2019-08-04)60sec.agd	60	0	0		8/10/2019	Saturday	6	0	0	0	0	0	0	0	0	0	0	643	110	4	0	0	84.94%	14.53%	0.53%	0.00%	0.00%	4	0.53%	0.3	62512	83327	84779	82.6	110.1	112	2706	2130	2478	82.6	110.1	112	134307.9	193.4	3381.6	177.4	1674	2.2
10294	10294 (2019-07-28)60sec.agd	60	0	0		7/29/2019	Monday	1	2	2	2	39	100746	2	2	2	39	100746	509	345	50	0	0	56.31%	38.16%	5.53%	0.00%	0.00%	50	5.53%	3.1	309538	442335	774775	342.4	489.3	857.1	3450	3337	4286	342.4	489.3	857.1	944325.3	1101.7	5012.7	1044.6	9675	10.7
10294	10294 (2019-07-28)60sec.agd	60	0	0		7/30/2019	Tuesday	2	0	0	0	0	0	0	0	0	0	0	561	226	15	0	0	69.95%	28.18%	1.87%	0.00%	0.00%	15	1.87%	1	146262	239998	407903	182.4	299.2	508.6	3100	2825	2698	182.4	299.2	508.6	495354.9	653.6	4317.7	617.6	5007	6.2
10294	10294 (2019-07-28)60sec.agd	60	0	0		8/1/2019	Thursday	4	0	0	0	0	0	0	0	0	0	0	450	229	42	0	0	62.41%	31.76%	5.83%	0.00%	0.00%	42	5.83%	3.2	210053	264706	353906	291.3	367.1	490.9	3239	3409	2790	291.3	367.1	490.9	489327.1	740.6	4716.1	678.7	7788	10.8
10294	10294 (2019-07-28)60sec.agd	60	0	0		8/2/2019	Friday	5	0	0	0	0	0	0	0	0	0	0	438	336	28	0	0	54.61%	41.90%	3.49%	0.00%	0.00%	28	3.49%	1.8	260042	279079	666071	324.2	348	830.5	3452	2970	3847	324.2	348	830.5	767566	994.0	5012.4	957.1	7065	8.8
10294	10294 (2019-07-28)60sec.agd	60	0	0		8/4/2019	Sunday	7	0	0	0	0	0	0	0	0	0	0	380	274	23	0	0	56.13%	40.47%	3.40%	0.00%	0.00%	23	3.40%	1.8	225008	337522	333146	332.4	498.6	492.1	3005	2803	3028	332.4	498.6	492.1	524915.2	852.1	4301.6	775.4	4728	7
10995	10995 (2019-11-03)60sec.agd	60	0	0		11/4/2019	Monday	1	1	1	1	18	141470	1	1	1	18	141470	701	226	15	4	8	73.48%	23.69%	1.57%	0.42%	0.84%	27	2.83%	1.6	279625	257370	257094	293.1	269.8	269.5	10594	2333	2237	293.1	269.8	269.5	458832	563.2	10688.1	481	7740	8.1
10995	10995 (2019-11-03)60sec.agd	60	0	0		11/5/2019	Tuesday	2	0	0	0	0	0	0	0	0	0	0	547	250	21	0	0	66.87%	30.56%	2.57%	0.00%	0.00%	21	2.57%	1.4	206894	384291	349970	252.9	469.8	427.8	4479	2546	2835	252.9	469.8	427.8	559431.6	720.3	5329.8	683.9	7497	9.2
10995	10995 (2019-11-03)60sec.agd	60	0	0		11/6/2019	Wednesday	3	1	1	1	21	250268	1	1	1	21	250268	637	182	9	0	20	75.12%	21.46%	1.06%	0.00%	2.36%	29	3.42%	1.9	365028	207339	231040	430.5	244.5	272.5	15714	2633	2878	430.5	244.5	272.5	479181	668.2	15794.9	565.1	6274	7.4
10995	10995 (2019-11-03)60sec.agd	60	0	0		11/7/2019	Thursday	4	1	1	1	21	261123	1	1	1	21	261123	676	183	17	1	19	75.45%	20.42%	1.90%	0.11%	2.12%	37	4.13%	2.3	396475	255083	248619	442.5	284.7	277.5	17013	3104	2422	442.5	284.7	277.5	532983.3	708.0	17037.9	594.8	7035	7.9
10995	10995 (2019-11-03)60sec.agd	60	0	0		11/8/2019	Friday	5	0	0	0	0	0	0	0	0	0	0	587	227	11	0	0	71.15%	27.52%	1.33%	0.00%	0.00%	11	1.33%	0.7	169061	239081	242182	204.9	289.8	293.6	4347	2638	2904	204.9	289.8	293.6	379991.4	488.3	4692.5	460.6	5049	6.1
10669	10669 (2019-10-06)60sec.agd	60	0	0		10/8/2019	Tuesday	2	0	0	0	0	0	0	0	0	0	0	484	384	29	0	0	53.96%	42.81%	3.23%	0.00%	0.00%	29	3.23%	1.6	304015	330802	547680	338.9	368.8	610.6	3833	3201	3133	338.9	368.8	610.6	708384.4	831.9	4952.4	789.7	7370	8.2
10669	10669 (2019-10-06)60sec.agd	60	0	0		10/9/2019	Wednesday	3	0	0	0	0	0	0	0	0	0	0	512	216	13	0	0	69.10%	29.15%	1.75%	0.00%	0.00%	13	1.75%	0.9	152509	213808	291762	205.8	288.5	393.7	2797	2720	3226	205.8	288.5	393.7	392553.1	560.8	3942.7	529.8	5234	7.1
10669	10669 (2019-10-06)60sec.agd	60	0	0		10/10/2019	Thursday	4	0	0	0	0	0	0	0	0	0	0	446	254	15	0	0	62.38%	35.52%	2.10%	0.00%	0.00%	15	2.10%	1.1	159398	249175	350587	222.9	348.5	490.3	2778	2185	2560	222.9	348.5	490.3	458701.6	677.9	3895	641.5	5563	7.8
10669	10669 (2019-10-06)60sec.agd	60	0	0		10/11/2019	Friday	5	0	0	0	0	0	0	0	0	0	0	206	399	35	0	0	32.19%	62.34%	5.47%	0.00%	0.00%	35	5.47%	2.9	375059	385651	417371	586	602.6	652.1	3657	2500	2412	586	602.6	652.1	680877.7	1130.6	4080.9	1063.9	6039	9.4
10669	10669 (2019-10-06)60sec.agd	60	0	0		10/12/2019	Saturday	6	0	0	0	0	0	0	0	0	0	0	450	286	0	0	0	61.14%	38.86%	0.00%	0.00%	0.00%	0	0.00%	0	136814	311873	292144	185.9	423.7	396.9	1908	2441	1939	185.9	423.7	396.9	448699.2	632.4	3138.2	609.6	3866	5.3
10453	10453 (2019-11-03)60sec.agd	60	0	0		11/3/2019	Sunday	7	0	0	0	0	0	0	0	0	0	0	513	143	0	0	0	78.20%	21.80%	0.00%	0.00%	0.00%	0	0.00%	0	62067	80873	153179	94.6	123.3	233.5	1655	1349	2043	94.6	123.3	233.5	184001.5	303.6	2736.3	280.5	1744	2.7
10453	10453 (2019-11-03)60sec.agd	60	0	0		11/6/2019	Wednesday	3	0	0	0	0	0	0	0	0	0	0	560	102	0	0	0	84.59%	15.41%	0.00%	0.00%	0.00%	0	0.00%	0	37854	85486	135039	57.2	129.1	204	1119	1523	2415	57.2	129.1	204	164244.7	266.2	2734.6	248.1	1006	1.5
10453	10453 (2019-11-03)60sec.agd	60	0	0		11/7/2019	Thursday	4	0	0	0	0	0	0	0	0	0	0	629	124	0	0	0	83.53%	16.47%	0.00%	0.00%	0.00%	0	0.00%	0	54228	107086	151149	72	142.2	200.7	1730	2074	1870	72	142.2	200.7	193013.2	281.2	3115.4	256.3	980	1.3
10453	10453 (2019-11-03)60sec.agd	60	0	0		11/8/2019	Friday	5	0	0	0	0	0	0	0	0	0	0	625	105	0	0	0	85.62%	14.38%	0.00%	0.00%	0.00%	0	0.00%	0	35716	101007	155295	48.9	138.4	212.7	1126	1473	2783	48.9	138.4	212.7	188665.3	273.8	3344.1	258.4	1309	1.8
10453	10453 (2019-11-03)60sec.agd	60	0	0		11/9/2019	Saturday	6	0	0	0	0	0	0	0	0	0	0	598	187	1	0	0	76.08%	23.79%	0.13%	0.00%	0.00%	1	0.13%	0.1	69784	117206	156692	88.8	149.1	199.4	3705	3952	4507	88.8	149.1	199.4	207748.5	291.8	7046.9	264.3	2130	2.7
10993	10993 (2019-11-03)60sec.agd	60	0	0		11/4/2019	Monday	1	1	1	1	23	52937	1	1	1	23	52937	364	254	26	0	0	56.52%	39.44%	4.04%	0.00%	0.00%	26	4.04%	2	184229	263249	291705	286.1	408.8	453	2589	3008	2636	286.1	408.8	453	433972.5	718.0	3718.2	673.9	6292	9.8
10993	10993 (2019-11-03)60sec.agd	60	0	0		11/5/2019	Tuesday	2	0	0	0	0	0	0	0	0	0	0	575	345	0	0	0	62.50%	37.50%	0.00%	0.00%	0.00%	0	0.00%	0	135575	260485	308794	147.4	283.1	335.6	1768	1670	3418	147.4	283.1	335.6	426130	480.0	4008.7	463.2	4733	5.1
10993	10993 (2019-11-03)60sec.agd	60	0	0		11/6/2019	Wednesday	3	0	0	0	0	0	0	0	0	0	0	492	275	7	0	0	63.57%	35.53%	0.90%	0.00%	0.00%	7	0.90%	0.5	141905	198903	201350	183.3	257	260.1	2635	1906	2291	183.3	257	260.1	316609	431.4	3475.7	409.1	4715	6.1
10993	10993 (2019-11-03)60sec.agd	60	0	0		11/7/2019	Thursday	4	0	0	0	0	0	0	0	0	0	0	469	281	10	0	0	61.71%	36.97%	1.32%	0.00%	0.00%	10	1.32%	0.7	161439	286143	287660	212.4	376.5	378.5	4036	3318	3734	212.4	376.5	378.5	436679.1	602.1	6213	574.6	6093	8
10993	10993 (2019-11-03)60sec.agd	60	0	0		11/8/2019	Friday	5	0	0	0	0	0	0	0	0	0	0	419	276	0	0	0	60.29%	39.71%	0.00%	0.00%	0.00%	0	0.00%	0	111433	240064	187589	160.3	345.4	269.9	1575	1883	1616	160.3	345.4	269.9	324403.6	480.7	2597.8	466.8	3741	5.4
10200	10200 (2019-03-24)60sec.agd	60	0	0		3/24/2019	Sunday	7	0	0	0	0	0	0	0	0	0	0	379	355	18	0	0	50.40%	47.21%	2.39%	0.00%	0.00%	18	2.39%	1.4	240902	369381	501501	320.3	491.2	666.9	3733	3162	3896	320.3	491.2	666.9	667816.9	950.7	5444.4	888.1	7321	9.7
10200	10200 (2019-03-24)60sec.agd	60	0	0		3/25/2019	Monday	1	1	1	1	12	37882	1	1	1	12	37882	392	377	37	0	0	48.64%	46.77%	4.59%	0.00%	0.00%	37	4.59%	2.5	314828	390507	389394	390.6	484.5	483.1	4208	3231	2954	390.6	484.5	483.1	635011.9	859.6	4875.4	787.9	8990	11.2
10200	10200 (2019-03-24)60sec.agd	60	0	0		3/26/2019	Tuesday	2	1	1	1	11	42491	1	1	1	11	42491	397	299	53	0	0	53.00%	39.92%	7.08%	0.00%	0.00%	53	7.08%	3.8	336901	307824	306371	449.8	411	409	4777	4368	2904	449.8	411	409	549655.4	782.2	5914.4	733.9	10629	14.2
10200	10200 (2019-03-24)60sec.agd	60	0	0		3/27/2019	Wednesday	3	2	2	2	24	63761	2	2	2	24	63761	387	338	44	0	0	50.33%	43.95%	5.72%	0.00%	0.00%	44	5.72%	3.4	302851	630890	424605	393.8	820.4	552.2	4503	3488	2334	393.8	820.4	552.2	818553.8	1152.3	4682.2	1064.4	9238	12
10200	10200 (2019-03-24)60sec.agd	60	0	0		3/28/2019	Thursday	4	1	1	1	12	28752	1	1	1	12	28752	508	416	31	0	0	53.19%	43.56%	3.25%	0.00%	0.00%	31	3.25%	1.8	314249	613432	588374	329.1	642.3	616.1	3771	3909	3543	329.1	642.3	616.1	906220.3	1000.9	5087.9	948.9	9353	9.8
10054	10054 (2019-03-17)60sec.agd	60	0	0		3/17/2019	Sunday	7	0	0	0	0	0	0	0	0	0	0	331	319	22	0	0	49.26%	47.47%	3.27%	0.00%	0.00%	22	3.27%	1.8	242521	476091	326652	360.9	708.5	486.1	3654	4716	4002	360.9	708.5	486.1	626243.2	977.6	7183.9	931.9	6252	9.3
10054	10054 (2019-03-17)60sec.agd	60	0	0		3/18/2019	Monday	1	2	2	2	29	76151	2	2	2	29	76151	406	518	86	0	0	40.20%	51.29%	8.51%	0.00%	0.00%	86	8.51%	4.8	582867	727792	718692	577.1	720.6	711.6	3497	3425	4843	577.1	720.6	711.6	1177256.7	1221.5	6472	1165.6	11178	11.1
10054	10054 (2019-03-17)60sec.agd	60	0	0		3/19/2019	Tuesday	2	3	3	3	38	103302	3	3	3	38	103302	370	511	143	0	0	36.13%	49.90%	13.96%	0.00%	0.00%	143	13.96%	7.5	806070	679125	614587	787.2	663.2	600.2	5074	3836	4082	787.2	663.2	600.2	1220113.4	1260.0	6613.7	1191.5	13981	13.7
10054	10054 (2019-03-17)60sec.agd	60	0	0		3/20/2019	Wednesday	3	2	2	2	32	91837	2	2	2	32	91837	574	334	116	0	0	56.05%	32.62%	11.33%	0.00%	0.00%	116	11.33%	5.8	588725	582921	487685	574.9	569.3	476.3	4793	3723	4137	574.9	569.3	476.3	961369.2	967.3	6181.6	938.8	13119	12.8
10054	10054 (2019-03-17)60sec.agd	60	0	0		3/23/2019	Saturday	6	1	1	1	28	89427	1	1	1	28	89427	348	274	65	0	0	50.66%	39.88%	9.46%	0.00%	0.00%	65	9.46%	5	408659	460000	362783	594.8	669.6	528.1	4268	5160	4143	594.8	669.6	528.1	714292.4	1083.9	7043.6	1039.7	9180	13.4
10946	10946 (2019-05-19)60sec.agd	60	0	0		5/19/2019	Sunday	7	3	3	3	101	382438	3	3	3	101	382438	331	228	104	6	0	49.48%	34.08%	15.55%	0.90%	0.00%	110	16.44%	9.2	585748	590224	560524	875.6	882.2	837.9	6476	5026	5896	875.6	882.2	837.9	1002822.1	1542.3	8763.1	1499	13190	19.7
10946	10946 (2019-05-19)60sec.agd	60	0	0		5/20/2019	Monday	1	2	2	2	30	109170	2	2	2	30	109170	583	346	68	1	0	58.42%	34.67%	6.81%	0.10%	0.00%	69	6.91%	4.1	454087	552874	591917	455	554	593.1	5727	4618	3964	455	554	593.1	928563.6	964.9	7810.7	930.4	11878	11.9
10946	10946 (2019-05-19)60sec.agd	60	0	0		5/21/2019	Tuesday	2	2	2	2	37	133350	2	2	2	37	133350	547	255	83	0	0	61.81%	28.81%	9.38%	0.00%	0.00%	83	9.38%	5.2	434632	519372	461710	491.1	586.9	521.7	5563	5675	3726	491.1	586.9	521.7	819651.4	957.4	8770.6	926.2	11611	13.1
10946	10946 (2019-05-19)60sec.agd	60	0	0		5/22/2019	Wednesday	3	1	1	1	15	58299	1	1	1	15	58299	557	396	63	3	0	54.66%	38.86%	6.18%	0.29%	0.00%	66	6.48%	3.7	476697	565936	618205	467.8	555.4	606.7	7470	3864	5609	467.8	555.4	606.7	964210	984.0	9996.4	946.2	11723	11.5
10946	10946 (2019-05-19)60sec.agd	60	0	0		5/23/2019	Thursday	4	3	3	3	83	342745	3	3	3	83	342745	651	208	89	7	0	68.17%	21.78%	9.32%	0.73%	0.00%	96	10.05%	5.6	537011	507151	456803	562.3	531	478.3	6936	4620	4083	562.3	531	478.3	868476.8	938.1	8780.3	909.4	12676	13.3
10673	10673 (2019-10-20)60sec.agd	60	0	0		10/21/2019	Monday	1	0	0	0	0	0	0	0	0	0	0	647	332	6	0	0	65.69%	33.71%	0.61%	0.00%	0.00%	6	0.61%	0.3	145575	321737	278205	147.8	326.6	282.4	2812	3384	2642	147.8	326.6	282.4	449560.7	492.8	4506.6	456.4	4493	4.6
10673	10673 (2019-10-20)60sec.agd	60	0	0		10/22/2019	Tuesday	2	0	0	0	0	0	0	0	0	0	0	571	459	1	0	0	55.38%	44.52%	0.10%	0.00%	0.00%	1	0.10%	0.1	184112	333280	357124	178.6	323.3	346.4	3786	2776	3919	178.6	323.3	346.4	522025.2	539.8	6115.4	506.3	4446	4.3
10673	10673 (2019-10-20)60sec.agd	60	0	0		10/23/2019	Wednesday	3	0	0	0	0	0	0	0	0	0	0	576	168	3	0	0	77.11%	22.49%	0.40%	0.00%	0.00%	3	0.40%	0.2	75325	116977	98110	100.8	156.6	131.3	2793	2724	3603	100.8	156.6	131.3	170244.1	247.3	5310.6	227.9	1365	1.8
10673	10673 (2019-10-20)60sec.agd	60	0	0		10/24/2019	Thursday	4	0	0	0	0	0	0	0	0	0	0	406	296	1	0	0	57.75%	42.11%	0.14%	0.00%	0.00%	1	0.14%	0.1	132116	215218	263068	187.9	306.1	374.2	2008	2508	2782	187.9	306.1	374.2	364661.8	550.9	3965.3	518.7	3889	5.5
10673	10673 (2019-10-20)60sec.agd	60	0	0		10/26/2019	Saturday	6	0	0	0	0	0	0	0	0	0	0	562	290	6	0	0	65.50%	33.80%	0.70%	0.00%	0.00%	6	0.70%	0.4	164476	224370	200112	191.7	261.5	233.2	3055	2430	2472	191.7	261.5	233.2	342693.8	434.4	3411.4	399.4	4137	4.8
10184	10184 (2019-06-02)60sec.agd	60	0	0		6/3/2019	Monday	1	0	0	0	0	0	0	0	0	0	0	470	494	9	0	0	48.30%	50.77%	0.92%	0.00%	0.00%	9	0.92%	0.5	270877	397928	431978	278.4	409	444	3309	3389	3960	278.4	409	444	646781.3	694.8	4911.3	664.7	10163	10.4
10184	10184 (2019-06-02)60sec.agd	60	0	0		6/4/2019	Tuesday	2	0	0	0	0	0	0	0	0	0	0	273	693	4	0	0	28.14%	71.44%	0.41%	0.00%	0.00%	4	0.41%	0.2	371448	443750	630727	382.9	457.5	650.2	2606	2627	5174	382.9	457.5	650.2	855981.4	939.1	5432.3	882.5	12858	13.3
10184	10184 (2019-06-02)60sec.agd	60	0	0		6/5/2019	Wednesday	3	0	0	0	0	0	0	0	0	0	0	471	401	14	0	0	53.16%	45.26%	1.58%	0.00%	0.00%	14	1.58%	0.8	228422	372223	347970	257.8	420.1	392.7	2359	2756	2072	257.8	420.1	392.7	558399.2	649.5	3760.3	630.2	10073	11.4
10184	10184 (2019-06-02)60sec.agd	60	0	0		6/6/2019	Thursday	4	0	0	0	0	0	0	0	0	0	0	241	550	7	0	0	30.20%	68.92%	0.88%	0.00%	0.00%	7	0.88%	0.5	257942	304998	330101	323.2	382.2	413.7	2477	2125	1957	323.2	382.2	413.7	518193.5	680.8	3444.5	649.4	7322	9.2
10184	10184 (2019-06-02)60sec.agd	60	0	0		6/7/2019	Friday	5	0	0	0	0	0	0	0	0	0	0	491	464	0	0	0	51.41%	48.59%	0.00%	0.00%	0.00%	0	0.00%	0	191773	308673	420416	200.8	323.2	440.2	1827	2259	2240	200.8	323.2	440.2	555702.7	597.0	3437.9	581.9	6246	6.5
10589	10589 (2019-06-02)60sec.agd	60	0	0		6/3/2019	Monday	1	0	0	0	0	0	0	0	0	0	0	500	424	9	0	0	53.59%	45.44%	0.96%	0.00%	0.00%	9	0.96%	0.5	245012	335171	459941	262.6	359.2	493	2452	2630	2824	262.6	359.2	493	619609.7	700.1	4012.9	664.1	8415	9
10589	10589 (2019-06-02)60sec.agd	60	0	0		6/4/2019	Tuesday	2	0	0	0	0	0	0	0	0	0	0	219	522	3	0	0	29.44%	70.16%	0.40%	0.00%	0.00%	3	0.40%	0.2	279775	323714	617972	376	435.1	830.6	2270	1904	2973	376	435.1	830.6	751634.4	1044.8	3476.8	1010.3	8230	11.1
10589	10589 (2019-06-02)60sec.agd	60	0	0		6/6/2019	Thursday	4	0	0	0	0	0	0	0	0	0	0	178	437	8	0	0	28.57%	70.14%	1.28%	0.00%	0.00%	8	1.28%	0.7	304464	262447	496079	488.7	421.3	796.3	2230	2269	2714	488.7	421.3	796.3	638491.3	1062.9	4008.1	1024.9	8128	13
10589	10589 (2019-06-02)60sec.agd	60	0	0		6/7/2019	Friday	5	0	0	0	0	0	0	0	0	0	0	509	279	11	0	0	63.70%	34.92%	1.38%	0.00%	0.00%	11	1.38%	0.7	194701	205882	325718	243.7	257.7	407.7	3017	1986	5247	243.7	257.7	407.7	431726.9	579.0	6049.1	540.3	5899	7.4
10589	10589 (2019-06-02)60sec.agd	60	0	0		6/8/2019	Saturday	6	0	0	0	0	0	0	0	0	0	0	592	265	8	0	0	68.44%	30.64%	0.92%	0.00%	0.00%	8	0.92%	0.5	163755	168347	297160	189.3	194.6	343.5	2890	2555	3000	189.3	194.6	343.5	378761.8	456.9	4208.6	437.9	5177	6
10469	10469 (2019-10-27)60sec.agd	60	0	0		10/27/2019	Sunday	7	2	2	2	27	82180	2	2	2	27	82180	529	203	50	0	0	67.65%	25.96%	6.39%	0.00%	0.00%	50	6.39%	3.6	249709	401371	214431	319.3	513.3	274.2	3953	3961	6090	319.3	513.3	274.2	519070.2	741.0	7864.1	663.8	7963	10.2
10469	10469 (2019-10-27)60sec.agd	60	0	0		10/28/2019	Monday	1	5	5	5	83	275039	5	5	5	83	275039	342	236	88	0	0	51.35%	35.44%	13.21%	0.00%	0.00%	88	13.21%	6.8	401427	574039	240319	602.7	861.9	360.8	4376	3873	1980	602.7	861.9	360.8	740552.2	1213.9	5456.9	1111.9	12515	18.8
10469	10469 (2019-10-27)60sec.agd	60	0	0		10/29/2019	Tuesday	2	5	5	5	78	291431	5	5	5	78	291431	416	208	90	0	0	58.26%	29.13%	12.61%	0.00%	0.00%	90	12.61%	6.9	422890	560514	276225	592.3	785	386.9	5136	3947	2323	592.3	785	386.9	754527.8	1186.6	6410	1056.8	12362	17.3
10469	10469 (2019-10-27)60sec.agd	60	0	0		10/31/2019	Thursday	4	2	2	2	27	81468	2	2	2	27	81468	490	195	48	0	0	66.85%	26.60%	6.55%	0.00%	0.00%	48	6.55%	3.2	228046	419215	176279	311.1	571.9	240.5	3915	4005	2247	311.1	571.9	240.5	508744	748.9	5581.2	694.1	8013	10.9
10469	10469 (2019-10-27)60sec.agd	60	0	0		11/1/2019	Friday	5	3	3	3	46	146367	3	3	3	46	146367	332	209	89	0	0	52.70%	33.17%	14.13%	0.00%	0.00%	89	14.13%	6.8	401417	549749	182990	637.2	872.6	290.5	4171	3927	2686	637.2	872.6	290.5	704872.3	1174.3	5555.7	1118.8	13208	21
10459	10459 (2019-10-20)60sec.agd	60	0	0		10/21/2019	Monday	1	0	0	0	0	0	0	0	0	0	0	440	346	0	0	0	55.98%	44.02%	0.00%	0.00%	0.00%	0	0.00%	0	151822	378620	445206	193.2	481.7	566.4	1590	2413	2788	193.2	481.7	566.4	603830.6	805.0	3571.6	768.2	6698	8.5
10459	10459 (2019-10-20)60sec.agd	60	0	0		10/22/2019	Tuesday	2	0	0	0	0	0	0	0	0	0	0	549	314	28	0	0	61.62%	35.24%	3.14%	0.00%	0.00%	28	3.14%	1.8	229746	387873	365079	257.9	435.3	409.7	4296	3042	3020	257.9	435.3	409.7	580096	709.8	5221	651.1	8894	10
10459	10459 (2019-10-20)60sec.agd	60	0	0		10/23/2019	Wednesday	3	0	0	0	0	0	0	0	0	0	0	371	504	0	0	0	42.40%	57.60%	0.00%	0.00%	0.00%	0	0.00%	0	190291	429698	638136	217.5	491.1	729.3	1731	2154	4361	217.5	491.1	729.3	792507.8	932.4	4725.3	905.7	8372	9.6
10459	10459 (2019-10-20)60sec.agd	60	0	0		10/24/2019	Thursday	4	0	0	0	0	0	0	0	0	0	0	354	405	6	0	0	46.27%	52.94%	0.78%	0.00%	0.00%	6	0.78%	0.4	153177	404676	496055	200.2	529	648.4	2542	2910	2924	200.2	529	648.4	658252.6	893.5	4129.7	860.5	7215	9.4
10459	10459 (2019-10-20)60sec.agd	60	0	0		10/25/2019	Friday	5	0	0	0	0	0	0	0	0	0	0	313	294	2	0	0	51.40%	48.28%	0.33%	0.00%	0.00%	2	0.33%	0.2	122505	306636	410689	201.2	503.5	674.4	3785	2822	2698	201.2	503.5	674.4	526971.1	899.1	4743.5	865.3	5337	8.8
10852	10852 (2019-05-05)60sec.agd	60	0	0		5/6/2019	Monday	1	0	0	0	0	0	0	0	0	0	0	446	358	20	0	0	54.13%	43.45%	2.43%	0.00%	0.00%	20	2.43%	1.3	268942	284044	353897	326.4	344.7	429.5	2779	2441	3360	326.4	344.7	429.5	527497.8	657.7	4672.4	640.2	5581	6.8
10852	10852 (2019-05-05)60sec.agd	60	0	0		5/7/2019	Tuesday	2	0	0	0	0	0	0	0	0	0	0	409	372	20	0	0	51.06%	46.44%	2.50%	0.00%	0.00%	20	2.50%	1.4	289200	294805	396147	361	368	494.6	2993	2517	3114	361	368	494.6	572257.9	740.4	4432.6	714.4	6915	8.6
10852	10852 (2019-05-05)60sec.agd	60	0	0		5/9/2019	Thursday	4	0	0	0	0	0	0	0	0	0	0	353	376	13	0	0	47.57%	50.67%	1.75%	0.00%	0.00%	13	1.75%	0.9	270724	312850	336450	364.9	421.6	453.4	3144	2584	4359	364.9	421.6	453.4	533259	747.2	5667.9	718.7	5468	7.4
10852	10852 (2019-05-05)60sec.agd	60	0	0		5/10/2019	Friday	5	0	0	0	0	0	0	0	0	0	0	339	324	15	0	0	50.00%	47.79%	2.21%	0.00%	0.00%	15	2.21%	1.2	252389	225619	282156	372.3	332.8	416.2	2836	2502	2932	372.3	332.8	416.2	440699.6	673.5	4402.3	650	4243	6.3
10852	10852 (2019-05-05)60sec.agd	60	0	0		5/11/2019	Saturday	6	0	0	0	0	0	0	0	0	0	0	521	311	4	0	0	62.32%	37.20%	0.48%	0.00%	0.00%	4	0.48%	0.3	186103	223806	323816	222.6	267.7	387.3	2827	2278	3043	222.6	267.7	387.3	435408.1	537.8	4328	520.8	4655	5.6
10663	10663 (2019-06-30)60sec.agd	60	0	0		7/2/2019	Tuesday	2	3	3	3	50	149832	3	3	3	50	149832	391	257	76	0	0	54.01%	35.50%	10.50%	0.00%	0.00%	76	10.50%	5.8	362921	312226	310606	501.3	431.3	429	4295	2442	2940	501.3	431.3	429	570677.5	845.8	4697	788.2	11536	15.9
10663	10663 (2019-06-30)60sec.agd	60	0	0		7/3/2019	Wednesday	3	0	0	0	0	0	0	0	0	0	0	426	238	18	0	0	62.46%	34.90%	2.64%	0.00%	0.00%	18	2.64%	1.5	165897	222636	216013	243.3	326.4	316.7	4659	2761	2857	243.3	326.4	316.7	351781.5	544.2	5306.6	515.8	5054	7.4
10663	10663 (2019-06-30)60sec.agd	60	0	0		7/4/2019	Thursday	4	0	0	0	0	0	0	0	0	0	0	490	214	2	0	0	69.41%	30.31%	0.28%	0.00%	0.00%	2	0.28%	0.2	102882	168666	175543	145.7	238.9	248.6	3167	2185	2171	145.7	238.9	248.6	264288.2	389.4	4133.4	374.3	2290	3.2
10663	10663 (2019-06-30)60sec.agd	60	0	0		7/5/2019	Friday	5	1	1	1	15	53291	1	1	1	15	53291	491	281	42	1	0	60.25%	34.48%	5.15%	0.12%	0.00%	43	5.28%	2.9	286506	256542	310138	351.5	314.8	380.5	5776	3454	2726	351.5	314.8	380.5	494049.7	645.4	6866	606.2	9277	11.4
10663	10663 (2019-06-30)60sec.agd	60	0	0		7/6/2019	Saturday	6	1	1	1	33	108497	1	1	1	33	108497	395	393	69	0	0	46.09%	45.86%	8.05%	0.00%	0.00%	69	8.05%	4.6	439285	392926	427735	512.6	458.5	499.1	4830	3543	3723	512.6	458.5	499.1	728230.3	906.5	6645.2	849.7	13991	16.3
10070	10070 (2019-03-17)60sec.agd	60	0	0		3/19/2019	Tuesday	2	2	2	2	27	69657	2	2	2	27	69657	426	325	46	0	0	53.45%	40.78%	5.77%	0.00%	0.00%	46	5.77%	3.1	276144	289727	298316	346.5	363.5	374.3	3526	3372	4293	346.5	363.5	374.3	499189	657.5	6222.6	626.3	6535	8.2
10070	10070 (2019-03-17)60sec.agd	60	0	0		3/20/2019	Wednesday	3	1	1	1	20	56038	1	1	1	20	56038	552	313	55	0	0	60.00%	34.02%	5.98%	0.00%	0.00%	55	5.98%	3.2	335599	322359	295041	364.8	350.4	320.7	4144	3739	4495	364.8	350.4	320.7	550991.1	626.0	6894.3	598.9	6442	7
10070	10070 (2019-03-17)60sec.agd	60	0	0		3/21/2019	Thursday	4	1	1	1	16	45053	1	1	1	16	45053	549	294	22	0	0	63.47%	33.99%	2.54%	0.00%	0.00%	22	2.54%	1.5	252975	234956	223426	292.5	271.6	258.3	3608	2867	3408	292.5	271.6	258.3	411241.8	504.0	5293.6	475.4	5181	6
10070	10070 (2019-03-17)60sec.agd	60	0	0		3/22/2019	Friday	5	1	1	1	15	41617	1	1	1	15	41617	493	199	23	0	0	68.95%	27.83%	3.22%	0.00%	0.00%	23	3.22%	1.4	167333	177570	168782	234	248.3	236.1	3638	2637	3282	234	248.3	236.1	296679.6	442.6	5200.4	414.9	4067	5.7
10070	10070 (2019-03-17)60sec.agd	60	0	0		3/23/2019	Saturday	6	1	1	1	19	59747	1	1	1	19	59747	477	318	51	0	0	56.38%	37.59%	6.03%	0.00%	0.00%	51	6.03%	3.4	353049	420102	323511	417.3	496.6	382.4	5697	5865	5652	417.3	496.6	382.4	637015.4	790.1	9939.8	753	7547	8.9
10510	10510 (2019-09-08)60sec.agd	60	0	0		9/9/2019	Monday	1	1	1	1	12	35641	1	1	1	12	35641	510	345	73	0	0	54.96%	37.18%	7.87%	0.00%	0.00%	73	7.87%	4.6	462944	200280	441177	498.9	215.8	475.4	5068	2442	3805	498.9	215.8	475.4	670124.1	784.5	5961	722.1	7189	7.7
10510	10510 (2019-09-08)60sec.agd	60	0	0		9/10/2019	Tuesday	2	3	3	3	47	159369	3	3	3	47	159369	465	294	99	2	0	54.07%	34.19%	11.51%	0.23%	0.00%	101	11.74%	6.7	537684	311847	479393	625.2	362.6	557.4	6573	3162	5046	625.2	362.6	557.4	784965.1	961.5	7399	912.8	10363	12.1
10510	10510 (2019-09-08)60sec.agd	60	0	0		9/11/2019	Wednesday	3	4	4	4	114	524758	4	4	4	114	524758	427	298	135	35	0	47.71%	33.30%	15.08%	3.91%	0.00%	170	18.99%	10.6	947917	383080	407691	1059.1	428	455.5	7264	3999	3801	1059.1	428	455.5	1100685.6	1276.3	8760.8	1229.8	9632	10.8
10510	10510 (2019-09-08)60sec.agd	60	0	0		9/12/2019	Thursday	4	2	2	2	58	328086	2	2	2	58	328086	582	364	86	33	0	54.65%	34.18%	8.08%	3.10%	0.00%	119	11.17%	6.3	777735	379159	577553	730.3	356	542.3	7981	3458	5048	730.3	356	542.3	1040288.8	1026.9	9509.3	976.8	10260	9.6
10510	10510 (2019-09-08)60sec.agd	60	0	0		9/14/2019	Saturday	6	0	0	0	0	0	0	0	0	0	0	445	383	46	0	0	50.92%	43.82%	5.26%	0.00%	0.00%	46	5.26%	2.6	397287	258641	363136	454.6	295.9	415.5	4721	4468	4592	454.6	295.9	415.5	597159.8	734.9	6717.2	683.2	8288	9.5
10290	10290 (2019-08-04)60sec.agd	60	0	0		7/29/2019	Monday	1	2	2	2	67	203520	2	2	2	67	203520	459	309	72	0	0	54.64%	36.79%	8.57%	0.00%	0.00%	72	8.57%	4.8	367857	579531	439071	437.9	689.9	522.7	3960	4625	4061	437.9	689.9	522.7	814836.4	1042.8	5853.6	970	12534	14.9
10290	10290 (2019-08-04)60sec.agd	60	0	0		7/31/2019	Wednesday	3	1	1	1	69	234939	1	1	1	69	234939	453	274	83	0	0	55.93%	33.83%	10.25%	0.00%	0.00%	83	10.25%	5.9	394349	522564	353477	486.9	645.1	436.4	4669	5268	5540	486.9	645.1	436.4	743996.1	971.2	8957.8	918.5	13091	16.2
10290	10290 (2019-08-04)60sec.agd	60	0	0		8/1/2019	Thursday	4	1	1	1	56	199689	1	1	1	56	199689	372	393	69	0	0	44.60%	47.12%	8.27%	0.00%	0.00%	69	8.27%	4.6	452268	537346	535727	542.3	644.3	642.4	4928	3853	3212	542.3	644.3	642.4	883340.5	1145.0	6537.8	1059.2	12347	14.8
10290	10290 (2019-08-04)60sec.agd	60	0	0		8/2/2019	Friday	5	2	2	2	63	193216	2	2	2	63	193216	488	213	62	0	0	63.96%	27.92%	8.13%	0.00%	0.00%	62	8.13%	4.4	295178	463917	284040	386.9	608	372.3	4237	5153	3487	386.9	608	372.3	618892.4	858.8	6427.8	811.1	10052	13.2
10290	10290 (2019-08-04)60sec.agd	60	0	0		8/3/2019	Saturday	6	0	0	0	0	0	0	0	0	0	0	406	346	8	0	0	53.42%	45.53%	1.05%	0.00%	0.00%	8	1.05%	0.5	188836	314324	458866	248.5	413.6	603.8	3195	3022	2839	248.5	413.6	603.8	587381.2	808.4	4410.7	772.9	4856	6.4
10604	10604 (2019-11-03)60sec.agd	60	0	0		11/4/2019	Monday	1	0	0	0	0	0	0	0	0	0	0	315	366	16	0	0	45.19%	52.51%	2.30%	0.00%	0.00%	16	2.30%	1.3	249996	401673	428712	358.7	576.3	615.1	4968	2944	2779	358.7	576.3	615.1	638461.6	962.1	6251.5	916	6074	8.7
10604	10604 (2019-11-03)60sec.agd	60	0	0		11/5/2019	Tuesday	2	0	0	0	0	0	0	0	0	0	0	338	289	4	0	0	53.57%	45.80%	0.63%	0.00%	0.00%	4	0.63%	0.4	154191	287727	246749	244.4	456	391	2603	3110	2085	244.4	456	391	409202.6	678.5	4157.7	648.5	4142	6.6
10604	10604 (2019-11-03)60sec.agd	60	0	0		11/6/2019	Wednesday	3	0	0	0	0	0	0	0	0	0	0	301	414	41	0	0	39.81%	54.76%	5.42%	0.00%	0.00%	41	5.42%	3.2	418447	538866	503355	553.5	712.8	665.8	4580	3545	3606	553.5	712.8	665.8	847844.7	1182.5	6005.9	1121.5	9247	12.2
10604	10604 (2019-11-03)60sec.agd	60	0	0		11/7/2019	Thursday	4	1	1	1	10	28287	1	1	1	10	28287	338	344	48	0	0	46.30%	47.12%	6.58%	0.00%	0.00%	48	6.58%	3.7	372157	363141	518651	509.8	497.5	710.5	5549	2892	3570	509.8	497.5	710.5	734418.9	1078.4	6470.5	1006.1	10565	14.5
10604	10604 (2019-11-03)60sec.agd	60	0	0		11/8/2019	Friday	5	0	0	0	0	0	0	0	0	0	0	447	287	11	0	0	60.00%	38.52%	1.48%	0.00%	0.00%	11	1.48%	0.8	190738	314470	227964	256	422.1	306	3855	3057	2158	256	422.1	306	432712.3	611.2	4692.9	580.8	5879	7.9
10804	10804 (2019-03-10)60sec.agd	60	0	0		3/11/2019	Monday	1	0	0	0	0	0	0	0	0	0	0	652	254	11	0	0	71.10%	27.70%	1.20%	0.00%	0.00%	11	1.20%	0.6	153399	129816	242115	167.3	141.6	264	3525	1386	3311	167.3	141.6	264	314647.6	367.9	3954	343.1	4644	5.1
10804	10804 (2019-03-10)60sec.agd	60	0	0		3/12/2019	Tuesday	2	0	0	0	0	0	0	0	0	0	0	599	237	6	0	0	71.14%	28.15%	0.71%	0.00%	0.00%	6	0.71%	0.3	134725	183920	304676	160	218.4	361.8	3549	2171	2843	160	218.4	361.8	380532.3	475.1	4341	451.9	4503	5.3
10804	10804 (2019-03-10)60sec.agd	60	0	0		3/13/2019	Wednesday	3	0	0	0	0	0	0	0	0	0	0	716	247	9	0	0	73.66%	25.41%	0.93%	0.00%	0.00%	9	0.93%	0.5	146361	277439	260731	150.6	285.4	268.2	2665	2547	2785	150.6	285.4	268.2	407890.4	450.8	3785.3	419.6	5033	5.2
10804	10804 (2019-03-10)60sec.agd	60	0	0		3/15/2019	Friday	5	0	0	0	0	0	0	0	0	0	0	670	468	30	0	0	57.36%	40.07%	2.57%	0.00%	0.00%	30	2.57%	1.4	368445	421238	555044	315.4	360.6	475.2	3204	3027	3911	315.4	360.6	475.2	788204.9	706.7	5246.7	674.8	12900	11
10804	10804 (2019-03-10)60sec.agd	60	0	0		3/16/2019	Saturday	6	2	2	2	21	48510	2	2	2	21	48510	707	440	125	0	0	55.58%	34.59%	9.83%	0.00%	0.00%	125	9.83%	5.7	710882	415720	685560	558.9	326.8	539	4150	2811	4459	558.9	326.8	539	1071526.4	882.8	5148.5	842.4	12313	9.7
10778	10778 (2019-08-04)60sec.agd	60	0	0		8/5/2019	Monday	1	0	0	0	0	0	0	0	0	0	0	421	308	5	0	0	57.36%	41.96%	0.68%	0.00%	0.00%	5	0.68%	0.3	173272	334559	196818	236.1	455.8	268.1	2268	2616	2164	236.1	455.8	268.1	425076.7	606.5	3582.9	579.1	7017	9.6
10778	10778 (2019-08-04)60sec.agd	60	0	0		8/6/2019	Tuesday	2	0	0	0	0	0	0	0	0	0	0	466	325	4	0	0	58.62%	40.88%	0.50%	0.00%	0.00%	4	0.50%	0.3	155361	377765	212153	195.4	475.2	266.9	3258	2396	2048	195.4	475.2	266.9	460274.2	609.1	4071.4	579	5709	7.2
10778	10778 (2019-08-04)60sec.agd	60	0	0		8/7/2019	Wednesday	3	4	4	4	63	171496	4	4	4	63	171496	472	256	76	0	0	58.71%	31.84%	9.45%	0.00%	0.00%	76	9.45%	5.4	351168	416922	312838	436.8	518.6	389.1	3581	3638	2928	436.8	518.6	389.1	628498.6	831.5	5545.5	781.7	12115	15.1
10778	10778 (2019-08-04)60sec.agd	60	0	0		8/8/2019	Thursday	4	0	0	0	0	0	0	0	0	0	0	731	186	18	0	0	78.18%	19.89%	1.93%	0.00%	0.00%	18	1.93%	1	137705	225841	131868	147.3	241.5	141	3196	2820	2017	147.3	241.5	141	295560.5	339.0	4390.3	316.1	5698	6.1
10778	10778 (2019-08-04)60sec.agd	60	0	0		8/9/2019	Friday	5	0	0	0	0	0	0	0	0	0	0	768	186	10	0	0	79.67%	19.29%	1.04%	0.00%	0.00%	10	1.04%	0.6	113250	228061	125713	117.5	236.6	130.4	2861	2661	2285	117.5	236.6	130.4	283973.8	315.7	3722.1	294.6	4367	4.5
10666	10666 (2019-09-08)60sec.agd	60	0	0		9/9/2019	Monday	1	0	0	0	0	0	0	0	0	0	0	560	492	28	0	0	51.85%	45.56%	2.59%	0.00%	0.00%	28	2.59%	1.6	410561	510849	554206	380.1	473	513.2	4205	3266	3308	380.1	473	513.2	858295.6	840.1	4860.3	794.7	11404	10.6
10666	10666 (2019-09-08)60sec.agd	60	0	0		9/10/2019	Tuesday	2	0	0	0	0	0	0	0	0	0	0	471	621	46	0	0	41.39%	54.57%	4.04%	0.00%	0.00%	46	4.04%	2.3	575162	624701	846230	505.4	548.9	743.6	4534	3558	4900	505.4	548.9	743.6	1198819.4	1088.7	7166.1	1053.4	11703	10.3
10666	10666 (2019-09-08)60sec.agd	60	0	0		9/11/2019	Wednesday	3	0	0	0	0	0	0	0	0	0	0	628	401	55	0	0	57.93%	36.99%	5.07%	0.00%	0.00%	55	5.07%	2.9	426223	433260	651439	393.2	399.7	601	4027	2658	4411	393.2	399.7	601	890928.2	849.4	5929.3	821.9	9036	8.3
10666	10666 (2019-09-08)60sec.agd	60	0	0		9/13/2019	Friday	5	0	0	0	0	0	0	0	0	0	0	554	519	41	0	0	49.73%	46.59%	3.68%	0.00%	0.00%	41	3.68%	2.1	436869	489518	763981	392.2	439.4	685.8	3909	2556	5588	392.2	439.4	685.8	1007049.8	944.0	6607.2	904	10086	9.1
10666	10666 (2019-09-08)60sec.agd	60	0	0		9/14/2019	Saturday	6	0	0	0	0	0	0	0	0	0	0	549	410	65	0	0	53.61%	40.04%	6.35%	0.00%	0.00%	65	6.35%	3.6	439049	560834	801723	428.8	547.7	782.9	4060	3143	5311	428.8	547.7	782.9	1072407.8	1098.4	6647.3	1047.3	9304	9.1
10208	10208 (2019-03-24)60sec.agd	60	0	0		3/25/2019	Monday	1	0	0	0	0	0	0	0	0	0	0	357	420	6	0	0	45.59%	53.64%	0.77%	0.00%	0.00%	6	0.77%	0.4	243736	368416	336115	311.3	470.5	429.3	2657	3284	2721	311.3	470.5	429.3	555077.4	745.5	4685.8	708.9	8115	10.4
10208	10208 (2019-03-24)60sec.agd	60	0	0		3/26/2019	Tuesday	2	1	1	1	42	193952	1	1	1	42	193952	405	302	30	13	0	54.00%	40.27%	4.00%	1.73%	0.00%	43	5.73%	2.9	373091	439403	448016	497.5	585.9	597.4	6908	4236	6129	497.5	585.9	597.4	730061.8	1024.9	9674.4	973.4	8151	10.9
10208	10208 (2019-03-24)60sec.agd	60	0	0		3/27/2019	Wednesday	3	0	0	0	0	0	0	0	0	0	0	689	343	8	0	0	66.25%	32.98%	0.77%	0.00%	0.00%	8	0.77%	0.4	202675	335348	403207	194.9	322.5	387.7	4463	3915	3928	194.9	322.5	387.7	562237.8	577.1	7118.6	540.6	5853	5.6
10208	10208 (2019-03-24)60sec.agd	60	0	0		3/28/2019	Thursday	4	0	0	0	0	0	0	0	0	0	0	652	394	10	0	0	61.74%	37.31%	0.95%	0.00%	0.00%	10	0.95%	0.6	219098	376293	398826	207.5	356.3	377.7	3314	4074	3244	207.5	356.3	377.7	590476.5	591.2	4945.2	559.2	5515	5.2
10208	10208 (2019-03-24)60sec.agd	60	0	0		3/30/2019	Saturday	6	0	0	0	0	0	0	0	0	0	0	484	300	25	0	0	59.83%	37.08%	3.09%	0.00%	0.00%	25	3.09%	1.8	218551	350140	268798	270.1	432.8	332.3	3455	3072	2704	270.1	432.8	332.3	492559.6	642.7	4465.6	608.8	7155	8.8
10688	10688 (2019-11-10)60sec.agd	60	0	0		11/12/2019	Tuesday	2	0	0	0	0	0	0	0	0	0	0	317	380	25	0	0	43.91%	52.63%	3.46%	0.00%	0.00%	25	3.46%	1.9	240896	361682	421272	333.7	500.9	583.5	2876	2464	2936	333.7	500.9	583.5	605239.5	883.0	3927	838.3	7835	10.9
10688	10688 (2019-11-10)60sec.agd	60	0	0		11/13/2019	Wednesday	3	0	0	0	0	0	0	0	0	0	0	369	315	4	0	0	53.63%	45.78%	0.58%	0.00%	0.00%	4	0.58%	0.3	157802	272461	253696	229.4	396	368.7	4649	2749	3590	229.4	396	368.7	404349	620.3	6146.6	587.7	4413	6.4
10688	10688 (2019-11-10)60sec.agd	60	0	0		11/14/2019	Thursday	4	1	1	1	10	44321	1	1	1	10	44321	314	428	23	0	0	41.05%	55.95%	3.01%	0.00%	0.00%	23	3.01%	1.6	320182	453292	459645	418.5	592.5	600.8	5467	2665	3352	418.5	592.5	600.8	720599.5	1000.6	6165.3	942	8797	11.5
10688	10688 (2019-11-10)60sec.agd	60	0	0		11/15/2019	Friday	5	0	0	0	0	0	0	0	0	0	0	338	339	26	0	0	48.08%	48.22%	3.70%	0.00%	0.00%	26	3.70%	2.2	254790	366176	305531	362.4	520.9	434.6	4423	4625	4419	362.4	520.9	434.6	540695.8	824.4	6955.3	769.1	5853	8.3
10688	10688 (2019-11-10)60sec.agd	60	0	0		11/17/2019	Sunday	7	3	3	3	36	115590	3	3	3	36	115590	454	190	39	0	0	66.47%	27.82%	5.71%	0.00%	0.00%	39	5.71%	3.3	222406	340487	163466	325.6	498.5	239.3	4573	3707	2178	325.6	498.5	239.3	438311.5	695.0	5741.3	641.7	6749	9.9
10721	10721 (2019-07-21)60sec.agd	60	0	0		7/22/2019	Monday	1	0	0	0	0	0	0	0	0	0	0	426	413	55	0	0	47.65%	46.20%	6.15%	0.00%	0.00%	55	6.15%	3.4	454900	320325	500451	508.8	358.3	559.8	5331	4035	4754	508.8	358.3	559.8	748327	878.8	7603.4	837.1	13533	15.1
10721	10721 (2019-07-21)60sec.agd	60	0	0		7/23/2019	Tuesday	2	0	0	0	0	0	0	0	0	0	0	253	348	48	0	0	38.98%	53.62%	7.40%	0.00%	0.00%	48	7.40%	4	364916	279051	393099	562.3	430	605.7	4160	2266	2882	562.3	430	605.7	604615.6	993.3	4647.9	931.6	12575	19.4
10721	10721 (2019-07-21)60sec.agd	60	0	0		7/24/2019	Wednesday	3	1	1	1	13	28374	1	1	1	13	28374	224	340	76	0	0	35.00%	53.13%	11.88%	0.00%	0.00%	76	11.88%	5.8	448985	298722	337398	701.5	466.8	527.2	4217	2131	4475	701.5	466.8	527.2	636128.7	1055.1	6389.5	994	14072	22
10721	10721 (2019-07-21)60sec.agd	60	0	0		7/25/2019	Thursday	4	1	1	1	10	26972	1	1	1	10	26972	277	298	64	0	0	43.35%	46.64%	10.02%	0.00%	0.00%	64	10.02%	5.3	383188	257272	356373	599.7	402.6	557.7	5501	1933	4290	599.7	402.6	557.7	583115.5	960.9	7238.9	912.5	11514	18
10721	10721 (2019-07-21)60sec.agd	60	0	0		7/26/2019	Friday	5	0	0	0	0	0	0	0	0	0	0	208	367	67	0	0	32.40%	57.17%	10.44%	0.00%	0.00%	67	10.44%	5.6	428978	301119	381068	668.2	469	593.6	4836	2545	2933	668.2	469	593.6	648002.8	1063.8	5668.8	1009.4	13594	21.2
10642	10642 (2019-06-02)60sec.agd	60	0	0		6/3/2019	Monday	1	1	1	1	12	38460	1	1	1	12	38460	388	352	51	0	0	49.05%	44.50%	6.45%	0.00%	0.00%	51	6.45%	3.4	401515	415352	598661	507.6	525.1	756.8	4140	3609	4508	507.6	525.1	756.8	831941.4	1089.1	6436.5	1051.8	7950	10.1
10642	10642 (2019-06-02)60sec.agd	60	0	0		6/4/2019	Tuesday	2	0	0	0	0	0	0	0	0	0	0	350	371	50	0	0	45.40%	48.12%	6.49%	0.00%	0.00%	50	6.49%	3.3	329531	311528	536650	427.4	404.1	696	3864	3210	5325	427.4	404.1	696	702590.6	957.0	7000.6	911.3	6825	8.9
10642	10642 (2019-06-02)60sec.agd	60	0	0		6/5/2019	Wednesday	3	0	0	0	0	0	0	0	0	0	0	350	349	6	0	0	49.65%	49.50%	0.85%	0.00%	0.00%	6	0.85%	0.5	298762	428221	442425	423.8	607.4	627.6	2712	3196	2914	423.8	607.4	627.6	684377	995.6	4482.3	970.7	7797	11.1
10642	10642 (2019-06-02)60sec.agd	60	0	0		6/6/2019	Thursday	4	0	0	0	0	0	0	0	0	0	0	546	423	18	0	0	55.32%	42.86%	1.82%	0.00%	0.00%	18	1.82%	1.1	262695	390185	451814	266.2	395.3	457.8	2809	3519	4237	266.2	395.3	457.8	652218.4	695.8	5743.4	660.8	5319	5.4
10642	10642 (2019-06-02)60sec.agd	60	0	0		6/8/2019	Saturday	6	0	0	0	0	0	0	0	0	0	0	625	294	3	0	0	67.79%	31.89%	0.33%	0.00%	0.00%	3	0.33%	0.2	166417	258959	367484	180.5	280.9	398.6	2249	3712	3722	180.5	280.9	398.6	479373.4	545.7	5560.2	519.9	4237	4.6
10810	10810 (2019-03-24)60sec.agd	60	0	0		3/25/2019	Monday	1	0	0	0	0	0	0	0	0	0	0	527	228	51	0	0	65.38%	28.29%	6.33%	0.00%	0.00%	51	6.33%	3.4	305914	219577	347503	379.5	272.4	431.1	5364	3256	4699	379.5	272.4	431.1	512402	667.6	7839.3	635.7	8483	10.5
10810	10810 (2019-03-24)60sec.agd	60	0	0		3/26/2019	Tuesday	2	5	5	5	78	220518	5	5	5	78	220518	309	264	136	1	0	43.52%	37.18%	19.15%	0.14%	0.00%	137	19.30%	9.1	603161	520689	560846	849.5	733.4	789.9	6531	2999	3585	849.5	733.4	789.9	974406.7	1466.3	7261.4	1372.4	21233	29.9
10810	10810 (2019-03-24)60sec.agd	60	0	0		3/27/2019	Wednesday	3	0	0	0	0	0	0	0	0	0	0	396	189	54	0	0	61.97%	29.58%	8.45%	0.00%	0.00%	54	8.45%	4.2	297514	271805	310484	465.6	425.4	485.9	4392	2401	2776	465.6	425.4	485.9	508716.9	848.2	5263.4	796.1	9042	14.2
10810	10810 (2019-03-24)60sec.agd	60	0	0		3/29/2019	Friday	5	0	0	0	0	0	0	0	0	0	0	482	245	31	0	0	63.59%	32.32%	4.09%	0.00%	0.00%	31	4.09%	2.2	251200	253165	308481	331.4	334	407	4715	2508	3038	331.4	334	407	471544.8	652.3	5777.1	622.1	7279	9.6
10810	10810 (2019-03-24)60sec.agd	60	0	0		3/30/2019	Saturday	6	3	3	3	31	77107	3	3	3	31	77107	347	204	90	0	0	54.13%	31.83%	14.04%	0.00%	0.00%	90	14.04%	6.9	406926	282019	450866	634.8	440	703.4	3764	2381	3937	634.8	440	703.4	669629.5	1074.8	5944.5	1044.7	11230	17.5
10162	10162 (2019-04-28)60sec.agd	60	0	0		4/28/2019	Sunday	7	0	0	0	0	0	0	0	0	0	0	429	213	19	0	0	64.90%	32.22%	2.87%	0.00%	0.00%	19	2.87%	1.6	160244	250589	183415	242.4	379.1	277.5	4702	3039	2620	242.4	379.1	277.5	349448.2	564.9	5609.7	528.7	5537	8.4
10162	10162 (2019-04-28)60sec.agd	60	0	0		4/29/2019	Monday	1	0	0	0	0	0	0	0	0	0	0	522	557	22	0	0	47.41%	50.59%	2.00%	0.00%	0.00%	22	2.00%	1.2	341166	599616	684002	309.9	544.6	621.3	3933	4635	3601	309.9	544.6	621.3	971489.7	942.4	6045.7	882.4	10929	9.9
10162	10162 (2019-04-28)60sec.agd	60	0	0		4/30/2019	Tuesday	2	0	0	0	0	0	0	0	0	0	0	495	291	2	0	0	62.82%	36.93%	0.25%	0.00%	0.00%	2	0.25%	0.1	153557	247364	379504	194.9	313.9	481.6	2355	2778	3610	194.9	313.9	481.6	478322.1	640.5	4359.1	607	4882	6.2
10162	10162 (2019-04-28)60sec.agd	60	0	0		5/2/2019	Thursday	4	0	0	0	0	0	0	0	0	0	0	528	372	8	0	0	58.15%	40.97%	0.88%	0.00%	0.00%	8	0.88%	0.4	227111	360829	576262	250.1	397.4	634.6	3337	2748	3481	250.1	397.4	634.6	716836.7	819.9	4389.6	789.5	7932	8.7
10162	10162 (2019-04-28)60sec.agd	60	0	0		5/3/2019	Friday	5	0	0	0	0	0	0	0	0	0	0	432	372	15	0	0	52.75%	45.42%	1.83%	0.00%	0.00%	15	1.83%	1	252951	444243	391748	308.9	542.4	478.3	3305	2757	2744	308.9	542.4	478.3	644051.7	826.6	4631.6	786.4	7337	9
10910	10910 (2019-05-05)60sec.agd	60	0	0		5/6/2019	Monday	1	0	0	0	0	0	0	0	0	0	0	367	355	5	0	0	50.48%	48.83%	0.69%	0.00%	0.00%	5	0.69%	0.4	172867	349655	238491	237.8	481	328	2640	2830	3173	237.8	481	328	457186.6	657.5	4251.1	628.9	5297	7.3
10910	10910 (2019-05-05)60sec.agd	60	0	0		5/7/2019	Tuesday	2	0	0	0	0	0	0	0	0	0	0	385	268	6	0	0	58.42%	40.67%	0.91%	0.00%	0.00%	6	0.91%	0.5	148619	234781	232294	225.5	356.3	352.5	2784	3110	3786	225.5	356.3	352.5	362174.3	576.9	5635.3	549.6	3966	6
10910	10910 (2019-05-05)60sec.agd	60	0	0		5/8/2019	Wednesday	3	0	0	0	0	0	0	0	0	0	0	442	218	2	0	0	66.77%	32.93%	0.30%	0.00%	0.00%	2	0.30%	0.2	126305	214770	112516	190.8	324.4	170	2871	2955	4219	190.8	324.4	170	273384.3	435.8	5897	413	4358	6.6
10910	10910 (2019-05-05)60sec.agd	60	0	0		5/10/2019	Friday	5	0	0	0	0	0	0	0	0	0	0	399	224	0	0	0	64.04%	35.96%	0.00%	0.00%	0.00%	0	0.00%	0	123755	241424	159481	198.6	387.5	256	1856	2331	2432	198.6	387.5	256	314698.3	524.3	3527.8	505.1	4038	6.5
10910	10910 (2019-05-05)60sec.agd	60	0	0		5/11/2019	Saturday	6	0	0	0	0	0	0	0	0	0	0	447	220	0	0	0	67.02%	32.98%	0.00%	0.00%	0.00%	0	0.00%	0	102083	198546	165173	153	297.7	247.6	1843	2411	2524	153	297.7	247.6	277711.3	434.1	3788.3	416.4	3146	4.7
10236	10236 (2019-08-25)60sec.agd	60	0	0		8/26/2019	Monday	1	0	0	0	0	0	0	0	0	0	0	355	435	52	0	0	42.16%	51.66%	6.18%	0.00%	0.00%	52	6.18%	3.5	429470	390506	634909	510.1	463.8	754	3391	3598	4415	510.1	463.8	754	860260.9	1049.2	5707.6	1021.7	9103	10.8
10236	10236 (2019-08-25)60sec.agd	60	0	0		8/27/2019	Tuesday	2	0	0	0	0	0	0	0	0	0	0	265	354	50	0	0	39.61%	52.91%	7.47%	0.00%	0.00%	50	7.47%	4.2	426107	381303	579819	636.9	570	866.7	4389	3087	3914	636.9	570	866.7	814339.7	1246.7	6641.7	1217.2	7507	11.2
10236	10236 (2019-08-25)60sec.agd	60	0	0		8/28/2019	Wednesday	3	4	4	4	41	123022	4	4	4	41	123022	285	446	160	0	0	31.99%	50.06%	17.96%	0.00%	0.00%	160	17.96%	10	867852	532956	903892	974	598.2	1014.5	4747	3138	5644	974	598.2	1014.5	1361701.1	1559.9	7657.4	1528.3	13175	14.8
10236	10236 (2019-08-25)60sec.agd	60	0	0		8/29/2019	Thursday	4	0	0	0	0	0	0	0	0	0	0	361	431	79	0	0	41.45%	49.48%	9.07%	0.00%	0.00%	79	9.07%	5.3	543985	345440	746222	624.6	396.6	856.7	4237	2935	5858	624.6	396.6	856.7	985949.2	1164.1	6954.6	1132	9762	11.2
10236	10236 (2019-08-25)60sec.agd	60	0	0		8/30/2019	Friday	5	0	0	0	0	0	0	0	0	0	0	192	381	45	0	0	31.07%	61.65%	7.28%	0.00%	0.00%	45	7.28%	3.8	440596	301070	551718	712.9	487.2	892.7	4042	3674	4886	712.9	487.2	892.7	767568.1	1285.8	5948.5	1242	8756	14.2
10130	10130 (2019-03-31)60sec.agd	60	0	0		3/31/2019	Sunday	7	0	0	0	0	0	0	0	0	0	0	412	190	16	0	0	66.67%	30.74%	2.59%	0.00%	0.00%	16	2.59%	1.3	137819	190254	186939	223	307.9	302.5	3644	3000	2465	223	307.9	302.5	300228	524.5	4612.6	485.8	3746	6.1
10130	10130 (2019-03-31)60sec.agd	60	0	0		4/1/2019	Monday	1	0	0	0	0	0	0	0	0	0	0	424	362	8	0	0	53.40%	45.59%	1.01%	0.00%	0.00%	8	1.01%	0.5	238122	522674	388666	299.9	658.3	489.5	3836	3625	2773	299.9	658.3	489.5	693506.6	907.1	4764.7	873.4	5804	7.3
10130	10130 (2019-03-31)60sec.agd	60	0	0		4/2/2019	Tuesday	2	0	0	0	0	0	0	0	0	0	0	359	235	18	0	0	58.66%	38.40%	2.94%	0.00%	0.00%	18	2.94%	1.3	190239	306913	250421	310.8	501.5	409.2	4474	3701	3630	310.8	501.5	409.2	439428.2	763.3	6217	718	4681	7.6
10130	10130 (2019-03-31)60sec.agd	60	0	0		4/3/2019	Wednesday	3	0	0	0	0	0	0	0	0	0	0	533	353	34	0	0	57.93%	38.37%	3.70%	0.00%	0.00%	34	3.70%	2.1	315867	437720	537211	343.3	475.8	583.9	5126	3326	4125	343.3	475.8	583.9	761555.3	873.3	6081.2	827.8	7825	8.5
10130	10130 (2019-03-31)60sec.agd	60	0	0		4/6/2019	Saturday	6	0	0	0	0	0	0	0	0	0	0	329	275	14	0	0	53.24%	44.50%	2.27%	0.00%	0.00%	14	2.27%	1.3	199140	340692	299917	322.2	551.3	485.3	3640	3414	2688	322.2	551.3	485.3	495659.1	851.5	4896	802	3921	6.3
10293	10293 (2019-07-28)60sec.agd	60	0	0		7/29/2019	Monday	1	1	1	1	55	219862	1	1	1	55	219862	623	244	58	0	0	67.35%	26.38%	6.27%	0.00%	0.00%	58	6.27%	3.6	350589	359873	210780	379	389.1	227.9	5170	3143	2639	379	389.1	227.9	544838.9	637.2	5819.1	589	11337	12.3
10293	10293 (2019-07-28)60sec.agd	60	0	0		7/30/2019	Tuesday	2	2	2	2	62	233321	2	2	2	62	233321	619	201	81	0	0	68.70%	22.31%	8.99%	0.00%	0.00%	81	8.99%	5.1	391429	243291	368914	434.4	270	409.4	5293	4139	5131	434.4	270	409.4	590342.9	718.9	6914.6	655.2	10627	11.8
10293	10293 (2019-07-28)60sec.agd	60	0	0		7/31/2019	Wednesday	3	2	2	2	68	239516	2	2	2	68	239516	493	225	82	0	0	61.63%	28.13%	10.25%	0.00%	0.00%	82	10.25%	5.9	393886	344509	524211	492.4	430.6	655.3	5424	2755	8733	492.4	430.6	655.3	740695.5	977.8	9884.6	925.9	12211	15.3
10293	10293 (2019-07-28)60sec.agd	60	0	0		8/1/2019	Thursday	4	2	2	2	64	242995	2	2	2	64	242995	525	259	64	0	0	61.91%	30.54%	7.55%	0.00%	0.00%	64	7.55%	4	374499	355077	393050	441.6	418.7	463.5	5351	2829	4340	441.6	418.7	463.5	648704.5	830.4	6199.3	765	11584	13.7
10293	10293 (2019-07-28)60sec.agd	60	0	0		8/2/2019	Friday	5	2	2	2	64	232129	2	2	2	64	232129	550	185	80	0	0	67.48%	22.70%	9.82%	0.00%	0.00%	80	9.82%	5.7	402515	241837	375349	493.9	296.7	460.6	5149	3079	4041	493.9	296.7	460.6	601157.5	787.4	6361.2	737.6	10637	13.1
10293	10293 (2019-07-28)60sec.agd	60	0	0		8/3/2019	Saturday	6	1	1	1	51	218176	1	1	1	51	218176	557	324	59	1	0	59.19%	34.43%	6.27%	0.11%	0.00%	60	6.38%	3.5	418724	274699	559473	445	291.9	594.6	5913	2583	6631	445	291.9	594.6	750865.7	844.0	7587	797.9	10465	11.1
10962	10962 (2019-08-25)60sec.agd	60	0	0		8/26/2019	Monday	1	2	2	2	38	82253	2	2	2	38	82253	379	543	64	0	0	38.44%	55.07%	6.49%	0.00%	0.00%	64	6.49%	3.8	530039	765513	841217	537.6	776.4	853.2	2751	3389	3319	537.6	776.4	853.2	1254829.7	1313.3	4912.3	1272.6	14850	15.1
10962	10962 (2019-08-25)60sec.agd	60	0	0		8/27/2019	Tuesday	2	1	1	1	17	41977	1	1	1	17	41977	453	535	26	0	0	44.67%	52.76%	2.56%	0.00%	0.00%	26	2.56%	1.4	436890	576387	583962	430.9	568.4	575.9	2871	3270	4390	430.9	568.4	575.9	929573.3	955.5	5501.9	916.7	11161	11
10962	10962 (2019-08-25)60sec.agd	60	0	0		8/28/2019	Wednesday	3	0	0	0	0	0	0	0	0	0	0	456	555	40	0	0	43.39%	52.81%	3.81%	0.00%	0.00%	40	3.81%	2.1	480661	656094	686630	457.3	624.3	653.3	3040	3610	5341	457.3	624.3	653.3	1064403.6	1054.8	6646.7	1012.8	12599	12
10962	10962 (2019-08-25)60sec.agd	60	0	0		8/29/2019	Thursday	4	1	1	1	10	22493	1	1	1	10	22493	531	489	18	0	0	51.16%	47.11%	1.73%	0.00%	0.00%	18	1.73%	1	360281	614814	683050	347.1	592.3	658	2635	2883	3747	347.1	592.3	658	987094.7	990.0	4658.3	951	11416	11
10962	10962 (2019-08-25)60sec.agd	60	0	0		8/30/2019	Friday	5	0	0	0	0	0	0	0	0	0	0	566	450	22	0	0	54.53%	43.35%	2.12%	0.00%	0.00%	22	2.12%	1.2	371264	528008	691043	357.7	508.7	665.7	3216	3273	3427	357.7	508.7	665.7	945605.5	946.6	4912.4	911	7893	7.6
10962	10962 (2019-08-25)60sec.agd	60	0	0		8/31/2019	Saturday	6	0	0	0	0	0	0	0	0	0	0	714	247	20	0	0	72.78%	25.18%	2.04%	0.00%	0.00%	20	2.04%	1.1	197987	235630	240128	201.8	240.2	244.8	2718	2185	2677	201.8	240.2	244.8	390361.1	416.0	3657.6	397.9	6471	6.6
10264	10264 (2019-06-16)60sec.agd	60	0	0		6/17/2019	Monday	1	0	0	0	0	0	0	0	0	0	0	538	249	2	0	0	68.19%	31.56%	0.25%	0.00%	0.00%	2	0.25%	0.1	138563	127109	256635	175.6	161.1	325.3	2123	1319	2477	175.6	161.1	325.3	318147.6	442.8	2708.9	403.2	4544	5.8
10264	10264 (2019-06-16)60sec.agd	60	0	0		6/18/2019	Tuesday	2	0	0	0	0	0	0	0	0	0	0	447	241	10	0	0	64.04%	34.53%	1.43%	0.00%	0.00%	10	1.43%	0.8	161932	82986	145261	232	118.9	208.1	3797	1814	2768	232	118.9	208.1	232829.1	369.5	4124.8	333.6	2308	3.3
10264	10264 (2019-06-16)60sec.agd	60	0	0		6/19/2019	Wednesday	3	0	0	0	0	0	0	0	0	0	0	511	301	4	0	0	62.62%	36.89%	0.49%	0.00%	0.00%	4	0.49%	0.3	176052	110154	235670	215.8	135	288.8	2559	1523	2725	215.8	135	288.8	314115.5	426.9	3426.1	384.9	3648	4.5
10264	10264 (2019-06-16)60sec.agd	60	0	0		6/20/2019	Thursday	4	0	0	0	0	0	0	0	0	0	0	575	276	29	0	0	65.34%	31.36%	3.30%	0.00%	0.00%	29	3.30%	1.8	245354	107092	212977	278.8	121.7	242	3147	2413	2836	278.8	121.7	242	342091.3	441.4	4156.3	388.7	4629	5.3
10264	10264 (2019-06-16)60sec.agd	60	0	0		6/21/2019	Friday	5	0	0	0	0	0	0	0	0	0	0	422	295	10	0	0	58.05%	40.58%	1.38%	0.00%	0.00%	10	1.38%	0.7	180434	125299	239741	248.2	172.4	329.8	2776	2823	2983	248.2	172.4	329.8	325164.6	504.7	4766	447.3	2426	3.3
10264	10264 (2019-06-16)60sec.agd	60	0	0		6/22/2019	Saturday	6	0	0	0	0	0	0	0	0	0	0	417	350	2	0	0	54.23%	45.51%	0.26%	0.00%	0.00%	2	0.26%	0.1	214808	136308	324665	279.3	177.3	422.2	2116	1759	2840	279.3	177.3	422.2	412467.8	586.8	3611.6	536.4	5688	7.4
10776	10776 (2019-07-28)60sec.agd	60	0	0		7/29/2019	Monday	1	0	0	0	0	0	0	0	0	0	0	490	657	40	0	0	41.28%	55.35%	3.37%	0.00%	0.00%	40	3.37%	1.8	545130	531351	1017946	459.3	447.6	857.6	3632	3528	5146	459.3	447.6	857.6	1271107.7	1111.1	6011.3	1070.9	11665	9.8
10776	10776 (2019-07-28)60sec.agd	60	0	0		7/30/2019	Tuesday	2	0	0	0	0	0	0	0	0	0	0	728	365	5	0	0	66.30%	33.24%	0.46%	0.00%	0.00%	5	0.46%	0.3	175894	399254	698678	160.2	363.6	636.3	2365	2700	3113	160.2	363.6	636.3	823707.1	788.6	4374.2	750.2	6928	6.3
10776	10776 (2019-07-28)60sec.agd	60	0	0		7/31/2019	Wednesday	3	0	0	0	0	0	0	0	0	0	0	599	354	3	0	0	62.66%	37.03%	0.31%	0.00%	0.00%	3	0.31%	0.2	171237	547098	368202	179.1	572.3	385.1	2999	2551	3354	179.1	572.3	385.1	681330.3	764.3	5110.2	712.7	6581	6.9
10776	10776 (2019-07-28)60sec.agd	60	0	0		8/1/2019	Thursday	4	0	0	0	0	0	0	0	0	0	0	403	634	29	0	0	37.80%	59.47%	2.72%	0.00%	0.00%	29	2.72%	1.5	435482	655036	1013012	408.5	614.5	950.3	4401	5184	4631	408.5	614.5	950.3	1282540.5	1288.2	5691.5	1203.1	11559	10.8
10776	10776 (2019-07-28)60sec.agd	60	0	0		8/2/2019	Friday	5	0	0	0	0	0	0	0	0	0	0	370	667	19	0	0	35.04%	63.16%	1.80%	0.00%	0.00%	19	1.80%	1	516798	530517	803143	489.4	502.4	760.6	2398	4020	3507	489.4	502.4	760.6	1092505	1088.2	4364.3	1034.6	9951	9.4
10776	10776 (2019-07-28)60sec.agd	60	0	0		8/3/2019	Saturday	6	0	0	0	0	0	0	0	0	0	0	252	614	19	0	0	28.47%	69.38%	2.15%	0.00%	0.00%	19	2.15%	1.1	365392	656476	596384	412.9	741.8	673.9	2964	2682	4218	412.9	741.8	673.9	959242.4	1134.5	4545.5	1083.9	9625	10.9
10126	10126 (2019-05-05)60sec.agd	60	0	0		5/6/2019	Monday	1	0	0	0	0	0	0	0	0	0	0	561	338	2	0	0	62.26%	37.51%	0.22%	0.00%	0.00%	2	0.22%	0.1	145812	227094	391826	161.8	252	434.9	2263	3044	4229	161.8	252	434.9	475773.5	552.0	4762	528.1	5242	5.8
10126	10126 (2019-05-05)60sec.agd	60	0	0		5/7/2019	Tuesday	2	0	0	0	0	0	0	0	0	0	0	759	331	1	0	0	69.57%	30.34%	0.09%	0.00%	0.00%	1	0.09%	0	129823	442492	278969	119	405.6	255.7	2209	4808	2426	119	405.6	255.7	538959.1	545.3	4878.9	494	5862	5.4
10126	10126 (2019-05-05)60sec.agd	60	0	0		5/8/2019	Wednesday	3	0	0	0	0	0	0	0	0	0	0	764	238	0	0	0	76.25%	23.75%	0.00%	0.00%	0.00%	0	0.00%	0	97799	297164	303572	97.6	296.6	303	1745	1885	1957	97.6	296.6	303	435920.9	457.7	2798.5	435.1	4232	4.2
10126	10126 (2019-05-05)60sec.agd	60	0	0		5/9/2019	Thursday	4	0	0	0	0	0	0	0	0	0	0	774	309	4	0	0	71.21%	28.43%	0.37%	0.00%	0.00%	4	0.37%	0.2	128653	366522	327804	118.4	337.2	301.6	3797	2551	3225	118.4	337.2	301.6	508276.9	499.1	5596.9	467.6	5359	4.9
10126	10126 (2019-05-05)60sec.agd	60	0	0		5/10/2019	Friday	5	0	0	0	0	0	0	0	0	0	0	787	370	19	0	0	66.92%	31.46%	1.62%	0.00%	0.00%	19	1.62%	0.8	178401	374946	325885	151.7	318.8	277.1	2907	2254	2392	151.7	318.8	277.1	527837.5	482.5	4128.4	448.8	7757	6.6
10126	10126 (2019-05-05)60sec.agd	60	0	0		5/11/2019	Saturday	6	0	0	0	0	0	0	0	0	0	0	692	308	1	0	0	69.13%	30.77%	0.10%	0.00%	0.00%	1	0.10%	0.1	124098	230992	296201	124	230.8	295.9	1981	1846	2266	124	230.8	295.9	395591.5	414.4	2824.9	395.2	3875	3.9
10084	10084 (2019-03-24)60sec.agd	60	0	0		3/25/2019	Monday	1	0	0	0	0	0	0	0	0	0	0	454	364	5	0	0	55.16%	44.23%	0.61%	0.00%	0.00%	5	0.61%	0.3	170590	319562	588154	207.3	388.3	714.6	2327	2121	2665	207.3	388.3	714.6	690757.5	877.3	3424.6	839.3	4926	6
10084	10084 (2019-03-24)60sec.agd	60	0	0		3/26/2019	Tuesday	2	0	0	0	0	0	0	0	0	0	0	461	447	0	0	0	50.77%	49.23%	0.00%	0.00%	0.00%	0	0.00%	0	213383	380936	610879	235	419.5	672.8	1946	1957	2827	235	419.5	672.8	750877.9	869.9	3558.4	827	4798	5.3
10084	10084 (2019-03-24)60sec.agd	60	0	0		3/27/2019	Wednesday	3	0	0	0	0	0	0	0	0	0	0	533	358	25	0	0	58.19%	39.08%	2.73%	0.00%	0.00%	25	2.73%	1.5	250898	340193	456217	273.9	371.4	498.1	3543	2979	3046	273.9	371.4	498.1	621944.6	715.6	4925.8	679	6194	6.8
10084	10084 (2019-03-24)60sec.agd	60	0	0		3/28/2019	Thursday	4	0	0	0	0	0	0	0	0	0	0	486	392	11	0	0	54.67%	44.09%	1.24%	0.00%	0.00%	11	1.24%	0.7	224339	390576	522951	252.3	439.3	588.2	3716	2792	3144	252.3	439.3	588.2	690185	828.3	4209.6	776.4	6515	7.3
10084	10084 (2019-03-24)60sec.agd	60	0	0		3/29/2019	Friday	5	0	0	0	0	0	0	0	0	0	0	404	316	12	0	0	55.19%	43.17%	1.64%	0.00%	0.00%	12	1.64%	0.9	195131	258180	443982	266.6	352.7	606.5	2623	1862	2815	266.6	352.7	606.5	549411.5	795.3	3601	750.6	6036	8.2
10084	10084 (2019-03-24)60sec.agd	60	0	0		3/30/2019	Saturday	6	0	0	0	0	0	0	0	0	0	0	608	324	1	0	0	65.17%	34.73%	0.11%	0.00%	0.00%	1	0.11%	0.1	161726	318067	450975	173.3	340.9	483.4	2136	2029	2624	173.3	340.9	483.4	575065.5	652.5	3500.8	616.4	2854	3.1
10640	10640 (2019-05-26)60sec.agd	60	0	0		5/26/2019	Sunday	7	0	0	0	0	0	0	0	0	0	0	370	364	25	0	0	48.75%	47.96%	3.29%	0.00%	0.00%	25	3.29%	1.9	315056	257603	350263	415.1	339.4	461.5	4180	4214	6699	415.1	339.4	461.5	536939.2	750.1	8950.2	707.4	4886	6.4
10640	10640 (2019-05-26)60sec.agd	60	0	0		5/27/2019	Monday	1	0	0	0	0	0	0	0	0	0	0	486	470	8	0	0	50.41%	48.76%	0.83%	0.00%	0.00%	8	0.83%	0.5	278293	331030	439691	288.7	343.4	456.1	3110	3115	2956	288.7	343.4	456.1	616730.1	664.8	4633.8	639.8	6958	7.2
10640	10640 (2019-05-26)60sec.agd	60	0	0		5/28/2019	Tuesday	2	1	1	1	14	41175	1	1	1	14	41175	449	430	14	0	0	50.28%	48.15%	1.57%	0.00%	0.00%	14	1.57%	0.9	227811	299109	549566	255.1	334.9	615.4	3495	3266	2934	255.1	334.9	615.4	665873	786.0	4873.6	745.7	6197	6.9
10640	10640 (2019-05-26)60sec.agd	60	0	0		5/29/2019	Wednesday	3	0	0	0	0	0	0	0	0	0	0	424	370	4	0	0	53.13%	46.37%	0.50%	0.00%	0.00%	4	0.50%	0.3	183700	355327	374802	230.2	445.3	469.7	2541	2866	3047	230.2	445.3	469.7	548160.1	711.2	4078.4	686.9	5032	6.3
10640	10640 (2019-05-26)60sec.agd	60	0	0		5/30/2019	Thursday	4	0	0	0	0	0	0	0	0	0	0	442	529	7	0	0	45.19%	54.09%	0.72%	0.00%	0.00%	7	0.72%	0.4	286070	385871	464390	292.5	394.6	474.8	2369	3236	2691	292.5	394.6	474.8	668124.6	714.4	4199.9	683.2	6401	6.5
10640	10640 (2019-05-26)60sec.agd	60	0	0		5/31/2019	Friday	5	1	1	1	11	23316	1	1	1	11	23316	303	541	107	0	0	31.86%	56.89%	11.25%	0.00%	0.00%	107	11.25%	6.3	753845	481726	746042	792.7	506.5	784.5	5023	4082	3645	792.7	506.5	784.5	1164869.5	1269.5	6767.7	1224.9	11016	11.6
10134	10134 (2019-03-31)60sec.agd	60	0	0		4/1/2019	Monday	1	1	1	1	16	45080	1	1	1	16	45080	577	268	40	0	0	65.20%	30.28%	4.52%	0.00%	0.00%	40	4.52%	2.7	255867	351615	308806	289.1	397.3	348.9	4277	2805	2500	289.1	397.3	348.9	533350	630.1	5255	602.7	7704	8.7
10134	10134 (2019-03-31)60sec.agd	60	0	0		4/2/2019	Tuesday	2	0	0	0	0	0	0	0	0	0	0	542	256	3	0	0	67.67%	31.96%	0.37%	0.00%	0.00%	3	0.37%	0.2	129862	269290	210862	162.1	336.2	263.2	2060	2695	2886	162.1	336.2	263.2	365847	480.9	3885.5	456.7	3641	4.5
10134	10134 (2019-03-31)60sec.agd	60	0	0		4/3/2019	Wednesday	3	0	0	0	0	0	0	0	0	0	0	452	172	6	0	0	71.75%	27.30%	0.95%	0.00%	0.00%	6	0.95%	0.5	103658	206721	216917	164.5	328.1	344.3	3922	2761	2826	164.5	328.1	344.3	317067.1	527.5	4771.6	503.3	2820	4.5
10134	10134 (2019-03-31)60sec.agd	60	0	0		4/4/2019	Thursday	4	0	0	0	0	0	0	0	0	0	0	491	215	14	0	0	68.19%	29.86%	1.94%	0.00%	0.00%	14	1.94%	1.1	153602	184123	229811	213.3	255.7	319.2	4062	2512	3186	213.3	255.7	319.2	332126.4	491.8	5253.9	461.3	3556	4.9
10134	10134 (2019-03-31)60sec.agd	60	0	0		4/5/2019	Friday	5	2	2	2	26	80409	2	2	2	26	80409	461	308	47	0	0	56.50%	37.75%	5.76%	0.00%	0.00%	47	5.76%	2.8	317517	403420	463635	389.1	494.4	568.2	4607	3130	3829	389.1	494.4	568.2	691753	888.2	6456.5	847.7	8444	10.3
10134	10134 (2019-03-31)60sec.agd	60	0	0		4/6/2019	Saturday	6	3	3	3	46	144512	3	3	3	46	144512	511	419	70	1	0	51.05%	41.86%	6.99%	0.10%	0.00%	71	7.09%	3.9	431623	551500	660422	431.2	550.9	659.8	5818	3508	5136	431.2	550.9	659.8	962604.7	1014.6	8125.8	961.6	12696	12.7
10806	10806 (2019-03-10)60sec.agd	60	0	0		3/11/2019	Monday	1	0	0	0	0	0	0	0	0	0	0	547	250	13	0	0	67.53%	30.86%	1.60%	0.00%	0.00%	13	1.60%	0.9	178369	124490	168088	220.2	153.7	207.5	2839	2088	3247	220.2	153.7	207.5	274894.2	381.6	4644	339.4	6158	7.6
10806	10806 (2019-03-10)60sec.agd	60	0	0		3/12/2019	Tuesday	2	0	0	0	0	0	0	0	0	0	0	623	217	5	0	0	73.73%	25.68%	0.59%	0.00%	0.00%	5	0.59%	0.3	119181	133269	185341	141	157.7	219.3	2971	1992	2262	141	157.7	219.3	257519	323.0	3479.2	304.8	4728	5.6
10806	10806 (2019-03-10)60sec.agd	60	0	0		3/13/2019	Wednesday	3	0	0	0	0	0	0	0	0	0	0	581	218	8	0	0	72.00%	27.01%	0.99%	0.00%	0.00%	8	0.99%	0.5	121953	134301	199960	151.1	166.4	247.8	2624	2143	2146	151.1	166.4	247.8	269987.6	358.6	3580.3	334.6	5526	6.8
10806	10806 (2019-03-10)60sec.agd	60	0	0		3/14/2019	Thursday	4	0	0	0	0	0	0	0	0	0	0	591	98	4	0	0	85.28%	14.14%	0.58%	0.00%	0.00%	4	0.58%	0.3	61171	81088	104657	88.3	117	151	2990	2352	2658	88.3	117	151	145843.2	224.8	3992.8	210.5	2810	4.1
10806	10806 (2019-03-10)60sec.agd	60	0	0		3/15/2019	Friday	5	0	0	0	0	0	0	0	0	0	0	571	248	13	0	0	68.63%	29.81%	1.56%	0.00%	0.00%	13	1.56%	0.8	200532	132819	232974	241	159.6	280	2908	2692	3306	241	159.6	280	334859.5	421.6	4758.7	402.5	5014	6
10806	10806 (2019-03-10)60sec.agd	60	0	0		3/16/2019	Saturday	6	0	0	0	0	0	0	0	0	0	0	415	222	3	0	0	64.84%	34.69%	0.47%	0.00%	0.00%	3	0.47%	0.2	141237	114397	221018	220.7	178.7	345.3	2234	1886	2519	220.7	178.7	345.3	286153	473.8	3470.7	447.1	4159	6.5
10083	10083 (2019-03-24)60sec.agd	60	0	0		3/25/2019	Monday	1	1	1	1	14	28064	1	1	1	14	28064	446	367	42	0	0	52.16%	42.92%	4.91%	0.00%	0.00%	42	4.91%	2.6	263823	466406	204997	308.6	545.5	239.8	3363	3787	2483	308.6	545.5	239.8	573725.5	720.1	5241.8	671	9775	11.4
10083	10083 (2019-03-24)60sec.agd	60	0	0		3/26/2019	Tuesday	2	0	0	0	0	0	0	0	0	0	0	501	286	27	0	0	61.55%	35.14%	3.32%	0.00%	0.00%	27	3.32%	1.9	250187	431105	344185	307.4	529.6	422.8	3791	3621	2640	307.4	529.6	422.8	605729.6	794.5	4683.5	744.1	7156	8.8
10083	10083 (2019-03-24)60sec.agd	60	0	0		3/27/2019	Wednesday	3	0	0	0	0	0	0	0	0	0	0	428	254	10	0	0	61.85%	36.71%	1.45%	0.00%	0.00%	10	1.45%	0.8	158178	292551	262856	228.6	422.8	379.8	2478	2667	2466	228.6	422.8	379.8	423909.9	647.1	3659.4	612.6	6079	8.8
10083	10083 (2019-03-24)60sec.agd	60	0	0		3/28/2019	Thursday	4	0	0	0	0	0	0	0	0	0	0	548	274	20	0	0	65.08%	32.54%	2.38%	0.00%	0.00%	20	2.38%	1.3	210713	401950	325787	250.3	477.4	386.9	4044	4407	3598	250.3	477.4	386.9	558660	713.5	6752.4	663.5	6393	7.6
10083	10083 (2019-03-24)60sec.agd	60	0	0		3/29/2019	Friday	5	0	0	0	0	0	0	0	0	0	0	607	315	24	0	0	64.16%	33.30%	2.54%	0.00%	0.00%	24	2.54%	1.4	230797	256481	268559	244	271.1	283.9	3823	3140	2845	244	271.1	283.9	437234.1	508.9	4654.4	462.2	7033	7.4
10083	10083 (2019-03-24)60sec.agd	60	0	0		3/30/2019	Saturday	6	0	0	0	0	0	0	0	0	0	0	318	344	12	0	0	47.18%	51.04%	1.78%	0.00%	0.00%	12	1.78%	0.9	216098	310679	453592	320.6	460.9	673	2877	2391	2915	320.6	460.9	673	590733	933.6	4660.1	876.5	4058	6
10132	10132 (2019-03-31)60sec.agd	60	0	0		3/31/2019	Sunday	7	0	0	0	0	0	0	0	0	0	0	527	184	10	0	0	73.09%	25.52%	1.39%	0.00%	0.00%	10	1.39%	0.8	129611	138425	231199	179.8	192	320.7	4057	3156	2996	179.8	192	320.7	299020.9	443.0	5178	414.7	3606	5
10132	10132 (2019-03-31)60sec.agd	60	0	0		4/1/2019	Monday	1	0	0	0	0	0	0	0	0	0	0	473	341	37	0	0	55.58%	40.07%	4.35%	0.00%	0.00%	37	4.35%	2.5	317598	311402	542628	373.2	365.9	637.6	3199	3066	4076	373.2	365.9	637.6	701630.1	854.4	4999.3	824.5	8584	10.1
10132	10132 (2019-03-31)60sec.agd	60	0	0		4/2/2019	Tuesday	2	0	0	0	0	0	0	0	0	0	0	258	426	52	0	0	35.05%	57.88%	7.07%	0.00%	0.00%	52	7.07%	3.7	387882	331729	627763	527	450.7	852.9	3533	3125	4477	527	450.7	852.9	809063	1157.1	6159.5	1099.3	9275	12.6
10132	10132 (2019-03-31)60sec.agd	60	0	0		4/3/2019	Wednesday	3	0	0	0	0	0	0	0	0	0	0	271	468	51	0	0	34.30%	59.24%	6.46%	0.00%	0.00%	51	6.46%	3.2	494560	360570	677911	626	456.4	858.1	4627	4415	4557	626	456.4	858.1	913325.6	1208.3	7270.9	1156.1	9099	11.5
10132	10132 (2019-03-31)60sec.agd	60	0	0		4/4/2019	Thursday	4	2	2	2	21	45253	2	2	2	21	45253	447	447	73	0	0	46.23%	46.23%	7.55%	0.00%	0.00%	73	7.55%	4.3	499600	403644	755811	516.6	417.4	781.6	4244	5022	6495	516.6	417.4	781.6	991856.3	1069.9	9242.1	1025.7	9847	10.2
10132	10132 (2019-03-31)60sec.agd	60	0	0		4/5/2019	Friday	5	0	0	0	0	0	0	0	0	0	0	218	426	49	0	0	31.46%	61.47%	7.07%	0.00%	0.00%	49	7.07%	3.5	406188	357602	669847	586.1	516	966.6	3476	3875	4046	586.1	516	966.6	861140.5	1288.2	6128.7	1242.6	9849	14.2
10672	10672 (2019-10-20)60sec.agd	60	0	0		10/21/2019	Monday	1	0	0	0	0	0	0	0	0	0	0	673	360	4	0	0	64.90%	34.72%	0.39%	0.00%	0.00%	4	0.39%	0.2	173699	224616	374676	167.5	216.6	361.3	2517	1807	2823	167.5	216.6	361.3	470112.5	494.1	3694.7	453.3	3319	3.2
10672	10672 (2019-10-20)60sec.agd	60	0	0		10/22/2019	Tuesday	2	0	0	0	0	0	0	0	0	0	0	858	310	3	0	0	73.27%	26.47%	0.26%	0.00%	0.00%	3	0.26%	0.2	141847	197237	266715	121.1	168.4	227.8	2492	2264	2710	121.1	168.4	227.8	360776.8	337.1	4322	308.1	4062	3.5
10672	10672 (2019-10-20)60sec.agd	60	0	0		10/23/2019	Wednesday	3	0	0	0	0	0	0	0	0	0	0	796	277	3	0	0	73.98%	25.74%	0.28%	0.00%	0.00%	3	0.28%	0.1	124618	170156	341514	115.8	158.1	317.4	2999	2410	3117	115.8	158.1	317.4	401390.7	397.4	4277.8	373	2889	2.7
10672	10672 (2019-10-20)60sec.agd	60	0	0		10/24/2019	Thursday	4	0	0	0	0	0	0	0	0	0	0	759	263	2	0	0	74.12%	25.68%	0.20%	0.00%	0.00%	2	0.20%	0.1	101977	220192	190042	99.6	215	185.6	2099	2092	2614	99.6	215	185.6	308220.4	332.7	3582	301	1936	1.9
10672	10672 (2019-10-20)60sec.agd	60	0	0		10/25/2019	Friday	5	0	0	0	0	0	0	0	0	0	0	806	232	4	0	0	77.35%	22.26%	0.38%	0.00%	0.00%	4	0.38%	0.2	108969	149237	221436	104.6	143.2	212.5	2376	4127	3097	104.6	143.2	212.5	288409.1	299.5	5622.7	276.8	3413	3.3
10672	10672 (2019-10-20)60sec.agd	60	0	0		10/26/2019	Saturday	6	0	0	0	0	0	0	0	0	0	0	853	247	0	0	0	77.55%	22.45%	0.00%	0.00%	0.00%	0	0.00%	0	113311	149332	208939	103	135.8	189.9	1878	2009	2128	103	135.8	189.9	280704.4	280.2	3105.4	255.2	2542	2.3
10099	10099 (2019-03-17)60sec.agd	60	0	0		3/18/2019	Monday	1	1	1	1	10	23915	1	1	1	10	23915	443	400	74	1	0	48.26%	43.57%	8.06%	0.11%	0.00%	75	8.17%	4.7	470840	456978	884317	512.9	497.8	963.3	5734	3637	4213	512.9	497.8	963.3	1101152	1263.6	7024.7	1199.5	13247	14.4
10099	10099 (2019-03-17)60sec.agd	60	0	0		3/19/2019	Tuesday	2	0	0	0	0	0	0	0	0	0	0	415	461	44	0	0	45.11%	50.11%	4.78%	0.00%	0.00%	44	4.78%	2.6	374689	327372	810695	407.3	355.8	881.2	4970	3280	4228	407.3	355.8	881.2	951204.8	1085.1	6475	1033.9	9432	10.3
10099	10099 (2019-03-17)60sec.agd	60	0	0		3/20/2019	Wednesday	3	0	0	0	0	0	0	0	0	0	0	469	390	39	0	0	52.23%	43.43%	4.34%	0.00%	0.00%	39	4.34%	2.4	302952	671798	708775	337.4	748.1	789.3	4534	3071	3157	337.4	748.1	789.3	1022474.7	1220.5	5108	1138.6	10318	11.5
10099	10099 (2019-03-17)60sec.agd	60	0	0		3/21/2019	Thursday	4	0	0	0	0	0	0	0	0	0	0	425	469	60	0	0	44.55%	49.16%	6.29%	0.00%	0.00%	60	6.29%	3	467239	515962	997695	489.8	540.8	1045.8	4826	2002	3742	489.8	540.8	1045.8	1216521.4	1323.8	5461	1275.2	17414	18.3
10099	10099 (2019-03-17)60sec.agd	60	0	0		3/22/2019	Friday	5	0	0	0	0	0	0	0	0	0	0	714	385	27	0	0	63.41%	34.19%	2.40%	0.00%	0.00%	27	2.40%	1.4	267716	373608	686091	237.8	331.8	609.3	5195	3144	3591	237.8	331.8	609.3	825818.2	775.5	6077	733.4	8282	7.4
10099	10099 (2019-03-17)60sec.agd	60	0	0		3/23/2019	Saturday	6	0	0	0	0	0	0	0	0	0	0	496	360	23	0	0	56.43%	40.96%	2.62%	0.00%	0.00%	23	2.62%	1.4	213449	411084	538869	242.8	467.7	613	3495	5128	6111	242.8	467.7	613	710584.5	845.6	8709.5	808.4	7609	8.7
10283	10283 (2019-07-07)60sec.agd	60	0	0		7/8/2019	Monday	1	0	0	0	0	0	0	0	0	0	0	494	303	3	0	0	61.75%	37.88%	0.38%	0.00%	0.00%	3	0.38%	0.2	210817	267870	316720	263.5	334.8	395.9	2346	1983	3187	263.5	334.8	395.9	465306	612.5	3385.3	581.6	4829	6
10283	10283 (2019-07-07)60sec.agd	60	0	0		7/9/2019	Tuesday	2	0	0	0	0	0	0	0	0	0	0	449	260	9	0	0	62.53%	36.21%	1.25%	0.00%	0.00%	9	1.25%	0.6	161750	312537	219175	225.3	435.3	305.3	3194	3593	3386	225.3	435.3	305.3	414584.3	610.9	4888.7	577.4	4236	5.9
10283	10283 (2019-07-07)60sec.agd	60	0	0		7/10/2019	Wednesday	3	0	0	0	0	0	0	0	0	0	0	645	327	12	0	0	65.55%	33.23%	1.22%	0.00%	0.00%	12	1.22%	0.7	250675	304346	337743	254.8	309.3	343.2	2845	2297	2135	254.8	309.3	343.2	519167.4	550.3	4001.6	527.6	4548	4.6
10283	10283 (2019-07-07)60sec.agd	60	0	0		7/11/2019	Thursday	4	0	0	0	0	0	0	0	0	0	0	519	366	10	0	0	57.99%	40.89%	1.12%	0.00%	0.00%	10	1.12%	0.6	281699	384808	350098	314.7	430	391.2	2505	2758	2027	314.7	430	391.2	591608.1	681.4	4116.1	661	5348	6
10283	10283 (2019-07-07)60sec.agd	60	0	0		7/12/2019	Friday	5	0	0	0	0	0	0	0	0	0	0	661	279	3	0	0	70.10%	29.59%	0.32%	0.00%	0.00%	3	0.32%	0.2	174879	235641	275991	185.4	249.9	292.7	2086	2467	2754	185.4	249.9	292.7	402840.4	450.5	3907.5	427.2	3542	3.8
10283	10283 (2019-07-07)60sec.agd	60	0	0		7/13/2019	Saturday	6	0	0	0	0	0	0	0	0	0	0	406	300	8	0	0	56.86%	42.02%	1.12%	0.00%	0.00%	8	1.12%	0.5	209724	231188	303000	293.7	323.8	424.4	3913	2084	3013	293.7	323.8	424.4	435018.4	646.1	4913	609.3	5188	7.3
10271	10271 (2019-03-31)60sec.agd	60	0	0		4/1/2019	Monday	1	0	0	0	0	0	0	0	0	0	0	430	188	5	0	0	69.02%	30.18%	0.80%	0.00%	0.00%	5	0.80%	0.4	112776	188062	143842	181	301.9	230.9	3595	4440	3693	181	301.9	230.9	262252.3	449.0	5841.2	421	4637	7.4
10271	10271 (2019-03-31)60sec.agd	60	0	0		4/2/2019	Tuesday	2	0	0	0	0	0	0	0	0	0	0	580	233	26	0	0	69.13%	27.77%	3.10%	0.00%	0.00%	26	3.10%	1.7	189473	266358	153719	225.8	317.5	183.2	2968	2723	2323	225.8	317.5	183.2	361214.8	468.1	3809.6	430.5	7679	9.2
10271	10271 (2019-03-31)60sec.agd	60	0	0		4/3/2019	Wednesday	3	1	1	1	13	35479	1	1	1	13	35479	616	249	34	0	0	68.52%	27.70%	3.78%	0.00%	0.00%	34	3.78%	2.1	226596	290259	290087	252.1	322.9	322.7	3647	2195	2456	252.1	322.9	322.7	468771.3	561.3	4213.1	521.4	8474	9.4
10271	10271 (2019-03-31)60sec.agd	60	0	0		4/4/2019	Thursday	4	0	0	0	0	0	0	0	0	0	0	494	314	5	0	0	60.76%	38.62%	0.62%	0.00%	0.00%	5	0.62%	0.3	166636	234031	285668	205	287.9	351.4	3041	2079	2544	205	287.9	351.4	405147.2	527.1	4476.8	498.3	4391	5.4
10271	10271 (2019-03-31)60sec.agd	60	0	0		4/5/2019	Friday	5	1	1	1	10	22646	1	1	1	10	22646	551	216	19	0	0	70.10%	27.48%	2.42%	0.00%	0.00%	19	2.42%	1.4	133117	204666	192645	169.4	260.4	245.1	3391	2613	2137	169.4	260.4	245.1	310999	439.0	4200	395.7	4772	6.1
10271	10271 (2019-03-31)60sec.agd	60	0	0		4/6/2019	Saturday	6	0	0	0	0	0	0	0	0	0	0	548	317	6	0	0	62.92%	36.39%	0.69%	0.00%	0.00%	6	0.69%	0.4	162721	238067	267470	186.8	273.3	307.1	2795	2407	2519	186.8	273.3	307.1	393311.9	483.6	3996.4	451.6	6030	6.9
10788	10788 (2019-08-11)60sec.agd	60	0	0		8/12/2019	Monday	1	1	1	1	30	120585	1	1	1	30	120585	570	339	35	0	0	60.38%	35.91%	3.71%	0.00%	0.00%	35	3.71%	2.2	266032	459991	299466	281.8	487.3	317.2	4876	3059	5251	281.8	487.3	317.2	609954.6	709.5	6788.2	646.1	7865	8.3
10788	10788 (2019-08-11)60sec.agd	60	0	0		8/13/2019	Tuesday	2	2	2	2	25	73601	2	2	2	25	73601	458	331	29	0	0	55.99%	40.46%	3.55%	0.00%	0.00%	29	3.55%	1.9	243387	371108	258493	297.5	453.7	316	3462	3170	2598	297.5	453.7	316	513592.3	678.4	4653.8	627.9	7343	9
10788	10788 (2019-08-11)60sec.agd	60	0	0		8/14/2019	Wednesday	3	1	1	1	14	32525	1	1	1	14	32525	478	417	32	0	0	51.56%	44.98%	3.45%	0.00%	0.00%	32	3.45%	1.9	326741	445038	425485	352.5	480.1	459	2849	2866	2949	352.5	480.1	459	697033.7	809.9	3995.2	751.9	9786	10.6
10788	10788 (2019-08-11)60sec.agd	60	0	0		8/15/2019	Thursday	4	1	1	1	19	48320	1	1	1	19	48320	512	255	32	0	0	64.08%	31.91%	4.01%	0.00%	0.00%	32	4.01%	2.1	192563	358897	236247	241	449.2	295.7	3055	2703	2483	241	449.2	295.7	470850.5	645.0	4030.5	589.3	6324	7.9
10788	10788 (2019-08-11)60sec.agd	60	0	0		8/16/2019	Friday	5	0	0	0	0	0	0	0	0	0	0	475	350	1	0	0	57.51%	42.37%	0.12%	0.00%	0.00%	1	0.12%	0.1	173665	369585	391840	210.2	447.4	474.4	2139	2218	2549	210.2	447.4	474.4	565942.7	717.5	3547.3	685.2	5686	6.9
10788	10788 (2019-08-11)60sec.agd	60	0	0		8/17/2019	Saturday	6	0	0	0	0	0	0	0	0	0	0	409	338	12	0	0	53.89%	44.53%	1.58%	0.00%	0.00%	12	1.58%	0.9	228919	438533	415752	301.6	577.8	547.8	2598	2495	2588	301.6	577.8	547.8	646192.6	887.5	4024.7	851.4	5507	7.3
10614	10614 (2019-05-19)60sec.agd	60	0	0		5/20/2019	Monday	1	1	1	1	26	120624	1	1	1	26	120624	377	217	29	3	0	60.22%	34.66%	4.63%	0.48%	0.00%	32	5.11%	2.5	244817	228032	328659	391.1	364.3	525	7754	5193	4196	391.1	364.3	525	468989	806.6	9877.1	749.2	7327	11.7
10614	10614 (2019-05-19)60sec.agd	60	0	0		5/21/2019	Tuesday	2	0	0	0	0	0	0	0	0	0	0	450	253	6	1	0	63.38%	35.63%	0.85%	0.14%	0.00%	7	0.99%	0.5	145466	192975	283347	204.9	271.8	399.1	6506	3241	3260	204.9	271.8	399.1	372404.7	563.6	7403.2	524.5	3461	4.9
10614	10614 (2019-05-19)60sec.agd	60	0	0		5/22/2019	Wednesday	3	0	0	0	0	0	0	0	0	0	0	337	300	15	0	0	51.69%	46.01%	2.30%	0.00%	0.00%	15	2.30%	1.1	189711	244826	395702	291	375.5	606.9	4922	2856	4859	291	375.5	606.9	502503.8	804.0	6971.4	770.7	4664	7.2
10614	10614 (2019-05-19)60sec.agd	60	0	0		5/23/2019	Thursday	4	0	0	0	0	0	0	0	0	0	0	357	282	10	0	0	55.01%	43.45%	1.54%	0.00%	0.00%	10	1.54%	0.7	145472	183920	291270	224.1	283.4	448.8	3115	2184	5663	224.1	283.4	448.8	373934.3	614.7	6045.8	576.2	4008	6.2
10614	10614 (2019-05-19)60sec.agd	60	0	0		5/24/2019	Friday	5	1	1	1	52	291729	1	1	1	52	291729	386	290	20	33	0	52.95%	39.78%	2.74%	4.53%	0.00%	53	7.27%	4.1	437363	269583	411945	599.9	369.8	565.1	7666	3241	3885	599.9	369.8	565.1	658528.7	1006.6	8148.9	903.3	8900	12.2
10614	10614 (2019-05-19)60sec.agd	60	0	0		5/25/2019	Saturday	6	0	0	0	0	0	0	0	0	0	0	426	284	10	0	0	59.17%	39.44%	1.39%	0.00%	0.00%	10	1.39%	0.8	166814	218305	352316	231.7	303.2	489.3	3881	2639	4765	231.7	303.2	489.3	446778	662.1	5174	620.5	5110	7.1
10657	10657 (2019-11-03)60sec.agd	60	0	0		11/4/2019	Monday	1	2	2	2	39	105181	2	2	2	39	105181	677	316	72	0	0	63.57%	29.67%	6.76%	0.00%	0.00%	72	6.76%	3.8	350886	464065	376106	329.5	435.7	353.2	3312	3656	2876	329.5	435.7	353.2	692772	697.1	5022.5	650.5	13491	12.7
10657	10657 (2019-11-03)60sec.agd	60	0	0		11/5/2019	Tuesday	2	0	0	0	0	0	0	0	0	0	0	620	201	1	0	0	75.43%	24.45%	0.12%	0.00%	0.00%	1	0.12%	0.1	85077	186850	127201	103.5	227.3	154.7	2506	2573	2181	103.5	227.3	154.7	241518.3	312.4	3903.6	293.8	2312	2.8
10657	10657 (2019-11-03)60sec.agd	60	0	0		11/6/2019	Wednesday	3	1	1	1	11	27073	1	1	1	11	27073	692	334	35	0	0	65.22%	31.48%	3.30%	0.00%	0.00%	35	3.30%	1.6	249497	336716	348209	235.2	317.4	328.2	3910	3171	3107	235.2	317.4	328.2	544863.2	549.0	5319.8	513.5	9352	8.8
10657	10657 (2019-11-03)60sec.agd	60	0	0		11/7/2019	Thursday	4	0	0	0	0	0	0	0	0	0	0	830	313	0	0	0	72.62%	27.38%	0.00%	0.00%	0.00%	0	0.00%	0	127802	237617	325675	111.8	207.9	284.9	1898	2849	2602	111.8	207.9	284.9	422917.7	388.1	4223.1	370	4822	4.2
10657	10657 (2019-11-03)60sec.agd	60	0	0		11/8/2019	Friday	5	1	1	1	10	21624	1	1	1	10	21624	625	308	23	0	0	65.38%	32.22%	2.41%	0.00%	0.00%	23	2.41%	1.2	195102	425149	216091	204.1	444.7	226	3019	3086	2939	204.1	444.7	226	515278.4	573.5	4344.3	539	8798	9.2
10657	10657 (2019-11-03)60sec.agd	60	0	0		11/9/2019	Saturday	6	1	1	1	11	32576	1	1	1	11	32576	683	304	14	0	0	68.23%	30.37%	1.40%	0.00%	0.00%	14	1.40%	0.7	166182	270569	267617	166	270.3	267.3	3377	3281	2202	166	270.3	267.3	415262.4	438.1	4457.7	414.8	6067	6.1
10980	10980 (2019-07-28)60sec.agd	60	0	0		7/29/2019	Monday	1	0	0	0	0	0	0	0	0	0	0	490	657	40	0	0	41.28%	55.35%	3.37%	0.00%	0.00%	40	3.37%	1.8	545130	531351	1017946	459.3	447.6	857.6	3632	3528	5146	459.3	447.6	857.6	1271107.7	1111.1	6011.3	1070.9	11665	9.8
10980	10980 (2019-07-28)60sec.agd	60	0	0		7/30/2019	Tuesday	2	0	0	0	0	0	0	0	0	0	0	728	365	5	0	0	66.30%	33.24%	0.46%	0.00%	0.00%	5	0.46%	0.3	175894	399254	698678	160.2	363.6	636.3	2365	2700	3113	160.2	363.6	636.3	823707.1	788.6	4374.2	750.2	6928	6.3
10980	10980 (2019-07-28)60sec.agd	60	0	0		7/31/2019	Wednesday	3	0	0	0	0	0	0	0	0	0	0	599	354	3	0	0	62.66%	37.03%	0.31%	0.00%	0.00%	3	0.31%	0.2	171237	547098	368202	179.1	572.3	385.1	2999	2551	3354	179.1	572.3	385.1	681330.3	764.3	5110.2	712.7	6581	6.9
10980	10980 (2019-07-28)60sec.agd	60	0	0		8/1/2019	Thursday	4	0	0	0	0	0	0	0	0	0	0	403	634	29	0	0	37.80%	59.47%	2.72%	0.00%	0.00%	29	2.72%	1.5	435482	655036	1013012	408.5	614.5	950.3	4401	5184	4631	408.5	614.5	950.3	1282540.5	1288.2	5691.5	1203.1	11559	10.8
10980	10980 (2019-07-28)60sec.agd	60	0	0		8/2/2019	Friday	5	0	0	0	0	0	0	0	0	0	0	370	667	19	0	0	35.04%	63.16%	1.80%	0.00%	0.00%	19	1.80%	1	516798	530517	803143	489.4	502.4	760.6	2398	4020	3507	489.4	502.4	760.6	1092505	1088.2	4364.3	1034.6	9951	9.4
10980	10980 (2019-07-28)60sec.agd	60	0	0		8/3/2019	Saturday	6	0	0	0	0	0	0	0	0	0	0	252	614	19	0	0	28.47%	69.38%	2.15%	0.00%	0.00%	19	2.15%	1.1	365392	656476	596384	412.9	741.8	673.9	2964	2682	4218	412.9	741.8	673.9	959242.4	1134.5	4545.5	1083.9	9625	10.9
10143	10143 (2019-04-28)60sec.agd	60	0	0		4/29/2019	Monday	1	0	0	0	0	0	0	0	0	0	0	411	460	13	0	0	46.49%	52.04%	1.47%	0.00%	0.00%	13	1.47%	0.8	371460	573919	592355	420.2	649.2	670.1	4472	3117	2997	420.2	649.2	670.1	904571.7	1059.9	5491.4	1023.3	12035	13.6
10143	10143 (2019-04-28)60sec.agd	60	0	0		4/30/2019	Tuesday	2	2	2	2	41	131099	2	2	2	41	131099	346	374	44	0	0	45.29%	48.95%	5.76%	0.00%	0.00%	44	5.76%	2.9	358609	409296	381396	469.4	535.7	499.2	4877	2845	2735	469.4	535.7	499.2	664519.8	925.9	5650	869.8	11793	15.4
10143	10143 (2019-04-28)60sec.agd	60	0	0		5/1/2019	Wednesday	3	2	2	2	48	197092	2	2	2	48	197092	215	455	65	1	0	29.21%	61.82%	8.83%	0.14%	0.00%	66	8.97%	4.7	573106	695026	624475	778.7	944.3	848.5	5846	3646	3075	778.7	944.3	848.5	1096120.7	1585.4	6767	1489.3	17079	23.2
10143	10143 (2019-04-28)60sec.agd	60	0	0		5/2/2019	Thursday	4	4	4	4	72	311361	4	4	4	72	311361	276	248	70	12	0	45.54%	40.92%	11.55%	1.98%	0.00%	82	13.53%	5.9	508368	488713	399564	838.9	806.5	659.3	8388	6156	4759	838.9	806.5	659.3	810512.1	1429.3	10708.8	1337.5	13876	22.9
10143	10143 (2019-04-28)60sec.agd	60	0	0		5/3/2019	Friday	5	1	1	1	23	111489	1	1	1	23	111489	228	552	22	9	0	28.11%	68.06%	2.71%	1.11%	0.00%	31	3.82%	2.1	504004	729463	685299	621.5	899.5	845	6787	3437	3502	621.5	899.5	845	1120611.9	1461.5	7638	1381.8	15190	18.7
10143	10143 (2019-04-28)60sec.agd	60	0	0		5/4/2019	Saturday	6	0	0	0	0	0	0	0	0	0	0	384	464	9	0	0	44.81%	54.14%	1.05%	0.00%	0.00%	9	1.05%	0.6	278369	479936	462330	324.8	560	539.5	3537	3630	3120	324.8	560	539.5	722202.8	885.9	4264	842.7	9180	10.7
10076	10076 (2019-03-24)60sec.agd	60	0	0		3/25/2019	Monday	1	0	0	0	0	0	0	0	0	0	0	443	204	5	0	0	67.94%	31.29%	0.77%	0.00%	0.00%	5	0.77%	0.5	156319	185834	320437	239.8	285	491.5	2058	1968	2468	239.8	285	491.5	402056.9	663.4	3285.5	616.7	7681	11.8
10076	10076 (2019-03-24)60sec.agd	60	0	0		3/26/2019	Tuesday	2	0	0	0	0	0	0	0	0	0	0	451	241	0	0	0	65.17%	34.83%	0.00%	0.00%	0.00%	0	0.00%	0	90345	111878	292395	130.6	161.7	422.5	1777	1939	2771	130.6	161.7	422.5	325843.1	497.9	3133	470.9	2552	3.7
10076	10076 (2019-03-24)60sec.agd	60	0	0		3/27/2019	Wednesday	3	0	0	0	0	0	0	0	0	0	0	399	252	1	0	0	61.20%	38.65%	0.15%	0.00%	0.00%	1	0.15%	0.1	167699	206338	333472	257.2	316.5	511.5	2016	2286	2626	257.2	316.5	511.5	426499.6	686.2	3621.6	654.1	9182	14.1
10076	10076 (2019-03-24)60sec.agd	60	0	0		3/28/2019	Thursday	4	0	0	0	0	0	0	0	0	0	0	432	240	13	0	0	63.07%	35.04%	1.90%	0.00%	0.00%	13	1.90%	1.1	166598	202089	325660	243.2	295	475.4	2314	1512	1874	243.2	295	475.4	417910.6	644.8	3169.9	610.1	8967	13.1
10076	10076 (2019-03-24)60sec.agd	60	0	0		3/29/2019	Friday	5	0	0	0	0	0	0	0	0	0	0	438	212	1	0	0	67.28%	32.57%	0.15%	0.00%	0.00%	1	0.15%	0.1	80585	231648	250524	123.8	355.8	384.8	2073	2326	2722	123.8	355.8	384.8	350595.2	569.4	3824.6	538.5	3645	5.6
10076	10076 (2019-03-24)60sec.agd	60	0	0		3/30/2019	Saturday	6	0	0	0	0	0	0	0	0	0	0	436	192	7	0	0	68.66%	30.24%	1.10%	0.00%	0.00%	7	1.10%	0.5	135715	185313	280491	213.7	291.8	441.7	2520	1861	2689	213.7	291.8	441.7	362539.2	608.9	3742	570.9	7893	12.4
10094	10094 (2019-03-24)60sec.agd	60	0	0		3/24/2019	Sunday	7	0	0	0	0	0	0	0	0	0	0	570	188	0	0	0	75.20%	24.80%	0.00%	0.00%	0.00%	0	0.00%	0	93332	178853	145571	123.1	236	192	1906	2894	2125	123.1	236	192	248777.4	352.8	3517.9	328.2	3002	4
10094	10094 (2019-03-24)60sec.agd	60	0	0		3/25/2019	Monday	1	0	0	0	0	0	0	0	0	0	0	506	240	3	0	0	67.56%	32.04%	0.40%	0.00%	0.00%	3	0.40%	0.2	114124	272071	243310	152.4	363.2	324.8	2188	2407	2180	152.4	363.2	324.8	382422.1	538.2	3312.9	510.6	5148	6.9
10094	10094 (2019-03-24)60sec.agd	60	0	0		3/26/2019	Tuesday	2	0	0	0	0	0	0	0	0	0	0	539	158	5	0	0	76.78%	22.51%	0.71%	0.00%	0.00%	5	0.71%	0.4	91314	194936	103365	130.1	277.7	147.2	2386	2787	1632	130.1	277.7	147.2	238794.1	364.2	3320.7	340.2	4063	5.8
10094	10094 (2019-03-24)60sec.agd	60	0	0		3/28/2019	Thursday	4	0	0	0	0	0	0	0	0	0	0	464	272	3	0	0	62.79%	36.81%	0.41%	0.00%	0.00%	3	0.41%	0.2	120256	261689	212417	162.7	354.1	287.4	2335	2539	2533	162.7	354.1	287.4	357859.8	514.8	3660.3	484.2	5282	7.1
10094	10094 (2019-03-24)60sec.agd	60	0	0		3/29/2019	Friday	5	0	0	0	0	0	0	0	0	0	0	483	307	0	0	0	61.14%	38.86%	0.00%	0.00%	0.00%	0	0.00%	0	115166	323307	215237	145.8	409.2	272.5	1610	2618	2117	145.8	409.2	272.5	405114.3	533.1	3732	512.8	5417	6.9
10094	10094 (2019-03-24)60sec.agd	60	0	0		3/30/2019	Saturday	6	0	0	0	0	0	0	0	0	0	0	406	271	0	0	0	59.97%	40.03%	0.00%	0.00%	0.00%	0	0.00%	0	113544	246048	293141	167.7	363.4	433	1773	1789	2261	167.7	363.4	433	399203.6	613.4	2900.9	589.7	4743	7
10225	10225 (2019-06-09)60sec.agd	60	0	0		6/10/2019	Monday	1	0	0	0	0	0	0	0	0	0	0	723	371	2	0	0	65.97%	33.85%	0.18%	0.00%	0.00%	2	0.18%	0.1	178348	502829	355142	162.7	458.8	324	2298	2945	3345	162.7	458.8	324	640914.1	610.0	4251	584.8	6716	6.1
10225	10225 (2019-06-09)60sec.agd	60	0	0		6/11/2019	Tuesday	2	1	1	1	39	109303	1	1	1	39	109303	518	385	40	0	0	54.93%	40.83%	4.24%	0.00%	0.00%	40	4.24%	2.2	281686	580257	237515	298.7	615.3	251.9	3496	3147	3319	298.7	615.3	251.9	687356.2	771.2	4588.5	728.9	9625	10.2
10225	10225 (2019-06-09)60sec.agd	60	0	0		6/12/2019	Wednesday	3	0	0	0	0	0	0	0	0	0	0	678	316	4	0	0	67.94%	31.66%	0.40%	0.00%	0.00%	4	0.40%	0.2	147676	435810	213964	148	436.7	214.4	2627	2553	2450	148	436.7	214.4	507463.4	528.0	3646.4	508.5	6094	6.1
10225	10225 (2019-06-09)60sec.agd	60	0	0		6/13/2019	Thursday	4	0	0	0	0	0	0	0	0	0	0	764	437	7	0	0	63.25%	36.18%	0.58%	0.00%	0.00%	7	0.58%	0.3	206381	572086	341841	170.8	473.6	283	2582	2460	2925	170.8	473.6	283	697660.9	606.7	4093.9	577.5	8369	6.9
10225	10225 (2019-06-09)60sec.agd	60	0	0		6/14/2019	Friday	5	0	0	0	0	0	0	0	0	0	0	633	290	6	0	0	68.14%	31.22%	0.65%	0.00%	0.00%	6	0.65%	0.3	138444	413891	259001	149	445.5	278.8	3606	2873	1891	149	445.5	278.8	507497.8	568.9	4536.6	546.3	5164	5.6
10225	10225 (2019-06-09)60sec.agd	60	0	0		6/15/2019	Saturday	6	0	0	0	0	0	0	0	0	0	0	597	423	1	0	0	58.47%	41.43%	0.10%	0.00%	0.00%	1	0.10%	0.1	158911	483652	330925	155.6	473.7	324.1	2058	2692	1918	155.6	473.7	324.1	607193	625.1	3094.9	594.7	4521	4.4
10631	10631 (2019-05-26)60sec.agd	60	0	0		5/27/2019	Monday	1	0	0	0	0	0	0	0	0	0	0	407	185	9	0	0	67.72%	30.78%	1.50%	0.00%	0.00%	9	1.50%	0.8	127977	119102	152159	212.9	198.2	253.2	3192	1871	2640	212.9	198.2	253.2	231766.6	406.7	4254.1	385.6	2616	4.4
10631	10631 (2019-05-26)60sec.agd	60	0	0		5/28/2019	Tuesday	2	0	0	0	0	0	0	0	0	0	0	395	512	16	0	0	42.80%	55.47%	1.73%	0.00%	0.00%	16	1.73%	0.8	308484	470588	389545	334.2	509.8	422	3335	2339	3771	334.2	509.8	422	684368.9	775.6	5501.5	741.5	10258	11.1
10631	10631 (2019-05-26)60sec.agd	60	0	0		5/29/2019	Wednesday	3	0	0	0	0	0	0	0	0	0	0	435	251	2	0	0	63.23%	36.48%	0.29%	0.00%	0.00%	2	0.29%	0.2	126597	150030	194553	184	218.1	282.8	2076	1565	2230	184	218.1	282.8	276381.4	419.6	3082.4	401.7	3777	5.5
10631	10631 (2019-05-26)60sec.agd	60	0	0		5/30/2019	Thursday	4	0	0	0	0	0	0	0	0	0	0	435	206	9	0	0	66.92%	31.69%	1.38%	0.00%	0.00%	9	1.38%	0.7	144456	117881	125742	222.2	181.4	193.4	2686	1490	1733	222.2	181.4	193.4	224887.8	364.3	3183.7	346	3767	5.8
10631	10631 (2019-05-26)60sec.agd	60	0	0		5/31/2019	Friday	5	0	0	0	0	0	0	0	0	0	0	441	158	1	0	0	73.50%	26.33%	0.17%	0.00%	0.00%	1	0.17%	0.1	82733	121307	80782	137.9	202.2	134.6	2158	1650	2041	137.9	202.2	134.6	167588.4	297.5	2799.4	279.3	3278	5.5
10631	10631 (2019-05-26)60sec.agd	60	0	0		6/1/2019	Saturday	6	0	0	0	0	0	0	0	0	0	0	490	307	27	0	0	59.47%	37.26%	3.28%	0.00%	0.00%	27	3.28%	1.8	295408	212247	252705	358.5	257.6	306.7	3349	1907	2391	358.5	257.6	306.7	442915.9	561.4	4097.8	537.5	6526	7.9
10287	10287 (2019-07-14)60sec.agd	60	0	0		7/15/2019	Monday	1	0	0	0	0	0	0	0	0	0	0	438	549	12	0	0	43.84%	54.95%	1.20%	0.00%	0.00%	12	1.20%	0.7	307832	619344	497507	308.1	620	498	3676	3023	4357	308.1	620	498	851974.6	881.4	5564.6	852.8	9445	9.5
10287	10287 (2019-07-14)60sec.agd	60	0	0		7/16/2019	Tuesday	2	0	0	0	0	0	0	0	0	0	0	671	326	6	0	0	66.90%	32.50%	0.60%	0.00%	0.00%	6	0.60%	0.3	164505	331025	227407	164	330	226.7	2738	3818	2951	164	330	226.7	433997	451.5	4584.1	432.7	5982	6
10287	10287 (2019-07-14)60sec.agd	60	0	0		7/17/2019	Wednesday	3	0	0	0	0	0	0	0	0	0	0	606	401	18	0	0	59.12%	39.12%	1.76%	0.00%	0.00%	18	1.76%	1	262029	448808	371683	255.6	437.9	362.6	3700	3282	3941	255.6	437.9	362.6	638933.5	656.2	5115.5	623.3	10304	10.1
10287	10287 (2019-07-14)60sec.agd	60	0	0		7/18/2019	Thursday	4	0	0	0	0	0	0	0	0	0	0	648	352	34	0	0	62.67%	34.04%	3.29%	0.00%	0.00%	34	3.29%	1.9	295237	428972	342851	285.5	414.9	331.6	3558	3070	2815	285.5	414.9	331.6	623481.1	633.1	5146.5	603	7767	7.5
10287	10287 (2019-07-14)60sec.agd	60	0	0		7/19/2019	Friday	5	0	0	0	0	0	0	0	0	0	0	304	427	3	0	0	41.42%	58.17%	0.41%	0.00%	0.00%	3	0.41%	0.2	190966	475921	313185	260.2	648.4	426.7	2937	3072	3955	260.2	648.4	426.7	600877.4	844.8	5421.9	818.6	6326	8.6
10287	10287 (2019-07-14)60sec.agd	60	0	0		7/20/2019	Saturday	6	0	0	0	0	0	0	0	0	0	0	660	294	5	0	0	68.82%	30.66%	0.52%	0.00%	0.00%	5	0.52%	0.3	148415	335362	194996	154.8	349.7	203.3	2402	3091	3149	154.8	349.7	203.3	415353	458.3	4596.7	433.1	5629	5.9
10008	10008 (2019-03-03)60sec.agd	60	0	0		3/4/2019	Monday	1	0	0	0	0	0	0	0	0	0	0	481	319	6	0	0	59.68%	39.58%	0.74%	0.00%	0.00%	6	0.74%	0.4	178111	240263	368739	221	298.1	457.5	2971	3221	4673	221	298.1	457.5	474782.4	640.1	5956.6	589.1	5234	6.5
10008	10008 (2019-03-03)60sec.agd	60	0	0		3/5/2019	Tuesday	2	0	0	0	0	0	0	0	0	0	0	497	408	2	0	0	54.80%	44.98%	0.22%	0.00%	0.00%	2	0.22%	0.1	201750	283814	503141	222.4	312.9	554.7	4022	5787	4754	222.4	312.9	554.7	611885.9	702.3	7692.7	674.6	6036	6.7
10008	10008 (2019-03-03)60sec.agd	60	0	0		3/6/2019	Wednesday	3	0	0	0	0	0	0	0	0	0	0	445	487	3	0	0	47.59%	52.09%	0.32%	0.00%	0.00%	3	0.32%	0.2	234222	350129	610165	250.5	374.5	652.6	3651	5634	3973	250.5	374.5	652.6	741452.4	819.0	6938.2	793	7218	7.7
10008	10008 (2019-03-03)60sec.agd	60	0	0		3/7/2019	Thursday	4	0	0	0	0	0	0	0	0	0	0	426	448	5	0	0	48.46%	50.97%	0.57%	0.00%	0.00%	5	0.57%	0.3	280643	373141	479324	319.3	424.5	545.3	3380	1780	3543	319.3	424.5	545.3	669138.4	803.2	4174.4	761.2	6968	7.9
10008	10008 (2019-03-03)60sec.agd	60	0	0		3/8/2019	Friday	5	0	0	0	0	0	0	0	0	0	0	375	517	10	0	0	41.57%	57.32%	1.11%	0.00%	0.00%	10	1.11%	0.6	344239	419140	431478	381.6	464.7	478.4	3470	1976	3692	381.6	464.7	478.4	693074.4	794.8	5168.8	768.4	8464	9.4
10008	10008 (2019-03-03)60sec.agd	60	0	0		3/9/2019	Saturday	6	0	0	0	0	0	0	0	0	0	0	400	197	3	0	0	66.67%	32.83%	0.50%	0.00%	0.00%	3	0.50%	0.3	98598	148339	249119	164.3	247.2	415.2	2559	2574	4557	164.3	247.2	415.2	306245.5	528.8	5679.2	510.4	2392	4
10153	10153 (2019-04-28)60sec.agd	60	0	0		4/29/2019	Monday	1	0	0	0	0	0	0	0	0	0	0	502	454	8	1	0	52.02%	47.05%	0.83%	0.10%	0.00%	9	0.93%	0.5	241698	469423	553418	250.5	486.4	573.5	6299	6011	6823	250.5	486.4	573.5	764883.9	838.4	10273.6	792.6	8804	9.1
10153	10153 (2019-04-28)60sec.agd	60	0	0		4/30/2019	Tuesday	2	0	0	0	0	0	0	0	0	0	0	558	432	9	0	0	55.86%	43.24%	0.90%	0.00%	0.00%	9	0.90%	0.5	275790	427128	504328	276.1	427.6	504.8	2897	3150	2598	276.1	427.6	504.8	716132.1	760.4	3872.8	716.8	8266	8.3
10153	10153 (2019-04-28)60sec.agd	60	0	0		5/1/2019	Wednesday	3	0	0	0	0	0	0	0	0	0	0	488	402	3	0	0	54.65%	45.02%	0.34%	0.00%	0.00%	3	0.34%	0.2	216378	434201	353788	242.3	486.2	396.2	2525	2893	1840	242.3	486.2	396.2	600429.8	713.8	3705.2	672.4	8741	9.8
10153	10153 (2019-04-28)60sec.agd	60	0	0		5/2/2019	Thursday	4	0	0	0	0	0	0	0	0	0	0	781	379	7	0	0	66.92%	32.48%	0.60%	0.00%	0.00%	7	0.60%	0.4	188421	359866	539106	161.5	308.4	462	3790	5529	2286	161.5	308.4	462	675012.1	609.8	6119.5	578.4	6594	5.7
10153	10153 (2019-04-28)60sec.agd	60	0	0		5/3/2019	Friday	5	0	0	0	0	0	0	0	0	0	0	757	360	5	0	0	67.47%	32.09%	0.45%	0.00%	0.00%	5	0.45%	0.3	174395	375278	507062	155.4	334.5	451.9	3227	2641	3435	155.4	334.5	451.9	654491.5	618.2	4313.7	583.3	6774	6
10153	10153 (2019-04-28)60sec.agd	60	0	0		5/4/2019	Saturday	6	0	0	0	0	0	0	0	0	0	0	498	295	11	0	0	61.94%	36.69%	1.37%	0.00%	0.00%	11	1.37%	0.6	177870	376117	335835	221.2	467.8	417.7	4003	4673	2271	221.2	467.8	417.7	534683.9	716.9	6153.1	665	6809	8.5
10674	10674 (2019-09-29)60sec.agd	60	0	0		9/30/2019	Monday	1	0	0	0	0	0	0	0	0	0	0	569	297	21	0	0	64.15%	33.48%	2.37%	0.00%	0.00%	21	2.37%	1.3	226283	220277	341077	255.1	248.3	384.5	3998	4910	5021	255.1	248.3	384.5	464822	547.4	8081	524	5313	6
10674	10674 (2019-09-29)60sec.agd	60	0	0		10/1/2019	Tuesday	2	0	0	0	0	0	0	0	0	0	0	647	365	33	0	0	61.91%	34.93%	3.16%	0.00%	0.00%	33	3.16%	1.8	301345	218478	441735	288.4	209.1	422.7	3476	2765	5124	288.4	209.1	422.7	577642.8	577.6	6468.7	552.8	8067	7.7
10674	10674 (2019-09-29)60sec.agd	60	0	0		10/2/2019	Wednesday	3	1	1	1	12	29510	1	1	1	12	29510	593	245	23	0	0	68.87%	28.46%	2.67%	0.00%	0.00%	23	2.67%	1.5	194191	128350	319262	225.5	149.1	370.8	3608	2312	4767	225.5	149.1	370.8	395110.2	484.9	5718.5	458.9	6598	7.7
10674	10674 (2019-09-29)60sec.agd	60	0	0		10/3/2019	Thursday	4	0	0	0	0	0	0	0	0	0	0	464	326	19	0	0	57.35%	40.30%	2.35%	0.00%	0.00%	19	2.35%	1.2	234705	163575	345987	290.1	202.2	427.7	3240	2345	2802	290.1	202.2	427.7	448943.5	590.1	4508.6	554.9	7219	8.9
10674	10674 (2019-09-29)60sec.agd	60	0	0		10/4/2019	Friday	5	0	0	0	0	0	0	0	0	0	0	437	356	6	0	0	54.69%	44.56%	0.75%	0.00%	0.00%	6	0.75%	0.4	235647	159900	305469	294.9	200.1	382.3	3213	2322	2631	294.9	200.1	382.3	417622.8	562.4	3624.7	522.7	3292	4.1
10674	10674 (2019-09-29)60sec.agd	60	0	0		10/5/2019	Saturday	6	0	0	0	0	0	0	0	0	0	0	407	295	13	0	0	56.92%	41.26%	1.82%	0.00%	0.00%	13	1.82%	1	231271	169271	289957	323.5	236.7	405.5	3576	1632	2684	323.5	236.7	405.5	407693.5	610.7	4031.9	570.2	5509	7.7
10116	10116 (2019-03-24)60sec.agd	60	0	0		3/25/2019	Monday	1	1	1	1	51	144245	1	1	1	51	144245	278	439	74	0	0	35.15%	55.50%	9.36%	0.00%	0.00%	74	9.36%	4.9	452946	736386	653962	572.6	931	826.8	3380	3047	2503	572.6	931	826.8	1084016	1466.2	4476.8	1370.4	19034	24.1
10116	10116 (2019-03-24)60sec.agd	60	0	0		3/26/2019	Tuesday	2	0	0	0	0	0	0	0	0	0	0	385	398	16	0	0	48.19%	49.81%	2.00%	0.00%	0.00%	16	2.00%	1.1	258765	520534	619340	323.9	651.5	775.1	2880	2515	2813	323.9	651.5	775.1	849409.8	1113.2	4093.5	1063.1	11053	13.8
10116	10116 (2019-03-24)60sec.agd	60	0	0		3/27/2019	Wednesday	3	2	2	2	62	166174	2	2	2	62	166174	295	541	84	0	0	32.07%	58.80%	9.13%	0.00%	0.00%	84	9.13%	4.9	594229	881047	920455	645.9	957.7	1000.5	4080	3046	3881	645.9	957.7	1000.5	1405912.3	1601.7	5483	1528.2	22615	24.6
10116	10116 (2019-03-24)60sec.agd	60	0	0		3/28/2019	Thursday	4	1	1	1	13	29676	1	1	1	13	29676	360	483	36	0	0	40.96%	54.95%	4.10%	0.00%	0.00%	36	4.10%	2.1	399985	673781	627306	455	766.5	713.7	2901	2829	2767	455	766.5	713.7	1003733.9	1189.2	4112.4	1141.9	16779	19.1
10116	10116 (2019-03-24)60sec.agd	60	0	0		3/29/2019	Friday	5	1	1	1	10	21560	1	1	1	10	21560	486	425	41	0	0	51.05%	44.64%	4.31%	0.00%	0.00%	41	4.31%	2.4	378519	694148	790425	397.6	729.1	830.3	3458	3737	3376	397.6	729.1	830.3	1117984.7	1236.8	4932.2	1174.4	12513	13.1
10116	10116 (2019-03-24)60sec.agd	60	0	0		3/30/2019	Saturday	6	0	0	0	0	0	0	0	0	0	0	496	400	6	0	0	54.99%	44.35%	0.67%	0.00%	0.00%	6	0.67%	0.4	254395	436053	527119	282	483.4	584.4	2623	2426	2926	282	483.4	584.4	729872.2	839.6	4041.1	809.2	7176	8
10662	10662 (2019-06-30)60sec.agd	60	0	0		7/1/2019	Monday	1	0	0	0	0	0	0	0	0	0	0	530	317	0	0	0	62.57%	37.43%	0.00%	0.00%	0.00%	0	0.00%	0	120338	173546	149790	142.1	204.9	176.8	1531	1398	1637	142.1	204.9	176.8	258914.1	326.8	2364	305.7	2822	3.3
10662	10662 (2019-06-30)60sec.agd	60	0	0		7/2/2019	Tuesday	2	0	0	0	0	0	0	0	0	0	0	905	217	0	0	0	80.66%	19.34%	0.00%	0.00%	0.00%	0	0.00%	0	79208	168928	158097	70.6	150.6	140.9	1910	1241	2714	70.6	150.6	140.9	244551.1	232.3	3414.9	218	2882	2.6
10662	10662 (2019-06-30)60sec.agd	60	0	0		7/3/2019	Wednesday	3	0	0	0	0	0	0	0	0	0	0	758	318	0	0	0	70.45%	29.55%	0.00%	0.00%	0.00%	0	0.00%	0	127080	208832	143401	118.1	194.1	133.3	1652	1124	1470	118.1	194.1	133.3	283414.9	285.3	2122.9	263.4	3065	2.8
10662	10662 (2019-06-30)60sec.agd	60	0	0		7/4/2019	Thursday	4	0	0	0	0	0	0	0	0	0	0	811	212	3	0	0	79.04%	20.66%	0.29%	0.00%	0.00%	3	0.29%	0.1	92323	135456	169403	90	132	165.1	4503	3948	4755	90	132	165.1	235731.3	249.0	7646.8	229.8	2152	2.1
10662	10662 (2019-06-30)60sec.agd	60	0	0		7/5/2019	Friday	5	0	0	0	0	0	0	0	0	0	0	636	360	0	0	0	63.86%	36.14%	0.00%	0.00%	0.00%	0	0.00%	0	168951	129720	241574	169.6	130.2	242.5	1931	1623	1670	169.6	130.2	242.5	322071	346.4	2622	323.4	3977	4
10662	10662 (2019-06-30)60sec.agd	60	0	0		7/6/2019	Saturday	6	0	0	0	0	0	0	0	0	0	0	758	306	2	0	0	71.11%	28.71%	0.19%	0.00%	0.00%	2	0.19%	0.1	150165	119335	287239	140.9	111.9	269.5	2444	2946	3752	140.9	111.9	269.5	345393.4	352.4	5261.6	324	2812	2.6
11034	11034 (2019-06-02)60sec.agd	60	0	0		6/2/2019	Sunday	7	0	0	0	0	0	0	0	0	0	0	363	263	10	0	0	57.08%	41.35%	1.57%	0.00%	0.00%	10	1.57%	0.8	155210	230695	304592	244	362.7	478.9	3281	4177	3839	244	362.7	478.9	412415.6	694.8	6553.6	648.5	5446	8.6
11034	11034 (2019-06-02)60sec.agd	60	0	0		6/4/2019	Tuesday	2	1	1	1	13	37084	1	1	1	13	37084	418	454	36	0	0	46.04%	50.00%	3.96%	0.00%	0.00%	36	3.96%	2.1	359576	354163	506786	396	390	558.1	3941	3707	4446	396	390	558.1	715233.1	861.9	5693.6	787.7	7320	8.1
11034	11034 (2019-06-02)60sec.agd	60	0	0		6/5/2019	Wednesday	3	0	0	0	0	0	0	0	0	0	0	521	350	12	0	0	59.00%	39.64%	1.36%	0.00%	0.00%	12	1.36%	0.7	218872	255372	307519	247.9	289.2	348.3	4072	3423	4709	247.9	289.2	348.3	455727.7	568.5	7104.4	516.1	4251	4.8
11034	11034 (2019-06-02)60sec.agd	60	0	0		6/6/2019	Thursday	4	0	0	0	0	0	0	0	0	0	0	541	488	32	0	0	50.99%	45.99%	3.02%	0.00%	0.00%	32	3.02%	1.7	389781	409470	403903	367.4	385.9	380.7	3968	3314	4894	367.4	385.9	380.7	694789.6	711.1	6953.1	654.8	8470	8
11034	11034 (2019-06-02)60sec.agd	60	0	0		6/7/2019	Friday	5	0	0	0	0	0	0	0	0	0	0	497	390	29	0	0	54.26%	42.58%	3.17%	0.00%	0.00%	29	3.17%	1.7	344251	390246	435151	375.8	426	475.1	2798	2725	3592	375.8	426	475.1	678348.8	798.5	5143.5	740.6	8163	8.9
11034	11034 (2019-06-02)60sec.agd	60	0	0		6/8/2019	Saturday	6	0	0	0	0	0	0	0	0	0	0	669	462	20	0	0	58.12%	40.14%	1.74%	0.00%	0.00%	20	1.74%	1	293016	402906	643085	254.6	350	558.7	3674	3195	4317	254.6	350	558.7	813480.1	760.7	6507.1	706.8	6677	5.8
10636	10636 (2019-05-26)60sec.agd	60	0	0		5/27/2019	Monday	1	0	0	0	0	0	0	0	0	0	0	733	219	0	0	0	77.00%	23.00%	0.00%	0.00%	0.00%	0	0.00%	0	70160	212428	192286	73.7	223.1	202	913	2054	2345	73.7	223.1	202	294994.9	324.9	2883.8	309.9	1979	2.1
10636	10636 (2019-05-26)60sec.agd	60	0	0		5/28/2019	Tuesday	2	0	0	0	0	0	0	0	0	0	0	591	289	0	0	0	67.16%	32.84%	0.00%	0.00%	0.00%	0	0.00%	0	103556	213783	256522	117.7	242.9	291.5	1102	1697	2485	117.7	242.9	291.5	349614.9	416.2	2767.9	397.3	3216	3.7
10636	10636 (2019-05-26)60sec.agd	60	0	0		5/29/2019	Wednesday	3	0	0	0	0	0	0	0	0	0	0	615	357	6	0	0	62.88%	36.50%	0.61%	0.00%	0.00%	6	0.61%	0.3	282586	193415	235474	288.9	197.8	240.8	2579	1906	2194	288.9	197.8	240.8	415586.6	462.9	2971.4	424.9	5296	5.4
10636	10636 (2019-05-26)60sec.agd	60	0	0		5/30/2019	Thursday	4	0	0	0	0	0	0	0	0	0	0	702	487	1	0	0	58.99%	40.92%	0.08%	0.00%	0.00%	1	0.08%	0	214130	329321	730736	179.9	276.7	614.1	2442	1864	3654	179.9	276.7	614.1	829625.9	720.4	4201.2	697.2	5180	4.4
10636	10636 (2019-05-26)60sec.agd	60	0	0		5/31/2019	Friday	5	0	0	0	0	0	0	0	0	0	0	577	229	0	0	0	71.59%	28.41%	0.00%	0.00%	0.00%	0	0.00%	0	95173	133685	319927	118.1	165.9	396.9	1523	1176	3692	118.1	165.9	396.9	359559.3	475.7	3766.4	446.1	2330	2.9
10636	10636 (2019-05-26)60sec.agd	60	0	0		6/1/2019	Saturday	6	0	0	0	0	0	0	0	0	0	0	845	293	0	0	0	74.25%	25.75%	0.00%	0.00%	0.00%	0	0.00%	0	115801	218454	302554	101.8	192	265.9	1411	1856	2594	101.8	192	265.9	390731.3	361.8	3128	343.3	2847	2.5
10190	10190 (2019-05-05)60sec.agd	60	0	0		5/5/2019	Sunday	7	0	0	0	0	0	0	0	0	0	0	417	246	8	0	0	62.15%	36.66%	1.19%	0.00%	0.00%	8	1.19%	0.6	210740	146458	206008	314.1	218.3	307	2863	2895	3710	314.1	218.3	307	329090.5	509.9	4808.7	490.4	4184	6.2
10190	10190 (2019-05-05)60sec.agd	60	0	0		5/6/2019	Monday	1	0	0	0	0	0	0	0	0	0	0	380	594	19	0	0	38.27%	59.82%	1.91%	0.00%	0.00%	19	1.91%	1.1	438821	321219	836743	441.9	323.5	842.6	2769	2431	4088	441.9	323.5	842.6	997940.1	1054.7	4525.1	1005	13590	13.7
10190	10190 (2019-05-05)60sec.agd	60	0	0		5/7/2019	Tuesday	2	0	0	0	0	0	0	0	0	0	0	296	620	33	0	0	31.19%	65.33%	3.48%	0.00%	0.00%	33	3.48%	1.7	525787	367247	1025100	554	387	1080.2	3373	3293	4097	554	387	1080.2	1209194.9	1316.1	5873	1274.2	16155	17
10190	10190 (2019-05-05)60sec.agd	60	0	0		5/8/2019	Wednesday	3	0	0	0	0	0	0	0	0	0	0	538	346	6	0	0	60.45%	38.88%	0.67%	0.00%	0.00%	6	0.67%	0.4	200615	251494	397983	225.4	282.6	447.2	2861	3829	4774	225.4	282.6	447.2	511748.1	596.1	6755.6	575	6727	7.6
10190	10190 (2019-05-05)60sec.agd	60	0	0		5/9/2019	Thursday	4	0	0	0	0	0	0	0	0	0	0	319	315	10	0	0	49.53%	48.91%	1.55%	0.00%	0.00%	10	1.55%	0.9	244300	172597	548995	379.3	268	852.5	2554	1411	3381	379.3	268	852.5	625194.1	1003.0	3774.7	970.8	9795	15.2
10190	10190 (2019-05-05)60sec.agd	60	0	0		5/10/2019	Friday	5	0	0	0	0	0	0	0	0	0	0	427	458	31	0	0	46.62%	50.00%	3.38%	0.00%	0.00%	31	3.38%	1.7	398363	278637	704629	434.9	304.2	769.2	3281	2037	3908	434.9	304.2	769.2	856057.1	973.5	5168.1	934.6	14226	15.5
10606	10606 (2019-08-18)60sec.agd	60	0	0		8/19/2019	Monday	1	1	1	1	14	37623	1	1	1	14	37623	591	335	28	0	0	61.95%	35.12%	2.94%	0.00%	0.00%	28	2.94%	1.6	296012	411901	403976	310.3	431.8	423.5	3666	2581	2937	310.3	431.8	423.5	648445.9	708.1	4666.4	679.7	8849	9.3
10606	10606 (2019-08-18)60sec.agd	60	0	0		8/20/2019	Tuesday	2	0	0	0	0	0	0	0	0	0	0	445	306	28	0	0	57.12%	39.28%	3.59%	0.00%	0.00%	28	3.59%	1.9	292133	246188	271938	375	316	349.1	3020	2505	2737	375	316	349.1	468935.5	621.6	4413.9	602	4748	6.1
10606	10606 (2019-08-18)60sec.agd	60	0	0		8/21/2019	Wednesday	3	2	2	2	21	48306	2	2	2	21	48306	485	382	64	0	0	52.09%	41.03%	6.87%	0.00%	0.00%	64	6.87%	3.8	452364	309156	291490	485.9	332.1	313.1	2995	2437	3365	485.9	332.1	313.1	620626.3	695.8	4696.1	666.6	6764	7.3
10606	10606 (2019-08-18)60sec.agd	60	0	0		8/22/2019	Thursday	4	0	0	0	0	0	0	0	0	0	0	637	300	20	0	0	66.56%	31.35%	2.09%	0.00%	0.00%	20	2.09%	1.2	230818	279039	257618	241.2	291.6	269.2	2820	2783	2702	241.2	291.6	269.2	444417.3	490.4	4192.4	464.4	5685	5.9
10606	10606 (2019-08-18)60sec.agd	60	0	0		8/23/2019	Friday	5	0	0	0	0	0	0	0	0	0	0	426	374	53	0	0	49.94%	43.85%	6.21%	0.00%	0.00%	53	6.21%	3.5	412046	290474	289741	483.1	340.5	339.7	3618	2633	2658	483.1	340.5	339.7	581469.6	703.1	4943.5	681.7	6563	7.7
10606	10606 (2019-08-18)60sec.agd	60	0	0		8/24/2019	Saturday	6	0	0	0	0	0	0	0	0	0	0	475	240	9	0	0	65.61%	33.15%	1.24%	0.00%	0.00%	9	1.24%	0.7	165819	265310	167661	229	366.5	231.6	2646	2650	2237	229	366.5	231.6	354958.5	513.9	3766.5	490.3	4880	6.7
10015	10015 (2019-03-10)60sec.agd	60	0	0		3/11/2019	Monday	1	0	0	0	0	0	0	0	0	0	0	477	227	5	0	0	67.28%	32.02%	0.71%	0.00%	0.00%	5	0.71%	0.4	121537	210898	311064	171.4	297.5	438.7	2171	2173	2891	171.4	297.5	438.7	394981	584.1	3888.3	557.1	4176	5.9
10015	10015 (2019-03-10)60sec.agd	60	0	0		3/12/2019	Tuesday	2	2	2	2	32	95950	2	2	2	32	95950	716	182	45	0	0	75.93%	19.30%	4.77%	0.00%	0.00%	45	4.77%	2.6	208367	215456	253541	221	228.5	268.9	4138	2735	2857	221	228.5	268.9	392582.6	479.9	4380.1	416.3	7330	7.8
10015	10015 (2019-03-10)60sec.agd	60	0	0		3/13/2019	Wednesday	3	0	0	0	0	0	0	0	0	0	0	749	171	0	0	0	81.41%	18.59%	0.00%	0.00%	0.00%	0	0.00%	0	55769	189610	228690	60.6	206.1	248.6	1152	1440	2134	60.6	206.1	248.6	302260.2	345.8	2686.8	328.5	1738	1.9
10015	10015 (2019-03-10)60sec.agd	60	0	0		3/14/2019	Thursday	4	0	0	0	0	0	0	0	0	0	0	806	133	1	0	0	85.74%	14.15%	0.11%	0.00%	0.00%	1	0.11%	0.1	48295	143152	150775	51.4	152.3	160.4	2157	2471	2734	51.4	152.3	160.4	213443.2	241.8	4066.4	227.1	1417	1.5
10015	10015 (2019-03-10)60sec.agd	60	0	0		3/15/2019	Friday	5	0	0	0	0	0	0	0	0	0	0	378	247	26	0	0	58.06%	37.94%	3.99%	0.00%	0.00%	26	3.99%	2.4	175720	238606	239357	269.9	366.5	367.7	3918	3624	4138	269.9	366.5	367.7	380922.7	650.9	6058.3	585.1	6060	9.3
10015	10015 (2019-03-10)60sec.agd	60	0	0		3/16/2019	Saturday	6	0	0	0	0	0	0	0	0	0	0	665	187	3	0	0	77.78%	21.87%	0.35%	0.00%	0.00%	3	0.35%	0.2	85489	167115	256095	100	195.5	299.5	2778	1662	2285	100	195.5	299.5	317522.3	393.8	3944.9	371.4	2795	3.3
10931	10931 (2019-03-24)60sec.agd	60	0	0		3/25/2019	Monday	1	0	0	0	0	0	0	0	0	0	0	483	303	11	0	0	60.60%	38.02%	1.38%	0.00%	0.00%	11	1.38%	0.8	170364	361392	168624	213.8	453.4	211.6	2865	2745	3580	213.8	453.4	211.6	433661.3	573.3	4765.2	544.1	7610	9.5
10931	10931 (2019-03-24)60sec.agd	60	0	0		3/26/2019	Tuesday	2	2	2	2	20	41029	2	2	2	20	41029	519	220	35	0	0	67.05%	28.42%	4.52%	0.00%	0.00%	35	4.52%	2.5	234711	363340	90527	303.2	469.4	117	2919	2886	2173	303.2	469.4	117	441928	595.6	3935.3	571	11263	14.6
10931	10931 (2019-03-24)60sec.agd	60	0	0		3/27/2019	Wednesday	3	0	0	0	0	0	0	0	0	0	0	500	294	12	0	0	62.03%	36.48%	1.49%	0.00%	0.00%	12	1.49%	0.9	174705	385137	108077	216.8	477.8	134.1	2902	2941	2733	216.8	477.8	134.1	436500.8	569.8	4216.7	541.6	8268	10.3
10931	10931 (2019-03-24)60sec.agd	60	0	0		3/28/2019	Thursday	4	0	0	0	0	0	0	0	0	0	0	582	276	9	0	0	67.13%	31.83%	1.04%	0.00%	0.00%	9	1.04%	0.6	154576	316629	129108	178.3	365.2	148.9	3516	3329	5144	178.3	365.2	148.9	375255.3	456.7	7064.4	432.8	6336	7.3
10931	10931 (2019-03-24)60sec.agd	60	0	0		3/29/2019	Friday	5	0	0	0	0	0	0	0	0	0	0	539	192	21	0	0	71.68%	25.53%	2.79%	0.00%	0.00%	21	2.79%	1.4	156597	280606	108656	208.2	373.1	144.5	2840	3259	2071	208.2	373.1	144.5	339217.4	482.7	4205.8	451.1	7504	10
10931	10931 (2019-03-24)60sec.agd	60	0	0		3/30/2019	Saturday	6	0	0	0	0	0	0	0	0	0	0	579	157	2	0	0	78.46%	21.27%	0.27%	0.00%	0.00%	2	0.27%	0.2	74653	127152	78964	101.2	172.3	107	2305	2347	2035	101.2	172.3	107	167260.3	241.4	3175.3	226.6	2862	3.9
10929	10929 (2019-03-24)60sec.agd	60	0	0		3/24/2019	Sunday	7	0	0	0	0	0	0	0	0	0	0	334	307	10	0	0	51.31%	47.16%	1.54%	0.00%	0.00%	10	1.54%	0.9	222517	256336	361492	341.8	393.8	555.3	4285	2712	3351	341.8	393.8	555.3	495881.5	791.7	5050.1	761.7	7338	11.3
10929	10929 (2019-03-24)60sec.agd	60	0	0		3/25/2019	Monday	1	0	0	0	0	0	0	0	0	0	0	457	452	14	0	0	49.51%	48.97%	1.52%	0.00%	0.00%	14	1.52%	0.9	299314	346435	479163	324.3	375.3	519.1	2792	2757	2646	324.3	375.3	519.1	662724.1	742.9	4045.4	718	9430	10.2
10929	10929 (2019-03-24)60sec.agd	60	0	0		3/26/2019	Tuesday	2	0	0	0	0	0	0	0	0	0	0	502	382	11	0	0	56.09%	42.68%	1.23%	0.00%	0.00%	11	1.23%	0.7	231567	289662	388117	258.7	323.6	433.7	2658	2667	2942	258.7	323.6	433.7	536807.4	624.4	4066.1	599.8	7863	8.8
10929	10929 (2019-03-24)60sec.agd	60	0	0		3/27/2019	Wednesday	3	0	0	0	0	0	0	0	0	0	0	482	338	12	0	0	57.93%	40.63%	1.44%	0.00%	0.00%	12	1.44%	0.8	225467	273948	356860	271	329.3	428.9	3217	3214	2352	271	329.3	428.9	503221.6	628.6	5041.6	604.8	8351	10
10929	10929 (2019-03-24)60sec.agd	60	0	0		3/28/2019	Thursday	4	0	0	0	0	0	0	0	0	0	0	558	312	16	0	0	62.98%	35.21%	1.81%	0.00%	0.00%	16	1.81%	1	234913	276954	301196	265.1	312.6	340	3003	2669	2590	265.1	312.6	340	471812.1	563.4	4112.9	532.5	7317	8.3
10929	10929 (2019-03-24)60sec.agd	60	0	0		3/29/2019	Friday	5	0	0	0	0	0	0	0	0	0	0	512	276	6	0	0	64.48%	34.76%	0.76%	0.00%	0.00%	6	0.76%	0.4	166928	224675	283024	210.2	283	356.5	2968	2617	2163	210.2	283	356.5	398053.3	522.7	4057.4	501.3	6723	8.5
10454	10454 (2019-11-03)60sec.agd	60	0	0		11/4/2019	Monday	1	0	0	0	0	0	0	0	0	0	0	406	232	37	0	0	60.15%	34.37%	5.48%	0.00%	0.00%	37	5.48%	2.8	243878	216968	352610	361.3	321.4	522.4	4157	2605	3422	361.3	321.4	522.4	480505.4	757.8	5325	711.9	9272	13.7
10454	10454 (2019-11-03)60sec.agd	60	0	0		11/5/2019	Tuesday	2	0	0	0	0	0	0	0	0	0	0	346	321	4	0	0	51.56%	47.84%	0.60%	0.00%	0.00%	4	0.60%	0.3	149759	199284	394837	223.2	297	588.4	3025	1915	2935	223.2	297	588.4	466945.5	730.5	4629.5	695.9	5714	8.5
10454	10454 (2019-11-03)60sec.agd	60	0	0		11/6/2019	Wednesday	3	1	1	1	10	28355	1	1	1	10	28355	381	316	19	0	0	53.21%	44.13%	2.65%	0.00%	0.00%	19	2.65%	1.5	224163	262692	476357	313.1	366.9	665.3	5194	2256	4559	313.1	366.9	665.3	588363.9	863.3	6101.7	821.7	9232	12.9
10454	10454 (2019-11-03)60sec.agd	60	0	0		11/7/2019	Thursday	4	0	0	0	0	0	0	0	0	0	0	504	240	5	0	0	67.29%	32.04%	0.67%	0.00%	0.00%	5	0.67%	0.3	124304	144350	253253	166	192.7	338.1	2492	2861	3592	166	192.7	338.1	316899.8	450.4	5022.4	423.1	4567	6.1
10454	10454 (2019-11-03)60sec.agd	60	0	0		11/8/2019	Friday	5	0	0	0	0	0	0	0	0	0	0	425	322	22	0	0	55.27%	41.87%	2.86%	0.00%	0.00%	22	2.86%	1.6	233076	259857	538867	303.1	337.9	700.7	4111	2883	3660	303.1	337.9	700.7	642049.6	869.4	4855.8	834.9	9786	12.7
10454	10454 (2019-11-03)60sec.agd	60	0	0		11/9/2019	Saturday	6	0	0	0	0	0	0	0	0	0	0	433	175	11	0	0	69.95%	28.27%	1.78%	0.00%	0.00%	11	1.78%	1	105856	144497	223959	171	233.4	361.8	2717	1743	2550	171	233.4	361.8	286779.5	496.9	4113.7	463.3	4938	8
10461	10461 (2019-10-20)60sec.agd	60	0	0		10/21/2019	Monday	1	9	9	9	118	374999	9	9	9	118	374999	209	315	144	6	0	31.01%	46.74%	21.36%	0.89%	0.00%	150	22.26%	11.5	744796	585104	659312	1105	868.1	978.2	9257	8408	6134	1105	868.1	978.2	1154019.1	1791.6	11416	1712.2	15912	23.6
10461	10461 (2019-10-20)60sec.agd	60	0	0		10/22/2019	Tuesday	2	5	5	5	64	180137	5	5	5	64	180137	334	217	75	0	0	53.35%	34.66%	11.98%	0.00%	0.00%	75	11.98%	6.8	361978	383124	430128	578.2	612	687.1	4716	5305	6229	578.2	612	687.1	680310.3	1121.3	8942.2	1086.8	10698	17.1
10461	10461 (2019-10-20)60sec.agd	60	0	0		10/23/2019	Wednesday	3	3	3	3	35	90881	3	3	3	35	90881	266	252	87	0	0	43.97%	41.65%	14.38%	0.00%	0.00%	87	14.38%	6.7	370643	364529	378027	612.6	602.5	624.8	3311	2385	2646	612.6	602.5	624.8	642776.8	1119.9	4374.8	1062.4	16041	26.5
10461	10461 (2019-10-20)60sec.agd	60	0	0		10/24/2019	Thursday	4	4	4	4	49	146802	4	4	4	49	146802	385	218	84	4	0	55.72%	31.55%	12.16%	0.58%	0.00%	88	12.74%	7.3	392354	388643	512211	567.8	562.4	741.3	7373	5161	5002	567.8	562.4	741.3	753223.2	1152.2	9135.1	1090	12916	18.7
10461	10461 (2019-10-20)60sec.agd	60	0	0		10/25/2019	Friday	5	2	2	2	28	92561	2	2	2	28	92561	302	255	60	5	0	48.55%	41.00%	9.65%	0.80%	0.00%	65	10.45%	5	347642	405272	490508	558.9	651.6	788.6	6450	5636	5341	558.9	651.6	788.6	725050.7	1212.0	9410.6	1165.7	10287	16.5
10461	10461 (2019-10-20)60sec.agd	60	0	0		10/26/2019	Saturday	6	0	0	0	0	0	0	0	0	0	0	303	336	20	6	2	45.43%	50.37%	3.00%	0.90%	0.30%	28	4.20%	1.9	330972	425150	445843	496.2	637.4	668.4	12316	5826	5340	496.2	637.4	668.4	699336.1	1106.7	13937.1	1048.5	8651	13
10272	10272 (2019-03-31)60sec.agd	60	0	0		4/1/2019	Monday	1	3	3	3	33	96533	3	3	3	33	96533	399	431	73	0	0	44.19%	47.73%	8.08%	0.00%	0.00%	73	8.08%	4.6	498108	579910	551417	551.6	642.2	610.7	4185	5145	4290	551.6	642.2	610.7	942585.7	1080.6	7562.7	1043.8	15158	16.8
10272	10272 (2019-03-31)60sec.agd	60	0	0		4/2/2019	Tuesday	2	3	3	3	39	106220	3	3	3	39	106220	492	395	80	0	0	50.88%	40.85%	8.27%	0.00%	0.00%	80	8.27%	4.7	488195	600922	499129	504.9	621.4	516.2	5291	5026	5573	504.9	621.4	516.2	921179.3	991.0	7973.1	952.6	13317	13.8
10272	10272 (2019-03-31)60sec.agd	60	0	0		4/3/2019	Wednesday	3	0	0	0	0	0	0	0	0	0	0	511	366	51	0	0	55.06%	39.44%	5.50%	0.00%	0.00%	51	5.50%	3.2	424314	499505	425672	457.2	538.3	458.7	4812	3461	3056	457.2	538.3	458.7	781501.3	878.0	6089.3	842.1	11114	12
10272	10272 (2019-03-31)60sec.agd	60	0	0		4/4/2019	Thursday	4	0	0	0	0	0	0	0	0	0	0	558	385	60	0	0	55.63%	38.38%	5.98%	0.00%	0.00%	60	5.98%	3.2	431421	581046	476165	430.1	579.3	474.7	4960	3629	3322	430.1	579.3	474.7	866297.7	913.5	5976	863.7	12169	12.1
10272	10272 (2019-03-31)60sec.agd	60	0	0		4/5/2019	Friday	5	0	0	0	0	0	0	0	0	0	0	626	417	47	0	0	57.43%	38.26%	4.31%	0.00%	0.00%	47	4.31%	2.5	421081	556612	463762	386.3	510.7	425.5	4386	3303	3885	386.3	510.7	425.5	837974.5	810.6	5199.9	768.8	12895	11.8
10272	10272 (2019-03-31)60sec.agd	60	0	0		4/6/2019	Saturday	6	1	1	1	11	54562	1	1	1	11	54562	271	510	57	2	0	32.26%	60.71%	6.79%	0.24%	0.00%	59	7.02%	4.2	522755	643782	669365	622.3	766.4	796.9	7703	6063	7897	622.3	766.4	796.9	1065728.7	1331.4	11184.4	1268.7	12528	14.9
10475	10475 (2019-10-27)60sec.agd	60	0	0		10/28/2019	Monday	1	1	1	1	17	73804	1	1	1	17	73804	451	399	46	1	0	50.28%	44.48%	5.13%	0.11%	0.00%	47	5.24%	2.9	465938	481085	872277	519.4	536.3	972.4	6622	2938	4704	519.4	536.3	972.4	1099730.9	1274.7	7515.9	1226	11024	12.3
10475	10475 (2019-10-27)60sec.agd	60	0	0		10/29/2019	Tuesday	2	0	0	0	0	0	0	0	0	0	0	411	476	56	0	0	43.58%	50.48%	5.94%	0.00%	0.00%	56	5.94%	3.1	537667	504933	790171	570.2	535.5	837.9	4254	2982	4071	570.2	535.5	837.9	1080931.7	1194.7	5852.7	1146.3	10133	10.7
10475	10475 (2019-10-27)60sec.agd	60	0	0		10/30/2019	Wednesday	3	0	0	0	0	0	0	0	0	0	0	174	411	78	0	0	26.24%	61.99%	11.76%	0.00%	0.00%	78	11.76%	6.5	578649	530443	705610	872.8	800.1	1064.3	4389	3055	3618	872.8	800.1	1064.3	1055504.6	1666.6	5536.4	1592	9731	14.7
10475	10475 (2019-10-27)60sec.agd	60	0	0		10/31/2019	Thursday	4	0	0	0	0	0	0	0	0	0	0	279	400	23	0	0	39.74%	56.98%	3.28%	0.00%	0.00%	23	3.28%	1.9	329534	477520	479655	469.4	680.2	683.3	3196	4078	4482	469.4	680.2	683.3	752786.1	1115.9	6026.6	1072.3	7222	10.3
10475	10475 (2019-10-27)60sec.agd	60	0	0		11/2/2019	Saturday	6	1	1	1	13	30266	1	1	1	13	30266	246	464	67	0	0	31.66%	59.72%	8.62%	0.00%	0.00%	67	8.62%	4.8	513926	468060	791420	661.4	602.4	1018.6	5696	3697	4217	661.4	602.4	1018.6	1053349.8	1410.7	6868.8	1355.7	9303	12
10475	10475 (2019-10-27)60sec.agd	60	0	0		11/3/2019	Sunday	7	0	0	0	0	0	0	0	0	0	0	262	341	34	2	0	41.00%	53.36%	5.32%	0.31%	0.00%	36	5.63%	3	302658	280646	522796	473.6	439.2	818.1	6475	2534	3775	473.6	439.2	818.1	666092.9	1094.1	6954.5	1042.4	6537	10.2
10984	10984 (2019-10-06)60sec.agd	60	0	0		10/9/2019	Wednesday	3	0	0	0	0	0	0	0	0	0	0	359	369	25	0	0	47.68%	49.00%	3.32%	0.00%	0.00%	25	3.32%	1.9	267209	299899	339909	354.9	398.3	451.4	3552	2136	3802	354.9	398.3	451.4	526192.2	761.9	4718.6	698.8	8355	11.1
10984	10984 (2019-10-06)60sec.agd	60	0	0		10/14/2019	Monday	1	0	0	0	0	0	0	0	0	0	0	484	231	40	0	0	64.11%	30.60%	5.30%	0.00%	0.00%	40	5.30%	2.9	251811	254729	251192	333.5	337.4	332.7	4071	2417	3263	333.5	337.4	332.7	437484.9	638.6	4520.9	579.5	8034	10.6
10984	10984 (2019-10-06)60sec.agd	60	0	0		10/15/2019	Tuesday	2	0	0	0	0	0	0	0	0	0	0	568	290	24	0	0	64.40%	32.88%	2.72%	0.00%	0.00%	24	2.72%	1.4	236211	385971	278166	267.8	437.6	315.4	3388	2071	2299	267.8	437.6	315.4	531173.8	678.9	3910.8	602.2	8468	9.6
10984	10984 (2019-10-06)60sec.agd	60	0	0		10/16/2019	Wednesday	3	1	1	1	10	28369	1	1	1	10	28369	597	204	35	0	0	71.41%	24.40%	4.19%	0.00%	0.00%	35	4.19%	2.1	227024	236756	325557	271.6	283.2	389.4	4714	2018	2804	271.6	283.2	389.4	462147.9	618.9	5073.4	552.8	7790	9.3
10984	10984 (2019-10-06)60sec.agd	60	0	0		10/17/2019	Thursday	4	0	0	0	0	0	0	0	0	0	0	608	320	31	0	0	63.40%	33.37%	3.23%	0.00%	0.00%	31	3.23%	1.7	269313	370668	532266	280.8	386.5	555	3923	2290	2840	280.8	386.5	555	702304.3	797.0	4451.5	732.3	8817	9.2
10984	10984 (2019-10-06)60sec.agd	60	0	0		10/18/2019	Friday	5	1	1	1	17	40419	1	1	1	17	40419	537	310	46	0	0	60.13%	34.71%	5.15%	0.00%	0.00%	46	5.15%	2.7	295978	307949	552373	331.4	344.8	618.6	3476	2594	3269	331.4	344.8	618.6	698248.9	858.4	4145	781.9	9856	11
10684	10684 (2019-11-03)60sec.agd	60	0	0		11/3/2019	Sunday	7	1	1	1	13	26998	1	1	1	13	26998	159	401	44	0	0	26.32%	66.39%	7.28%	0.00%	0.00%	44	7.28%	4	442368	558866	554759	732.4	925.3	918.5	3023	3328	2938	732.4	925.3	918.5	903204.4	1553.4	4290.4	1495.4	16436	27.2
10684	10684 (2019-11-03)60sec.agd	60	0	0		11/4/2019	Monday	1	5	5	5	90	279492	5	5	5	90	279492	432	321	115	0	0	49.77%	36.98%	13.25%	0.00%	0.00%	115	13.25%	6.8	603342	478258	371893	695.1	551	428.4	4149	2800	2932	695.1	551	428.4	855018.5	1077.3	4569.3	985	22000	25.3
10684	10684 (2019-11-03)60sec.agd	60	0	0		11/6/2019	Wednesday	3	3	3	3	43	101691	3	3	3	43	101691	274	441	79	0	0	34.51%	55.54%	9.95%	0.00%	0.00%	79	9.95%	5.6	558776	642191	611611	703.7	808.8	770.3	3198	3307	3120	703.7	808.8	770.3	1048192.7	1396.7	4286.1	1320.1	20790	26.2
10684	10684 (2019-11-03)60sec.agd	60	0	0		11/7/2019	Thursday	4	2	2	2	30	86747	2	2	2	30	86747	289	415	97	0	0	36.08%	51.81%	12.11%	0.00%	0.00%	97	12.11%	6.9	593217	545145	758351	740.6	680.6	946.8	3931	3040	3904	740.6	680.6	946.8	1106429.3	1442.3	5622.7	1381.3	19068	23.8
10684	10684 (2019-11-03)60sec.agd	60	0	0		11/8/2019	Friday	5	4	4	4	59	172239	4	4	4	59	172239	362	249	101	0	0	50.84%	34.97%	14.19%	0.00%	0.00%	101	14.19%	7.8	473251	367290	292323	664.7	515.9	410.6	3776	2408	2154	664.7	515.9	410.6	666574.2	1029.2	4129.6	936.2	17025	23.9
10684	10684 (2019-11-03)60sec.agd	60	0	0		11/9/2019	Saturday	6	1	1	1	20	44581	1	1	1	20	44581	398	496	46	0	0	42.34%	52.77%	4.89%	0.00%	0.00%	46	4.89%	2.9	525407	668809	613575	558.9	711.5	652.7	3306	3945	3044	558.9	711.5	652.7	1048728.9	1168.2	4303.5	1115.7	20442	21.7
10881	10881(2019-07-28)60sec.agd	60	0	0		7/28/2019	Sunday	7	1	1	1	11	31505	1	1	1	11	31505	510	114	16	0	0	79.69%	17.81%	2.50%	0.00%	0.00%	16	2.50%	1.5	108359	120387	154407	169.3	188.1	241.3	4911	2391	4059	169.3	188.1	241.3	223777.2	376.6	5985	349.7	3482	5.4
10881	10881(2019-07-28)60sec.agd	60	0	0		7/29/2019	Monday	1	0	0	0	0	0	0	0	0	0	0	486	332	5	0	0	59.05%	40.34%	0.61%	0.00%	0.00%	5	0.61%	0.3	162568	298810	353014	197.5	363.1	428.9	2653	2287	2800	197.5	363.1	428.9	490239.4	617.7	3832.4	595.7	6389	7.8
10881	10881(2019-07-28)60sec.agd	60	0	0		7/30/2019	Tuesday	2	0	0	0	0	0	0	0	0	0	0	431	309	15	0	0	57.09%	40.93%	1.99%	0.00%	0.00%	15	1.99%	1.1	202677	304309	342384	268.4	403.1	453.5	3633	2938	2645	268.4	403.1	453.5	500907.9	702.6	4392.6	663.5	7223	9.6
10881	10881(2019-07-28)60sec.agd	60	0	0		7/31/2019	Wednesday	3	1	1	1	11	28622	1	1	1	11	28622	495	391	23	0	0	54.46%	43.01%	2.53%	0.00%	0.00%	23	2.53%	1.4	261592	350414	380065	287.8	385.5	418.1	3737	2550	2966	287.8	385.5	418.1	579370.1	675.4	4858.6	637.4	10485	11.5
10881	10881(2019-07-28)60sec.agd	60	0	0		8/2/2019	Friday	5	2	2	2	32	94546	2	2	2	32	94546	500	344	54	0	0	55.68%	38.31%	6.01%	0.00%	0.00%	54	6.01%	3.2	323491	379010	448255	360.2	422.1	499.2	4277	2496	2637	360.2	422.1	499.2	670244.4	795.4	4997.6	746.4	12967	14.4
10881	10881(2019-07-28)60sec.agd	60	0	0		8/3/2019	Saturday	6	0	0	0	0	0	0	0	0	0	0	421	359	8	0	0	53.43%	45.56%	1.02%	0.00%	0.00%	8	1.02%	0.5	188423	297019	392730	239.1	376.9	498.4	2639	3301	2638	239.1	376.9	498.4	527219.5	702.5	4852.2	669.1	6820	8.7
10141	10141 (2019-04-28)60sec.agd	60	0	0		4/29/2019	Monday	1	0	0	0	0	0	0	0	0	0	0	450	257	21	0	0	61.81%	35.30%	2.88%	0.00%	0.00%	21	2.88%	1.6	201676	274489	354294	277	377	486.7	2489	1786	2623	277	377	486.7	491468.9	718.8	3804.1	675.1	9327	12.8
10141	10141 (2019-04-28)60sec.agd	60	0	0		4/30/2019	Tuesday	2	2	2	2	25	64385	2	2	2	25	64385	380	255	68	0	0	54.05%	36.27%	9.67%	0.00%	0.00%	68	9.67%	5.7	323355	316503	500862	460	450.2	712.5	3567	5843	3427	460	450.2	712.5	674978	1053.5	6831.9	960.1	13022	18.5
10141	10141 (2019-04-28)60sec.agd	60	0	0		5/1/2019	Wednesday	3	2	2	2	22	52293	2	2	2	22	52293	353	254	59	0	0	53.00%	38.14%	8.86%	0.00%	0.00%	59	8.86%	4.9	292872	333089	348124	439.7	500.1	522.7	3456	5898	3002	439.7	500.1	522.7	563837.4	942.8	6809.8	846.6	11855	17.8
10141	10141 (2019-04-28)60sec.agd	60	0	0		5/2/2019	Thursday	4	3	3	3	66	165824	3	3	3	66	165824	314	244	104	1	0	47.36%	36.80%	15.69%	0.15%	0.00%	105	15.84%	8.8	434265	351451	559311	655	530.1	843.6	6202	4516	3099	655	530.1	843.6	790526.8	1306.3	7845.1	1192.3	16312	24.6
10141	10141 (2019-04-28)60sec.agd	60	0	0		5/3/2019	Friday	5	2	2	2	29	73677	2	2	2	29	73677	281	374	62	0	0	39.19%	52.16%	8.65%	0.00%	0.00%	62	8.65%	4.8	398289	509850	468360	555.5	711.1	653.2	3583	5062	3213	555.5	711.1	653.2	798712.9	1237.4	5508.7	1114	15144	21.1
10141	10141 (2019-04-28)60sec.agd	60	0	0		5/4/2019	Saturday	6	3	3	3	48	115209	3	3	3	48	115209	304	292	75	1	0	45.24%	43.45%	11.16%	0.15%	0.00%	76	11.31%	6.3	362330	449029	329742	539.2	668.2	490.7	6057	6814	4234	539.2	668.2	490.7	664559.9	1077.9	10052.1	988.9	15128	22.5
10844	10844 (2019-03-10)60sec.agd	60	0	0		3/11/2019	Monday	1	0	0	0	0	0	0	0	0	0	0	571	273	15	0	0	66.47%	31.78%	1.75%	0.00%	0.00%	15	1.75%	1	199016	302919	265437	231.7	352.6	309	3106	4903	4437	231.7	352.6	309	449248.4	550.3	6852.4	523	6896	8
10844	10844 (2019-03-10)60sec.agd	60	0	0		3/12/2019	Tuesday	2	0	0	0	0	0	0	0	0	0	0	559	289	29	0	0	63.74%	32.95%	3.31%	0.00%	0.00%	29	3.31%	1.8	263065	382849	333163	300	436.5	379.9	3353	5370	4119	300	436.5	379.9	571641.6	690.5	5853.8	651.8	9421	10.7
10844	10844 (2019-03-10)60sec.agd	60	0	0		3/13/2019	Wednesday	3	0	0	0	0	0	0	0	0	0	0	519	307	22	0	0	61.20%	36.20%	2.59%	0.00%	0.00%	22	2.59%	1.5	218574	337648	297667	257.8	398.2	351	3747	2923	2606	257.8	398.2	351	500386.3	624.5	4899	590.1	7666	9
10844	10844 (2019-03-10)60sec.agd	60	0	0		3/14/2019	Thursday	4	0	0	0	0	0	0	0	0	0	0	609	245	15	0	0	70.08%	28.19%	1.73%	0.00%	0.00%	15	1.73%	0.9	182094	279948	203579	209.5	322.1	234.3	2795	3390	3725	209.5	322.1	234.3	391118.3	469.7	5760.2	450.1	6341	7.3
10844	10844 (2019-03-10)60sec.agd	60	0	0		3/15/2019	Friday	5	0	0	0	0	0	0	0	0	0	0	725	265	22	0	0	71.64%	26.19%	2.17%	0.00%	0.00%	22	2.17%	1.2	216644	358972	220698	214.1	354.7	218.1	3502	3316	2297	214.1	354.7	218.1	473817.6	489.3	4609.7	468.2	8804	8.7
10844	10844 (2019-03-10)60sec.agd	60	0	0		3/16/2019	Saturday	6	0	0	0	0	0	0	0	0	0	0	536	213	9	0	0	70.71%	28.10%	1.19%	0.00%	0.00%	9	1.19%	0.6	125679	247653	176592	165.8	326.7	233	3523	2767	2502	165.8	326.7	233	329107.8	455.0	4669.3	434.2	4864	6.4
10921	10921 (2019-05-26)60sec.agd	60	0	0		5/26/2019	Sunday	7	0	0	0	0	0	0	0	0	0	0	372	304	5	0	0	54.63%	44.64%	0.73%	0.00%	0.00%	5	0.73%	0.4	199468	150155	220186	292.9	220.5	323.3	3200	3778	3543	292.9	220.5	323.3	332890.2	523.5	6088.2	488.8	3712	5.5
10921	10921 (2019-05-26)60sec.agd	60	0	0		5/28/2019	Tuesday	2	0	0	0	0	0	0	0	0	0	0	486	189	1	0	0	71.89%	27.96%	0.15%	0.00%	0.00%	1	0.15%	0.1	83145	124612	206376	123	184.3	305.3	2106	1728	3060	123	184.3	305.3	255014.3	393.1	3917.1	377.2	2316	3.4
10921	10921 (2019-05-26)60sec.agd	60	0	0		5/29/2019	Wednesday	3	0	0	0	0	0	0	0	0	0	0	423	240	3	0	0	63.51%	36.04%	0.45%	0.00%	0.00%	3	0.45%	0.2	127500	132506	291147	191.4	199	437.2	2066	1879	2531	191.4	199	437.2	344355.4	537.3	3178.1	517.1	3621	5.4
10921	10921 (2019-05-26)60sec.agd	60	0	0		5/30/2019	Thursday	4	0	0	0	0	0	0	0	0	0	0	530	336	3	0	0	60.99%	38.67%	0.35%	0.00%	0.00%	3	0.35%	0.2	171699	160430	296647	197.6	184.6	341.4	2703	1900	3299	197.6	184.6	341.4	378441.2	457.0	4208.1	435.5	3655	4.2
10921	10921 (2019-05-26)60sec.agd	60	0	0		5/31/2019	Friday	5	0	0	0	0	0	0	0	0	0	0	434	305	5	0	0	58.33%	40.99%	0.67%	0.00%	0.00%	5	0.67%	0.3	168563	132546	256989	226.6	178.2	345.4	2626	2748	3358	226.6	178.2	345.4	334701.8	476.2	5071.8	449.9	2875	3.9
10921	10921 (2019-05-26)60sec.agd	60	0	0		6/1/2019	Saturday	6	0	0	0	0	0	0	0	0	0	0	563	357	6	0	0	60.80%	38.55%	0.65%	0.00%	0.00%	6	0.65%	0.4	200235	207018	461520	216.2	223.6	498.4	2692	2567	3556	216.2	223.6	498.4	544014	614.8	4817	587.5	4442	4.8
10056	10056 (2019-03-17)60sec.agd	60	0	0		3/18/2019	Monday	1	2	2	2	34	90100	2	2	2	34	90100	505	303	70	0	0	57.52%	34.51%	7.97%	0.00%	0.00%	70	7.97%	4.4	321462	318042	237582	366.1	362.2	270.6	3030	2105	1542	366.1	362.2	270.6	510816.7	634.1	3554.1	581.8	15301	17.4
10056	10056 (2019-03-17)60sec.agd	60	0	0		3/19/2019	Tuesday	2	3	3	3	38	84401	3	3	3	38	84401	458	328	61	0	0	54.07%	38.72%	7.20%	0.00%	0.00%	61	7.20%	3.8	326002	316005	280866	384.9	373.1	331.6	2991	2301	2229	384.9	373.1	331.6	533874.7	669.1	3674.1	630.3	14019	16.6
10056	10056 (2019-03-17)60sec.agd	60	0	0		3/20/2019	Wednesday	3	2	2	2	20	51531	2	2	2	20	51531	363	450	30	0	0	43.06%	53.38%	3.56%	0.00%	0.00%	30	3.56%	2	348208	457690	360738	413.1	542.9	427.9	3350	2246	1959	413.1	542.9	427.9	678867.3	851.1	4251.9	805.3	13448	16
10056	10056 (2019-03-17)60sec.agd	60	0	0		3/21/2019	Thursday	4	4	4	4	42	103442	4	4	4	42	103442	408	238	40	0	0	59.48%	34.69%	5.83%	0.00%	0.00%	40	5.83%	3.1	194642	210567	169218	283.7	306.9	246.7	3565	2420	1980	283.7	306.9	246.7	332954.5	527.1	4046.5	485.4	8573	12.5
10056	10056 (2019-03-17)60sec.agd	60	0	0		3/22/2019	Friday	5	0	0	0	0	0	0	0	0	0	0	581	266	29	0	0	66.32%	30.37%	3.31%	0.00%	0.00%	29	3.31%	1.7	225724	250773	201007	257.7	286.3	229.5	2881	1626	1986	257.7	286.3	229.5	392736.9	485.6	3325.3	448.3	11093	12.7
10056	10056 (2019-03-17)60sec.agd	60	0	0		3/23/2019	Saturday	6	0	0	0	0	0	0	0	0	0	0	565	122	0	0	0	82.24%	17.76%	0.00%	0.00%	0.00%	0	0.00%	0	44082	94008	98048	64.2	136.8	142.7	1485	1455	1648	64.2	136.8	142.7	142808	222.4	2061	207.9	1857	2.7
10637	10637 (2019-05-26)60sec.agd	60	0	0		5/27/2019	Monday	1	0	0	0	0	0	0	0	0	0	0	209	642	16	0	0	24.11%	74.05%	1.85%	0.00%	0.00%	16	1.85%	1	417444	728020	937882	481.5	839.7	1081.8	3096	2511	3996	481.5	839.7	1081.8	1258529	1506.0	4871.3	1451.6	11994	13.8
10637	10637 (2019-05-26)60sec.agd	60	0	0		5/28/2019	Tuesday	2	0	0	0	0	0	0	0	0	0	0	231	638	31	0	0	25.67%	70.89%	3.44%	0.00%	0.00%	31	3.44%	1.9	510980	704587	1123442	567.8	782.9	1248.3	4175	3303	3482	567.8	782.9	1248.3	1421149.3	1621.3	5075.9	1579.1	15650	17.4
10637	10637 (2019-05-26)60sec.agd	60	0	0		5/29/2019	Wednesday	3	0	0	0	0	0	0	0	0	0	0	238	556	25	0	0	29.06%	67.89%	3.05%	0.00%	0.00%	25	3.05%	1.6	459580	613505	1151548	561.1	749.1	1406	3974	3690	5016	561.1	749.1	1406	1383352.8	1745.8	5991.6	1689.1	12914	15.8
10637	10637 (2019-05-26)60sec.agd	60	0	0		5/30/2019	Thursday	4	0	0	0	0	0	0	0	0	0	0	298	563	28	0	0	33.52%	63.33%	3.15%	0.00%	0.00%	28	3.15%	1.8	464644	801117	984427	522.7	901.1	1107.3	3037	3028	3635	522.7	901.1	1107.3	1351583.9	1553.9	5062.9	1520.3	15243	17.1
10637	10637 (2019-05-26)60sec.agd	60	0	0		5/31/2019	Friday	5	0	0	0	0	0	0	0	0	0	0	399	534	29	0	0	41.48%	55.51%	3.01%	0.00%	0.00%	29	3.01%	1.7	444800	798035	888721	462.4	829.6	923.8	3691	3309	4028	462.4	829.6	923.8	1274571.3	1368.1	4970.4	1324.9	14445	15
10637	10637 (2019-05-26)60sec.agd	60	0	0		6/1/2019	Saturday	6	0	0	0	0	0	0	0	0	0	0	522	340	38	0	0	58.00%	37.78%	4.22%	0.00%	0.00%	38	4.22%	2.4	303928	415145	430501	337.7	461.3	478.3	4537	3890	3512	337.7	461.3	478.3	670856.7	786.2	6096.8	745.4	10717	11.9
10110	10110 (2019-04-07)60sec.agd	60	0	0		4/8/2019	Monday	1	0	0	0	0	0	0	0	0	0	0	480	243	1	0	0	66.30%	33.56%	0.14%	0.00%	0.00%	1	0.14%	0.1	104648	179943	297211	144.5	248.5	410.5	2499	1910	3355	144.5	248.5	410.5	362856.8	518.6	4307.4	501.2	2588	3.6
10110	10110 (2019-04-07)60sec.agd	60	0	0		4/9/2019	Tuesday	2	5	5	5	62	172141	5	5	5	62	172141	237	548	84	0	0	27.27%	63.06%	9.67%	0.00%	0.00%	84	9.67%	5.6	569946	501009	774722	655.9	576.5	891.5	3744	2756	3051	655.9	576.5	891.5	1084455	1319.9	4754.5	1247.9	16114	18.5
10110	10110 (2019-04-07)60sec.agd	60	0	0		4/10/2019	Wednesday	3	3	3	3	63	179589	3	3	3	63	179589	518	253	60	0	0	62.33%	30.45%	7.22%	0.00%	0.00%	60	7.22%	4	294183	253321	333995	354	304.8	401.9	4098	2549	2207	354	304.8	401.9	512120.9	669.3	4447.5	616.3	9823	11.8
10110	10110 (2019-04-07)60sec.agd	60	0	0		4/11/2019	Thursday	4	0	0	0	0	0	0	0	0	0	0	485	396	29	0	0	53.30%	43.52%	3.19%	0.00%	0.00%	29	3.19%	1.8	308814	261236	413238	339.4	287.1	454.1	3094	2090	2055	339.4	287.1	454.1	578252.5	674.6	3822.2	635.4	7439	8.2
10110	10110 (2019-04-07)60sec.agd	60	0	0		4/12/2019	Friday	5	3	3	3	42	127566	3	3	3	42	127566	413	251	74	0	0	55.96%	34.01%	10.03%	0.00%	0.00%	74	10.03%	5.7	365671	300788	362502	495.5	407.6	491.2	3979	2380	1945	495.5	407.6	491.2	596319	863.2	4978.7	808	13217	17.9
10110	10110 (2019-04-07)60sec.agd	60	0	0		4/13/2019	Saturday	6	3	3	3	37	104251	3	3	3	37	104251	525	279	62	0	0	60.62%	32.22%	7.16%	0.00%	0.00%	62	7.16%	3.6	317287	281006	385585	366.4	324.5	445.2	3518	2272	2804	366.4	324.5	445.2	572984.5	703.5	4485.3	661.6	10975	12.7
10093	10093 (2019-03-17)60sec.agd	60	0	0		3/18/2019	Monday	1	0	0	0	0	0	0	0	0	0	0	734	432	31	0	0	61.32%	36.09%	2.59%	0.00%	0.00%	31	2.59%	1.5	345543	483852	482022	288.7	404.2	402.7	4148	2459	2882	288.7	404.2	402.7	765413.6	688.8	4669.2	639.4	11890	9.9
10093	10093 (2019-03-17)60sec.agd	60	0	0		3/19/2019	Tuesday	2	0	0	0	0	0	0	0	0	0	0	514	473	21	0	0	50.99%	46.92%	2.08%	0.00%	0.00%	21	2.08%	1.1	374563	444576	607390	371.6	441	602.6	4287	2746	3144	371.6	441	602.6	840754.3	882.3	5458.1	834.1	10681	10.6
10093	10093 (2019-03-17)60sec.agd	60	0	0		3/20/2019	Wednesday	3	0	0	0	0	0	0	0	0	0	0	570	369	17	0	0	59.62%	38.60%	1.78%	0.00%	0.00%	17	1.78%	0.9	235801	356282	458043	246.7	372.7	479.1	5379	2678	2486	246.7	372.7	479.1	626372.4	695.3	6130.8	655.2	8734	9.1
10093	10093 (2019-03-17)60sec.agd	60	0	0		3/21/2019	Thursday	4	0	0	0	0	0	0	0	0	0	0	639	386	18	1	0	61.21%	36.97%	1.72%	0.10%	0.00%	19	1.82%	1	271850	388510	386089	260.4	372.1	369.8	7093	3848	2286	260.4	372.1	369.8	611479.5	631.0	8321.7	585.7	9995	9.6
10093	10093 (2019-03-17)60sec.agd	60	0	0		3/22/2019	Friday	5	0	0	0	0	0	0	0	0	0	0	635	465	17	0	0	56.85%	41.63%	1.52%	0.00%	0.00%	17	1.52%	0.9	274924	456545	368875	246.1	408.7	330.2	3915	2192	2292	246.1	408.7	330.2	648139.9	614.9	4041.4	580.3	10572	9.5
10093	10093 (2019-03-17)60sec.agd	60	0	0		3/23/2019	Saturday	6	1	1	1	12	38487	1	1	1	12	38487	636	241	32	0	0	69.97%	26.51%	3.52%	0.00%	0.00%	32	3.52%	2	247486	255991	278955	272.3	281.6	306.9	4688	2762	4048	272.3	281.6	306.9	452323.6	538.7	5478.8	497.6	7930	8.7
10920	10920 (2019-05-12)60sec.agd	60	0	0		5/13/2019	Monday	1	1	1	1	11	35009	1	1	1	11	35009	741	294	39	0	0	68.99%	27.37%	3.63%	0.00%	0.00%	39	3.63%	2.1	264997	291864	329952	246.7	271.8	307.2	4051	2978	2599	246.7	271.8	307.2	514078.1	505.2	5275.5	478.7	8276	7.7
10920	10920 (2019-05-12)60sec.agd	60	0	0		5/14/2019	Tuesday	2	1	1	1	27	151762	1	1	1	27	151762	468	371	39	13	0	52.53%	41.64%	4.38%	1.46%	0.00%	52	5.84%	3.3	449448	401227	440166	504.4	450.3	494	7558	3010	3235	504.4	450.3	494	746145.2	896.7	8133.7	837.4	13318	14.9
10920	10920 (2019-05-12)60sec.agd	60	0	0		5/15/2019	Wednesday	3	0	0	0	0	0	0	0	0	0	0	539	300	17	0	0	62.97%	35.05%	1.99%	0.00%	0.00%	17	1.99%	1.1	225271	292927	359364	263.2	342.2	419.8	3621	2573	3259	263.2	342.2	419.8	515456.8	628.9	5085.1	602.2	7766	9.1
10920	10920 (2019-05-12)60sec.agd	60	0	0		5/16/2019	Thursday	4	1	1	1	30	168022	1	1	1	30	168022	538	269	23	17	0	63.52%	31.76%	2.72%	2.01%	0.00%	40	4.72%	2.7	357401	299419	381740	422	353.5	450.7	7380	3628	4330	422	353.5	450.7	602588.3	766.6	8072	711.4	10984	13
10920	10920 (2019-05-12)60sec.agd	60	0	0		5/17/2019	Friday	5	1	1	1	39	217446	1	1	1	39	217446	529	373	39	21	0	54.99%	38.77%	4.05%	2.18%	0.00%	60	6.24%	3.5	499915	462626	468719	519.7	480.9	487.2	7710	3895	3094	519.7	480.9	487.2	826822.4	934.9	8105.1	859.5	15894	16.5
10920	10920 (2019-05-12)60sec.agd	60	0	0		5/18/2019	Saturday	6	0	0	0	0	0	0	0	0	0	0	465	246	27	0	0	63.01%	33.33%	3.66%	0.00%	0.00%	27	3.66%	2.1	226153	263473	296089	306.4	357	401.2	4433	3561	2654	306.4	357	401.2	456324.3	650.9	5784.1	618.3	7700	10.4
10267	10267 (2019-06-16)60sec.agd	60	0	0		6/17/2019	Monday	1	0	0	0	0	0	0	0	0	0	0	832	104	0	0	0	88.89%	11.11%	0.00%	0.00%	0.00%	0	0.00%	0	48329	112486	131800	51.6	120.2	140.8	1911	1669	1824	51.6	120.2	140.8	179888.9	209.5	2465.5	192.2	1912	2
10267	10267 (2019-06-16)60sec.agd	60	0	0		6/18/2019	Tuesday	2	0	0	0	0	0	0	0	0	0	0	783	155	2	0	0	83.30%	16.49%	0.21%	0.00%	0.00%	2	0.21%	0.1	66848	142326	247930	71.1	151.4	263.8	2051	1184	2125	71.1	151.4	263.8	293589.2	328.8	2735.6	312.3	2925	3.1
10267	10267 (2019-06-16)60sec.agd	60	0	0		6/19/2019	Wednesday	3	1	1	1	10	22095	1	1	1	10	22095	693	127	23	0	0	82.21%	15.07%	2.73%	0.00%	0.00%	23	2.73%	1.4	114516	137677	226860	135.8	163.3	269.1	2657	1991	2083	135.8	163.3	269.1	289023.1	374.2	3156.4	342.9	4704	5.6
10267	10267 (2019-06-16)60sec.agd	60	0	0		6/20/2019	Thursday	4	0	0	0	0	0	0	0	0	0	0	652	143	1	0	0	81.91%	17.96%	0.13%	0.00%	0.00%	1	0.13%	0.1	51980	132266	164282	65.3	166.2	206.4	2053	2332	1752	65.3	166.2	206.4	217220.6	288.9	3234.4	272.9	1843	2.3
10267	10267 (2019-06-16)60sec.agd	60	0	0		6/21/2019	Friday	5	0	0	0	0	0	0	0	0	0	0	735	198	0	0	0	78.78%	21.22%	0.00%	0.00%	0.00%	0	0.00%	0	74821	189190	277421	80.2	202.8	297.3	1733	1799	2066	80.2	202.8	297.3	344025.4	385.9	2859.1	368.7	3074	3.3
10267	10267 (2019-06-16)60sec.agd	60	0	0		6/22/2019	Saturday	6	0	0	0	0	0	0	0	0	0	0	601	179	0	0	0	77.05%	22.95%	0.00%	0.00%	0.00%	0	0.00%	0	73463	144842	218510	94.2	185.7	280.1	1637	2102	2322	94.2	185.7	280.1	272254.7	365.6	3024.2	349	3363	4.3
10055	10055 (2019-03-17)60sec.agd	60	0	0		3/17/2019	Sunday	7	0	0	0	0	0	0	0	0	0	0	452	266	1	0	0	62.87%	37.00%	0.14%	0.00%	0.00%	1	0.14%	0.1	125317	175601	129171	174.3	244.2	179.7	2382	4041	3179	174.3	244.2	179.7	251446.2	374.3	4634.6	349.7	3535	4.9
10055	10055 (2019-03-17)60sec.agd	60	0	0		3/18/2019	Monday	1	1	1	1	17	46378	1	1	1	17	46378	433	403	29	0	0	50.06%	46.59%	3.35%	0.00%	0.00%	29	3.35%	1.8	290729	516953	338785	336.1	597.6	391.7	3644	4422	2593	336.1	597.6	391.7	683036.6	840.7	4566.6	789.6	9723	11.2
10055	10055 (2019-03-17)60sec.agd	60	0	0		3/19/2019	Tuesday	2	0	0	0	0	0	0	0	0	0	0	348	407	9	0	0	45.55%	53.27%	1.18%	0.00%	0.00%	9	1.18%	0.6	271937	533532	290889	355.9	698.3	380.7	2241	3623	2273	355.9	698.3	380.7	665749.6	912.6	4380.3	871.4	9273	12.1
10055	10055 (2019-03-17)60sec.agd	60	0	0		3/20/2019	Wednesday	3	0	0	0	0	0	0	0	0	0	0	350	375	4	0	0	48.01%	51.44%	0.55%	0.00%	0.00%	4	0.55%	0.3	230016	458580	291258	315.5	629.1	399.5	2694	5154	2969	315.5	629.1	399.5	589944.2	842.3	5227	809.3	6913	9.5
10055	10055 (2019-03-17)60sec.agd	60	0	0		3/21/2019	Thursday	4	0	0	0	0	0	0	0	0	0	0	339	336	1	0	0	50.15%	49.70%	0.15%	0.00%	0.00%	1	0.15%	0.1	182777	341061	284364	270.4	504.5	420.7	3689	2590	2986	270.4	504.5	420.7	480200.9	746.9	5155.7	710.4	6289	9.3
10055	10055 (2019-03-17)60sec.agd	60	0	0		3/22/2019	Friday	5	0	0	0	0	0	0	0	0	0	0	472	295	12	0	0	60.59%	37.87%	1.54%	0.00%	0.00%	12	1.54%	0.9	191014	273533	192666	245.2	351.1	247.3	2757	3034	2840	245.2	351.1	247.3	385262	527.8	4646.1	494.6	7045	9
10864	10864 (2019-03-24)60sec.agd	60	0	0		3/24/2019	Sunday	7	1	1	1	33	96890	1	1	1	33	96890	365	215	39	0	0	58.97%	34.73%	6.30%	0.00%	0.00%	39	6.30%	3	209110	208796	214488	337.8	337.3	346.5	3493	3011	2420	337.8	337.3	346.5	365140.9	650.0	4409.8	589.9	6982	11.3
10864	10864 (2019-03-24)60sec.agd	60	0	0		3/25/2019	Monday	1	1	1	1	37	98286	1	1	1	37	98286	372	301	45	0	0	51.81%	41.92%	6.27%	0.00%	0.00%	45	6.27%	3.2	270799	388386	433908	377.2	540.9	604.3	3263	3534	4050	377.2	540.9	604.3	642224.2	958.3	4973.8	894.5	8826	12.3
10864	10864 (2019-03-24)60sec.agd	60	0	0		3/26/2019	Tuesday	2	1	1	1	31	116131	1	1	1	31	116131	382	405	43	0	0	46.02%	48.80%	5.18%	0.00%	0.00%	43	5.18%	2.7	409446	496373	408993	493.3	598	492.8	4529	3369	3433	493.3	598	492.8	762435.2	989.9	5323.4	918.6	10369	12.5
10864	10864 (2019-03-24)60sec.agd	60	0	0		3/27/2019	Wednesday	3	0	0	0	0	0	0	0	0	0	0	433	332	3	0	0	56.38%	43.23%	0.39%	0.00%	0.00%	3	0.39%	0.2	177995	397069	276054	231.8	517	359.4	2168	3217	2693	231.8	517	359.4	515317.2	698.5	4165	671	6041	7.9
10864	10864 (2019-03-24)60sec.agd	60	0	0		3/28/2019	Thursday	4	0	0	0	0	0	0	0	0	0	0	439	254	12	0	0	62.27%	36.03%	1.70%	0.00%	0.00%	12	1.70%	0.9	174377	177163	276562	247.3	251.3	392.3	3583	1442	2552	247.3	251.3	392.3	371861	563.1	4158.6	527.5	3910	5.5
10864	10864 (2019-03-24)60sec.agd	60	0	0		3/29/2019	Friday	5	0	0	0	0	0	0	0	0	0	0	387	460	11	0	0	45.10%	53.61%	1.28%	0.00%	0.00%	11	1.28%	0.7	281996	446101	535856	328.7	519.9	624.5	3120	2822	3936	328.7	519.9	624.5	752110	916.1	4927.5	876.6	7079	8.3
10728	10728 (2019-09-22)60sec.agd	60	0	0		9/23/2019	Monday	1	1	1	1	11	39417	1	1	1	11	39417	620	268	26	0	0	67.83%	29.32%	2.84%	0.00%	0.00%	26	2.84%	1.5	205789	268715	320419	225.2	294	350.6	4139	3148	3040	225.2	294	350.6	466074.2	553.2	5369	509.9	7325	8
10728	10728 (2019-09-22)60sec.agd	60	0	0		9/24/2019	Tuesday	2	2	2	2	67	279388	2	2	2	67	279388	568	283	73	0	0	61.47%	30.63%	7.90%	0.00%	0.00%	73	7.90%	4.3	425071	400961	472142	460	433.9	511	5171	3469	3915	460	433.9	511	751247.7	876.6	6418.3	813	12275	13.3
10728	10728 (2019-09-22)60sec.agd	60	0	0		9/25/2019	Wednesday	3	3	3	3	50	193891	3	3	3	50	193891	464	210	60	0	0	63.22%	28.61%	8.17%	0.00%	0.00%	60	8.17%	4.6	312501	298183	370934	425.8	406.2	505.4	5372	2852	4485	425.8	406.2	505.4	569352.3	835.7	6995	775.7	9695	13.2
10728	10728 (2019-09-22)60sec.agd	60	0	0		9/26/2019	Thursday	4	0	0	0	0	0	0	0	0	0	0	402	197	15	0	0	65.47%	32.08%	2.44%	0.00%	0.00%	15	2.44%	1.4	129595	222832	273532	211.1	362.9	445.5	4673	2898	2826	211.1	362.9	445.5	375857.3	645.7	5843.8	612.1	4644	7.6
10728	10728 (2019-09-22)60sec.agd	60	0	0		9/27/2019	Friday	5	1	1	1	15	59585	1	1	1	15	59585	556	286	28	0	0	63.91%	32.87%	3.22%	0.00%	0.00%	28	3.22%	1.8	237535	314052	343144	273	361	394.4	5192	3298	2298	273	361	394.4	522302	649.8	6083.2	600.3	7506	8.6
10728	10728 (2019-09-22)60sec.agd	60	0	0		9/28/2019	Saturday	6	3	3	3	75	293399	3	3	3	75	293399	468	159	91	0	0	65.18%	22.14%	12.67%	0.00%	0.00%	91	12.67%	7	405143	359954	348452	564.3	501.3	485.3	5161	3005	2837	564.3	501.3	485.3	644303.1	975.0	6094.9	897.4	12282	17.1
10476	10476 (2019-10-27)60sec.agd	60	0	0		10/28/2019	Monday	1	1	1	1	22	54102	1	1	1	22	54102	296	556	28	0	0	33.64%	63.18%	3.18%	0.00%	0.00%	28	3.18%	1.8	368229	452877	505530	418.4	514.6	574.5	2887	2572	2676	418.4	514.6	574.5	772172.7	917.1	3897.6	877.5	10427	11.8
10476	10476 (2019-10-27)60sec.agd	60	0	0		10/29/2019	Tuesday	2	0	0	0	0	0	0	0	0	0	0	341	529	13	0	0	38.62%	59.91%	1.47%	0.00%	0.00%	13	1.47%	0.8	343683	617697	431258	389.2	699.5	488.4	2584	2684	2162	389.2	699.5	488.4	828040.5	976.1	3650.6	937.8	13293	15.1
10476	10476 (2019-10-27)60sec.agd	60	0	0		10/30/2019	Wednesday	3	3	3	3	34	90598	3	3	3	34	90598	330	416	56	0	0	41.15%	51.87%	6.98%	0.00%	0.00%	56	6.98%	3.7	357951	507729	469009	446.3	633.1	584.8	3110	3111	3710	446.3	633.1	584.8	778387.5	1026.0	4832.7	970.6	13280	16.6
10476	10476 (2019-10-27)60sec.agd	60	0	0		10/31/2019	Thursday	4	0	0	0	0	0	0	0	0	0	0	334	500	1	0	0	40.00%	59.88%	0.12%	0.00%	0.00%	1	0.12%	0.1	300529	572833	434003	359.9	686	519.8	2268	2564	3068	359.9	686	519.8	778982.6	963.2	3896	932.9	10388	12.4
10476	10476 (2019-10-27)60sec.agd	60	0	0		11/1/2019	Friday	5	1	1	1	27	69083	1	1	1	27	69083	302	288	33	0	0	48.48%	46.23%	5.30%	0.00%	0.00%	33	5.30%	2.8	220641	397079	280847	354.2	637.4	450.8	3672	2951	2131	354.2	637.4	450.8	534068.6	895.2	4696.5	857.3	8884	14.3
10476	10476 (2019-10-27)60sec.agd	60	0	0		11/2/2019	Saturday	6	0	0	0	0	0	0	0	0	0	0	402	393	2	0	0	50.44%	49.31%	0.25%	0.00%	0.00%	2	0.25%	0.1	186089	370364	254627	233.5	464.7	319.5	2123	2725	2296	233.5	464.7	319.5	486449.9	635.6	3526.8	610.4	7150	9
11002	11002 (2019-05-12)60sec.agd	60	0	0		5/12/2019	Sunday	7	0	0	0	0	0	0	0	0	0	0	507	279	5	0	0	64.10%	35.27%	0.63%	0.00%	0.00%	5	0.63%	0.4	149408	193903	332853	188.9	245.1	420.8	3704	2099	6262	188.9	245.1	420.8	413173.4	555.7	6408.8	522.3	3227	4.1
11002	11002 (2019-05-12)60sec.agd	60	0	0		5/13/2019	Monday	1	2	2	2	49	285819	2	2	2	49	285819	503	376	38	13	7	53.68%	40.13%	4.06%	1.39%	0.75%	58	6.19%	3.4	528007	515840	636110	563.5	550.5	678.9	14928	10586	9098	563.5	550.5	678.9	974432.3	1099.1	19527.9	1039.9	9932	10.6
11002	11002 (2019-05-12)60sec.agd	60	0	0		5/15/2019	Wednesday	3	1	1	1	10	54580	1	1	1	10	54580	546	386	19	6	1	56.99%	40.29%	1.98%	0.63%	0.10%	26	2.71%	1.5	310812	326842	379307	324.4	341.2	395.9	10108	9408	10622	324.4	341.2	395.9	589324.7	648.0	15050.5	615.2	7926	8.3
11002	11002 (2019-05-12)60sec.agd	60	0	0		5/16/2019	Thursday	4	0	0	0	0	0	0	0	0	0	0	592	363	4	0	0	61.73%	37.85%	0.42%	0.00%	0.00%	4	0.42%	0.2	173332	239178	325948	180.7	249.4	339.9	2449	2533	2726	180.7	249.4	339.9	439877.5	476.7	3911.9	458.7	5184	5.4
11002	11002 (2019-05-12)60sec.agd	60	0	0		5/17/2019	Friday	5	0	0	0	0	0	0	0	0	0	0	857	317	5	0	0	72.69%	26.89%	0.42%	0.00%	0.00%	5	0.42%	0.2	154473	237335	318550	131	201.3	270.2	3787	3513	2367	131	201.3	270.2	426220.5	380.2	5084.6	361.5	4820	4.1
11002	11002 (2019-05-12)60sec.agd	60	0	0		5/18/2019	Saturday	6	0	0	0	0	0	0	0	0	0	0	434	165	10	0	0	71.26%	27.09%	1.64%	0.00%	0.00%	10	1.64%	0.8	107930	121680	146821	177.2	199.8	241.1	3339	2411	2372	177.2	199.8	241.1	219114.8	381.5	4507.7	359.8	3378	5.5
10296	10296 (2019-07-21)60sec.agd	60	0	0		7/22/2019	Monday	1	0	0	0	0	0	0	0	0	0	0	468	326	11	0	0	58.14%	40.50%	1.37%	0.00%	0.00%	11	1.37%	0.7	174225	240619	446072	216.4	298.9	554.1	3713	2233	2941	216.4	298.9	554.1	535940.4	701.2	4526.5	665.8	5716	7.1
10296	10296 (2019-07-21)60sec.agd	60	0	0		7/23/2019	Tuesday	2	0	0	0	0	0	0	0	0	0	0	448	239	31	0	0	62.40%	33.29%	4.32%	0.00%	0.00%	31	4.32%	2.4	222413	192370	342960	309.8	267.9	477.7	4593	2675	3183	309.8	267.9	477.7	451769.1	676.7	4920.2	629.2	7019	9.8
10296	10296 (2019-07-21)60sec.agd	60	0	0		7/24/2019	Wednesday	3	0	0	0	0	0	0	0	0	0	0	496	304	17	0	0	60.71%	37.21%	2.08%	0.00%	0.00%	17	2.08%	1.2	206211	170058	278542	252.4	208.1	340.9	2750	2284	3696	252.4	208.1	340.9	386041.9	492.9	4926.8	472.5	5958	7.3
10296	10296 (2019-07-21)60sec.agd	60	0	0		7/25/2019	Thursday	4	0	0	0	0	0	0	0	0	0	0	456	345	23	0	0	55.34%	41.87%	2.79%	0.00%	0.00%	23	2.79%	1.5	260352	162602	286054	316	197.3	347.2	4178	3643	4158	316	197.3	347.2	419582.5	545.5	6087.9	509.2	5665	6.9
10296	10296 (2019-07-21)60sec.agd	60	0	0		7/26/2019	Friday	5	0	0	0	0	0	0	0	0	0	0	544	298	10	0	0	63.85%	34.98%	1.17%	0.00%	0.00%	10	1.17%	0.7	204804	145340	262153	240.4	170.6	307.7	3564	2759	2746	240.4	170.6	307.7	363032.5	460.5	4945.4	426.1	4886	5.7
10296	10296 (2019-07-21)60sec.agd	60	0	0		7/27/2019	Saturday	6	0	0	0	0	0	0	0	0	0	0	461	332	15	0	0	57.05%	41.09%	1.86%	0.00%	0.00%	15	1.86%	1.1	222395	171767	331507	275.2	212.6	410.3	3372	3015	3728	275.2	212.6	410.3	434580.6	569.0	5861.6	537.8	5140	6.4
10252	10252 (2019-06-09)60sec.agd	60	0	0		6/10/2019	Monday	1	0	0	0	0	0	0	0	0	0	0	340	611	56	0	0	33.76%	60.68%	5.56%	0.00%	0.00%	56	5.56%	3.1	610939	687689	867586	606.7	682.9	861.6	3640	3197	4445	606.7	682.9	861.6	1264463.6	1295.3	5934.8	1255.7	11900	11.8
10252	10252 (2019-06-09)60sec.agd	60	0	0		6/11/2019	Tuesday	2	0	0	0	0	0	0	0	0	0	0	347	491	15	0	0	40.68%	57.56%	1.76%	0.00%	0.00%	15	1.76%	1	335219	400639	671568	393	469.7	787.3	3664	2631	3627	393	469.7	787.3	850815.5	1042.8	5348.5	997.4	6926	8.1
10252	10252 (2019-06-09)60sec.agd	60	0	0		6/12/2019	Wednesday	3	0	0	0	0	0	0	0	0	0	0	319	554	26	0	0	35.48%	61.62%	2.89%	0.00%	0.00%	26	2.89%	1.6	475730	607874	683244	529.2	676.2	760	3534	3599	4279	529.2	676.2	760	1030850.2	1192.3	5424.5	1146.7	11578	12.9
10252	10252 (2019-06-09)60sec.agd	60	0	0		6/13/2019	Thursday	4	0	0	0	0	0	0	0	0	0	0	355	582	32	0	0	36.64%	60.06%	3.30%	0.00%	0.00%	32	3.30%	1.9	509150	711906	799334	525.4	734.7	824.9	4147	4213	5120	525.4	734.7	824.9	1185318	1261.0	6981.5	1223.2	11073	11.4
10252	10252 (2019-06-09)60sec.agd	60	0	0		6/14/2019	Friday	5	0	0	0	0	0	0	0	0	0	0	503	152	1	0	0	76.68%	23.17%	0.15%	0.00%	0.00%	1	0.15%	0.1	73375	78799	108937	111.9	120.1	166.1	2306	1576	2006	111.9	120.1	166.1	153168	248.7	3104.4	233.5	1377	2.1
10252	10252 (2019-06-09)60sec.agd	60	0	0		6/15/2019	Saturday	6	0	0	0	0	0	0	0	0	0	0	597	148	1	0	0	80.03%	19.84%	0.13%	0.00%	0.00%	1	0.13%	0.1	62495	164109	127010	83.8	220	170.3	2171	2777	2432	83.8	220	170.3	216723.2	308.4	3639.8	290.5	2245	3
10232	10232 (2019-06-09)60sec.agd	60	0	0		6/9/2019	Sunday	7	0	0	0	0	0	0	0	0	0	0	381	240	10	0	0	60.38%	38.03%	1.58%	0.00%	0.00%	10	1.58%	0.8	153502	236102	325203	243.3	374.2	515.4	3584	2684	3197	243.3	374.2	515.4	430190.7	715.0	4283.6	681.8	4816	7.6
10232	10232 (2019-06-09)60sec.agd	60	0	0		6/11/2019	Tuesday	2	0	0	0	0	0	0	0	0	0	0	369	263	23	0	0	56.34%	40.15%	3.51%	0.00%	0.00%	23	3.51%	1.5	216128	298644	357421	330	455.9	545.7	4354	2295	2856	330	455.9	545.7	513467.9	849.5	4796.8	783.9	6719	10.3
10232	10232 (2019-06-09)60sec.agd	60	0	0		6/12/2019	Wednesday	3	0	0	0	0	0	0	0	0	0	0	469	280	11	0	0	61.71%	36.84%	1.45%	0.00%	0.00%	11	1.45%	0.8	178741	288242	285898	235.2	379.3	376.2	4788	2418	2185	235.2	379.3	376.2	443587	616.3	5226	583.7	5535	7.3
10232	10232 (2019-06-09)60sec.agd	60	0	0		6/16/2019	Sunday	7	0	0	0	0	0	0	0	0	0	0	438	201	18	0	0	66.67%	30.59%	2.74%	0.00%	0.00%	18	2.74%	1.3	160608	268880	206775	244.5	409.3	314.7	4537	2548	1953	244.5	409.3	314.7	375296.3	615.5	5032.8	571.2	5450	8.3
10232	10232 (2019-06-09)60sec.agd	60	0	0		6/20/2019	Thursday	4	2	2	2	46	176356	2	2	2	46	176356	442	186	57	0	0	64.53%	27.15%	8.32%	0.00%	0.00%	57	8.32%	4.1	309873	303710	342886	452.4	443.4	500.6	4848	2497	3024	452.4	443.4	500.6	553020.7	886.7	5187.7	807.3	8504	12.4
10232	10232 (2019-06-09)60sec.agd	60	0	0		6/21/2019	Friday	5	0	0	0	0	0	0	0	0	0	0	446	175	6	0	0	71.13%	27.91%	0.96%	0.00%	0.00%	6	0.96%	0.5	102429	266664	192431	163.4	425.3	306.9	2518	2536	1969	163.4	425.3	306.9	344428.6	582.3	3380	549.3	3524	5.6
10624	10624 (2019-05-19)60sec.agd	60	0	0		5/20/2019	Monday	1	0	0	0	0	0	0	0	0	0	0	438	173	9	0	0	70.65%	27.90%	1.45%	0.00%	0.00%	9	1.45%	0.8	113099	187097	195785	182.4	301.8	315.8	3025	3620	4315	182.4	301.8	315.8	293476.5	500.0	6373.5	473.3	3788	6.1
10624	10624 (2019-05-19)60sec.agd	60	0	0		5/21/2019	Tuesday	2	0	0	0	0	0	0	0	0	0	0	484	335	13	0	0	58.17%	40.26%	1.56%	0.00%	0.00%	13	1.56%	0.9	190813	323400	368491	229.3	388.7	442.9	3029	3159	3460	229.3	388.7	442.9	526101.5	671.0	5214	632.3	6278	7.5
10624	10624 (2019-05-19)60sec.agd	60	0	0		5/22/2019	Wednesday	3	0	0	0	0	0	0	0	0	0	0	403	444	9	0	0	47.08%	51.87%	1.05%	0.00%	0.00%	9	1.05%	0.6	263182	363353	311188	307.5	424.5	363.5	3073	3014	2124	307.5	424.5	363.5	546011.1	672.7	4695	637.9	9162	10.7
10624	10624 (2019-05-19)60sec.agd	60	0	0		5/23/2019	Thursday	4	0	0	0	0	0	0	0	0	0	0	386	262	6	0	0	59.02%	40.06%	0.92%	0.00%	0.00%	6	0.92%	0.5	135376	200503	222172	207	306.6	339.7	3481	2017	1952	207	306.6	339.7	328463.9	533.6	3978.8	502.2	4101	6.3
10624	10624 (2019-05-19)60sec.agd	60	0	0		5/24/2019	Friday	5	0	0	0	0	0	0	0	0	0	0	481	431	6	0	0	52.40%	46.95%	0.65%	0.00%	0.00%	6	0.65%	0.4	245122	368495	486645	267	401.4	530.1	3301	2779	2884	267	401.4	530.1	657796.9	758.4	3912.2	716.6	8331	9.1
10624	10624 (2019-05-19)60sec.agd	60	0	0		5/25/2019	Saturday	6	0	0	0	0	0	0	0	0	0	0	491	198	11	0	0	70.14%	28.29%	1.57%	0.00%	0.00%	11	1.57%	0.8	114983	151796	169799	164.3	216.9	242.6	4884	3463	2357	164.3	216.9	242.6	255136.9	399.0	5227	364.5	3752	5.4
10127	10127 (2019-05-05)60sec.agd	60	0	0		5/6/2019	Monday	1	0	0	0	0	0	0	0	0	0	0	532	370	8	0	0	58.46%	40.66%	0.88%	0.00%	0.00%	8	0.88%	0.5	192601	379056	179494	211.6	416.5	197.2	3114	2750	3563	211.6	416.5	197.2	461515.6	532.5	5473.1	507.2	6374	7
10127	10127 (2019-05-05)60sec.agd	60	0	0		5/7/2019	Tuesday	2	0	0	0	0	0	0	0	0	0	0	546	510	15	0	0	50.98%	47.62%	1.40%	0.00%	0.00%	15	1.40%	0.8	254278	491459	278244	237.4	458.9	259.8	4257	3750	3021	237.4	458.9	259.8	619361.7	624.1	5130.6	578.3	6984	6.5
10127	10127 (2019-05-05)60sec.agd	60	0	0		5/8/2019	Wednesday	3	0	0	0	0	0	0	0	0	0	0	622	486	3	0	0	55.99%	43.74%	0.27%	0.00%	0.00%	3	0.27%	0.2	210442	562851	271303	189.4	506.6	244.2	2887	2934	2818	189.4	506.6	244.2	659312.1	625.8	4430	593.4	6740	6.1
10127	10127 (2019-05-05)60sec.agd	60	0	0		5/9/2019	Thursday	4	0	0	0	0	0	0	0	0	0	0	689	466	11	0	0	59.09%	39.97%	0.94%	0.00%	0.00%	11	0.94%	0.5	235051	545998	280141	201.6	468.3	240.3	2501	2237	2449	201.6	468.3	240.3	657146.7	601.2	3124	563.6	9322	8
10127	10127 (2019-05-05)60sec.agd	60	0	0		5/10/2019	Friday	5	0	0	0	0	0	0	0	0	0	0	552	629	17	0	0	46.08%	52.50%	1.42%	0.00%	0.00%	17	1.42%	0.7	318155	612796	507297	265.6	511.5	423.5	2846	2720	2171	265.6	511.5	423.5	856791.6	758.3	3429.7	715.2	10434	8.7
10127	10127 (2019-05-05)60sec.agd	60	0	0		5/11/2019	Saturday	6	0	0	0	0	0	0	0	0	0	0	745	443	0	0	0	62.71%	37.29%	0.00%	0.00%	0.00%	0	0.00%	0	187779	513977	305232	158.1	432.6	256.9	1880	2965	2085	158.1	432.6	256.9	626577.9	562.7	3418.9	527.4	5537	4.7
10808	10808 (2019-03-10)60sec.agd	60	0	0		3/10/2019	Sunday	7	2	2	2	32	108363	2	2	2	32	108363	350	201	62	0	0	57.10%	32.79%	10.11%	0.00%	0.00%	62	10.11%	5.2	348804	299341	243216	569	488.3	396.8	5500	2669	2741	569	488.3	396.8	520022.4	913.8	6234.6	848.3	9836	16
10808	10808 (2019-03-10)60sec.agd	60	0	0		3/11/2019	Monday	1	5	5	5	80	284934	5	5	5	80	284934	437	182	89	0	0	61.72%	25.71%	12.57%	0.00%	0.00%	89	12.57%	6.4	439383	388315	226905	620.6	548.5	320.5	4992	3883	2801	620.6	548.5	320.5	628754.2	936.0	5974.2	888.1	11562	16.3
10808	10808 (2019-03-10)60sec.agd	60	0	0		3/12/2019	Tuesday	2	3	3	3	68	306769	3	3	3	68	306769	550	94	50	17	0	77.36%	13.22%	7.03%	2.39%	0.00%	67	9.42%	5.2	350502	200407	183220	493	281.9	257.7	8790	2654	3879	493	281.9	257.7	443378.2	661.2	9853.5	623.6	8851	12.4
10808	10808 (2019-03-10)60sec.agd	60	0	0		3/13/2019	Wednesday	3	0	0	0	0	0	0	0	0	0	0	693	240	14	0	0	73.18%	25.34%	1.48%	0.00%	0.00%	14	1.48%	0.7	155167	214014	219815	163.9	226	232.1	3944	3261	3340	163.9	226	232.1	343798.5	376.9	5831.5	363	4545	4.8
10808	10808 (2019-03-10)60sec.agd	60	0	0		3/14/2019	Thursday	4	5	5	5	78	255896	5	5	5	78	255896	478	195	107	0	0	61.28%	25.00%	13.72%	0.00%	0.00%	107	13.72%	7.1	481621	407481	439088	617.5	522.4	562.9	4791	3582	5326	617.5	522.4	562.9	768633.7	1018.7	7238.3	985.4	13708	17.6
10808	10808 (2019-03-10)60sec.agd	60	0	0		3/16/2019	Saturday	6	2	2	2	29	133472	2	2	2	29	133472	427	336	51	2	0	52.33%	41.18%	6.25%	0.25%	0.00%	53	6.50%	3.5	386956	358989	351718	474.2	439.9	431	5827	2829	2416	474.2	439.9	431	634282	840.8	6585.8	777.3	10073	12.3
11037	11037 (2019-09-15)60sec.agd	60	0	0		9/16/2019	Monday	1	0	0	0	0	0	0	0	0	0	0	629	270	24	0	0	68.15%	29.25%	2.60%	0.00%	0.00%	24	2.60%	1.5	218267	273142	336694	236.5	295.9	364.8	4217	3119	3319	236.5	295.9	364.8	485396.6	553.5	5566.8	525.9	5873	6.4
11037	11037 (2019-09-15)60sec.agd	60	0	0		9/17/2019	Tuesday	2	1	1	1	39	136877	1	1	1	39	136877	475	196	76	0	0	63.59%	26.24%	10.17%	0.00%	0.00%	76	10.17%	5.4	383368	411539	385469	513.2	550.9	516	5649	4374	4318	513.2	550.9	516	681851.7	951.6	7514.8	912.8	9241	12.4
11037	11037 (2019-09-15)60sec.agd	60	0	0		9/18/2019	Wednesday	3	1	1	1	43	231646	1	1	1	43	231646	533	235	62	18	0	62.85%	27.71%	7.31%	2.12%	0.00%	80	9.43%	5.3	507414	444774	443739	598.4	524.5	523.3	6872	4417	4750	598.4	524.5	523.3	807587.3	1016.9	7939.5	952.3	11633	13.7
11037	11037 (2019-09-15)60sec.agd	60	0	0		9/19/2019	Thursday	4	2	2	2	23	56016	2	2	2	23	56016	565	343	55	0	0	58.67%	35.62%	5.71%	0.00%	0.00%	55	5.71%	3.2	353207	439760	617292	366.8	456.7	641	4907	3845	5908	366.8	456.7	641	836177.9	909.1	7572.9	868.3	8972	9.3
11037	11037 (2019-09-15)60sec.agd	60	0	0		9/20/2019	Friday	5	0	0	0	0	0	0	0	0	0	0	714	259	33	1	0	70.90%	25.72%	3.28%	0.10%	0.00%	34	3.38%	1.9	240472	288766	304449	238.8	286.8	302.3	5809	3633	5406	238.8	286.8	302.3	483633.9	511.7	6423.7	480.3	6406	6.4
11037	11037 (2019-09-15)60sec.agd	60	0	0		9/21/2019	Saturday	6	0	0	0	0	0	0	0	0	0	0	667	200	38	2	0	73.54%	22.05%	4.19%	0.22%	0.00%	40	4.41%	2.5	268623	246587	268978	296.2	271.9	296.6	6344	3611	5395	296.2	271.9	296.6	453114.4	537.2	7359.1	499.6	6248	6.9
10300	10300 (2019-07-21)60sec.agd	60	0	0		7/22/2019	Monday	1	1	1	1	43	255018	1	1	1	43	255018	659	248	37	30	0	67.66%	25.46%	3.80%	3.08%	0.00%	67	6.88%	3.9	460474	218482	428417	472.8	224.3	439.9	7503	2051	4336	472.8	224.3	439.9	665816.7	756.4	8138.3	683.6	13090	13.4
10300	10300 (2019-07-21)60sec.agd	60	0	0		7/23/2019	Tuesday	2	1	1	1	11	70970	1	1	1	11	70970	637	313	17	10	0	65.20%	32.04%	1.74%	1.02%	0.00%	27	2.76%	1.6	308690	222209	444032	316	227.4	454.5	7340	3545	4942	316	227.4	454.5	584663	645.6	8534.6	598.4	9176	9.4
10300	10300 (2019-07-21)60sec.agd	60	0	0		7/24/2019	Wednesday	3	0	0	0	0	0	0	0	0	0	0	653	263	29	0	0	69.10%	27.83%	3.07%	0.00%	0.00%	29	3.07%	1.7	251131	203605	343609	265.7	215.5	363.6	4112	3377	3851	265.7	215.5	363.6	471793.3	536.9	5905.3	499.3	8474	9
10300	10300 (2019-07-21)60sec.agd	60	0	0		7/25/2019	Thursday	4	1	1	1	16	87297	1	1	1	16	87297	796	221	30	9	0	75.38%	20.93%	2.84%	0.85%	0.00%	39	3.69%	2.1	296030	227003	348471	280.3	215	330	7700	4596	3724	280.3	215	330	510486.2	530.0	8425.9	483.4	9043	8.6
10300	10300 (2019-07-21)60sec.agd	60	0	0		7/26/2019	Friday	5	0	0	0	0	0	0	0	0	0	0	553	419	16	0	0	55.97%	42.41%	1.62%	0.00%	0.00%	16	1.62%	0.9	291832	261952	532129	295.4	265.1	538.6	3251	1946	3496	295.4	265.1	538.6	661018.9	698.0	4997.5	669	9268	9.4
10300	10300 (2019-07-21)60sec.agd	60	0	0		7/27/2019	Saturday	6	4	4	4	225	756406	4	4	4	225	756406	417	146	230	0	0	52.59%	18.41%	29.00%	0.00%	0.00%	230	29.00%	14.4	870918	580277	1006250	1098.3	731.7	1268.9	5013	3433	5470	1098.3	731.7	1268.9	1451812.2	1870.1	7133.9	1830.8	28498	35.9
11000	11000 (2019-05-12)60sec.agd	60	0	0		5/12/2019	Sunday	7	0	0	0	0	0	0	0	0	0	0	452	256	7	0	0	63.22%	35.80%	0.98%	0.00%	0.00%	7	0.98%	0.5	133874	222808	261410	187.2	311.6	365.6	4690	3320	5519	187.2	311.6	365.6	368647.3	535.9	7967.3	515.6	3820	5.3
11000	11000 (2019-05-12)60sec.agd	60	0	0		5/13/2019	Monday	1	2	2	2	27	88860	2	2	2	27	88860	505	411	40	3	0	52.66%	42.86%	4.17%	0.31%	0.00%	43	4.48%	2.4	341686	581816	542178	356.3	606.7	565.4	7054	8409	4958	356.3	606.7	565.4	865572.7	953.3	10829.9	902.6	10850	11.3
11000	11000 (2019-05-12)60sec.agd	60	0	0		5/14/2019	Tuesday	2	0	0	0	0	0	0	0	0	0	0	396	336	0	0	0	54.10%	45.90%	0.00%	0.00%	0.00%	0	0.00%	0	148176	362604	309889	202.4	495.4	423.3	1913	2496	2342	202.4	495.4	423.3	499468.7	699.9	3252.7	682.3	5859	8
11000	11000 (2019-05-12)60sec.agd	60	0	0		5/15/2019	Wednesday	3	0	0	0	0	0	0	0	0	0	0	475	383	2	0	0	55.23%	44.53%	0.23%	0.00%	0.00%	2	0.23%	0.1	191017	464728	373237	222.1	540.4	434	2261	2580	2922	222.1	540.4	434	625911.7	747.8	4073.1	727.8	7283	8.5
11000	11000 (2019-05-12)60sec.agd	60	0	0		5/16/2019	Thursday	4	0	0	0	0	0	0	0	0	0	0	407	368	0	0	0	52.52%	47.48%	0.00%	0.00%	0.00%	0	0.00%	0	166205	357239	368539	214.5	461	475.5	1790	2327	3102	214.5	461	475.5	539504.2	720.1	3434.8	696.1	5703	7.4
11000	11000 (2019-05-12)60sec.agd	60	0	0		5/17/2019	Friday	5	0	0	0	0	0	0	0	0	0	0	472	290	1	0	0	61.86%	38.01%	0.13%	0.00%	0.00%	1	0.13%	0.1	167660	288618	341333	219.7	378.3	447.4	2156	1997	2815	219.7	378.3	447.4	477408	648.5	3345.2	625.7	5668	7.4
10131	10131 (2019-03-31)60sec.agd	60	0	0		4/1/2019	Monday	1	0	0	0	0	0	0	0	0	0	0	551	395	0	0	0	58.25%	41.75%	0.00%	0.00%	0.00%	0	0.00%	0	154240	282517	459598	163	298.6	485.8	1926	2183	3204	163	298.6	485.8	561102.6	623.8	3346.1	593.1	3972	4.2
10131	10131 (2019-03-31)60sec.agd	60	0	0		4/2/2019	Tuesday	2	0	0	0	0	0	0	0	0	0	0	551	259	0	0	0	68.02%	31.98%	0.00%	0.00%	0.00%	0	0.00%	0	111293	190989	321782	137.4	235.8	397.3	1565	2189	2453	137.4	235.8	397.3	390392.9	501.1	2945.3	482	2975	3.7
10131	10131 (2019-03-31)60sec.agd	60	0	0		4/3/2019	Wednesday	3	0	0	0	0	0	0	0	0	0	0	590	236	1	0	0	71.34%	28.54%	0.12%	0.00%	0.00%	1	0.12%	0.1	98189	168097	174798	118.7	203.3	211.4	2035	1863	2270	118.7	203.3	211.4	261633.4	330.0	3572.8	316.4	2410	2.9
10131	10131 (2019-03-31)60sec.agd	60	0	0		4/4/2019	Thursday	4	0	0	0	0	0	0	0	0	0	0	549	254	0	0	0	68.37%	31.63%	0.00%	0.00%	0.00%	0	0.00%	0	97869	197622	163312	121.9	246.1	203.4	1572	1843	1524	121.9	246.1	203.4	274415	356.8	2378.8	341.7	2490	3.1
10131	10131 (2019-03-31)60sec.agd	60	0	0		4/5/2019	Friday	5	0	0	0	0	0	0	0	0	0	0	531	281	1	0	0	65.31%	34.56%	0.12%	0.00%	0.00%	1	0.12%	0.1	99972	236732	196027	123	291.2	241.1	2522	2501	3238	123	291.2	241.1	323207.4	412.9	4806.3	397.5	2504	3.1
10131	10131 (2019-03-31)60sec.agd	60	0	0		4/6/2019	Saturday	6	0	0	0	0	0	0	0	0	0	0	664	230	0	0	0	74.27%	25.73%	0.00%	0.00%	0.00%	0	0.00%	0	95709	129155	246539	107.1	144.5	275.8	1646	1397	2068	107.1	144.5	275.8	294317.4	342.7	2442.7	329.2	2537	2.8
10783	10783 (2019-08-25)60sec.agd	60	0	0		8/26/2019	Monday	1	2	2	2	34	94145	2	2	2	34	94145	538	344	58	0	0	57.23%	36.60%	6.17%	0.00%	0.00%	58	6.17%	3.6	302812	438107	410865	322.1	466.1	437.1	3585	2388	3044	322.1	466.1	437.1	672638.8	791.8	4216.9	715.6	11945	12.7
10783	10783 (2019-08-25)60sec.agd	60	0	0		8/27/2019	Tuesday	2	1	1	1	13	30502	1	1	1	13	30502	373	378	49	0	0	46.63%	47.25%	6.13%	0.00%	0.00%	49	6.13%	3.5	304423	388773	381840	380.5	486	477.3	4484	1969	2367	380.5	486	477.3	624195.2	861.1	4932.4	780.2	12848	16.1
10783	10783 (2019-08-25)60sec.agd	60	0	0		8/28/2019	Wednesday	3	0	0	0	0	0	0	0	0	0	0	559	321	29	0	0	61.50%	35.31%	3.19%	0.00%	0.00%	29	3.19%	1.8	233624	390764	306896	257	429.9	337.6	3644	2596	3586	257	429.9	337.6	549055.4	645.5	4928.1	604	9241	10.2
10783	10783 (2019-08-25)60sec.agd	60	0	0		8/29/2019	Thursday	4	1	1	1	17	36578	1	1	1	17	36578	462	255	68	0	0	58.85%	32.48%	8.66%	0.00%	0.00%	68	8.66%	4.3	302147	385039	218584	384.9	490.5	278.5	3936	2360	3033	384.9	490.5	278.5	536028.7	748.5	4531.8	682.8	14670	18.7
10783	10783 (2019-08-25)60sec.agd	60	0	0		8/30/2019	Friday	5	0	0	0	0	0	0	0	0	0	0	402	380	4	0	0	51.15%	48.35%	0.51%	0.00%	0.00%	4	0.51%	0.3	190460	374681	419275	242.3	476.7	533.4	3337	3148	3136	242.3	476.7	533.4	593677	789.5	4762	755.3	6115	7.8
10783	10783 (2019-08-25)60sec.agd	60	0	0		8/31/2019	Saturday	6	0	0	0	0	0	0	0	0	0	0	629	291	0	0	0	68.37%	31.63%	0.00%	0.00%	0.00%	0	0.00%	0	106901	286986	228050	116.2	311.9	247.9	1877	1997	1882	116.2	311.9	247.9	381831.9	438.8	3153.5	415	3687	4
10220	10220 (2019-05-12)60sec.agd	60	0	0		5/13/2019	Monday	1	0	0	0	0	0	0	0	0	0	0	582	405	9	0	0	58.43%	40.66%	0.90%	0.00%	0.00%	9	0.90%	0.5	231153	469889	516057	232.1	471.8	518.1	2730	2900	3038	232.1	471.8	518.1	735215.8	776.1	3867.1	738.2	8580	8.6
10220	10220 (2019-05-12)60sec.agd	60	0	0		5/14/2019	Tuesday	2	0	0	0	0	0	0	0	0	0	0	655	411	7	0	0	61.04%	38.30%	0.65%	0.00%	0.00%	7	0.65%	0.4	219165	450397	589089	204.3	419.8	549	4056	3762	4441	204.3	419.8	549	773250.7	744.9	6005.6	720.6	7292	6.8
10220	10220 (2019-05-12)60sec.agd	60	0	0		5/15/2019	Wednesday	3	0	0	0	0	0	0	0	0	0	0	482	461	4	0	0	50.90%	48.68%	0.42%	0.00%	0.00%	4	0.42%	0.2	288207	552424	573295	304.3	583.3	605.4	2422	2690	2740	304.3	583.3	605.4	846701.1	927.5	3827.8	894.1	10493	11.1
10220	10220 (2019-05-12)60sec.agd	60	0	0		5/16/2019	Thursday	4	0	0	0	0	0	0	0	0	0	0	550	413	7	0	0	56.70%	42.58%	0.72%	0.00%	0.00%	7	0.72%	0.4	246192	408822	549625	253.8	421.5	566.6	2442	2669	4180	253.8	421.5	566.6	727896.7	776.1	4843	750.4	7068	7.3
10220	10220 (2019-05-12)60sec.agd	60	0	0		5/17/2019	Friday	5	0	0	0	0	0	0	0	0	0	0	652	378	7	0	0	62.87%	36.45%	0.68%	0.00%	0.00%	7	0.68%	0.4	242429	380079	444566	233.8	366.5	428.7	2439	2308	2921	233.8	366.5	428.7	633143.6	634.1	3708.2	610.6	7318	7.1
10220	10220 (2019-05-12)60sec.agd	60	0	0		5/18/2019	Saturday	6	0	0	0	0	0	0	0	0	0	0	570	379	2	0	0	59.94%	39.85%	0.21%	0.00%	0.00%	2	0.21%	0.1	190112	422050	426076	199.9	443.8	448	2425	3674	3148	199.9	443.8	448	629134	695.0	5073.2	661.5	5523	5.8
11006	11006 (2019-05-19)60sec.agd	60	0	0		5/20/2019	Monday	1	2	2	2	25	85655	2	2	2	25	85655	370	443	51	1	0	42.77%	51.21%	5.90%	0.12%	0.00%	52	6.01%	3.5	408132	384347	604203	471.8	444.3	698.5	5734	4887	5669	471.8	444.3	698.5	824230.3	998.9	7667.3	952.9	12697	14.7
11006	11006 (2019-05-19)60sec.agd	60	0	0		5/21/2019	Tuesday	2	4	4	4	61	246772	4	4	4	61	246772	344	501	98	16	0	35.87%	52.24%	10.22%	1.67%	0.00%	114	11.89%	6.7	707382	607848	718497	737.6	633.8	749.2	6647	3169	3138	737.6	633.8	749.2	1177330.2	1314.7	7169.9	1227.7	17607	18.4
11006	11006 (2019-05-19)60sec.agd	60	0	0		5/22/2019	Wednesday	3	1	1	1	16	92712	1	1	1	16	92712	380	491	29	13	0	41.62%	53.78%	3.18%	1.42%	0.00%	42	4.60%	2.6	424623	431493	704002	465.1	472.6	771.1	6647	3667	3422	465.1	472.6	771.1	928498.6	1077.5	7503.8	1017	12001	13.1
11006	11006 (2019-05-19)60sec.agd	60	0	0		5/23/2019	Thursday	4	0	0	0	0	0	0	0	0	0	0	310	614	29	0	0	32.53%	64.43%	3.04%	0.00%	0.00%	29	3.04%	1.7	371580	513509	739934	389.9	538.8	776.4	3725	2687	4407	389.9	538.8	776.4	974302.6	1066.1	5960.9	1022.4	10054	10.5
11006	11006 (2019-05-19)60sec.agd	60	0	0		5/24/2019	Friday	5	1	1	1	17	83505	1	1	1	17	83505	437	532	29	3	0	43.66%	53.15%	2.90%	0.30%	0.00%	32	3.20%	1.8	368029	404897	599389	367.7	404.5	598.8	6074	2672	4043	367.7	404.5	598.8	811575.1	860.7	7299.2	810.8	9766	9.8
11006	11006 (2019-05-19)60sec.agd	60	0	0		5/25/2019	Saturday	6	1	1	1	10	24803	1	1	1	10	24803	401	435	35	0	0	46.04%	49.94%	4.02%	0.00%	0.00%	35	4.02%	2.3	359436	380379	570678	412.7	436.7	655.2	4457	2893	3744	412.7	436.7	655.2	774309.9	926.0	5399.6	889	9560	11
10708	10708 (2019-06-30)60sec.agd	60	0	0		7/1/2019	Monday	1	3	3	3	50	171210	3	3	3	50	171210	679	204	70	0	0	71.25%	21.41%	7.35%	0.00%	0.00%	70	7.35%	3.9	340662	306591	338877	357.5	321.7	355.6	5329	3016	4462	357.5	321.7	355.6	569987.9	664.0	6207.9	598.1	13080	13.7
10708	10708 (2019-06-30)60sec.agd	60	0	0		7/2/2019	Tuesday	2	2	2	2	28	81290	2	2	2	28	81290	650	152	43	0	0	76.92%	17.99%	5.09%	0.00%	0.00%	43	5.09%	2.9	199223	202718	211635	235.8	239.9	250.5	3571	2872	4123	235.8	239.9	250.5	354363.9	464.6	5412.5	419.4	8254	9.8
10708	10708 (2019-06-30)60sec.agd	60	0	0		7/3/2019	Wednesday	3	1	1	1	26	80022	1	1	1	26	80022	660	187	38	0	0	74.58%	21.13%	4.29%	0.00%	0.00%	38	4.29%	2.2	215594	208343	253486	243.6	235.4	286.4	4223	2768	2949	243.6	235.4	286.4	392610.2	485.7	4973	443.6	8543	9.7
10708	10708 (2019-06-30)60sec.agd	60	0	0		7/4/2019	Thursday	4	4	4	4	75	225121	4	4	4	75	225121	589	206	110	0	0	65.08%	22.76%	12.15%	0.00%	0.00%	110	12.15%	6.9	420419	408875	332983	464.6	451.8	367.9	4802	3844	5790	464.6	451.8	367.9	674395	808.8	7715.7	745.2	17030	18.8
10708	10708 (2019-06-30)60sec.agd	60	0	0		7/5/2019	Friday	5	1	1	1	11	38795	1	1	1	11	38795	660	174	31	0	0	76.30%	20.12%	3.58%	0.00%	0.00%	31	3.58%	1.8	184834	231234	228382	213.7	267.3	264	3945	3071	2450	213.7	267.3	264	373886.5	472.5	4973	432.2	7434	8.6
10708	10708 (2019-06-30)60sec.agd	60	0	0		7/6/2019	Saturday	6	2	2	2	22	61989	2	2	2	22	61989	565	170	68	0	0	70.36%	21.17%	8.47%	0.00%	0.00%	68	8.47%	4.5	299117	297056	298079	372.5	369.9	371.2	4213	3021	2528	372.5	369.9	371.2	516298.7	708.2	5429.9	643	12473	15.5
10633	10633 (2019-05-26)60sec.agd	60	0	0		5/27/2019	Monday	1	0	0	0	0	0	0	0	0	0	0	422	186	9	0	0	68.40%	30.15%	1.46%	0.00%	0.00%	9	1.46%	0.8	118819	177802	218381	192.6	288.2	353.9	2396	2227	2947	192.6	288.2	353.9	305649.7	528.8	4063.4	495.4	4006	6.5
10633	10633 (2019-05-26)60sec.agd	60	0	0		5/28/2019	Tuesday	2	1	1	1	11	28715	1	1	1	11	28715	422	332	32	0	0	53.69%	42.24%	4.07%	0.00%	0.00%	32	4.07%	2.3	262107	330954	355952	333.5	421.1	452.9	2901	2537	2977	333.5	421.1	452.9	552206.9	744.5	4503.9	702.6	9956	12.7
10633	10633 (2019-05-26)60sec.agd	60	0	0		5/29/2019	Wednesday	3	0	0	0	0	0	0	0	0	0	0	506	391	0	0	0	56.41%	43.59%	0.00%	0.00%	0.00%	0	0.00%	0	179619	263557	305323	200.2	293.8	340.4	1939	2478	2630	200.2	293.8	340.4	441528.5	534.5	3665.5	492.2	5386	6
10633	10633 (2019-05-26)60sec.agd	60	0	0		5/30/2019	Thursday	4	0	0	0	0	0	0	0	0	0	0	581	295	0	0	0	66.32%	33.68%	0.00%	0.00%	0.00%	0	0.00%	0	108851	284887	355082	124.3	325.2	405.3	1945	2103	2174	124.3	325.2	405.3	468073	556.6	3315.8	534.3	4255	4.9
10633	10633 (2019-05-26)60sec.agd	60	0	0		5/31/2019	Friday	5	0	0	0	0	0	0	0	0	0	0	439	333	6	0	0	56.43%	42.80%	0.77%	0.00%	0.00%	6	0.77%	0.4	157139	234444	378782	202	301.3	486.9	2519	2153	2604	202	301.3	486.9	472369	631.7	3526.2	607.2	4907	6.3
10633	10633 (2019-05-26)60sec.agd	60	0	0		6/1/2019	Saturday	6	0	0	0	0	0	0	0	0	0	0	572	267	3	0	0	67.93%	31.71%	0.36%	0.00%	0.00%	3	0.36%	0.2	134841	190130	259973	160.1	225.8	308.8	2670	2996	3253	160.1	225.8	308.8	349166.8	434.1	4867.2	414.7	3789	4.5
10223	10223 (2019-05-12)60sec.agd	60	0	0		5/13/2019	Monday	1	0	0	0	0	0	0	0	0	0	0	453	269	6	0	0	62.23%	36.95%	0.82%	0.00%	0.00%	6	0.82%	0.4	169274	275651	231478	232.5	378.6	318	2830	2505	2268	232.5	378.6	318	397767.8	572.5	3648.4	546.4	4176	5.7
10223	10223 (2019-05-12)60sec.agd	60	0	0		5/14/2019	Tuesday	2	0	0	0	0	0	0	0	0	0	0	533	334	23	0	0	59.89%	37.53%	2.58%	0.00%	0.00%	23	2.58%	1.4	236725	408858	285246	266	459.4	320.5	3888	3014	3724	266	459.4	320.5	551877.6	663.5	4979.2	620.1	7666	8.6
10223	10223 (2019-05-12)60sec.agd	60	0	0		5/15/2019	Wednesday	3	0	0	0	0	0	0	0	0	0	0	640	316	12	0	0	66.12%	32.64%	1.24%	0.00%	0.00%	12	1.24%	0.7	199185	358482	262204	205.8	370.3	270.9	2952	2949	3622	205.8	370.3	270.9	486759.6	529.4	4771.7	502.9	4903	5.1
10223	10223 (2019-05-12)60sec.agd	60	0	0		5/16/2019	Thursday	4	0	0	0	0	0	0	0	0	0	0	682	243	0	0	0	73.73%	26.27%	0.00%	0.00%	0.00%	0	0.00%	0	109665	216261	161782	118.6	233.8	174.9	1950	2863	2628	118.6	233.8	174.9	291493.8	332.1	4186.5	315.1	2926	3.2
10223	10223 (2019-05-12)60sec.agd	60	0	0		5/17/2019	Friday	5	0	0	0	0	0	0	0	0	0	0	885	392	3	0	0	69.14%	30.63%	0.23%	0.00%	0.00%	3	0.23%	0.1	183668	325173	350406	143.5	254	273.8	3702	3491	4761	143.5	254	273.8	512109.1	418.3	6968.4	400.1	4880	3.8
10223	10223 (2019-05-12)60sec.agd	60	0	0		5/18/2019	Saturday	6	0	0	0	0	0	0	0	0	0	0	436	290	1	0	0	59.97%	39.89%	0.14%	0.00%	0.00%	1	0.14%	0.1	154857	343681	195949	213	472.7	269.5	1983	2853	3272	213	472.7	269.5	424845.1	604.4	4632.4	584.4	4791	6.6
10249	10249 (2019-06-02)60sec.agd	60	0	0		6/3/2019	Monday	1	0	0	0	0	0	0	0	0	0	0	353	351	0	0	0	50.14%	49.86%	0.00%	0.00%	0.00%	0	0.00%	0	145952	139306	419831	207.3	197.9	596.4	1404	1346	2828	207.3	197.9	596.4	465796.3	683.0	3347.8	661.6	3616	5.1
10249	10249 (2019-06-02)60sec.agd	60	0	0		6/4/2019	Tuesday	2	0	0	0	0	0	0	0	0	0	0	433	209	0	0	0	67.45%	32.55%	0.00%	0.00%	0.00%	0	0.00%	0	86026	105446	260699	134	164.2	406.1	1881	1810	2629	134	164.2	406.1	294080.4	483.5	3558.6	458.1	3203	5
10249	10249 (2019-06-02)60sec.agd	60	0	0		6/5/2019	Wednesday	3	0	0	0	0	0	0	0	0	0	0	636	160	0	0	0	79.90%	20.10%	0.00%	0.00%	0.00%	0	0.00%	0	54013	68291	212284	67.9	85.8	266.7	1912	2262	2430	67.9	85.8	266.7	229446.2	303.9	3831.1	288.2	1235	1.6
10249	10249 (2019-06-02)60sec.agd	60	0	0		6/6/2019	Thursday	4	0	0	0	0	0	0	0	0	0	0	728	159	0	0	0	82.07%	17.93%	0.00%	0.00%	0.00%	0	0.00%	0	75334	97661	149412	84.9	110.1	168.4	1788	1679	1979	84.9	110.1	168.4	193744.2	235.5	2916.2	218.4	1768	2
10249	10249 (2019-06-02)60sec.agd	60	0	0		6/7/2019	Friday	5	0	0	0	0	0	0	0	0	0	0	863	191	0	0	0	81.88%	18.12%	0.00%	0.00%	0.00%	0	0.00%	0	82771	152275	186867	78.5	144.5	177.3	1780	1699	1682	78.5	144.5	177.3	254868.6	254.6	2868.8	241.8	3423	3.2
10249	10249 (2019-06-02)60sec.agd	60	0	0		6/8/2019	Saturday	6	0	0	0	0	0	0	0	0	0	0	604	160	0	0	0	79.06%	20.94%	0.00%	0.00%	0.00%	0	0.00%	0	58191	99753	146457	76.2	130.6	191.7	1462	1516	1718	76.2	130.6	191.7	186511.4	268.9	2490	244.1	1556	2
10625	10625 (2019-05-19)60sec.agd	60	0	0		5/20/2019	Monday	1	0	0	0	0	0	0	0	0	0	0	530	213	6	0	0	70.76%	28.44%	0.80%	0.00%	0.00%	6	0.80%	0.4	125547	155689	238475	167.6	207.9	318.4	2657	2210	2362	167.6	207.9	318.4	311241.8	444.7	3721.4	415.5	4444	5.9
10625	10625 (2019-05-19)60sec.agd	60	0	0		5/21/2019	Tuesday	2	0	0	0	0	0	0	0	0	0	0	426	257	7	0	0	61.74%	37.25%	1.01%	0.00%	0.00%	7	1.01%	0.5	119094	174568	321559	172.6	253	466	2662	2117	2783	172.6	253	466	384782.5	589.2	3606.8	557.7	3737	5.4
10625	10625 (2019-05-19)60sec.agd	60	0	0		5/22/2019	Wednesday	3	0	0	0	0	0	0	0	0	0	0	523	259	6	0	0	66.37%	32.87%	0.76%	0.00%	0.00%	6	0.76%	0.4	119882	223521	294272	152.1	283.7	373.4	4207	4519	6755	152.1	283.7	373.4	388496.3	521.3	8630.4	493	3233	4.1
10625	10625 (2019-05-19)60sec.agd	60	0	0		5/23/2019	Thursday	4	0	0	0	0	0	0	0	0	0	0	327	490	31	0	0	38.56%	57.78%	3.66%	0.00%	0.00%	31	3.66%	2.1	387693	249591	483031	457.2	294.3	569.6	4939	1934	3002	457.2	294.3	569.6	667772.8	843.9	5808.9	787.5	7881	9.3
10625	10625 (2019-05-19)60sec.agd	60	0	0		5/24/2019	Friday	5	1	1	1	12	27959	1	1	1	12	27959	256	371	63	0	0	37.10%	53.77%	9.13%	0.00%	0.00%	63	9.13%	4.8	466352	287097	350883	675.9	416.1	508.5	4184	2317	2517	675.9	416.1	508.5	650405.8	998.6	4596.1	942.6	7611	11
10625	10625 (2019-05-19)60sec.agd	60	0	0		5/25/2019	Saturday	6	0	0	0	0	0	0	0	0	0	0	478	433	34	2	0	50.48%	45.72%	3.59%	0.21%	0.00%	36	3.80%	2.3	348686	327437	448052	368.2	345.8	473.1	9186	2731	2942	368.2	345.8	473.1	655398.7	750.3	9623.6	692.1	7639	8.1
10532	10532 (2019-10-06)60sec.agd	60	0	0		10/7/2019	Monday	1	0	0	0	0	0	0	0	0	0	0	428	426	3	0	0	49.94%	49.71%	0.35%	0.00%	0.00%	3	0.35%	0.2	208034	367307	368101	242.7	428.6	429.5	3172	2728	2015	242.7	428.6	429.5	560081.2	687.0	4202.2	653.5	7517	8.8
10532	10532 (2019-10-06)60sec.agd	60	0	0		10/8/2019	Tuesday	2	0	0	0	0	0	0	0	0	0	0	466	411	3	0	0	52.95%	46.70%	0.34%	0.00%	0.00%	3	0.34%	0.2	177355	299740	390616	201.5	340.6	443.9	2696	2033	2087	201.5	340.6	443.9	523335.2	622.4	3435.1	594.7	5894	6.7
10532	10532 (2019-10-06)60sec.agd	60	0	0		10/9/2019	Wednesday	3	0	0	0	0	0	0	0	0	0	0	464	417	3	0	0	52.49%	47.17%	0.34%	0.00%	0.00%	3	0.34%	0.2	173566	326876	390305	196.3	369.8	441.5	2196	1711	2174	196.3	369.8	441.5	537876.4	631.8	3058.3	608.5	6702	7.6
10532	10532 (2019-10-06)60sec.agd	60	0	0		10/10/2019	Thursday	4	0	0	0	0	0	0	0	0	0	0	420	464	0	0	0	47.51%	52.49%	0.00%	0.00%	0.00%	0	0.00%	0	175307	359855	396070	198.3	407.1	448	1621	2515	2396	198.3	407.1	448	563116	657.8	3833.2	637	6263	7.1
10532	10532 (2019-10-06)60sec.agd	60	0	0		10/11/2019	Friday	5	0	0	0	0	0	0	0	0	0	0	464	400	0	0	0	53.70%	46.30%	0.00%	0.00%	0.00%	0	0.00%	0	159595	325991	372202	184.7	377.3	430.8	1660	1804	1949	184.7	377.3	430.8	519879.8	623.6	2808.6	601.7	6299	7.3
10532	10532 (2019-10-06)60sec.agd	60	0	0		10/12/2019	Saturday	6	0	0	0	0	0	0	0	0	0	0	473	392	4	0	0	54.43%	45.11%	0.46%	0.00%	0.00%	4	0.46%	0.3	188517	333343	334351	216.9	383.6	384.8	2795	2338	1916	216.9	383.6	384.8	508376.6	612.0	3677.4	585	7787	9
10651	10651 (2019-08-11)60sec.agd	60	0	0		8/12/2019	Monday	1	1	1	1	16	32998	1	1	1	16	32998	554	467	25	0	0	52.96%	44.65%	2.39%	0.00%	0.00%	25	2.39%	1.3	309062	348936	375184	295.5	333.6	358.7	3193	3128	2507	295.5	333.6	358.7	598363.3	603.9	4314.5	572	6290	6
10651	10651 (2019-08-11)60sec.agd	60	0	0		8/13/2019	Tuesday	2	1	1	1	40	137830	1	1	1	40	137830	508	368	52	1	0	54.68%	39.61%	5.60%	0.11%	0.00%	53	5.71%	3.1	373900	370579	480917	402.5	398.9	517.7	6484	4610	4667	402.5	398.9	517.7	713029.6	822.2	7503	767.5	10672	11.5
10651	10651 (2019-08-11)60sec.agd	60	0	0		8/14/2019	Wednesday	3	1	1	1	25	68895	1	1	1	25	68895	476	361	34	0	0	54.65%	41.45%	3.90%	0.00%	0.00%	34	3.90%	2.1	299974	403476	378746	344.4	463.2	434.8	3492	3663	2545	344.4	463.2	434.8	629464.7	767.6	5256.2	722.7	8031	9.2
10651	10651 (2019-08-11)60sec.agd	60	0	0		8/15/2019	Thursday	4	0	0	0	0	0	0	0	0	0	0	448	490	21	0	0	46.72%	51.09%	2.19%	0.00%	0.00%	21	2.19%	1.2	361689	320397	442476	377.2	334.1	461.4	2959	2969	3096	377.2	334.1	461.4	655178	718.0	4731.3	683.2	6545	6.8
10651	10651 (2019-08-11)60sec.agd	60	0	0		8/16/2019	Friday	5	0	0	0	0	0	0	0	0	0	0	506	432	8	0	0	53.49%	45.67%	0.85%	0.00%	0.00%	8	0.85%	0.5	248216	344767	305894	262.4	364.4	323.4	3423	3033	2063	262.4	364.4	323.4	523494.6	586.0	4612.6	553.4	5901	6.2
10651	10651 (2019-08-11)60sec.agd	60	0	0		8/17/2019	Saturday	6	1	1	1	31	90517	1	1	1	31	90517	314	370	56	0	0	42.43%	50.00%	7.57%	0.00%	0.00%	56	7.57%	3.7	372448	433272	292956	503.3	585.5	395.9	3676	4198	2500	503.3	585.5	395.9	642078.9	926.7	5264.1	867.7	9831	13.3
10623	10623 (2019-05-19)60sec.agd	60	0	0		5/20/2019	Monday	1	0	0	0	0	0	0	0	0	0	0	389	406	21	0	0	47.67%	49.75%	2.57%	0.00%	0.00%	21	2.57%	1.3	341106	470281	509541	418	576.3	624.4	2798	3661	4110	418	576.3	624.4	772754.5	984.6	4848.8	947	8227	10.1
10623	10623 (2019-05-19)60sec.agd	60	0	0		5/21/2019	Tuesday	2	0	0	0	0	0	0	0	0	0	0	420	446	9	0	0	48.00%	50.97%	1.03%	0.00%	0.00%	9	1.03%	0.6	278545	482641	446898	318.3	551.6	510.7	3128	3275	4278	318.3	551.6	510.7	714316.1	850.9	4328.4	816.4	7679	8.8
10623	10623 (2019-05-19)60sec.agd	60	0	0		5/22/2019	Wednesday	3	0	0	0	0	0	0	0	0	0	0	449	387	6	0	0	53.33%	45.96%	0.71%	0.00%	0.00%	6	0.71%	0.4	216028	466804	282414	256.6	554.4	335.4	2602	2842	3228	256.6	554.4	335.4	586797.9	724.1	4863.9	696.9	6256	7.4
10623	10623 (2019-05-19)60sec.agd	60	0	0		5/23/2019	Thursday	4	0	0	0	0	0	0	0	0	0	0	514	349	4	0	0	59.28%	40.25%	0.46%	0.00%	0.00%	4	0.46%	0.3	229824	397277	377491	265.1	458.2	435.4	2320	2958	2922	265.1	458.2	435.4	594262.2	709.1	4554	685.4	6104	7
10623	10623 (2019-05-19)60sec.agd	60	0	0		5/24/2019	Friday	5	0	0	0	0	0	0	0	0	0	0	313	403	19	0	0	42.59%	54.83%	2.59%	0.00%	0.00%	19	2.59%	1.5	349378	484534	361826	475.3	659.2	492.3	3170	3372	2648	475.3	659.2	492.3	698395.5	984.0	4560.2	950.2	8013	10.9
10623	10623 (2019-05-19)60sec.agd	60	0	0		5/25/2019	Saturday	6	2	2	2	22	52694	2	2	2	22	52694	538	344	51	0	0	57.66%	36.87%	5.47%	0.00%	0.00%	51	5.47%	3	386632	545252	419204	414.4	584.4	449.3	3704	3530	2168	414.4	584.4	449.3	788996.9	878.7	5467.2	845.7	14318	15.3
10714	10714 (2019-06-30)60sec.agd	60	0	0		7/1/2019	Monday	1	0	0	0	0	0	0	0	0	0	0	632	248	1	0	0	71.74%	28.15%	0.11%	0.00%	0.00%	1	0.11%	0.1	91452	252337	279254	103.8	286.4	317	3137	3606	3289	103.8	286.4	317	387324.4	455.2	5801.9	439.6	3857	4.4
10714	10714 (2019-06-30)60sec.agd	60	0	0		7/2/2019	Tuesday	2	0	0	0	0	0	0	0	0	0	0	658	270	0	0	0	70.91%	29.09%	0.00%	0.00%	0.00%	0	0.00%	0	86882	253965	269433	93.6	273.7	290.3	1651	2163	2279	93.6	273.7	290.3	380316.8	426.8	3242.4	409.8	3617	3.9
10714	10714 (2019-06-30)60sec.agd	60	0	0		7/3/2019	Wednesday	3	0	0	0	0	0	0	0	0	0	0	595	291	1	0	0	67.08%	32.81%	0.11%	0.00%	0.00%	1	0.11%	0.1	134101	317304	274790	151.2	357.7	309.8	1960	3939	3790	151.2	357.7	309.8	440652.3	519.9	5751.2	496.8	5427	6.1
10714	10714 (2019-06-30)60sec.agd	60	0	0		7/4/2019	Thursday	4	0	0	0	0	0	0	0	0	0	0	511	252	2	0	0	66.80%	32.94%	0.26%	0.00%	0.00%	2	0.26%	0.1	81764	258383	222655	106.9	337.8	291.1	2686	2708	2463	106.9	337.8	291.1	350745.5	478.8	4292.7	458.5	3720	4.9
10714	10714 (2019-06-30)60sec.agd	60	0	0		7/5/2019	Friday	5	0	0	0	0	0	0	0	0	0	0	659	290	10	0	0	68.72%	30.24%	1.04%	0.00%	0.00%	10	1.04%	0.6	138434	333899	319949	144.4	348.2	333.6	3485	4943	3615	144.4	348.2	333.6	482721.3	531.7	6341.8	503.4	5498	5.7
10714	10714 (2019-06-30)60sec.agd	60	0	0		7/6/2019	Saturday	6	0	0	0	0	0	0	0	0	0	0	527	238	4	0	0	68.53%	30.95%	0.52%	0.00%	0.00%	4	0.52%	0.3	95783	204958	294070	124.6	266.5	382.4	2642	2653	3726	124.6	266.5	382.4	371024.7	511.4	4627.1	482.5	3335	4.3
10202	10202 (2019-03-24)60sec.agd	60	0	0		3/25/2019	Monday	1	0	0	0	0	0	0	0	0	0	0	665	194	7	0	0	76.79%	22.40%	0.81%	0.00%	0.00%	7	0.81%	0.4	97154	176997	162618	112.2	204.4	187.8	3199	4602	2609	112.2	204.4	187.8	259251.7	325.5	6028.7	299.4	2881	3.3
10202	10202 (2019-03-24)60sec.agd	60	0	0		3/26/2019	Tuesday	2	0	0	0	0	0	0	0	0	0	0	414	210	0	0	0	66.35%	33.65%	0.00%	0.00%	0.00%	0	0.00%	0	73731	209436	134430	118.2	335.6	215.4	1421	2435	2404	118.2	335.6	215.4	259559.5	440.9	3647.9	416	2303	3.7
10202	10202 (2019-03-24)60sec.agd	60	0	0		3/27/2019	Wednesday	3	0	0	0	0	0	0	0	0	0	0	521	233	2	0	0	68.92%	30.82%	0.26%	0.00%	0.00%	2	0.26%	0.2	144061	240207	154952	190.6	317.7	205	3147	2891	4000	190.6	317.7	205	320098.6	440.7	5633.5	423.4	4842	6.4
10202	10202 (2019-03-24)60sec.agd	60	0	0		3/28/2019	Thursday	4	0	0	0	0	0	0	0	0	0	0	505	237	2	0	0	67.88%	31.85%	0.27%	0.00%	0.00%	2	0.27%	0.1	108668	214516	151454	146.1	288.3	203.6	2459	2266	1919	146.1	288.3	203.6	284190.4	402.6	3333.4	382	3175	4.3
10202	10202 (2019-03-24)60sec.agd	60	0	0		3/29/2019	Friday	5	0	0	0	0	0	0	0	0	0	0	534	234	3	0	0	69.26%	30.35%	0.39%	0.00%	0.00%	3	0.39%	0.2	111785	257575	139494	145	334.1	180.9	2438	2985	1615	145	334.1	180.9	313527.3	425.8	3818.3	406.7	4084	5.3
10202	10202 (2019-03-24)60sec.agd	60	0	0		3/30/2019	Saturday	6	0	0	0	0	0	0	0	0	0	0	439	244	0	0	0	64.28%	35.72%	0.00%	0.00%	0.00%	0	0.00%	0	82509	222833	138260	120.8	326.3	202.4	1573	1807	1924	120.8	326.3	202.4	274914.7	420.4	2790.9	402.5	2407	3.5
10591	10591 (2019-06-02)60sec.agd	60	0	0		6/3/2019	Monday	1	0	0	0	0	0	0	0	0	0	0	371	435	1	0	0	45.97%	53.90%	0.12%	0.00%	0.00%	1	0.12%	0.1	259410	579526	615729	321.4	718.1	763	2319	3341	3671	321.4	718.1	763	884458.1	1125.4	4581.5	1096	7524	9.3
10591	10591 (2019-06-02)60sec.agd	60	0	0		6/4/2019	Tuesday	2	0	0	0	0	0	0	0	0	0	0	278	548	4	0	0	33.49%	66.02%	0.48%	0.00%	0.00%	4	0.48%	0.3	351080	648114	745624	423	780.9	898.3	2281	3094	4138	423	780.9	898.3	1048457.9	1302.1	4529.7	1263.2	9685	11.7
10591	10591 (2019-06-02)60sec.agd	60	0	0		6/5/2019	Wednesday	3	0	0	0	0	0	0	0	0	0	0	256	380	0	0	0	40.25%	59.75%	0.00%	0.00%	0.00%	0	0.00%	0	216837	337805	498413	340.9	531.1	783.7	1773	2395	3815	340.9	531.1	783.7	639957.8	1039.5	4201	1006.2	6053	9.5
10591	10591 (2019-06-02)60sec.agd	60	0	0		6/6/2019	Thursday	4	0	0	0	0	0	0	0	0	0	0	475	525	0	0	0	47.50%	52.50%	0.00%	0.00%	0.00%	0	0.00%	0	289540	537669	752212	289.5	537.7	752.2	1876	2880	3366	289.5	537.7	752.2	968888.2	997.1	4286.1	968.9	8425	8.4
10591	10591 (2019-06-02)60sec.agd	60	0	0		6/7/2019	Friday	5	0	0	0	0	0	0	0	0	0	0	347	458	2	0	0	43.00%	56.75%	0.25%	0.00%	0.00%	2	0.25%	0.1	283400	585754	691287	351.2	725.8	856.6	2068	3245	3901	351.2	725.8	856.6	949368.8	1208.7	4587.4	1176.4	9004	11.2
10591	10591 (2019-06-02)60sec.agd	60	0	0		6/8/2019	Saturday	6	0	0	0	0	0	0	0	0	0	0	402	478	2	0	0	45.58%	54.20%	0.23%	0.00%	0.00%	2	0.23%	0.1	256500	489668	668677	290.8	555.2	758.1	2107	2622	3667	290.8	555.2	758.1	867580.5	1014.6	4300.9	983.7	7888	8.9
10069	10069 (2019-03-10)60sec.agd	60	0	0		3/11/2019	Monday	1	0	0	0	0	0	0	0	0	0	0	476	335	54	0	0	55.03%	38.73%	6.24%	0.00%	0.00%	54	6.24%	3.6	343424	375429	368345	397	434	425.8	4295	7300	4629	397	434	425.8	628144.1	767.2	8488.8	726.2	10764	12.4
10069	10069 (2019-03-10)60sec.agd	60	0	0		3/12/2019	Tuesday	2	2	2	2	28	68839	2	2	2	28	68839	318	279	41	0	0	49.84%	43.73%	6.43%	0.00%	0.00%	41	6.43%	3.7	273499	301623	378468	428.7	472.8	593.2	3808	2399	3378	428.7	472.8	593.2	555892.2	911.7	5295.3	871.3	7692	12.1
10069	10069 (2019-03-10)60sec.agd	60	0	0		3/13/2019	Wednesday	3	3	3	3	32	87388	3	3	3	32	87388	518	281	69	0	0	59.68%	32.37%	7.95%	0.00%	0.00%	69	7.95%	4.3	332441	322341	386201	383	371.4	444.9	3190	2376	3068	383	371.4	444.9	602969.3	747.2	4421.8	694.7	11732	13.5
10069	10069 (2019-03-10)60sec.agd	60	0	0		3/14/2019	Thursday	4	0	0	0	0	0	0	0	0	0	0	347	259	17	0	0	55.70%	41.57%	2.73%	0.00%	0.00%	17	2.73%	1.5	200786	229805	270705	322.3	368.9	434.5	2860	2316	2530	322.3	368.9	434.5	407929.6	694.9	3793.9	654.8	6463	10.4
10069	10069 (2019-03-10)60sec.agd	60	0	0		3/15/2019	Friday	5	2	2	2	35	122732	2	2	2	35	122732	475	310	65	5	0	55.56%	36.26%	7.60%	0.58%	0.00%	70	8.19%	4.4	436552	417021	438375	510.6	487.7	512.7	8163	6600	6846	510.6	487.7	512.7	746094.4	907.6	10448.6	872.6	10870	12.7
10069	10069 (2019-03-10)60sec.agd	60	0	0		3/16/2019	Saturday	6	1	1	1	11	33682	1	1	1	11	33682	421	200	16	0	0	66.09%	31.40%	2.51%	0.00%	0.00%	16	2.51%	1.3	157638	190210	190907	247.5	298.6	299.7	3569	2621	3309	247.5	298.6	299.7	312210	525.0	4463.1	490.1	4904	7.7
10167	10167 (2019-04-28)60sec.agd	60	0	0		4/29/2019	Monday	1	1	1	1	19	50159	1	1	1	19	50159	469	426	72	0	0	48.50%	44.05%	7.45%	0.00%	0.00%	72	7.45%	4.2	469510	320687	485036	485.5	331.6	501.6	4769	2423	2483	485.5	331.6	501.6	747355.1	824.0	5072.6	772.9	10635	11
10167	10167 (2019-04-28)60sec.agd	60	0	0		4/30/2019	Tuesday	2	2	2	2	41	110897	2	2	2	41	110897	355	443	55	0	0	41.62%	51.93%	6.45%	0.00%	0.00%	55	6.45%	3.4	431629	420787	586752	506	493.3	687.9	3405	2377	2993	506	493.3	687.9	841215.3	1046.0	4585.8	986.2	13541	15.9
10167	10167 (2019-04-28)60sec.agd	60	0	0		5/1/2019	Wednesday	3	2	2	2	33	85717	2	2	2	33	85717	392	475	44	0	0	43.03%	52.14%	4.83%	0.00%	0.00%	44	4.83%	2.8	395865	337040	502696	434.5	370	551.8	3311	2110	4035	434.5	370	551.8	723193.1	837.4	5133.2	793.8	8684	9.5
10167	10167 (2019-04-28)60sec.agd	60	0	0		5/2/2019	Thursday	4	2	2	2	34	91731	2	2	2	34	91731	594	265	77	0	0	63.46%	28.31%	8.23%	0.00%	0.00%	77	8.23%	4.5	339503	316927	408616	362.7	338.6	436.6	3623	1895	2392	362.7	338.6	436.6	618604.9	714.1	4330.3	660.9	13690	14.6
10167	10167 (2019-04-28)60sec.agd	60	0	0		5/3/2019	Friday	5	6	6	6	83	235706	6	6	6	83	235706	459	320	109	0	0	51.69%	36.04%	12.27%	0.00%	0.00%	109	12.27%	6.4	516891	399919	495028	582.1	450.4	557.5	3824	2670	3334	582.1	450.4	557.5	819856.2	979.9	5553.8	923.3	17004	19.1
10167	10167 (2019-04-28)60sec.agd	60	0	0		5/4/2019	Saturday	6	4	4	4	61	141687	4	4	4	61	141687	544	363	81	0	0	55.06%	36.74%	8.20%	0.00%	0.00%	81	8.20%	4.8	386049	351588	430089	390.7	355.9	435.3	3518	2263	2364	390.7	355.9	435.3	676479.5	742.8	4433.2	684.7	11578	11.7
10712	10712 (2019-06-30)60sec.agd	60	0	0		6/30/2019	Sunday	7	0	0	0	0	0	0	0	0	0	0	508	211	2	0	0	70.46%	29.26%	0.28%	0.00%	0.00%	2	0.28%	0.2	84150	266687	130885	116.7	369.9	181.5	4931	6755	6416	116.7	369.9	181.5	308762.1	445.2	10540.9	428.2	3651	5.1
10712	10712 (2019-06-30)60sec.agd	60	0	0		7/2/2019	Tuesday	2	4	4	4	97	396914	4	4	4	97	396914	444	277	104	0	0	53.82%	33.58%	12.61%	0.00%	0.00%	104	12.61%	6.9	537605	591091	316235	651.6	716.5	383.3	4914	5870	3924	651.6	716.5	383.3	859309.2	1126.5	8176.3	1041.6	16216	19.7
10712	10712 (2019-06-30)60sec.agd	60	0	0		7/3/2019	Wednesday	3	2	2	2	72	201749	2	2	2	72	201749	339	251	98	0	0	49.27%	36.48%	14.24%	0.00%	0.00%	98	14.24%	8.2	420657	621848	471993	611.4	903.8	686	3653	5443	3419	611.4	903.8	686	886805.9	1340.8	6682	1289	18503	26.9
10712	10712 (2019-06-30)60sec.agd	60	0	0		7/4/2019	Thursday	4	0	0	0	0	0	0	0	0	0	0	484	172	0	0	0	73.78%	26.22%	0.00%	0.00%	0.00%	0	0.00%	0	54819	235057	86915	83.6	358.3	132.5	1860	2237	3241	83.6	358.3	132.5	256536.8	405.3	4226.2	391.1	1911	2.9
10712	10712 (2019-06-30)60sec.agd	60	0	0		7/5/2019	Friday	5	3	3	3	72	266170	3	3	3	72	266170	384	168	88	0	0	60.00%	26.25%	13.75%	0.00%	0.00%	88	13.75%	7.3	391331	429885	271136	611.5	671.7	423.7	4235	6711	3041	611.5	671.7	423.7	641448.2	1066.8	7570.5	1002.3	14068	22
10712	10712 (2019-06-30)60sec.agd	60	0	0		7/6/2019	Saturday	6	0	0	0	0	0	0	0	0	0	0	396	345	15	0	0	52.38%	45.63%	1.98%	0.00%	0.00%	15	1.98%	1.1	183686	364196	208132	243	481.7	275.3	2616	3403	2313	243	481.7	275.3	457928.2	648.7	4321.2	605.7	6561	8.7
10677	10677 (2019-09-29)60sec.agd	60	0	0		9/30/2019	Monday	1	0	0	0	0	0	0	0	0	0	0	417	421	4	0	0	49.52%	50.00%	0.48%	0.00%	0.00%	4	0.48%	0.3	190286	380117	535090	226	451.4	635.5	2513	2243	2879	226	451.4	635.5	683387.9	835.7	4213.6	811.6	6391	7.6
10677	10677 (2019-09-29)60sec.agd	60	0	0		10/1/2019	Tuesday	2	0	0	0	0	0	0	0	0	0	0	496	437	3	0	0	52.99%	46.69%	0.32%	0.00%	0.00%	3	0.32%	0.2	223349	376245	456129	238.6	402	487.3	2230	2494	3208	238.6	402	487.3	632059.1	714.0	3944.1	675.3	6511	7
10677	10677 (2019-09-29)60sec.agd	60	0	0		10/2/2019	Wednesday	3	0	0	0	0	0	0	0	0	0	0	459	374	1	0	0	55.04%	44.84%	0.12%	0.00%	0.00%	1	0.12%	0.1	147135	288510	394984	176.4	345.9	473.6	1991	2186	2852	176.4	345.9	473.6	510782.8	630.5	3804.5	612.4	5558	6.7
10677	10677 (2019-09-29)60sec.agd	60	0	0		10/3/2019	Thursday	4	0	0	0	0	0	0	0	0	0	0	397	374	9	0	0	50.90%	47.95%	1.15%	0.00%	0.00%	9	1.15%	0.6	206630	349971	314425	264.9	448.7	403.1	2902	3000	2840	264.9	448.7	403.1	513847	705.9	4070.8	658.8	7571	9.7
10677	10677 (2019-09-29)60sec.agd	60	0	0		10/4/2019	Friday	5	0	0	0	0	0	0	0	0	0	0	509	400	2	0	0	55.87%	43.91%	0.22%	0.00%	0.00%	2	0.22%	0.1	199498	367925	419232	219	403.9	460.2	2962	3194	3479	219	403.9	460.2	592388.2	675.9	4728.7	650.3	7406	8.1
10677	10677 (2019-09-29)60sec.agd	60	0	0		10/5/2019	Saturday	6	0	0	0	0	0	0	0	0	0	0	346	400	11	0	0	45.71%	52.84%	1.45%	0.00%	0.00%	11	1.45%	0.8	178851	388315	448858	236.3	513	592.9	3455	2302	3510	236.3	513	592.9	619878.8	849.8	4774.6	818.9	6237	8.2
10166	10166 (2019-04-28)10sec.agd	10	0	0		4/29/2019	Monday	1	0	0	0	0	0	0	0	0	0	0	746.666666666667	92	4.83333333333333	0	0	88.52%	10.91%	0.57%	0.00%	0.00%	4.83333333333333	0.57%	0.3	61781	116945	151876	12.2	23.1	30	646	993	995	73.2	138.6	180.1	201393.5	43.7	1478.5	238.8	2201	0.4
10166	10166 (2019-04-28)10sec.agd	10	0	0		4/30/2019	Tuesday	2	0	0	0	0	0	0	0	0	0	0	693.833333333333	114.666666666667	1.83333333333333	0.166666666666667	0	85.61%	14.15%	0.23%	0.02%	0.00%	2	0.25%	0.1	66689	141741	152319	13.7	29.1	31.3	963	1409	943	82.3	174.9	187.9	218492.6	48.4	1949.8	269.6	2364	0.5
10166	10166 (2019-04-28)10sec.agd	10	0	0		5/1/2019	Wednesday	3	0	0	0	0	0	0	0	0	0	0	602.166666666667	100.666666666667	5	0	0	85.07%	14.22%	0.71%	0.00%	0.00%	5	0.71%	0.4	68166	147286	119074	16.1	34.7	28	757	813	738	96.3	208.1	168.2	201291.8	52.7	1268.7	284.4	2146	0.5
10166	10166 (2019-04-28)10sec.agd	10	0	0		5/2/2019	Thursday	4	0	0	0	0	0	0	0	0	0	0	641.666666666667	105	6.66666666666667	0	0	85.18%	13.94%	0.88%	0.00%	0.00%	6.66666666666667	0.88%	0.4	76703	113172	198085	17	25	43.8	836	1224	1043	101.8	150.2	262.9	240684.3	58.4	1700.2	319.5	2510	0.6
10166	10166 (2019-04-28)10sec.agd	10	0	0		5/3/2019	Friday	5	0	0	0	0	0	0	0	0	0	0	702.166666666667	109.333333333333	5.5	0	0	85.94%	13.38%	0.67%	0.00%	0.00%	5.5	0.67%	0.4	69829	111802	157067	14.2	22.8	32	752	937	911	85.5	136.8	192.2	205050.8	46.2	1450	251	2262	0.5
10166	10166 (2019-04-28)10sec.agd	10	0	0		5/4/2019	Saturday	6	0	0	0	0	0	0	0	0	0	0	548.5	158.333333333333	3.33333333333333	0	0	77.24%	22.30%	0.47%	0.00%	0.00%	3.33333333333333	0.47%	0.3	96186	152944	253656	22.6	35.9	59.5	743	616	880	135.4	215.4	357.2	311424.1	77.7	1205.3	438.5	4398	1
10907	10907 (2019-05-05)60sec.agd	60	0	0		5/6/2019	Monday	1	0	0	0	0	0	0	0	0	0	0	685	280	34	0	0	68.57%	28.03%	3.40%	0.00%	0.00%	34	3.40%	2	273886	206724	320699	274.2	206.9	321	4453	2996	3452	274.2	206.9	321	469676.7	491.0	5498.5	470.1	4514	4.5
10907	10907 (2019-05-05)60sec.agd	60	0	0		5/7/2019	Tuesday	2	0	0	0	0	0	0	0	0	0	0	579	288	52	0	0	63.00%	31.34%	5.66%	0.00%	0.00%	52	5.66%	3.1	360598	220531	307077	392.4	240	334.1	3783	3076	4043	392.4	240	334.1	522456.8	591.4	6333.9	568.5	5104	5.6
10907	10907 (2019-05-05)60sec.agd	60	0	0		5/8/2019	Wednesday	3	2	2	2	22	64120	2	2	2	22	64120	495	269	89	0	0	58.03%	31.54%	10.43%	0.00%	0.00%	89	10.43%	5.6	437911	217623	246942	513.4	255.1	289.5	4502	3035	3299	513.4	255.1	289.5	547819.5	667.1	5882.4	642.2	4912	5.8
10907	10907 (2019-05-05)60sec.agd	60	0	0		5/9/2019	Thursday	4	0	0	0	0	0	0	0	0	0	0	531	378	81	0	0	53.64%	38.18%	8.18%	0.00%	0.00%	81	8.18%	4.5	473356	292520	425579	478.1	295.5	429.9	3429	3001	3903	478.1	295.5	429.9	700536.5	730.0	5840	707.6	6243	6.3
10907	10907 (2019-05-05)60sec.agd	60	0	0		5/10/2019	Friday	5	0	0	0	0	0	0	0	0	0	0	484	247	63	0	0	60.96%	31.11%	7.93%	0.00%	0.00%	63	7.93%	3.9	347294	211273	236707	437.4	266.1	298.1	3556	2486	3233	437.4	266.1	298.1	470403.7	611.9	5065.6	592.4	4712	5.9
10907	10907 (2019-05-05)60sec.agd	60	0	0		5/11/2019	Saturday	6	1	1	1	12	37320	1	1	1	12	37320	522	179	35	0	0	70.92%	24.32%	4.76%	0.00%	0.00%	35	4.76%	2.3	225418	165301	242558	306.3	224.6	329.6	5342	2894	3397	306.3	224.6	329.6	370097.4	528.5	6340.8	502.8	4982	6.8
10924	10924 (2019-05-26)60sec.agd	60	0	0		5/27/2019	Monday	1	0	0	0	0	0	0	0	0	0	0	395	269	4	0	0	59.13%	40.27%	0.60%	0.00%	0.00%	4	0.60%	0.3	143084	251953	299551	214.2	377.2	448.4	2179	2247	2326	214.2	377.2	448.4	416754.3	664.2	2931.8	623.9	6117	9.2
10924	10924 (2019-05-26)60sec.agd	60	0	0		5/28/2019	Tuesday	2	0	0	0	0	0	0	0	0	0	0	573	297	9	0	0	65.19%	33.79%	1.02%	0.00%	0.00%	9	1.02%	0.6	154071	281473	270647	175.3	320.2	307.9	2504	2174	2581	175.3	320.2	307.9	419779.4	515.8	3523.6	477.6	5895	6.7
10924	10924 (2019-05-26)60sec.agd	60	0	0		5/29/2019	Wednesday	3	0	0	0	0	0	0	0	0	0	0	541	242	4	0	0	68.74%	30.75%	0.51%	0.00%	0.00%	4	0.51%	0.3	151873	286553	260749	193	364.1	331.3	2107	2172	1993	193	364.1	331.3	416134.7	581.8	2986.6	528.8	6622	8.4
10924	10924 (2019-05-26)60sec.agd	60	0	0		5/30/2019	Thursday	4	0	0	0	0	0	0	0	0	0	0	516	310	4	0	0	62.17%	37.35%	0.48%	0.00%	0.00%	4	0.48%	0.3	161806	362676	328237	194.9	437	395.5	2087	2544	2237	194.9	437	395.5	515222.9	667.9	3257	620.8	6933	8.4
10924	10924 (2019-05-26)60sec.agd	60	0	0		5/31/2019	Friday	5	0	0	0	0	0	0	0	0	0	0	563	270	5	0	0	67.18%	32.22%	0.60%	0.00%	0.00%	5	0.60%	0.3	128327	284071	345128	153.1	339	411.8	2537	1892	1809	153.1	339	411.8	465056.4	588.6	3149.1	555	5248	6.3
10924	10924 (2019-05-26)60sec.agd	60	0	0		6/1/2019	Saturday	6	0	0	0	0	0	0	0	0	0	0	487	310	10	0	0	60.35%	38.41%	1.24%	0.00%	0.00%	10	1.24%	0.7	140627	278091	277006	174.3	344.6	343.3	2393	2074	1796	174.3	344.6	343.3	416944.7	553.0	3191.1	516.7	5542	6.9
10171	10171 (2019-09-15)60sec.agd	60	0	0		9/16/2019	Monday	1	1	1	1	23	70638	1	1	1	23	70638	556	348	54	0	0	58.04%	36.33%	5.64%	0.00%	0.00%	54	5.64%	3.2	330311	372671	370601	344.8	389	386.8	3412	2901	3183	344.8	389	386.8	620752.9	696.4	5102.2	648	10915	11.4
10171	10171 (2019-09-15)60sec.agd	60	0	0		9/17/2019	Tuesday	2	2	2	2	51	149725	2	2	2	51	149725	437	443	71	0	0	45.95%	46.58%	7.47%	0.00%	0.00%	71	7.47%	4.2	436162	411382	671186	458.6	432.6	705.8	4491	2260	6571	458.6	432.6	705.8	899979.5	1022.2	7197.9	946.4	14224	15
10171	10171 (2019-09-15)60sec.agd	60	0	0		9/18/2019	Wednesday	3	0	0	0	0	0	0	0	0	0	0	516	343	2	0	0	59.93%	39.84%	0.23%	0.00%	0.00%	2	0.23%	0.1	169469	259572	374296	196.8	301.5	434.7	2491	2099	6392	196.8	301.5	434.7	485998.8	595.6	6489.8	564.5	6084	7.1
10171	10171 (2019-09-15)60sec.agd	60	0	0		9/19/2019	Thursday	4	1	1	1	14	35688	1	1	1	14	35688	414	348	22	0	0	52.81%	44.39%	2.81%	0.00%	0.00%	22	2.81%	1.5	244035	319805	449424	311.3	407.9	573.2	3027	3005	3240	311.3	407.9	573.2	603166.9	812.7	4012	769.3	9078	11.6
10171	10171 (2019-09-15)60sec.agd	60	0	0		9/20/2019	Friday	5	0	0	0	0	0	0	0	0	0	0	575	403	20	0	0	57.62%	40.38%	2.00%	0.00%	0.00%	20	2.00%	1.2	311303	324422	369442	311.9	325.1	370.2	3320	2928	3061	311.9	325.1	370.2	581933.5	620.2	4451.3	583.1	6621	6.6
10171	10171 (2019-09-15)60sec.agd	60	0	0		9/21/2019	Saturday	6	2	2	2	32	88487	2	2	2	32	88487	552	369	41	0	0	57.38%	38.36%	4.26%	0.00%	0.00%	41	4.26%	2.4	317389	341615	427779	329.9	355.1	444.7	4334	2409	2951	329.9	355.1	444.7	632796.5	703.5	4997.3	657.8	9099	9.5
10872	10872 (2019-10-13)60sec.agd	60	0	0		10/14/2019	Monday	1	0	0	0	0	0	0	0	0	0	0	683	170	2	0	0	79.88%	19.88%	0.23%	0.00%	0.00%	2	0.23%	0.1	84677	167811	105702	99	196.3	123.6	2139	2423	2566	99	196.3	123.6	215647	264.3	3906.6	252.2	3064	3.6
10872	10872 (2019-10-13)60sec.agd	60	0	0		10/15/2019	Tuesday	2	0	0	0	0	0	0	0	0	0	0	622	134	9	0	0	81.31%	17.52%	1.18%	0.00%	0.00%	9	1.18%	0.6	93474	91915	151575	122.2	120.2	198.1	3739	2685	6272	122.2	120.2	198.1	200401.4	275.4	7775.1	262	1971	2.6
10872	10872 (2019-10-13)60sec.agd	60	0	0		10/16/2019	Wednesday	3	0	0	0	0	0	0	0	0	0	0	620	281	14	0	0	67.76%	30.71%	1.53%	0.00%	0.00%	14	1.53%	0.8	195594	189052	404886	213.8	206.6	442.5	4036	3974	5391	213.8	206.6	442.5	487781	554.2	6921.6	533.1	4461	4.9
10872	10872 (2019-10-13)60sec.agd	60	0	0		10/17/2019	Thursday	4	0	0	0	0	0	0	0	0	0	0	468	287	18	0	0	60.54%	37.13%	2.33%	0.00%	0.00%	18	2.33%	1.2	237900	173542	310469	307.8	224.5	401.6	4783	2380	4613	307.8	224.5	401.6	427906.8	581.8	6575.1	553.6	4034	5.2
10872	10872 (2019-10-13)60sec.agd	60	0	0		10/19/2019	Saturday	6	0	0	0	0	0	0	0	0	0	0	519	260	12	0	0	65.61%	32.87%	1.52%	0.00%	0.00%	12	1.52%	0.8	170175	232322	233003	215.1	293.7	294.6	3469	2620	2470	215.1	293.7	294.6	370436.8	493.9	4606.8	468.3	6066	7.7
10872	10872 (2019-10-13)60sec.agd	60	0	0		10/21/2019	Monday	1	0	0	0	0	0	0	0	0	0	0	506	159	6	0	0	75.41%	23.70%	0.89%	0.00%	0.00%	6	0.89%	0.4	92298	117656	196378	137.6	175.3	292.7	2856	3089	2530	137.6	175.3	292.7	246832.3	386.3	4909.1	367.9	3489	5.2
10941	10941 (2019-03-31)60sec.agd	60	0	0		4/1/2019	Monday	1	1	1	1	32	131402	1	1	1	32	131402	486	283	33	0	0	60.60%	35.29%	4.11%	0.00%	0.00%	33	4.11%	2.4	267294	383336	262397	333.3	478	327.2	4494	4067	2728	333.3	478	327.2	535952.2	716.4	6048.7	668.3	8705	10.9
10941	10941 (2019-03-31)60sec.agd	60	0	0		4/2/2019	Tuesday	2	1	1	1	42	171432	1	1	1	42	171432	613	244	51	0	0	67.51%	26.87%	5.62%	0.00%	0.00%	51	5.62%	3.2	318915	382657	266506	351.2	421.4	293.5	4997	2915	5377	351.2	421.4	293.5	564941.2	669.1	6843.3	622.2	9859	10.9
10941	10941 (2019-03-31)60sec.agd	60	0	0		4/3/2019	Wednesday	3	1	1	1	41	177722	1	1	1	41	177722	462	269	49	0	0	59.23%	34.49%	6.28%	0.00%	0.00%	49	6.28%	3.5	330461	341803	371341	423.7	438.2	476.1	5065	3441	4010	423.7	438.2	476.1	603264.4	829.0	6322.7	773.4	8996	11.5
10941	10941 (2019-03-31)60sec.agd	60	0	0		4/4/2019	Thursday	4	1	1	1	49	158429	1	1	1	49	158429	457	174	53	0	0	66.81%	25.44%	7.75%	0.00%	0.00%	53	7.75%	4.1	272357	280940	267789	398.2	410.7	391.5	3900	3000	3306	398.2	410.7	391.5	474148.3	715.4	5445.3	693.2	8482	12.4
10941	10941 (2019-03-31)60sec.agd	60	0	0		4/5/2019	Friday	5	0	0	0	0	0	0	0	0	0	0	443	220	8	0	0	66.02%	32.79%	1.19%	0.00%	0.00%	8	1.19%	0.6	134320	224035	165369	200.2	333.9	246.5	3214	2529	3249	200.2	333.9	246.5	309160.9	478.3	4746.5	460.7	4187	6.2
10941	10941 (2019-03-31)60sec.agd	60	0	0		4/6/2019	Saturday	6	1	1	1	58	198533	1	1	1	58	198533	354	244	69	0	0	53.07%	36.58%	10.34%	0.00%	0.00%	69	10.34%	5.3	388950	477729	408037	583.1	716.2	611.7	3992	3742	3318	583.1	716.2	611.7	738919	1139.9	5969.7	1107.8	10678	16
10711	10711 (2019-06-30)60sec.agd	60	0	0		6/30/2019	Sunday	7	0	0	0	0	0	0	0	0	0	0	365	342	30	0	0	49.53%	46.40%	4.07%	0.00%	0.00%	30	4.07%	2.3	301015	296581	325179	408.4	402.4	441.2	4955	4450	4875	408.4	402.4	441.2	533208.9	762.7	7815.6	723.5	7187	9.8
10711	10711 (2019-06-30)60sec.agd	60	0	0		7/1/2019	Monday	1	1	1	1	12	33679	1	1	1	12	33679	481	461	49	0	0	48.54%	46.52%	4.94%	0.00%	0.00%	49	4.94%	2.7	425197	353143	381871	429.1	356.4	385.3	3478	2520	3003	429.1	356.4	385.3	671809.4	702.8	4703.8	677.9	10021	10.1
10711	10711 (2019-06-30)60sec.agd	60	0	0		7/2/2019	Tuesday	2	0	0	0	0	0	0	0	0	0	0	259	404	20	0	0	37.92%	59.15%	2.93%	0.00%	0.00%	20	2.93%	1.5	345132	410182	341600	505.3	600.6	500.1	2939	3139	3426	505.3	600.6	500.1	635653.9	970.1	5029.2	930.7	8393	12.3
10711	10711 (2019-06-30)60sec.agd	60	0	0		7/3/2019	Wednesday	3	2	2	2	31	76544	2	2	2	31	76544	477	537	75	0	0	43.80%	49.31%	6.89%	0.00%	0.00%	75	6.89%	3.9	553607	552728	618461	508.4	507.6	567.9	3711	3323	3607	508.4	507.6	567.9	997237.7	963.7	5469.2	915.7	12589	11.6
10711	10711 (2019-06-30)60sec.agd	60	0	0		7/4/2019	Thursday	4	0	0	0	0	0	0	0	0	0	0	217	445	25	0	0	31.59%	64.77%	3.64%	0.00%	0.00%	25	3.64%	1.9	379354	367311	312458	552.2	534.7	454.8	2829	2690	3386	552.2	534.7	454.8	613560.8	930.4	4826.2	893.1	6389	9.3
10711	10711 (2019-06-30)60sec.agd	60	0	0		7/5/2019	Friday	5	0	0	0	0	0	0	0	0	0	0	437	583	23	0	0	41.90%	55.90%	2.21%	0.00%	0.00%	23	2.21%	1.2	444089	585237	441171	425.8	561.1	423	2938	3837	2728	425.8	561.1	423	856941.8	849.5	4854.6	821.6	10531	10.1
10203	10203 (2019-03-24)60sec.agd	60	0	0		3/25/2019	Monday	1	0	0	0	0	0	0	0	0	0	0	546	348	25	0	0	59.41%	37.87%	2.72%	0.00%	0.00%	25	2.72%	1.6	264731	440705	475376	288.1	479.5	517.3	5218	3668	6436	288.1	479.5	517.3	700204.1	803.7	9061.1	761.9	10923	11.9
10203	10203 (2019-03-24)60sec.agd	60	0	0		3/26/2019	Tuesday	2	0	0	0	0	0	0	0	0	0	0	611	277	16	0	0	67.59%	30.64%	1.77%	0.00%	0.00%	16	1.77%	1	209576	271608	465007	231.8	300.5	514.4	3446	3600	4120	231.8	300.5	514.4	577862	678.8	6374.6	639.2	6979	7.7
10203	10203 (2019-03-24)60sec.agd	60	0	0		3/27/2019	Wednesday	3	0	0	0	0	0	0	0	0	0	0	554	232	7	0	0	69.86%	29.26%	0.88%	0.00%	0.00%	7	0.88%	0.5	140858	267170	281974	177.6	336.9	355.6	2222	2376	3575	177.6	336.9	355.6	413195	548.1	4651.8	521.1	5925	7.5
10203	10203 (2019-03-24)60sec.agd	60	0	0		3/28/2019	Thursday	4	0	0	0	0	0	0	0	0	0	0	501	276	14	0	0	63.34%	34.89%	1.77%	0.00%	0.00%	14	1.77%	0.9	172831	332028	313574	218.5	419.8	396.4	3410	2031	3092	218.5	419.8	396.4	488305	645.9	4527.9	617.3	7051	8.9
10203	10203 (2019-03-24)60sec.agd	60	0	0		3/29/2019	Friday	5	2	2	2	33	83992	2	2	2	33	83992	730	253	35	0	0	71.71%	24.85%	3.44%	0.00%	0.00%	35	3.44%	1.9	217908	242841	376331	214.1	238.5	369.7	3859	1992	3894	214.1	238.5	369.7	498077	533.0	4822.8	489.3	7625	7.5
10203	10203 (2019-03-24)60sec.agd	60	0	0		3/30/2019	Saturday	6	0	0	0	0	0	0	0	0	0	0	519	349	9	0	0	59.18%	39.79%	1.03%	0.00%	0.00%	9	1.03%	0.5	188977	330098	375539	215.5	376.4	428.2	2764	2516	2647	215.5	376.4	428.2	534515.2	640.3	3612.3	609.5	7493	8.5
10632	10632 (2019-05-26)60sec.agd	60	0	0		5/27/2019	Monday	1	0	0	0	0	0	0	0	0	0	0	596	211	0	0	0	73.85%	26.15%	0.00%	0.00%	0.00%	0	0.00%	0	85953	120321	191616	106.5	149.1	237.4	1685	3346	3295	106.5	149.1	237.4	242036.7	311.0	4989.2	299.9	2399	3
10632	10632 (2019-05-26)60sec.agd	60	0	0		5/28/2019	Tuesday	2	0	0	0	0	0	0	0	0	0	0	440	184	7	2	0	69.51%	29.07%	1.11%	0.32%	0.00%	9	1.42%	0.6	113616	150345	270329	179.5	237.5	427.1	7050	3094	7070	179.5	237.5	427.1	329529.9	556.0	10443.3	520.6	3213	5.1
10632	10632 (2019-05-26)60sec.agd	60	0	0		5/29/2019	Wednesday	3	0	0	0	0	0	0	0	0	0	0	574	206	7	3	0	72.66%	26.08%	0.89%	0.38%	0.00%	10	1.27%	0.7	136689	170398	311963	173	215.7	394.9	5962	2927	8851	173	215.7	394.9	380841.5	503.6	9372.7	482.1	3335	4.2
10632	10632 (2019-05-26)60sec.agd	60	0	0		5/30/2019	Thursday	4	0	0	0	0	0	0	0	0	0	0	526	306	11	0	0	62.40%	36.30%	1.30%	0.00%	0.00%	11	1.30%	0.7	191111	148872	176092	226.7	176.6	208.9	3134	3227	2496	226.7	176.6	208.9	299490.7	387.9	4585.2	355.3	3229	3.8
10632	10632 (2019-05-26)60sec.agd	60	0	0		5/31/2019	Friday	5	0	0	0	0	0	0	0	0	0	0	573	277	3	0	0	67.17%	32.47%	0.35%	0.00%	0.00%	3	0.35%	0.2	133514	191417	322856	156.5	224.4	378.5	2643	1825	3629	156.5	224.4	378.5	398374.8	482.3	4604.6	467	4521	5.3
10632	10632 (2019-05-26)60sec.agd	60	0	0		6/1/2019	Saturday	6	0	0	0	0	0	0	0	0	0	0	532	232	4	0	0	69.27%	30.21%	0.52%	0.00%	0.00%	4	0.52%	0.3	120020	205680	307482	156.3	267.8	400.4	2425	2587	2497	156.3	267.8	400.4	388914.2	532.4	3803.7	506.4	4237	5.5
10047	10047 (2019-03-03)60sec.agd	60	0	0		3/4/2019	Monday	1	0	0	0	0	0	0	0	0	0	0	442	441	9	0	0	49.55%	49.44%	1.01%	0.00%	0.00%	9	1.01%	0.6	238914	325271	357016	267.8	364.7	400.2	4156	2854	5640	267.8	364.7	400.2	538833.5	630.8	7259.4	604.1	6974	7.8
10047	10047 (2019-03-03)60sec.agd	60	0	0		3/5/2019	Tuesday	2	0	0	0	0	0	0	0	0	0	0	530	384	7	0	0	57.55%	41.69%	0.76%	0.00%	0.00%	7	0.76%	0.4	212622	263757	286240	230.9	286.4	310.8	2360	4116	3592	230.9	286.4	310.8	443519.1	504.4	5498.2	481.6	7071	7.7
10047	10047 (2019-03-03)60sec.agd	60	0	0		3/6/2019	Wednesday	3	0	0	0	0	0	0	0	0	0	0	531	297	15	0	0	62.99%	35.23%	1.78%	0.00%	0.00%	15	1.78%	1	179417	239068	199473	212.8	283.6	236.6	2672	2783	4233	212.8	283.6	236.6	359351.4	449.0	5554.9	426.3	5808	6.9
10047	10047 (2019-03-03)60sec.agd	60	0	0		3/7/2019	Thursday	4	0	0	0	0	0	0	0	0	0	0	457	345	17	0	0	55.80%	42.12%	2.08%	0.00%	0.00%	17	2.08%	1.1	247242	313025	442004	301.9	382.2	539.7	3584	3713	7804	301.9	382.2	539.7	595382.9	757.2	9018.9	727	7307	8.9
10047	10047 (2019-03-03)60sec.agd	60	0	0		3/8/2019	Friday	5	0	0	0	0	0	0	0	0	0	0	541	351	33	0	0	58.49%	37.95%	3.57%	0.00%	0.00%	33	3.57%	1.8	294304	347241	570583	318.2	375.4	616.8	5232	5232	7028	318.2	375.4	616.8	729901.4	819.3	10204.9	789.1	8297	9
10047	10047 (2019-03-03)60sec.agd	60	0	0		3/9/2019	Saturday	6	0	0	0	0	0	0	0	0	0	0	626	204	15	0	0	74.08%	24.14%	1.78%	0.00%	0.00%	15	1.78%	1	165227	129424	216342	195.5	153.2	256	3805	3183	3305	195.5	153.2	256	301420.6	375.6	5436	356.7	4102	4.9
10824	10824 (2019-03-24)60sec.agd	60	0	0		3/25/2019	Monday	1	2	2	2	66	262217	2	2	2	66	262217	586	241	84	0	0	64.32%	26.45%	9.22%	0.00%	0.00%	84	9.22%	5.3	438418	370418	269803	481.2	406.6	296.2	5452	3683	4000	481.2	406.6	296.2	634203	764.3	6374.8	696.2	12490	13.7
10824	10824 (2019-03-24)60sec.agd	60	0	0		3/26/2019	Tuesday	2	1	1	1	34	152473	1	1	1	34	152473	458	227	48	0	0	62.48%	30.97%	6.55%	0.00%	0.00%	48	6.55%	3.4	301355	257130	210105	411.1	350.8	286.6	5211	3696	3449	411.1	350.8	286.6	448413.6	668.3	6106.3	611.8	8740	11.9
10824	10824 (2019-03-24)60sec.agd	60	0	0		3/27/2019	Wednesday	3	1	1	1	38	136874	1	1	1	38	136874	528	230	48	0	0	65.51%	28.54%	5.96%	0.00%	0.00%	48	5.96%	3	294624	251638	247002	365.5	312.2	306.5	4703	2706	3357	365.5	312.2	306.5	459494.3	612.9	5795.2	570.1	9073	11.3
10824	10824 (2019-03-24)60sec.agd	60	0	0		3/28/2019	Thursday	4	0	0	0	0	0	0	0	0	0	0	705	284	14	0	0	70.29%	28.32%	1.40%	0.00%	0.00%	14	1.40%	0.8	193077	241081	250937	192.5	240.4	250.2	4192	2656	3280	192.5	240.4	250.2	397955	423.6	5090.5	396.8	6601	6.6
10824	10824 (2019-03-24)60sec.agd	60	0	0		3/29/2019	Friday	5	1	1	1	43	156606	1	1	1	43	156606	447	243	56	0	0	59.92%	32.57%	7.51%	0.00%	0.00%	56	7.51%	4	326535	288413	246159	437.7	386.6	330	4780	3668	3184	437.7	386.6	330	500401.3	726.1	5531.1	670.8	9879	13.2
10824	10824 (2019-03-24)60sec.agd	60	0	0		3/30/2019	Saturday	6	0	0	0	0	0	0	0	0	0	0	489	277	17	0	0	62.45%	35.38%	2.17%	0.00%	0.00%	17	2.17%	1.1	198947	276265	285151	254.1	352.8	364.2	4848	2962	2207	254.1	352.8	364.2	444087.1	596.3	5879.3	567.2	6449	8.2
10796	10796 (2019-09-01)60sec.agd	60	0	0		9/2/2019	Monday	1	0	0	0	0	0	0	0	0	0	0	263	443	26	0	0	35.93%	60.52%	3.55%	0.00%	0.00%	26	3.55%	1.9	379036	179493	303824	517.8	245.2	415.1	2785	2727	4173	517.8	245.2	415.1	517875.5	755.2	5554.5	707.5	6228	8.5
10796	10796 (2019-09-01)60sec.agd	60	0	0		9/3/2019	Tuesday	2	0	0	0	0	0	0	0	0	0	0	246	350	7	0	0	40.80%	58.04%	1.16%	0.00%	0.00%	7	1.16%	0.6	251712	207444	402146	417.4	344	666.9	3178	2727	4786	417.4	344	666.9	517796.6	899.9	5210.1	858.7	5909	9.8
10796	10796 (2019-09-01)60sec.agd	60	0	0		9/4/2019	Wednesday	3	0	0	0	0	0	0	0	0	0	0	269	479	20	0	0	35.03%	62.37%	2.60%	0.00%	0.00%	20	2.60%	1.4	338561	181730	285805	440.8	236.6	372.1	3406	2154	2377	440.8	236.6	372.1	478888.1	644.6	4550.7	623.6	6371	8.3
10796	10796 (2019-09-01)60sec.agd	60	0	0		9/5/2019	Thursday	4	0	0	0	0	0	0	0	0	0	0	501	324	18	0	0	59.43%	38.43%	2.14%	0.00%	0.00%	18	2.14%	1.2	289967	168612	306058	344	200	363.1	3874	1977	2338	344	200	363.1	454073.1	564.1	4472.6	538.6	5276	6.3
10796	10796 (2019-09-01)60sec.agd	60	0	0		9/6/2019	Friday	5	0	0	0	0	0	0	0	0	0	0	432	296	25	0	0	57.37%	39.31%	3.32%	0.00%	0.00%	25	3.32%	1.8	279414	192871	384172	371.1	256.1	510.2	3045	2089	5594	371.1	256.1	510.2	512698.3	712.0	6123.7	680.9	6433	8.5
10796	10796 (2019-09-01)60sec.agd	60	0	0		9/7/2019	Saturday	6	0	0	0	0	0	0	0	0	0	0	357	288	18	0	0	53.85%	43.44%	2.71%	0.00%	0.00%	18	2.71%	1.5	244970	174855	318350	369.5	263.7	480.2	3085	2246	6360	369.5	263.7	480.2	438099.6	698.1	6752	660.8	5571	8.4
10717	10717 (2019-07-21)60sec.agd	60	0	0		7/22/2019	Monday	1	2	2	2	29	102014	2	2	2	29	102014	398	453	126	3	0	40.61%	46.22%	12.86%	0.31%	0.00%	129	13.16%	7.6	715487	406169	882892	730.1	414.5	900.9	6924	5186	6980	730.1	414.5	900.9	1206811.2	1287.8	9500.2	1231.4	16879	17.2
10717	10717 (2019-07-21)60sec.agd	60	0	0		7/23/2019	Tuesday	2	2	2	2	31	138078	2	2	2	31	138078	294	510	67	10	0	33.37%	57.89%	7.60%	1.14%	0.00%	77	8.74%	4.5	646045	390896	794529	733.3	443.7	901.8	7907	5069	7798	733.3	443.7	901.8	1096106.8	1311.2	10121.1	1244.2	16341	18.5
10717	10717 (2019-07-21)60sec.agd	60	0	0		7/24/2019	Wednesday	3	0	0	0	0	0	0	0	0	0	0	390	485	23	0	0	43.43%	54.01%	2.56%	0.00%	0.00%	23	2.56%	1.4	377192	256477	592733	420	285.6	660.1	3808	1602	3060	420	285.6	660.1	747921.6	872.0	4790.3	832.9	8787	9.8
10717	10717 (2019-07-21)60sec.agd	60	0	0		7/25/2019	Thursday	4	0	0	0	0	0	0	0	0	0	0	547	466	16	0	0	53.16%	45.29%	1.55%	0.00%	0.00%	16	1.55%	0.9	334221	573049	482000	324.8	556.9	468.4	3171	2978	2051	324.8	556.9	468.4	820007.8	835.6	3973.5	796.9	11559	11.2
10717	10717 (2019-07-21)60sec.agd	60	0	0		7/26/2019	Friday	5	0	0	0	0	0	0	0	0	0	0	488	456	17	0	0	50.78%	47.45%	1.77%	0.00%	0.00%	17	1.77%	0.9	331975	481547	564382	345.4	501.1	587.3	4025	3972	4627	345.4	501.1	587.3	812786.5	874.3	7306.6	845.8	11153	11.6
10717	10717 (2019-07-21)60sec.agd	60	0	0		7/27/2019	Saturday	6	0	0	0	0	0	0	0	0	0	0	467	138	4	0	0	76.68%	22.66%	0.66%	0.00%	0.00%	4	0.66%	0.3	72283	112172	115685	118.7	184.2	190	4609	2237	2527	118.7	184.2	190	176608.1	314.5	5247	290	2382	3.9
10828	10828 (2019-03-10)60sec.agd	60	0	0		3/11/2019	Monday	1	1	1	1	16	71435	1	1	1	16	71435	697	266	19	7	0	70.48%	26.90%	1.92%	0.71%	0.00%	26	2.63%	1.5	263164	198444	297366	266.1	200.7	300.7	6046	4079	2796	266.1	200.7	300.7	443916.5	490.8	6386	448.9	5820	5.9
10828	10828 (2019-03-10)60sec.agd	60	0	0		3/12/2019	Tuesday	2	2	2	2	24	57979	2	2	2	24	57979	651	330	70	0	0	61.94%	31.40%	6.66%	0.00%	0.00%	70	6.66%	3.7	441876	409977	560239	420.4	390.1	533.1	4394	4019	4831	420.4	390.1	533.1	822923.6	805.6	7568.8	783	9560	9.1
10828	10828 (2019-03-10)60sec.agd	60	0	0		3/13/2019	Wednesday	3	0	0	0	0	0	0	0	0	0	0	783	186	15	0	0	79.57%	18.90%	1.52%	0.00%	0.00%	15	1.52%	0.8	160709	121265	129238	163.3	123.2	131.3	2827	2102	3261	163.3	123.2	131.3	239238.5	255.0	4704.6	243.1	2855	2.9
10828	10828 (2019-03-10)60sec.agd	60	0	0		3/14/2019	Thursday	4	5	5	5	83	256153	5	5	5	83	256153	667	249	91	0	0	66.24%	24.73%	9.04%	0.00%	0.00%	91	9.04%	5.1	465347	349007	531297	462.1	346.6	527.6	5059	3550	5709	462.1	346.6	527.6	787800.9	806.1	7999.9	782.3	7688	7.6
10828	10828 (2019-03-10)60sec.agd	60	0	0		3/15/2019	Friday	5	0	0	0	0	0	0	0	0	0	0	747	315	33	0	0	68.22%	28.77%	3.01%	0.00%	0.00%	33	3.01%	1.7	290502	272047	415024	265.3	248.4	379	5511	3357	7870	265.3	248.4	379	575018.2	561.0	9589.8	525.1	5940	5.4
10828	10828 (2019-03-10)60sec.agd	60	0	0		3/16/2019	Saturday	6	0	0	0	0	0	0	0	0	0	0	572	281	25	0	0	65.15%	32.00%	2.85%	0.00%	0.00%	25	2.85%	1.6	259164	222342	274692	295.2	253.2	312.9	3270	3940	4119	295.2	253.2	312.9	438243.8	522.7	6508.1	499.1	5200	5.9
10580	10580 (2019-06-02)60sec.agd	60	0	0		6/3/2019	Monday	1	1	1	1	12	29466	1	1	1	12	29466	751	355	57	0	0	64.57%	30.52%	4.90%	0.00%	0.00%	57	4.90%	2.5	381607	345017	412675	328.1	296.7	354.8	4245	2697	3552	328.1	296.7	354.8	659516	596.9	5732.6	567.1	11668	10
10580	10580 (2019-06-02)60sec.agd	60	0	0		6/4/2019	Tuesday	2	0	0	0	0	0	0	0	0	0	0	451	400	33	0	0	51.02%	45.25%	3.73%	0.00%	0.00%	33	3.73%	1.7	341452	384198	396466	386.3	434.6	448.5	3452	2562	3005	386.3	434.6	448.5	649140.1	765.1	4547.1	734.3	9359	10.6
10580	10580 (2019-06-02)60sec.agd	60	0	0		6/5/2019	Wednesday	3	2	2	2	21	67778	2	2	2	21	67778	1040	313	27	0	0	75.36%	22.68%	1.96%	0.00%	0.00%	27	1.96%	1.1	233705	196145	277843	169.4	142.1	201.3	4250	2810	5207	169.4	142.1	201.3	412659.2	316.5	6976.8	299	4845	3.5
10580	10580 (2019-06-02)60sec.agd	60	0	0		6/6/2019	Thursday	4	0	0	0	0	0	0	0	0	0	0	866	289	22	0	0	73.58%	24.55%	1.87%	0.00%	0.00%	22	1.87%	1	231280	225275	353426	196.5	191.4	300.3	4339	3147	5121	196.5	191.4	300.3	478695.3	428.0	6121.3	406.7	5748	4.9
10580	10580 (2019-06-02)60sec.agd	60	0	0		6/7/2019	Friday	5	0	0	0	0	0	0	0	0	0	0	763	356	19	0	0	67.05%	31.28%	1.67%	0.00%	0.00%	19	1.67%	0.9	229954	206910	294560	202.1	181.8	258.8	3884	2874	3373	202.1	181.8	258.8	427148.9	401.0	5820.7	375.4	5623	4.9
10580	10580 (2019-06-02)60sec.agd	60	0	0		6/8/2019	Saturday	6	0	0	0	0	0	0	0	0	0	0	702	587	4	0	0	54.29%	45.40%	0.31%	0.00%	0.00%	4	0.31%	0.2	297222	330823	513304	229.9	255.9	397	2980	2571	3420	229.9	255.9	397	679165.5	554.6	4364	525.3	5954	4.6
10181	10181 (2019-05-05)60sec.agd	60	0	0		5/5/2019	Sunday	7	0	0	0	0	0	0	0	0	0	0	340	268	8	0	0	55.19%	43.51%	1.30%	0.00%	0.00%	8	1.30%	0.7	163093	210796	401199	264.8	342.2	651.3	3238	2626	2940	264.8	342.2	651.3	481658.5	811.6	4277.9	781.9	6668	10.8
10181	10181 (2019-05-05)60sec.agd	60	0	0		5/6/2019	Monday	1	1	1	1	10	20137	1	1	1	10	20137	348	477	70	0	0	38.88%	53.30%	7.82%	0.00%	0.00%	70	7.82%	4.4	501434	500070	875223	560.3	558.7	977.9	3985	2890	3244	560.3	558.7	977.9	1125842.5	1304.0	4871.7	1257.9	15813	17.7
10181	10181 (2019-05-05)60sec.agd	60	0	0		5/7/2019	Tuesday	2	1	1	1	19	46294	1	1	1	19	46294	371	473	103	0	0	39.18%	49.95%	10.88%	0.00%	0.00%	103	10.88%	6.1	664790	532077	990033	702	561.9	1045.4	3916	3050	3659	702	561.9	1045.4	1305839.6	1427.1	5542.6	1378.9	16002	16.9
10181	10181 (2019-05-05)60sec.agd	60	0	0		5/8/2019	Wednesday	3	9	9	9	100	274112	9	9	9	100	274112	148	409	216	0	0	19.15%	52.91%	27.94%	0.00%	0.00%	216	27.94%	15.4	1002009	551211	1022074	1296.3	713.1	1322.2	5315	2413	3677	1296.3	713.1	1322.2	1533783.2	2046.7	6356.1	1984.2	16126	20.9
10181	10181 (2019-05-05)60sec.agd	60	0	0		5/9/2019	Thursday	4	0	0	0	0	0	0	0	0	0	0	302	478	30	0	0	37.28%	59.01%	3.70%	0.00%	0.00%	30	3.70%	2.1	364907	503859	764376	450.5	622	943.7	4163	2546	3391	450.5	622	943.7	985546.4	1265.4	5291	1216.7	11840	14.6
10181	10181 (2019-05-05)60sec.agd	60	0	0		5/11/2019	Saturday	6	0	0	0	0	0	0	0	0	0	0	263	363	14	0	0	41.09%	56.72%	2.19%	0.00%	0.00%	14	2.19%	1.3	270203	417673	490043	422.2	652.6	765.7	3411	2774	4179	422.2	652.6	765.7	698285.4	1132.8	4627.6	1091.1	9544	14.9
10934	10934 (2019-03-24)60sec.agd	60	0	0		3/25/2019	Monday	1	3	3	3	36	154109	3	3	3	36	154109	568	232	63	7	1	65.21%	26.64%	7.23%	0.80%	0.11%	71	8.15%	4.4	451272	401361	254062	518.1	460.8	291.7	10880	5743	4771	518.1	460.8	291.7	655198.1	806.2	12961.5	752.2	10670	12.3
10934	10934 (2019-03-24)60sec.agd	60	0	0		3/26/2019	Tuesday	2	0	0	0	0	0	0	0	0	0	0	657	165	19	0	0	78.12%	19.62%	2.26%	0.00%	0.00%	19	2.26%	1.3	150668	194294	110247	179.2	231	131.1	4997	2957	2988	179.2	231	131.1	269453.9	340.3	5411.6	320.4	5312	6.3
10934	10934 (2019-03-24)60sec.agd	60	0	0		3/27/2019	Wednesday	3	0	0	0	0	0	0	0	0	0	0	501	207	32	1	0	67.61%	27.94%	4.32%	0.13%	0.00%	33	4.45%	2.4	236812	266420	253627	319.6	359.5	342.3	6375	4289	6706	319.6	359.5	342.3	437477.1	645.6	9252.6	590.4	6599	8.9
10934	10934 (2019-03-24)60sec.agd	60	0	0		3/28/2019	Thursday	4	2	2	2	36	201113	2	2	2	36	201113	560	171	39	17	0	71.16%	21.73%	4.96%	2.16%	0.00%	56	7.12%	4	365992	291428	174060	465	370.3	221.2	9369	4680	3887	465	370.3	221.2	499176.6	687.5	10715.7	634.3	9030	11.5
10934	10934 (2019-03-24)60sec.agd	60	0	0		3/29/2019	Friday	5	0	0	0	0	0	0	0	0	0	0	644	164	21	0	0	77.68%	19.78%	2.53%	0.00%	0.00%	21	2.53%	1.4	162167	168661	171395	195.6	203.5	206.7	5198	3142	2874	195.6	203.5	206.7	290036.1	381.2	5573.9	349.9	4788	5.8
10934	10934 (2019-03-24)60sec.agd	60	0	0		3/30/2019	Saturday	6	0	0	0	0	0	0	0	0	0	0	607	262	21	0	0	68.20%	29.44%	2.36%	0.00%	0.00%	21	2.36%	1.2	198734	269780	217621	223.3	303.1	244.5	4100	2972	2191	223.3	303.1	244.5	399543.9	481.6	4695	448.9	6134	6.9
10154	10154 (2019-09-01)60sec.agd	60	0	0		9/2/2019	Monday	1	5	5	5	84	200716	5	5	5	84	200716	557	211	88	0	0	65.07%	24.65%	10.28%	0.00%	0.00%	88	10.28%	5.9	332383	267091	493437	388.3	312	576.4	3036	2799	3352	388.3	312	576.4	652147.3	806.2	5055.9	761.9	15502	18.1
10154	10154 (2019-09-01)60sec.agd	60	0	0		9/3/2019	Tuesday	2	1	1	1	14	34902	1	1	1	14	34902	694	193	25	0	0	76.10%	21.16%	2.74%	0.00%	0.00%	25	2.74%	1.6	159774	226628	434290	175.2	248.5	476.2	3041	2246	3883	175.2	248.5	476.2	515262.8	602.8	5329.1	565	7322	8
10154	10154 (2019-09-01)60sec.agd	60	0	0		9/4/2019	Wednesday	3	0	0	0	0	0	0	0	0	0	0	664	222	19	0	0	73.37%	24.53%	2.10%	0.00%	0.00%	19	2.10%	1.2	151686	200637	459540	167.6	221.7	507.8	3118	2846	3361	167.6	221.7	507.8	523871	612.4	4487.3	578.9	6335	7
10154	10154 (2019-09-01)60sec.agd	60	0	0		9/5/2019	Thursday	4	1	1	1	69	249420	1	1	1	69	249420	534	253	84	0	0	61.31%	29.05%	9.64%	0.00%	0.00%	84	9.64%	5.3	404001	291447	635104	463.8	334.6	729.2	4349	2087	5380	463.8	334.6	729.2	807164.9	987.9	6788.9	926.7	14387	16.5
10154	10154 (2019-09-01)60sec.agd	60	0	0		9/6/2019	Friday	5	1	1	1	48	162858	1	1	1	48	162858	625	275	76	0	0	64.04%	28.18%	7.79%	0.00%	0.00%	76	7.79%	4.5	374906	309016	590071	384.1	316.6	604.6	4590	2949	3354	384.1	316.6	604.6	764348.9	837.9	5851.7	783.1	15125	15.5
[truncated: 780 more rows]
[truncated: 7 more columns]
