# Supplementary material for: Influence of pre-processing criteria on analysis of accelerometry-based physical activity
Source: PLoS One. 2025 Jan 2;20(1):e0316357. doi: 10.1371/journal.pone.0316357 (PMC11694966; doi:10.1371/journal.pone.0316357)
Supplement: S1 File — (ZIP) [file pone.0316357.s001.zip › scenarios/2Troiano 200710_3_0Freedson Adult 199810-min MVPA 1952/scenarios_DailyTotals.csv]

Day of Week	Day of Week Num	Number of Freedson (1998) Bouts occurring in this day	Number of Freedson (1998) Bouts starting in this day	Number of Freedson (1998) Bouts ending in this day	Total time of Freedson (1998) Bouts occurring in this day	Total activity counts of Freedson (1998) Bouts occurring in this day	Number of 10-min Bouts occurring in this day	Number of 10-min Bouts starting in this day	Number of 10-min Bouts ending in this day	Total time of 10-min Bouts occurring in this day	Total activity counts of 10-min Bouts occurring in this day	Sedentary	Light	Moderate	Vigorous	Very Vigorous	Total MVPA	% in MVPA	Axis 1 Counts	Axis 2 Counts	Axis 3 Counts	Axis 1 Average Counts	Axis 2 Average Counts	Axis 3 Average Counts	Axis 1 Max Counts	Axis 2 Max Counts	Axis 3 Max Counts	Axis 1 CPM	Axis 2 CPM	Axis 3 CPM	Vector Magnitude Counts	Vector Magnitude Average Counts	Vector Magnitude Max Counts	Vector Magnitude CPM	Steps Counts	Steps Average Counts	Steps Max Counts	Steps Per Minute	Lux Average Counts	Lux Max Counts	Number of Epochs	Time	Calendar Days
Monday	1	251	251	251	4731	15540876	251	251	251	4731	15540876	193612.7	133203	11215.8	242	22	11479.8333333333	0	110602663	137569297	156561462	324.3	405	459.9	14928	10586	10631	326.9	406.7	462.8	240570127.8	746.4	19527.9	711.1	3275958	9.6	187	9.7	13.5	5014	342513	338295.5	395
Tuesday	2	230	230	230	4465	15246827	230	230	230	4465	15246827	194518.8	132486.7	10804.8	189.2	58	11052	0	107673225	133635838	152765314	318.1	395	450	12172	7228	8484	318.5	395.3	451.9	234362517.7	732.1	12250.3	693.3	3189288	9.5	186	9.4	16.8	5000	342110	338057.5	400
Wednesday	3	221	221	221	3921	12887588	221	221	221	3921	12887588	186068.2	123817.7	10521	217	35	10773	0	102463950	127720218	140354447	318.4	397.9	436.5	15714	9408	10964	319.5	398.3	437.7	220120615.9	723.3	15794.9	686.5	3024549	9.5	184	9.4	16	4931	324198	320658.83	380
Thursday	4	191	191	191	3607	12390574	191	191	191	3607	12390574	188554.7	124314	9931.7	282	38	10251.6666666667	0	100955637	129821077	146211830	313.2	401	451.9	17013	12730	8349	312.4	401.8	452.5	224529951.6	732.5	17037.9	694.9	2982654	9.3	189	9.2	11.8	6000	326887	323120.33	383
Friday	5	166	166	166	2819	9640019	166	166	166	2819	9640019	177379.2	118588.3	9150.5	150	59	9359.5	0	95257452	117850062	134647108	313.2	388	440.1	24161	38484	32161	312	386	441	206402241.5	716.3	50435.9	676	2817865	9.3	187	9.2	16	5962	309412	305327	360
Saturday	6	98	98	98	1872	5936628	98	98	98	1872	5936628	143318.5	88706.3	5814.3	45	2	5861.33333333333	0	65012189	84793909	96764356	271.5	354.6	403.7	12316	11964	9166	273.3	356.4	406.8	146710325.9	646.5	15770.1	616.7	1943382	8.1	190	8.2	21.6	5000	241437	237886.17	289
Sunday	7	33	33	33	576	1865758	33	33	33	576	1865758	56315	35673	2137	28	0	2165	0	25977270	33957306	38361139	272	357	403.3	7372	7940	10110	275.9	360.7	407.4	58498750.1	648.0	13243.8	621.3	767179	8	168	8.1	19.6	5000	94153	94153	136
