# Supplementary material for: Influence of pre-processing criteria on analysis of accelerometry-based physical activity
Source: PLoS One. 2025 Jan 2;20(1):e0316357. doi: 10.1371/journal.pone.0316357 (PMC11694966; doi:10.1371/journal.pone.0316357)
Supplement: S1 File — (ZIP) [file pone.0316357.s001.zip › scenarios/2Troiano 200710_3_0Freedson Adult 199810-min MVPA 1952/scenarios_Summary.csv]

Subject	Filename	Epoch	Weight (lbs)	Age	Gender	Freedson (1998) Bouts	Total Time in Freedson (1998) Bouts	Avg Time per Freedson (1998) Bout	Max Time per Freedson (1998) Bout	Min Time per Freedson (1998) Bout	Total Counts in Freedson (1998) Bouts	10-min Bouts	Total Time in 10-min Bouts	Avg Time per 10-min Bout	Max Time per 10-min Bout	Min Time per 10-min Bout	Total Counts in 10-min Bouts	Sedentary	Light	Moderate	Vigorous	Very Vigorous	% in Sedentary	% in Light	% in Moderate	% in Vigorous	% in Very Vigorous	Total MVPA	% in MVPA	Average MVPA Per day	Axis 1 Counts	Axis 2 Counts	Axis 3 Counts	Axis 1 Average Counts	Axis 2 Average Counts	Axis 3 Average Counts	Axis 1 Max Counts	Axis 2 Max Counts	Axis 3 Max Counts	Axis 1 CPM	Axis 2 CPM	Axis 3 CPM	Vector Magnitude Counts	Vector Magnitude Average Counts	Vector Magnitude Max Counts	Vector Magnitude CPM	Steps Counts	Steps Average Counts	Steps Max Counts
10448	10448 (2019-10-13)60sec.agd	60	0	0		0	0	0	0	0	0	0	0	0	0	0	0	849	1101	14	0	0	43.23%	56.06%	0.71%	0.00%	0.00%	14	0.71%	4.7	677391	837410	1403592	344.9	426.4	714.7	3378	2281	2862	344.9	426.4	714.7	1769232.8	932	4564.3	900.8	14889	7.6	105
11007	11007 (2019-06-02)60sec.agd	60	0	0		4	132	33	60	11	408108	4	132	33	60	11	408108	1475	434	136	2	0	72.06%	21.20%	6.64%	0.10%	0.00%	138	6.74%	46	646508	526189	556824	315.8	257.1	272	6080	2801	2817	315.8	257.1	272	1002447.2	532.9	6931.5	489.7	20277	9.9	180
10168	10168 (2019-08-04)60sec.agd	60	0	0		0	0	0	0	0	0	0	0	0	0	0	0	1617	708	21	0	0	68.93%	30.18%	0.90%	0.00%	0.00%	21	0.90%	7	447250	611780	955288	190.6	260.8	407.2	3080	3104	3974	190.6	260.8	407.2	1219377.9	544.6	5061.4	519.8	14006	6	104
10063	10063 (2019-03-10)60sec.agd	60	0	0		2	22	11	11	11	68899	2	22	11	11	11	68899	1523	1190	85	0	0	54.43%	42.53%	3.04%	0.00%	0.00%	85	3.04%	28.3	1029517	1025751	1609056	367.9	366.6	575.1	5490	4011	4213	367.9	366.6	575.1	2168209.3	830.2	7253.7	774.9	26598	9.5	132
10802	10802 (2019-03-03)60sec.agd	60	0	0		1	11	11	11	11	26947	1	11	11	11	11	26947	1378	719	32	0	0	64.73%	33.77%	1.50%	0.00%	0.00%	32	1.50%	10.7	515637	424913	423227	242.2	199.6	198.8	3137	4684	3076	242.2	199.6	198.8	790919.5	404	6138.1	371.5	12210	5.7	138
10119	10119 (2019-05-05)60sec.agd	60	0	0		13	247	19	77	10	742104	13	247	19	77	10	742104	865	1624	432	1	0	29.60%	55.58%	14.78%	0.03%	0.00%	433	14.82%	144.3	2585019	2437676	3056063	884.7	834.2	1045.9	5937	4827	6467	884.7	834.2	1045.9	4686588.2	1707.8	7837.2	1603.9	41660	14.3	114
10164	10164 (2019-04-28)60sec.agd	60	0	0		0	0	0	0	0	0	0	0	0	0	0	0	1545	826	9	0	0	64.92%	34.71%	0.38%	0.00%	0.00%	9	0.38%	3	416856	608008	703281	175.1	255.5	295.5	2495	3251	3455	175.1	255.5	295.5	1018845.8	450	5360.1	428.1	17567	7.4	109
10799	10799 (2019-10-20)60sec.agd	60	0	0		2	20	10	10	10	56589	2	20	10	10	10	56589	1206	1583	174	0	0	40.70%	53.43%	5.87%	0.00%	0.00%	174	5.87%	58	1552821	1657442	1325586	524.1	559.4	447.4	4459	3805	3506	524.1	559.4	447.4	2629742.4	938.7	5504.8	887.5	49152	16.6	127
10629	10629 (2019-05-26)60sec.agd	60	0	0		1	11	11	11	11	22422	1	11	11	11	11	22422	2058	649	33	0	0	75.11%	23.69%	1.20%	0.00%	0.00%	33	1.20%	11	458079	737452	801342	167.2	269.1	292.5	3409	2658	3206	167.2	269.1	292.5	1181448.6	462.9	4627.7	431.2	15680	5.7	104
10969	10969 (2019-09-01)60sec.agd	60	0	0		0	0	0	0	0	0	0	0	0	0	0	0	912	1242	107	0	0	40.34%	54.93%	4.73%	0.00%	0.00%	107	4.73%	35.7	1026096	1492377	1613180	453.8	660.1	713.5	5096	5726	4671	453.8	660.1	713.5	2425368.4	1103	7365.8	1072.7	27306	12.1	108
10971	10971 (2019-09-01)60sec.agd	60	0	0		0	0	0	0	0	0	0	0	0	0	0	0	1572	503	21	0	0	75.00%	24.00%	1.00%	0.00%	0.00%	21	1.00%	7	303480	334786	635304	144.8	159.7	303.1	3125	2988	5564	144.8	159.7	303.1	779610.8	390.6	6091.4	372	8479	4	103
10883	10883 (2019-09-22)60sec.agd	60	0	0		0	0	0	0	0	0	0	0	0	0	0	0	1395	682	39	0	0	65.93%	32.23%	1.84%	0.00%	0.00%	39	1.84%	13	553582	600866	952061	261.6	284	449.9	2838	4062	4303	261.6	284	449.9	1254556.9	618.9	6315.6	592.9	21972	10.4	126
10996	10996 (2019-11-03)60sec.agd	60	0	0		5	240	48	78	18	996187	5	240	48	78	18	996187	1355	597	251	18	18	60.52%	26.66%	11.21%	0.80%	0.80%	287	12.82%	95.7	1471810	1445821	996217	657.4	645.7	444.9	14466	4149	3320	657.4	645.7	444.9	2291085.2	1122.6	14603.2	1023.3	46179	20.6	171
10959	10959 (2019-07-21)60sec.agd	60	0	0		3	48	16	24	10	166843	3	48	16	24	10	166843	1189	655	49	0	0	62.81%	34.60%	2.59%	0.00%	0.00%	49	2.59%	16.3	426282	661101	588704	225.2	349.2	311	4396	3212	3106	225.2	349.2	311	982518.8	561.8	5241.3	519	15122	8	129
10973	10973 (2019-09-08)60sec.agd	60	0	0		0	0	0	0	0	0	0	0	0	0	0	0	1556	999	56	0	0	59.59%	38.26%	2.14%	0.00%	0.00%	56	2.14%	18.7	786684	589449	992555	301.3	225.8	380.1	4167	2432	3396	301.3	225.8	380.1	1396956.4	567.9	4876.3	535	12629	4.8	74
10040	10040 (2019-03-03)60sec.agd	60	0	0		0	0	0	0	0	0	0	0	0	0	0	0	1659	277	0	0	0	85.69%	14.31%	0.00%	0.00%	0.00%	0	0.00%	0	220813	387561	584335	114.1	200.2	301.8	2392	2818	3710	114.1	200.2	301.8	735125.4	410.4	4402.5	379.7	9738	5	134
10192	10192 (2019-05-12)60sec.agd	60	0	0		4	54	13.5	15	12	129283	4	54	13.5	15	12	129283	1460	829	119	0	0	60.63%	34.43%	4.94%	0.00%	0.00%	119	4.94%	39.7	751745	1008463	1041112	312.2	418.8	432.4	3665	3609	3531	312.2	418.8	432.4	1632798.9	727	4750	678.1	30597	12.7	133
10641	10641 (2019-06-02)60sec.agd	60	0	0		0	0	0	0	0	0	0	0	0	0	0	0	1789	866	7	0	0	67.21%	32.53%	0.26%	0.00%	0.00%	7	0.26%	2.3	410637	758301	1227250	154.3	284.9	461	3069	3232	3932	154.3	284.9	461	1499928.6	586.9	5943.5	563.5	17688	6.6	133
10966	10966 (2019-08-25)60sec.agd	60	0	0		0	0	0	0	0	0	0	0	0	0	0	0	1808	468	6	0	0	79.23%	20.51%	0.26%	0.00%	0.00%	6	0.26%	2	217363	425112	465231	95.3	186.3	203.9	3776	3130	3298	95.3	186.3	203.9	666638.4	328.3	5210	292.1	6629	2.9	60
10297	10297 (2019-07-21)60sec.agd	60	0	0		0	0	0	0	0	0	0	0	0	0	0	0	1147	948	80	0	0	52.74%	43.59%	3.68%	0.00%	0.00%	80	3.68%	26.7	802345	1375886	1242750	368.9	632.6	571.4	4005	3658	3787	368.9	632.6	571.4	2020209.7	975.1	6047.8	928.8	25821	11.9	111
10288	10288 (2019-08-04)60sec.agd	60	0	0		3	42	14	15	12	121249	3	42	14	15	12	121249	1021	915	114	0	0	49.80%	44.63%	5.56%	0.00%	0.00%	114	5.56%	38	797792	863763	1078973	389.2	421.3	526.3	4596	4346	5064	389.2	421.3	526.3	1595851.3	839.1	8102.8	778.5	29098	14.2	125
10149	10149 (2019-04-07)60sec.agd	60	0	0		3	39	13	18	10	144284	3	39	13	18	10	144284	1480	719	74	2	0	65.05%	31.60%	3.25%	0.09%	0.00%	76	3.34%	25.3	678832	807007	882512	298.4	354.7	387.9	6116	3922	10964	298.4	354.7	387.9	1375100.2	642	12801.7	604.4	17919	7.9	119
10097	10097 (2019-03-17)60sec.agd	60	0	0		1	23	23	23	23	96729	1	23	23	23	23	96729	1248	815	58	0	0	58.84%	38.43%	2.73%	0.00%	0.00%	58	2.73%	19.3	635062	735294	1082706	299.4	346.7	510.5	5017	3436	4419	299.4	346.7	510.5	1454721	718.5	6515.9	685.9	15181	7.2	130
10937	10937 (2019-03-24)60sec.agd	60	0	0		3	41	13.7	21	10	119855	3	41	13.7	21	10	119855	1057	1257	117	0	0	43.48%	51.71%	4.81%	0.00%	0.00%	117	4.81%	39	1143867	1054270	1871565	470.5	433.7	769.9	4933	3395	4054	470.5	433.7	769.9	2433654.1	1062.8	6163.1	1001.1	37802	15.5	138
10605	10605 (2019-11-03)60sec.agd	60	0	0		0	0	0	0	0	0	0	0	0	0	0	0	1401	967	10	0	0	58.92%	40.66%	0.42%	0.00%	0.00%	10	0.42%	3.3	521820	606081	637417	219.4	254.9	268	2775	2837	2765	219.4	254.9	268	1022707.5	460.9	4543.6	430.1	16774	7.1	122
10634	10634 (2019-05-26)60sec.agd	60	0	0		0	0	0	0	0	0	0	0	0	0	0	0	1322	930	38	0	0	57.73%	40.61%	1.66%	0.00%	0.00%	38	1.66%	12.7	630516	998051	621586	275.3	435.8	271.4	3292	2635	3313	275.3	435.8	271.4	1334175.9	620.9	4716.6	582.6	22991	10	102
10235	10235 (2019-06-09)60sec.agd	60	0	0		2	24	12	14	10	84415	2	24	12	14	10	84415	1210	1129	46	0	0	50.73%	47.34%	1.93%	0.00%	0.00%	46	1.93%	15.3	704375	1194973	1035507	295.3	501	434.2	5049	4387	5909	295.3	501	434.2	1731005.3	765.3	8013	725.8	16879	7.1	132
10884	10884 (2019-09-22)60sec.agd	60	0	0		1	11	11	11	11	30654	1	11	11	11	11	30654	1443	588	86	0	0	68.16%	27.78%	4.06%	0.00%	0.00%	86	4.06%	28.7	565185	487357	592403	267	230.2	279.8	3181	2747	3267	267	230.2	279.8	952833.8	499.1	5074.3	450.1	28154	13.3	173
10696	10696 (2019-08-25)60sec.agd	60	0	0		1	17	17	17	17	46801	1	17	17	17	17	46801	1607	1109	78	0	0	57.52%	39.69%	2.79%	0.00%	0.00%	78	2.79%	26	804183	1059582	1452569	287.8	379.2	519.9	4203	4230	4424	287.8	379.2	519.9	1969614.4	755.6	6682	704.9	25330	9.1	150
11022	11022 (2019-07-28)60sec.agd	60	0	0		0	0	0	0	0	0	0	0	0	0	0	0	1235	736	12	0	0	62.28%	37.12%	0.61%	0.00%	0.00%	12	0.61%	4	426580	795319	773666	215.1	401.1	390.1	4845	3558	4283	215.1	401.1	390.1	1188722.8	625.4	6256	599.5	14635	7.4	111
11038	11038 (2019-09-08)60sec.agd	60	0	0		0	0	0	0	0	0	0	0	0	0	0	0	1123	1159	101	0	0	47.13%	48.64%	4.24%	0.00%	0.00%	101	4.24%	33.7	892407	1170803	1582660	374.5	491.3	664.1	5328	3383	5062	374.5	491.3	664.1	2161476.9	951	6531.6	907	24033	10.1	125
10574	10574 (2019-08-25)60sec.agd	60	0	0		1	13	13	13	13	28640	1	13	13	13	13	28640	1305	678	52	0	0	64.13%	33.32%	2.56%	0.00%	0.00%	52	2.56%	17.3	482059	434836	598842	236.9	213.7	294.3	2844	2176	3268	236.9	213.7	294.3	883218.5	457.1	4720	434	14138	6.9	107
10930	10930 (2019-03-24)60sec.agd	60	0	0		2	28	14	14	14	83913	2	28	14	14	14	83913	1631	1160	95	0	0	56.51%	40.19%	3.29%	0.00%	0.00%	95	3.29%	31.7	938431	946554	1280226	325.2	328	443.6	5298	4263	3014	325.2	328	443.6	1848133.1	668.4	7225	640.4	29806	10.3	141
10057	10057 (2019-03-17)60sec.agd	60	0	0		0	0	0	0	0	0	0	0	0	0	0	0	1788	963	9	0	0	64.78%	34.89%	0.33%	0.00%	0.00%	9	0.33%	3	413347	1010923	1517562	149.8	366.3	549.8	2393	3554	3117	149.8	366.3	549.8	1869710	707.1	5229.2	677.4	16345	5.9	111
10072	10072 (2019-03-10)60sec.agd	60	0	0		0	0	0	0	0	0	0	0	0	0	0	0	1240	985	42	0	0	54.70%	43.45%	1.85%	0.00%	0.00%	42	1.85%	14	705024	883632	1228806	311	389.8	542	5063	3454	4058	311	389.8	542	1669679.2	780.6	5536.5	736.5	18734	8.3	120
10229	10229 (2019-09-08)60sec.agd	60	0	0		0	0	0	0	0	0	0	0	0	0	0	0	1263	573	28	0	0	67.76%	30.74%	1.50%	0.00%	0.00%	28	1.50%	9.3	348299	392449	724250	186.9	210.5	388.5	3889	5968	4415	186.9	210.5	388.5	894352.5	507.6	7156.3	479.8	7733	4.1	126
10602	10602 (2019-10-06)60sec.agd	60	0	0		1	12	12	12	12	40007	1	12	12	12	12	40007	1537	840	43	0	0	63.51%	34.71%	1.78%	0.00%	0.00%	43	1.78%	14.3	600547	726801	1145585	248.2	300.3	473.4	5090	3903	4889	248.2	300.3	473.4	1483664.8	638.6	8065	613.1	15537	6.4	105
10795	10795 (2019-07-28)60sec.agd	60	0	0		2	36	18	20	16	104455	2	36	18	20	16	104455	750	1463	81	1	0	32.68%	63.75%	3.53%	0.04%	0.00%	82	3.57%	27.3	1264545	2063821	2006651	551	899.3	874.4	6418	5277	5284	551	899.3	874.4	3144054.6	1420.1	8726.4	1370	30228	13.2	130
10787	10787 (2019-08-11)60sec.agd	60	0	0		1	20	20	20	20	68932	1	20	20	20	20	68932	1325	865	71	0	0	58.60%	38.26%	3.14%	0.00%	0.00%	71	3.14%	23.7	647954	999228	733296	286.6	441.9	324.3	4100	2844	3880	286.6	441.9	324.3	1398579.3	676.3	5348	618.6	20555	9.1	114
10092	10092 (2019-03-17)60sec.agd	60	0	0		0	0	0	0	0	0	0	0	0	0	0	0	1303	797	48	2	0	60.60%	37.07%	2.23%	0.09%	0.00%	50	2.33%	16.7	534434	883827	1113465	248.6	411.1	517.9	8843	2844	3731	248.6	411.1	517.9	1518741	747.1	8902	706.4	17763	8.3	118
10268	10268 (2019-06-23)60sec.agd	60	0	0		6	88	14.7	21	10	264530	6	88	14.7	21	10	264530	1137	802	145	0	0	54.56%	38.48%	6.96%	0.00%	0.00%	145	6.96%	48.3	936517	821604	998636	449.4	394.2	479.2	4430	3216	4016	449.4	394.2	479.2	1596675	808.9	6186.9	766.2	19945	9.6	132
10071	10071 (2019-03-10)60sec.agd	60	0	0		7	82	11.7	13	10	212036	7	82	11.7	13	10	212036	1310	1023	146	0	0	52.84%	41.27%	5.89%	0.00%	0.00%	146	5.89%	48.7	1113071	842529	1037062	449	339.9	418.3	5266	3825	3421	449	339.9	418.3	1739045.6	721.1	7115	701.5	20813	8.4	111
10304	10304 (2019-08-04)60sec.agd	60	0	0		0	0	0	0	0	0	0	0	0	0	0	0	1780	530	8	0	0	76.79%	22.86%	0.35%	0.00%	0.00%	8	0.35%	2.7	241483	477806	552415	104.2	206.1	238.3	2759	2313	3329	104.2	206.1	238.3	769269.1	351.6	4323	331.9	10054	4.3	123
10245	10245 (2019-06-02)60sec.agd	60	0	0		2	24	12	14	10	72687	2	24	12	14	10	72687	1209	1101	67	0	0	50.86%	46.32%	2.82%	0.00%	0.00%	67	2.82%	22.3	756002	1062314	1742308	318	446.9	733	4916	2332	5406	318	446.9	733	2176163.4	972.7	6908.6	915.5	17889	7.5	132
10982	10982 (2019-10-27)60sec.agd	60	0	0		0	0	0	0	0	0	0	0	0	0	0	0	1146	1044	45	1	0	51.25%	46.69%	2.01%	0.04%	0.00%	46	2.06%	15.3	708011	1123493	993835	316.6	502.5	444.5	5826	2965	3366	316.6	502.5	444.5	1658681.4	783.3	6828.6	741.8	26747	12	128
10259	10259 (2019-06-16)60sec.agd	60	0	0		0	0	0	0	0	0	0	0	0	0	0	0	1609	758	6	0	0	67.80%	31.94%	0.25%	0.00%	0.00%	6	0.25%	2	342466	509537	709544	144.3	214.7	299	3215	2508	3410	144.3	214.7	299	938276.9	421	5140.2	395.4	10217	4.3	110
10251	10251 (2019-06-09)60sec.agd	60	0	0		0	0	0	0	0	0	0	0	0	0	0	0	1821	392	9	0	0	81.95%	17.64%	0.41%	0.00%	0.00%	9	0.41%	3	192619	539151	440649	86.7	242.6	198.3	5618	4928	5965	86.7	242.6	198.3	722466.2	364.3	9561.8	325.1	4422	2	88
10960	10960 (2019-08-18)60sec.agd	60	0	0		1	10	10	10	10	22973	1	10	10	10	10	22973	1276	760	51	0	0	61.14%	36.42%	2.44%	0.00%	0.00%	51	2.44%	17	533877	735292	821451	255.8	352.3	393.6	3620	2980	4064	255.8	352.3	393.6	1224932.9	630.2	6204.9	586.9	14390	6.9	120
10274	10274 (2019-03-31)60sec.agd	60	0	0		3	38	12.7	15	11	95623	3	38	12.7	15	11	95623	1658	677	72	0	0	68.88%	28.13%	2.99%	0.00%	0.00%	72	2.99%	24	577804	709034	652896	240.1	294.6	271.2	4421	3314	5075	240.1	294.6	271.2	1123770.4	497.6	7130.5	466.9	19746	8.2	133
11010	11010 (2019-06-02)60sec.agd	60	0	0		1	21	21	21	21	75121	1	21	21	21	21	75121	1384	741	94	0	0	62.37%	33.39%	4.24%	0.00%	0.00%	94	4.24%	31.3	751554	724114	834985	338.7	326.3	376.3	5151	3850	3544	338.7	326.3	376.3	1336553.2	634.7	6858.9	602.3	19973	9	114
10509	10509 (2019-09-08)60sec.agd	60	0	0		1	10	10	10	10	20770	1	10	10	10	10	20770	1441	1271	28	0	0	52.59%	46.39%	1.02%	0.00%	0.00%	28	1.02%	7	600748	1197631	686677	219.3	437.1	250.6	2756	3543	3170	219.3	437.1	250.6	1505570.8	574.5	5328.7	549.5	21004	7.7	117
10560	10560 (2019-10-13)60sec.agd	60	0	0		0	0	0	0	0	0	0	0	0	0	0	0	1525	1688	106	0	0	45.95%	50.86%	3.19%	0.00%	0.00%	106	3.19%	26.5	1339300	2349131	1685926	403.5	707.8	508	4385	3425	3686	403.5	707.8	508	3186610.6	1005.9	5683.7	960.1	40264	12.1	123
10575	10575 (2019-08-25)60sec.agd	60	0	0		0	0	0	0	0	0	0	0	0	0	0	0	2293	1353	107	0	0	61.10%	36.05%	2.85%	0.00%	0.00%	107	2.85%	26.8	956461	1407474	1276319	254.9	375	340.1	3797	3772	3255	254.9	375	340.1	2127155.6	610.5	5365.1	566.8	33329	8.9	133
10494	10494 (2019-09-08)60sec.agd	60	0	0		2	32	16	20	12	81717	2	32	16	20	12	81717	1915	1135	99	0	0	60.81%	36.04%	3.14%	0.00%	0.00%	99	3.14%	24.8	841389	1219634	1052632	267.2	387.3	334.3	3632	3216	3367	267.2	387.3	334.3	1817546.9	619.9	4333.9	577.2	33563	10.7	125
10151	10151 (2019-04-07)60sec.agd	60	0	0		2	29	14.5	18	11	64293	2	29	14.5	18	11	64293	2290	863	67	0	0	71.12%	26.80%	2.08%	0.00%	0.00%	67	2.08%	16.8	622292	1044222	691218	193.3	324.3	214.7	3104	2747	3011	193.3	324.3	214.7	1398366.6	467.3	3847.5	434.3	29954	9.3	130
10665	10665 (2019-09-08)60sec.agd	60	0	0		0	0	0	0	0	0	0	0	0	0	0	0	1920	1131	41	0	0	62.10%	36.58%	1.33%	0.00%	0.00%	41	1.33%	10.3	641923	1072376	1410054	207.6	346.8	456	4760	7232	7326	207.6	346.8	456	1884226	637.9	10961.5	609.4	16966	5.5	107
10800	10800 (2019-09-22)60sec.agd	60	0	0		5	66	13.2	22	10	200342	5	66	13.2	22	10	200342	836	1893	139	0	0	29.15%	66.00%	4.85%	0.00%	0.00%	139	4.85%	34.8	1631179	1535666	2493754	568.8	535.4	869.5	5226	3109	4832	568.8	535.4	869.5	3352286.4	1225.9	6515	1168.9	43002	15	128
10792	10792 (2019-08-11)60sec.agd	60	0	0		6	70	11.7	15	10	183013	6	70	11.7	15	10	183013	1449	1240	266	0	0	49.04%	41.96%	9.00%	0.00%	0.00%	266	9.00%	66.5	1498404	1869381	1353714	507.1	632.6	458.1	4639	5028	3333	507.1	632.6	458.1	2751788.8	1005.8	6781.8	931.2	50736	17.2	120
10563	10563 (2019-08-25)60sec.agd	60	0	0		0	0	0	0	0	0	0	0	0	0	0	0	2194	1320	16	0	0	62.15%	37.39%	0.45%	0.00%	0.00%	16	0.45%	4	613345	1207285	1187944	173.8	342	336.5	3684	2848	3794	173.8	342	336.5	1801371.7	538.2	5445.7	510.3	24090	6.8	115
10466	10466 (2019-10-20)60sec.agd	60	0	0		1	10	10	10	10	21144	1	10	10	10	10	21144	1931	850	53	0	0	68.14%	29.99%	1.87%	0.00%	0.00%	53	1.87%	13.3	583590	1091901	747294	205.9	385.3	263.7	2967	3170	2689	205.9	385.3	263.7	1446123.6	541.7	4254.4	510.3	20197	7.1	114
10037	10037 (2019-03-03)60sec.agd	60	0	0		2	23	11.5	12	11	85699	2	23	11.5	12	11	85699	628	1901	222	1	0	22.82%	69.08%	8.07%	0.04%	0.00%	223	8.10%	55.8	2085227	2808096	2199811	757.7	1020.4	799.3	5930	3875	5705	757.7	1020.4	799.3	4131917.6	1587	6417.4	1501.4	54714	19.9	122
10158	10158 (2019-07-07)60sec.agd	60	0	0		11	281	25.5	57	12	1021448	11	281	25.5	57	12	1021448	1660	1123	360	0	0	52.82%	35.73%	11.45%	0.00%	0.00%	360	11.45%	90	1841260	1644557	1216486	585.8	523.2	387	4800	6513	4999	585.8	523.2	387	2752207.2	927	9510.5	875.7	54330	17.3	132
10215	10215 (2019-05-12)60sec.agd	60	0	0		0	0	0	0	0	0	0	0	0	0	0	0	1352	1557	67	0	0	45.43%	52.32%	2.25%	0.00%	0.00%	67	2.25%	16.8	1097403	1224863	1989325	368.8	411.6	668.5	3715	3981	7010	368.8	411.6	668.5	2581084.4	896.4	8178.5	867.3	33710	11.3	99
10518	10518 (2019-10-06)60sec.agd	60	0	0		1	33	33	33	33	90143	1	33	33	33	33	90143	1993	1161	56	0	0	62.09%	36.17%	1.74%	0.00%	0.00%	56	1.74%	14	696186	907787	1144044	216.9	282.8	356.4	3747	3632	3759	216.9	282.8	356.4	1617896.4	538.7	5396.9	504	22482	7	118
10818	10818 (2019-03-03)60sec.agd	60	0	0		0	0	0	0	0	0	0	0	0	0	0	0	2334	1239	57	0	0	64.30%	34.13%	1.57%	0.00%	0.00%	57	1.57%	14.3	732835	1337543	894167	201.9	368.5	246.3	4424	3591	2651	201.9	368.5	246.3	1767937.5	511.9	5352.1	487	24723	6.8	131
10263	10263 (2019-06-23)60sec.agd	60	0	0		1	10	10	10	10	29461	1	10	10	10	10	29461	1714	1550	182	0	0	49.74%	44.98%	5.28%	0.00%	0.00%	182	5.28%	45.5	1344690	1478977	2325492	390.2	429.2	674.8	4612	3317	3779	390.2	429.2	674.8	3066509	938.2	6208.1	889.9	36557	10.6	127
10455	10455 (2019-11-03)60sec.agd	60	0	0		0	0	0	0	0	0	0	0	0	0	0	0	1300	1832	31	0	0	41.10%	57.92%	0.98%	0.00%	0.00%	31	0.98%	7.8	1132136	2222315	1731741	357.9	702.6	547.5	3676	3802	2820	357.9	702.6	547.5	3036337.1	994.3	5027.6	960	39692	12.5	133
10670	10670 (2019-10-20)60sec.agd	60	0	0		0	0	0	0	0	0	0	0	0	0	0	0	2031	1105	23	0	0	64.29%	34.98%	0.73%	0.00%	0.00%	23	0.73%	5.8	613999	1187103	1170024	194.4	375.8	370.4	4509	3944	3901	194.4	375.8	370.4	1776278.3	588.8	6689.2	562.3	17859	5.7	116
10713	10713 (2019-06-30)60sec.agd	60	0	0		3	46	15.3	25	10	123843	3	46	15.3	25	10	123843	2314	953	109	0	0	68.54%	28.23%	3.23%	0.00%	0.00%	109	3.23%	27.3	805636	1155432	1438984	238.6	342.2	426.2	4546	4288	3271	238.6	342.2	426.2	2013640.3	640.2	5806.4	596.5	25805	7.6	135
10638	10638 (2019-05-26)60sec.agd	60	0	0		1	30	30	30	30	74619	1	30	30	30	30	74619	1936	1566	59	0	0	54.37%	43.98%	1.66%	0.00%	0.00%	59	1.66%	14.8	925640	1298224	1450283	259.9	364.6	407.3	3701	4601	3721	259.9	364.6	407.3	2155345.9	637.9	5744.1	605.3	29363	8.2	122
10449	10449 (2019-10-13)60sec.agd	60	0	0		5	104	20.8	50	10	300101	5	104	20.8	50	10	300101	1913	1033	170	1	0	61.37%	33.14%	5.45%	0.03%	0.00%	171	5.49%	42.8	1056585	1237901	2224780	339	397.1	713.8	5796	3713	6103	339	397.1	713.8	2756522.6	939.2	6700.6	884.4	37433	12	131
10011	10011 (2019-03-10)60sec.agd	60	0	0		1	15	15	15	15	42387	1	15	15	15	15	42387	1673	2017	230	2	0	42.66%	51.43%	5.86%	0.05%	0.00%	232	5.92%	58	2077601	1959436	3170739	529.7	499.6	808.4	6657	5770	5490	529.7	499.6	808.4	4267247.5	1143.4	8828.9	1088	49727	12.7	131
10626	10626 (2019-05-26)60sec.agd	60	0	0		1	10	10	10	10	20804	1	10	10	10	10	20804	1858	952	57	1	0	64.78%	33.19%	1.99%	0.03%	0.00%	58	2.02%	14.5	669338	924340	1672205	233.4	322.3	583.1	6154	3552	5000	233.4	322.3	583.1	2024521.5	741.2	8688.4	705.9	28127	9.8	119
10639	10639 (2019-05-26)60sec.agd	60	0	0		0	0	0	0	0	0	0	0	0	0	0	0	1894	1010	11	0	0	64.97%	34.65%	0.38%	0.00%	0.00%	11	0.38%	2.8	588385	660906	748023	201.8	226.7	256.6	2690	2409	3521	201.8	226.7	256.6	1158676.9	429.9	3892.5	397.5	14214	4.9	104
10668	10668 (2019-10-06)60sec.agd	60	0	0		3	40	13.3	14	12	105614	3	40	13.3	14	12	105614	1315	1529	150	0	0	43.92%	51.07%	5.01%	0.00%	0.00%	150	5.01%	37.5	1268891	1926141	1728671	423.8	643.3	577.4	4098	4140	3951	423.8	643.3	577.4	2882430.7	1022.8	5832.4	962.7	40225	13.4	124
10654	10654 (2019-08-04)60sec.agd	60	0	0		0	0	0	0	0	0	0	0	0	0	0	0	1819	1218	92	0	0	58.13%	38.93%	2.94%	0.00%	0.00%	92	2.94%	23	992736	1542208	1522239	317.3	492.9	486.5	3686	3901	4215	317.3	492.9	486.5	2383514.6	814.3	6540.4	761.7	35474	11.3	108
10661	10661 (2019-06-30)60sec.agd	60	0	0		0	0	0	0	0	0	0	0	0	0	0	0	2103	1307	55	0	0	60.69%	37.72%	1.59%	0.00%	0.00%	55	1.59%	13.8	723770	895239	702795	208.9	258.4	202.8	5116	3864	4069	208.9	258.4	202.8	1348783.4	427.9	6590.7	389.3	23851	6.9	122
10216	10216 (2019-05-12)60sec.agd	60	0	0		0	0	0	0	0	0	0	0	0	0	0	0	1876	1510	45	0	0	54.68%	44.01%	1.31%	0.00%	0.00%	45	1.31%	11.3	947475	1415741	1893232	276.2	412.6	551.8	4047	3941	4537	276.2	412.6	551.8	2546833.1	777.4	6064.2	742.3	29291	8.5	122
10730	10730 (2019-10-06)60sec.agd	60	0	0		2	43	21.5	32	11	149155	2	43	21.5	32	11	149155	1133	1760	89	0	0	37.99%	59.02%	2.98%	0.00%	0.00%	89	2.98%	22.3	1416291	1669658	2023798	474.9	559.9	678.7	5255	4151	5960	474.9	559.9	678.7	2981509.1	1038.4	7883.4	999.8	26396	8.9	105
10016	10016 (2019-03-10)60sec.agd	60	0	0		1	14	14	14	14	37196	1	14	14	14	14	37196	2835	742	124	5	0	76.50%	20.02%	3.35%	0.13%	0.00%	129	3.48%	32.3	817760	1069329	1613890	220.7	288.5	435.5	6127	2328	3271	220.7	288.5	435.5	2101627.2	632	6934.7	567.1	27843	7.5	161
10978	10978 (2019-10-20)60sec.agd	60	0	0		0	0	0	0	0	0	0	0	0	0	0	0	1466	1583	63	1	0	47.09%	50.85%	2.02%	0.03%	0.00%	64	2.06%	16	1098466	1340264	1075428	352.9	430.5	345.5	6314	4499	5629	352.9	430.5	345.5	2039480.5	690.2	7947.1	655.1	26153	8.4	122
10947	10947 (2019-05-19)60sec.agd	60	0	0		9	136	15.1	22	10	384553	9	136	15.1	22	10	384553	1873	1005	264	3	0	59.55%	31.96%	8.39%	0.10%	0.00%	267	8.49%	66.8	1437007	1898084	1239610	456.9	603.5	394.2	6726	4122	3993	456.9	603.5	394.2	2684091.1	902.5	7581.1	853.4	47563	15.1	133
10671	10671 (2019-10-20)60sec.agd	60	0	0		3	45	15	18	13	106627	3	45	15	18	13	106627	2801	861	123	0	0	74.00%	22.75%	3.25%	0.00%	0.00%	123	3.25%	30.8	841867	989074	1423396	222.4	261.3	376.1	3426	3353	4289	222.4	261.3	376.1	1926931.1	542.6	5252.3	509.1	42024	11.1	156
10827	10827 (2019-06-30)60sec.agd	60	0	0		1	14	14	14	14	42096	1	14	14	14	14	42096	1897	1537	74	0	0	54.08%	43.81%	2.11%	0.00%	0.00%	74	2.11%	18.5	1091436	1039779	1513690	311.1	296.4	431.5	5722	4067	4675	311.1	296.4	431.5	2136265.5	651.8	7371.8	609	23207	6.6	104
10243	10243 (2019-06-02)60sec.agd	60	0	0		0	0	0	0	0	0	0	0	0	0	0	0	2768	860	6	0	0	76.17%	23.67%	0.17%	0.00%	0.00%	6	0.17%	1.5	443320	446807	532064	122	123	146.4	2905	3628	3637	122	123	146.4	824173.1	249.8	5324.5	226.8	13894	3.8	108
11036	11036 (2019-09-08)60sec.agd	60	0	0		0	0	0	0	0	0	0	0	0	0	0	0	1158	1360	72	0	0	44.71%	52.51%	2.78%	0.00%	0.00%	72	2.78%	18	1222365	1786008	1269197	472	689.6	490	3497	2900	2770	472	689.6	490	2508956.3	1015.2	4248.4	968.7	42923	16.6	107
10616	10616 (2019-05-19)60sec.agd	60	0	0		0	0	0	0	0	0	0	0	0	0	0	0	1707	1945	111	0	0	45.36%	51.69%	2.95%	0.00%	0.00%	111	2.95%	27.8	1362307	1909227	2578856	362	507.4	685.3	4813	3999	4408	362	507.4	685.3	3485904	971.1	6144.5	926.4	40868	10.9	102
10716	10716 (2019-08-18)60sec.agd	60	0	0		0	0	0	0	0	0	0	0	0	0	0	0	2285	1058	57	0	0	67.21%	31.12%	1.68%	0.00%	0.00%	57	1.68%	14.3	674274	878453	1413854	198.3	258.4	415.8	4690	3970	5842	198.3	258.4	415.8	1795914.3	555.6	8418.2	528.2	21754	6.4	114
10784	10784 (2019-09-01)60sec.agd	60	0	0		0	0	0	0	0	0	0	0	0	0	0	0	1802	973	6	0	0	64.80%	34.99%	0.22%	0.00%	0.00%	6	0.22%	1.5	390300	973394	906602	140.3	350	326	4040	5764	6000	140.3	350	326	1386274.6	521.2	8737.4	498.5	13615	4.9	85
10571	10571 (2019-11-03)60sec.agd	60	0	0		0	0	0	0	0	0	0	0	0	0	0	0	1817	768	6	0	0	70.13%	29.64%	0.23%	0.00%	0.00%	6	0.23%	1.5	330229	278566	514992	127.5	107.5	198.8	2785	3070	3744	127.5	107.5	198.8	672210.5	287.4	5184.7	259.4	7842	3	98
10593	10593 (2019-06-09)60sec.agd	60	0	0		0	0	0	0	0	0	0	0	0	0	0	0	2267	850	47	0	0	71.65%	26.86%	1.49%	0.00%	0.00%	47	1.49%	11.8	587212	918929	788299	185.6	290.4	249.1	3237	4164	3551	185.6	290.4	249.1	1345609.1	453.6	6126.9	425.3	20985	6.6	108
10444	10444 (2019-10-13)60sec.agd	60	0	0		3	36	12	13	11	103557	3	36	12	13	11	103557	1805	1304	142	0	0	55.52%	40.11%	4.37%	0.00%	0.00%	142	4.37%	35.5	1214509	1244323	1137845	373.6	382.8	350	4826	3770	3658	373.6	382.8	350	2077995	685.8	5983.7	639.2	33850	10.4	131
10185	10185 (2019-06-02)60sec.agd	60	0	0		0	0	0	0	0	0	0	0	0	0	0	0	1738	1460	93	0	0	52.81%	44.36%	2.83%	0.00%	0.00%	93	2.83%	23.3	1157012	2049701	1746781	351.6	622.8	530.8	4791	5625	5683	351.6	622.8	530.8	2931074	938.6	7252.3	890.6	35744	10.9	101
10782	10782 (2019-08-11)60sec.agd	60	0	0		1	11	11	11	11	27548	1	11	11	11	11	27548	2046	1071	75	2	0	64.06%	33.53%	2.35%	0.06%	0.00%	77	2.41%	19.3	773661	570597	1014290	242.2	178.6	317.6	7395	3644	4310	242.2	178.6	317.6	1397467.9	480	8255.3	437.5	14701	4.6	105
10821	10821 (2019-03-17)60sec.agd	60	0	0		0	0	0	0	0	0	0	0	0	0	0	0	1937	982	41	0	0	65.44%	33.18%	1.39%	0.00%	0.00%	41	1.39%	10.3	847932	1123635	1393426	286.5	379.6	470.8	5296	5766	4416	286.5	379.6	470.8	1980702	708.5	6939.9	669.2	26299	8.9	116
10679	10679 (2019-09-29)60sec.agd	60	0	0		2	54	27	43	11	364417	2	54	27	43	11	364417	1572	1498	220	48	1	47.08%	44.86%	6.59%	1.44%	0.03%	269	8.06%	67.3	2030834	1345927	2788983	608.2	403.1	835.3	10733	5058	5726	608.2	403.1	835.3	3703273.2	1163.4	11439.9	1109.1	48193	14.4	164
10100	10100 (2019-03-24)60sec.agd	60	0	0		6	120	20	37	11	353144	6	120	20	37	11	353144	1478	1430	203	0	0	47.51%	45.97%	6.53%	0.00%	0.00%	203	6.53%	50.8	1494374	1176876	2030413	480.4	378.3	652.7	3990	2841	3777	480.4	378.3	652.7	2782223.5	961.6	5402.5	894.3	29390	9.4	116
10032	10032 (2019-03-03)60sec.agd	60	0	0		3	53	17.7	26	13	158209	3	53	17.7	26	13	158209	1226	1366	186	5	0	44.05%	49.08%	6.68%	0.18%	0.00%	191	6.86%	47.8	1330941	1548197	2089258	478.2	556.3	750.7	6814	3616	5963	478.2	556.3	750.7	2921184.2	1104.7	8092.3	1049.7	36974	13.3	124
10791	10791 (2019-08-04)60sec.agd	60	0	0		2	21	10.5	11	10	60578	2	21	10.5	11	10	60578	1888	989	92	0	0	63.59%	33.31%	3.10%	0.00%	0.00%	92	3.10%	23	781438	995855	994055	263.2	335.4	334.8	4999	6171	7176	263.2	335.4	334.8	1609508.6	615.8	8425.2	542.1	27392	9.2	125
10472	10472 (2019-10-27)60sec.agd	60	0	0		2	54	27	29	25	197828	2	54	27	29	25	197828	1705	997	115	0	0	60.53%	35.39%	4.08%	0.00%	0.00%	115	4.08%	28.8	928013	830592	1216940	329.4	294.8	432	4512	3714	4704	329.4	294.8	432	1741273.7	653.4	6411.1	618.1	24224	8.6	120
10253	10253 (2019-06-09)60sec.agd	60	0	0		0	0	0	0	0	0	0	0	0	0	0	0	2735	601	6	0	0	81.84%	17.98%	0.18%	0.00%	0.00%	6	0.18%	1.5	290263	670345	913602	86.9	200.6	273.4	2842	4005	4809	86.9	200.6	273.4	1169736.6	380.2	6605.1	350	12116	3.6	116
10301	10301 (2019-07-21)60sec.agd	60	0	0		8	122	15.3	25	11	343869	8	122	15.3	25	11	343869	1868	1186	197	0	0	57.46%	36.48%	6.06%	0.00%	0.00%	197	6.06%	49.3	1186615	1270147	1682025	365	390.7	517.4	3770	3580	4565	365	390.7	517.4	2418788.3	788.3	6312.4	744	40956	12.6	121
10896	10896 (2019-08-04)60sec.agd	60	0	0		1	11	11	11	11	31508	1	11	11	11	11	31508	2030	843	182	0	0	66.45%	27.59%	5.96%	0.00%	0.00%	182	5.96%	45.5	1011603	933732	1027363	331.1	305.6	336.3	4611	3153	4245	331.1	305.6	336.3	1717751.7	590.6	6108.4	562.3	37351	12.2	161
10777	10777 (2019-07-28)60sec.agd	60	0	0		0	0	0	0	0	0	0	0	0	0	0	0	1687	1561	32	0	0	51.43%	47.59%	0.98%	0.00%	0.00%	32	0.98%	8	963690	1934542	1850496	293.8	589.8	564.2	3923	3890	4165	293.8	589.8	564.2	2845256.9	898.9	6751.6	867.5	36111	11	116
10226	10226 (2019-06-09)60sec.agd	60	0	0		0	0	0	0	0	0	0	0	0	0	0	0	1941	1318	54	0	0	58.59%	39.78%	1.63%	0.00%	0.00%	54	1.63%	13.5	914885	1675688	1329495	276.2	505.8	401.3	4615	4502	3393	276.2	505.8	401.3	2326478.4	734.8	5933.5	702.2	32330	9.8	123
10230	10230 (2019-09-01)60sec.agd	60	0	0		1	12	12	12	12	25059	1	12	12	12	12	25059	1897	976	58	0	0	64.72%	33.30%	1.98%	0.00%	0.00%	58	1.98%	14.5	695626	646173	878227	237.3	220.5	299.6	4978	5022	5055	237.3	220.5	299.6	1293335.9	474.1	7517.4	441.3	18395	6.3	114
10295	10295 (2019-07-28)60sec.agd	60	0	0		1	12	12	12	12	28254	1	12	12	12	12	28254	1990	1616	153	0	0	52.94%	42.99%	4.07%	0.00%	0.00%	153	4.07%	38.3	1472556	2236540	2238024	391.7	595	595.4	4630	4025	4395	391.7	595	595.4	3489883.1	978.4	6533.2	928.4	34213	9.1	131
10276	10276 (2019-03-31)60sec.agd	60	0	0		2	23	11.5	12	11	85699	2	23	11.5	12	11	85699	628	1901	222	1	0	22.82%	69.08%	8.07%	0.04%	0.00%	223	8.10%	55.8	2085227	2808096	2199811	757.7	1020.4	799.3	5930	3875	5705	757.7	1020.4	799.3	4131917.6	1587	6417.4	1501.4	54714	19.9	122
10260	10260 (2019-06-16)60sec.agd	60	0	0		10	146	14.6	27	11	425421	10	146	14.6	27	11	425421	1796	981	214	0	0	60.05%	32.80%	7.15%	0.00%	0.00%	214	7.15%	53.5	1240730	1131663	1326851	414.8	378.4	443.6	4826	3154	3028	414.8	378.4	443.6	2140235	759.4	5688.2	715.6	34321	11.5	145
10262	10262 (2019-06-16)60sec.agd	60	0	0		2	26	13	15	11	53838	2	26	13	15	11	53838	2212	947	73	0	0	68.44%	29.30%	2.26%	0.00%	0.00%	73	2.26%	18.3	677358	735002	1046069	209.6	227.4	323.7	3826	3441	4343	209.6	227.4	323.7	1446824.9	477.7	5858.4	447.7	23120	7.2	124
10720	10720 (2019-07-21)60sec.agd	60	0	0		0	0	0	0	0	0	0	0	0	0	0	0	2136	936	33	0	0	68.79%	30.14%	1.06%	0.00%	0.00%	33	1.06%	8.3	604525	925914	1290761	194.7	298.2	415.7	3878	4530	4441	194.7	298.2	415.7	1699656.2	572.4	6839.2	547.4	23941	7.7	111
10859	10859 (2019-10-13)60sec.agd	60	0	0		0	0	0	0	0	0	0	0	0	0	0	0	2333	1006	7	0	0	69.73%	30.07%	0.21%	0.00%	0.00%	7	0.21%	1.8	385816	1118962	728913	115.3	334.4	217.8	3584	3746	3818	115.3	334.4	217.8	1390051.8	437	6069.7	415.4	13352	4	100
10255	10255 (2019-06-09)60sec.agd	60	0	0		0	0	0	0	0	0	0	0	0	0	0	0	1613	1404	72	0	0	52.22%	45.45%	2.33%	0.00%	0.00%	72	2.33%	18	1033816	1014374	1299334	334.7	328.4	420.6	3738	2880	3334	334.7	328.4	420.6	1945764.4	673.5	4950	629.9	19418	6.3	111
10719	10719 (2019-08-18)60sec.agd	60	0	0		6	126	21	29	15	408314	6	126	21	29	15	408314	1522	1225	194	0	0	51.75%	41.65%	6.60%	0.00%	0.00%	194	6.60%	48.5	1251932	2151800	1466803	425.7	731.7	498.7	4682	3759	2702	425.7	731.7	498.7	2889478.8	1054.2	5362	982.5	48264	16.4	116
10291	10291 (2019-07-14)60sec.agd	60	0	0		0	0	0	0	0	0	0	0	0	0	0	0	2234	1823	45	0	0	54.46%	44.44%	1.10%	0.00%	0.00%	45	1.10%	11.3	963268	2380192	1562430	234.8	580.3	380.9	4495	3603	4517	234.8	580.3	380.9	3005725.7	788.7	7139.3	732.7	30007	7.3	127
10182	10182 (2019-05-05)60sec.agd	60	0	0		3	49	16.3	24	10	122509	3	49	16.3	24	10	122509	2835	1117	66	0	0	70.56%	27.80%	1.64%	0.00%	0.00%	66	1.64%	13.2	690845	1278935	1102347	171.9	318.3	274.4	3133	3148	5227	171.9	318.3	274.4	1824311	479.1	6754.9	454	27130	6.8	126
10894	10894 (2019-08-04)60sec.agd	60	0	0		5	92	18.4	22	10	304818	5	92	18.4	22	10	304818	2319	1370	168	6	3	59.98%	35.44%	4.35%	0.16%	0.08%	177	4.58%	35.4	1359038	1797435	1420646	351.5	464.9	367.5	10322	4633	5296	351.5	464.9	367.5	2663830.3	727.4	11495.7	689	44838	11.6	127
10175	10175 (2019-09-01)60sec.agd	60	0	0		2	25	12.5	13	12	54923	2	25	12.5	13	12	54923	2417	1150	44	0	0	66.93%	31.85%	1.22%	0.00%	0.00%	44	1.22%	8.8	680797	1124993	979468	188.5	311.5	271.2	3801	3624	3363	188.5	311.5	271.2	1639649.8	492.6	6236.2	454.1	25315	7	125
10621	10621 (2019-05-19)60sec.agd	60	0	0		3	39	13	15	12	115728	3	39	13	15	12	115728	2357	1486	142	2	0	59.12%	37.27%	3.56%	0.05%	0.00%	144	3.61%	28.8	1341426	1629383	1602199	336.4	408.7	401.9	6246	3838	4500	336.4	408.7	401.9	2649783.8	708.2	7774.2	664.6	38208	9.6	149
10622	10622 (2019-05-19)60sec.agd	60	0	0		3	57	19	24	14	167475	3	57	19	24	14	167475	2180	1620	165	4	1	54.91%	40.81%	4.16%	0.10%	0.03%	170	4.28%	34	1329399	1522095	2189441	334.9	383.4	551.5	9983	5412	7034	334.9	383.4	551.5	2979551.4	781.4	11984.4	750.5	35385	8.9	129
10499	10499 (2019-09-29)60sec.agd	60	0	0		1	10	10	10	10	22576	1	10	10	10	10	22576	1909	1331	86	0	0	57.40%	40.02%	2.59%	0.00%	0.00%	86	2.59%	17.2	1054681	403281	744126	317.1	121.3	223.7	4601	2544	2918	317.1	121.3	223.7	1352298.4	440.4	4660.1	406.6	14770	4.4	55
10204	10204 (2019-03-24)60sec.agd	60	0	0		3	56	18.7	25	10	204491	3	56	18.7	25	10	204491	1763	1684	139	4	0	49.11%	46.91%	3.87%	0.11%	0.00%	143	3.98%	28.6	1576522	1694151	1753364	439.1	471.9	488.4	7163	6448	7308	439.1	471.9	488.4	2903421.2	865.6	8488.8	808.8	36626	10.2	136
10120	10120 (2019-05-05)60sec.agd	60	0	0		0	0	0	0	0	0	0	0	0	0	0	0	3071	1275	11	0	0	70.48%	29.26%	0.25%	0.00%	0.00%	11	0.25%	2.2	598437	893007	1308322	137.4	205	300.3	3930	2496	3008	137.4	205	300.3	1693308.8	407.8	5013.3	388.6	19446	4.5	126
10041	10041 (2019-03-03)60sec.agd	60	0	0		4	70	17.5	22	13	204710	4	70	17.5	22	13	204710	2510	1268	180	0	0	63.42%	32.04%	4.55%	0.00%	0.00%	180	4.55%	36	1244400	1674132	1057690	314.4	423	267.2	4831	4939	6226	314.4	423	267.2	2338794	638.3	9044.8	590.9	40511	10.2	118
11004	11004 (2019-06-02)60sec.agd	60	0	0		0	0	0	0	0	0	0	0	0	0	0	0	3041	1110	48	0	0	72.42%	26.43%	1.14%	0.00%	0.00%	48	1.14%	9.6	939603	1449223	1835590	223.8	345.1	437.1	3922	4940	5413	223.8	345.1	437.1	2520415	622.4	7493.6	600.2	28321	6.7	112
10529	10529 (2019-09-29)60sec.agd	60	0	0		0	0	0	0	0	0	0	0	0	0	0	0	3208	956	30	0	0	76.49%	22.79%	0.72%	0.00%	0.00%	30	0.72%	6	506152	920145	1321407	120.7	219.4	315.1	3936	2850	3405	120.7	219.4	315.1	1687890.1	424.2	4915.2	402.5	20271	4.8	125
10587	10587 (2019-05-19)60sec.agd	60	0	0		0	0	0	0	0	0	0	0	0	0	0	0	2023	1771	172	0	0	51.01%	44.65%	4.34%	0.00%	0.00%	172	4.34%	34.4	1592016	1692210	2590121	401.4	426.7	653.1	4146	3513	3838	401.4	426.7	653.1	3479485.1	920.9	6239.8	877.3	42171	10.6	124
10105	10105 (2019-03-31)60sec.agd	60	0	0		2	24	12	13	11	67688	2	24	12	13	11	67688	2454	1334	169	0	0	62.02%	33.71%	4.27%	0.00%	0.00%	169	4.27%	33.8	1161320	1904500	1697851	293.5	481.3	429.1	4278	3970	5306	293.5	481.3	429.1	2803298.5	775.7	5729.5	708.4	45018	11.4	133
10211	10211 (2019-05-12)60sec.agd	60	0	0		3	64	21.3	40	11	193595	3	64	21.3	40	11	193595	1968	1540	123	0	0	54.20%	42.41%	3.39%	0.00%	0.00%	123	3.39%	24.6	1044303	1526442	1523019	287.6	420.4	419.4	4066	3302	4023	287.6	420.4	419.4	2395867.4	697.2	5584.7	659.8	33324	9.2	124
10482	10482 (2019-11-03)60sec.agd	60	0	0		3	37	12.3	13	12	84310	3	37	12.3	13	12	84310	2677	1460	110	0	0	63.03%	34.38%	2.59%	0.00%	0.00%	110	2.59%	22	1084799	1139457	1543790	255.4	268.3	363.5	4344	4465	5532	255.4	268.3	363.5	2204186.6	548.2	7743.8	519	29050	6.8	120
10620	10620 (2019-05-19)60sec.agd	60	0	0		3	42	14	22	10	115261	3	42	14	22	10	115261	2616	1568	156	0	0	60.28%	36.13%	3.59%	0.00%	0.00%	156	3.59%	31.2	1358089	1361829	1644409	312.9	313.8	378.9	4987	8686	4747	312.9	313.8	378.9	2530427.8	629.7	9592.8	583	35232	8.1	153
10521	10521 (2019-10-06)60sec.agd	60	0	0		0	0	0	0	0	0	0	0	0	0	0	0	2731	1012	66	0	0	71.70%	26.57%	1.73%	0.00%	0.00%	66	1.73%	13.2	701048	1186284	908981	184.1	311.4	238.6	5121	3660	3650	184.1	311.4	238.6	1650752.7	462.5	6071.4	433.4	27411	7.2	137
10814	10814 (2019-03-17)60sec.agd	60	0	0		0	0	0	0	0	0	0	0	0	0	0	0	2027	1345	5	0	0	60.02%	39.83%	0.15%	0.00%	0.00%	5	0.15%	1	566804	1340564	1559080	167.8	397	461.7	3820	3846	2823	167.8	397	461.7	2132864.1	657.6	4944.8	631.6	18453	5.5	115
10508	10508 (2019-09-08)60sec.agd	60	0	0		6	83	13.8	23	10	181099	6	83	13.8	23	10	181099	2291	1517	174	0	0	57.53%	38.10%	4.37%	0.00%	0.00%	174	4.37%	34.8	1347412	1708079	1139368	338.4	429	286.1	2933	3328	4098	338.4	429	286.1	2455852.7	668.7	5952	616.7	68073	17.1	139
10615	10615 (2019-05-19)60sec.agd	60	0	0		0	0	0	0	0	0	0	0	0	0	0	0	2492	1046	70	0	0	69.07%	28.99%	1.94%	0.00%	0.00%	70	1.94%	14	750929	914771	1315524	208.1	253.5	364.6	4412	2746	3998	208.1	253.5	364.6	1769549	531	5324.4	490.5	27468	7.6	152
10551	10551 (2019-06-09)60sec.agd	60	0	0		1	13	13	13	13	37596	1	13	13	13	13	37596	2994	1658	42	0	0	63.78%	35.32%	0.89%	0.00%	0.00%	42	0.89%	8.4	879381	1886527	2383988	187.3	401.9	507.9	3262	4082	4502	187.3	401.9	507.9	3164758.1	739.9	6897.2	674.2	34291	7.3	139
11058	11058 (2019-09-29)60sec.agd	60	0	0		2	32	16	17	15	99888	2	32	16	17	15	99888	3138	875	65	0	0	76.95%	21.46%	1.59%	0.00%	0.00%	65	1.59%	13	597979	635353	932122	146.6	155.8	228.6	3546	1714	2318	146.6	155.8	228.6	1276755.2	338.9	4335.1	313.1	22295	5.5	107
10706	10706 (2019-08-25)60sec.agd	60	0	0		0	0	0	0	0	0	0	0	0	0	0	0	3056	1336	6	0	0	69.49%	30.38%	0.14%	0.00%	0.00%	6	0.14%	1.2	593105	1263519	1050736	134.9	287.3	238.9	2257	2946	2955	134.9	287.3	238.9	1747083.3	429.4	3895.7	397.2	14894	3.4	92
10465	10465 (2019-10-20)60sec.agd	60	0	0		5	58	11.6	15	10	156197	5	58	11.6	15	10	156197	1693	2647	275	0	0	36.68%	57.36%	5.96%	0.00%	0.00%	275	5.96%	55	2348821	3121982	2977722	509	676.5	645.2	4725	4129	3403	509	676.5	645.2	4912286.6	1133.6	5565.2	1064.4	68500	14.8	144
10470	10470 (2019-10-27)60sec.agd	60	0	0		4	125	31.3	42	16	484123	4	125	31.3	42	16	484123	3190	968	163	11	0	73.64%	22.35%	3.76%	0.25%	0.00%	174	4.02%	34.8	1083184	1510419	1099163	250	348.7	253.7	7343	6183	3780	250	348.7	253.7	2159354.6	552.5	8666.1	498.5	36431	8.4	162
10121	10121 (2019-05-05)60sec.agd	60	0	0		3	38	12.7	18	10	102452	3	38	12.7	18	10	102452	2477	1305	116	0	0	63.55%	33.48%	2.98%	0.00%	0.00%	116	2.98%	23.2	1038892	1130432	1653343	266.5	290	424.2	4864	2690	3969	266.5	290	424.2	2256261.5	616.7	6092	578.8	30301	7.8	115
10129	10129 (2019-04-07)60sec.agd	60	0	0		2	24	12	13	11	66593	2	24	12	13	11	66593	1961	2013	111	0	0	48.00%	49.28%	2.72%	0.00%	0.00%	111	2.72%	22.2	1396919	2485862	2204739	342	608.5	539.7	5399	6154	6054	342	608.5	539.7	3604409.3	925.1	8541.3	882.4	52591	12.9	136
10111	10111 (2019-04-07)60sec.agd	60	0	0		10	166	16.6	29	10	471328	10	166	16.6	29	10	471328	2742	989	219	0	0	69.42%	25.04%	5.54%	0.00%	0.00%	219	5.54%	43.8	1106114	1072791	973195	280	271.6	246.4	3821	2603	2229	280	271.6	246.4	1822492	531.1	4288.6	461.4	42763	10.8	126
10581	10581 (2019-06-02)60sec.agd	60	0	0		0	0	0	0	0	0	0	0	0	0	0	0	2214	1399	187	1	0	58.25%	36.81%	4.92%	0.03%	0.00%	188	4.95%	37.6	1411381	1109180	1857832	371.3	291.8	488.8	5745	4446	4576	371.3	291.8	488.8	2583373.1	709.7	7416.6	679.7	37667	9.9	126
10588	10588 (2019-06-02)60sec.agd	60	0	0		2	95	47.5	50	45	232073	2	95	47.5	50	45	232073	2730	1324	138	0	0	65.12%	31.58%	3.29%	0.00%	0.00%	138	3.29%	27.6	1010110	1476558	1564327	241	352.2	373.2	3625	2903	3514	241	352.2	373.2	2376481.6	608.1	4465.2	566.9	38020	9.1	140
10460	10460 (2019-10-20)60sec.agd	60	0	0		0	0	0	0	0	0	0	0	0	0	0	0	2926	1088	24	0	0	72.46%	26.94%	0.59%	0.00%	0.00%	24	0.59%	4.8	572624	1058660	1438459	141.8	262.2	356.2	3550	3716	5201	141.8	262.2	356.2	1875586.2	486.9	7311.7	464.5	19549	4.8	126
10548	10548 (2019-05-12)60sec.agd	60	0	0		0	0	0	0	0	0	0	0	0	0	0	0	2822	699	2	0	0	80.10%	19.84%	0.06%	0.00%	0.00%	2	0.06%	0.4	268325	836816	366559	76.2	237.5	104	2340	3004	2505	76.2	237.5	104	952168.5	284.6	4263.7	270.3	10736	3	117
10900	10900 (2019-06-23)60sec.agd	60	0	0		2	36	18	18	18	116598	2	36	18	18	18	116598	2377	1504	173	0	0	58.63%	37.10%	4.27%	0.00%	0.00%	173	4.27%	34.6	1427175	1517690	1611981	352	374.4	397.6	4563	2959	3384	352	374.4	397.6	2634140.1	681.3	5524.9	649.8	52183	12.9	125
10678	10678 (2019-09-29)60sec.agd	60	0	0		1	44	44	44	44	186833	1	44	44	44	44	186833	2112	1698	185	1	0	52.85%	42.49%	4.63%	0.03%	0.00%	186	4.65%	37.2	1656909	1611408	1317307	414.6	403.3	329.7	5765	2904	2633	414.6	403.3	329.7	2660315.9	704.4	6041.8	665.7	66909	16.7	178
10925	10925 (2019-06-02)60sec.agd	60	0	0		6	92	15.3	21	10	329196	6	92	15.3	21	10	329196	2839	1397	176	0	0	64.35%	31.66%	3.99%	0.00%	0.00%	176	3.99%	35.2	1447529	1364745	1615943	328.1	309.3	366.3	5547	3334	3474	328.1	309.3	366.3	2563033.5	613.4	6071	580.9	35896	8.1	120
10280	10280 (2019-08-25)60sec.agd	60	0	0		6	85	14.2	27	10	309167	6	85	14.2	27	10	309167	2333	1919	197	1	0	52.43%	43.12%	4.43%	0.02%	0.00%	198	4.45%	39.6	1746632	2481804	2468083	392.5	557.7	554.6	5771	3777	4585	392.5	557.7	554.6	3911714.2	944.8	6361.5	879	59254	13.3	151
10106	10106 (2019-03-31)60sec.agd	60	0	0		2	43	21.5	31	12	148810	2	43	21.5	31	12	148810	2071	1996	114	1	0	49.52%	47.73%	2.73%	0.02%	0.00%	115	2.75%	23	1460003	1541106	1965279	349.1	368.5	469.9	6172	12730	8272	349.1	368.5	469.9	2892911.7	733.8	16388.2	691.8	37380	8.9	131
10447	10447 (2019-10-13)60sec.agd	60	0	0		0	0	0	0	0	0	0	0	0	0	0	0	2457	1560	51	0	0	60.40%	38.35%	1.25%	0.00%	0.00%	51	1.25%	10.2	989310	1374784	1565518	243.2	338	384.8	3212	3293	3023	243.2	338	384.8	2306428.4	599.4	5187.5	567	28557	7	109
10445	10445 (2019-10-13)60sec.agd	60	0	0		3	75	25	35	11	179982	3	75	25	35	11	179982	2150	1645	105	0	0	55.13%	42.18%	2.69%	0.00%	0.00%	105	2.69%	21	989830	2084650	1042926	253.8	534.5	267.4	5076	6233	5517	253.8	534.5	267.4	2532434.3	673.6	9749.5	649.3	32946	8.4	117
10217	10217 (2019-05-12)60sec.agd	60	0	0		1	18	18	18	18	57725	1	18	18	18	18	57725	2533	1704	114	0	0	58.22%	39.16%	2.62%	0.00%	0.00%	114	2.62%	22.8	1251597	1944506	3136435	287.7	446.9	720.9	4625	2991	4153	287.7	446.9	720.9	3896770.9	942.7	5939.5	895.6	30559	7	127
10790	10790 (2019-08-11)60sec.agd	60	0	0		0	0	0	0	0	0	0	0	0	0	0	0	2618	1532	27	0	0	62.68%	36.68%	0.65%	0.00%	0.00%	27	0.65%	5.4	893090	1912520	1721225	213.8	457.9	412.1	4056	3308	3955	213.8	457.9	412.1	2723592.8	676.8	5038.3	652	27818	6.7	129
10189	10189 (2019-05-05)60sec.agd	60	0	0		2	20	10	10	10	46560	2	20	10	10	10	46560	1775	1983	244	0	0	44.35%	49.55%	6.10%	0.00%	0.00%	244	6.10%	48.8	1932910	2112431	4523276	483	527.8	1130.3	4031	2504	3730	483	527.8	1130.3	5353366.4	1414.3	4830.6	1337.7	82478	20.6	137
10050	10050 (2019-03-17)60sec.agd	60	0	0		2	40	20	24	16	103316	2	40	20	24	16	103316	3054	1254	89	0	0	69.46%	28.52%	2.02%	0.00%	0.00%	89	2.02%	17.8	750254	1846818	785896	170.6	420	178.7	3577	3423	3705	170.6	420	178.7	2142720.3	520.8	5762	487.3	31757	7.2	123
10212	10212 (2019-05-12)60sec.agd	60	0	0		0	0	0	0	0	0	0	0	0	0	0	0	3031	1661	51	0	0	63.90%	35.02%	1.08%	0.00%	0.00%	51	1.08%	10.2	990757	1379949	1525291	208.9	290.9	321.6	4153	3010	3626	208.9	290.9	321.6	2283061.8	512.3	5513.6	481.4	33306	7	113
10224	10224 (2019-06-09)60sec.agd	60	0	0		0	0	0	0	0	0	0	0	0	0	0	0	2035	1765	18	0	0	53.30%	46.23%	0.47%	0.00%	0.00%	18	0.47%	3.6	962354	1466823	1729320	252.1	384.2	452.9	2745	3065	3827	252.1	384.2	452.9	2463380.3	675.6	5386.5	645.2	36873	9.7	105
10124	10124 (2019-05-05)60sec.agd	60	0	0		0	0	0	0	0	0	0	0	0	0	0	0	2974	1044	96	0	0	72.29%	25.38%	2.33%	0.00%	0.00%	96	2.33%	19.2	890222	915067	1383288	216.4	222.4	336.2	3725	2569	2705	216.4	222.4	336.2	1882373.1	482.5	4876.4	457.6	33208	8.1	119
10594	10594 (2019-06-09)60sec.agd	60	0	0		6	159	26.5	35	11	821536	6	159	26.5	35	11	821536	2299	1686	223	36	1	54.16%	39.72%	5.25%	0.85%	0.02%	260	6.12%	52	2099722	2344484	2713909	494.6	552.3	639.3	9889	3736	4066	494.6	552.3	639.3	4155808	1064.5	10132.3	979	65492	15.4	189
11060	11060 (2019-09-29)60sec.agd	60	0	0		4	104	26	32	21	279110	4	104	26	32	21	279110	2677	921	160	0	0	71.23%	24.51%	4.26%	0.00%	0.00%	160	4.26%	32	778539	880354	1335677	207.2	234.3	355.4	3307	2825	4256	207.2	234.3	355.4	1779095	516.1	5555.2	473.4	31194	8.3	127
10061	10061 (2019-03-10)60sec.agd	60	0	0		5	91	18.2	26	11	366239	5	91	18.2	26	11	366239	2106	1262	252	2	0	58.14%	34.84%	6.96%	0.06%	0.00%	254	7.01%	50.8	1770063	976402	1580813	488.7	269.6	436.4	5759	3357	5338	488.7	269.6	436.4	2566213.9	746.3	6335.9	708.5	36172	10	112
10248	10248 (2019-06-02)60sec.agd	60	0	0		2	25	12.5	13	12	63677	2	25	12.5	13	12	63677	3040	1530	135	0	0	64.61%	32.52%	2.87%	0.00%	0.00%	135	2.87%	27	1365039	1276744	1678790	290.1	271.4	356.8	4486	4033	5096	290.1	271.4	356.8	2512318.2	574.7	6475	534	31055	6.6	134
10140	10140 (2019-04-07)60sec.agd	60	0	0		0	0	0	0	0	0	0	0	0	0	0	0	2353	1346	51	0	0	62.75%	35.89%	1.36%	0.00%	0.00%	51	1.36%	10.2	892543	1023714	1334726	238	273	355.9	4655	2836	3492	238	273	355.9	1904236.6	538.1	5376	507.8	23235	6.2	115
10888	10888 (2019-08-25)60sec.agd	60	0	0		7	156	22.3	46	14	686192	7	156	22.3	46	14	686192	3053	920	285	19	0	71.38%	21.51%	6.66%	0.44%	0.00%	304	7.11%	60.8	1664234	1140593	1220247	389.1	266.7	285.3	6343	2997	2792	389.1	266.7	285.3	2357886.8	589.6	6922.3	551.3	48999	11.5	152
10123	10123 (2019-05-05)60sec.agd	60	0	0		0	0	0	0	0	0	0	0	0	0	0	0	2609	1288	24	0	0	66.54%	32.85%	0.61%	0.00%	0.00%	24	0.61%	4.8	617518	780531	952414	157.5	199.1	242.9	3673	3896	4467	157.5	199.1	242.9	1377552	376.5	6283.3	351.3	16245	4.1	100
10122	10122 (2019-05-05)60sec.agd	60	0	0		7	169	24.1	38	10	545311	7	169	24.1	38	10	545311	1525	2666	324	0	0	33.78%	59.05%	7.18%	0.00%	0.00%	324	7.18%	64.8	2834829	3587379	2289162	627.9	794.5	507	5006	3393	4202	627.9	794.5	507	5113297	1196.1	6579.2	1132.5	74827	16.6	132
10775	10775 (2019-07-28)60sec.agd	60	0	0		12	202	16.8	41	10	894501	12	202	16.8	41	10	894501	1995	1684	305	116	0	48.66%	41.07%	7.44%	2.83%	0.00%	421	10.27%	84.2	2741429	1992082	3103754	668.6	485.9	757	6760	3062	3911	668.6	485.9	757	4595336	1223.6	7503.1	1120.8	68573	16.7	130
10576	10576 (2019-08-18)60sec.agd	60	0	0		1	11	11	11	11	31913	1	11	11	11	11	31913	1952	1918	130	0	2	48.78%	47.93%	3.25%	0.00%	0.05%	132	3.30%	26.4	1596270	1766259	2908638	398.9	441.3	726.8	24161	8925	5160	398.9	441.3	726.8	3758713	983.7	25528.9	939.2	60695	15.2	125
10849	10849 (2019-03-10)60sec.agd	60	0	0		0	0	0	0	0	0	0	0	0	0	0	0	1559	1956	17	0	0	44.14%	55.38%	0.48%	0.00%	0.00%	17	0.48%	3.4	1044300	1801078	1362891	295.7	509.9	385.9	3394	2566	3467	295.7	509.9	385.9	2488356.2	727.7	4327.9	704.5	37356	10.6	132
10958	10958 (2019-07-21)60sec.agd	60	0	0		3	52	17.3	23	10	154895	3	52	17.3	23	10	154895	2142	1129	102	0	0	63.50%	33.47%	3.02%	0.00%	0.00%	102	3.02%	20.4	922960	1216254	1580765	273.6	360.6	468.7	4845	3889	4536	273.6	360.6	468.7	2197714	686.8	6851.3	651.6	27209	8.1	122
10882	10882 (2019-09-22)60sec.agd	60	0	0		1	11	11	11	11	33118	1	11	11	11	11	33118	3071	1598	100	0	0	64.40%	33.51%	2.10%	0.00%	0.00%	100	2.10%	20	1149968	1470836	1700429	241.1	308.4	356.6	5484	5037	3865	241.1	308.4	356.6	2525320.5	557.3	7824.9	529.5	34158	7.2	121
10977	10977 (2019-10-20)60sec.agd	60	0	0		2	20	10	10	10	49859	2	20	10	10	10	49859	2751	1287	249	0	0	64.17%	30.02%	5.81%	0.00%	0.00%	249	5.81%	49.8	1708476	1075135	2002558	398.5	250.8	467.1	5138	3908	6357	398.5	250.8	467.1	2843421.2	688.8	7792	663.3	38434	9	107
10152	10152 (2019-04-28)60sec.agd	60	0	0		3	31	10.3	11	10	77154	3	31	10.3	11	10	77154	789	2373	323	0	0	22.64%	68.09%	9.27%	0.00%	0.00%	323	9.27%	64.6	2786454	2587694	4134648	799.6	742.5	1186.4	4190	2838	5621	799.6	742.5	1186.4	5617455	1681	6583.5	1611.9	70798	20.3	112
10729	10729 (2019-10-06)60sec.agd	60	0	0		1	11	11	11	11	29275	1	11	11	11	11	29275	2317	1621	177	0	0	56.31%	39.39%	4.30%	0.00%	0.00%	177	4.30%	35.4	1438586	1350032	1720800	349.6	328.1	418.2	4637	2676	3258	349.6	328.1	418.2	2617874.8	680.1	5349.9	636.2	43306	10.5	113
10135	10135 (2019-03-31)60sec.agd	60	0	0		0	0	0	0	0	0	0	0	0	0	0	0	3617	700	9	0	0	83.61%	16.18%	0.21%	0.00%	0.00%	9	0.21%	1.8	322068	403409	1061170	74.4	93.3	245.3	3058	4181	4178	74.4	93.3	245.3	1180062.9	291.3	6534.8	272.8	10171	2.4	107
10664	10664 (2019-06-30)60sec.agd	60	0	0		7	148	21.1	43	10	518019	7	148	21.1	43	10	518019	2561	1025	196	0	0	67.72%	27.10%	5.18%	0.00%	0.00%	196	5.18%	39.2	1168661	1107100	1707413	309	292.7	451.5	4789	3161	3906	309	292.7	451.5	2346635.5	659.5	5943.5	620.5	32234	8.5	121
10655	10655 (2019-08-04)60sec.agd	60	0	0		0	0	0	0	0	0	0	0	0	0	0	0	2382	1047	45	1	0	68.55%	30.13%	1.29%	0.03%	0.00%	46	1.32%	9.2	627507	1227190	1361688	180.6	353.1	391.9	6789	3610	6205	180.6	353.1	391.9	1937512.5	580.9	9582.7	557.6	21719	6.3	112
10650	10650 (2019-08-04)60sec.agd	60	0	0		2	33	16.5	19	14	98545	2	33	16.5	19	14	98545	2613	1155	91	0	0	67.71%	29.93%	2.36%	0.00%	0.00%	91	2.36%	18.2	978473	1000267	1119435	253.6	259.2	290.1	4503	3250	4071	253.6	259.2	290.1	1791948.2	497.2	6059.8	464.4	30754	8	111
10656	10656 (2019-08-25)60sec.agd	60	0	0		3	37	12.3	15	10	133824	3	37	12.3	15	10	133824	2000	1420	157	1	0	55.90%	39.69%	4.39%	0.03%	0.00%	158	4.42%	31.6	1397810	1230996	1785501	390.7	344	499	8242	3619	6078	390.7	344	499	2580162.4	759.1	9277.7	721.1	34158	9.5	122
11017	11017 (2019-06-09)60sec.agd	60	0	0		5	71	14.2	17	10	201018	5	71	14.2	17	10	201018	2990	1011	126	1	0	72.43%	24.49%	3.05%	0.02%	0.00%	127	3.08%	25.4	935604	962221	1143175	226.6	233.1	276.9	5822	7023	5549	226.6	233.1	276.9	1762972.8	453.3	8707.9	427.1	26937	6.5	125
10265	10265 (2019-06-16)60sec.agd	60	0	0		1	14	14	14	14	31377	1	14	14	14	14	31377	2980	583	22	0	0	83.12%	16.26%	0.61%	0.00%	0.00%	22	0.61%	4.4	288145	589059	1091910	80.4	164.3	304.6	3023	3878	3701	80.4	164.3	304.6	1273689.7	379.1	6113.9	355.3	8363	2.3	105
11016	11016 (2019-06-09)60sec.agd	60	0	0		0	0	0	0	0	0	0	0	0	0	0	0	1465	2732	211	0	0	33.24%	61.98%	4.79%	0.00%	0.00%	211	4.79%	42.2	2635845	3103705	4488164	598	704.1	1018.2	3980	3408	4161	598	704.1	1018.2	6060056.1	1429.8	5616.7	1374.8	78769	17.9	103
10053	10053 (2019-03-17)60sec.agd	60	0	0		13	200	15.4	25	11	688421	13	200	15.4	25	11	688421	2386	889	283	17	1	66.72%	24.86%	7.91%	0.48%	0.03%	301	8.42%	60.2	1688958	1992688	1931962	472.3	557.2	540.3	9850	8056	6631	472.3	557.2	540.3	3248978.6	954.9	13069.6	908.6	47343	13.2	150
10789	10789 (2019-08-11)60sec.agd	60	0	0		0	0	0	0	0	0	0	0	0	0	0	0	3055	935	8	0	0	76.41%	23.39%	0.20%	0.00%	0.00%	8	0.20%	1.6	430336	706646	853522	107.6	176.7	213.5	3499	4218	3227	107.6	176.7	213.5	1188712.5	315.6	6103.2	297.3	13678	3.4	109
10115	10115 (2019-03-24)60sec.agd	60	0	0		5	89	17.8	34	10	251790	5	89	17.8	34	10	251790	2317	1307	149	0	0	61.41%	34.64%	3.95%	0.00%	0.00%	149	3.95%	29.8	1137056	1455787	1476377	301.4	385.8	391.3	3927	2745	2995	301.4	385.8	391.3	2364720.1	675.9	4432.4	626.7	38832	10.3	104
10446	10446 (2019-10-20)60sec.agd	60	0	0		6	204	34	66	12	737169	6	204	34	66	12	737169	2115	1426	247	2	0	55.80%	37.63%	6.52%	0.05%	0.00%	249	6.57%	49.8	1595043	1818203	1442991	420.9	479.7	380.7	7550	2906	4773	420.9	479.7	380.7	2816424.6	824.1	7802.9	743.1	56648	14.9	170
10289	10289 (2019-08-04)60sec.agd	60	0	0		2	53	26.5	32	21	236088	2	53	26.5	32	21	236088	3145	689	78	4	0	80.31%	17.59%	1.99%	0.10%	0.00%	82	2.09%	16.4	663357	742584	660983	169.4	189.6	168.8	9334	5752	5332	169.4	189.6	168.8	1195145.2	342.7	9897.5	305.2	16834	4.3	152
10294	10294 (2019-07-28)60sec.agd	60	0	0		2	39	19.5	21	18	100746	2	39	19.5	21	18	100746	2338	1410	158	0	0	59.86%	36.10%	4.05%	0.00%	0.00%	158	4.05%	31.6	1150903	1563640	2535801	294.7	400.3	649.2	3452	3409	4286	294.7	400.3	649.2	3193718	877.7	5012.7	817.6	34263	8.8	126
10995	10995 (2019-11-03)60sec.agd	60	0	0		3	60	20	21	18	652861	3	60	20	21	18	652861	3148	1068	73	5	47	72.52%	24.60%	1.68%	0.12%	1.08%	125	2.88%	25	1417083	1343164	1328905	326.4	309.4	306.1	17013	3104	2904	326.4	309.4	306.1	2361821.8	629	17037.9	544.1	33595	7.7	170
10669	10669 (2019-10-06)60sec.agd	60	0	0		0	0	0	0	0	0	0	0	0	0	0	0	2098	1539	92	0	0	56.26%	41.27%	2.47%	0.00%	0.00%	92	2.47%	18.4	1127795	1491309	1899544	302.4	399.9	509.4	3833	3201	3226	302.4	399.9	509.4	2665368.9	760.4	4952.4	714.8	28072	7.5	120
10453	10453 (2019-11-03)60sec.agd	60	0	0		0	0	0	0	0	0	0	0	0	0	0	0	2925	661	1	0	0	81.54%	18.43%	0.03%	0.00%	0.00%	1	0.03%	0.2	259649	491658	751354	72.4	137.1	209.5	3705	3952	4507	72.4	137.1	209.5	934707.5	283.4	7046.9	260.6	7169	2	91
10993	10993 (2019-11-03)60sec.agd	60	0	0		1	23	23	23	23	52937	1	23	23	23	23	52937	2319	1431	43	0	0	61.14%	37.73%	1.13%	0.00%	0.00%	43	1.13%	8.6	734581	1248844	1277098	193.7	329.2	336.7	4036	3318	3734	193.7	329.2	336.7	1931372.5	535.1	6213	509.2	25574	6.7	126
10200	10200 (2019-03-24)60sec.agd	60	0	0		5	59	11.8	13	11	172886	5	59	11.8	13	11	172886	2063	1785	183	0	0	51.18%	44.28%	4.54%	0.00%	0.00%	183	4.54%	36.6	1509731	2312034	2210245	374.5	573.6	548.3	4777	4368	3896	374.5	573.6	548.3	3536943.9	951.5	5914.4	877.4	45531	11.3	142
10054	10054 (2019-03-17)60sec.agd	60	0	0		8	127	15.9	28	10	360717	8	127	15.9	28	10	360717	2029	1956	432	0	0	45.94%	44.28%	9.78%	0.00%	0.00%	432	9.78%	86.4	2628842	2925929	2510399	595.2	662.4	568.3	5074	5160	4843	595.2	662.4	568.3	4666259.1	1113	7183.9	1056.4	53710	12.2	127
10946	10946 (2019-05-19)60sec.agd	60	0	0		11	266	24.2	64	10	1026002	11	266	24.2	64	10	1026002	2669	1433	407	17	0	58.97%	31.66%	8.99%	0.38%	0.00%	424	9.37%	84.8	2488175	2735557	2689159	549.8	604.4	594.2	7470	5675	5896	549.8	604.4	594.2	4572293	1047.5	9996.4	1010.2	61078	13.5	124
10673	10673 (2019-10-20)60sec.agd	60	0	0		0	0	0	0	0	0	0	0	0	0	0	0	2762	1545	17	0	0	63.88%	35.73%	0.39%	0.00%	0.00%	17	0.39%	3.4	701604	1211582	1196619	162.3	280.2	276.7	3786	3384	3919	162.3	280.2	276.7	1841759	459.4	6115.4	425.9	18330	4.2	115
10184	10184 (2019-06-02)60sec.agd	60	0	0		0	0	0	0	0	0	0	0	0	0	0	0	1946	2602	34	0	0	42.47%	56.79%	0.74%	0.00%	0.00%	34	0.74%	6.8	1320462	1827572	2161192	288.2	398.9	471.7	3309	3389	5174	288.2	398.9	471.7	3123201.9	714.9	5432.3	681.6	46662	10.2	144
10589	10589 (2019-06-02)60sec.agd	60	0	0		0	0	0	0	0	0	0	0	0	0	0	0	1998	1927	39	0	0	50.40%	48.61%	0.98%	0.00%	0.00%	39	0.98%	7.8	1187707	1295561	2196870	299.6	326.8	554.2	3017	2630	5247	299.6	326.8	554.2	2813425.7	744.3	6049.1	709.7	35849	9	113
10469	10469 (2019-10-27)60sec.agd	60	0	0		17	261	15.4	19	10	876485	17	261	15.4	19	10	876485	2109	1051	365	0	0	59.83%	29.82%	10.35%	0.00%	0.00%	365	10.35%	73	1703489	2504888	1090244	483.3	710.6	309.3	5136	4005	6090	483.3	710.6	309.3	3219467.4	999.7	7864.1	913.3	54061	15.3	120
10459	10459 (2019-10-20)60sec.agd	60	0	0		0	0	0	0	0	0	0	0	0	0	0	0	2027	1863	36	0	0	51.63%	47.45%	0.92%	0.00%	0.00%	36	0.92%	7.2	847541	1907503	2355165	215.9	485.9	599.9	4296	3042	4361	215.9	485.9	599.9	3147013.8	843.6	5221	801.6	36516	9.3	122
10852	10852 (2019-05-05)60sec.agd	60	0	0		0	0	0	0	0	0	0	0	0	0	0	0	2068	1741	72	0	0	53.29%	44.86%	1.86%	0.00%	0.00%	72	1.86%	14.4	1267358	1341124	1692466	326.6	345.6	436.1	3144	2584	4359	326.6	345.6	436.1	2503847.2	668.8	5667.9	645.2	26862	6.9	100
10663	10663 (2019-06-30)60sec.agd	60	0	0		5	98	19.6	33	14	311620	5	98	19.6	33	14	311620	2193	1383	207	1	0	57.95%	36.55%	5.47%	0.03%	0.00%	208	5.50%	41.6	1357491	1352996	1440035	358.7	357.6	380.6	5776	3543	3723	358.7	357.6	380.6	2397307	676.9	6866	633.5	42148	11.1	128
10070	10070 (2019-03-17)60sec.agd	60	0	0		6	97	16.2	20	12	272112	6	97	16.2	20	12	272112	2497	1449	197	0	0	60.27%	34.97%	4.76%	0.00%	0.00%	197	4.76%	39.4	1385100	1444714	1309076	334.3	348.7	316	5697	5865	5652	334.3	348.7	316	2391522.6	608.4	9939.8	577.2	29772	7.2	127
10510	10510 (2019-09-08)60sec.agd	60	0	0		10	231	23.1	64	12	1047854	10	231	23.1	64	12	1047854	2429	1684	439	70	0	52.55%	36.43%	9.50%	1.51%	0.00%	509	11.01%	101.8	3123567	1533007	2268950	675.8	331.7	490.9	7981	4468	5048	675.8	331.7	490.9	4153903.6	959.1	9509.3	898.7	45732	9.9	116
10290	10290 (2019-08-04)60sec.agd	60	0	0		6	255	42.5	69	22	831364	6	255	42.5	69	22	831364	2178	1535	294	0	0	54.35%	38.31%	7.34%	0.00%	0.00%	294	7.34%	58.8	1698488	2417682	2071181	423.9	603.4	516.9	4928	5268	5540	423.9	603.4	516.9	3608301.3	970.1	8957.8	900.5	52880	13.2	162
10604	10604 (2019-11-03)60sec.agd	60	0	0		1	10	10	10	10	28287	1	10	10	10	10	28287	1739	1700	120	0	0	48.86%	47.77%	3.37%	0.00%	0.00%	120	3.37%	24	1385529	1905877	1925431	389.3	535.5	541	5549	3545	3606	389.3	535.5	541	3042916.7	909.1	6470.5	855	35907	10.1	133
10804	10804 (2019-03-10)60sec.agd	60	0	0		2	21	10.5	11	10	48510	2	21	10.5	11	10	48510	3344	1646	181	0	0	64.67%	31.83%	3.50%	0.00%	0.00%	181	3.50%	36.2	1513812	1428133	2048126	292.8	276.2	396.1	4150	3027	4459	292.8	276.2	396.1	2919933.3	604.1	5246.7	564.7	39393	7.6	119
10778	10778 (2019-08-04)60sec.agd	60	0	0		4	63	15.8	22	10	171496	4	63	15.8	22	10	171496	2858	1261	113	0	0	67.53%	29.80%	2.67%	0.00%	0.00%	113	2.67%	22.6	930756	1583148	979390	219.9	374.1	231.4	3581	3638	2928	219.9	374.1	231.4	2081314.3	524.4	5545.5	491.8	34906	8.2	126
10666	10666 (2019-09-08)60sec.agd	60	0	0		0	0	0	0	0	0	0	0	0	0	0	0	2762	2443	235	0	0	50.77%	44.91%	4.32%	0.00%	0.00%	235	4.32%	47	2287864	2619162	3617579	420.6	481.5	665	4534	3558	5588	420.6	481.5	665	5018088.2	963.9	7166.1	922.4	51533	9.5	92
10208	10208 (2019-03-24)60sec.agd	60	0	0		1	42	42	42	42	193952	1	42	42	42	42	193952	2587	1759	79	13	0	58.29%	39.63%	1.78%	0.29%	0.00%	92	2.07%	18.4	1257151	1869600	1854962	283.3	421.3	418	6908	4236	6129	283.3	421.3	418	2918341.4	697.8	9674.4	657.6	34789	7.8	119
10688	10688 (2019-11-10)60sec.agd	60	0	0		4	46	11.5	15	10	159911	4	46	11.5	15	10	159911	1792	1652	117	0	0	50.32%	46.39%	3.29%	0.00%	0.00%	117	3.29%	23.4	1196076	1794098	1603610	335.9	503.8	450.3	5467	4625	4419	335.9	503.8	450.3	2687182.6	809.9	6955.3	754.6	33647	9.4	120
10721	10721 (2019-07-21)60sec.agd	60	0	0		2	23	11.5	13	10	55346	2	23	11.5	13	10	55346	1388	1766	310	0	0	40.07%	50.98%	8.95%	0.00%	0.00%	310	8.95%	62	2080967	1456489	1968389	600.7	420.5	568.2	5501	4035	4754	600.7	420.5	568.2	3213462.2	982.2	7603.4	927.7	65288	18.8	117
10642	10642 (2019-06-02)60sec.agd	60	0	0		1	12	12	12	12	38460	1	12	12	12	12	38460	2259	1789	128	0	0	54.09%	42.84%	3.07%	0.00%	0.00%	128	3.07%	25.6	1458920	1804245	2397034	349.4	432.1	574	4140	3712	5325	349.4	432.1	574	3336093.5	836	7000.6	798.9	32128	7.7	110
10810	10810 (2019-03-24)60sec.agd	60	0	0		8	109	13.6	26	10	297625	8	109	13.6	26	10	297625	2061	1130	362	1	0	57.99%	31.80%	10.19%	0.03%	0.00%	363	10.21%	72.6	1864715	1547255	1978180	524.7	435.4	556.6	6531	3256	4699	524.7	435.4	556.6	3127995.6	929.8	7839.3	880.1	57267	16.1	143
10162	10162 (2019-04-28)60sec.agd	60	0	0		0	0	0	0	0	0	0	0	0	0	0	0	2406	1805	66	0	0	56.25%	42.20%	1.54%	0.00%	0.00%	66	1.54%	13.2	1135029	1902641	2214931	265.4	444.9	517.9	4702	4635	3610	265.4	444.9	517.9	3132770.8	780.2	6045.7	732.5	36617	8.6	119
10910	10910 (2019-05-05)60sec.agd	60	0	0		0	0	0	0	0	0	0	0	0	0	0	0	2040	1285	13	0	0	61.11%	38.50%	0.39%	0.00%	0.00%	13	0.39%	2.6	673629	1239176	907955	201.8	371.2	272	2871	3110	4219	201.8	371.2	272	1677413.3	528.1	5897	502.5	20805	6.2	104
10236	10236 (2019-08-25)60sec.agd	60	0	0		4	41	10.3	11	10	123022	4	41	10.3	11	10	123022	1458	2047	386	0	0	37.47%	52.61%	9.92%	0.00%	0.00%	386	9.92%	77.2	2708010	1951275	3416560	696	501.5	878.1	4747	3674	5858	696	501.5	878.1	4776366.2	1263.4	7657.4	1227.5	48303	12.4	103
10130	10130 (2019-03-31)60sec.agd	60	0	0		0	0	0	0	0	0	0	0	0	0	0	0	2057	1415	90	0	0	57.75%	39.72%	2.53%	0.00%	0.00%	90	2.53%	18	1081187	1798253	1663154	303.5	504.8	466.9	5126	3701	4125	303.5	504.8	466.9	2677454.1	797.6	6217	751.7	25977	7.3	123
10293	10293 (2019-07-28)60sec.agd	60	0	0		10	364	36.4	55	22	1385999	10	364	36.4	55	22	1385999	3367	1438	424	1	0	64.38%	27.50%	8.11%	0.02%	0.00%	425	8.13%	70.8	2331642	1819286	2431777	445.8	347.9	465	5913	4139	8733	445.8	347.9	465	3828824.3	795.3	9884.6	732.1	66861	12.8	147
10962	10962 (2019-08-25)60sec.agd	60	0	0		4	65	16.3	22	10	146723	4	65	16.3	22	10	146723	3099	2819	190	0	0	50.74%	46.15%	3.11%	0.00%	0.00%	190	3.11%	31.7	2377122	3376446	3726030	389.2	552.8	610	3216	3610	5341	389.2	552.8	610	5561869.8	948	6646.7	910.6	64390	10.5	99
10264	10264 (2019-06-16)60sec.agd	60	0	0		0	0	0	0	0	0	0	0	0	0	0	0	2910	1712	57	0	0	62.19%	36.59%	1.22%	0.00%	0.00%	57	1.22%	9.5	1117143	688948	1414949	238.8	147.2	302.4	3797	2823	2983	238.8	147.2	302.4	1929958.2	462.1	4766	412.5	23243	5	117
10776	10776 (2019-07-28)60sec.agd	60	0	0		0	0	0	0	0	0	0	0	0	0	0	0	2842	3291	115	0	0	45.49%	52.67%	1.84%	0.00%	0.00%	115	1.84%	19.2	2209933	3319732	4497365	353.7	531.3	719.8	4401	5184	5146	353.7	531.3	719.8	6010883.2	1031	6011.3	962	56309	9	129
10126	10126 (2019-05-05)60sec.agd	60	0	0		0	0	0	0	0	0	0	0	0	0	0	0	4337	1894	27	0	0	69.30%	30.27%	0.43%	0.00%	0.00%	27	0.43%	4.5	804586	1939210	1924257	128.6	309.9	307.5	3797	4808	4229	128.6	309.9	307.5	2847921.9	491.5	5596.9	455.1	32327	5.2	127
10084	10084 (2019-03-24)60sec.agd	60	0	0		0	0	0	0	0	0	0	0	0	0	0	0	2946	2201	54	0	0	56.64%	42.32%	1.04%	0.00%	0.00%	54	1.04%	9	1216067	2007514	3073158	233.8	386	590.9	3716	2979	3144	233.8	386	590.9	3866940.8	787.3	4925.8	743.5	31323	6	114
10640	10640 (2019-05-26)60sec.agd	60	0	0		2	25	12.5	14	11	64491	2	25	12.5	14	11	64491	2474	2704	165	0	0	46.30%	50.61%	3.09%	0.00%	0.00%	165	3.09%	27.5	2044775	2110666	2924754	382.7	395	547.4	5023	4214	6699	382.7	395	547.4	4146106.8	820.8	8950.2	776	40490	7.6	123
10134	10134 (2019-03-31)60sec.agd	60	0	0		6	88	14.7	16	10	270001	6	88	14.7	16	10	270001	3034	1638	180	1	0	62.52%	33.75%	3.71%	0.02%	0.00%	181	3.73%	30.2	1392129	1966669	2090453	286.9	405.2	430.8	5818	3508	5136	286.9	405.2	430.8	3189953.6	694.3	8125.8	657.3	38861	8	128
10806	10806 (2019-03-10)60sec.agd	60	0	0		0	0	0	0	0	0	0	0	0	0	0	0	3328	1253	46	0	0	71.93%	27.08%	0.99%	0.00%	0.00%	46	0.99%	7.7	822443	720364	1112038	177.7	155.7	240.3	2990	2692	3306	177.7	155.7	240.3	1559476	363.4	4758.7	337	28395	6.1	128
10083	10083 (2019-03-24)60sec.agd	60	0	0		1	14	14	14	14	28064	1	14	14	14	14	28064	2848	1840	135	0	0	59.05%	38.15%	2.80%	0.00%	0.00%	135	2.80%	22.5	1329796	2159172	1859976	275.7	447.7	385.6	4044	4407	3598	275.7	447.7	385.6	3144819.8	709.5	6752.4	652	40494	8.4	130
10132	10132 (2019-03-31)60sec.agd	60	0	0		2	21	10.5	11	10	45253	2	21	10.5	11	10	45253	2194	2292	272	0	0	46.11%	48.17%	5.72%	0.00%	0.00%	272	5.72%	45.3	2235439	1903372	3505159	469.8	400	736.7	4627	5022	6495	469.8	400	736.7	4572324.6	1004.6	9242.1	961	50260	10.6	132
10672	10672 (2019-10-20)60sec.agd	60	0	0		0	0	0	0	0	0	0	0	0	0	0	0	4745	1689	16	0	0	73.57%	26.19%	0.25%	0.00%	0.00%	16	0.25%	2.7	764421	1110770	1603322	118.5	172.2	248.6	2999	4127	3117	118.5	172.2	248.6	2094944.1	355.9	5622.7	324.8	18161	2.8	114
10099	10099 (2019-03-17)60sec.agd	60	0	0		1	10	10	10	10	23915	1	10	10	10	10	23915	2962	2465	267	1	0	52.01%	43.28%	4.69%	0.02%	0.00%	268	4.71%	44.7	2096885	2756802	4626442	368.2	484.1	812.4	5734	5128	6111	368.2	484.1	812.4	5779346.8	1077	8709.5	1014.8	66302	11.6	125
10283	10283 (2019-07-07)60sec.agd	60	0	0		0	0	0	0	0	0	0	0	0	0	0	0	3174	1835	45	0	0	62.80%	36.31%	0.89%	0.00%	0.00%	45	0.89%	7.5	1289544	1736390	1802727	255.2	343.6	356.7	3913	3593	3386	255.2	343.6	356.7	2815634.7	586.9	4913	557.1	27691	5.5	94
10271	10271 (2019-03-31)60sec.agd	60	0	0		2	23	11.5	13	10	58125	2	23	11.5	13	10	58125	3219	1517	95	0	0	66.63%	31.40%	1.97%	0.00%	0.00%	95	1.97%	15.8	991319	1421443	1333431	205.2	294.2	276	3647	4440	3693	205.2	294.2	276	2186607.4	491	5841.2	452.6	35983	7.4	134
10788	10788 (2019-08-11)60sec.agd	60	0	0		5	88	17.6	30	10	275031	5	88	17.6	30	10	275031	2902	2030	141	0	0	57.20%	40.02%	2.78%	0.00%	0.00%	141	2.78%	23.5	1431307	2443152	2027283	282.1	481.6	399.6	4876	3170	5251	282.1	481.6	399.6	3482457.1	740.6	6788.2	686.5	42511	8.4	117
10614	10614 (2019-05-19)60sec.agd	60	0	0		2	78	39	52	26	412353	2	78	39	52	26	412353	2333	1626	90	37	0	57.10%	39.79%	2.20%	0.91%	0.00%	127	3.11%	21.2	1329643	1337641	2063239	325.4	327.4	505	7754	5193	5663	325.4	327.4	505	2795387.1	743.7	9877.1	684.1	33470	8.2	147
10657	10657 (2019-11-03)60sec.agd	60	0	0		5	71	14.2	29	10	186454	5	71	14.2	29	10	186454	4127	1776	145	0	0	68.24%	29.37%	2.40%	0.00%	0.00%	145	2.40%	24.2	1174546	1920966	1660899	194.2	317.6	274.6	3910	3656	3107	194.2	317.6	274.6	2797901.7	498	5319.8	462.6	44842	7.4	123
10980	10980 (2019-07-28)60sec.agd	60	0	0		0	0	0	0	0	0	0	0	0	0	0	0	2842	3291	115	0	0	45.49%	52.67%	1.84%	0.00%	0.00%	115	1.84%	19.2	2209933	3319732	4497365	353.7	531.3	719.8	4401	5184	5146	353.7	531.3	719.8	6010883.2	1031	6011.3	962	56309	9	129
10143	10143 (2019-04-28)60sec.agd	60	0	0		9	184	20.4	34	10	751041	9	184	20.4	34	10	751041	1860	2553	223	22	0	39.93%	54.81%	4.79%	0.47%	0.00%	245	5.26%	40.8	2593916	3376353	3145419	556.9	724.9	675.3	8388	6156	4759	556.9	724.9	675.3	5293564.1	1206.9	10708.8	1136.4	79153	17	135
10076	10076 (2019-03-24)60sec.agd	60	0	0		0	0	0	0	0	0	0	0	0	0	0	0	2599	1341	27	0	0	65.52%	33.80%	0.68%	0.00%	0.00%	27	0.68%	4.5	797261	1123100	1802979	201	283.1	454.5	2520	2326	2771	201	283.1	454.5	2268857	610.9	3824.6	571.9	39920	10.1	128
10094	10094 (2019-03-24)60sec.agd	60	0	0		0	0	0	0	0	0	0	0	0	0	0	0	2968	1436	11	0	0	67.23%	32.53%	0.25%	0.00%	0.00%	11	0.25%	1.8	647736	1476904	1213041	146.7	334.5	274.8	2386	2894	2533	146.7	334.5	274.8	2017988.1	485.4	3732	457.1	27655	6.3	116
10225	10225 (2019-06-09)60sec.agd	60	0	0		1	39	39	39	39	109303	1	39	39	39	39	109303	3913	2222	60	0	0	63.16%	35.87%	0.97%	0.00%	0.00%	60	0.97%	10	1111446	2988525	1738388	179.4	482.4	280.6	3606	3147	3345	179.4	482.4	280.6	3631609.4	617	4588.5	586.2	40489	6.5	110
10631	10631 (2019-05-26)60sec.agd	60	0	0		0	0	0	0	0	0	0	0	0	0	0	0	2603	1619	64	0	0	60.73%	37.77%	1.49%	0.00%	0.00%	64	1.49%	10.7	1085655	1191155	1195486	253.3	277.9	278.9	3349	2339	3771	253.3	277.9	278.9	2006659.9	496.2	5501.5	468.2	30222	7.1	107
10287	10287 (2019-07-14)60sec.agd	60	0	0		0	0	0	0	0	0	0	0	0	0	0	0	3327	2349	78	0	0	57.82%	40.82%	1.36%	0.00%	0.00%	78	1.36%	13	1368984	2639432	1947629	237.9	458.7	338.5	3700	3818	4357	237.9	458.7	338.5	3554430.6	646.5	5564.6	617.7	45453	7.9	127
10008	10008 (2019-03-03)60sec.agd	60	0	0		0	0	0	0	0	0	0	0	0	0	0	0	2624	2376	29	0	0	52.18%	47.25%	0.58%	0.00%	0.00%	29	0.58%	4.8	1337563	1814826	2641966	266	360.9	525.3	4022	5787	4754	266	360.9	525.3	3473133	727.6	7692.7	690.6	36312	7.2	103
10153	10153 (2019-04-28)60sec.agd	60	0	0		0	0	0	0	0	0	0	0	0	0	0	0	3584	2322	43	1	0	60.24%	39.03%	0.72%	0.02%	0.00%	44	0.74%	7.3	1274552	2442013	2793537	214.2	410.4	469.5	6299	6011	6823	214.2	410.4	469.5	3923233.3	703.8	10273.6	659.4	45988	7.7	106
10674	10674 (2019-09-29)60sec.agd	60	0	0		1	12	12	12	12	29510	1	12	12	12	12	29510	3117	1884	115	0	0	60.93%	36.83%	2.25%	0.00%	0.00%	115	2.25%	19.2	1423442	1059851	2043487	278.2	207.2	399.4	3998	4910	5124	278.2	207.2	399.4	2706531.1	561	8081	529	35998	7	127
10116	10116 (2019-03-24)60sec.agd	60	0	0		5	136	27.2	51	10	361655	5	136	27.2	51	10	361655	2300	2686	257	0	0	43.87%	51.23%	4.90%	0.00%	0.00%	257	4.90%	42.8	2338839	3941949	4138607	446.1	751.8	789.4	4080	3737	3881	446.1	751.8	789.4	6175532.2	1240.3	5483	1177.9	89170	17	131
10662	10662 (2019-06-30)60sec.agd	60	0	0		0	0	0	0	0	0	0	0	0	0	0	0	4398	1730	5	0	0	71.71%	28.21%	0.08%	0.00%	0.00%	5	0.08%	0.8	738065	935817	1149504	120.3	152.6	187.4	4503	3948	4755	120.3	152.6	187.4	1655854.1	296.8	7646.8	270	17710	2.9	106
11034	11034 (2019-06-02)60sec.agd	60	0	0		1	13	13	13	13	37084	1	13	13	13	13	37084	3009	2407	139	0	0	54.17%	43.33%	2.50%	0.00%	0.00%	139	2.50%	23.2	1760706	2042852	2601036	317	367.8	468.2	4072	4177	4894	317	367.8	468.2	3746827.7	735.9	7104.4	674.5	40327	7.3	122
10636	10636 (2019-05-26)60sec.agd	60	0	0		0	0	0	0	0	0	0	0	0	0	0	0	4063	1874	7	0	0	68.35%	31.53%	0.12%	0.00%	0.00%	7	0.12%	1.2	881406	1301086	2037499	148.3	218.9	342.8	2579	2054	3692	148.3	218.9	342.8	2573150.5	467.8	4201.2	432.9	20848	3.5	56
10190	10190 (2019-05-05)60sec.agd	60	0	0		0	0	0	0	0	0	0	0	0	0	0	0	2377	2579	107	0	0	46.95%	50.94%	2.11%	0.00%	0.00%	107	2.11%	17.8	2018626	1537652	3719458	398.7	303.7	734.6	3373	3829	4774	398.7	303.7	734.6	4502620.6	929.6	6755.6	889.3	64677	12.8	134
10606	10606 (2019-08-18)60sec.agd	60	0	0		3	35	11.7	14	10	85929	3	35	11.7	14	10	85929	3059	1937	202	0	0	58.85%	37.26%	3.89%	0.00%	0.00%	202	3.89%	33.7	1849192	1802068	1682424	355.8	346.7	323.7	3666	2783	3365	355.8	346.7	323.7	3081803.1	625	4943.5	592.9	37489	7.2	113
10015	10015 (2019-03-10)60sec.agd	60	0	0		2	32	16	19	13	95950	2	32	16	19	13	95950	3791	1147	80	0	0	75.55%	22.86%	1.59%	0.00%	0.00%	80	1.59%	13.3	695177	1164837	1439522	138.5	232.1	286.9	4138	3624	4138	138.5	232.1	286.9	1977963.6	432.9	6058.3	394.2	23516	4.7	121
10931	10931 (2019-03-24)60sec.agd	60	0	0		2	20	10	10	10	41029	2	20	10	10	10	41029	3202	1442	90	0	0	67.64%	30.46%	1.90%	0.00%	0.00%	90	1.90%	15	965606	1834256	683956	204	387.5	144.5	3516	3329	5144	204	387.5	144.5	2182816	488.8	7064.4	461.1	43843	9.3	132
10929	10929 (2019-03-24)60sec.agd	60	0	0		0	0	0	0	0	0	0	0	0	0	0	0	2845	2067	69	0	0	57.12%	41.50%	1.39%	0.00%	0.00%	69	1.39%	11.5	1380706	1668010	2169852	277.2	334.9	435.6	4285	3214	3351	277.2	334.9	435.6	3065430.5	641.8	5050.1	615.4	47022	9.4	132
10454	10454 (2019-11-03)60sec.agd	60	0	0		1	10	10	10	10	28355	1	10	10	10	10	28355	2495	1606	98	0	0	59.42%	38.25%	2.33%	0.00%	0.00%	98	2.33%	16.3	1081036	1227648	2239883	257.5	292.4	533.4	5194	2883	4559	257.5	292.4	533.4	2773595.9	698.6	6101.7	660.5	43509	10.4	134
10461	10461 (2019-10-20)60sec.agd	60	0	0		23	294	12.8	24	10	885380	23	294	12.8	24	10	885380	1799	1593	470	21	2	46.31%	41.00%	12.10%	0.54%	0.05%	493	12.69%	82.2	2548385	2551822	2916029	656	656.8	750.6	12316	8408	6229	656	656.8	750.6	4637810.6	1254.9	13937.1	1193.8	74505	19.2	136
10272	10272 (2019-03-31)60sec.agd	60	0	0		7	83	11.9	16	10	257315	7	83	11.9	16	10	257315	2857	2504	368	2	0	49.85%	43.69%	6.42%	0.03%	0.00%	370	6.46%	61.7	2785874	3461777	3085510	486.1	604	538.4	7703	6063	7897	486.1	604	538.4	5409747.3	988.9	11184.4	943.9	77181	13.5	133
10475	10475 (2019-10-27)60sec.agd	60	0	0		2	30	15	17	13	104070	2	30	15	17	13	104070	1823	2491	304	3	0	39.45%	53.91%	6.58%	0.06%	0.00%	307	6.64%	51.2	2728372	2742687	4161929	590.4	593.5	900.7	6622	4078	4704	590.4	593.5	900.7	5682253	1288.4	7515.9	1229.7	53950	11.7	119
10984	10984 (2019-10-06)60sec.agd	60	0	0		2	27	13.5	17	10	68788	2	27	13.5	17	10	68788	3153	1724	201	0	0	62.09%	33.95%	3.96%	0.00%	0.00%	201	3.96%	33.5	1547546	1855972	2279463	304.8	365.5	448.9	4714	2594	3802	304.8	365.5	448.9	3321969.6	729.2	5073.4	654.2	51320	10.1	122
10684	10684 (2019-11-03)60sec.agd	60	0	0		16	255	15.9	25	12	711748	16	255	15.9	25	12	711748	1914	2323	482	0	0	40.56%	49.23%	10.21%	0.00%	0.00%	482	10.21%	80.3	3196361	3260559	3202512	677.3	690.9	678.6	4149	3945	3904	677.3	690.9	678.6	5577100.7	1264.8	5622.7	1181.8	115761	24.5	133
10881	10881(2019-07-28)60sec.agd	60	0	0		4	54	13.5	16	11	154673	4	54	13.5	16	11	154673	2843	1849	121	0	0	59.07%	38.42%	2.51%	0.00%	0.00%	121	2.51%	20.2	1247110	1749949	2070855	259.1	363.6	430.3	4911	3301	4059	259.1	363.6	430.3	2984299.8	656.9	5985	620	47366	9.8	124
10141	10141 (2019-04-28)60sec.agd	60	0	0		12	190	15.8	29	10	471388	12	190	15.8	29	10	471388	2082	1676	389	2	0	50.18%	40.40%	9.38%	0.05%	0.00%	391	9.42%	65.2	2012787	2234411	2560693	485.1	538.5	617.2	6202	6814	4234	485.1	538.5	617.2	3949816.8	1053.1	10052.1	952	80788	19.5	117
10844	10844 (2019-03-10)60sec.agd	60	0	0		0	0	0	0	0	0	0	0	0	0	0	0	3519	1592	112	0	0	67.38%	30.48%	2.14%	0.00%	0.00%	112	2.14%	18.7	1205072	1909989	1497136	230.7	365.7	286.6	3747	5370	4437	230.7	365.7	286.6	2709552.1	546.8	6852.4	518.8	43992	8.4	123
10921	10921 (2019-05-26)60sec.agd	60	0	0		0	0	0	0	0	0	0	0	0	0	0	0	2808	1731	23	0	0	61.55%	37.94%	0.50%	0.00%	0.00%	23	0.50%	3.8	950610	907267	1732865	208.4	198.9	379.8	3200	3778	3556	208.4	198.9	379.8	2174767.5	504.3	6088.2	476.7	20621	4.5	111
10056	10056 (2019-03-17)60sec.agd	60	0	0		11	134	12.2	24	10	329474	11	134	12.2	24	10	329474	2880	1707	230	0	0	59.79%	35.44%	4.77%	0.00%	0.00%	230	4.77%	38.3	1460120	1647085	1347459	303.1	341.9	279.7	3565	2420	2229	303.1	341.9	279.7	2580791.6	577.3	4251.9	535.8	64291	13.3	150
10637	10637 (2019-05-26)60sec.agd	60	0	0		0	0	0	0	0	0	0	0	0	0	0	0	1897	3273	167	0	0	35.54%	61.33%	3.13%	0.00%	0.00%	167	3.13%	27.8	2601376	4060409	5516521	487.4	760.8	1033.6	4537	3890	5016	487.4	760.8	1033.6	7327078.7	1424	6096.8	1372.9	80963	15.2	127
10110	10110 (2019-04-07)60sec.agd	60	0	0		14	204	14.6	28	10	583547	14	204	14.6	28	10	583547	2658	1970	310	0	0	53.83%	39.89%	6.28%	0.00%	0.00%	310	6.28%	51.7	1960549	1777303	2567253	397	359.9	519.9	4098	2756	3355	397	359.9	519.9	3686915.6	797.6	4978.7	746.6	60156	12.2	131
10093	10093 (2019-03-17)60sec.agd	60	0	0		1	12	12	12	12	38487	1	12	12	12	12	38487	3728	2366	136	1	0	59.83%	37.97%	2.18%	0.02%	0.00%	137	2.20%	22.8	1750167	2385756	2581374	280.9	382.9	414.3	7093	3848	4048	280.9	382.9	414.3	3926628.1	676.3	8321.7	630.2	59802	9.6	134
10920	10920 (2019-05-12)60sec.agd	60	0	0		4	107	26.8	39	11	572239	4	107	26.8	39	11	572239	3280	1853	184	51	0	61.10%	34.52%	3.43%	0.95%	0.00%	235	4.38%	39.2	2023185	2011536	2276030	376.9	374.7	424	7710	3895	4330	376.9	374.7	424	3649639.3	728.2	8133.7	679.9	63938	11.9	175
10267	10267 (2019-06-16)60sec.agd	60	0	0		1	10	10	10	10	22095	1	10	10	10	10	22095	4296	906	26	0	0	82.17%	17.33%	0.50%	0.00%	0.00%	26	0.50%	4.3	429957	858787	1266803	82.2	164.3	242.3	2657	2332	2322	82.2	164.3	242.3	1589706.9	324.4	3234.4	304.1	17821	3.4	121
10055	10055 (2019-03-17)60sec.agd	60	0	0		1	17	17	17	17	46378	1	17	17	17	17	46378	2394	2082	56	0	0	52.82%	45.94%	1.24%	0.00%	0.00%	56	1.24%	9.3	1291790	2299260	1527133	285	507.3	337	3689	5154	3179	285	507.3	337	3047532.3	711.3	5227	672.4	42778	9.4	110
10864	10864 (2019-03-24)60sec.agd	60	0	0		3	101	33.7	37	31	311307	3	101	33.7	37	31	311307	2378	1967	153	0	0	52.87%	43.73%	3.40%	0.00%	0.00%	153	3.40%	25.5	1523723	2113888	2145861	338.8	470	477.1	4529	3534	4050	338.8	470	477.1	3375644.2	807.4	5323.4	750.5	43207	9.6	119
10728	10728 (2019-09-22)60sec.agd	60	0	0		10	218	21.8	38	11	865680	10	218	21.8	38	11	865680	3078	1403	293	0	0	64.47%	29.39%	6.14%	0.00%	0.00%	293	6.14%	48.8	1715634	1864697	2128623	359.4	390.6	445.9	5372	3469	4485	359.4	390.6	445.9	3309309.7	752.2	6995	693.2	53727	11.3	139
10476	10476 (2019-10-27)60sec.agd	60	0	0		5	83	16.6	27	11	213783	5	83	16.6	27	11	213783	2005	2682	133	0	0	41.60%	55.64%	2.76%	0.00%	0.00%	133	2.76%	22.2	1777122	2918579	2375274	368.7	605.5	492.8	3672	3111	3710	368.7	605.5	492.8	4161513.3	904.6	4832.7	863.4	63422	13.2	123
11002	11002 (2019-05-12)60sec.agd	60	0	0		3	59	19.7	34	10	340399	3	59	19.7	34	10	340399	3439	1886	81	19	8	63.30%	34.71%	1.49%	0.35%	0.15%	108	1.99%	18	1423962	1634778	2139589	262.1	300.9	393.8	14928	10586	10622	262.1	300.9	393.8	3045982.3	594.1	19527.9	560.6	34467	6.3	157
10296	10296 (2019-07-21)60sec.agd	60	0	0		0	0	0	0	0	0	0	0	0	0	0	0	2873	1844	107	0	0	59.56%	38.23%	2.22%	0.00%	0.00%	107	2.22%	17.8	1290400	1082756	1947288	267.5	224.5	403.7	4593	3643	4158	267.5	224.5	403.7	2574766.6	571	6087.9	533.7	34384	7.1	124
10252	10252 (2019-06-09)60sec.agd	60	0	0		0	0	0	0	0	0	0	0	0	0	0	0	2461	2538	131	0	0	47.97%	49.47%	2.55%	0.00%	0.00%	131	2.55%	21.8	2066908	2651016	3257679	402.9	516.8	635	4147	4213	5120	402.9	516.8	635	4681075.4	951.4	6981.5	912.5	45099	8.8	145
10232	10232 (2019-06-09)60sec.agd	60	0	0		2	46	23	33	13	176356	2	46	23	33	13	176356	2545	1345	125	0	0	63.39%	33.50%	3.11%	0.00%	0.00%	125	3.11%	20.8	1121281	1662242	1710614	279.3	414	426.1	4848	2684	3197	279.3	414	426.1	2635625.1	710.6	5226	656.4	34548	8.6	110
10624	10624 (2019-05-19)60sec.agd	60	0	0		0	0	0	0	0	0	0	0	0	0	0	0	2683	1843	54	0	0	58.58%	40.24%	1.18%	0.00%	0.00%	54	1.18%	9	1062575	1594644	1754080	232	348.2	383	4884	3620	4315	232	348.2	383	2597836	604.5	6373.5	567.2	35412	7.7	115
10127	10127 (2019-05-05)60sec.agd	60	0	0		0	0	0	0	0	0	0	0	0	0	0	0	3686	2904	54	0	0	55.48%	43.71%	0.81%	0.00%	0.00%	54	0.81%	9	1398306	3106137	1821711	210.5	467.5	274.2	4257	3750	3563	210.5	467.5	274.2	3862897.6	621	5473.1	581.4	45391	6.8	130
10808	10808 (2019-03-10)60sec.agd	60	0	0		17	287	16.9	38	10	1089434	17	287	16.9	38	10	1089434	2935	1248	373	19	0	64.15%	27.28%	8.15%	0.42%	0.00%	392	8.57%	65.3	2162433	1868547	1663962	472.7	408.4	363.7	8790	3883	5326	472.7	408.4	363.7	3307015.9	771.7	9853.5	722.8	58575	12.8	158
11037	11037 (2019-09-15)60sec.agd	60	0	0		4	105	26.3	43	10	424539	4	105	26.3	43	10	424539	3583	1503	288	21	0	66.41%	27.86%	5.34%	0.39%	0.00%	309	5.73%	51.5	1971351	2104568	2356621	365.4	390.1	436.8	6872	4417	5908	365.4	390.1	436.8	3724123.2	734.4	7939.5	690.3	48373	9	124
10300	10300 (2019-07-21)60sec.agd	60	0	0		7	295	42.1	125	11	1169691	7	295	42.1	125	11	1169691	3715	1610	359	49	0	64.80%	28.08%	6.26%	0.85%	0.00%	408	7.12%	68	2479075	1713528	3102908	432.4	298.9	541.2	7700	4596	5470	432.4	298.9	541.2	4325509.1	803.6	8534.6	754.5	77549	13.5	168
11000	11000 (2019-05-12)60sec.agd	60	0	0		2	27	13.5	16	11	88860	2	27	13.5	16	11	88860	2707	2044	50	3	0	56.35%	42.55%	1.04%	0.06%	0.00%	53	1.10%	8.8	1148618	2277813	2196586	239.1	474.1	457.2	7054	8409	5519	239.1	474.1	457.2	3366414.3	729.7	10829.9	700.8	39183	8.2	130
10131	10131 (2019-03-31)60sec.agd	60	0	0		0	0	0	0	0	0	0	0	0	0	0	0	3436	1655	2	0	0	67.47%	32.50%	0.04%	0.00%	0.00%	2	0.04%	0.3	657272	1205112	1562056	129.1	236.6	306.7	2522	2501	3238	129.1	236.6	306.7	2079500	431.5	4806.3	408.3	16888	3.3	84
10783	10783 (2019-08-25)60sec.agd	60	0	0		4	64	16	22	12	161225	4	64	16	22	12	161225	2963	1969	208	0	0	57.65%	38.31%	4.05%	0.00%	0.00%	208	4.05%	34.7	1440367	2264350	1965510	280.2	440.5	382.4	4484	3148	3586	280.2	440.5	382.4	3326434.7	706.6	4932.4	647.2	58506	11.4	148
10220	10220 (2019-05-12)60sec.agd	60	0	0		0	0	0	0	0	0	0	0	0	0	0	0	3491	2447	36	0	0	58.44%	40.96%	0.60%	0.00%	0.00%	36	0.60%	6	1417258	2683661	3098708	237.2	449.2	518.7	4056	3762	4441	237.2	449.2	518.7	4337354.9	756.9	6005.6	726	46274	7.7	110
11006	11006 (2019-05-19)60sec.agd	60	0	0		9	129	14.3	23	10	533447	9	129	14.3	23	10	533447	2242	3016	271	33	0	40.31%	54.23%	4.87%	0.59%	0.00%	304	5.47%	50.7	2639182	2722473	3936703	474.5	489.5	707.8	6647	4887	5669	474.5	489.5	707.8	5465781.9	1041.5	7667.3	982.7	71685	12.9	180
10708	10708 (2019-06-30)60sec.agd	60	0	0		13	212	16.3	31	10	658427	13	212	16.3	31	10	658427	3803	1093	360	0	0	72.36%	20.80%	6.85%	0.00%	0.00%	360	6.85%	60	1659849	1654817	1663442	315.8	314.8	316.5	5329	3844	5790	315.8	314.8	316.5	2874118.5	602.1	7715.7	546.8	66814	12.7	170
10633	10633 (2019-05-26)60sec.agd	60	0	0		1	11	11	11	11	28715	1	11	11	11	11	28715	2942	1804	50	0	0	61.34%	37.61%	1.04%	0.00%	0.00%	50	1.04%	8.3	961376	1481774	1873493	200.5	309	390.6	2901	2996	3253	200.5	309	390.6	2574854.2	570.4	4867.2	536.9	32299	6.7	111
10223	10223 (2019-05-12)60sec.agd	60	0	0		0	0	0	0	0	0	0	0	0	0	0	0	3629	1844	45	0	0	65.77%	33.42%	0.82%	0.00%	0.00%	45	0.82%	7.5	1053374	1928106	1487065	190.9	349.4	269.5	3888	3491	4761	190.9	349.4	269.5	2653026.9	507.7	6968.4	480.8	29342	5.3	111
10249	10249 (2019-06-02)60sec.agd	60	0	0		0	0	0	0	0	0	0	0	0	0	0	0	3617	1230	0	0	0	74.62%	25.38%	0.00%	0.00%	0.00%	0	0.00%	0	502287	662732	1375550	103.6	136.7	283.8	1912	2262	2828	103.6	136.7	283.8	1607371.7	354	3831.1	331.6	14801	3.1	106
10625	10625 (2019-05-19)60sec.agd	60	0	0		1	12	12	12	12	27959	1	12	12	12	12	27959	2540	2023	147	2	0	53.90%	42.93%	3.12%	0.04%	0.00%	149	3.16%	24.8	1567254	1417903	2136272	332.6	300.9	453.4	9186	4519	6755	332.6	300.9	453.4	3005061.1	693	9623.6	637.7	34545	7.3	115
10532	10532 (2019-10-06)60sec.agd	60	0	0		0	0	0	0	0	0	0	0	0	0	0	0	2715	2510	13	0	0	51.83%	47.92%	0.25%	0.00%	0.00%	13	0.25%	2.2	1082374	2013112	2251645	206.6	384.3	429.9	3172	2728	2396	206.6	384.3	429.9	3208435.5	639	4202.2	612.5	40462	7.7	127
10651	10651 (2019-08-11)60sec.agd	60	0	0		4	112	28	40	16	330240	4	112	28	40	16	330240	2806	2488	196	1	0	51.10%	45.31%	3.57%	0.02%	0.00%	197	3.59%	32.8	1965289	2221427	2276173	357.9	404.6	414.5	6484	4610	4667	357.9	404.6	414.5	3738724.7	727.2	7503	680.9	47270	8.6	167
10623	10623 (2019-05-19)60sec.agd	60	0	0		2	22	11	12	10	52694	2	22	11	12	10	52694	2623	2335	110	0	0	51.76%	46.07%	2.17%	0.00%	0.00%	110	2.17%	18.3	1801513	2846789	2397374	355.5	561.7	473	3704	3661	4278	355.5	561.7	473	4134859	851.5	5467.2	815.9	50597	10	123
10714	10714 (2019-06-30)60sec.agd	60	0	0		0	0	0	0	0	0	0	0	0	0	0	0	3582	1589	18	0	0	69.03%	30.62%	0.35%	0.00%	0.00%	18	0.35%	3	628416	1620846	1660151	121.1	312.4	319.9	3485	4943	3790	121.1	312.4	319.9	2403778.2	487.1	6341.8	463.2	25454	4.9	116
10202	10202 (2019-03-24)60sec.agd	60	0	0		0	0	0	0	0	0	0	0	0	0	0	0	3078	1352	14	0	0	69.26%	30.42%	0.32%	0.00%	0.00%	14	0.32%	2.3	617908	1321564	881208	139	297.4	198.3	3199	4602	4000	139	297.4	198.3	1704367.7	406.2	6028.7	383.5	19692	4.4	126
10591	10591 (2019-06-02)60sec.agd	60	0	0		0	0	0	0	0	0	0	0	0	0	0	0	2129	2824	9	0	0	42.91%	56.91%	0.18%	0.00%	0.00%	9	0.18%	1.5	1656767	3178536	3971942	333.9	640.6	800.5	2319	3341	4138	333.9	640.6	800.5	5350167.4	1111.9	4587.4	1078.2	48579	9.8	105
10069	10069 (2019-03-10)60sec.agd	60	0	0		8	106	13.3	22	10	312641	8	106	13.3	22	10	312641	2555	1664	262	5	0	56.95%	37.09%	5.84%	0.11%	0.00%	267	5.95%	44.5	1744340	1836429	2033001	388.8	409.4	453.2	8163	7300	6846	388.8	409.4	453.2	3247812.6	766.2	10448.6	724	52425	11.7	142
10167	10167 (2019-04-28)60sec.agd	60	0	0		17	271	15.9	24	10	715897	17	271	15.9	24	10	715897	2813	2292	438	0	0	50.75%	41.35%	7.90%	0.00%	0.00%	438	7.90%	73	2539447	2146948	2908217	458.1	387.3	524.7	4769	2670	4035	458.1	387.3	524.7	4417680.7	852.3	5553.8	797	75132	13.6	135
10712	10712 (2019-06-30)60sec.agd	60	0	0		9	241	26.8	59	11	864833	9	241	26.8	59	11	864833	2555	1424	307	0	0	59.61%	33.22%	7.16%	0.00%	0.00%	307	7.16%	51.2	1672248	2508764	1485296	390.2	585.3	346.5	4931	6755	6416	390.2	585.3	346.5	3361013.9	842.7	10540.9	784.2	60910	14.2	139
10677	10677 (2019-09-29)60sec.agd	60	0	0		0	0	0	0	0	0	0	0	0	0	0	0	2624	2406	30	0	0	51.86%	47.55%	0.59%	0.00%	0.00%	30	0.59%	5	1145749	2151083	2568718	226.4	425.1	507.7	3455	3194	3510	226.4	425.1	507.7	3540933.6	732.7	4774.6	699.8	39674	7.8	116
10166	10166 (2019-04-28)10sec.agd	10	0	0		0	0	0	0	0	0	0	0	0	0	0	0	3935	680	27.16666667	0.166666667	0	84.76%	14.65%	0.59%	0.00%	0.00%	27.33333333	0.59%	4.6	439354	783890	1032077	15.8	28.1	37.1	963	1409	1043	94.6	168.9	222.3	1368465.7	53.9	1949.8	294.8	15881	0.6	21
10907	10907 (2019-05-05)60sec.agd	60	0	0		3	34	11.3	12	10	101440	3	34	11.3	12	10	101440	3296	1641	354	0	0	62.29%	31.01%	6.69%	0.00%	0.00%	354	6.69%	59	2118463	1313972	1779562	400.4	248.3	336.3	5342	3076	4043	400.4	248.3	336.3	3062882.4	604.9	6340.8	578.9	30467	5.8	121
10924	10924 (2019-05-26)60sec.agd	60	0	0		0	0	0	0	0	0	0	0	0	0	0	0	3075	1698	36	0	0	63.94%	35.31%	0.75%	0.00%	0.00%	36	0.75%	6	879788	1744817	1781318	182.9	362.8	370.4	2537	2544	2581	182.9	362.8	370.4	2644145.8	592.4	3523.6	549.8	36357	7.6	112
10171	10171 (2019-09-15)60sec.agd	60	0	0		6	120	20	34	12	344538	6	120	20	34	12	344538	3050	2254	210	0	0	55.31%	40.88%	3.81%	0.00%	0.00%	210	3.81%	35	1808669	2029467	2662728	328	368.1	482.9	4491	3005	6571	328	368.1	482.9	3805277.9	740.8	7197.9	690.1	56021	10.2	125
10872	10872 (2019-10-13)60sec.agd	60	0	0		0	0	0	0	0	0	0	0	0	0	0	0	3418	1291	61	0	0	71.66%	27.06%	1.28%	0.00%	0.00%	61	1.28%	10.2	874118	972298	1402013	183.3	203.8	293.9	4783	3974	6272	183.3	203.8	293.9	1917051.4	428.4	7775.1	401.9	23085	4.8	113
10941	10941 (2019-03-31)60sec.agd	60	0	0		5	222	44.4	58	32	837518	5	222	44.4	58	32	837518	2815	1434	263	0	0	62.39%	31.78%	5.83%	0.00%	0.00%	263	5.83%	43.8	1712297	2090500	1741439	379.5	463.3	386	5065	4067	5377	379.5	463.3	386	3214772.3	753.4	6843.3	712.5	50907	11.3	124
10711	10711 (2019-06-30)60sec.agd	60	0	0		3	43	14.3	17	12	110223	3	43	14.3	17	12	110223	2236	2772	222	0	0	42.75%	53.00%	4.24%	0.00%	0.00%	222	4.24%	37	2448394	2565182	2420740	468.1	490.5	462.9	4955	4450	4875	468.1	490.5	462.9	4293573.6	859.6	7815.6	821	55110	10.5	144
10203	10203 (2019-03-24)60sec.agd	60	0	0		2	33	16.5	23	10	83992	2	33	16.5	23	10	83992	3461	1735	106	0	0	65.28%	32.72%	2.00%	0.00%	0.00%	106	2.00%	17.7	1194881	1884450	2287801	225.4	355.4	431.5	5218	3668	6436	225.4	355.4	431.5	3195766.9	641.6	9061.1	602.7	45996	8.7	123
10632	10632 (2019-05-26)60sec.agd	60	0	0		0	0	0	0	0	0	0	0	0	0	0	0	3241	1416	32	5	0	69.05%	30.17%	0.68%	0.11%	0.00%	37	0.79%	6.2	780903	987033	1580338	166.4	210.3	336.7	7050	3346	8851	166.4	210.3	336.7	2020275.2	457.6	10443.3	430.4	20934	4.5	115
10047	10047 (2019-03-03)60sec.agd	60	0	0		0	0	0	0	0	0	0	0	0	0	0	0	3127	2022	96	0	0	59.62%	38.55%	1.83%	0.00%	0.00%	96	1.83%	16	1337726	1617786	2071658	255	308.4	395	5232	5232	7804	255	308.4	395	2949323.5	591.2	10204.9	562.3	39559	7.5	125
10824	10824 (2019-03-24)60sec.agd	60	0	0		5	181	36.2	43	29	708170	5	181	36.2	43	29	708170	3213	1502	267	0	0	64.49%	30.15%	5.36%	0.00%	0.00%	267	5.36%	44.5	1752956	1684945	1509157	351.9	338.2	302.9	5452	3696	4000	351.9	338.2	302.9	2861721.4	625	6374.8	574.4	53232	10.7	118
10796	10796 (2019-09-01)60sec.agd	60	0	0		0	0	0	0	0	0	0	0	0	0	0	0	2068	2180	114	0	0	47.41%	49.98%	2.61%	0.00%	0.00%	114	2.61%	19	1783660	1105005	2000355	408.9	253.3	458.6	3874	2727	6360	408.9	253.3	458.6	2898947.9	702.7	6752	664.6	35788	8.2	97
10717	10717 (2019-07-21)60sec.agd	60	0	0		4	60	15	21	10	240092	4	60	15	21	10	240092	2584	2508	253	13	0	48.23%	46.81%	4.72%	0.24%	0.00%	266	4.96%	44.3	2477203	2220310	3432221	462.3	414.4	640.6	7907	5186	7798	462.3	414.4	640.6	4779796.3	950.4	10121.1	892.1	67101	12.5	155
10828	10828 (2019-03-10)60sec.agd	60	0	0		8	123	15.4	36	10	385567	8	123	15.4	36	10	385567	4117	1627	253	7	0	68.57%	27.10%	4.21%	0.12%	0.00%	260	4.33%	43.3	1880762	1573082	2207856	313.3	262	367.7	6046	4079	7870	313.3	262	367.7	3299466.7	577.6	9589.8	549.5	37063	6.2	125
10580	10580 (2019-06-02)60sec.agd	60	0	0		3	33	11	12	10	97244	3	33	11	12	10	97244	4573	2300	162	0	0	65.00%	32.69%	2.30%	0.00%	0.00%	162	2.30%	27	1715220	1688368	2248274	243.8	240	319.6	4339	3147	5207	243.8	240	319.6	3293524.3	495.3	6976.8	468.2	43197	6.1	131
10181	10181 (2019-05-05)60sec.agd	60	0	0		11	129	11.7	19	10	340543	11	129	11.7	19	10	340543	1772	2468	441	0	0	37.86%	52.72%	9.42%	0.00%	0.00%	441	9.42%	73.5	2966436	2715686	4542948	633.7	580.2	970.5	5315	3050	4179	633.7	580.2	970.5	6067377.5	1356.7	6356.1	1296.2	75993	16.2	119
10934	10934 (2019-03-24)60sec.agd	60	0	0		5	72	14.4	24	11	355222	5	72	14.4	24	11	355222	3537	1201	195	25	1	71.32%	24.22%	3.93%	0.50%	0.02%	221	4.46%	36.8	1565645	1591944	1181012	315.7	321	238.2	10880	5743	6706	315.7	321	238.2	2525929.4	555	12961.5	509.4	42533	8.6	167
10154	10154 (2019-09-01)60sec.agd	60	0	0		12	344	28.7	69	12	1067271	12	344	28.7	69	12	1067271	3606	1439	443	0	0	65.71%	26.22%	8.07%	0.00%	0.00%	443	8.07%	73.8	2038127	1747712	3256081	371.4	318.5	593.3	4590	3284	5380	371.4	318.5	593.3	4220251.5	827.4	6788.9	769	84761	15.4	190
10074	10074 (2019-03-24)60sec.agd	60	0	0		0	0	0	0	0	0	0	0	0	0	0	0	3793	1825	17	0	0	67.31%	32.39%	0.30%	0.00%	0.00%	17	0.30%	2.8	1023435	1066750	1126696	181.6	189.3	199.9	3203	2877	3586	181.6	189.3	199.9	1858714.2	349	5174.5	329.9	21085	3.7	91
10530	10530 (2019-09-29)60sec.agd	60	0	0		5	112	22.4	61	10	386675	5	112	22.4	61	10	386675	2254	2173	275	4	1	47.89%	46.17%	5.84%	0.08%	0.02%	280	5.95%	46.7	2205834	2712703	3438543	468.6	576.3	730.5	11359	7397	6259	468.6	576.3	730.5	4903880	1123.9	12374.9	1041.8	58842	12.5	174
10823	10823 (2019-03-17)60sec.agd	60	0	0		0	0	0	0	0	0	0	0	0	0	0	0	3872	2170	56	1	0	63.49%	35.58%	0.92%	0.02%	0.00%	57	0.93%	9.5	1301764	1877216	2011304	213.4	307.8	329.8	6074	7228	4361	213.4	307.8	329.8	3043661.2	536.6	8462.9	499	34889	5.7	142
10707	10707 (2019-06-30)60sec.agd	60	0	0		0	0	0	0	0	0	0	0	0	0	0	0	2037	2394	29	0	0	45.67%	53.68%	0.65%	0.00%	0.00%	29	0.65%	4.8	1263784	1882170	2415758	283.4	422	541.6	3080	2689	2848	283.4	422	541.6	3312944.4	776.2	4019.2	742.8	52956	11.9	108
10840	10840 (2019-04-07)60sec.agd	60	0	0		4	71	17.8	38	10	264988	4	71	17.8	38	10	264988	3301	1480	112	0	0	67.46%	30.25%	2.29%	0.00%	0.00%	112	2.29%	18.7	1055580	2346539	1253661	215.7	479.6	256.2	5165	4617	5276	215.7	479.6	256.2	2862195	621.6	8513.9	585	31384	6.4	117
10285	10285 (2019-07-14)60sec.agd	60	0	0		6	101	16.8	48	10	262639	6	101	16.8	48	10	262639	3384	1554	199	0	0	65.88%	30.25%	3.87%	0.00%	0.00%	199	3.87%	33.2	1462400	2162061	1734871	284.7	420.9	337.7	4675	5050	4391	284.7	420.9	337.7	3134150.4	644.3	7197.9	610.1	52838	10.3	152
10519	10519 (2019-10-06)60sec.agd	60	0	0		2	45	22.5	33	12	126566	2	45	22.5	33	12	126566	3280	1434	120	0	0	67.85%	29.66%	2.48%	0.00%	0.00%	120	2.48%	20	1250591	1785114	1760312	258.7	369.3	364.2	3572	3293	3746	258.7	369.3	364.2	2801661.7	614.5	5188.7	579.6	35228	7.3	116
10928	10928 (2019-03-24)60sec.agd	60	0	0		0	0	0	0	0	0	0	0	0	0	0	0	3151	1763	48	0	0	63.50%	35.53%	0.97%	0.00%	0.00%	48	0.97%	8	1036959	1630184	1571961	209	328.5	316.8	3821	4668	5156	209	328.5	316.8	2490751.9	533.4	7935.7	502	27137	5.5	139
10935	10935 (2019-03-24)60sec.agd	60	0	0		2	21	10.5	11	10	61144	2	21	10.5	11	10	61144	3269	1171	117	0	0	71.74%	25.70%	2.57%	0.00%	0.00%	117	2.57%	19.5	1056943	987372	1158008	231.9	216.7	254.1	5345	6138	5758	231.9	216.7	254.1	1852839.6	435.5	9267.8	406.6	25316	5.6	116
10209	10209 (2019-05-05)60sec.agd	60	0	0		0	0	0	0	0	0	0	0	0	0	0	0	3327	1932	35	0	0	62.84%	36.49%	0.66%	0.00%	0.00%	35	0.66%	5.8	998324	1523430	2131037	188.6	287.8	402.5	3934	3497	5018	188.6	287.8	402.5	2803356.6	559.7	7272.3	529.5	29374	5.5	123
10031	10031 (2019-03-03)60sec.agd	60	0	0		6	76	12.7	20	10	219651	6	76	12.7	20	10	219651	3188	1344	202	1	0	67.33%	28.38%	4.27%	0.02%	0.00%	203	4.29%	33.8	1288674	1530829	1408986	272.2	323.3	297.6	5867	3862	4086	272.2	323.3	297.6	2447316.8	554.7	6467.6	516.9	48819	10.3	154
11014	11014 (2019-06-09)60sec.agd	60	0	0		8	247	30.9	69	10	993395	8	247	30.9	69	10	993395	3343	1563	484	5	0	61.96%	28.97%	8.97%	0.09%	0.00%	489	9.06%	81.5	2616587	2356601	1844463	485	436.8	341.9	7075	3961	3761	485	436.8	341.9	3975190.5	782.5	7602.4	736.8	81918	15.2	130
10811	10811 (2019-03-10)60sec.agd	60	0	0		4	74	18.5	30	11	393213	4	74	18.5	30	11	393213	3638	1505	169	35	5	67.97%	28.12%	3.16%	0.65%	0.09%	209	3.91%	34.8	1709148	1082110	1681425	319.3	202.2	314.2	10514	3557	3949	319.3	202.2	314.2	2630463.6	524.3	11161.3	491.5	48310	9	159
10961	10961 (2019-08-25)60sec.agd	60	0	0		4	96	24	42	11	280299	4	96	24	42	11	280299	2833	1482	226	0	0	62.39%	32.64%	4.98%	0.00%	0.00%	226	4.98%	37.7	1400479	1965132	2295235	308.4	432.8	505.4	3949	3489	3716	308.4	432.8	505.4	3330343.7	777.2	5200	733.4	65608	14.4	149
10458	10458 (2019-11-03)60sec.agd	60	0	0		1	10	10	10	10	27260	1	10	10	10	10	27260	3273	1559	114	0	0	66.17%	31.52%	2.30%	0.00%	0.00%	114	2.30%	19	1139751	1604290	1787192	230.4	324.4	361.3	4698	5670	5088	230.4	324.4	361.3	2658351.7	570	7268	537.5	35888	7.3	131
10227	10227 (2019-09-08)60sec.agd	60	0	0		2	79	39.5	41	38	196799	2	79	39.5	41	38	196799	3113	1737	152	5	1	62.16%	34.68%	3.04%	0.10%	0.02%	158	3.15%	26.3	1580185	1752917	1514360	315.5	350	302.4	9653	8714	10631	315.5	350	302.4	2804102.1	595.7	15197.3	559.9	37884	7.6	119
10207	10207 (2019-03-24)60sec.agd	60	0	0		2	29	14.5	16	13	90116	2	29	14.5	16	13	90116	2793	1722	66	0	0	60.97%	37.59%	1.44%	0.00%	0.00%	66	1.44%	11	1007653	1848535	1952211	220	403.5	426.2	4465	5797	4333	220	403.5	426.2	2871162.5	665.5	7493.2	626.8	31957	7	126
10450	10450 (2019-10-13)60sec.agd	60	0	0		2	27	13.5	17	10	95271	2	27	13.5	17	10	95271	3122	1126	107	6	0	71.59%	25.82%	2.45%	0.14%	0.00%	113	2.59%	18.8	995327	941551	1216393	228.2	215.9	278.9	6332	2701	4340	228.2	215.9	278.9	1832158.9	497.5	6797	420.1	13369	3.1	60
10133	10133 (2019-04-07)60sec.agd	60	0	0		17	325	19.1	29	10	1036407	17	325	19.1	29	10	1036407	2698	2082	409	4	0	51.95%	40.09%	7.88%	0.08%	0.00%	413	7.95%	68.8	2612541	2346955	3116345	503.1	451.9	600.1	6015	4514	5751	503.1	451.9	600.1	4695228.9	945.4	9232.1	904.1	56841	10.9	121
10098	10098 (2019-03-17)60sec.agd	60	0	0		9	186	20.7	43	10	443026	9	186	20.7	43	10	443026	3768	1835	248	0	0	64.40%	31.36%	4.24%	0.00%	0.00%	248	4.24%	41.3	1464774	2585283	2838622	250.3	441.9	485.2	4137	3969	4179	250.3	441.9	485.2	4109382.7	756.5	6539.2	702.3	51072	8.7	136
10464	10464 (2019-10-20)60sec.agd	60	0	0		0	0	0	0	0	0	0	0	0	0	0	0	2613	2805	100	0	0	47.35%	50.83%	1.81%	0.00%	0.00%	100	1.81%	16.7	1947407	2423489	3241108	352.9	439.2	587.4	4693	3860	5869	352.9	439.2	587.4	4491155.1	866.8	7171.9	813.9	39931	7.2	103
10078	10078 (2019-03-24)60sec.agd	60	0	0		2	30	15	18	12	76092	2	30	15	18	12	76092	2970	3638	62	0	0	44.53%	54.54%	0.93%	0.00%	0.00%	62	0.93%	10.3	2059801	3965354	4548056	308.8	594.5	681.9	3187	3724	3455	308.8	594.5	681.9	6375862.8	1000.2	4744.6	955.9	84147	12.6	127
10528	10528 (2019-09-15)60sec.agd	60	0	0		1	14	14	14	14	45793	1	14	14	14	14	45793	2388	2371	110	0	0	49.04%	48.70%	2.26%	0.00%	0.00%	110	2.26%	18.3	1491819	1686583	2579775	306.4	346.4	529.8	4157	3020	5884	306.4	346.4	529.8	3424226.2	748.9	7811.7	703.3	42015	8.6	113
10573	10573 (2019-08-25)60sec.agd	60	0	0		11	137	12.5	16	10	507455	11	137	12.5	16	10	507455	2482	1957	237	0	0	53.08%	41.85%	5.07%	0.00%	0.00%	237	5.07%	39.5	1914396	2016064	2790372	409.4	431.2	596.7	5647	4576	4650	409.4	431.2	596.7	3938984.9	889.7	7052	842.4	53090	11.4	138
10488	10488 (2019-09-22)60sec.agd	60	0	0		0	0	0	0	0	0	0	0	0	0	0	0	4302	695	1	0	0	86.07%	13.91%	0.02%	0.00%	0.00%	1	0.02%	0.2	234973	832382	656179	47	166.5	131.3	2063	1645	2091	47	166.5	131.3	1085653.3	235.5	2854.5	217.2	6969	1.4	61
10161	10161 (2019-04-28)60sec.agd	60	0	0		0	0	0	0	0	0	0	0	0	0	0	0	3370	1595	76	0	0	66.85%	31.64%	1.51%	0.00%	0.00%	76	1.51%	12.7	1118339	1501326	1239661	221.8	297.8	245.9	4551	3303	4405	221.8	297.8	245.9	2245311	471.5	5206.1	445.4	35222	7	121
10206	10206 (2019-03-24)60sec.agd	60	0	0		0	0	0	0	0	0	0	0	0	0	0	0	1918	3604	52	0	0	34.41%	64.66%	0.93%	0.00%	0.00%	52	0.93%	8.7	2407054	3353058	2744478	431.8	601.6	492.4	5032	6126	5851	431.8	601.6	492.4	4956719.3	927.6	9853.1	889.3	65712	11.8	116
10643	10643 (2019-06-02)60sec.agd	60	0	0		0	0	0	0	0	0	0	0	0	0	0	0	2482	2338	103	0	0	50.42%	47.49%	2.09%	0.00%	0.00%	103	2.09%	17.2	1642998	2840508	2715325	333.7	577	551.6	5200	4569	4752	333.7	577	551.6	4259215.7	918.9	6184.8	865.2	49166	10	134
10159	10159 (2019-07-28)60sec.agd	60	0	0		7	135	19.3	35	11	384547	7	135	19.3	35	11	384547	3214	2869	280	0	0	50.51%	45.09%	4.40%	0.00%	0.00%	280	4.40%	46.7	2541644	1936190	2388254	399.4	304.3	375.3	5270	3412	3930	399.4	304.3	375.3	3989052.9	671.2	6535.1	626.9	55142	8.7	125
10516	10516 (2019-10-06)60sec.agd	60	0	0		6	81	13.5	15	11	209378	6	81	13.5	15	11	209378	2717	2176	131	0	0	54.08%	43.31%	2.61%	0.00%	0.00%	131	2.61%	21.8	1504830	2149319	2389254	299.5	427.8	475.6	3469	3217	3288	299.5	427.8	475.6	3548608.2	751	4697.5	706.3	45022	9	127
10893	10893 (2019-06-30)60sec.agd	60	0	0		5	113	22.6	45	10	376295	5	113	22.6	45	10	376295	2803	2354	225	0	0	52.08%	43.74%	4.18%	0.00%	0.00%	225	4.18%	37.5	2052773	2447000	2727953	381.4	454.7	506.9	5676	3158	3844	381.4	454.7	506.9	4200406.4	833.8	6336.9	780.5	72195	13.4	139
11033	11033 (2019-06-02)60sec.agd	60	0	0		3	50	16.7	23	11	172511	3	50	16.7	23	11	172511	2770	2164	185	2	0	54.09%	42.26%	3.61%	0.04%	0.00%	187	3.65%	31.2	1962920	2430443	2808291	383.3	474.6	548.4	7472	8667	7266	383.3	474.6	548.4	4200786.4	863.4	11052.4	820.3	59043	11.5	114
10648	10648 (2019-06-23)60sec.agd	60	0	0		5	74	14.8	22	10	227551	5	74	14.8	22	10	227551	3053	2343	342	0	0	53.21%	40.83%	5.96%	0.00%	0.00%	342	5.96%	57	2467060	3489396	3078599	430	608.1	536.5	4690	4776	3744	430	608.1	536.5	5266881.6	982.5	6383.5	917.9	63649	11.1	148
10994	10994 (2019-11-03)60sec.agd	60	0	0		1	10	10	10	10	33772	1	10	10	10	10	33772	3313	1844	139	5	0	62.50%	34.79%	2.62%	0.09%	0.00%	144	2.72%	24	1395196	1494855	2128425	263.2	282	401.5	6254	2746	3070	263.2	282	401.5	2951500.7	595.2	7064.7	556.8	33615	6.3	120
10603	10603 (2019-10-06)60sec.agd	60	0	0		0	0	0	0	0	0	0	0	0	0	0	0	2157	2240	147	0	0	47.47%	49.30%	3.24%	0.00%	0.00%	147	3.24%	24.5	1827429	1924564	2354898	402.2	423.5	518.2	4745	2933	3458	402.2	423.5	518.2	3548096.4	828.8	5597.4	780.8	71837	15.8	147
10549	10549 (2019-06-02)60sec.agd	60	0	0		4	60	15	21	11	162918	4	60	15	21	11	162918	2642	2409	121	0	0	51.08%	46.58%	2.34%	0.00%	0.00%	121	2.34%	20.2	1413391	2868437	2774206	273.3	554.6	536.4	5156	3329	4671	273.3	554.6	536.4	4233417.5	867.2	7214.4	818.5	50198	9.7	126
10024	10024 (2019-03-17)60sec.agd	60	0	0		0	0	0	0	0	0	0	0	0	0	0	0	2914	2343	32	0	0	55.10%	44.30%	0.61%	0.00%	0.00%	32	0.61%	5.3	1277442	2923692	1821793	241.5	552.8	344.4	3338	3502	3511	241.5	552.8	344.4	3674066.2	734.9	5237.2	694.7	45914	8.7	115
10240	10240 (2019-08-25)60sec.agd	60	0	0		7	91	13	14	12	226261	7	91	13	14	12	226261	3830	1203	110	0	0	74.47%	23.39%	2.14%	0.00%	0.00%	110	2.14%	15.7	843300	1732009	1265428	164	336.8	246	3761	4665	5566	164	336.8	246	2304846.7	490.4	7703.6	448.2	32924	6.4	134
10238	10238 (2019-08-25)60sec.agd	60	0	0		8	181	22.6	53	10	595453	8	181	22.6	53	10	595453	3592	2455	327	3	0	56.33%	38.50%	5.13%	0.05%	0.00%	330	5.17%	47.1	2254401	3664788	2203876	353.5	574.7	345.6	8506	3724	3685	353.5	574.7	345.6	4834259.4	820.4	8612.2	758.1	83094	13	129
10990	10990 (2019-10-20)60sec.agd	60	0	0		0	0	0	0	0	0	0	0	0	0	0	0	4671	1909	208	0	0	68.81%	28.12%	3.06%	0.00%	0.00%	208	3.06%	29.7	1786448	1192943	1552638	263.2	175.7	228.7	4283	2912	3652	263.2	175.7	228.7	2650508.3	412.1	6337.3	390.5	33213	4.9	116
10889	10889 (2019-03-24)60sec.agd	60	0	0		3	38	12.7	14	11	88932	3	38	12.7	14	11	88932	5220	1730	68	0	0	74.38%	24.65%	0.97%	0.00%	0.00%	68	0.97%	9.7	960589	1363865	1103361	136.9	194.3	157.2	3679	3090	4330	136.9	194.3	157.2	2000066.1	306.5	5560.7	285	29936	4.3	127
10118	10118 (2019-05-05)60sec.agd	60	0	0		4	139	34.8	42	16	461804	4	139	34.8	42	16	461804	3615	1632	220	0	0	66.12%	29.85%	4.02%	0.00%	0.00%	220	4.02%	31.4	1494099	2031592	1819523	273.3	371.6	332.8	5014	3606	4099	273.3	371.6	332.8	3109720.5	629.7	6144.7	568.8	51723	9.5	140
10160	10160 (2019-04-28)60sec.agd	60	0	0		5	221	44.2	48	36	878956	5	221	44.2	48	36	878956	3888	1889	228	27	0	64.46%	31.32%	3.78%	0.45%	0.00%	255	4.23%	36.4	1837479	2793942	2582960	304.6	463.2	428.2	7792	4658	5118	304.6	463.2	428.2	4225414	770.9	8520.9	700.5	63028	10.4	168
10196	10196 (2019-05-19)60sec.agd	60	0	0		7	186	26.6	49	10	1092934	7	186	26.6	49	10	1092934	2935	3020	279	9	67	46.51%	47.86%	4.42%	0.14%	1.06%	355	5.63%	50.7	3646783	3414553	4941150	577.9	541.1	783.1	14162	6003	4647	577.9	541.1	783.1	7026603.9	1204.8	14647.6	1113.6	108252	17.2	161
10257	10257 (2019-08-18)60sec.agd	60	0	0		0	0	0	0	0	0	0	0	0	0	0	0	2808	3989	133	0	0	40.52%	57.56%	1.92%	0.00%	0.00%	133	1.92%	19	2498662	3082802	3458099	360.6	444.8	499	3819	4251	4858	360.6	444.8	499	5263594.7	793.4	7099.5	759.5	81422	11.7	124
10258	10258 (2019-06-16)60sec.agd	60	0	0		0	0	0	0	0	0	0	0	0	0	0	0	3803	1687	34	2	0	68.82%	30.53%	0.62%	0.04%	0.00%	36	0.65%	5.1	910030	1192254	1980757	164.7	215.8	358.4	7126	6170	6727	164.7	215.8	358.4	2484556.8	483.1	9507.4	449.6	24715	4.5	105
10774	10774 (2019-07-28)60sec.agd	60	0	0		0	0	0	0	0	0	0	0	0	0	0	0	2943	3643	65	0	0	44.25%	54.77%	0.98%	0.00%	0.00%	65	0.98%	9.3	2291483	3330445	3526677	344.5	500.7	530.2	3955	3672	3549	344.5	500.7	530.2	5364718.9	853.5	5509.1	806.6	72786	10.9	131
10847	10847 (2019-03-10)60sec.agd	60	0	0		0	0	0	0	0	0	0	0	0	0	0	0	3838	1712	111	0	0	67.80%	30.24%	1.96%	0.00%	0.00%	111	1.96%	15.9	1124423	1618468	2111457	198.6	285.9	373	5399	2734	3434	198.6	285.9	373	2888254.9	555.5	6074.7	510.2	39205	6.9	117
10610	10610 (2019-05-19)60sec.agd	60	0	0		3	30	10	10	10	70206	3	30	10	10	10	70206	3865	2745	215	0	0	56.63%	40.22%	3.15%	0.00%	0.00%	215	3.15%	30.7	2255912	1907078	4062382	330.5	279.4	595.2	4714	3305	4963	330.5	279.4	595.2	5022851.1	779.5	6239.3	735.9	55148	8.1	113
10785	10785 (2019-08-11)60sec.agd	60	0	0		0	0	0	0	0	0	0	0	0	0	0	0	2643	4124	48	0	0	38.78%	60.51%	0.70%	0.00%	0.00%	48	0.70%	6.9	2475291	3560727	4222818	363.2	522.5	619.6	2825	3000	3595	363.2	522.5	619.6	6052936	921.7	5138.5	888.2	98514	14.5	115
10612	10612 (2019-05-19)60sec.agd	60	0	0		10	135	13.5	19	12	423298	10	135	13.5	19	12	423298	3178	2681	369	0	0	51.03%	43.05%	5.92%	0.00%	0.00%	369	5.92%	52.7	2736200	3535796	4466997	439.3	567.7	717.2	4886	4224	5535	439.3	567.7	717.2	6320024.2	1077.2	7561.5	1014.8	80949	13	129
10194	10194 (2019-05-05)60sec.agd	60	0	0		2	25	12.5	15	10	100521	2	25	12.5	15	10	100521	3335	3003	98	7	0	51.76%	46.61%	1.52%	0.11%	0.00%	105	1.63%	15	1993725	3188321	3184927	309.4	494.9	494.3	7054	3852	5558	309.4	494.9	494.3	4927889	821.3	8160.4	764.8	76205	11.8	148
10703	10703 (2019-07-14)60sec.agd	60	0	0		1	13	13	13	13	30130	1	13	13	13	13	30130	3108	2543	84	0	0	54.19%	44.34%	1.46%	0.00%	0.00%	84	1.46%	12	1518400	1896594	2882592	264.8	330.7	502.6	4688	3086	5976	264.8	330.7	502.6	3769873.2	691.8	8198.4	657.3	48816	8.5	123
10147	10147 (2019-04-07)60sec.agd	60	0	0		1	11	11	11	11	24875	1	11	11	11	11	24875	2405	2388	184	0	0	48.32%	47.98%	3.70%	0.00%	0.00%	184	3.70%	26.3	2046813	2334093	2613745	411.3	469	525.2	5416	5778	6480	411.3	469	525.2	4058213.5	853.5	10232.7	815.4	54285	10.9	135
10561	10561 (2019-07-07)60sec.agd	60	0	0		0	0	0	0	0	0	0	0	0	0	0	0	2979	2340	26	0	0	55.73%	43.78%	0.49%	0.00%	0.00%	26	0.49%	3.7	1118243	2486168	2092192	209.2	465.1	391.4	3728	4777	4978	209.2	465.1	391.4	3436388.5	682	7382.1	642.9	40707	7.6	137
10922	10922 (2019-06-02)60sec.agd	60	0	0		3	35	11.7	14	10	78565	3	35	11.7	14	10	78565	3633	2445	261	0	0	57.31%	38.57%	4.12%	0.00%	0.00%	261	4.12%	37.3	2214958	1926478	2068231	349.4	303.9	326.3	4489	2979	4351	349.4	303.9	326.3	3590951.9	595.9	5872.1	566.5	51563	8.1	135
10089	10089 (2019-03-17)60sec.agd	60	0	0		1	13	13	13	13	30261	1	13	13	13	13	30261	2882	2453	197	0	0	52.10%	44.34%	3.56%	0.00%	0.00%	197	3.56%	28.1	2063241	2044842	4035041	373	369.6	729.4	5132	2598	5593	373	369.6	729.4	4971910.9	936.6	7188.4	898.8	68186	12.3	127
10964	10964 (2019-08-25)60sec.agd	60	0	0		7	122	17.4	25	11	403201	7	122	17.4	25	11	403201	3455	1821	206	2	0	63.00%	33.21%	3.76%	0.04%	0.00%	208	3.79%	29.7	1579457	1635968	2189973	288	298.3	399.3	7266	4142	5330	288	298.3	399.3	3157064.7	614.4	9087.1	575.7	54493	9.9	146
10173	10173 (2019-09-15)60sec.agd	60	0	0		1	30	30	30	30	110664	1	30	30	30	30	110664	2855	2004	225	3	0	56.12%	39.39%	4.42%	0.06%	0.00%	228	4.48%	32.6	1957452	2376694	2760648	384.8	467.2	542.7	7372	7940	3884	384.8	467.2	542.7	4135392.4	867.5	10565.6	812.9	59676	11.7	168
11035	11035 (2019-06-02)60sec.agd	60	0	0		7	187	26.7	48	10	675116	7	187	26.7	48	10	675116	2959	2190	280	33	0	54.17%	40.10%	5.13%	0.60%	0.00%	313	5.73%	44.7	2208226	2601182	2757136	404.3	476.2	504.8	6634	3061	3413	404.3	476.2	504.8	4386822.2	874.6	7290.2	803.2	78284	14.3	183
10187	10187 (2019-05-05)60sec.agd	60	0	0		2	25	12.5	15	10	64416	2	25	12.5	15	10	64416	3161	2319	167	0	0	55.98%	41.07%	2.96%	0.00%	0.00%	167	2.96%	23.9	1751294	2592494	1657314	310.1	459.1	293.5	5621	3539	4815	310.1	459.1	293.5	3540444.3	656.6	6928.1	627	64633	11.4	138
10282	10282 (2019-07-07)60sec.agd	60	0	0		9	236	26.2	74	10	740100	9	236	26.2	74	10	740100	3864	1788	404	5	0	63.75%	29.50%	6.67%	0.08%	0.00%	409	6.75%	58.4	2108109	2118162	2654212	347.8	349.5	437.9	7818	5035	4457	347.8	349.5	437.9	3996945.7	695	8850.6	659.5	62591	10.3	163
10531	10531 (2019-10-06)60sec.agd	60	0	0		1	11	11	11	11	23687	1	11	11	11	11	23687	1929	3268	112	0	0	36.33%	61.56%	2.11%	0.00%	0.00%	112	2.11%	16	2208545	4981956	1968067	416	938.4	370.7	5336	4471	5333	416	938.4	370.7	5794035.2	1135.6	7871.9	1091.4	75222	14.2	122
10644	10644 (2019-06-02)60sec.agd	60	0	0		2	20	10	10	10	51613	2	20	10	10	10	51613	3658	2212	146	0	0	60.80%	36.77%	2.43%	0.00%	0.00%	146	2.43%	20.9	1779769	2740369	1610337	295.8	455.5	267.7	4690	3399	3647	295.8	455.5	267.7	3642854	637	5553.5	605.5	68928	11.5	123
10025	10025 (2019-03-24)60sec.agd	60	0	0		0	0	0	0	0	0	0	0	0	0	0	0	3403	2382	8	0	0	58.74%	41.12%	0.14%	0.00%	0.00%	8	0.14%	1.1	889138	1673157	2136266	153.5	288.8	368.8	3190	3190	4606	153.5	288.8	368.8	2855460.2	527.8	6301.1	492.9	21273	3.7	98
10062	10062 (2019-03-10)60sec.agd	60	0	0		0	0	0	0	0	0	0	0	0	0	0	0	2904	2860	163	0	0	49.00%	48.25%	2.75%	0.00%	0.00%	163	2.75%	23.3	2060037	1804572	3258876	347.6	304.5	549.8	4527	4238	4127	347.6	304.5	549.8	4256818.7	766.6	5769.6	718.2	38382	6.5	124
11012	11012 (2019-06-02)60sec.agd	60	0	0		3	43	14.3	16	12	152649	3	43	14.3	16	12	152649	2441	3810	227	3	0	37.66%	58.79%	3.50%	0.05%	0.00%	230	3.55%	32.9	3367574	3646776	4927825	519.6	562.7	760.3	7239	3325	3832	519.6	562.7	760.3	6994497.1	1135.9	7757.4	1079.2	72520	11.2	127
11001	11001 (2019-05-12)60sec.agd	60	0	0		1	15	15	15	15	38899	1	15	15	15	15	38899	3509	2368	79	0	0	58.92%	39.76%	1.33%	0.00%	0.00%	79	1.33%	11.3	1481211	1931325	2249924	248.7	324.3	377.8	3743	4179	3480	248.7	324.3	377.8	3314537.7	585	5544.6	556.5	42453	7.1	113
10114	10114 (2019-03-24)60sec.agd	60	0	0		6	90	15	24	10	233478	6	90	15	24	10	233478	3862	1861	128	0	0	66.01%	31.81%	2.19%	0.00%	0.00%	128	2.19%	18.3	1253561	2291526	2493436	214.2	391.6	426.2	3810	3733	4627	214.2	391.6	426.2	3611056.6	645.7	6124.1	617.2	46645	8	119
10627	10627 (2019-05-26)60sec.agd	60	0	0		2	24	12	13	11	60552	2	24	12	13	11	60552	3615	1871	189	0	0	63.70%	32.97%	3.33%	0.00%	0.00%	189	3.33%	27	1637329	1254092	2099780	288.5	221	370	4875	3183	5262	288.5	221	370	2943241.2	565.2	5919.6	518.6	36669	6.5	120
10956	10956 (2019-07-21)60sec.agd	60	0	0		0	0	0	0	0	0	0	0	0	0	0	0	5612	3119	51	0	0	63.90%	35.52%	0.58%	0.00%	0.00%	51	0.58%	7.3	1818569	2203730	2509335	207.1	250.9	285.7	3752	2986	3354	207.1	250.9	285.7	3802680.8	457.6	4718	433	36184	4.1	119
10112	10112 (2019-03-24)60sec.agd	60	0	0		0	0	0	0	0	0	0	0	0	0	0	0	4273	1634	29	0	0	71.98%	27.53%	0.49%	0.00%	0.00%	29	0.49%	4.1	737915	1933045	1631814	124.3	325.6	274.9	3915	3578	3256	124.3	325.6	274.9	2635146.8	472.6	5334.4	443.9	26769	4.5	111
10718	10718 (2019-07-28)60sec.agd	60	0	0		0	0	0	0	0	0	0	0	0	0	0	0	4656	1747	10	0	0	72.60%	27.24%	0.16%	0.00%	0.00%	10	0.16%	1.4	728703	1472289	1763191	113.6	229.6	274.9	3549	3562	3943	113.6	229.6	274.9	2409872.5	397.8	6301	375.8	23883	3.7	68
10871	10871 (2019-10-13)60sec.agd	60	0	0		2	71	35.5	60	11	416768	2	71	35.5	60	11	416768	3499	2894	155	47	0	53.06%	43.88%	2.35%	0.71%	0.00%	202	3.06%	28.9	2668539	3593379	2806858	404.6	544.9	425.6	8352	3556	4081	404.6	544.9	425.6	5283173.7	846.7	8894.9	801.1	82181	12.5	166
10073	10073 (2019-03-24)60sec.agd	60	0	0		0	0	0	0	0	0	0	0	0	0	0	0	2783	2920	67	0	0	48.23%	50.61%	1.16%	0.00%	0.00%	67	1.16%	9.6	1862738	2930925	4341572	322.8	508	752.4	4405	3241	7724	322.8	508	752.4	5559618.8	1029	9464.1	963.5	46688	8.1	129
10722	10722 (2019-08-18)60sec.agd	60	0	0		0	0	0	0	0	0	0	0	0	0	0	0	4743	1238	46	0	0	78.70%	20.54%	0.76%	0.00%	0.00%	46	0.76%	6.6	704917	1486560	1311958	117	246.7	217.7	5332	38484	32161	117	246.7	217.7	2104281.9	372.2	50435.9	349.1	25702	4.3	121
10923	10923 (2019-05-26)60sec.agd	60	0	0		0	0	0	0	0	0	0	0	0	0	0	0	4255	1037	9	0	0	80.27%	19.56%	0.17%	0.00%	0.00%	9	0.17%	1.3	413153	899182	928565	77.9	169.6	175.2	3009	3344	3619	77.9	169.6	175.2	1357002.8	271.2	5610.9	256	14026	2.6	105
10590	10590 (2019-06-02)60sec.agd	60	0	0		0	0	0	0	0	0	0	0	0	0	0	0	2305	3076	17	0	0	42.70%	56.98%	0.31%	0.00%	0.00%	17	0.31%	2.4	1403545	3136019	1949968	260	581	361.2	3691	3087	2954	260	581	361.2	3950560.6	760	4861.4	731.9	40923	7.6	102
10156	10156 (2019-04-14)60sec.agd	60	0	0		2	22	11	12	10	51929	2	22	11	12	10	51929	3073	2357	155	0	0	55.02%	42.20%	2.78%	0.00%	0.00%	155	2.78%	22.1	1657775	1632311	2272445	296.8	292.3	406.9	5314	4363	4261	296.8	292.3	406.9	3252178.3	616.1	6955.8	582.3	40072	7.2	121
10087	10087 (2019-05-05)60sec.agd	60	0	0		0	0	0	0	0	0	0	0	0	0	0	0	5058	2198	62	0	0	69.12%	30.04%	0.85%	0.00%	0.00%	62	0.85%	8.9	1427750	1966200	1623965	195.1	268.7	221.9	4040	3991	3933	195.1	268.7	221.9	2922614.4	453.3	6215.1	399.4	36139	4.9	129
10231	10231 (2019-06-09)60sec.agd	60	0	0		0	0	0	0	0	0	0	0	0	0	0	0	4068	2312	39	0	0	63.37%	36.02%	0.61%	0.00%	0.00%	39	0.61%	5.6	1289671	1936083	2579895	200.9	301.6	401.9	3394	3365	3431	200.9	301.6	401.9	3473834.6	568	4686.6	541.2	40091	6.2	127
10188	10188 (2019-05-05)60sec.agd	60	0	0		6	126	21	38	11	855562	6	126	21	38	11	855562	2935	3106	291	21	53	45.82%	48.49%	4.54%	0.33%	0.83%	365	5.70%	52.1	3677173	3545043	5684151	574	553.4	887.3	11847	4543	6244	574	553.4	887.3	7641891.4	1279.2	11967.9	1192.9	111008	17.3	161
10090	10090 (2019-03-17)60sec.agd	60	0	0		7	108	15.4	24	10	261078	7	108	15.4	24	10	261078	2325	2841	266	0	0	42.80%	52.30%	4.90%	0.00%	0.00%	266	4.90%	38	2538904	2846896	4899409	467.4	524.1	902	4105	3842	4550	467.4	524.1	902	6209272	1201.1	6673.1	1143.1	64879	11.9	132
10511	10511 (2019-09-08)60sec.agd	60	0	0		14	325	23.2	56	12	1088818	14	325	23.2	56	12	1088818	3234	2434	639	1	0	51.27%	38.59%	10.13%	0.02%	0.00%	640	10.15%	91.4	3715154	3101940	4853427	589	491.7	769.4	5951	6070	5757	589	491.7	769.4	6854207.1	1139.9	8841.5	1086.6	77443	12.3	122
10955	10955 (2019-07-28)60sec.agd	60	0	0		1	10	10	10	10	34820	1	10	10	10	10	34820	3079	3125	45	0	0	49.27%	50.01%	0.72%	0.00%	0.00%	45	0.72%	6.4	1572168	2788054	2734291	251.6	446.2	437.6	5227	11720	9166	251.6	446.2	437.6	4209668	708.9	15770.1	673.7	59755	9.6	120
10169	10169 (2019-08-11)60sec.agd	60	0	0		6	188	31.3	61	11	588585	6	188	31.3	61	11	588585	3823	2397	282	0	0	58.80%	36.87%	4.34%	0.00%	0.00%	282	4.34%	40.3	2134379	2449789	2815118	328.3	376.8	433	4927	3134	4655	328.3	376.8	433	4299061.4	716.6	7106	661.2	68644	10.6	137
10213	10213 (2019-05-12)60sec.agd	60	0	0		10	154	15.4	24	10	375515	10	154	15.4	24	10	375515	3279	2327	256	0	0	55.94%	39.70%	4.37%	0.00%	0.00%	256	4.37%	36.6	1841403	3123632	2451808	314.1	532.9	418.3	4382	3849	3824	314.1	532.9	418.3	4377122.8	795.4	5676	746.7	61134	10.4	123
10699	10699 (2019-08-25)60sec.agd	60	0	0		10	181	18.1	31	10	464359	10	181	18.1	31	10	464359	3290	1847	228	0	0	61.32%	34.43%	4.25%	0.00%	0.00%	228	4.25%	32.6	1440432	2141268	2321230	268.5	399.1	432.7	4067	4837	4489	268.5	399.1	432.7	3471020.3	720.8	6919.1	647	53649	10	111
10086	10086 (2019-05-05)60sec.agd	60	0	0		0	0	0	0	0	0	0	0	0	0	0	0	3006	3362	101	0	0	46.47%	51.97%	1.56%	0.00%	0.00%	101	1.56%	14.4	1910863	3103094	4036273	295.4	479.7	623.9	4063	2845	4307	295.4	479.7	623.9	5438022.6	882	5150.7	840.6	65593	10.1	141
10803	10803 (2019-03-03)60sec.agd	60	0	0		4	49	12.3	13	11	139916	4	49	12.3	13	11	139916	4504	2357	146	0	0	64.28%	33.64%	2.08%	0.00%	0.00%	146	2.08%	18.3	1722961	2456016	1880156	245.9	350.5	268.3	4231	4522	5662	245.9	350.5	268.3	3540564.3	527.5	7612.8	505.3	56077	8	107
10691	10691 (2019-07-21)60sec.agd	60	0	0		0	0	0	0	0	0	0	0	0	0	0	0	4628	1809	77	0	0	71.05%	27.77%	1.18%	0.00%	0.00%	77	1.18%	9.6	1077085	1800443	1719246	165.3	276.4	263.9	4326	4302	3537	165.3	276.4	263.9	2712473.8	445	5629	416.4	39114	6	146
10103	10103 (2019-03-31)60sec.agd	60	0	0		0	0	0	0	0	0	0	0	0	0	0	0	4795	2684	88	0	0	63.37%	35.47%	1.16%	0.00%	0.00%	88	1.16%	11	1561217	2468678	3524224	206.3	326.2	465.7	3858	4597	5150	206.3	326.2	465.7	4577327.2	654.4	7263.2	604.9	48071	6.4	131
10125	10125 (2019-05-05)60sec.agd	60	0	0		3	38	12.7	15	11	93023	3	38	12.7	15	11	93023	3977	3742	92	0	0	50.92%	47.91%	1.18%	0.00%	0.00%	92	1.18%	11.5	1627716	2391394	3185227	208.4	306.2	407.8	3472	2334	2890	208.4	306.2	407.8	4302777.7	584.6	4536.9	550.9	61925	7.9	140
10583	10583 (2019-06-09)60sec.agd	60	0	0		0	0	0	0	0	0	0	0	0	0	0	0	4172	2206	41	3	0	64.96%	34.35%	0.64%	0.05%	0.00%	44	0.69%	5.5	1245720	1402056	2447713	194	218.3	381.1	9360	6550	8484	194	218.3	381.1	3083646.9	514.3	12798.4	480.2	32604	5.1	97
10218	10218 (2019-05-12)60sec.agd	60	0	0		5	159	31.8	46	25	414413	5	159	31.8	46	25	414413	2909	3323	275	0	0	44.71%	51.07%	4.23%	0.00%	0.00%	275	4.23%	30.6	2836676	3154775	3647380	435.9	484.8	560.5	3995	3813	3340	435.9	484.8	560.5	5594883.1	903.3	5795.9	859.8	79974	12.3	129
10957	10957 (2019-07-21)60sec.agd	60	0	0		4	61	15.3	20	11	149535	4	61	15.3	20	11	149535	4944	3850	404	0	0	53.75%	41.86%	4.39%	0.00%	0.00%	404	4.39%	40.4	3743454	3404053	4470951	407	370.1	486.1	5043	3290	3605	407	370.1	486.1	6752068.4	765.1	5762.9	734.1	98723	10.7	114
10237	10237 (2019-08-25)60sec.agd	60	0	0		25	357	14.3	28	10	1190663	25	357	14.3	28	10	1190663	4881	4020	965	0	0	49.47%	40.75%	9.78%	0.00%	0.00%	965	9.78%	96.5	5492825	4263945	5806242	556.7	432.2	588.5	5187	3938	6833	556.7	432.2	588.5	9058962.4	983.9	7534.2	918.2	166102	16.8	141
10277	10277 (2019-03-31)60sec.agd	60	0	0		4	77	19.3	32	11	188057	4	77	19.3	32	11	188057	5147	3385	173	0	0	59.13%	38.89%	1.99%	0.00%	0.00%	173	1.99%	17.3	2343695	2927961	2755143	269.2	336.4	316.5	3710	3498	4506	269.2	336.4	316.5	4653673.3	577.6	5729.2	534.6	58877	6.8	127
10172	10172 (2019-09-08)60sec.agd	60	0	0		5	122	24.4	42	10	394251	5	122	24.4	42	10	394251	5486	3754	261	3	0	57.72%	39.50%	2.75%	0.03%	0.00%	264	2.78%	26.4	3081932	3003950	4521526	324.3	316.1	475.7	6096	6354	10110	324.3	316.1	475.7	6242292.7	698.4	13243.8	656.8	83666	8.8	146
10695	10695 (2019-08-25)60sec.agd	60	0	0		1	10	10	10	10	22618	1	10	10	10	10	22618	4322	3762	205	0	0	52.14%	45.39%	2.47%	0.00%	0.00%	205	2.47%	20.5	2588704	3258124	4325265	312.3	393.1	521.8	4689	3101	4791	312.3	393.1	521.8	6002056.1	763.3	7014.6	724.1	90903	11	160
10652	10652 (2019-11-21)60sec.agd	60	0	0		1	10	10	10	10	22325	1	10	10	10	10	22325	5154	3257	101	0	0	60.55%	38.26%	1.19%	0.00%	0.00%	101	1.19%	9.2	1919372	2960667	3973414	225.5	347.8	466.8	4300	2459	4095	225.5	347.8	466.8	5313902.2	664.9	5347.7	624.3	51643	6.1	123
10867	10867 (2019-10-20)60sec.agd	60	0	0		0	0	0	0	0	0	0	0	0	0	0	0	6086	1994	50	1	1	74.84%	24.52%	0.61%	0.01%	0.01%	52	0.64%	4.7	1023727	1861622	1403897	125.9	228.9	172.6	14532	7471	4190	125.9	228.9	172.6	2546483.9	342.5	14743.7	313.1	38632	4.8	164
10866	10866 (2019-03-17)60sec.agd	60	0	0		2	38	19	20	18	107716	2	38	19	20	18	107716	4671	3513	127	0	0	56.20%	42.27%	1.53%	0.00%	0.00%	127	1.53%	11.5	2383645	2947640	3186863	286.8	354.7	383.5	4740	11964	7911	286.8	354.7	383.5	4952417.7	643	14586.3	595.9	104354	12.6	126
10819	10819 (2019-03-24)60sec.agd	60	0	0		9	198	22	38	11	1045524	9	198	22	38	11	1045524	4729	3534	332	104	0	54.36%	40.63%	3.82%	1.20%	0.00%	436	5.01%	39.6	3630892	2965821	3800395	417.4	340.9	436.9	8161	4234	8349	417.4	340.9	436.9	6035103.4	752.4	10238.2	693.8	80876	9.3	114
10860	10860 (2019-03-17)60sec.agd	60	0	0		4	61	15.3	28	10	185134	4	61	15.3	28	10	185134	526	13667	411	0	0	3.60%	93.58%	2.81%	0.00%	0.00%	411	2.81%	37.4	11242293	11715947	12102246	769.8	802.2	828.7	5700	4476	5152	769.8	802.2	828.7	20251343.8	1397.7	7344.6	1386.7	262289	18	114
10234	10234 (2019-06-09)60sec.agd	60	0	0		13	200	15.4	25	11	688405	13	200	15.4	25	11	688405	6104	3046	294	17	1	64.51%	32.19%	3.11%	0.18%	0.01%	312	3.30%	26	2486057	3415596	3214148	262.7	361	339.7	9850	8057	6631	262.7	361	339.7	5308250.4	599.3	13070.4	561	66630	7	150
10697	10697 (2019-08-25)60sec.agd	60	0	0		4	94	23.5	39	10	377732	4	94	23.5	39	10	377732	6967	3687	402	15	0	62.93%	33.30%	3.63%	0.14%	0.00%	417	3.77%	32.1	3361890	3845065	3266692	303.7	347.3	295.1	8318	4069	5046	303.7	347.3	295.1	6062846.3	588.4	8636.9	547.6	93013	8.4	152
10088	10088 (2019-05-05)60sec.agd	60	0	0		0	0	0	0	0	0	0	0	0	0	0	0	7123	4615	96	0	0	60.19%	39.00%	0.81%	0.00%	0.00%	96	0.81%	6.9	2467388	3576236	3011998	208.5	302.2	254.5	4495	3022	4023	208.5	302.2	254.5	5286738.1	476	5876	446.7	69300	5.9	114
																														26.07413395
																														21.06137253
[truncated: 7 more columns]
