# Supplementary material for: Influence of pre-processing criteria on analysis of accelerometry-based physical activity
Source: PLoS One. 2025 Jan 2;20(1):e0316357. doi: 10.1371/journal.pone.0316357 (PMC11694966; doi:10.1371/journal.pone.0316357)
Supplement: S1 File — (ZIP) [file pone.0316357.s001.zip › scenarios/4Troiano 200710_3_0Freedson Adult VM3 201110-min MVPA 2690/4Troiano 200710_3_0Freedson Adult VM3 201110-min MVPA 2690_DailyDetailed.csv]

Subject	Filename	Epoch	Weight (lbs)	Age	Gender	Date	Day of Week	Day of Week Num	Number of 2690 Bouts occurring in this day	Number of 2690 Bouts starting in this day	Number of 2690 Bouts ending in this day	Total time of 2690 Bouts occurring in this day	Total activity counts of 2690 Bouts occurring in this day	Light	Moderate	Vigorous	Very Vigorous	% in Light	% in Moderate	% in Vigorous	% in Very Vigorous	Total MVPA	% in MVPA	Average MVPA Per Hour	Axis 1 Counts	Axis 2 Counts	Axis 3 Counts	Axis 1 Average Counts	Axis 2 Average Counts	Axis 3 Average Counts	Axis 1 Max Counts	Axis 2 Max Counts	Axis 3 Max Counts	Axis 1 CPM	Axis 2 CPM	Axis 3 CPM	Vector Magnitude Counts	Vector Magnitude Average Counts	Vector Magnitude Max Counts	Vector Magnitude CPM	Steps Counts	Steps Average Counts	Steps Max Counts	Steps Per Minute	Lux Average Counts	Lux Max Counts	Number of Epochs	Time	Calendar Days
10008	10008 (2019-03-03)60sec.agd	60	0	0		3/4/2019	Monday	1	0	0	0	0	0	790	16	0	0	98.01%	1.99%	0.00%	0.00%	16	1.99%	1.1	178111	240263	368739	221	298.1	457.5	2971	3221	4673	221	298.1	457.5	474782.4	640.1	5956.6	589.1	5234	6.5	103	6.5	0	20	806	806	1
10008	10008 (2019-03-03)60sec.agd	60	0	0		3/5/2019	Tuesday	2	0	0	0	0	0	894	12	1	0	98.57%	1.32%	0.11%	0.00%	13	1.43%	0.8	201750	283814	503141	222.4	312.9	554.7	4022	5787	4754	222.4	312.9	554.7	611885.9	702.3	7692.7	674.6	6036	6.7	82	6.7	0	29	907	907	1
10008	10008 (2019-03-03)60sec.agd	60	0	0		3/6/2019	Wednesday	3	0	0	0	0	0	922	12	1	0	98.61%	1.28%	0.11%	0.00%	13	1.39%	0.8	234222	350129	610165	250.5	374.5	652.6	3651	5634	3973	250.5	374.5	652.6	741452.4	819.0	6938.2	793	7218	7.7	70	7.7	0	0	935	935	1
10008	10008 (2019-03-03)60sec.agd	60	0	0		3/7/2019	Thursday	4	0	0	0	0	0	862	17	0	0	98.07%	1.93%	0.00%	0.00%	17	1.93%	1.1	280643	373141	479324	319.3	424.5	545.3	3380	1780	3543	319.3	424.5	545.3	669138.4	803.2	4174.4	761.2	6968	7.9	89	7.9	0	0	879	879	1
10008	10008 (2019-03-03)60sec.agd	60	0	0		3/8/2019	Friday	5	0	0	0	0	0	884	18	0	0	98.00%	2.00%	0.00%	0.00%	18	2.00%	1.1	344239	419140	431478	381.6	464.7	478.4	3470	1976	3692	381.6	464.7	478.4	693074.4	794.8	5168.8	768.4	8464	9.4	65	9.4	0	34	902	902	1
10008	10008 (2019-03-03)60sec.agd	60	0	0		3/9/2019	Saturday	6	0	0	0	0	0	592	8	0	0	98.67%	1.33%	0.00%	0.00%	8	1.33%	0.7	98598	148339	249119	164.3	247.2	415.2	2559	2574	4557	164.3	247.2	415.2	306245.5	528.8	5679.2	510.4	2392	4	46	4	0	0	600	600	1
10011	10011 (2019-03-10)60sec.agd	60	0	0		3/11/2019	Monday	1	0	0	0	0	0	779	105	4	0	87.73%	11.82%	0.45%	0.00%	109	12.27%	7.3	468419	420734	783834	527.5	473.8	882.7	6657	5770	5490	527.5	473.8	882.7	1005400	1185.2	8828.9	1132.2	10987	12.4	128	12.4	0	23	888	888	1
10011	10011 (2019-03-10)60sec.agd	60	0	0		3/12/2019	Tuesday	2	0	0	0	0	0	878	76	0	0	92.03%	7.97%	0.00%	0.00%	76	7.97%	4	509815	486113	672165	534.4	509.6	704.6	4661	3456	3216	534.4	509.6	704.6	973664.7	1080.0	5722.6	1020.6	13456	14.1	124	14.1	2.1	607	954	954	1
10011	10011 (2019-03-10)60sec.agd	60	0	0		3/13/2019	Wednesday	3	0	0	0	0	0	894	72	0	0	92.55%	7.45%	0.00%	0.00%	72	7.45%	4.2	470221	475199	685767	486.8	491.9	709.9	4654	2504	3007	486.8	491.9	709.9	957704.7	1043.4	5325.2	991.4	12414	12.9	131	12.9	0.7	178	966	966	1
10011	10011 (2019-03-10)60sec.agd	60	0	0		3/16/2019	Saturday	6	4	4	4	57	130609	894	220	0	0	80.25%	19.75%	0.00%	0.00%	220	19.75%	11	629146	577390	1028973	564.8	518.3	923.7	4153	4855	4068	564.8	518.3	923.7	1337157.2	1251.0	5968.7	1200.3	12870	11.6	118	11.6	12.4	1586	1114	1114	1
10015	10015 (2019-03-10)60sec.agd	60	0	0		3/11/2019	Monday	1	1	1	1	11	15158	691	18	0	0	97.46%	2.54%	0.00%	0.00%	18	2.54%	1.4	121537	210898	311064	171.4	297.5	438.7	2171	2173	2891	171.4	297.5	438.7	394981	584.1	3888.3	557.1	4176	5.9	86	5.9	0	0	709	709	1
10015	10015 (2019-03-10)60sec.agd	60	0	0		3/12/2019	Tuesday	2	1	1	1	18	59666	906	37	0	0	96.08%	3.92%	0.00%	0.00%	37	3.92%	2.2	208367	215456	253541	221	228.5	268.9	4138	2735	2857	221	228.5	268.9	392582.6	479.9	4380.1	416.3	7330	7.8	121	7.8	4.9	1026	943	943	1
10015	10015 (2019-03-10)60sec.agd	60	0	0		3/13/2019	Wednesday	3	0	0	0	0	0	920	0	0	0	100.00%	0.00%	0.00%	0.00%	0	0.00%	0	55769	189610	228690	60.6	206.1	248.6	1152	1440	2134	60.6	206.1	248.6	302260.2	345.8	2686.8	328.5	1738	1.9	35	1.9	7.4	1002	920	920	1
10015	10015 (2019-03-10)60sec.agd	60	0	0		3/14/2019	Thursday	4	0	0	0	0	0	937	3	0	0	99.68%	0.32%	0.00%	0.00%	3	0.32%	0.2	48295	143152	150775	51.4	152.3	160.4	2157	2471	2734	51.4	152.3	160.4	213443.2	241.8	4066.4	227.1	1417	1.5	28	1.5	0	0	940	940	1
10015	10015 (2019-03-10)60sec.agd	60	0	0		3/15/2019	Friday	5	0	0	0	0	0	627	24	0	0	96.31%	3.69%	0.00%	0.00%	24	3.69%	2.2	175720	238606	239357	269.9	366.5	367.7	3918	3624	4138	269.9	366.5	367.7	380922.7	650.9	6058.3	585.1	6060	9.3	117	9.3	4.7	409	651	651	1
10015	10015 (2019-03-10)60sec.agd	60	0	0		3/16/2019	Saturday	6	0	0	0	0	0	853	2	0	0	99.77%	0.23%	0.00%	0.00%	2	0.23%	0.1	85489	167115	256095	100	195.5	299.5	2778	1662	2285	100	195.5	299.5	317522.3	393.8	3944.9	371.4	2795	3.3	101	3.3	2.4	143	855	855	1
10016	10016 (2019-03-10)60sec.agd	60	0	0		3/11/2019	Monday	1	0	0	0	0	0	1094	20	1	0	98.12%	1.79%	0.09%	0.00%	21	1.88%	1.1	179062	282065	409194	160.6	253	367	6086	1793	2497	160.6	253	367	528264.7	521.3	6572.8	473.8	5785	5.2	158	5.2	0	0	1115	1115	1
10016	10016 (2019-03-10)60sec.agd	60	0	0		3/12/2019	Tuesday	2	0	0	0	0	0	970	27	0	0	97.29%	2.71%	0.00%	0.00%	27	2.71%	1.6	188974	257968	458236	189.5	258.7	459.6	5305	1888	2637	189.5	258.7	459.6	558783.4	618.6	5645.7	560.5	6442	6.5	142	6.5	0	0	997	997	1
10016	10016 (2019-03-10)60sec.agd	60	0	0		3/14/2019	Thursday	4	2	2	2	22	52088	907	58	3	0	93.70%	5.99%	0.31%	0.00%	61	6.30%	3.6	318430	357052	450668	329	368.9	465.6	5945	2195	2604	329	368.9	465.6	657256	762.9	6815.4	679	11421	11.8	161	11.8	0.3	84	968	968	1
10016	10016 (2019-03-10)60sec.agd	60	0	0		3/16/2019	Saturday	6	0	0	0	0	0	606	18	2	0	96.81%	2.88%	0.32%	0.00%	20	3.19%	1.8	131294	172244	295792	209.7	275.2	472.5	6127	2328	3271	209.7	275.2	472.5	366604.7	648.1	6934.7	585.6	4195	6.7	160	6.7	0	0	626	626	1
10024	10024 (2019-03-17)60sec.agd	60	0	0		3/18/2019	Monday	1	0	0	0	0	0	870	24	0	0	97.32%	2.68%	0.00%	0.00%	24	2.68%	1.5	218979	618330	419667	244.9	691.6	469.4	2295	3294	2563	244.9	691.6	469.4	778719.6	908.7	4047.2	871.1	8754	9.8	97	9.8	0.3	197	894	894	1
10024	10024 (2019-03-17)60sec.agd	60	0	0		3/19/2019	Tuesday	2	0	0	0	0	0	839	13	0	0	98.47%	1.53%	0.00%	0.00%	13	1.53%	0.8	224089	557917	326135	263	654.8	382.8	3338	2807	3511	263	654.8	382.8	683996.6	844.2	5024.6	802.8	8077	9.5	94	9.5	0	0	852	852	1
10024	10024 (2019-03-17)60sec.agd	60	0	0		3/20/2019	Wednesday	3	0	0	0	0	0	895	21	0	0	97.71%	2.29%	0.00%	0.00%	21	2.29%	1.3	256033	587049	319495	279.5	640.9	348.8	2958	3502	2336	279.5	640.9	348.8	715721	826.8	4320.1	781.4	9992	10.9	109	10.9	0	0	916	916	1
10024	10024 (2019-03-17)60sec.agd	60	0	0		3/21/2019	Thursday	4	0	0	0	0	0	968	17	0	0	98.27%	1.73%	0.00%	0.00%	17	1.73%	0.9	237156	484935	295353	240.8	492.3	299.9	3328	2982	3278	240.8	492.3	299.9	615335.9	658.3	5237.2	624.7	8603	8.7	115	8.7	0.8	292	985	985	1
10024	10024 (2019-03-17)60sec.agd	60	0	0		3/22/2019	Friday	5	0	0	0	0	0	823	14	0	0	98.33%	1.67%	0.00%	0.00%	14	1.67%	0.9	224825	442994	286458	268.6	529.3	342.2	2989	2872	2929	268.6	529.3	342.2	573452.8	736.8	4346	685.1	7220	8.6	112	8.6	0	0	837	837	1
10024	10024 (2019-03-17)60sec.agd	60	0	0		3/23/2019	Saturday	6	0	0	0	0	0	802	3	0	0	99.63%	0.37%	0.00%	0.00%	3	0.37%	0.2	116360	232467	174685	144.5	288.8	217	2207	2400	2077	144.5	288.8	217	313201.9	413.3	3254.2	389.1	3268	4.1	67	4.1	0.1	25	805	805	1
10025	10025 (2019-03-24)60sec.agd	60	0	0		3/24/2019	Sunday	7	0	0	0	0	0	715	13	2	0	97.95%	1.78%	0.27%	0.00%	15	2.05%	1.2	163577	235871	333816	224.1	323.1	457.3	3190	3190	4606	224.1	323.1	457.3	440256.4	645.2	6301.1	603.1	4841	6.6	98	6.6	0.3	112	730	730	1
10025	10025 (2019-03-24)60sec.agd	60	0	0		3/25/2019	Monday	1	0	0	0	0	0	871	3	0	0	99.66%	0.34%	0.00%	0.00%	3	0.34%	0.2	91759	276776	289655	105	316.7	331.4	2167	2227	2742	105	316.7	331.4	411004.5	495.5	3858.9	470.3	2288	2.6	24	2.6	0.1	32	874	874	1
10025	10025 (2019-03-24)60sec.agd	60	0	0		3/26/2019	Tuesday	2	0	0	0	0	0	908	2	0	0	99.78%	0.22%	0.00%	0.00%	2	0.22%	0.1	61136	228191	403422	67.2	250.8	443.3	1200	1995	2630	67.2	250.8	443.3	467501.9	534.4	3218.1	513.7	1640	1.8	51	1.8	8	1489	910	910	1
10025	10025 (2019-03-24)60sec.agd	60	0	0		3/27/2019	Wednesday	3	0	0	0	0	0	800	0	0	0	100.00%	0.00%	0.00%	0.00%	0	0.00%	0	94437	267132	431051	118	333.9	538.8	1392	1425	2253	118	333.9	538.8	515832.2	665.6	2640.1	644.8	2473	3.1	23	3.1	5.6	889	800	800	1
10025	10025 (2019-03-24)60sec.agd	60	0	0		3/28/2019	Thursday	4	0	0	0	0	0	858	1	0	0	99.88%	0.12%	0.00%	0.00%	1	0.12%	0.1	97492	206623	247220	113.5	240.5	287.8	2433	1710	2421	113.5	240.5	287.8	336623.7	410.7	3767.3	391.9	2448	2.8	53	2.8	0	0	859	859	1
10025	10025 (2019-03-24)60sec.agd	60	0	0		3/29/2019	Friday	5	0	0	0	0	0	861	4	0	0	99.54%	0.46%	0.00%	0.00%	4	0.46%	0.3	199734	279888	286231	230.9	323.6	330.9	2215	1720	2409	230.9	323.6	330.9	447391.5	553.3	3279.1	517.2	4146	4.8	36	4.8	0.1	67	865	865	1
10025	10025 (2019-03-24)60sec.agd	60	0	0		3/30/2019	Saturday	6	0	0	0	0	0	753	2	0	0	99.74%	0.26%	0.00%	0.00%	2	0.26%	0.1	181003	178676	144871	239.7	236.7	191.9	2771	2168	2633	239.7	236.7	191.9	292702.6	401.5	4394.5	387.7	3437	4.6	34	4.6	0	0	755	755	1
10031	10031 (2019-03-03)60sec.agd	60	0	0		3/4/2019	Monday	1	2	2	2	25	71574	865	62	1	0	93.21%	6.68%	0.11%	0.00%	63	6.79%	3.7	315676	343575	298690	340.2	370.2	321.9	5867	2366	4086	340.2	370.2	321.9	553995.3	645.9	6467.6	597	11473	12.4	150	12.4	30.6	4269	928	928	1
10031	10031 (2019-03-03)60sec.agd	60	0	0		3/5/2019	Tuesday	2	3	3	3	32	74954	703	46	0	0	93.86%	6.14%	0.00%	0.00%	46	6.14%	3.1	190124	222529	199474	253.8	297.1	266.3	3585	2365	2603	253.8	297.1	266.3	354197.9	505.5	4172.4	472.9	7612	10.2	136	10.2	30	1922	749	749	1
10031	10031 (2019-03-03)60sec.agd	60	0	0		3/6/2019	Wednesday	3	1	1	1	14	44313	574	50	0	0	91.99%	8.01%	0.00%	0.00%	50	8.01%	4.5	236210	216127	225209	378.5	346.4	360.9	4381	3091	2519	378.5	346.4	360.9	391439.8	674.3	4965	627.3	8437	13.5	154	13.5	15.5	1177	624	624	1
10031	10031 (2019-03-03)60sec.agd	60	0	0		3/7/2019	Thursday	4	0	0	0	0	0	654	21	0	0	96.89%	3.11%	0.00%	0.00%	21	3.11%	1.8	121826	183156	194194	180.5	271.3	287.7	3533	3862	3080	180.5	271.3	287.7	293426.3	462.0	4986.5	434.7	3813	5.6	127	5.6	6.4	1140	675	675	1
10031	10031 (2019-03-03)60sec.agd	60	0	0		3/8/2019	Friday	5	0	0	0	0	0	889	38	0	0	95.90%	4.10%	0.00%	0.00%	38	4.10%	2.2	233377	304297	293364	251.8	328.3	316.5	3723	2290	2277	251.8	328.3	316.5	482829.1	552.1	4425.6	520.9	9519	10.3	143	10.3	33.4	2621	927	927	1
10031	10031 (2019-03-03)60sec.agd	60	0	0		3/9/2019	Saturday	6	1	1	1	10	23093	803	29	0	0	96.51%	3.49%	0.00%	0.00%	29	3.49%	2.1	191461	261145	198055	230.1	313.9	238	3264	2659	3084	230.1	313.9	238	379578.5	485.9	4411.1	456.2	7965	9.6	133	9.6	26.8	1884	832	832	1
10032	10032 (2019-03-03)60sec.agd	60	0	0		3/5/2019	Tuesday	2	0	0	0	0	0	648	90	10	0	86.63%	12.03%	1.34%	0.00%	100	13.37%	7.7	399534	415126	657914	534.1	555	879.6	6814	3616	5963	534.1	555	879.6	874532.9	1229.0	8092.3	1169.2	9553	12.8	119	12.8	36.2	1588	748	748	1
10032	10032 (2019-03-03)60sec.agd	60	0	0		3/7/2019	Thursday	4	0	0	0	0	0	671	67	4	0	90.43%	9.03%	0.54%	0.00%	71	9.57%	5.5	295037	405536	568971	397.6	546.5	766.8	5083	3197	4909	397.6	546.5	766.8	758442	1071.2	7476.2	1022.2	8894	12	112	12	58.7	3452	742	742	1
10032	10032 (2019-03-03)60sec.agd	60	0	0		3/8/2019	Friday	5	3	3	3	60	169550	530	127	4	0	80.18%	19.21%	0.61%	0.00%	131	19.82%	10.9	489356	467224	560403	740.3	706.8	847.8	6307	3204	3570	740.3	706.8	847.8	878532.3	1390.8	6975.5	1329.1	14075	21.3	124	21.3	7.5	1101	661	661	1
10032	10032 (2019-03-03)60sec.agd	60	0	0		3/9/2019	Saturday	6	0	0	0	0	0	608	24	0	0	96.20%	3.80%	0.00%	0.00%	24	3.80%	2	147014	260311	301970	232.6	411.9	477.8	4256	2908	4065	232.6	411.9	477.8	424924.5	697.5	5776	672.3	4452	7	102	7	20.3	1625	632	632	1
10037	10037 (2019-03-03)60sec.agd	60	0	0		4/1/2019	Monday	1	1	1	1	11	43871	540	129	1	0	80.60%	19.25%	0.15%	0.00%	130	19.40%	10	494858	678096	558062	738.6	1012.1	832.9	5930	3690	2848	738.6	1012.1	832.9	1008033.6	1598.0	6417.4	1504.5	13166	19.7	118	19.7	1.1	149	670	670	1
10037	10037 (2019-03-03)60sec.agd	60	0	0		4/3/2019	Wednesday	3	0	0	0	0	0	579	106	6	0	83.79%	15.34%	0.87%	0.00%	112	16.21%	8.6	543854	725029	507755	787.1	1049.2	734.8	5650	3875	5705	787.1	1049.2	734.8	1038874.1	1560.4	6374.4	1503.4	12966	18.8	116	18.8	2.6	245	691	691	1
10037	10037 (2019-03-03)60sec.agd	60	0	0		4/4/2019	Thursday	4	0	0	0	0	0	520	151	0	0	77.50%	22.50%	0.00%	0.00%	151	22.50%	11.6	500206	718301	687906	745.5	1070.5	1025.2	5331	3434	2711	745.5	1070.5	1025.2	1113273.1	1751.1	5901.4	1659.1	14285	21.3	122	21.3	0	0	671	671	1
10037	10037 (2019-03-03)60sec.agd	60	0	0		4/5/2019	Friday	5	0	0	0	0	0	614	106	0	0	85.28%	14.72%	0.00%	0.00%	106	14.72%	8.2	546309	686670	446088	758.8	953.7	619.6	5318	3671	3049	758.8	953.7	619.6	984359.5	1449.3	5963.6	1367.2	14297	19.9	115	19.9	5.4	288	720	720	1
10040	10040 (2019-03-03)60sec.agd	60	0	0		3/4/2019	Monday	1	0	0	0	0	0	651	5	0	0	99.24%	0.76%	0.00%	0.00%	5	0.76%	0.4	78310	158767	258572	119.4	242	394.2	2377	2818	2913	119.4	242	394.2	313367	512.1	3878.6	477.7	3330	5.1	132	5.1	42.1	2052	656	656	1
10040	10040 (2019-03-03)60sec.agd	60	0	0		3/8/2019	Friday	5	0	0	0	0	0	661	10	0	0	98.51%	1.49%	0.00%	0.00%	10	1.49%	0.8	98341	148113	221621	146.6	220.7	330.3	2383	2279	3710	146.6	220.7	330.3	284120.2	454.5	4402.5	423.4	4389	6.5	134	6.5	49.4	3767	671	671	1
10040	10040 (2019-03-03)60sec.agd	60	0	0		3/9/2019	Saturday	6	0	0	0	0	0	608	1	0	0	99.84%	0.16%	0.00%	0.00%	1	0.16%	0.1	44162	80681	104142	72.5	132.5	171	2392	1722	2170	72.5	132.5	171	138943.4	252.3	3660	228.2	2019	3.3	128	3.3	36.9	642	609	609	1
10041	10041 (2019-03-03)60sec.agd	60	0	0		3/4/2019	Monday	1	1	1	1	17	33804	786	34	3	0	95.50%	4.13%	0.36%	0.00%	37	4.50%	2.2	212618	297763	248531	258.3	361.8	302	4437	4833	6226	258.3	361.8	302	442308.6	574.5	9044.8	537.4	5731	7	108	7	0	0	823	823	1
10041	10041 (2019-03-03)60sec.agd	60	0	0		3/6/2019	Wednesday	3	1	1	1	24	60541	598	41	0	0	93.58%	6.42%	0.00%	0.00%	41	6.42%	3.4	194507	220850	94896	304.4	345.6	148.5	4387	2086	1329	304.4	345.6	148.5	309213.4	523.8	4770.8	483.9	6319	9.9	117	9.9	0	0	639	639	1
10041	10041 (2019-03-03)60sec.agd	60	0	0		3/7/2019	Thursday	4	1	1	1	21	62832	807	52	0	0	93.95%	6.05%	0.00%	0.00%	52	6.05%	3.3	263379	281471	151931	306.6	327.7	176.9	4831	3532	3917	306.6	327.7	176.9	414339.8	525.5	5842.8	482.4	8428	9.8	118	9.8	0	0	859	859	1
10041	10041 (2019-03-03)60sec.agd	60	0	0		3/8/2019	Friday	5	0	0	0	0	0	761	28	1	0	96.33%	3.54%	0.13%	0.00%	29	3.67%	2.1	250068	407634	271839	316.5	516	344.1	4304	4939	5427	316.5	516	344.1	550087.2	733.2	8150.3	696.3	9379	11.9	111	11.9	0	0	790	790	1
10041	10041 (2019-03-03)60sec.agd	60	0	0		3/9/2019	Saturday	6	2	2	2	29	87422	794	53	0	0	93.74%	6.26%	0.00%	0.00%	53	6.26%	3.3	323828	466414	290493	382.3	550.7	343	4781	2926	3514	382.3	550.7	343	637803.1	812.7	5349.4	753	10654	12.6	114	12.6	0.1	51	847	847	1
10047	10047 (2019-03-03)60sec.agd	60	0	0		3/4/2019	Monday	1	0	0	0	0	0	868	23	1	0	97.31%	2.58%	0.11%	0.00%	24	2.69%	1.5	238914	325271	357016	267.8	364.7	400.2	4156	2854	5640	267.8	364.7	400.2	538833.5	630.8	7259.4	604.1	6974	7.8	81	7.8	0	0	892	892	1
10047	10047 (2019-03-03)60sec.agd	60	0	0		3/5/2019	Tuesday	2	0	0	0	0	0	902	19	0	0	97.94%	2.06%	0.00%	0.00%	19	2.06%	1.2	212622	263757	286240	230.9	286.4	310.8	2360	4116	3592	230.9	286.4	310.8	443519.1	504.4	5498.2	481.6	7071	7.7	103	7.7	0	0	921	921	1
10047	10047 (2019-03-03)60sec.agd	60	0	0		3/6/2019	Wednesday	3	0	0	0	0	0	824	19	0	0	97.75%	2.25%	0.00%	0.00%	19	2.25%	1.3	179417	239068	199473	212.8	283.6	236.6	2672	2783	4233	212.8	283.6	236.6	359351.4	449.0	5554.9	426.3	5808	6.9	123	6.9	0	0	843	843	1
10047	10047 (2019-03-03)60sec.agd	60	0	0		3/7/2019	Thursday	4	2	2	2	35	55622	770	40	9	0	94.02%	4.88%	1.10%	0.00%	49	5.98%	3.1	247242	313025	442004	301.9	382.2	539.7	3584	3713	7804	301.9	382.2	539.7	595382.9	757.2	9018.9	727	7307	8.9	120	8.9	0	0	819	819	1
10047	10047 (2019-03-03)60sec.agd	60	0	0		3/8/2019	Friday	5	2	2	2	41	69861	850	66	8	1	91.89%	7.14%	0.86%	0.11%	75	8.11%	4.2	294304	347241	570583	318.2	375.4	616.8	5232	5232	7028	318.2	375.4	616.8	729901.4	819.3	10204.9	789.1	8297	9	117	9	0.5	279	925	925	1
10047	10047 (2019-03-03)60sec.agd	60	0	0		3/9/2019	Saturday	6	0	0	0	0	0	820	25	0	0	97.04%	2.96%	0.00%	0.00%	25	2.96%	1.7	165227	129424	216342	195.5	153.2	256	3805	3183	3305	195.5	153.2	256	301420.6	375.6	5436	356.7	4102	4.9	125	4.9	0	25	845	845	1
10050	10050 (2019-03-17)60sec.agd	60	0	0		3/18/2019	Monday	1	0	0	0	0	0	937	17	0	0	98.22%	1.78%	0.00%	0.00%	17	1.78%	1.1	122469	350266	132128	128.4	367.2	138.5	3572	2628	2206	128.4	367.2	138.5	393881.6	436.3	4173.3	412.9	5244	5.5	120	5.5	0.3	118	954	954	1
10050	10050 (2019-03-17)60sec.agd	60	0	0		3/19/2019	Tuesday	2	0	0	0	0	0	1022	15	0	0	98.55%	1.45%	0.00%	0.00%	15	1.45%	0.8	134390	387533	136283	129.6	373.7	131.4	3134	2568	3705	129.6	373.7	131.4	432221.6	445.7	5442.9	416.8	5723	5.5	123	5.5	0	47	1037	1037	1
10050	10050 (2019-03-17)60sec.agd	60	0	0		3/21/2019	Thursday	4	0	0	0	0	0	882	6	0	0	99.32%	0.68%	0.00%	0.00%	6	0.68%	0.4	106148	351773	172982	119.5	396.1	194.8	3577	2950	3421	119.5	396.1	194.8	406121.2	479.0	5762	457.3	4142	4.7	106	4.7	0	41	888	888	1
10050	10050 (2019-03-17)60sec.agd	60	0	0		3/22/2019	Friday	5	2	2	2	45	112040	783	71	0	0	91.69%	8.31%	0.00%	0.00%	71	8.31%	4.7	287231	493548	178441	336.3	577.9	208.9	3438	3423	2237	336.3	577.9	208.9	598274.6	747.3	4729.2	700.6	11459	13.4	120	13.4	6.4	869	854	854	1
10050	10050 (2019-03-17)60sec.agd	60	0	0		3/23/2019	Saturday	6	0	0	0	0	0	658	6	0	0	99.10%	0.90%	0.00%	0.00%	6	0.90%	0.5	100016	263698	166062	150.6	397.1	250.1	2213	2032	1641	150.6	397.1	250.1	327286.5	524.4	2991.2	492.9	5189	7.8	111	7.8	0.8	132	664	664	1
10053	10053 (2019-03-17)60sec.agd	60	0	0		3/18/2019	Monday	1	3	3	3	107	342882	680	97	38	0	83.44%	11.90%	4.66%	0.00%	135	16.56%	9	486138	479689	481202	596.5	588.6	590.4	7883	4993	5630	596.5	588.6	590.4	835456.2	1089.0	9432	1025.1	13006	16	150	16	6.8	577	815	815	1
10053	10053 (2019-03-17)60sec.agd	60	0	0		3/19/2019	Tuesday	2	2	2	2	90	227995	507	77	22	0	83.66%	12.71%	3.63%	0.00%	99	16.34%	8.3	321518	414897	388994	530.6	684.6	641.9	5719	6285	6631	530.6	684.6	641.9	653322	1122.9	9200.4	1078.1	9616	15.9	133	15.9	1.8	222	606	606	1
10053	10053 (2019-03-17)60sec.agd	60	0	0		3/20/2019	Wednesday	3	1	1	1	29	78708	741	58	11	2	91.26%	7.14%	1.35%	0.25%	71	8.74%	4.4	281066	339851	345824	346.1	418.5	425.9	9850	8056	6048	346.1	418.5	425.9	560438.3	727.4	13069.6	690.2	7323	9	138	9	8.2	793	812	812	1
10053	10053 (2019-03-17)60sec.agd	60	0	0		3/21/2019	Thursday	4	2	2	2	98	258657	620	91	31	0	83.56%	12.26%	4.18%	0.00%	122	16.44%	8.7	399483	483195	476823	538.4	651.2	642.6	6997	5750	5655	538.4	651.2	642.6	787670.1	1104.1	9016.1	1061.6	10988	14.8	133	14.8	0.1	22	742	742	1
10053	10053 (2019-03-17)60sec.agd	60	0	0		3/22/2019	Friday	5	1	1	1	41	107918	539	52	10	0	89.68%	8.65%	1.66%	0.00%	62	10.32%	4.8	200753	275056	239119	334	457.7	397.9	5641	6178	5341	334	457.7	397.9	416095.5	727.0	7652.1	692.3	6410	10.7	149	10.7	1.1	219	601	601	1
10054	10054 (2019-03-17)60sec.agd	60	0	0		3/17/2019	Sunday	7	0	0	0	0	0	631	38	3	0	93.90%	5.65%	0.45%	0.00%	41	6.10%	3.4	242521	476091	326652	360.9	708.5	486.1	3654	4716	4002	360.9	708.5	486.1	626243.2	977.6	7183.9	931.9	6252	9.3	123	9.3	48.1	2338	672	672	1
10054	10054 (2019-03-17)60sec.agd	60	0	0		3/18/2019	Monday	1	6	6	6	74	169420	875	131	4	0	86.63%	12.97%	0.40%	0.00%	135	13.37%	7.5	582867	727792	718692	577.1	720.6	711.6	3497	3425	4843	577.1	720.6	711.6	1177256.7	1221.5	6472	1165.6	11178	11.1	109	11.1	6.3	336	1010	1010	1
10054	10054 (2019-03-17)60sec.agd	60	0	0		3/19/2019	Tuesday	2	6	6	6	69	161535	855	163	6	0	83.50%	15.92%	0.59%	0.00%	169	16.50%	8.9	806070	679125	614587	787.2	663.2	600.2	5074	3836	4082	787.2	663.2	600.2	1220113.4	1260.0	6613.7	1191.5	13981	13.7	126	13.7	5.3	631	1024	1024	1
10054	10054 (2019-03-17)60sec.agd	60	0	0		3/20/2019	Wednesday	3	3	3	3	50	130524	872	151	1	0	85.16%	14.75%	0.10%	0.00%	152	14.84%	7.6	588725	582921	487685	574.9	569.3	476.3	4793	3723	4137	574.9	569.3	476.3	961369.2	967.3	6181.6	938.8	13119	12.8	127	12.8	1.1	164	1024	1024	1
10054	10054 (2019-03-17)60sec.agd	60	0	0		3/23/2019	Saturday	6	2	2	2	47	117416	586	99	2	0	85.30%	14.41%	0.29%	0.00%	101	14.70%	7.8	408659	460000	362783	594.8	669.6	528.1	4268	5160	4143	594.8	669.6	528.1	714292.4	1083.9	7043.6	1039.7	9180	13.4	114	13.4	4.8	186	687	687	1
10055	10055 (2019-03-17)60sec.agd	60	0	0		3/17/2019	Sunday	7	0	0	0	0	0	714	5	0	0	99.30%	0.70%	0.00%	0.00%	5	0.70%	0.4	125317	175601	129171	174.3	244.2	179.7	2382	4041	3179	174.3	244.2	179.7	251446.2	374.3	4634.6	349.7	3535	4.9	88	4.9	23.5	766	719	719	1
10055	10055 (2019-03-17)60sec.agd	60	0	0		3/18/2019	Monday	1	2	2	2	29	69798	822	43	0	0	95.03%	4.97%	0.00%	0.00%	43	4.97%	2.7	290729	516953	338785	336.1	597.6	391.7	3644	4422	2593	336.1	597.6	391.7	683036.6	840.7	4566.6	789.6	9723	11.2	110	11.2	17.2	941	865	865	1
10055	10055 (2019-03-17)60sec.agd	60	0	0		3/19/2019	Tuesday	2	0	0	0	0	0	728	36	0	0	95.29%	4.71%	0.00%	0.00%	36	4.71%	2.4	271937	533532	290889	355.9	698.3	380.7	2241	3623	2273	355.9	698.3	380.7	665749.6	912.6	4380.3	871.4	9273	12.1	99	12.1	29.4	1353	764	764	1
10055	10055 (2019-03-17)60sec.agd	60	0	0		3/20/2019	Wednesday	3	1	1	1	12	15717	682	47	0	0	93.55%	6.45%	0.00%	0.00%	47	6.45%	3.6	230016	458580	291258	315.5	629.1	399.5	2694	5154	2969	315.5	629.1	399.5	589944.2	842.3	5227	809.3	6913	9.5	68	9.5	9.8	253	729	729	1
10055	10055 (2019-03-17)60sec.agd	60	0	0		3/21/2019	Thursday	4	0	0	0	0	0	666	10	0	0	98.52%	1.48%	0.00%	0.00%	10	1.48%	0.7	182777	341061	284364	270.4	504.5	420.7	3689	2590	2986	270.4	504.5	420.7	480200.9	746.9	5155.7	710.4	6289	9.3	80	9.3	3.8	211	676	676	1
10055	10055 (2019-03-17)60sec.agd	60	0	0		3/22/2019	Friday	5	0	0	0	0	0	768	11	0	0	98.59%	1.41%	0.00%	0.00%	11	1.41%	0.8	191014	273533	192666	245.2	351.1	247.3	2757	3034	2840	245.2	351.1	247.3	385262	527.8	4646.1	494.6	7045	9	107	9	5.7	348	779	779	1
10056	10056 (2019-03-17)60sec.agd	60	0	0		3/18/2019	Monday	1	2	2	2	33	87975	818	60	0	0	93.17%	6.83%	0.00%	0.00%	60	6.83%	3.8	321462	318042	237582	366.1	362.2	270.6	3030	2105	1542	366.1	362.2	270.6	510816.7	634.1	3554.1	581.8	15301	17.4	150	17.4	0.1	93	878	878	1
10056	10056 (2019-03-17)60sec.agd	60	0	0		3/19/2019	Tuesday	2	3	3	3	35	77854	795	52	0	0	93.86%	6.14%	0.00%	0.00%	52	6.14%	3.3	326002	316005	280866	384.9	373.1	331.6	2991	2301	2229	384.9	373.1	331.6	533874.7	669.1	3674.1	630.3	14019	16.6	145	16.6	9	993	847	847	1
10056	10056 (2019-03-17)60sec.agd	60	0	0		3/20/2019	Wednesday	3	1	1	1	10	24094	813	30	0	0	96.44%	3.56%	0.00%	0.00%	30	3.56%	2	348208	457690	360738	413.1	542.9	427.9	3350	2246	1959	413.1	542.9	427.9	678867.3	851.1	4251.9	805.3	13448	16	144	16	2.6	293	843	843	1
10056	10056 (2019-03-17)60sec.agd	60	0	0		3/21/2019	Thursday	4	1	1	1	10	23701	655	31	0	0	95.48%	4.52%	0.00%	0.00%	31	4.52%	2.4	194642	210567	169218	283.7	306.9	246.7	3565	2420	1980	283.7	306.9	246.7	332954.5	527.1	4046.5	485.4	8573	12.5	140	12.5	0	0	686	686	1
10056	10056 (2019-03-17)60sec.agd	60	0	0		3/22/2019	Friday	5	0	0	0	0	0	864	12	0	0	98.63%	1.37%	0.00%	0.00%	12	1.37%	0.7	225724	250773	201007	257.7	286.3	229.5	2881	1626	1986	257.7	286.3	229.5	392736.9	485.6	3325.3	448.3	11093	12.7	143	12.7	34.3	2438	876	876	1
10056	10056 (2019-03-17)60sec.agd	60	0	0		3/23/2019	Saturday	6	0	0	0	0	0	687	0	0	0	100.00%	0.00%	0.00%	0.00%	0	0.00%	0	44082	94008	98048	64.2	136.8	142.7	1485	1455	1648	64.2	136.8	142.7	142808	222.4	2061	207.9	1857	2.7	91	2.7	0.4	117	687	687	1
10057	10057 (2019-03-17)60sec.agd	60	0	0		3/18/2019	Monday	1	0	0	0	0	0	838	36	0	0	95.88%	4.12%	0.00%	0.00%	36	4.12%	2.4	133115	357214	664529	152.3	408.7	760.3	2336	3554	3117	152.3	408.7	760.3	766107.2	904.1	5229.2	876.6	6110	7	111	7	5.7	783	874	874	1
10057	10057 (2019-03-17)60sec.agd	60	0	0		3/20/2019	Wednesday	3	0	0	0	0	0	969	18	0	0	98.18%	1.82%	0.00%	0.00%	18	1.82%	1	152385	305011	516105	154.4	309	522.9	2393	2016	2853	154.4	309	522.9	618560.6	649.6	4143.1	626.7	5579	5.7	99	5.7	0.5	150	987	987	1
10057	10057 (2019-03-17)60sec.agd	60	0	0		3/21/2019	Thursday	4	0	0	0	0	0	881	18	0	0	98.00%	2.00%	0.00%	0.00%	18	2.00%	1.1	127847	348698	336928	142.2	387.9	374.8	2160	2652	2946	142.2	387.9	374.8	501453.5	578.6	3847.9	557.8	4656	5.2	93	5.2	0.5	103	899	899	1
10061	10061 (2019-03-10)60sec.agd	60	0	0		3/12/2019	Tuesday	2	2	2	2	30	114114	732	83	2	0	89.60%	10.16%	0.24%	0.00%	85	10.40%	5.7	454679	266368	433200	556.5	326	530.2	5301	2240	4096	556.5	326	530.2	682163.6	873.9	6334.8	835	10182	12.5	111	12.5	5.1	471	817	817	1
10061	10061 (2019-03-10)60sec.agd	60	0	0		3/13/2019	Wednesday	3	0	0	0	0	0	764	57	0	0	93.06%	6.94%	0.00%	0.00%	57	6.94%	3.8	366041	202458	327497	445.8	246.6	398.9	5532	3357	3868	445.8	246.6	398.9	531252.8	682.5	6082.1	647.1	7261	8.8	112	8.8	5	733	821	821	1
10061	10061 (2019-03-10)60sec.agd	60	0	0		3/14/2019	Thursday	4	2	2	2	43	185945	559	60	0	0	90.31%	9.69%	0.00%	0.00%	60	9.69%	5	362694	195580	272592	585.9	316	440.4	5464	2739	3490	585.9	316	440.4	494069.7	842.4	6149.1	798.2	7248	11.7	111	11.7	9.7	942	619	619	1
10061	10061 (2019-03-10)60sec.agd	60	0	0		3/15/2019	Friday	5	2	2	2	21	68795	603	47	6	0	91.92%	7.16%	0.91%	0.00%	53	8.08%	4.4	357171	168981	336169	544.5	257.6	512.5	5759	1523	5338	544.5	257.6	512.5	518782.5	831.8	6335.9	790.8	7138	10.9	112	10.9	5.1	719	656	656	1
10061	10061 (2019-03-10)60sec.agd	60	0	0		3/16/2019	Saturday	6	0	0	0	0	0	682	27	0	0	96.19%	3.81%	0.00%	0.00%	27	3.81%	1.9	229478	143015	211355	323.7	201.7	298.1	4934	2397	3703	323.7	201.7	298.1	343197.3	510.1	5778.8	484.1	4343	6.1	110	6.1	10.1	557	709	709	1
10062	10062 (2019-03-10)60sec.agd	60	0	0		3/10/2019	Sunday	7	0	0	0	0	0	747	27	0	0	96.51%	3.49%	0.00%	0.00%	27	3.49%	2.1	238955	246868	426926	308.7	319	551.6	3809	4238	3921	308.7	319	551.6	548004.7	747.4	5769.6	708	5998	7.7	100	7.7	34.3	3406	774	774	1
10062	10062 (2019-03-10)60sec.agd	60	0	0		3/11/2019	Monday	1	1	1	1	10	21319	613	45	0	0	93.16%	6.84%	0.00%	0.00%	45	6.84%	3	272522	252241	469624	414.2	383.3	713.7	4308	2205	3409	414.2	383.3	713.7	598699	964.7	4820.5	909.9	5296	8	100	8	0	0	658	658	1
10062	10062 (2019-03-10)60sec.agd	60	0	0		3/12/2019	Tuesday	2	0	0	0	0	0	859	15	0	0	98.28%	1.72%	0.00%	0.00%	15	1.72%	1	196964	157406	318184	225.4	180.1	364.1	3313	2355	3335	225.4	180.1	364.1	405971.1	489.1	4220.7	464.5	4806	5.5	96	5.5	0	41	874	874	1
10062	10062 (2019-03-10)60sec.agd	60	0	0		3/13/2019	Wednesday	3	0	0	0	0	0	905	17	0	0	98.16%	1.84%	0.00%	0.00%	17	1.84%	1	212611	231149	406934	230.6	250.7	441.4	2869	2385	2928	230.6	250.7	441.4	514031.7	589.2	3951.5	557.5	5444	5.9	102	5.9	0	0	922	922	1
10062	10062 (2019-03-10)60sec.agd	60	0	0		3/14/2019	Thursday	4	0	0	0	0	0	841	27	0	0	96.89%	3.11%	0.00%	0.00%	27	3.11%	1.8	232292	350992	549606	267.6	404.4	633.2	3953	2161	4127	267.6	404.4	633.2	692258.4	848.1	4813.9	797.5	4937	5.7	124	5.7	0	0	868	868	1
10062	10062 (2019-03-10)60sec.agd	60	0	0		3/15/2019	Friday	5	0	0	0	0	0	963	24	0	0	97.57%	2.43%	0.00%	0.00%	24	2.43%	1.4	377798	279343	531746	382.8	283	538.7	4527	1809	2993	382.8	283	538.7	709589.8	767.8	4907.2	718.9	4860	4.9	44	4.9	4	1316	987	987	1
10062	10062 (2019-03-10)60sec.agd	60	0	0		3/16/2019	Saturday	6	0	0	0	0	0	782	62	0	0	92.65%	7.35%	0.00%	0.00%	62	7.35%	3.9	528895	286573	555856	626.7	339.5	658.6	4513	2824	3683	626.7	339.5	658.6	819042.1	1025.6	4859.3	970.4	7041	8.3	77	8.3	2	657	844	844	1
10063	10063 (2019-03-10)60sec.agd	60	0	0		3/12/2019	Tuesday	2	0	0	0	0	0	753	12	0	0	98.43%	1.57%	0.00%	0.00%	12	1.57%	0.9	227801	160931	141592	297.8	210.4	185.1	2459	2080	3249	297.8	210.4	185.1	312794.5	437.5	4569.9	408.9	3662	4.8	73	4.8	0.5	377	765	765	1
10063	10063 (2019-03-10)60sec.agd	60	0	0		3/14/2019	Thursday	4	2	2	2	29	82910	915	70	7	0	92.24%	7.06%	0.71%	0.00%	77	7.76%	4.1	373906	404055	614014	376.9	407.3	619	5490	4011	3505	376.9	407.3	619	824669.2	889.5	7158.3	831.3	9841	9.9	132	9.9	0.3	81	992	992	1
10063	10063 (2019-03-10)60sec.agd	60	0	0		3/15/2019	Friday	5	1	1	1	11	18052	932	108	1	0	89.53%	10.37%	0.10%	0.00%	109	10.47%	5.7	427810	460765	853450	411	442.6	819.8	5118	3062	4213	411	442.6	819.8	1060048.4	1062.2	7253.7	1018.3	13095	12.6	128	12.6	5	2253	1041	1041	1
10069	10069 (2019-03-10)60sec.agd	60	0	0		3/11/2019	Monday	1	2	2	2	31	62539	790	68	7	0	91.33%	7.86%	0.81%	0.00%	75	8.67%	5	343424	375429	368345	397	434	425.8	4295	7300	4629	397	434	425.8	628144.1	767.2	8488.8	726.2	10764	12.4	128	12.4	0.1	104	865	865	1
10069	10069 (2019-03-10)60sec.agd	60	0	0		3/12/2019	Tuesday	2	3	3	3	38	83585	568	70	0	0	89.03%	10.97%	0.00%	0.00%	70	10.97%	6.4	273499	301623	378468	428.7	472.8	593.2	3808	2399	3378	428.7	472.8	593.2	555892.2	911.7	5295.3	871.3	7692	12.1	119	12.1	0	25	638	638	1
10069	10069 (2019-03-10)60sec.agd	60	0	0		3/13/2019	Wednesday	3	3	3	3	32	87388	797	71	0	0	91.82%	8.18%	0.00%	0.00%	71	8.18%	4.4	332441	322341	386201	383	371.4	444.9	3190	2376	3068	383	371.4	444.9	602969.3	747.2	4421.8	694.7	11732	13.5	127	13.5	0.2	99	868	868	1
10069	10069 (2019-03-10)60sec.agd	60	0	0		3/14/2019	Thursday	4	0	0	0	0	0	594	29	0	0	95.35%	4.65%	0.00%	0.00%	29	4.65%	2.6	200786	229805	270705	322.3	368.9	434.5	2860	2316	2530	322.3	368.9	434.5	407929.6	694.9	3793.9	654.8	6463	10.4	122	10.4	0.3	97	623	623	1
10069	10069 (2019-03-10)60sec.agd	60	0	0		3/15/2019	Friday	5	3	3	3	60	178030	769	73	10	3	89.94%	8.54%	1.17%	0.35%	86	10.06%	5.4	436552	417021	438375	510.6	487.7	512.7	8163	6600	6846	510.6	487.7	512.7	746094.4	907.6	10448.6	872.6	10870	12.7	142	12.7	0	31	855	855	1
10069	10069 (2019-03-10)60sec.agd	60	0	0		3/16/2019	Saturday	6	2	2	2	27	53109	602	35	0	0	94.51%	5.49%	0.00%	0.00%	35	5.49%	2.9	157638	190210	190907	247.5	298.6	299.7	3569	2621	3309	247.5	298.6	299.7	312210	525.0	4463.1	490.1	4904	7.7	129	7.7	10.5	823	637	637	1
10070	10070 (2019-03-17)60sec.agd	60	0	0		3/19/2019	Tuesday	2	2	2	2	39	91744	729	67	1	0	91.47%	8.41%	0.13%	0.00%	68	8.53%	4.5	276144	289727	298316	346.5	363.5	374.3	3526	3372	4293	346.5	363.5	374.3	499189	657.5	6222.6	626.3	6535	8.2	120	8.2	0	0	797	797	1
10070	10070 (2019-03-17)60sec.agd	60	0	0		3/20/2019	Wednesday	3	1	1	1	24	63087	846	71	3	0	91.96%	7.72%	0.33%	0.00%	74	8.04%	4.4	335599	322359	295041	364.8	350.4	320.7	4144	3739	4495	364.8	350.4	320.7	550991.1	626.0	6894.3	598.9	6442	7	114	7	0	0	920	920	1
10070	10070 (2019-03-17)60sec.agd	60	0	0		3/21/2019	Thursday	4	1	1	1	16	45053	828	37	0	0	95.72%	4.28%	0.00%	0.00%	37	4.28%	2.5	252975	234956	223426	292.5	271.6	258.3	3608	2867	3408	292.5	271.6	258.3	411241.8	504.0	5293.6	475.4	5181	6	123	6	0	0	865	865	1
10070	10070 (2019-03-17)60sec.agd	60	0	0		3/22/2019	Friday	5	1	1	1	15	41617	683	32	0	0	95.52%	4.48%	0.00%	0.00%	32	4.48%	2	167333	177570	168782	234	248.3	236.1	3638	2637	3282	234	248.3	236.1	296679.6	442.6	5200.4	414.9	4067	5.7	127	5.7	0	0	715	715	1
10070	10070 (2019-03-17)60sec.agd	60	0	0		3/23/2019	Saturday	6	1	1	1	20	61613	773	72	0	1	91.37%	8.51%	0.00%	0.12%	73	8.63%	4.9	353049	420102	323511	417.3	496.6	382.4	5697	5865	5652	417.3	496.6	382.4	637015.4	790.1	9939.8	753	7547	8.9	123	8.9	1.2	676	846	846	1
10071	10071 (2019-03-10)60sec.agd	60	0	0		3/11/2019	Monday	1	3	3	3	38	93223	710	42	4	0	93.92%	5.56%	0.53%	0.00%	46	6.08%	3.5	320614	238895	271937	424.1	316	359.7	4711	3777	3421	424.1	316	359.7	483543.1	652.8	6585.4	639.6	5582	7.4	67	7.4	0	0	756	756	1
10071	10071 (2019-03-10)60sec.agd	60	0	0		3/12/2019	Tuesday	2	1	1	1	13	42187	815	69	5	0	91.68%	7.76%	0.56%	0.00%	74	8.32%	4.6	456958	324563	414404	514	365.1	466.1	5266	3815	3383	514	365.1	466.1	697052.7	801.1	7115	784.1	8852	10	111	10	0.3	84	889	889	1
10071	10071 (2019-03-10)60sec.agd	60	0	0		3/13/2019	Wednesday	3	3	3	3	36	84464	786	46	2	0	94.24%	5.52%	0.24%	0.00%	48	5.76%	3.2	335499	279071	350721	402.3	334.6	420.5	4683	3825	3334	402.3	334.6	420.5	559862	697.6	6389.5	671.3	6379	7.6	109	7.6	0.1	68	834	834	1
10072	10072 (2019-03-10)60sec.agd	60	0	0		3/11/2019	Monday	1	1	1	1	10	23812	750	29	0	0	96.28%	3.72%	0.00%	0.00%	29	3.72%	2.1	262118	295785	399812	336.5	379.7	513.2	5063	3454	4058	336.5	379.7	513.2	562178.1	769.1	5536.5	721.7	6036	7.7	103	7.7	1.1	203	779	779	1
10072	10072 (2019-03-10)60sec.agd	60	0	0		3/14/2019	Thursday	4	0	0	0	0	0	713	19	0	0	97.40%	2.60%	0.00%	0.00%	19	2.60%	1.5	180047	259202	392658	246	354.1	536.4	2949	2176	2349	246	354.1	536.4	503768.7	724.8	3591	688.2	5295	7.2	105	7.2	1.3	136	732	732	1
10072	10072 (2019-03-10)60sec.agd	60	0	0		3/15/2019	Friday	5	0	0	0	0	0	706	50	0	0	93.39%	6.61%	0.00%	0.00%	50	6.61%	3.8	262859	328645	436336	347.7	434.7	577.2	2826	2612	3080	347.7	434.7	577.2	606210.8	846.5	4257.2	801.9	7403	9.8	120	9.8	2.2	198	756	756	1
10073	10073 (2019-03-24)60sec.agd	60	0	0		3/24/2019	Sunday	7	0	0	0	0	0	581	77	0	0	88.30%	11.70%	0.00%	0.00%	77	11.70%	6.4	247235	370627	614135	375.7	563.3	933.3	3755	2498	3731	375.7	563.3	933.3	758716.9	1199.8	4889.1	1153.1	7231	11	128	11	16.3	1266	658	658	1
10073	10073 (2019-03-24)60sec.agd	60	0	0		3/25/2019	Monday	1	0	0	0	0	0	779	32	0	0	96.05%	3.95%	0.00%	0.00%	32	3.95%	2.3	254549	426495	520540	313.9	525.9	641.8	2614	2167	4288	313.9	525.9	641.8	719482.5	987.5	5282.6	887.2	6262	7.7	81	7.7	1.6	355	811	811	1
10073	10073 (2019-03-24)60sec.agd	60	0	0		3/26/2019	Tuesday	2	0	0	0	0	0	824	50	0	0	94.28%	5.72%	0.00%	0.00%	50	5.72%	3.3	263846	472149	596131	301.9	540.2	682.1	2893	2523	3738	301.9	540.2	682.1	804929.5	978.9	4885.9	921	7020	8	127	8	2	406	874	874	1
10073	10073 (2019-03-24)60sec.agd	60	0	0		3/27/2019	Wednesday	3	0	0	0	0	0	723	64	1	0	91.75%	8.12%	0.13%	0.00%	65	8.25%	4.6	334275	357496	602711	424.2	453.7	764.9	4405	3241	7724	424.2	453.7	764.9	776404.4	1073.2	9464.1	985.3	6151	7.8	95	7.8	0	0	788	788	1
10073	10073 (2019-03-24)60sec.agd	60	0	0		3/28/2019	Thursday	4	1	1	1	10	8960	897	60	0	0	93.73%	6.27%	0.00%	0.00%	60	6.27%	3.5	166290	439547	698403	173.8	459.3	729.8	1783	1952	3875	173.8	459.3	729.8	841796.1	933.4	4430.4	879.6	4965	5.2	87	5.2	1	340	957	957	1
10073	10073 (2019-03-24)60sec.agd	60	0	0		3/29/2019	Friday	5	2	2	2	26	32426	825	52	0	0	94.07%	5.93%	0.00%	0.00%	52	5.93%	3.5	318015	405966	593936	362.6	462.9	677.2	2122	2138	3528	362.6	462.9	677.2	786576.1	952.2	4358.8	896.9	8477	9.7	129	9.7	0.1	43	877	877	1
10073	10073 (2019-03-24)60sec.agd	60	0	0		3/30/2019	Saturday	6	7	7	7	85	97242	681	124	0	0	84.60%	15.40%	0.00%	0.00%	124	15.40%	8.3	278528	458645	715716	346	569.7	889.1	2657	2490	4223	346	569.7	889.1	894529.2	1139.5	4888.2	1111.2	6582	8.2	126	8.2	4.3	459	805	805	1
10074	10074 (2019-03-24)60sec.agd	60	0	0		3/25/2019	Monday	1	0	0	0	0	0	894	7	0	0	99.22%	0.78%	0.00%	0.00%	7	0.78%	0.4	172061	167016	183125	191	185.4	203.2	3203	2877	2079	191	185.4	203.2	301718.6	354.6	3657.3	334.9	3009	3.3	50	3.3	0.3	100	901	901	1
10074	10074 (2019-03-24)60sec.agd	60	0	0		3/26/2019	Tuesday	2	0	0	0	0	0	921	2	0	0	99.78%	0.22%	0.00%	0.00%	2	0.22%	0.1	124739	153937	166306	135.1	166.8	180.2	1861	1871	2268	135.1	166.8	180.2	258677.6	293.9	3033.3	280.3	3008	3.3	52	3.3	0	0	923	923	1
10074	10074 (2019-03-24)60sec.agd	60	0	0		3/27/2019	Wednesday	3	0	0	0	0	0	951	2	0	0	99.79%	0.21%	0.00%	0.00%	2	0.21%	0.1	143074	125545	128361	150.1	131.7	134.7	2035	1972	2803	150.1	131.7	134.7	229582.8	256.3	3561.8	240.9	2480	2.6	32	2.6	0.2	85	953	953	1
10074	10074 (2019-03-24)60sec.agd	60	0	0		3/28/2019	Thursday	4	0	0	0	0	0	874	13	0	0	98.53%	1.47%	0.00%	0.00%	13	1.47%	0.8	213492	214273	227414	240.7	241.6	256.4	2768	2575	3586	240.7	241.6	256.4	378429.5	445.7	4540.7	426.6	3927	4.4	59	4.4	0	0	887	887	1
10074	10074 (2019-03-24)60sec.agd	60	0	0		3/29/2019	Friday	5	0	0	0	0	0	951	4	0	0	99.58%	0.42%	0.00%	0.00%	4	0.42%	0.2	122967	155152	179639	128.8	162.5	188.1	2757	2779	3384	128.8	162.5	188.1	267326	294.3	5174.5	279.9	2586	2.7	64	2.7	0.2	103	955	955	1
10074	10074 (2019-03-24)60sec.agd	60	0	0		3/30/2019	Saturday	6	0	0	0	0	0	1012	4	0	0	99.61%	0.39%	0.00%	0.00%	4	0.39%	0.2	247102	250827	241851	243.2	246.9	238	3120	2193	2252	243.2	246.9	238	427159.8	447.8	3388.6	420.4	6075	6	91	6	1.6	175	1016	1016	1
10076	10076 (2019-03-24)60sec.agd	60	0	0		3/25/2019	Monday	1	0	0	0	0	0	627	25	0	0	96.17%	3.83%	0.00%	0.00%	25	3.83%	2.3	156319	185834	320437	239.8	285	491.5	2058	1968	2468	239.8	285	491.5	402056.9	663.4	3285.5	616.7	7681	11.8	122	11.8	0.2	89	652	652	1
10076	10076 (2019-03-24)60sec.agd	60	0	0		3/26/2019	Tuesday	2	0	0	0	0	0	688	4	0	0	99.42%	0.58%	0.00%	0.00%	4	0.58%	0.3	90345	111878	292395	130.6	161.7	422.5	1777	1939	2771	130.6	161.7	422.5	325843.1	497.9	3133	470.9	2552	3.7	76	3.7	15.8	467	692	692	1
10076	10076 (2019-03-24)60sec.agd	60	0	0		3/27/2019	Wednesday	3	0	0	0	0	0	645	7	0	0	98.93%	1.07%	0.00%	0.00%	7	1.07%	0.5	167699	206338	333472	257.2	316.5	511.5	2016	2286	2626	257.2	316.5	511.5	426499.6	686.2	3621.6	654.1	9182	14.1	123	14.1	0.1	41	652	652	1
10076	10076 (2019-03-24)60sec.agd	60	0	0		3/28/2019	Thursday	4	1	1	1	11	21668	664	21	0	0	96.93%	3.07%	0.00%	0.00%	21	3.07%	1.8	166598	202089	325660	243.2	295	475.4	2314	1512	1874	243.2	295	475.4	417910.6	644.8	3169.9	610.1	8967	13.1	128	13.1	2.9	479	685	685	1
10076	10076 (2019-03-24)60sec.agd	60	0	0		3/29/2019	Friday	5	0	0	0	0	0	647	4	0	0	99.39%	0.61%	0.00%	0.00%	4	0.61%	0.3	80585	231648	250524	123.8	355.8	384.8	2073	2326	2722	123.8	355.8	384.8	350595.2	569.4	3824.6	538.5	3645	5.6	119	5.6	6.5	362	651	651	1
10076	10076 (2019-03-24)60sec.agd	60	0	0		3/30/2019	Saturday	6	0	0	0	0	0	622	13	0	0	97.95%	2.05%	0.00%	0.00%	13	2.05%	1	135715	185313	280491	213.7	291.8	441.7	2520	1861	2689	213.7	291.8	441.7	362539.2	608.9	3742	570.9	7893	12.4	126	12.4	98.5	1323	635	635	1
10078	10078 (2019-03-24)60sec.agd	60	0	0		3/25/2019	Monday	1	0	0	0	0	0	1192	31	0	0	97.47%	2.53%	0.00%	0.00%	31	2.53%	1.4	373551	635758	829712	305.4	519.8	678.4	2782	2822	2377	305.4	519.8	678.4	1110022.8	941.4	3995.3	907.6	14601	11.9	118	11.9	0.3	152	1223	1223	1
10078	10078 (2019-03-24)60sec.agd	60	0	0		3/26/2019	Tuesday	2	0	0	0	0	0	1074	30	0	0	97.28%	2.72%	0.00%	0.00%	30	2.72%	1.4	310958	668606	745574	281.7	605.6	675.3	2182	3372	2986	281.7	605.6	675.3	1048622.6	993.9	3995.4	949.8	14700	13.3	124	13.3	3	740	1104	1104	1
10078	10078 (2019-03-24)60sec.agd	60	0	0		3/27/2019	Wednesday	3	0	0	0	0	0	1053	27	0	0	97.50%	2.50%	0.00%	0.00%	27	2.50%	1.4	287629	740152	715102	266.3	685.3	662.1	2535	2970	3455	266.3	685.3	662.1	1068609.5	1027.3	4221.3	989.5	12917	12	122	12	2.8	484	1080	1080	1
10078	10078 (2019-03-24)60sec.agd	60	0	0		3/28/2019	Thursday	4	0	0	0	0	0	1064	23	0	0	97.88%	2.12%	0.00%	0.00%	23	2.12%	1.2	300273	588172	773270	276.2	541.1	711.4	2581	2639	2688	276.2	541.1	711.4	1016885.8	969.8	4029.9	935.5	13342	12.3	116	12.3	0.1	37	1087	1087	1
10078	10078 (2019-03-24)60sec.agd	60	0	0		3/29/2019	Friday	5	0	0	0	0	0	1135	42	0	0	96.43%	3.57%	0.00%	0.00%	42	3.57%	2	366741	701423	801108	311.6	595.9	680.6	2182	3206	2842	311.6	595.9	680.6	1126173.7	993.6	3922.8	956.8	16429	14	118	14	0.5	196	1177	1177	1
10078	10078 (2019-03-24)60sec.agd	60	0	0		3/30/2019	Saturday	6	2	2	2	40	95061	890	109	0	0	89.09%	10.91%	0.00%	0.00%	109	10.91%	5.5	420649	631243	683290	421.1	631.9	684	3187	3724	3323	421.1	631.9	684	1020930.2	1090.7	4744.6	1022	12158	12.2	127	12.2	31.5	2709	999	999	1
10083	10083 (2019-03-24)60sec.agd	60	0	0		3/25/2019	Monday	1	1	1	1	13	25793	807	48	0	0	94.39%	5.61%	0.00%	0.00%	48	5.61%	3	263823	466406	204997	308.6	545.5	239.8	3363	3787	2483	308.6	545.5	239.8	573725.5	720.1	5241.8	671	9775	11.4	125	11.4	0	0	855	855	1
10083	10083 (2019-03-24)60sec.agd	60	0	0		3/26/2019	Tuesday	2	1	1	1	13	15115	741	73	0	0	91.03%	8.97%	0.00%	0.00%	73	8.97%	5.2	250187	431105	344185	307.4	529.6	422.8	3791	3621	2640	307.4	529.6	422.8	605729.6	794.5	4683.5	744.1	7156	8.8	127	8.8	45.2	1376	814	814	1
10083	10083 (2019-03-24)60sec.agd	60	0	0		3/27/2019	Wednesday	3	0	0	0	0	0	667	25	0	0	96.39%	3.61%	0.00%	0.00%	25	3.61%	1.9	158178	292551	262856	228.6	422.8	379.8	2478	2667	2466	228.6	422.8	379.8	423909.9	647.1	3659.4	612.6	6079	8.8	101	8.8	0	29	692	692	1
10083	10083 (2019-03-24)60sec.agd	60	0	0		3/28/2019	Thursday	4	1	1	1	10	12088	797	44	1	0	94.66%	5.23%	0.12%	0.00%	45	5.34%	3	210713	401950	325787	250.3	477.4	386.9	4044	4407	3598	250.3	477.4	386.9	558660	713.5	6752.4	663.5	6393	7.6	124	7.6	1.8	163	842	842	1
10083	10083 (2019-03-24)60sec.agd	60	0	0		3/29/2019	Friday	5	0	0	0	0	0	921	25	0	0	97.36%	2.64%	0.00%	0.00%	25	2.64%	1.5	230797	256481	268559	244	271.1	283.9	3823	3140	2845	244	271.1	283.9	437234.1	508.9	4654.4	462.2	7033	7.4	130	7.4	0.1	48	946	946	1
10083	10083 (2019-03-24)60sec.agd	60	0	0		3/30/2019	Saturday	6	0	0	0	0	0	649	25	0	0	96.29%	3.71%	0.00%	0.00%	25	3.71%	1.8	216098	310679	453592	320.6	460.9	673	2877	2391	2915	320.6	460.9	673	590733	933.6	4660.1	876.5	4058	6	91	6	3.7	199	674	674	1
10084	10084 (2019-03-24)60sec.agd	60	0	0		3/25/2019	Monday	1	0	0	0	0	0	797	26	0	0	96.84%	3.16%	0.00%	0.00%	26	3.16%	1.6	170590	319562	588154	207.3	388.3	714.6	2327	2121	2665	207.3	388.3	714.6	690757.5	877.3	3424.6	839.3	4926	6	94	6	8.1	603	823	823	1
10084	10084 (2019-03-24)60sec.agd	60	0	0		3/26/2019	Tuesday	2	0	0	0	0	0	899	9	0	0	99.01%	0.99%	0.00%	0.00%	9	0.99%	0.6	213383	380936	610879	235	419.5	672.8	1946	1957	2827	235	419.5	672.8	750877.9	869.9	3558.4	827	4798	5.3	56	5.3	0.4	54	908	908	1
10084	10084 (2019-03-24)60sec.agd	60	0	0		3/27/2019	Wednesday	3	0	0	0	0	0	886	30	0	0	96.72%	3.28%	0.00%	0.00%	30	3.28%	1.8	250898	340193	456217	273.9	371.4	498.1	3543	2979	3046	273.9	371.4	498.1	621944.6	715.6	4925.8	679	6194	6.8	114	6.8	3.4	468	916	916	1
10084	10084 (2019-03-24)60sec.agd	60	0	0		3/28/2019	Thursday	4	0	0	0	0	0	858	31	0	0	96.51%	3.49%	0.00%	0.00%	31	3.49%	1.9	224339	390576	522951	252.3	439.3	588.2	3716	2792	3144	252.3	439.3	588.2	690185	828.3	4209.6	776.4	6515	7.3	108	7.3	0.5	78	889	889	1
10084	10084 (2019-03-24)60sec.agd	60	0	0		3/29/2019	Friday	5	0	0	0	0	0	713	19	0	0	97.40%	2.60%	0.00%	0.00%	19	2.60%	1.4	195131	258180	443982	266.6	352.7	606.5	2623	1862	2815	266.6	352.7	606.5	549411.5	795.3	3601	750.6	6036	8.2	96	8.2	22.1	1191	732	732	1
10084	10084 (2019-03-24)60sec.agd	60	0	0		3/30/2019	Saturday	6	0	0	0	0	0	928	5	0	0	99.46%	0.54%	0.00%	0.00%	5	0.54%	0.3	161726	318067	450975	173.3	340.9	483.4	2136	2029	2624	173.3	340.9	483.4	575065.5	652.5	3500.8	616.4	2854	3.1	67	3.1	1	293	933	933	1
10086	10086 (2019-05-05)60sec.agd	60	0	0		5/5/2019	Sunday	7	0	0	0	0	0	618	16	0	0	97.48%	2.52%	0.00%	0.00%	16	2.52%	1.3	203200	247900	323000	320.5	391	509.5	2925	2080	3040	320.5	391	509.5	455053.5	759.0	4244.9	717.8	7925	12.5	120	12.5	4.2	994	634	634	1
10086	10086 (2019-05-05)60sec.agd	60	0	0		5/6/2019	Monday	1	0	0	0	0	0	1000	17	0	0	98.33%	1.67%	0.00%	0.00%	17	1.67%	0.9	271943	544482	714456	267.4	535.4	702.5	2475	2481	3635	267.4	535.4	702.5	938542	957.4	4246.4	922.9	9505	9.3	103	9.3	0.3	276	1017	1017	1
10086	10086 (2019-05-05)60sec.agd	60	0	0		5/7/2019	Tuesday	2	0	0	0	0	0	978	30	0	0	97.02%	2.98%	0.00%	0.00%	30	2.98%	1.7	292049	460355	596279	289.7	456.7	591.5	3294	2133	3374	289.7	456.7	591.5	807940.6	849.6	5078.1	801.5	9490	9.4	127	9.4	0	0	1008	1008	1
10086	10086 (2019-05-05)60sec.agd	60	0	0		5/8/2019	Wednesday	3	0	0	0	0	0	982	31	0	0	96.94%	3.06%	0.00%	0.00%	31	3.06%	1.7	285974	441312	599830	282.3	435.6	592.1	3299	2041	2997	282.3	435.6	592.1	797705.1	825.3	4638	787.5	9006	8.9	101	8.9	0	30	1013	1013	1
10086	10086 (2019-05-05)60sec.agd	60	0	0		5/9/2019	Thursday	4	0	0	0	0	0	976	22	0	0	97.80%	2.20%	0.00%	0.00%	22	2.20%	1.2	299398	517412	644310	300	518.4	645.6	4063	2588	2849	300	518.4	645.6	878913.9	924.1	4518.2	880.7	11102	11.1	135	11.1	0	0	998	998	1
10086	10086 (2019-05-05)60sec.agd	60	0	0		5/10/2019	Friday	5	0	0	0	0	0	923	34	0	0	96.45%	3.55%	0.00%	0.00%	34	3.55%	2	322626	557878	688081	337.1	582.9	719	3999	2845	4307	337.1	582.9	719	942746.4	1030.2	5150.7	985.1	11163	11.7	141	11.7	0	0	957	957	1
10086	10086 (2019-05-05)60sec.agd	60	0	0		5/11/2019	Saturday	6	0	0	0	0	0	797	45	0	0	94.66%	5.34%	0.00%	0.00%	45	5.34%	3	235673	333755	470317	279.9	396.4	558.6	3500	2568	3391	279.9	396.4	558.6	623002.6	772.3	4244.3	739.9	7402	8.8	117	8.8	1.9	296	842	842	1
10087	10087 (2019-05-05)60sec.agd	60	0	0		5/5/2019	Sunday	7	0	0	0	0	0	751	19	0	0	97.53%	2.47%	0.00%	0.00%	19	2.47%	1.4	159015	201726	102309	206.5	262	132.9	4040	2344	2674	206.5	262	132.9	276489.2	394.6	5044.5	359.1	3784	4.9	123	4.9	0	25	770	770	1
10087	10087 (2019-05-05)60sec.agd	60	0	0		5/6/2019	Monday	1	0	0	0	0	0	914	28	0	0	97.03%	2.97%	0.00%	0.00%	28	2.97%	1.6	186846	218731	176346	198.4	232.2	187.2	3315	2710	2601	198.4	232.2	187.2	337420.5	384.5	4330.3	358.2	4932	5.2	125	5.2	0	0	942	942	1
10087	10087 (2019-05-05)60sec.agd	60	0	0		5/7/2019	Tuesday	2	0	0	0	0	0	1074	16	0	0	98.53%	1.47%	0.00%	0.00%	16	1.47%	0.8	450764	482025	374523	413.5	442.2	343.6	3294	3168	2194	413.5	442.2	343.6	758817.3	798.1	4756.2	696.2	9009	8.3	127	8.3	0	0	1090	1090	1
10087	10087 (2019-05-05)60sec.agd	60	0	0		5/8/2019	Wednesday	3	0	0	0	0	0	1065	8	1	0	99.16%	0.74%	0.09%	0.00%	9	0.84%	0.5	151033	233558	250975	140.6	217.5	233.7	2689	3991	3933	140.6	217.5	233.7	374631.5	414.8	6215.1	348.8	4237	3.9	63	3.9	0	0	1074	1074	1
10087	10087 (2019-05-05)60sec.agd	60	0	0		5/9/2019	Thursday	4	0	0	0	0	0	1121	7	0	0	99.38%	0.62%	0.00%	0.00%	7	0.62%	0.4	128075	287777	328076	113.5	255.1	290.8	2929	2605	3041	113.5	255.1	290.8	454810.6	446.3	4032.2	403.2	5047	4.5	129	4.5	0	46	1128	1128	1
10087	10087 (2019-05-05)60sec.agd	60	0	0		5/10/2019	Friday	5	0	0	0	0	0	999	7	0	0	99.30%	0.70%	0.00%	0.00%	7	0.70%	0.4	169496	287206	221195	168.5	285.5	219.9	2334	2126	2587	168.5	285.5	219.9	400179.2	430.2	3734.7	397.8	4634	4.6	78	4.6	0.2	94	1006	1006	1
10087	10087 (2019-05-05)60sec.agd	60	0	0		5/11/2019	Saturday	6	0	0	0	0	0	1301	7	0	0	99.46%	0.54%	0.00%	0.00%	7	0.54%	0.3	182521	255177	170541	139.5	195.1	130.4	2479	2525	2070	139.5	195.1	130.4	357090.3	305.4	4010.6	273	4496	3.4	100	3.4	1.1	125	1308	1308	1
10088	10088 (2019-05-05)60sec.agd	60	0	0		5/5/2019	Sunday	7	0	0	0	0	0	722	18	0	0	97.57%	2.43%	0.00%	0.00%	18	2.43%	1.4	139150	233956	130028	188	316.2	175.7	3022	2703	1848	188	316.2	175.7	301671	434.8	4104.5	407.7	4890	6.6	106	6.6	29.1	1151	740	740	1
10088	10088 (2019-05-05)60sec.agd	60	0	0		5/6/2019	Monday	1	0	0	0	0	0	764	2	0	0	99.74%	0.26%	0.00%	0.00%	2	0.26%	0.2	128905	205597	193890	168.3	268.4	253.1	2045	1782	2301	168.3	268.4	253.1	310612.2	427.6	3449.3	405.5	3191	4.2	84	4.2	2.1	310	766	766	1
10088	10088 (2019-05-05)60sec.agd	60	0	0		5/7/2019	Tuesday	2	0	0	0	0	0	732	24	0	0	96.83%	3.17%	0.00%	0.00%	24	3.17%	1.7	186507	259652	247363	246.7	343.5	327.2	2691	2563	3574	246.7	343.5	327.2	404218.4	561.8	5156	534.7	5554	7.3	95	7.3	0	27	756	756	1
10088	10088 (2019-05-05)60sec.agd	60	0	0		5/8/2019	Wednesday	3	0	0	0	0	0	920	13	0	0	98.61%	1.39%	0.00%	0.00%	13	1.39%	0.8	171488	314680	258370	183.8	337.3	276.9	2473	2216	2234	183.8	337.3	276.9	441799.4	496.5	3565.9	473.5	5463	5.9	108	5.9	0.2	45	933	933	1
10088	10088 (2019-05-05)60sec.agd	60	0	0		5/9/2019	Thursday	4	0	0	0	0	0	972	18	0	0	98.18%	1.82%	0.00%	0.00%	18	1.82%	1	192383	306621	208166	194.3	309.7	210.3	2333	2530	3316	194.3	309.7	210.3	417565.3	448.0	4441.6	421.8	7376	7.5	111	7.5	0	0	990	990	1
10088	10088 (2019-05-05)60sec.agd	60	0	0		5/10/2019	Friday	5	0	0	0	0	0	883	3	0	0	99.66%	0.34%	0.00%	0.00%	3	0.34%	0.2	129332	205881	225206	146	232.4	254.2	2931	2043	3044	146	232.4	254.2	331408.4	390.7	4693.7	374.1	2521	2.8	30	2.8	0	0	886	886	1
10088	10088 (2019-05-05)60sec.agd	60	0	0		5/11/2019	Saturday	6	0	0	0	0	0	855	16	0	0	98.16%	1.84%	0.00%	0.00%	16	1.84%	1	347433	254207	274075	398.9	291.9	314.7	4495	3022	3000	398.9	291.9	314.7	510341.1	616.2	5302.1	585.9	5370	6.2	78	6.2	12.6	809	871	871	1
10088	10088 (2019-05-05)60sec.agd	60	0	0		5/12/2019	Sunday	7	0	0	0	0	0	941	5	0	0	99.47%	0.53%	0.00%	0.00%	5	0.53%	0.3	187817	298366	248074	198.5	315.4	262.2	2166	2060	2652	198.5	315.4	262.2	431089.6	483.7	3996	455.7	5085	5.4	90	5.4	3.3	759	946	946	1
10088	10088 (2019-05-05)60sec.agd	60	0	0		5/13/2019	Monday	1	0	0	0	0	0	719	12	0	0	98.36%	1.64%	0.00%	0.00%	12	1.64%	0.9	169455	185703	270580	231.8	254	370.2	3448	1688	4023	231.8	254	370.2	369342.8	528.7	5436.9	505.3	2849	3.9	52	3.9	0.2	69	731	731	1
10088	10088 (2019-05-05)60sec.agd	60	0	0		5/14/2019	Tuesday	2	0	0	0	0	0	607	20	0	0	96.81%	3.19%	0.00%	0.00%	20	3.19%	1.5	184637	281261	169001	294.5	448.6	269.5	3186	2476	2249	294.5	448.6	269.5	376510.2	634.6	4389.4	600.5	7985	12.7	114	12.7	0.1	26	627	627	1
10088	10088 (2019-05-05)60sec.agd	60	0	0		5/15/2019	Wednesday	3	1	1	1	10	20320	924	32	0	0	96.65%	3.35%	0.00%	0.00%	32	3.35%	1.9	203027	325189	209508	212.4	340.2	219.2	2947	2200	3354	212.4	340.2	219.2	436876.9	483.1	4977.4	457	7053	7.4	109	7.4	0	0	956	956	1
10088	10088 (2019-05-05)60sec.agd	60	0	0		5/16/2019	Thursday	4	0	0	0	0	0	906	5	0	0	99.45%	0.55%	0.00%	0.00%	5	0.55%	0.3	142868	237857	188590	156.8	261.1	207	2363	2264	2402	156.8	261.1	207	335489.8	389.2	3607.3	368.3	4274	4.7	109	4.7	0	0	911	911	1
10088	10088 (2019-05-05)60sec.agd	60	0	0		5/17/2019	Friday	5	0	0	0	0	0	863	2	0	0	99.77%	0.23%	0.00%	0.00%	2	0.23%	0.1	124850	200826	195245	144.3	232.2	225.7	1671	1816	2183	144.3	232.2	225.7	306658.1	371.9	3262.5	354.5	2660	3.1	40	3.1	3.1	418	865	865	1
10088	10088 (2019-05-05)60sec.agd	60	0	0		5/18/2019	Saturday	6	0	0	0	0	0	849	7	0	0	99.18%	0.82%	0.00%	0.00%	7	0.82%	0.4	159536	266440	193902	186.4	311.3	226.5	3785	2793	3751	186.4	311.3	226.5	366114.7	454.8	5876	427.7	5029	5.9	98	5.9	13	480	856	856	1
10089	10089 (2019-03-17)60sec.agd	60	0	0		3/17/2019	Sunday	7	0	0	0	0	0	653	17	0	0	97.46%	2.54%	0.00%	0.00%	17	2.54%	1.4	117889	115427	202240	176	172.3	301.9	2811	1840	3235	176	172.3	301.9	261002.3	411.3	3817.7	389.6	2852	4.3	112	4.3	24.2	1770	670	670	1
10089	10089 (2019-03-17)60sec.agd	60	0	0		3/18/2019	Monday	1	1	1	1	22	18562	770	97	0	0	88.81%	11.19%	0.00%	0.00%	97	11.19%	6.5	368902	411256	706073	425.5	474.3	814.4	3431	2598	3353	425.5	474.3	814.4	896526.2	1071.4	4633.1	1034.1	13054	15.1	124	15.1	78	1908	867	867	1
10089	10089 (2019-03-17)60sec.agd	60	0	0		3/19/2019	Tuesday	2	4	4	4	53	96751	628	130	3	0	82.52%	17.08%	0.39%	0.00%	133	17.48%	10.2	342316	293081	768268	449.8	385.1	1009.6	5132	2445	5593	449.8	385.1	1009.6	890680.9	1205.6	7188.4	1170.4	8938	11.7	106	11.7	53.6	3067	761	761	1
10089	10089 (2019-03-17)60sec.agd	60	0	0		3/20/2019	Wednesday	3	0	0	0	0	0	665	43	0	0	93.93%	6.07%	0.00%	0.00%	43	6.07%	3.3	292941	239010	480127	413.8	337.6	678.1	4007	1738	3535	413.8	337.6	678.1	611115.5	893.7	4699.3	863.2	9227	13	127	13	20.9	1432	708	708	1
10089	10089 (2019-03-17)60sec.agd	60	0	0		3/21/2019	Thursday	4	1	1	1	12	23537	819	63	0	0	92.86%	7.14%	0.00%	0.00%	63	7.14%	3.9	257419	260853	548634	291.9	295.8	622	3305	1832	3634	291.9	295.8	622	659778.8	781.9	4626.8	748	9554	10.8	124	10.8	24.1	1382	882	882	1
10089	10089 (2019-03-17)60sec.agd	60	0	0		3/22/2019	Friday	5	0	0	0	0	0	729	58	0	0	92.63%	7.37%	0.00%	0.00%	58	7.37%	3.9	220741	280043	457897	280.5	355.8	581.8	3034	2402	3233	280.5	355.8	581.8	580362.2	767.5	4950.8	737.4	8098	10.3	113	10.3	42.6	919	787	787	1
10089	10089 (2019-03-17)60sec.agd	60	0	0		3/23/2019	Saturday	6	3	3	3	32	53273	716	141	0	0	83.55%	16.45%	0.00%	0.00%	141	16.45%	9.4	463033	445172	871802	540.3	519.5	1017.3	3470	2181	4183	540.3	519.5	1017.3	1082874.1	1322.2	5178	1263.6	16463	19.2	123	19.2	100.8	3331	857	857	1
10090	10090 (2019-03-17)60sec.agd	60	0	0		3/17/2019	Sunday	7	0	0	0	0	0	630	17	0	0	97.37%	2.63%	0.00%	0.00%	17	2.63%	1.4	125304	242120	318855	193.7	374.2	492.8	3077	2554	3589	193.7	374.2	492.8	419513.6	681.5	4825.4	648.4	3746	5.8	106	5.8	0.7	125	647	647	1
10090	10090 (2019-03-17)60sec.agd	60	0	0		3/18/2019	Monday	1	6	6	6	118	223687	590	206	0	0	74.12%	25.88%	0.00%	0.00%	206	25.88%	14.7	558536	468542	939152	701.7	588.6	1179.8	3471	2728	4143	701.7	588.6	1179.8	1188907.3	1548.4	4949.4	1493.6	10627	13.4	75	13.4	5.3	365	796	796	1
10090	10090 (2019-03-17)60sec.agd	60	0	0		3/19/2019	Tuesday	2	2	2	2	33	67829	700	99	0	0	87.61%	12.39%	0.00%	0.00%	99	12.39%	7.1	449996	409279	665385	563.2	512.2	832.8	4105	3197	3581	563.2	512.2	832.8	901522.5	1206.7	4543	1128.3	11180	14	121	14	4.1	363	799	799	1
10090	10090 (2019-03-17)60sec.agd	60	0	0		3/20/2019	Wednesday	3	4	4	4	70	126434	751	170	1	0	81.45%	18.44%	0.11%	0.00%	171	18.55%	10.7	576442	477010	924244	625.2	517.4	1002.4	3421	3103	4550	625.2	517.4	1002.4	1189138.7	1341.5	6177.4	1289.7	14454	15.7	124	15.7	4.7	344	922	922	1
10090	10090 (2019-03-17)60sec.agd	60	0	0		3/21/2019	Thursday	4	1	1	1	18	46149	702	68	1	0	91.05%	8.82%	0.13%	0.00%	69	8.95%	4.9	201037	333411	574233	260.7	432.4	744.8	3747	3842	3966	260.7	432.4	744.8	693774	942.8	6673.1	899.8	6638	8.6	132	8.6	0	0	771	771	1
10090	10090 (2019-03-17)60sec.agd	60	0	0		3/22/2019	Friday	5	2	2	2	40	55845	649	100	0	0	86.65%	13.35%	0.00%	0.00%	100	13.35%	7.7	236795	416178	755857	316.1	555.6	1009.2	2936	2226	3787	316.1	555.6	1009.2	894760.2	1229.2	4846.6	1194.6	6871	9.2	107	9.2	26.5	1384	749	749	1
10090	10090 (2019-03-17)60sec.agd	60	0	0		3/23/2019	Saturday	6	5	5	5	61	90445	590	158	0	0	78.88%	21.12%	0.00%	0.00%	158	21.12%	10.5	390794	500356	721683	522.5	668.9	964.8	3411	3550	3710	522.5	668.9	964.8	961198.4	1340.0	5928.9	1285	11363	15.2	111	15.2	12.1	516	748	748	1
10092	10092 (2019-03-17)60sec.agd	60	0	0		3/18/2019	Monday	1	1	1	1	15	30829	705	44	1	0	94.00%	5.87%	0.13%	0.00%	45	6.00%	3.2	180295	314889	389940	240.4	419.9	519.9	8843	2672	3113	240.4	419.9	519.9	532648.6	743.0	8902	710.2	5934	7.9	118	7.9	4.4	431	750	750	1
10092	10092 (2019-03-17)60sec.agd	60	0	0		3/19/2019	Tuesday	2	1	1	1	12	26057	707	58	2	0	92.18%	7.56%	0.26%	0.00%	60	7.82%	4.3	240050	324626	431737	313	423.2	562.9	7091	2588	3259	313	423.2	562.9	591103.1	817.3	7232.3	770.7	8016	10.5	117	10.5	5.7	315	767	767	1
10092	10092 (2019-03-17)60sec.agd	60	0	0		3/20/2019	Wednesday	3	0	0	0	0	0	621	12	0	0	98.10%	1.90%	0.00%	0.00%	12	1.90%	1.1	114089	244312	291788	180.2	386	461	2875	2844	3731	180.2	386	461	397297	667.0	4944.7	627.6	3813	6	116	6	4.4	538	633	633	1
10093	10093 (2019-03-17)60sec.agd	60	0	0		3/18/2019	Monday	1	0	0	0	0	0	1147	50	0	0	95.82%	4.18%	0.00%	0.00%	50	4.18%	2.4	345543	483852	482022	288.7	404.2	402.7	4148	2459	2882	288.7	404.2	402.7	765413.6	688.8	4669.2	639.4	11890	9.9	124	9.9	4.8	651	1197	1197	1
10093	10093 (2019-03-17)60sec.agd	60	0	0		3/19/2019	Tuesday	2	0	0	0	0	0	954	54	0	0	94.64%	5.36%	0.00%	0.00%	54	5.36%	2.8	374563	444576	607390	371.6	441	602.6	4287	2746	3144	371.6	441	602.6	840754.3	882.3	5458.1	834.1	10681	10.6	125	10.6	6.9	441	1008	1008	1
10093	10093 (2019-03-17)60sec.agd	60	0	0		3/20/2019	Wednesday	3	0	0	0	0	0	942	14	0	0	98.54%	1.46%	0.00%	0.00%	14	1.46%	0.8	235801	356282	458043	246.7	372.7	479.1	5379	2678	2486	246.7	372.7	479.1	626372.4	695.3	6130.8	655.2	8734	9.1	118	9.1	1	169	956	956	1
10093	10093 (2019-03-17)60sec.agd	60	0	0		3/21/2019	Thursday	4	0	0	0	0	0	1023	20	1	0	97.99%	1.92%	0.10%	0.00%	21	2.01%	1.1	271850	388510	386089	260.4	372.1	369.8	7093	3848	2286	260.4	372.1	369.8	611479.5	631.0	8321.7	585.7	9995	9.6	134	9.6	0.9	151	1044	1044	1
10093	10093 (2019-03-17)60sec.agd	60	0	0		3/22/2019	Friday	5	0	0	0	0	0	1100	17	0	0	98.48%	1.52%	0.00%	0.00%	17	1.52%	0.9	274924	456545	368875	246.1	408.7	330.2	3915	2192	2292	246.1	408.7	330.2	648139.9	614.9	4041.4	580.3	10572	9.5	122	9.5	1.7	211	1117	1117	1
10093	10093 (2019-03-17)60sec.agd	60	0	0		3/23/2019	Saturday	6	2	2	2	31	62246	853	56	0	0	93.84%	6.16%	0.00%	0.00%	56	6.16%	3.5	247486	255991	278955	272.3	281.6	306.9	4688	2762	4048	272.3	281.6	306.9	452323.6	538.7	5478.8	497.6	7930	8.7	126	8.7	0.8	120	909	909	1
10094	10094 (2019-03-24)60sec.agd	60	0	0		3/24/2019	Sunday	7	0	0	0	0	0	752	6	0	0	99.21%	0.79%	0.00%	0.00%	6	0.79%	0.4	93332	178853	145571	123.1	236	192	1906	2894	2125	123.1	236	192	248777.4	352.8	3517.9	328.2	3002	4	97	4	7.9	413	758	758	1
10094	10094 (2019-03-24)60sec.agd	60	0	0		3/25/2019	Monday	1	0	0	0	0	0	742	7	0	0	99.07%	0.93%	0.00%	0.00%	7	0.93%	0.5	114124	272071	243310	152.4	363.2	324.8	2188	2407	2180	152.4	363.2	324.8	382422.1	538.2	3312.9	510.6	5148	6.9	106	6.9	2.7	224	749	749	1
10094	10094 (2019-03-24)60sec.agd	60	0	0		3/26/2019	Tuesday	2	0	0	0	0	0	693	9	0	0	98.72%	1.28%	0.00%	0.00%	9	1.28%	0.7	91314	194936	103365	130.1	277.7	147.2	2386	2787	1632	130.1	277.7	147.2	238794.1	364.2	3320.7	340.2	4063	5.8	116	5.8	3.6	341	702	702	1
10094	10094 (2019-03-24)60sec.agd	60	0	0		3/28/2019	Thursday	4	0	0	0	0	0	734	5	0	0	99.32%	0.68%	0.00%	0.00%	5	0.68%	0.4	120256	261689	212417	162.7	354.1	287.4	2335	2539	2533	162.7	354.1	287.4	357859.8	514.8	3660.3	484.2	5282	7.1	113	7.1	0.4	91	739	739	1
10094	10094 (2019-03-24)60sec.agd	60	0	0		3/29/2019	Friday	5	0	0	0	0	0	788	2	0	0	99.75%	0.25%	0.00%	0.00%	2	0.25%	0.1	115166	323307	215237	145.8	409.2	272.5	1610	2618	2117	145.8	409.2	272.5	405114.3	533.1	3732	512.8	5417	6.9	90	6.9	0	0	790	790	1
10094	10094 (2019-03-24)60sec.agd	60	0	0		3/30/2019	Saturday	6	0	0	0	0	0	676	1	0	0	99.85%	0.15%	0.00%	0.00%	1	0.15%	0.1	113544	246048	293141	167.7	363.4	433	1773	1789	2261	167.7	363.4	433	399203.6	613.4	2900.9	589.7	4743	7	103	7	5.7	1142	677	677	1
10097	10097 (2019-03-17)60sec.agd	60	0	0		3/18/2019	Monday	1	1	1	1	23	96729	754	50	7	0	92.97%	6.17%	0.86%	0.00%	57	7.03%	3.8	308119	317300	439337	379.9	391.2	541.7	5017	3158	4419	379.9	391.2	541.7	623404.9	807.8	6515.9	768.7	7247	8.9	130	8.9	0.4	63	811	811	1
10097	10097 (2019-03-17)60sec.agd	60	0	0		3/19/2019	Tuesday	2	1	1	1	10	17870	655	44	0	0	93.71%	6.29%	0.00%	0.00%	44	6.29%	3.1	197517	251238	369640	282.6	359.4	528.8	2920	2877	4163	282.6	359.4	528.8	488638.1	728.0	5355.5	699.1	4392	6.3	71	6.3	1.8	405	699	699	1
10097	10097 (2019-03-17)60sec.agd	60	0	0		3/21/2019	Thursday	4	0	0	0	0	0	588	23	0	0	96.24%	3.76%	0.00%	0.00%	23	3.76%	2.1	129426	166756	273729	211.8	272.9	448	3282	3436	3273	211.8	272.9	448	345667.8	589.1	5681.9	565.7	3542	5.8	118	5.8	0	0	611	611	1
10098	10098 (2019-03-17)60sec.agd	60	0	0		3/18/2019	Monday	1	2	2	2	50	105553	951	89	1	0	91.35%	8.55%	0.10%	0.00%	90	8.65%	4.7	281860	481914	538782	270.8	462.9	517.6	3804	3955	4179	270.8	462.9	517.6	775868.7	806.1	6322.3	745.3	10596	10.2	136	10.2	12.4	911	1041	1041	1
10098	10098 (2019-03-17)60sec.agd	60	0	0		3/19/2019	Tuesday	2	4	4	4	80	173054	942	100	0	0	90.40%	9.60%	0.00%	0.00%	100	9.60%	5.6	308297	506825	423659	295.9	486.4	406.6	2805	3969	3256	295.9	486.4	406.6	728975.7	755.7	5810.8	699.6	10453	10	124	10	0.2	48	1042	1042	1
10098	10098 (2019-03-17)60sec.agd	60	0	0		3/20/2019	Wednesday	3	2	2	2	56	135644	891	79	0	0	91.86%	8.14%	0.00%	0.00%	79	8.14%	4.6	292688	490697	460588	301.7	505.9	474.8	3416	3936	2689	301.7	505.9	474.8	733887.7	824.7	5221.4	756.6	11226	11.6	132	11.6	3.4	103	970	970	1
10098	10098 (2019-03-17)60sec.agd	60	0	0		3/21/2019	Thursday	4	3	3	3	68	156386	987	84	0	0	92.16%	7.84%	0.00%	0.00%	84	7.84%	4.7	355971	608112	668904	332.4	567.8	624.6	3160	3820	3009	332.4	567.8	624.6	971569.9	962.9	5030	907.2	11917	11.1	128	11.1	0	20	1071	1071	1
10098	10098 (2019-03-17)60sec.agd	60	0	0		3/22/2019	Friday	5	0	0	0	0	0	1000	26	1	0	97.37%	2.53%	0.10%	0.00%	27	2.63%	1.5	126200	306504	412888	122.9	298.4	402	4137	2877	4169	122.9	298.4	402	529478.7	541.1	6539.2	515.6	3987	3.9	75	3.9	0	29	1027	1027	1
10098	10098 (2019-03-17)60sec.agd	60	0	0		3/23/2019	Saturday	6	0	0	0	0	0	687	13	0	0	98.14%	1.86%	0.00%	0.00%	13	1.86%	1	99758	191231	333801	142.5	273.2	476.9	3675	2960	3782	142.5	273.2	476.9	397421.8	590.0	6047.4	567.7	2893	4.1	79	4.1	0	32	700	700	1
10099	10099 (2019-03-17)60sec.agd	60	0	0		3/18/2019	Monday	1	5	5	5	97	153331	749	167	2	0	81.59%	18.19%	0.22%	0.00%	169	18.41%	10.6	470840	456978	884317	512.9	497.8	963.3	5734	3637	4213	512.9	497.8	963.3	1101152	1263.6	7024.7	1199.5	13247	14.4	125	14.4	0	0	918	918	1
10099	10099 (2019-03-17)60sec.agd	60	0	0		3/19/2019	Tuesday	2	0	0	0	0	0	839	80	1	0	91.20%	8.70%	0.11%	0.00%	81	8.80%	4.8	374689	327372	810695	407.3	355.8	881.2	4970	3280	4228	407.3	355.8	881.2	951204.8	1085.1	6475	1033.9	9432	10.3	118	10.3	0	0	920	920	1
10099	10099 (2019-03-17)60sec.agd	60	0	0		3/20/2019	Wednesday	3	0	0	0	0	0	833	65	0	0	92.76%	7.24%	0.00%	0.00%	65	7.24%	4.1	302952	671798	708775	337.4	748.1	789.3	4534	3071	3157	337.4	748.1	789.3	1022474.7	1220.5	5108	1138.6	10318	11.5	119	11.5	0.4	124	898	898	1
10099	10099 (2019-03-17)60sec.agd	60	0	0		3/21/2019	Thursday	4	7	7	7	134	209924	770	184	0	0	80.71%	19.29%	0.00%	0.00%	184	19.29%	9.2	467239	515962	997695	489.8	540.8	1045.8	4826	2002	3742	489.8	540.8	1045.8	1216521.4	1323.8	5461	1275.2	17414	18.3	117	18.3	0	0	954	954	1
10099	10099 (2019-03-17)60sec.agd	60	0	0		3/22/2019	Friday	5	0	0	0	0	0	1087	39	0	0	96.54%	3.46%	0.00%	0.00%	39	3.46%	2	267716	373608	686091	237.8	331.8	609.3	5195	3144	3591	237.8	331.8	609.3	825818.2	775.5	6077	733.4	8282	7.4	118	7.4	0.6	533	1126	1126	1
10099	10099 (2019-03-17)60sec.agd	60	0	0		3/23/2019	Saturday	6	0	0	0	0	0	843	35	1	0	95.90%	3.98%	0.11%	0.00%	36	4.10%	2.1	213449	411084	538869	242.8	467.7	613	3495	5128	6111	242.8	467.7	613	710584.5	845.6	8709.5	808.4	7609	8.7	102	8.7	0.3	66	879	879	1
10100	10100 (2019-03-24)60sec.agd	60	0	0		3/25/2019	Monday	1	1	1	1	38	113663	656	71	0	0	90.23%	9.77%	0.00%	0.00%	71	9.77%	4.7	361947	309340	448211	497.9	425.5	616.5	3890	2559	3565	497.9	425.5	616.5	653903.6	969.8	5402.5	899.5	8053	11.1	112	11.1	3.9	415	727	727	1
10100	10100 (2019-03-24)60sec.agd	60	0	0		3/26/2019	Tuesday	2	0	0	0	0	0	839	54	0	0	93.95%	6.05%	0.00%	0.00%	54	6.05%	3.4	291929	262393	506437	326.9	293.8	567.1	2869	2640	3512	326.9	293.8	567.1	640742.6	771.3	4194.4	717.5	4703	5.3	49	5.3	0	0	893	893	1
10100	10100 (2019-03-24)60sec.agd	60	0	0		3/28/2019	Thursday	4	4	4	4	77	188633	599	156	0	0	79.34%	20.66%	0.00%	0.00%	156	20.66%	11.1	648159	389906	853149	858.5	516.4	1130	3779	2841	3777	858.5	516.4	1130	1140175.4	1581.3	5199.4	1510.2	10664	14.1	116	14.1	1.1	239	755	755	1
10100	10100 (2019-03-24)60sec.agd	60	0	0		3/30/2019	Saturday	6	2	2	2	25	86873	702	34	0	0	95.38%	4.62%	0.00%	0.00%	34	4.62%	2.6	192339	215237	222616	261.3	292.4	302.5	3990	2331	2780	261.3	292.4	302.5	364525.9	548.9	4706.2	495.3	5970	8.1	114	8.1	9.8	892	736	736	1
10103	10103 (2019-03-31)60sec.agd	60	0	0		3/31/2019	Sunday	7	0	0	0	0	0	622	46	1	0	92.97%	6.88%	0.15%	0.00%	47	7.03%	3.9	243149	225113	490073	363.5	336.5	732.5	3606	3637	5150	363.5	336.5	732.5	591581.6	917.8	7263.2	884.3	10872	16.3	129	16.3	0	23	669	669	1
10103	10103 (2019-03-31)60sec.agd	60	0	0		4/1/2019	Monday	1	0	0	0	0	0	954	21	0	0	97.85%	2.15%	0.00%	0.00%	21	2.15%	1.2	172676	310796	289312	177.1	318.8	296.7	3177	2458	2464	177.1	318.8	296.7	458380.4	507.9	3791.3	470.1	5258	5.4	130	5.4	12.9	1050	975	975	1
10103	10103 (2019-03-31)60sec.agd	60	0	0		4/2/2019	Tuesday	2	0	0	0	0	0	1115	19	0	0	98.32%	1.68%	0.00%	0.00%	19	1.68%	1	225693	318165	491834	199	280.6	433.7	2148	2425	2928	199	280.6	433.7	627747.5	601.1	3424.5	553.6	5483	4.8	76	4.8	12.9	2077	1134	1134	1
10103	10103 (2019-03-31)60sec.agd	60	0	0		4/5/2019	Friday	5	0	0	0	0	0	1016	28	0	0	97.32%	2.68%	0.00%	0.00%	28	2.68%	1.5	254548	369711	603593	243.8	354.1	578.2	3858	2308	3286	243.8	354.1	578.2	752200.4	793.6	4065.3	720.5	4166	4	52	4	0.5	72	1044	1044	1
10103	10103 (2019-03-31)60sec.agd	60	0	0		4/6/2019	Saturday	6	0	0	0	0	0	1065	20	0	0	98.16%	1.84%	0.00%	0.00%	20	1.84%	1.1	137246	432480	686073	126.5	398.6	632.3	1732	2103	3148	126.5	398.6	632.3	822539.7	795.6	3883.4	758.1	4636	4.3	61	4.3	0.2	85	1085	1085	1
10103	10103 (2019-03-31)60sec.agd	60	0	0		4/11/2019	Thursday	4	0	0	0	0	0	815	24	0	0	97.14%	2.86%	0.00%	0.00%	24	2.86%	1.6	180849	293869	331303	215.6	350.3	394.9	3504	2623	2832	215.6	350.3	394.9	478358.7	627.7	4125.1	570.2	7369	8.8	131	8.8	45.8	880	839	839	1
10103	10103 (2019-03-31)60sec.agd	60	0	0		4/12/2019	Friday	5	0	0	0	0	0	941	20	1	0	97.82%	2.08%	0.10%	0.00%	21	2.18%	1.2	187391	245769	269850	194.8	255.5	280.5	3304	4597	4990	194.8	255.5	280.5	410288.7	455.8	7120.6	426.5	4792	5	111	5	49	1758	962	962	1
10103	10103 (2019-03-31)60sec.agd	60	0	0		4/16/2019	Tuesday	2	0	0	0	0	0	836	23	0	0	97.32%	2.68%	0.00%	0.00%	23	2.68%	1.4	159665	272775	362186	185.9	317.5	421.6	2061	2724	2587	185.9	317.5	421.6	480705.5	586.9	3972.7	559.6	5495	6.4	119	6.4	1.9	178	859	859	1
10105	10105 (2019-03-31)60sec.agd	60	0	0		4/1/2019	Monday	1	0	0	0	0	0	829	46	0	0	94.74%	5.26%	0.00%	0.00%	46	5.26%	2.9	249646	389570	424819	285.3	445.2	485.5	3677	2300	3621	285.3	445.2	485.5	628139.4	769.4	4386.5	717.9	7494	8.6	126	8.6	5.8	387	875	875	1
10105	10105 (2019-03-31)60sec.agd	60	0	0		4/2/2019	Tuesday	2	0	0	0	0	0	776	52	0	0	93.72%	6.28%	0.00%	0.00%	52	6.28%	3.5	239661	344336	351575	289.4	415.9	424.6	4278	2348	5306	289.4	415.9	424.6	547366.1	729.0	5612.3	661.1	9631	11.6	131	11.6	4	332	828	828	1
10105	10105 (2019-03-31)60sec.agd	60	0	0		4/3/2019	Wednesday	3	2	2	2	23	65530	742	43	0	0	94.52%	5.48%	0.00%	0.00%	43	5.48%	2.9	216087	384889	289174	275.3	490.3	368.4	3611	3970	3180	275.3	490.3	368.4	527688.1	740.6	5729.5	672.2	8150	10.4	125	10.4	4.8	579	785	785	1
10105	10105 (2019-03-31)60sec.agd	60	0	0		4/4/2019	Thursday	4	0	0	0	0	0	634	46	0	0	93.24%	6.76%	0.00%	0.00%	46	6.76%	3.5	228322	332444	332168	335.8	488.9	488.5	3341	2341	3876	335.8	488.9	488.5	522480.2	848.7	4096.5	768.4	10331	15.2	121	15.2	7.1	473	680	680	1
10105	10105 (2019-03-31)60sec.agd	60	0	0		4/5/2019	Friday	5	0	0	0	0	0	753	36	0	0	95.44%	4.56%	0.00%	0.00%	36	4.56%	2.6	227604	453261	300115	288.5	574.5	380.4	3780	3383	2207	288.5	574.5	380.4	589337	803.9	4518.7	746.9	9412	11.9	133	11.9	0.7	93	789	789	1
10106	10106 (2019-03-31)60sec.agd	60	0	0		4/1/2019	Monday	1	3	3	3	37	73131	789	56	3	0	93.04%	6.60%	0.35%	0.00%	59	6.96%	3.7	378794	444268	520764	446.7	523.9	614.1	3714	6756	4404	446.7	523.9	614.1	782338.9	956.9	8878.8	922.6	12186	14.4	127	14.4	0	0	848	848	1
10106	10106 (2019-03-31)60sec.agd	60	0	0		4/2/2019	Tuesday	2	1	1	1	10	9853	897	30	0	0	96.76%	3.24%	0.00%	0.00%	30	3.24%	1.9	219787	311941	442903	237.1	336.5	477.8	3117	1957	4527	237.1	336.5	477.8	584616.6	658.2	5686.5	630.7	5863	6.3	91	6.3	0	0	927	927	1
10106	10106 (2019-03-31)60sec.agd	60	0	0		4/4/2019	Thursday	4	0	0	0	0	0	843	41	0	1	95.25%	4.63%	0.00%	0.11%	42	4.75%	2.6	374074	385391	469854	422.7	435.5	530.9	6172	12730	8272	422.7	435.5	530.9	713596.8	854.2	16388.2	806.3	7763	8.8	126	8.8	0	22	885	885	1
10106	10106 (2019-03-31)60sec.agd	60	0	0		4/5/2019	Friday	5	0	0	0	0	0	697	7	0	0	99.01%	0.99%	0.00%	0.00%	7	0.99%	0.5	110640	143818	169040	157.2	204.3	240.1	2652	2240	2409	157.2	204.3	240.1	247990.6	379.4	3483.9	352.3	3485	5	131	5	7.8	545	704	704	1
10106	10106 (2019-03-31)60sec.agd	60	0	0		4/6/2019	Saturday	6	1	1	1	33	120081	772	39	7	0	94.38%	4.77%	0.86%	0.00%	46	5.62%	3.3	376708	255688	362718	460.5	312.6	443.4	4709	2641	4848	460.5	312.6	443.4	582107.9	762.9	6819.9	711.6	8083	9.9	119	9.9	0	0	818	818	1
10110	10110 (2019-04-07)60sec.agd	60	0	0		4/8/2019	Monday	1	0	0	0	0	0	721	3	0	0	99.59%	0.41%	0.00%	0.00%	3	0.41%	0.2	104648	179943	297211	144.5	248.5	410.5	2499	1910	3355	144.5	248.5	410.5	362856.8	518.6	4307.4	501.2	2588	3.6	56	3.6	0.6	110	724	724	1
10110	10110 (2019-04-07)60sec.agd	60	0	0		4/9/2019	Tuesday	2	5	5	5	65	175752	763	106	0	0	87.80%	12.20%	0.00%	0.00%	106	12.20%	7.1	569946	501009	774722	655.9	576.5	891.5	3744	2756	3051	655.9	576.5	891.5	1084455	1319.9	4754.5	1247.9	16114	18.5	131	18.5	1	106	869	869	1
10110	10110 (2019-04-07)60sec.agd	60	0	0		4/10/2019	Wednesday	3	3	3	3	60	173240	771	60	0	0	92.78%	7.22%	0.00%	0.00%	60	7.22%	4	294183	253321	333995	354	304.8	401.9	4098	2549	2207	354	304.8	401.9	512120.9	669.3	4447.5	616.3	9823	11.8	127	11.8	0.4	50	831	831	1
10110	10110 (2019-04-07)60sec.agd	60	0	0		4/11/2019	Thursday	4	0	0	0	0	0	885	25	0	0	97.25%	2.75%	0.00%	0.00%	25	2.75%	1.6	308814	261236	413238	339.4	287.1	454.1	3094	2090	2055	339.4	287.1	454.1	578252.5	674.6	3822.2	635.4	7439	8.2	124	8.2	0.2	42	910	910	1
10110	10110 (2019-04-07)60sec.agd	60	0	0		4/12/2019	Friday	5	2	2	2	30	96630	666	72	0	0	90.24%	9.76%	0.00%	0.00%	72	9.76%	5.5	365671	300788	362502	495.5	407.6	491.2	3979	2380	1945	495.5	407.6	491.2	596319	863.2	4978.7	808	13217	17.9	128	17.9	0.4	59	738	738	1
10110	10110 (2019-04-07)60sec.agd	60	0	0		4/13/2019	Saturday	6	3	3	3	37	104251	802	64	0	0	92.61%	7.39%	0.00%	0.00%	64	7.39%	3.8	317287	281006	385585	366.4	324.5	445.2	3518	2272	2804	366.4	324.5	445.2	572984.5	703.5	4485.3	661.6	10975	12.7	127	12.7	0.4	196	866	866	1
10111	10111 (2019-04-07)60sec.agd	60	0	0		4/8/2019	Monday	1	2	2	2	30	85656	808	48	0	0	94.39%	5.61%	0.00%	0.00%	48	5.61%	3	308162	220823	205993	360	258	240.6	3616	1794	2119	360	258	240.6	431462.3	576.6	3912	504	10535	12.3	120	12.3	5.8	242	856	856	1
10111	10111 (2019-04-07)60sec.agd	60	0	0		4/9/2019	Tuesday	2	2	2	2	28	87560	812	29	0	0	96.55%	3.45%	0.00%	0.00%	29	3.45%	1.9	208755	275736	255691	248.2	327.9	304	3821	2257	2164	248.2	327.9	304	430101	571.8	4288.6	511.4	8271	9.8	126	9.8	72.5	2633	841	841	1
10111	10111 (2019-04-07)60sec.agd	60	0	0		4/10/2019	Wednesday	3	2	2	2	45	140559	625	52	0	0	92.32%	7.68%	0.00%	0.00%	52	7.68%	4.3	227551	165068	111654	336.1	243.8	164.9	3594	1932	1508	336.1	243.8	164.9	302479	528.0	3726.3	446.8	8416	12.4	117	12.4	6.4	580	677	677	1
10111	10111 (2019-04-07)60sec.agd	60	0	0		4/11/2019	Thursday	4	0	0	0	0	0	778	10	0	0	98.73%	1.27%	0.00%	0.00%	10	1.27%	0.7	94053	152348	182808	119.4	193.3	232	2969	1771	2185	119.4	193.3	232	255880.1	362.1	3189.8	324.7	3836	4.9	118	4.9	0.3	43	788	788	1
10111	10111 (2019-04-07)60sec.agd	60	0	0		4/12/2019	Friday	5	2	2	2	29	76089	731	57	0	0	92.77%	7.23%	0.00%	0.00%	57	7.23%	3.8	267593	258816	217049	339.6	328.4	275.4	3407	2603	2229	339.6	328.4	275.4	430931.6	610.1	3957.5	546.9	11705	14.9	124	14.9	0.5	94	788	788	1
10112	10112 (2019-03-24)60sec.agd	60	0	0		3/24/2019	Sunday	7	0	0	0	0	0	668	3	0	0	99.55%	0.45%	0.00%	0.00%	3	0.45%	0.2	66330	213090	198270	98.9	317.6	295.5	1821	1896	2401	98.9	317.6	295.5	298526.4	471.9	3027.7	444.9	2465	3.7	68	3.7	34.2	2624	671	671	1
10112	10112 (2019-03-24)60sec.agd	60	0	0		3/25/2019	Monday	1	0	0	0	0	0	967	7	0	0	99.28%	0.72%	0.00%	0.00%	7	0.72%	0.4	102732	350767	359136	105.5	360.1	368.7	3915	2651	3256	105.5	360.1	368.7	512415.9	548.9	4718.6	526.1	3674	3.8	111	3.8	51.2	1432	974	974	1
10112	10112 (2019-03-24)60sec.agd	60	0	0		3/26/2019	Tuesday	2	0	0	0	0	0	1018	4	0	0	99.61%	0.39%	0.00%	0.00%	4	0.39%	0.2	110360	347615	304310	108	340.1	297.8	2495	1997	2768	108	340.1	297.8	474994.8	489.3	2940.1	464.8	3724	3.6	88	3.6	68.9	2962	1022	1022	1
10112	10112 (2019-03-24)60sec.agd	60	0	0		3/27/2019	Wednesday	3	0	0	0	0	0	740	4	0	0	99.46%	0.54%	0.00%	0.00%	4	0.54%	0.3	78973	281672	193484	106.1	378.6	260.1	3559	2806	2748	106.1	378.6	260.1	350730.5	500.5	4411.9	471.4	2774	3.7	99	3.7	14.5	1263	744	744	1
10112	10112 (2019-03-24)60sec.agd	60	0	0		3/28/2019	Thursday	4	0	0	0	0	0	824	5	0	0	99.40%	0.60%	0.00%	0.00%	5	0.60%	0.3	114513	300734	199365	138.1	362.8	240.5	2273	2740	1715	138.1	362.8	240.5	378550.6	482.0	3170.6	456.6	4386	5.3	92	5.3	24.9	839	829	829	1
10112	10112 (2019-03-24)60sec.agd	60	0	0		3/29/2019	Friday	5	0	0	0	0	0	867	17	0	0	98.08%	1.92%	0.00%	0.00%	17	1.92%	1.1	159026	274449	221641	179.9	310.5	250.7	3111	3578	2981	179.9	310.5	250.7	386957.7	466.9	5334.4	437.7	5627	6.4	97	6.4	20	1445	884	884	1
10112	10112 (2019-03-24)60sec.agd	60	0	0		3/30/2019	Saturday	6	0	0	0	0	0	809	3	0	0	99.63%	0.37%	0.00%	0.00%	3	0.37%	0.2	105981	164718	155608	130.5	202.9	191.6	2077	2144	2980	130.5	202.9	191.6	250155.6	332.0	3998.3	308.1	4119	5.1	84	5.1	32.6	2081	812	812	1
10114	10114 (2019-03-24)60sec.agd	60	0	0		3/24/2019	Sunday	7	1	1	1	11	19767	642	37	0	0	94.55%	5.45%	0.00%	0.00%	37	5.45%	3.1	138514	275420	287210	204	405.6	423	2668	3462	3069	204	405.6	423	421345.3	646.4	5015.4	620.5	6177	9.1	111	9.1	127.8	4692	679	679	1
10114	10114 (2019-03-24)60sec.agd	60	0	0		3/25/2019	Monday	1	0	0	0	0	0	818	16	0	0	98.08%	1.92%	0.00%	0.00%	16	1.92%	1	126603	257866	285753	151.8	309.2	342.6	2444	2657	2610	151.8	309.2	342.6	405188.8	503.2	3914.2	485.8	4712	5.6	98	5.6	27.4	2676	834	834	1
10114	10114 (2019-03-24)60sec.agd	60	0	0		3/26/2019	Tuesday	2	0	0	0	0	0	923	23	0	0	97.57%	2.43%	0.00%	0.00%	23	2.43%	1.4	147869	261984	410937	156.3	276.9	434.4	2470	2349	4196	156.3	276.9	434.4	509283.9	554.8	5084	538.4	5304	5.6	80	5.6	6.6	2006	946	946	1
10114	10114 (2019-03-24)60sec.agd	60	0	0		3/27/2019	Wednesday	3	0	0	0	0	0	858	28	0	0	96.84%	3.16%	0.00%	0.00%	28	3.16%	1.8	158567	299979	425532	179	338.6	480.3	2500	2353	3025	179	338.6	480.3	544250.3	628.1	4054.3	614.3	5988	6.8	95	6.8	5.7	1596	886	886	1
10114	10114 (2019-03-24)60sec.agd	60	0	0		3/28/2019	Thursday	4	3	3	3	52	117686	840	91	0	0	90.23%	9.77%	0.00%	0.00%	91	9.77%	5.7	283930	497762	466684	305	534.7	501.3	3810	3733	4287	305	534.7	501.3	739038	827.3	6074	793.8	9500	10.2	115	10.2	50.3	2215	931	931	1
10114	10114 (2019-03-24)60sec.agd	60	0	0		3/29/2019	Friday	5	1	1	1	28	69632	818	48	0	0	94.46%	5.54%	0.00%	0.00%	48	5.54%	3.2	201227	425832	340232	232.4	491.7	392.9	3315	3590	4627	232.4	491.7	392.9	581018.9	704.9	6124.1	670.9	7805	9	119	9	39.9	3032	866	866	1
10114	10114 (2019-03-24)60sec.agd	60	0	0		3/30/2019	Saturday	6	4	4	4	52	112966	643	66	0	0	90.69%	9.31%	0.00%	0.00%	66	9.31%	5.1	196851	272683	277088	277.6	384.6	390.8	3180	3437	4069	277.6	384.6	390.8	435756.9	645.0	5302	614.6	7159	10.1	109	10.1	85.9	3671	709	709	1
10115	10115 (2019-03-24)60sec.agd	60	0	0		3/24/2019	Sunday	7	0	0	0	0	0	644	14	0	0	97.87%	2.13%	0.00%	0.00%	14	2.13%	1.2	140573	211900	220681	213.6	322	335.4	3281	2311	2608	213.6	322	335.4	336693.5	533.7	3871.3	511.7	4815	7.3	97	7.3	23.2	1950	658	658	1
10115	10115 (2019-03-24)60sec.agd	60	0	0		3/26/2019	Tuesday	2	2	2	2	23	57963	649	44	0	0	93.65%	6.35%	0.00%	0.00%	44	6.35%	2.9	199136	274760	256723	287.4	396.5	370.5	3018	2745	2702	287.4	396.5	370.5	425505.5	657.9	3952.5	614	6600	9.5	97	9.5	21.9	1429	693	693	1
10115	10115 (2019-03-24)60sec.agd	60	0	0		3/27/2019	Wednesday	3	1	1	1	23	64306	707	48	0	0	93.64%	6.36%	0.00%	0.00%	48	6.36%	3	242961	259727	344775	321.8	344	456.7	3548	2456	2995	321.8	344	456.7	495336.2	710.9	4396.3	656.1	7741	10.3	100	10.3	124.3	4229	755	755	1
10115	10115 (2019-03-24)60sec.agd	60	0	0		3/29/2019	Friday	5	2	2	2	44	131410	796	70	0	0	91.92%	8.08%	0.00%	0.00%	70	8.08%	4.1	364532	430182	352954	420.9	496.7	407.6	3927	2530	2332	420.9	496.7	407.6	665219.3	838.3	4432.4	768.2	12638	14.6	104	14.6	27.7	1631	866	866	1
10115	10115 (2019-03-24)60sec.agd	60	0	0		3/30/2019	Saturday	6	0	0	0	0	0	780	21	0	0	97.38%	2.62%	0.00%	0.00%	21	2.62%	1.3	189854	279218	301244	237	348.6	376.1	3028	1897	2654	237	348.6	376.1	452498.8	599.8	3990.9	564.9	7038	8.8	102	8.8	91.1	2651	801	801	1
10116	10116 (2019-03-24)60sec.agd	60	0	0		3/25/2019	Monday	1	1	1	1	53	147072	678	113	0	0	85.71%	14.29%	0.00%	0.00%	113	14.29%	7.5	452946	736386	653962	572.6	931	826.8	3380	3047	2503	572.6	931	826.8	1084016	1466.2	4476.8	1370.4	19034	24.1	128	24.1	0.2	59	791	791	1
10116	10116 (2019-03-24)60sec.agd	60	0	0		3/26/2019	Tuesday	2	0	0	0	0	0	747	52	0	0	93.49%	6.51%	0.00%	0.00%	52	6.51%	3.5	258765	520534	619340	323.9	651.5	775.1	2880	2515	2813	323.9	651.5	775.1	849409.8	1113.2	4093.5	1063.1	11053	13.8	124	13.8	0	0	799	799	1
10116	10116 (2019-03-24)60sec.agd	60	0	0		3/27/2019	Wednesday	3	5	5	5	98	214772	738	182	0	0	80.22%	19.78%	0.00%	0.00%	182	19.78%	10.7	594229	881047	920455	645.9	957.7	1000.5	4080	3046	3881	645.9	957.7	1000.5	1405912.3	1601.7	5483	1528.2	22615	24.6	131	24.6	0.8	106	920	920	1
10116	10116 (2019-03-24)60sec.agd	60	0	0		3/28/2019	Thursday	4	2	2	2	48	83414	768	111	0	0	87.37%	12.63%	0.00%	0.00%	111	12.63%	6.5	399985	673781	627306	455	766.5	713.7	2901	2829	2767	455	766.5	713.7	1003733.9	1189.2	4112.4	1141.9	16779	19.1	122	19.1	0.4	95	879	879	1
10116	10116 (2019-03-24)60sec.agd	60	0	0		3/29/2019	Friday	5	7	7	7	83	117707	811	141	0	0	85.19%	14.81%	0.00%	0.00%	141	14.81%	8.3	378519	694148	790425	397.6	729.1	830.3	3458	3737	3376	397.6	729.1	830.3	1117984.7	1236.8	4932.2	1174.4	12513	13.1	123	13.1	0.8	189	952	952	1
10116	10116 (2019-03-24)60sec.agd	60	0	0		3/30/2019	Saturday	6	0	0	0	0	0	858	44	0	0	95.12%	4.88%	0.00%	0.00%	44	4.88%	2.6	254395	436053	527119	282	483.4	584.4	2623	2426	2926	282	483.4	584.4	729872.2	839.6	4041.1	809.2	7176	8	114	8	3.1	220	902	902	1
10118	10118 (2019-05-05)60sec.agd	60	0	0		5/5/2019	Sunday	7	0	0	0	0	0	589	19	0	0	96.88%	3.13%	0.00%	0.00%	19	3.13%	1.6	160353	328620	226187	263.7	540.5	372	2475	2460	2274	263.7	540.5	372	429959	759.9	3382	707.2	7871	12.9	123	12.9	3.8	519	608	608	1
10118	10118 (2019-05-05)60sec.agd	60	0	0		5/6/2019	Monday	1	1	1	1	40	130789	806	55	0	0	93.61%	6.39%	0.00%	0.00%	55	6.39%	3.7	284958	359649	344309	331	417.7	399.9	4056	2805	3148	331	417.7	399.9	573669.9	727.2	4812.4	666.3	10014	11.6	140	11.6	0	0	861	861	1
10118	10118 (2019-05-05)60sec.agd	60	0	0		5/7/2019	Tuesday	2	1	1	1	42	137297	742	55	0	0	93.10%	6.90%	0.00%	0.00%	55	6.90%	3.9	275239	346211	298345	345.3	434.4	374.3	4832	2788	3136	345.3	434.4	374.3	533505.7	732.5	5325.7	669.4	9643	12.1	139	12.1	5.7	1000	797	797	1
10118	10118 (2019-05-05)60sec.agd	60	0	0		5/8/2019	Wednesday	3	1	1	1	43	148166	713	73	0	0	90.71%	9.29%	0.00%	0.00%	73	9.29%	5.2	335071	269047	243451	426.3	342.3	309.7	5014	2197	2307	426.3	342.3	309.7	493889.9	710.5	5301.5	628.4	10939	13.9	138	13.9	4.7	399	786	786	1
10118	10118 (2019-05-05)60sec.agd	60	0	0		5/9/2019	Thursday	4	0	0	0	0	0	801	19	0	0	97.68%	2.32%	0.00%	0.00%	19	2.32%	1.4	176385	223711	211122	215.1	272.8	257.5	3793	2896	2088	215.1	272.8	257.5	354585.4	477.7	4762.6	432.4	4711	5.7	124	5.7	1.5	267	820	820	1
10118	10118 (2019-05-05)60sec.agd	60	0	0		5/10/2019	Friday	5	0	0	0	0	0	733	13	0	0	98.26%	1.74%	0.00%	0.00%	13	1.74%	1	102689	237469	213654	137.7	318.3	286.4	4287	2508	2438	137.7	318.3	286.4	335536.3	497.5	4734.6	449.8	3087	4.1	121	4.1	0	0	746	746	1
10118	10118 (2019-05-05)60sec.agd	60	0	0		5/11/2019	Saturday	6	0	0	0	0	0	825	24	0	0	97.17%	2.83%	0.00%	0.00%	24	2.83%	1.6	159404	266885	282455	187.8	314.4	332.7	3415	3606	4099	187.8	314.4	332.7	420021.5	529.4	6144.7	494.7	5458	6.4	122	6.4	4.8	2427	849	849	1
10119	10119 (2019-05-05)60sec.agd	60	0	0		5/6/2019	Monday	1	15	15	15	286	672805	740	308	11	0	69.88%	29.08%	1.04%	0.00%	319	30.12%	16	1082232	843683	1043511	1021.9	796.7	985.4	5649	4827	6467	1021.9	796.7	985.4	1723932.2	1744.2	7572.2	1627.9	15174	14.3	86	14.3	1.7	288	1059	1059	1
10119	10119 (2019-05-05)60sec.agd	60	0	0		5/8/2019	Wednesday	3	17	17	17	308	554089	590	355	12	0	61.65%	37.10%	1.25%	0.00%	367	38.35%	21.6	934557	1019950	1415713	976.5	1065.8	1479.3	5937	3493	5685	976.5	1065.8	1479.3	1979378.2	2156.6	7837.2	2068.3	16098	16.8	114	16.8	0	0	957	957	1
10119	10119 (2019-05-05)60sec.agd	60	0	0		5/9/2019	Thursday	4	1	1	1	12	23300	820	86	0	0	90.51%	9.49%	0.00%	0.00%	86	9.49%	5.4	568230	574043	596839	627.2	633.6	658.8	3068	2717	3007	627.2	633.6	658.8	1004304.5	1191.1	4387.4	1108.5	10388	11.5	110	11.5	0.2	186	906	906	1
10120	10120 (2019-05-05)60sec.agd	60	0	0		5/6/2019	Monday	1	0	0	0	0	0	759	9	0	0	98.83%	1.17%	0.00%	0.00%	9	1.17%	0.6	118841	163745	270077	154.7	213.2	351.7	2022	1589	3008	154.7	213.2	351.7	337457	457.1	3850.2	439.4	3639	4.7	89	4.7	16.1	890	768	768	1
10120	10120 (2019-05-05)60sec.agd	60	0	0		5/7/2019	Tuesday	2	0	0	0	0	0	932	10	0	0	98.94%	1.06%	0.00%	0.00%	10	1.06%	0.6	126007	250696	284600	133.8	266.1	302.1	2853	2496	1924	133.8	266.1	302.1	399654.1	444.2	3819.2	424.3	5232	5.6	126	5.6	2.4	660	942	942	1
10120	10120 (2019-05-05)60sec.agd	60	0	0		5/8/2019	Wednesday	3	0	0	0	0	0	857	6	0	0	99.30%	0.70%	0.00%	0.00%	6	0.70%	0.3	128846	190890	298760	149.3	221.2	346.2	2772	1719	2804	149.3	221.2	346.2	377223.8	455.3	3793.7	437.1	4253	4.9	101	4.9	0	0	863	863	1
10120	10120 (2019-05-05)60sec.agd	60	0	0		5/9/2019	Thursday	4	0	0	0	0	0	919	3	0	0	99.67%	0.33%	0.00%	0.00%	3	0.33%	0.2	160044	190103	304593	173.6	206.2	330.4	1932	1631	2601	173.6	206.2	330.4	393103.2	446.4	3223.7	426.4	4365	4.7	66	4.7	0	0	922	922	1
10120	10120 (2019-05-05)60sec.agd	60	0	0		5/11/2019	Saturday	6	0	0	0	0	0	859	3	0	0	99.65%	0.35%	0.00%	0.00%	3	0.35%	0.2	64699	97573	150292	75.1	113.2	174.4	3930	2489	2190	75.1	113.2	174.4	190510.2	235.2	5013.3	221	1957	2.3	72	2.3	6.3	1002	862	862	1
10121	10121 (2019-05-05)60sec.agd	60	0	0		5/6/2019	Monday	1	0	0	0	0	0	774	57	0	0	93.14%	6.86%	0.00%	0.00%	57	6.86%	3.6	247665	255052	488888	298	306.9	588.3	3803	2690	3969	298	306.9	588.3	604484	757.8	5659.2	727.4	6571	7.9	113	7.9	12.1	818	831	831	1
10121	10121 (2019-05-05)60sec.agd	60	0	0		5/7/2019	Tuesday	2	1	1	1	13	31378	802	52	0	0	93.91%	6.09%	0.00%	0.00%	52	6.09%	3.5	265268	306536	304038	310.6	358.9	356	4064	2437	3263	310.6	358.9	356	506725.3	638.8	4889.6	593.4	8407	9.8	112	9.8	2.8	731	854	854	1
10121	10121 (2019-05-05)60sec.agd	60	0	0		5/9/2019	Thursday	4	0	0	0	0	0	839	26	0	0	96.99%	3.01%	0.00%	0.00%	26	3.01%	1.7	145777	260015	306208	168.5	300.6	354	4640	2529	2920	168.5	300.6	354	427343	520.4	5668.1	494	5106	5.9	115	5.9	43.6	3668	865	865	1
10121	10121 (2019-05-05)60sec.agd	60	0	0		5/10/2019	Friday	5	2	2	2	37	95465	672	50	0	0	93.07%	6.93%	0.00%	0.00%	50	6.93%	3.6	223907	182837	338628	310.1	253.2	469	4864	2236	3717	310.1	253.2	469	445233.2	641.9	6092	616.7	6441	8.9	105	8.9	45.8	1282	722	722	1
10121	10121 (2019-05-05)60sec.agd	60	0	0		5/11/2019	Saturday	6	0	0	0	0	0	617	9	0	0	98.56%	1.44%	0.00%	0.00%	9	1.44%	0.8	156275	125992	215581	249.6	201.3	344.4	3658	1762	2401	249.6	201.3	344.4	294569.2	503.6	4171.7	470.6	3776	6	112	6	24.4	2157	626	626	1
10122	10122 (2019-05-05)60sec.agd	60	0	0		5/6/2019	Monday	1	2	2	2	93	284461	737	141	10	0	83.00%	15.88%	1.13%	0.00%	151	17.00%	8.9	919408	804435	658929	1035.4	905.9	742	4831	3393	4183	1035.4	905.9	742	1388025.3	1630.1	6579.2	1563.1	19377	21.8	129	21.8	0	0	888	888	1
10122	10122 (2019-05-05)60sec.agd	60	0	0		5/7/2019	Tuesday	2	0	0	0	0	0	985	81	0	0	92.40%	7.60%	0.00%	0.00%	81	7.60%	4.3	541910	771280	448949	508.4	723.5	421.2	4467	3071	4062	508.4	723.5	421.2	1044075.9	1026.8	6091.7	979.4	12886	12.1	132	12.1	0	0	1066	1066	1
10122	10122 (2019-05-05)60sec.agd	60	0	0		5/8/2019	Wednesday	3	2	2	2	53	164970	707	97	0	0	87.94%	12.06%	0.00%	0.00%	97	12.06%	6.1	515821	757580	483200	641.6	942.3	601	4598	3104	3182	641.6	942.3	601	1036089.3	1350.7	5605.8	1288.7	15406	19.2	118	19.2	0	0	804	804	1
10122	10122 (2019-05-05)60sec.agd	60	0	0		5/9/2019	Thursday	4	0	0	0	0	0	997	62	0	0	94.15%	5.85%	0.00%	0.00%	62	5.85%	3.3	474522	824853	327719	448.1	778.9	309.5	3784	2704	2140	448.1	778.9	309.5	1006455.8	991.3	4514.1	950.4	15327	14.5	105	14.5	0	0	1059	1059	1
10122	10122 (2019-05-05)60sec.agd	60	0	0		5/10/2019	Friday	5	1	1	1	27	104447	636	61	1	0	91.12%	8.74%	0.14%	0.00%	62	8.88%	4.8	383168	429231	370365	549	614.9	530.6	5006	3032	4202	549	614.9	530.6	684271.3	1035.3	6187.1	980.3	11831	16.9	124	16.9	0	0	698	698	1
10123	10123 (2019-05-05)60sec.agd	60	0	0		5/5/2019	Sunday	7	0	0	0	0	0	593	8	2	0	98.34%	1.33%	0.33%	0.00%	10	1.66%	0.9	141185	130076	205259	234.1	215.7	340.4	3673	3896	4223	234.1	215.7	340.4	281041.3	493.1	6283.3	466.1	3428	5.7	100	5.7	2.8	373	603	603	1
10123	10123 (2019-05-05)60sec.agd	60	0	0		5/6/2019	Monday	1	0	0	0	0	0	968	9	0	0	99.08%	0.92%	0.00%	0.00%	9	0.92%	0.5	137001	194478	219662	140.2	199.1	224.8	2814	2327	4467	140.2	199.1	224.8	323793.7	352.1	5231.6	331.4	3737	3.8	98	3.8	0.6	112	977	977	1
10123	10123 (2019-05-05)60sec.agd	60	0	0		5/7/2019	Tuesday	2	0	0	0	0	0	853	2	0	0	99.77%	0.23%	0.00%	0.00%	2	0.23%	0.1	119883	176096	199480	140.2	206	233.3	2059	1901	2574	140.2	206	233.3	291845.9	361.3	2974.6	341.3	2986	3.5	77	3.5	0	0	855	855	1
10123	10123 (2019-05-05)60sec.agd	60	0	0		5/9/2019	Thursday	4	0	0	0	0	0	687	7	0	0	98.99%	1.01%	0.00%	0.00%	7	1.01%	0.5	121256	151083	179610	174.7	217.7	258.8	3596	2335	4228	174.7	217.7	258.8	264175.8	411.3	4806.4	380.7	3524	5.1	100	5.1	0.1	36	694	694	1
10123	10123 (2019-05-05)60sec.agd	60	0	0		5/11/2019	Saturday	6	0	0	0	0	0	791	1	0	0	99.87%	0.13%	0.00%	0.00%	1	0.13%	0.1	98193	128798	148403	124	162.6	187.4	2120	2339	2151	124	162.6	187.4	219668.5	303.7	3355.2	277.4	2570	3.2	87	3.2	0.3	167	792	792	1
10124	10124 (2019-05-05)60sec.agd	60	0	0		5/6/2019	Monday	1	0	0	0	0	0	696	38	0	0	94.82%	5.18%	0.00%	0.00%	38	5.18%	2.7	148768	159131	193097	202.7	216.8	263.1	3452	2411	2421	202.7	216.8	263.1	291103.2	415.8	4549.8	396.6	5289	7.2	116	7.2	2.9	268	734	734	1
10124	10124 (2019-05-05)60sec.agd	60	0	0		5/7/2019	Tuesday	2	0	0	0	0	0	616	21	0	0	96.70%	3.30%	0.00%	0.00%	21	3.30%	1.5	137974	159646	204549	216.6	250.6	321.1	3517	2443	2188	216.6	250.6	321.1	293877.5	485.8	4398.5	461.3	5753	9	110	9	1.1	104	637	637	1
10124	10124 (2019-05-05)60sec.agd	60	0	0		5/9/2019	Thursday	4	0	0	0	0	0	617	20	0	0	96.86%	3.14%	0.00%	0.00%	20	3.14%	1.5	133650	124483	193199	209.8	195.4	303.3	3356	2102	2229	209.8	195.4	303.3	265865	437.5	4297.7	417.4	4956	7.8	114	7.8	0.6	83	637	637	1
10124	10124 (2019-05-05)60sec.agd	60	0	0		5/10/2019	Friday	5	0	0	0	0	0	955	50	0	0	95.02%	4.98%	0.00%	0.00%	50	4.98%	2.9	252788	273519	452766	251.5	272.2	450.5	3400	2569	2559	251.5	272.2	450.5	586269.1	614.2	4416.3	583.4	9551	9.5	114	9.5	13.4	367	1005	1005	1
10124	10124 (2019-05-05)60sec.agd	60	0	0		5/11/2019	Saturday	6	0	0	0	0	0	1064	37	0	0	96.64%	3.36%	0.00%	0.00%	37	3.36%	1.8	217042	198288	339677	197.1	180.1	308.5	3725	2459	2705	197.1	180.1	308.5	449228	430.7	4876.4	408	7659	7	119	7	1	91	1101	1101	1
10125	10125 (2019-05-05)60sec.agd	60	0	0		5/9/2019	Thursday	4	0	0	0	0	0	972	3	0	0	99.69%	0.31%	0.00%	0.00%	3	0.31%	0.2	131629	222327	398267	135	228	408.5	3337	2024	2101	135	228	408.5	474733.7	513.5	4402.9	486.9	4975	5.1	136	5.1	0.2	49	975	975	1
10125	10125 (2019-05-05)60sec.agd	60	0	0		5/10/2019	Friday	5	2	2	2	28	65447	896	46	0	0	95.12%	4.88%	0.00%	0.00%	46	4.88%	2.7	266443	398730	504542	282.8	423.3	535.6	2797	2334	2890	282.8	423.3	535.6	696089.2	781.3	4136.5	738.9	10796	11.5	115	11.5	0	0	942	942	1
10125	10125 (2019-05-05)60sec.agd	60	0	0		5/11/2019	Saturday	6	0	0	0	0	0	1002	8	0	0	99.21%	0.79%	0.00%	0.00%	8	0.79%	0.4	231486	321500	240406	229.2	318.3	238	1996	2066	2446	229.2	318.3	238	463403.8	480.9	3176.2	458.8	8250	8.2	94	8.2	0.5	107	1010	1010	1
10125	10125 (2019-05-05)60sec.agd	60	0	0		5/14/2019	Tuesday	2	1	1	1	11	29341	944	29	0	0	97.02%	2.98%	0.00%	0.00%	29	2.98%	1.6	205061	303784	434579	210.8	312.2	446.6	3472	2313	2222	210.8	312.2	446.6	568501.2	624.3	4536.9	584.3	8038	8.3	132	8.3	0.1	38	973	973	1
10125	10125 (2019-05-05)60sec.agd	60	0	0		5/15/2019	Wednesday	3	0	0	0	0	0	1037	16	0	0	98.48%	1.52%	0.00%	0.00%	16	1.52%	0.9	222217	305630	403430	211	290.2	383.1	3241	2139	1989	211	290.2	383.1	552762	555.8	3825.9	524.9	9414	8.9	130	8.9	0.1	61	1053	1053	1
10125	10125 (2019-05-05)60sec.agd	60	0	0		5/16/2019	Thursday	4	1	1	1	10	21560	1001	21	0	0	97.95%	2.05%	0.00%	0.00%	21	2.05%	1.2	228520	314640	324358	223.6	307.9	317.4	3068	2286	2085	223.6	307.9	317.4	506387	517.9	3850.5	495.5	8217	8	140	8	0	0	1022	1022	1
10125	10125 (2019-05-05)60sec.agd	60	0	0		5/17/2019	Friday	5	0	0	0	0	0	872	18	0	0	97.98%	2.02%	0.00%	0.00%	18	2.02%	1.1	191170	274504	466560	214.8	308.4	524.2	1932	2121	2761	214.8	308.4	524.2	574087.7	668.5	3339.2	645	6871	7.7	81	7.7	0	0	890	890	1
10125	10125 (2019-05-05)60sec.agd	60	0	0		5/18/2019	Saturday	6	0	0	0	0	0	941	5	0	0	99.47%	0.53%	0.00%	0.00%	5	0.53%	0.3	151190	250279	413085	159.8	264.6	436.7	1612	1806	2612	159.8	264.6	436.7	506100	556.8	2953.3	535	5364	5.7	76	5.7	0	0	946	946	1
10126	10126 (2019-05-05)60sec.agd	60	0	0		5/6/2019	Monday	1	1	1	1	10	5138	884	17	0	0	98.11%	1.89%	0.00%	0.00%	17	1.89%	0.9	145812	227094	391826	161.8	252	434.9	2263	3044	4229	161.8	252	434.9	475773.5	552.0	4762	528.1	5242	5.8	101	5.8	3.6	562	901	901	1
10126	10126 (2019-05-05)60sec.agd	60	0	0		5/7/2019	Tuesday	2	1	1	1	12	7326	1051	40	0	0	96.33%	3.67%	0.00%	0.00%	40	3.67%	1.9	129823	442492	278969	119	405.6	255.7	2209	4808	2426	119	405.6	255.7	538959.1	545.3	4878.9	494	5862	5.4	127	5.4	0	0	1091	1091	1
10126	10126 (2019-05-05)60sec.agd	60	0	0		5/8/2019	Wednesday	3	0	0	0	0	0	1001	1	0	0	99.90%	0.10%	0.00%	0.00%	1	0.10%	0	97799	297164	303572	97.6	296.6	303	1745	1885	1957	97.6	296.6	303	435920.9	457.7	2798.5	435.1	4232	4.2	98	4.2	0	0	1002	1002	1
10126	10126 (2019-05-05)60sec.agd	60	0	0		5/9/2019	Thursday	4	0	0	0	0	0	1081	6	0	0	99.45%	0.55%	0.00%	0.00%	6	0.55%	0.3	128653	366522	327804	118.4	337.2	301.6	3797	2551	3225	118.4	337.2	301.6	508276.9	499.1	5596.9	467.6	5359	4.9	102	4.9	0.2	63	1087	1087	1
10126	10126 (2019-05-05)60sec.agd	60	0	0		5/10/2019	Friday	5	0	0	0	0	0	1147	29	0	0	97.53%	2.47%	0.00%	0.00%	29	2.47%	1.2	178401	374946	325885	151.7	318.8	277.1	2907	2254	2392	151.7	318.8	277.1	527837.5	482.5	4128.4	448.8	7757	6.6	115	6.6	7.6	519	1176	1176	1
10126	10126 (2019-05-05)60sec.agd	60	0	0		5/11/2019	Saturday	6	0	0	0	0	0	998	3	0	0	99.70%	0.30%	0.00%	0.00%	3	0.30%	0.2	124098	230992	296201	124	230.8	295.9	1981	1846	2266	124	230.8	295.9	395591.5	414.4	2824.9	395.2	3875	3.9	97	3.9	5	401	1001	1001	1
10127	10127 (2019-05-05)60sec.agd	60	0	0		5/6/2019	Monday	1	0	0	0	0	0	902	8	0	0	99.12%	0.88%	0.00%	0.00%	8	0.88%	0.5	192601	379056	179494	211.6	416.5	197.2	3114	2750	3563	211.6	416.5	197.2	461515.6	532.5	5473.1	507.2	6374	7	118	7	0.1	50	910	910	1
10127	10127 (2019-05-05)60sec.agd	60	0	0		5/7/2019	Tuesday	2	0	0	0	0	0	1049	22	0	0	97.95%	2.05%	0.00%	0.00%	22	2.05%	1.2	254278	491459	278244	237.4	458.9	259.8	4257	3750	3021	237.4	458.9	259.8	619361.7	624.1	5130.6	578.3	6984	6.5	130	6.5	0	0	1071	1071	1
10127	10127 (2019-05-05)60sec.agd	60	0	0		5/8/2019	Wednesday	3	0	0	0	0	0	1108	3	0	0	99.73%	0.27%	0.00%	0.00%	3	0.27%	0.2	210442	562851	271303	189.4	506.6	244.2	2887	2934	2818	189.4	506.6	244.2	659312.1	625.8	4430	593.4	6740	6.1	104	6.1	0.2	158	1111	1111	1
10127	10127 (2019-05-05)60sec.agd	60	0	0		5/9/2019	Thursday	4	0	0	0	0	0	1150	16	0	0	98.63%	1.37%	0.00%	0.00%	16	1.37%	0.7	235051	545998	280141	201.6	468.3	240.3	2501	2237	2449	201.6	468.3	240.3	657146.7	601.2	3124	563.6	9322	8	126	8	8.9	385	1166	1166	1
10127	10127 (2019-05-05)60sec.agd	60	0	0		5/10/2019	Friday	5	0	0	0	0	0	1184	14	0	0	98.83%	1.17%	0.00%	0.00%	14	1.17%	0.6	318155	612796	507297	265.6	511.5	423.5	2846	2720	2171	265.6	511.5	423.5	856791.6	758.3	3429.7	715.2	10434	8.7	126	8.7	0	0	1198	1198	1
10127	10127 (2019-05-05)60sec.agd	60	0	0		5/11/2019	Saturday	6	0	0	0	0	0	1179	9	0	0	99.24%	0.76%	0.00%	0.00%	9	0.76%	0.4	187779	513977	305232	158.1	432.6	256.9	1880	2965	2085	158.1	432.6	256.9	626577.9	562.7	3418.9	527.4	5537	4.7	124	4.7	0	0	1188	1188	1
10129	10129 (2019-04-07)60sec.agd	60	0	0		4/8/2019	Monday	1	1	1	1	11	33431	832	71	0	0	92.14%	7.86%	0.00%	0.00%	71	7.86%	4.4	400068	651831	666320	443	721.9	737.9	4938	3138	3387	443	721.9	737.9	1014357.1	1179.2	5884.4	1123.3	14825	16.4	136	16.4	32.4	4807	903	903	1
10129	10129 (2019-04-07)60sec.agd	60	0	0		4/9/2019	Tuesday	2	1	1	1	10	25553	813	25	0	0	97.02%	2.98%	0.00%	0.00%	25	2.98%	1.7	244780	468914	496376	292.1	559.6	592.3	3983	3411	3108	292.1	559.6	592.3	725387.3	898.4	4955.7	865.6	9394	11.2	119	11.2	8.3	804	838	838	1
10129	10129 (2019-04-07)60sec.agd	60	0	0		4/10/2019	Wednesday	3	0	0	0	0	0	788	34	1	0	95.75%	4.13%	0.12%	0.00%	35	4.25%	2.3	243787	442632	330317	296.2	537.8	401.4	3715	4963	4115	296.2	537.8	401.4	603709	771.5	7433.8	733.5	9510	11.6	119	11.6	33.5	1082	823	823	1
10129	10129 (2019-04-07)60sec.agd	60	0	0		4/11/2019	Thursday	4	3	3	3	36	89395	678	47	8	0	92.50%	6.41%	1.09%	0.00%	55	7.50%	3.9	287481	439559	314141	392.2	599.7	428.6	5399	6154	6054	392.2	599.7	428.6	611998.4	872.6	8541.3	834.9	9854	13.4	126	13.4	6.1	466	733	733	1
10129	10129 (2019-04-07)60sec.agd	60	0	0		4/13/2019	Saturday	6	0	0	0	0	0	769	19	0	0	97.59%	2.41%	0.00%	0.00%	19	2.41%	1.3	220803	482926	397585	280.2	612.9	504.5	2256	2783	2779	280.2	612.9	504.5	663359.1	871.5	4010.3	841.8	9008	11.4	89	11.4	5.8	486	788	788	1
10130	10130 (2019-03-31)60sec.agd	60	0	0		3/31/2019	Sunday	7	0	0	0	0	0	594	24	0	0	96.12%	3.88%	0.00%	0.00%	24	3.88%	2	137819	190254	186939	223	307.9	302.5	3644	3000	2465	223	307.9	302.5	300228	524.5	4612.6	485.8	3746	6.1	115	6.1	38.5	3195	618	618	1
10130	10130 (2019-03-31)60sec.agd	60	0	0		4/1/2019	Monday	1	0	0	0	0	0	742	52	0	0	93.45%	6.55%	0.00%	0.00%	52	6.55%	3.5	238122	522674	388666	299.9	658.3	489.5	3836	3625	2773	299.9	658.3	489.5	693506.6	907.1	4764.7	873.4	5804	7.3	99	7.3	38.3	2787	794	794	1
10130	10130 (2019-03-31)60sec.agd	60	0	0		4/2/2019	Tuesday	2	0	0	0	0	0	578	33	1	0	94.44%	5.39%	0.16%	0.00%	34	5.56%	2.4	190239	306913	250421	310.8	501.5	409.2	4474	3701	3630	310.8	501.5	409.2	439428.2	763.3	6217	718	4681	7.6	114	7.6	24.5	1049	612	612	1
10130	10130 (2019-03-31)60sec.agd	60	0	0		4/3/2019	Wednesday	3	2	2	2	22	48255	835	85	0	0	90.76%	9.24%	0.00%	0.00%	85	9.24%	5.3	315867	437720	537211	343.3	475.8	583.9	5126	3326	4125	343.3	475.8	583.9	761555.3	873.3	6081.2	827.8	7825	8.5	123	8.5	8.2	567	920	920	1
10130	10130 (2019-03-31)60sec.agd	60	0	0		4/6/2019	Saturday	6	0	0	0	0	0	583	35	0	0	94.34%	5.66%	0.00%	0.00%	35	5.66%	3.2	199140	340692	299917	322.2	551.3	485.3	3640	3414	2688	322.2	551.3	485.3	495659.1	851.5	4896	802	3921	6.3	120	6.3	9	1651	618	618	1
10131	10131 (2019-03-31)60sec.agd	60	0	0		4/1/2019	Monday	1	0	0	0	0	0	938	8	0	0	99.15%	0.85%	0.00%	0.00%	8	0.85%	0.5	154240	282517	459598	163	298.6	485.8	1926	2183	3204	163	298.6	485.8	561102.6	623.8	3346.1	593.1	3972	4.2	28	4.2	0.8	92	946	946	1
10131	10131 (2019-03-31)60sec.agd	60	0	0		4/2/2019	Tuesday	2	0	0	0	0	0	805	5	0	0	99.38%	0.62%	0.00%	0.00%	5	0.62%	0.3	111293	190989	321782	137.4	235.8	397.3	1565	2189	2453	137.4	235.8	397.3	390392.9	501.1	2945.3	482	2975	3.7	84	3.7	0.1	35	810	810	1
10131	10131 (2019-03-31)60sec.agd	60	0	0		4/3/2019	Wednesday	3	0	0	0	0	0	825	2	0	0	99.76%	0.24%	0.00%	0.00%	2	0.24%	0.1	98189	168097	174798	118.7	203.3	211.4	2035	1863	2270	118.7	203.3	211.4	261633.4	330.0	3572.8	316.4	2410	2.9	34	2.9	0	0	827	827	1
10131	10131 (2019-03-31)60sec.agd	60	0	0		4/4/2019	Thursday	4	0	0	0	0	0	803	0	0	0	100.00%	0.00%	0.00%	0.00%	0	0.00%	0	97869	197622	163312	121.9	246.1	203.4	1572	1843	1524	121.9	246.1	203.4	274415	356.8	2378.8	341.7	2490	3.1	38	3.1	0	0	803	803	1
10131	10131 (2019-03-31)60sec.agd	60	0	0		4/5/2019	Friday	5	0	0	0	0	0	811	2	0	0	99.75%	0.25%	0.00%	0.00%	2	0.25%	0.1	99972	236732	196027	123	291.2	241.1	2522	2501	3238	123	291.2	241.1	323207.4	412.9	4806.3	397.5	2504	3.1	32	3.1	0.1	36	813	813	1
10131	10131 (2019-03-31)60sec.agd	60	0	0		4/6/2019	Saturday	6	0	0	0	0	0	894	0	0	0	100.00%	0.00%	0.00%	0.00%	0	0.00%	0	95709	129155	246539	107.1	144.5	275.8	1646	1397	2068	107.1	144.5	275.8	294317.4	342.7	2442.7	329.2	2537	2.8	33	2.8	0.4	62	894	894	1
10132	10132 (2019-03-31)60sec.agd	60	0	0		3/31/2019	Sunday	7	0	0	0	0	0	694	27	0	0	96.26%	3.74%	0.00%	0.00%	27	3.74%	2.1	129611	138425	231199	179.8	192	320.7	4057	3156	2996	179.8	192	320.7	299020.9	443.0	5178	414.7	3606	5	132	5	0.4	39	721	721	1
10132	10132 (2019-03-31)60sec.agd	60	0	0		4/1/2019	Monday	1	0	0	0	0	0	753	98	0	0	88.48%	11.52%	0.00%	0.00%	98	11.52%	6.5	317598	311402	542628	373.2	365.9	637.6	3199	3066	4076	373.2	365.9	637.6	701630.1	854.4	4999.3	824.5	8584	10.1	114	10.1	164.6	1765	851	851	1
10132	10132 (2019-03-31)60sec.agd	60	0	0		4/2/2019	Tuesday	2	1	1	1	16	26247	632	104	0	0	85.87%	14.13%	0.00%	0.00%	104	14.13%	7.4	387882	331729	627763	527	450.7	852.9	3533	3125	4477	527	450.7	852.9	809063	1157.1	6159.5	1099.3	9275	12.6	113	12.6	225	2229	736	736	1
10132	10132 (2019-03-31)60sec.agd	60	0	0		4/3/2019	Wednesday	3	0	0	0	0	0	673	115	2	0	85.19%	14.56%	0.25%	0.00%	117	14.81%	7.3	494560	360570	677911	626	456.4	858.1	4627	4415	4557	626	456.4	858.1	913325.6	1208.3	7270.9	1156.1	9099	11.5	110	11.5	119.4	1695	790	790	1
10132	10132 (2019-03-31)60sec.agd	60	0	0		4/4/2019	Thursday	4	4	4	4	47	91898	819	147	1	0	84.69%	15.20%	0.10%	0.00%	148	15.31%	8.7	499600	403644	755811	516.6	417.4	781.6	4244	5022	6495	516.6	417.4	781.6	991856.3	1069.9	9242.1	1025.7	9847	10.2	113	10.2	131.9	2026	967	967	1
10132	10132 (2019-03-31)60sec.agd	60	0	0		4/5/2019	Friday	5	3	3	3	31	58980	583	110	0	0	84.13%	15.87%	0.00%	0.00%	110	15.87%	7.9	406188	357602	669847	586.1	516	966.6	3476	3875	4046	586.1	516	966.6	861140.5	1288.2	6128.7	1242.6	9849	14.2	114	14.2	215.6	1762	693	693	1
10133	10133 (2019-04-07)60sec.agd	60	0	0		4/8/2019	Monday	1	2	2	2	49	114456	817	68	0	0	92.32%	7.68%	0.00%	0.00%	68	7.68%	4.3	377809	389237	464211	426.9	439.8	524.5	3158	4194	3785	426.9	439.8	524.5	713958.6	851.1	5673.6	806.7	9054	10.2	120	10.2	4	526	885	885	1
10133	10133 (2019-04-07)60sec.agd	60	0	0		4/9/2019	Tuesday	2	4	4	4	85	259962	786	97	22	0	86.85%	10.72%	2.43%	0.00%	119	13.15%	7.4	514968	452320	589172	569	499.8	651	5426	4308	5178	569	499.8	651	903830.2	1035.6	7923.8	998.7	12176	13.5	121	13.5	1.7	129	905	905	1
10133	10133 (2019-04-07)60sec.agd	60	0	0		4/10/2019	Wednesday	3	3	3	3	55	185312	783	60	13	0	91.47%	7.01%	1.52%	0.00%	73	8.53%	4.9	381580	339187	546321	445.8	396.2	638.2	4851	4313	3925	445.8	396.2	638.2	747741.8	920.1	6939.6	873.5	8482	9.9	121	9.9	4.2	1506	856	856	1
10133	10133 (2019-04-07)60sec.agd	60	0	0		4/11/2019	Thursday	4	3	3	3	80	222720	778	96	4	0	88.61%	10.93%	0.46%	0.00%	100	11.39%	6.3	518499	495770	555606	590.5	564.7	632.8	4179	4514	3691	590.5	564.7	632.8	907373.8	1073.3	6696	1033.5	9992	11.4	76	11.4	3.8	280	878	878	1
10133	10133 (2019-04-07)60sec.agd	60	0	0		4/12/2019	Friday	5	6	6	6	86	309707	810	86	41	0	86.45%	9.18%	4.38%	0.00%	127	13.55%	7.5	626865	482898	662908	669	515.4	707.5	6015	4436	5751	669	515.4	707.5	1032277.7	1140.6	9232.1	1101.7	12846	13.7	119	13.7	48.1	1459	937	937	1
10133	10133 (2019-04-07)60sec.agd	60	0	0		4/13/2019	Saturday	6	2	2	2	21	54812	703	28	1	0	96.04%	3.83%	0.14%	0.00%	29	3.96%	2.1	192820	187543	298127	263.4	256.2	407.3	3784	3748	3814	263.4	256.2	407.3	401536.6	574.4	6234.4	548.5	4291	5.9	116	5.9	1.6	674	732	732	1
10134	10134 (2019-03-31)60sec.agd	60	0	0		4/1/2019	Monday	1	1	1	1	16	45080	834	51	0	0	94.24%	5.76%	0.00%	0.00%	51	5.76%	3.4	255867	351615	308806	289.1	397.3	348.9	4277	2805	2500	289.1	397.3	348.9	533350	630.1	5255	602.7	7704	8.7	128	8.7	3.2	350	885	885	1
10134	10134 (2019-03-31)60sec.agd	60	0	0		4/2/2019	Tuesday	2	0	0	0	0	0	786	15	0	0	98.13%	1.87%	0.00%	0.00%	15	1.87%	1	129862	269290	210862	162.1	336.2	263.2	2060	2695	2886	162.1	336.2	263.2	365847	480.9	3885.5	456.7	3641	4.5	92	4.5	4.2	504	801	801	1
10134	10134 (2019-03-31)60sec.agd	60	0	0		4/3/2019	Wednesday	3	0	0	0	0	0	610	20	0	0	96.83%	3.17%	0.00%	0.00%	20	3.17%	1.5	103658	206721	216917	164.5	328.1	344.3	3922	2761	2826	164.5	328.1	344.3	317067.1	527.5	4771.6	503.3	2820	4.5	123	4.5	1.8	469	630	630	1
10134	10134 (2019-03-31)60sec.agd	60	0	0		4/4/2019	Thursday	4	0	0	0	0	0	702	18	0	0	97.50%	2.50%	0.00%	0.00%	18	2.50%	1.4	153602	184123	229811	213.3	255.7	319.2	4062	2512	3186	213.3	255.7	319.2	332126.4	491.8	5253.9	461.3	3556	4.9	116	4.9	7.8	1796	720	720	1
10134	10134 (2019-03-31)60sec.agd	60	0	0		4/5/2019	Friday	5	2	2	2	31	86205	751	63	2	0	92.03%	7.72%	0.25%	0.00%	65	7.97%	3.8	317517	403420	463635	389.1	494.4	568.2	4607	3130	3829	389.1	494.4	568.2	691753	888.2	6456.5	847.7	8444	10.3	128	10.3	16.4	1296	816	816	1
10134	10134 (2019-03-31)60sec.agd	60	0	0		4/6/2019	Saturday	6	3	3	3	52	151637	898	99	4	0	89.71%	9.89%	0.40%	0.00%	103	10.29%	5.7	431623	551500	660422	431.2	550.9	659.8	5818	3508	5136	431.2	550.9	659.8	962604.7	1014.6	8125.8	961.6	12696	12.7	124	12.7	67.6	4085	1001	1001	1
10135	10135 (2019-03-31)60sec.agd	60	0	0		4/1/2019	Monday	1	0	0	0	0	0	882	3	0	0	99.66%	0.34%	0.00%	0.00%	3	0.34%	0.2	63265	73994	157479	71.5	83.6	177.9	1943	3330	3595	71.5	83.6	177.9	185141	224.4	5271.4	209.2	1722	1.9	77	1.9	0	0	885	885	1
10135	10135 (2019-03-31)60sec.agd	60	0	0		4/2/2019	Tuesday	2	0	0	0	0	0	787	3	0	0	99.62%	0.38%	0.00%	0.00%	3	0.38%	0.2	51376	52255	177197	65	66.1	224.3	2455	2422	2507	65	66.1	224.3	191752.1	257.2	4178.3	242.7	1189	1.5	54	1.5	1.5	262	790	790	1
10135	10135 (2019-03-31)60sec.agd	60	0	0		4/3/2019	Wednesday	3	0	0	0	0	0	848	8	0	0	99.07%	0.93%	0.00%	0.00%	8	0.93%	0.5	77503	91035	227057	90.5	106.3	265.3	3058	2681	3609	90.5	106.3	265.3	256610.5	321.4	5283.3	299.8	2346	2.7	104	2.7	0.1	50	856	856	1
10135	10135 (2019-03-31)60sec.agd	60	0	0		4/4/2019	Thursday	4	0	0	0	0	0	925	3	0	0	99.68%	0.32%	0.00%	0.00%	3	0.32%	0.2	45767	57818	245125	49.3	62.3	264.1	1788	1621	2921	49.3	62.3	264.1	255976.2	283.3	3731.5	275.8	1448	1.6	43	1.6	0	0	928	928	1
10135	10135 (2019-03-31)60sec.agd	60	0	0		4/5/2019	Friday	5	0	0	0	0	0	855	11	1	0	98.62%	1.27%	0.12%	0.00%	12	1.38%	0.7	84157	128307	254312	97.1	148	293.3	2787	4181	4178	97.1	148	293.3	297018	369.6	6534.8	342.6	3466	4	107	4	0	41	867	867	1
10140	10140 (2019-04-07)60sec.agd	60	0	0		4/8/2019	Monday	1	0	0	0	0	0	772	25	0	0	96.86%	3.14%	0.00%	0.00%	25	3.14%	1.7	225725	277918	292856	283.2	348.7	367.4	4655	2836	3492	283.2	348.7	367.4	462552.5	625.7	5376	580.4	7313	9.2	115	9.2	0.4	89	797	797	1
10140	10140 (2019-04-07)60sec.agd	60	0	0		4/9/2019	Tuesday	2	0	0	0	0	0	793	20	0	0	97.54%	2.46%	0.00%	0.00%	20	2.46%	1.3	206058	224806	311005	253.5	276.5	382.5	3256	1989	3155	253.5	276.5	382.5	435570.6	565.9	4454.7	535.8	4749	5.8	73	5.8	2	353	813	813	1
10140	10140 (2019-04-07)60sec.agd	60	0	0		4/10/2019	Wednesday	3	0	0	0	0	0	648	15	0	0	97.74%	2.26%	0.00%	0.00%	15	2.26%	1.1	142382	195452	274000	214.8	294.8	413.3	4653	1976	3220	214.8	294.8	413.3	365445.1	575.0	5102.6	551.2	3923	5.9	76	5.9	0	0	663	663	1
10140	10140 (2019-04-07)60sec.agd	60	0	0		4/11/2019	Thursday	4	0	0	0	0	0	733	8	0	0	98.92%	1.08%	0.00%	0.00%	8	1.08%	0.6	114904	167133	215995	155.1	225.6	291.5	2228	1868	2446	155.1	225.6	291.5	296294.1	415.1	3306.4	399.9	3355	4.5	80	4.5	0	0	741	741	1
10140	10140 (2019-04-07)60sec.agd	60	0	0		4/12/2019	Friday	5	0	0	0	0	0	718	18	0	0	97.55%	2.45%	0.00%	0.00%	18	2.45%	1.4	203474	158405	240870	276.5	215.2	327.3	2757	1679	2954	276.5	215.2	327.3	352862.8	503.2	3637.8	479.4	3895	5.3	78	5.3	0	0	736	736	1
10141	10141 (2019-04-28)60sec.agd	60	0	0		4/29/2019	Monday	1	0	0	0	0	0	697	31	0	0	95.74%	4.26%	0.00%	0.00%	31	4.26%	2.4	201676	274489	354294	277	377	486.7	2489	1786	2623	277	377	486.7	491468.9	718.8	3804.1	675.1	9327	12.8	108	12.8	0.1	43	728	728	1
10141	10141 (2019-04-28)60sec.agd	60	0	0		4/30/2019	Tuesday	2	2	2	2	29	61435	624	78	1	0	88.76%	11.10%	0.14%	0.00%	79	11.24%	6.6	323355	316503	500862	460	450.2	712.5	3567	5843	3427	460	450.2	712.5	674978	1053.5	6831.9	960.1	13022	18.5	115	18.5	45.1	1834	703	703	1
10141	10141 (2019-04-28)60sec.agd	60	0	0		5/1/2019	Wednesday	3	2	2	2	21	40826	611	54	1	0	91.74%	8.11%	0.15%	0.00%	55	8.26%	4.6	292872	333089	348124	439.7	500.1	522.7	3456	5898	3002	439.7	500.1	522.7	563837.4	942.8	6809.8	846.6	11855	17.8	117	17.8	175.4	4622	666	666	1
10141	10141 (2019-04-28)60sec.agd	60	0	0		5/2/2019	Thursday	4	4	4	4	63	147981	552	110	1	0	83.26%	16.59%	0.15%	0.00%	111	16.74%	9.3	434265	351451	559311	655	530.1	843.6	6202	4516	3099	655	530.1	843.6	790526.8	1306.3	7845.1	1192.3	16312	24.6	117	24.6	91.5	4663	663	663	1
10141	10141 (2019-04-28)60sec.agd	60	0	0		5/3/2019	Friday	5	1	1	1	10	11313	648	69	0	0	90.38%	9.62%	0.00%	0.00%	69	9.62%	5.3	398289	509850	468360	555.5	711.1	653.2	3583	5062	3213	555.5	711.1	653.2	798712.9	1237.4	5508.7	1114	15144	21.1	116	21.1	95.2	2298	717	717	1
10141	10141 (2019-04-28)60sec.agd	60	0	0		5/4/2019	Saturday	6	2	2	2	47	102065	598	73	0	1	88.99%	10.86%	0.00%	0.15%	74	11.01%	6.2	362330	449029	329742	539.2	668.2	490.7	6057	6814	4234	539.2	668.2	490.7	664559.9	1077.9	10052.1	988.9	15128	22.5	113	22.5	222.8	4223	672	672	1
10143	10143 (2019-04-28)60sec.agd	60	0	0		4/29/2019	Monday	1	0	0	0	0	0	802	82	0	0	90.72%	9.28%	0.00%	0.00%	82	9.28%	5.1	371460	573919	592355	420.2	649.2	670.1	4472	3117	2997	420.2	649.2	670.1	904571.7	1059.9	5491.4	1023.3	12035	13.6	123	13.6	7.7	484	884	884	1
10143	10143 (2019-04-28)60sec.agd	60	0	0		4/30/2019	Tuesday	2	2	2	2	42	132881	686	78	0	0	89.79%	10.21%	0.00%	0.00%	78	10.21%	5.2	358609	409296	381396	469.4	535.7	499.2	4877	2845	2735	469.4	535.7	499.2	664519.8	925.9	5650	869.8	11793	15.4	132	15.4	9.5	495	764	764	1
10143	10143 (2019-04-28)60sec.agd	60	0	0		5/1/2019	Wednesday	3	2	2	2	48	197092	591	140	5	0	80.30%	19.02%	0.68%	0.00%	145	19.70%	10.4	573106	695026	624475	778.7	944.3	848.5	5846	3646	3075	778.7	944.3	848.5	1096120.7	1585.4	6767	1489.3	17079	23.2	128	23.2	43.3	1336	736	736	1
10143	10143 (2019-04-28)60sec.agd	60	0	0		5/2/2019	Thursday	4	4	4	4	81	338945	487	92	23	4	80.36%	15.18%	3.80%	0.66%	119	19.64%	8.5	508368	488713	399564	838.9	806.5	659.3	8388	6156	4759	838.9	806.5	659.3	810512.1	1429.3	10708.8	1337.5	13876	22.9	135	22.9	9.8	226	606	606	1
10143	10143 (2019-04-28)60sec.agd	60	0	0		5/3/2019	Friday	5	2	2	2	35	122710	689	112	10	0	84.96%	13.81%	1.23%	0.00%	122	15.04%	8.1	504004	729463	685299	621.5	899.5	845	6787	3437	3502	621.5	899.5	845	1120611.9	1461.5	7638	1381.8	15190	18.7	127	18.7	14.6	909	811	811	1
10143	10143 (2019-04-28)60sec.agd	60	0	0		5/4/2019	Saturday	6	0	0	0	0	0	797	60	0	0	93.00%	7.00%	0.00%	0.00%	60	7.00%	4	278369	479936	462330	324.8	560	539.5	3537	3630	3120	324.8	560	539.5	722202.8	885.9	4264	842.7	9180	10.7	116	10.7	3.6	718	857	857	1
10147	10147 (2019-04-07)60sec.agd	60	0	0		4/7/2019	Sunday	7	0	0	0	0	0	692	25	0	0	96.51%	3.49%	0.00%	0.00%	25	3.49%	1.9	244579	196644	259666	341.1	274.3	362.2	3124	2664	3578	341.1	274.3	362.2	407325.6	601.6	4986.7	568.1	5817	8.1	128	8.1	1.6	215	717	717	1
10147	10147 (2019-04-07)60sec.agd	60	0	0		4/8/2019	Monday	1	0	0	0	0	0	817	57	2	0	93.26%	6.51%	0.23%	0.00%	59	6.74%	3.7	327330	357442	400050	373.7	408	456.7	3795	5200	5249	373.7	408	456.7	628450.2	751.1	8034.4	717.4	10369	11.8	133	11.8	15.3	537	876	876	1
10147	10147 (2019-04-07)60sec.agd	60	0	0		4/9/2019	Tuesday	2	0	0	0	0	0	625	49	0	0	92.73%	7.27%	0.00%	0.00%	49	7.27%	3.8	312629	451291	555220	463.8	669.6	823.8	2394	2581	2906	463.8	669.6	823.8	780813.5	1190.6	3756.5	1158.5	8310	12.3	62	12.3	1.1	129	674	674	1
10147	10147 (2019-04-07)60sec.agd	60	0	0		4/10/2019	Wednesday	3	1	1	1	12	23429	645	54	0	0	92.27%	7.73%	0.00%	0.00%	54	7.73%	4.5	323801	345475	399777	463.2	494.2	571.9	3379	2119	2564	463.2	494.2	571.9	619694.9	922.2	4344.5	886.5	8255	11.8	126	11.8	3.1	328	699	699	1
10147	10147 (2019-04-07)60sec.agd	60	0	0		4/11/2019	Thursday	4	0	0	0	0	0	629	13	1	0	97.82%	2.02%	0.16%	0.00%	14	2.18%	1.3	149136	187593	203765	231.9	291.7	316.9	3807	3477	5339	231.9	291.7	316.9	314567.7	515.4	7422.1	489.2	5171	8	135	8	1.9	167	643	643	1
10147	10147 (2019-04-07)60sec.agd	60	0	0		4/12/2019	Friday	5	2	2	2	22	45017	589	98	0	0	85.74%	14.26%	0.00%	0.00%	98	14.26%	7.5	465491	463740	480844	677.6	675	699.9	3581	3497	3699	677.6	675	699.9	814215.9	1226.4	5708.6	1185.2	10170	14.8	134	14.8	2.2	745	687	687	1
10147	10147 (2019-04-07)60sec.agd	60	0	0		4/13/2019	Saturday	6	0	0	0	0	0	658	21	1	1	96.62%	3.08%	0.15%	0.15%	23	3.38%	1.9	223847	331908	314423	328.7	487.4	461.7	5416	5778	6480	328.7	487.4	461.7	509050.3	789.5	10232.7	747.5	6193	9.1	130	9.1	5.2	763	681	681	1
10149	10149 (2019-04-07)60sec.agd	60	0	0		4/8/2019	Monday	1	0	0	0	0	0	628	7	0	0	98.90%	1.10%	0.00%	0.00%	7	1.10%	0.5	69691	119682	102257	109.7	188.5	161	3427	2070	3371	109.7	188.5	161	172154.3	283.6	5026.8	271.1	1738	2.7	80	2.7	1.2	308	635	635	1
10149	10149 (2019-04-07)60sec.agd	60	0	0		4/10/2019	Wednesday	3	2	2	2	20	73075	619	37	1	1	94.07%	5.62%	0.15%	0.15%	39	5.93%	2.4	187499	213375	194629	285	324.3	295.8	6116	3922	10964	285	324.3	295.8	344333	578.2	12801.7	523.3	5291	8	116	8	11.4	947	658	658	1
10149	10149 (2019-04-07)60sec.agd	60	0	0		4/12/2019	Friday	5	2	2	2	28	86718	907	73	2	0	92.36%	7.43%	0.20%	0.00%	75	7.64%	4.4	421642	473950	585626	429.4	482.6	596.4	5761	2714	3892	429.4	482.6	596.4	863347.2	916.6	6866.8	879.2	10890	11.1	119	11.1	10	900	982	982	1
10151	10151 (2019-04-07)60sec.agd	60	0	0		4/8/2019	Monday	1	0	0	0	0	0	718	6	0	0	99.17%	0.83%	0.00%	0.00%	6	0.83%	0.4	92913	219459	158779	128.3	303.1	219.3	2442	2106	2200	128.3	303.1	219.3	286366.6	419.4	3273.7	395.5	4078	5.6	118	5.6	11.2	313	724	724	1
10151	10151 (2019-04-07)60sec.agd	60	0	0		4/9/2019	Tuesday	2	0	0	0	0	0	743	22	0	0	97.12%	2.88%	0.00%	0.00%	22	2.88%	1.5	141228	245418	203246	184.6	320.8	265.7	2479	2555	3011	184.6	320.8	265.7	348545.9	493.0	3420.4	455.6	6420	8.4	126	8.4	73.6	2755	765	765	1
10151	10151 (2019-04-07)60sec.agd	60	0	0		4/11/2019	Thursday	4	0	0	0	0	0	772	20	0	0	97.47%	2.53%	0.00%	0.00%	20	2.53%	1.3	208686	307393	148615	263.5	388.1	187.6	3104	2313	1628	263.5	388.1	187.6	400158.4	537.6	3780.7	505.3	11375	14.4	130	14.4	33.3	2261	792	792	1
10151	10151 (2019-04-07)60sec.agd	60	0	0		4/12/2019	Friday	5	0	0	0	0	0	911	28	0	0	97.02%	2.98%	0.00%	0.00%	28	2.98%	1.8	179465	271952	180578	191.1	289.6	192.3	2692	2747	2244	191.1	289.6	192.3	372523.8	424.2	3847.5	396.7	8081	8.6	128	8.6	64.6	3394	939	939	1
10152	10152 (2019-04-28)60sec.agd	60	0	0		4/29/2019	Monday	1	5	5	5	84	143014	527	193	0	0	73.19%	26.81%	0.00%	0.00%	193	26.81%	12.9	572458	507663	948017	795.1	705.1	1316.7	3583	2838	4863	795.1	705.1	1316.7	1218263.6	1754.1	6010.6	1692	15799	21.9	107	21.9	21.1	628	720	720	1
10152	10152 (2019-04-28)60sec.agd	60	0	0		4/30/2019	Tuesday	2	0	0	0	0	0	569	93	0	0	85.95%	14.05%	0.00%	0.00%	93	14.05%	7.8	440898	547069	599093	666	826.4	905	3242	2691	3499	666	826.4	905	923356.9	1445.2	5001.5	1394.8	13912	21	103	21	5.6	1096	662	662	1
10152	10152 (2019-04-28)60sec.agd	60	0	0		5/1/2019	Wednesday	3	3	3	3	41	74872	703	117	0	0	85.73%	14.27%	0.00%	0.00%	117	14.27%	7.8	595692	609329	746412	726.5	743.1	910.3	3533	2304	3263	726.5	743.1	910.3	1132811.4	1434.4	4800	1381.5	17616	21.5	112	21.5	17.3	847	820	820	1
10152	10152 (2019-04-28)60sec.agd	60	0	0		5/2/2019	Thursday	4	2	2	2	23	32105	525	112	0	0	82.42%	17.58%	0.00%	0.00%	112	17.58%	9.3	441089	481646	755462	692.4	756.1	1186	2964	2569	4361	692.4	756.1	1186	998631.7	1622.8	5331.7	1567.7	11799	18.5	98	18.5	6.5	849	637	637	1
10152	10152 (2019-04-28)60sec.agd	60	0	0		5/3/2019	Friday	5	6	6	6	127	241363	391	249	6	0	60.53%	38.54%	0.93%	0.00%	255	39.47%	23.2	736317	441987	1085664	1139.8	684.2	1680.6	4190	2544	5621	1139.8	684.2	1680.6	1384262.1	2211.6	6583.5	2142.8	11672	18.1	91	18.1	19	487	646	646	1
10153	10153 (2019-04-28)60sec.agd	60	0	0		4/29/2019	Monday	1	0	0	0	0	0	944	18	1	2	97.82%	1.87%	0.10%	0.21%	21	2.18%	1.2	241698	469423	553418	250.5	486.4	573.5	6299	6011	6823	250.5	486.4	573.5	764883.9	838.4	10273.6	792.6	8804	9.1	105	9.1	0	0	965	965	1
10153	10153 (2019-04-28)60sec.agd	60	0	0		4/30/2019	Tuesday	2	0	0	0	0	0	960	39	0	0	96.10%	3.90%	0.00%	0.00%	39	3.90%	2.2	275790	427128	504328	276.1	427.6	504.8	2897	3150	2598	276.1	427.6	504.8	716132.1	760.4	3872.8	716.8	8266	8.3	101	8.3	1.9	925	999	999	1
10153	10153 (2019-04-28)60sec.agd	60	0	0		5/1/2019	Wednesday	3	0	0	0	0	0	876	17	0	0	98.10%	1.90%	0.00%	0.00%	17	1.90%	1.1	216378	434201	353788	242.3	486.2	396.2	2525	2893	1840	242.3	486.2	396.2	600429.8	713.8	3705.2	672.4	8741	9.8	106	9.8	0.1	107	893	893	1
10153	10153 (2019-04-28)60sec.agd	60	0	0		5/2/2019	Thursday	4	0	0	0	0	0	1148	19	0	0	98.37%	1.63%	0.00%	0.00%	19	1.63%	1	188421	359866	539106	161.5	308.4	462	3790	5529	2286	161.5	308.4	462	675012.1	609.8	6119.5	578.4	6594	5.7	89	5.7	0.4	173	1167	1167	1
10153	10153 (2019-04-28)60sec.agd	60	0	0		5/3/2019	Friday	5	0	0	0	0	0	1102	20	0	0	98.22%	1.78%	0.00%	0.00%	20	1.78%	1	174395	375278	507062	155.4	334.5	451.9	3227	2641	3435	155.4	334.5	451.9	654491.5	618.2	4313.7	583.3	6774	6	99	6	0	42	1122	1122	1
10153	10153 (2019-04-28)60sec.agd	60	0	0		5/4/2019	Saturday	6	0	0	0	0	0	772	32	0	0	96.02%	3.98%	0.00%	0.00%	32	3.98%	1.9	177870	376117	335835	221.2	467.8	417.7	4003	4673	2271	221.2	467.8	417.7	534683.9	716.9	6153.1	665	6809	8.5	104	8.5	6.3	819	804	804	1
10154	10154 (2019-09-01)60sec.agd	60	0	0		9/2/2019	Monday	1	5	5	5	93	213516	757	99	0	0	88.43%	11.57%	0.00%	0.00%	99	11.57%	6.6	332383	267091	493437	388.3	312	576.4	3036	2799	3352	388.3	312	576.4	652147.3	806.2	5055.9	761.9	15502	18.1	132	18.1	3.1	250	856	856	1
10154	10154 (2019-09-01)60sec.agd	60	0	0		9/3/2019	Tuesday	2	1	1	1	16	38291	879	33	0	0	96.38%	3.62%	0.00%	0.00%	33	3.62%	2.1	159774	226628	434290	175.2	248.5	476.2	3041	2246	3883	175.2	248.5	476.2	515262.8	602.8	5329.1	565	7322	8	133	8	0	0	912	912	1
10154	10154 (2019-09-01)60sec.agd	60	0	0		9/4/2019	Wednesday	3	0	0	0	0	0	872	33	0	0	96.35%	3.65%	0.00%	0.00%	33	3.65%	2.1	151686	200637	459540	167.6	221.7	507.8	3118	2846	3361	167.6	221.7	507.8	523871	612.4	4487.3	578.9	6335	7	126	7	0.2	99	905	905	1
10154	10154 (2019-09-01)60sec.agd	60	0	0		9/5/2019	Thursday	4	1	1	1	70	250999	777	76	18	0	89.21%	8.73%	2.07%	0.00%	94	10.79%	5.9	404001	291447	635104	463.8	334.6	729.2	4349	2087	5380	463.8	334.6	729.2	807164.9	987.9	6788.9	926.7	14387	16.5	144	16.5	0.5	131	871	871	1
10154	10154 (2019-09-01)60sec.agd	60	0	0		9/6/2019	Friday	5	2	2	2	62	188402	880	96	0	0	90.16%	9.84%	0.00%	0.00%	96	9.84%	5.6	374906	309016	590071	384.1	316.6	604.6	4590	2949	3354	384.1	316.6	604.6	764348.9	837.9	5851.7	783.1	15125	15.5	128	15.5	7.7	487	976	976	1
10154	10154 (2019-09-01)60sec.agd	60	0	0		9/7/2019	Saturday	6	4	4	4	134	427981	807	161	0	0	83.37%	16.63%	0.00%	0.00%	161	16.63%	9.5	615377	452893	643639	635.7	467.9	664.9	4262	3284	3761	635.7	467.9	664.9	999035.6	1103.6	5773.8	1032.1	26090	27	190	27	1	220	968	968	1
10156	10156 (2019-04-14)60sec.agd	60	0	0		4/15/2019	Monday	1	0	0	0	0	0	761	29	0	0	96.33%	3.67%	0.00%	0.00%	29	3.67%	1.9	245195	172728	290645	310.4	218.6	367.9	3694	2563	3146	310.4	218.6	367.9	417648.3	558.5	4873.8	528.7	5508	7	111	7	17.3	2181	790	790	1
10156	10156 (2019-04-14)60sec.agd	60	0	0		4/16/2019	Tuesday	2	0	0	0	0	0	975	27	0	0	97.31%	2.69%	0.00%	0.00%	27	2.69%	1.4	282212	285529	401029	281.6	285	400.2	3703	2896	3421	281.6	285	400.2	567445.8	597.4	5454.7	566.3	5004	5	79	5	0	0	1002	1002	1
10156	10156 (2019-04-14)60sec.agd	60	0	0		4/17/2019	Wednesday	3	2	2	2	23	53786	705	41	1	0	94.38%	5.49%	0.13%	0.00%	42	5.62%	3	221472	205866	388500	296.5	275.6	520.1	4537	3683	4220	296.5	275.6	520.1	492303.7	688.2	6955.8	659	6129	8.2	115	8.2	25.6	2839	747	747	1
10156	10156 (2019-04-14)60sec.agd	60	0	0		4/18/2019	Thursday	4	0	0	0	0	0	651	14	0	0	97.89%	2.11%	0.00%	0.00%	14	2.11%	1.1	154159	187703	234044	231.8	282.3	351.9	3927	3092	3554	231.8	282.3	351.9	337304	537.3	5417.4	507.2	4215	6.3	121	6.3	14.1	1628	665	665	1
10156	10156 (2019-04-14)60sec.agd	60	0	0		4/19/2019	Friday	5	0	0	0	0	0	842	44	1	0	94.93%	4.96%	0.11%	0.00%	45	5.07%	2.8	376796	371963	419553	424.8	419.3	473	5314	2877	3521	424.8	419.3	473	675541.6	808.3	6543.3	761.6	9480	10.7	120	10.7	9.9	594	887	887	1
10156	10156 (2019-04-14)60sec.agd	60	0	0		4/20/2019	Saturday	6	0	0	0	0	0	706	25	3	0	96.19%	3.41%	0.41%	0.00%	28	3.81%	2.2	177843	172540	264767	242.3	235.1	360.7	3811	4363	4261	242.3	235.1	360.7	362628.9	514.9	6844.4	494	4689	6.4	109	6.4	16.1	879	734	734	1
10156	10156 (2019-04-14)60sec.agd	60	0	0		4/22/2019	Monday	1	0	0	0	0	0	729	31	0	0	95.92%	4.08%	0.00%	0.00%	31	4.08%	2.4	200098	235982	273907	263.3	310.5	360.4	3236	2874	3238	263.3	310.5	360.4	413221.2	572.2	4501.7	543.7	5047	6.6	97	6.6	38.8	2672	760	760	1
10158	10158 (2019-07-07)60sec.agd	60	0	0		7/8/2019	Monday	1	2	2	2	57	200188	607	77	2	0	88.48%	11.22%	0.29%	0.00%	79	11.52%	6.1	367575	326678	259276	535.8	476.2	378	4800	6513	4999	535.8	476.2	378	555926.2	849.5	9510.5	810.4	11030	16.1	117	16.1	0	29	686	686	1
10158	10158 (2019-07-07)60sec.agd	60	0	0		7/10/2019	Wednesday	3	4	4	4	95	316925	654	111	0	0	85.49%	14.51%	0.00%	0.00%	111	14.51%	7.4	496879	476898	291878	649.5	623.4	381.5	4383	3399	3615	649.5	623.4	381.5	748006.2	1032.6	5913.5	977.8	15289	20	116	20	0	0	765	765	1
10158	10158 (2019-07-07)60sec.agd	60	0	0		7/11/2019	Thursday	4	3	3	3	59	228857	813	93	0	0	89.74%	10.26%	0.00%	0.00%	93	10.26%	5.8	508134	446371	369823	560.9	492.7	408.2	4710	2622	3831	560.9	492.7	408.2	770854.3	906.9	5443.8	850.8	14708	16.2	132	16.2	1.5	254	906	906	1
10158	10158 (2019-07-07)60sec.agd	60	0	0		7/12/2019	Friday	5	2	2	2	70	275478	699	87	0	0	88.93%	11.07%	0.00%	0.00%	87	11.07%	5.4	468672	394610	295509	596.3	502	376	4744	2711	2653	596.3	502	376	680217.7	915.2	5519.9	865.4	13303	16.9	120	16.9	0	27	786	786	1
10159	10159 (2019-07-28)60sec.agd	60	0	0		7/29/2019	Monday	1	1	1	1	24	61130	744	45	0	0	94.30%	5.70%	0.00%	0.00%	45	5.70%	2.5	408542	269488	334914	517.8	341.6	424.5	3594	2855	2444	517.8	341.6	424.5	593041.1	794.9	4558	751.6	8103	10.3	118	10.3	27.9	2104	789	789	1
10159	10159 (2019-07-28)60sec.agd	60	0	0		7/30/2019	Tuesday	2	0	0	0	0	0	1039	28	0	0	97.38%	2.62%	0.00%	0.00%	28	2.62%	1.3	422299	283619	369599	395.8	265.8	346.4	3247	2223	3435	395.8	265.8	346.4	628792.2	624.9	5159.7	589.3	7032	6.6	95	6.6	4.1	481	1067	1067	1
10159	10159 (2019-07-28)60sec.agd	60	0	0		7/31/2019	Wednesday	3	1	1	1	16	21607	1193	47	0	0	96.21%	3.79%	0.00%	0.00%	47	3.79%	2	384160	358370	389573	309.8	289	314.2	3006	3412	3930	309.8	289	314.2	654045.2	575.3	4723.7	527.5	8919	7.2	120	7.2	17	1228	1240	1240	1
10159	10159 (2019-07-28)60sec.agd	60	0	0		8/1/2019	Thursday	4	1	1	1	51	109739	1016	71	0	0	93.47%	6.53%	0.00%	0.00%	71	6.53%	3.2	391942	336997	425751	360.6	310	391.7	3655	2124	2885	360.6	310	391.7	669663.7	655.8	4377.6	616.1	12045	11.1	118	11.1	0.4	69	1087	1087	1
10159	10159 (2019-07-28)60sec.agd	60	0	0		8/2/2019	Friday	5	4	4	4	80	259163	1016	99	3	0	90.88%	8.86%	0.27%	0.00%	102	9.12%	4.9	716663	436203	573939	641	390.2	513.4	5270	2703	3379	641	390.2	513.4	1016506.2	965.3	6535.1	909.2	13733	12.3	125	12.3	13.3	1339	1118	1118	1
10159	10159 (2019-07-28)60sec.agd	60	0	0		8/3/2019	Saturday	6	0	0	0	0	0	1047	15	0	0	98.59%	1.41%	0.00%	0.00%	15	1.41%	0.8	218038	251513	294478	205.3	236.8	277.3	2432	2116	2501	205.3	236.8	277.3	444428.5	444.1	3744	418.5	5310	5	109	5	10.5	759	1062	1062	1
10160	10160 (2019-04-28)60sec.agd	60	0	0		4/28/2019	Sunday	7	0	0	0	0	0	637	11	1	0	98.15%	1.69%	0.15%	0.00%	12	1.85%	1	94498	217238	201533	145.6	334.7	310.5	4058	3400	5118	145.6	334.7	310.5	311027	510.9	7363.5	479.2	2743	4.2	113	4.2	29.3	297	649	649	1
10160	10160 (2019-04-28)60sec.agd	60	0	0		4/29/2019	Monday	1	1	1	1	52	170510	1024	67	4	0	93.52%	6.12%	0.37%	0.00%	71	6.48%	3.7	346951	445693	494127	316.9	407	451.3	6275	4658	3063	316.9	407	451.3	750452.4	747.8	6940.9	685.3	12502	11.4	168	11.4	3.7	950	1095	1095	1
10160	10160 (2019-04-28)60sec.agd	60	0	0		4/30/2019	Tuesday	2	1	1	1	45	182841	804	59	4	0	92.73%	6.81%	0.46%	0.00%	63	7.27%	3.9	286657	394452	491506	330.6	455	566.9	7562	3761	3548	330.6	455	566.9	692345.8	885.0	8274.5	798.6	9547	11	166	11	5	347	867	867	1
10160	10160 (2019-04-28)60sec.agd	60	0	0		5/1/2019	Wednesday	3	0	0	0	0	0	824	11	0	0	98.68%	1.32%	0.00%	0.00%	11	1.32%	0.7	89610	345811	192304	107.3	414.1	230.3	2961	3023	4333	107.3	414.1	230.3	405704.4	508.9	6056.5	485.9	3297	3.9	117	3.9	3.2	717	835	835	1
10160	10160 (2019-04-28)60sec.agd	60	0	0		5/2/2019	Thursday	4	2	2	2	47	192997	827	48	12	0	93.24%	5.41%	1.35%	0.00%	60	6.76%	3.8	329419	434038	412705	371.4	489.3	465.3	7050	3535	2626	371.4	489.3	465.3	683543.2	840.2	7928.9	770.6	11339	12.8	154	12.8	0.9	138	887	887	1
10160	10160 (2019-04-28)60sec.agd	60	0	0		5/3/2019	Friday	5	1	1	1	47	186091	879	47	10	0	93.91%	5.02%	1.07%	0.00%	57	6.09%	3.6	325162	457839	431589	347.4	489.1	461.1	7203	3238	2483	347.4	489.1	461.1	708248.5	834.3	7914.8	756.7	11005	11.8	163	11.8	5.6	592	936	936	1
10160	10160 (2019-04-28)60sec.agd	60	0	0		5/4/2019	Saturday	6	2	2	2	50	202304	693	61	9	0	90.83%	7.99%	1.18%	0.00%	70	9.17%	5	365182	498871	359196	478.6	653.8	470.8	7792	3667	2798	478.6	653.8	470.8	715018.8	1024.3	8520.9	937.1	12595	16.5	161	16.5	8	535	763	763	1
10161	10161 (2019-04-28)60sec.agd	60	0	0		4/28/2019	Sunday	7	0	0	0	0	0	584	33	0	0	94.65%	5.35%	0.00%	0.00%	33	5.35%	3	247110	425489	305715	400.5	689.6	495.5	4000	3086	2981	400.5	689.6	495.5	579280.5	971.8	4669.2	938.9	8406	13.6	115	13.6	3	249	617	617	1
10161	10161 (2019-04-28)60sec.agd	60	0	0		4/29/2019	Monday	1	0	0	0	0	0	928	17	0	0	98.20%	1.80%	0.00%	0.00%	17	1.80%	1.1	200298	205021	221244	212	217	234.1	4551	2340	2347	212	217	234.1	362079.8	404.2	5206.1	383.2	5623	6	118	6	0	0	945	945	1
10161	10161 (2019-04-28)60sec.agd	60	0	0		4/30/2019	Tuesday	2	0	0	0	0	0	971	20	0	0	97.98%	2.02%	0.00%	0.00%	20	2.02%	1.2	191128	298337	197915	192.9	301	199.7	3593	2483	4405	192.9	301	199.7	405838.9	440.6	5035.9	409.5	7022	7.1	119	7.1	6.5	892	991	991	1
10161	10161 (2019-04-28)60sec.agd	60	0	0		5/1/2019	Wednesday	3	0	0	0	0	0	1001	19	0	0	98.14%	1.86%	0.00%	0.00%	19	1.86%	1	154220	244144	165427	151.2	239.4	162.2	3848	2521	1788	151.2	239.4	162.2	332800.5	346.5	4459.7	326.3	5763	5.7	121	5.7	0.3	98	1020	1020	1
10161	10161 (2019-04-28)60sec.agd	60	0	0		5/3/2019	Friday	5	0	0	0	0	0	746	28	0	0	96.38%	3.62%	0.00%	0.00%	28	3.62%	1.9	207213	201381	209121	267.7	260.2	270.2	3255	2639	2449	267.7	260.2	270.2	356683.5	479.4	4623.6	460.8	5214	6.7	118	6.7	0.3	108	774	774	1
10161	10161 (2019-04-28)60sec.agd	60	0	0		5/4/2019	Saturday	6	0	0	0	0	0	676	18	0	0	97.41%	2.59%	0.00%	0.00%	18	2.59%	1.4	118370	126954	140239	170.6	182.9	202.1	3933	3303	2456	170.6	182.9	202.1	223149.6	337.5	5100.2	321.5	3194	4.6	117	4.6	0.7	172	694	694	1
10162	10162 (2019-04-28)60sec.agd	60	0	0		4/28/2019	Sunday	7	0	0	0	0	0	638	23	0	0	96.52%	3.48%	0.00%	0.00%	23	3.48%	1.9	160244	250589	183415	242.4	379.1	277.5	4702	3039	2620	242.4	379.1	277.5	349448.2	564.9	5609.7	528.7	5537	8.4	119	8.4	4.7	301	661	661	1
10162	10162 (2019-04-28)60sec.agd	60	0	0		4/29/2019	Monday	1	1	1	1	14	11318	1033	68	0	0	93.82%	6.18%	0.00%	0.00%	68	6.18%	3.6	341166	599616	684002	309.9	544.6	621.3	3933	4635	3601	309.9	544.6	621.3	971489.7	942.4	6045.7	882.4	10929	9.9	117	9.9	3.5	1700	1101	1101	1
10162	10162 (2019-04-28)60sec.agd	60	0	0		4/30/2019	Tuesday	2	0	0	0	0	0	744	44	0	0	94.42%	5.58%	0.00%	0.00%	44	5.58%	2.6	153557	247364	379504	194.9	313.9	481.6	2355	2778	3610	194.9	313.9	481.6	478322.1	640.5	4359.1	607	4882	6.2	107	6.2	0.9	195	788	788	1
10162	10162 (2019-04-28)60sec.agd	60	0	0		5/2/2019	Thursday	4	0	0	0	0	0	855	53	0	0	94.16%	5.84%	0.00%	0.00%	53	5.84%	2.9	227111	360829	576262	250.1	397.4	634.6	3337	2748	3481	250.1	397.4	634.6	716836.7	819.9	4389.6	789.5	7932	8.7	118	8.7	0.1	51	908	908	1
10162	10162 (2019-04-28)60sec.agd	60	0	0		5/3/2019	Friday	5	0	0	0	0	0	784	35	0	0	95.73%	4.27%	0.00%	0.00%	35	4.27%	2.3	252951	444243	391748	308.9	542.4	478.3	3305	2757	2744	308.9	542.4	478.3	644051.7	826.6	4631.6	786.4	7337	9	118	9	0.4	83	819	819	1
10164	10164 (2019-04-28)60sec.agd	60	0	0		4/28/2019	Sunday	7	0	0	0	0	0	636	6	0	0	99.07%	0.93%	0.00%	0.00%	6	0.93%	0.5	136161	173706	265514	212.1	270.6	413.6	2495	3251	3455	212.1	270.6	413.6	345269.9	562.6	5360.1	537.8	7176	11.2	109	11.2	2.2	271	642	642	1
10164	10164 (2019-04-28)60sec.agd	60	0	0		5/1/2019	Wednesday	3	0	0	0	0	0	807	5	0	0	99.38%	0.62%	0.00%	0.00%	5	0.62%	0.4	134973	175068	214833	166.2	215.6	264.6	2215	1736	2493	166.2	215.6	264.6	308252.7	396.8	3292.5	379.6	4397	5.4	104	5.4	10.5	621	812	812	1
10164	10164 (2019-04-28)60sec.agd	60	0	0		5/3/2019	Friday	5	0	0	0	0	0	919	7	0	0	99.24%	0.76%	0.00%	0.00%	7	0.76%	0.4	145722	259234	222934	157.4	280	240.7	2113	2111	2579	157.4	280	240.7	371667.5	418.5	3271.9	401.4	5994	6.5	109	6.5	8.7	584	926	926	1
10166	10166 (2019-04-28)10sec.agd	10	0	0		4/29/2019	Monday	1	0	0	0	0	0	827.166666666667	16	0.333333333333333	0	98.06%	1.90%	0.04%	0.00%	16.3333333333333	1.94%	1	61781	116945	151876	12.2	23.1	30	646	993	995	73.2	138.6	180.1	201393.5	43.7	1478.5	238.8	2201	0.4	21	2.6	0	0	5061	843.5	1
10166	10166 (2019-04-28)10sec.agd	10	0	0		4/30/2019	Tuesday	2	0	0	0	0	0	796.833333333333	13.3333333333333	0.166666666666667	0.166666666666667	98.31%	1.65%	0.02%	0.02%	13.6666666666667	1.69%	0.9	66689	141741	152319	13.7	29.1	31.3	963	1409	943	82.3	174.9	187.9	218492.6	48.4	1949.8	269.6	2364	0.5	20	2.9	0	57	4863	810.5	1
10166	10166 (2019-04-28)10sec.agd	10	0	0		5/1/2019	Wednesday	3	0	0	0	0	0	693.666666666667	13.8333333333333	0.333333333333333	0	98.00%	1.95%	0.05%	0.00%	14.1666666666667	2.00%	1.1	68166	147286	119074	16.1	34.7	28	757	813	738	96.3	208.1	168.2	201291.8	52.7	1268.7	284.4	2146	0.5	21	3	0	0	4247	707.83	1
10166	10166 (2019-04-28)10sec.agd	10	0	0		5/2/2019	Thursday	4	0	0	0	0	0	733.5	19.5	0.166666666666667	0.166666666666667	97.37%	2.59%	0.02%	0.02%	19.8333333333333	2.63%	1.3	76703	113172	198085	17	25	43.8	836	1224	1043	101.8	150.2	262.9	240684.3	58.4	1700.2	319.5	2510	0.6	20	3.3	0	44	4520	753.33	1
10166	10166 (2019-04-28)10sec.agd	10	0	0		5/3/2019	Friday	5	0	0	0	0	0	800.833333333333	15.6666666666667	0.5	0	98.02%	1.92%	0.06%	0.00%	16.1666666666667	1.98%	1.1	69829	111802	157067	14.2	22.8	32	752	937	911	85.5	136.8	192.2	205050.8	46.2	1450	251	2262	0.5	20	2.8	0	0	4902	817	1
10166	10166 (2019-04-28)10sec.agd	10	0	0		5/4/2019	Saturday	6	0	0	0	0	0	683.666666666667	26.1666666666667	0.333333333333333	0	96.27%	3.68%	0.05%	0.00%	26.5	3.73%	2	96186	152944	253656	22.6	35.9	59.5	743	616	880	135.4	215.4	357.2	311424.1	77.7	1205.3	438.5	4398	1	20	6.2	0	0	4261	710.17	1
10167	10167 (2019-04-28)60sec.agd	60	0	0		4/29/2019	Monday	1	1	1	1	19	50159	898	69	0	0	92.86%	7.14%	0.00%	0.00%	69	7.14%	4.1	469510	320687	485036	485.5	331.6	501.6	4769	2423	2483	485.5	331.6	501.6	747355.1	824.0	5072.6	772.9	10635	11	127	11	4	378	967	967	1
10167	10167 (2019-04-28)60sec.agd	60	0	0		4/30/2019	Tuesday	2	2	2	2	30	80048	788	65	0	0	92.38%	7.62%	0.00%	0.00%	65	7.62%	4.1	431629	420787	586752	506	493.3	687.9	3405	2377	2993	506	493.3	687.9	841215.3	1046.0	4585.8	986.2	13541	15.9	135	15.9	14.8	1537	853	853	1
10167	10167 (2019-04-28)60sec.agd	60	0	0		5/1/2019	Wednesday	3	1	1	1	33	85352	861	50	0	0	94.51%	5.49%	0.00%	0.00%	50	5.49%	3.1	395865	337040	502696	434.5	370	551.8	3311	2110	4035	434.5	370	551.8	723193.1	837.4	5133.2	793.8	8684	9.5	126	9.5	34.5	2764	911	911	1
10167	10167 (2019-04-28)60sec.agd	60	0	0		5/2/2019	Thursday	4	4	4	4	53	139501	855	81	0	0	91.35%	8.65%	0.00%	0.00%	81	8.65%	4.8	339503	316927	408616	362.7	338.6	436.6	3623	1895	2392	362.7	338.6	436.6	618604.9	714.1	4330.3	660.9	13690	14.6	132	14.6	4.4	548	936	936	1
10167	10167 (2019-04-28)60sec.agd	60	0	0		5/3/2019	Friday	5	6	6	6	85	246063	775	113	0	0	87.27%	12.73%	0.00%	0.00%	113	12.73%	6.6	516891	399919	495028	582.1	450.4	557.5	3824	2670	3334	582.1	450.4	557.5	819856.2	979.9	5553.8	923.3	17004	19.1	131	19.1	37.5	4167	888	888	1
10167	10167 (2019-04-28)60sec.agd	60	0	0		5/4/2019	Saturday	6	3	3	3	52	119716	914	74	0	0	92.51%	7.49%	0.00%	0.00%	74	7.49%	4.4	386049	351588	430089	390.7	355.9	435.3	3518	2263	2364	390.7	355.9	435.3	676479.5	742.8	4433.2	684.7	11578	11.7	128	11.7	45.8	5000	988	988	1
10168	10168 (2019-08-04)60sec.agd	60	0	0		8/7/2019	Wednesday	3	0	0	0	0	0	627	43	0	0	93.58%	6.42%	0.00%	0.00%	43	6.42%	3.3	178851	244939	418804	266.9	365.6	625.1	3080	2886	3974	266.9	365.6	625.1	517087.6	810.2	5061.4	771.8	5302	7.9	96	7.9	100	2633	670	670	1
10168	10168 (2019-08-04)60sec.agd	60	0	0		8/8/2019	Thursday	4	0	0	0	0	0	846	26	0	0	97.02%	2.98%	0.00%	0.00%	26	2.98%	1.7	123158	154312	276957	141.2	177	317.6	2298	1903	3254	141.2	177	317.6	340125.4	404.2	3923.6	390.1	3503	4	59	4	4.1	448	872	872	1
10168	10168 (2019-08-04)60sec.agd	60	0	0		8/9/2019	Friday	5	1	1	1	10	21354	766	38	0	0	95.27%	4.73%	0.00%	0.00%	38	4.73%	2.7	145241	212529	259527	180.6	264.3	322.8	2724	3104	3668	180.6	264.3	322.8	365537.7	475.5	4596.2	454.6	5201	6.5	104	6.5	0.3	78	804	804	1
10169	10169 (2019-08-11)60sec.agd	60	0	0		8/11/2019	Sunday	7	0	0	0	0	0	747	16	0	0	97.90%	2.10%	0.00%	0.00%	16	2.10%	1.1	160563	326798	334588	210.4	428.3	438.5	2967	2847	3741	210.4	428.3	438.5	494496.2	681.3	4633.9	648.1	6560	8.6	125	8.6	22	1293	763	763	1
10169	10169 (2019-08-11)60sec.agd	60	0	0		8/12/2019	Monday	1	0	0	0	0	0	842	20	0	0	97.68%	2.32%	0.00%	0.00%	20	2.32%	1.2	146970	192886	249211	170.5	223.8	289.1	1765	2602	2546	170.5	223.8	289.1	347723	424.6	3824.4	403.4	3512	4.1	60	4.1	1	199	862	862	1
10169	10169 (2019-08-11)60sec.agd	60	0	0		8/13/2019	Tuesday	2	2	2	2	86	243487	809	140	0	0	85.25%	14.75%	0.00%	0.00%	140	14.75%	8.2	565910	534089	572479	596.3	562.8	603.2	4195	3134	4028	596.3	562.8	603.2	966042.1	1087.8	5261	1018	19094	20.1	132	20.1	13.2	1147	949	949	1
10169	10169 (2019-08-11)60sec.agd	60	0	0		8/14/2019	Wednesday	3	1	1	1	46	145185	926	70	0	0	92.97%	7.03%	0.00%	0.00%	70	7.03%	3.9	346072	352391	432601	347.5	353.8	434.3	4017	2877	2295	347.5	353.8	434.3	656573.6	715.3	4616.8	659.2	11909	12	130	12	10.7	1644	996	996	1
10169	10169 (2019-08-11)60sec.agd	60	0	0		8/15/2019	Thursday	4	1	1	1	44	144343	972	69	0	0	93.37%	6.63%	0.00%	0.00%	69	6.63%	3.8	367556	421975	456414	353.1	405.4	438.4	4134	2908	2459	353.1	405.4	438.4	722131.6	742.2	4833.8	693.7	14167	13.6	134	13.6	12.4	1489	1041	1041	1
10169	10169 (2019-08-11)60sec.agd	60	0	0		8/16/2019	Friday	5	1	1	1	18	52415	855	49	2	0	94.37%	5.41%	0.22%	0.00%	51	5.63%	3.2	342678	288697	390610	378.2	318.7	431.1	4927	2831	4655	378.2	318.7	431.1	594432.8	737.2	7106	656.1	7714	8.5	137	8.5	1.9	286	906	906	1
10169	10169 (2019-08-11)60sec.agd	60	0	0		8/17/2019	Saturday	6	0	0	0	0	0	964	21	0	0	97.87%	2.13%	0.00%	0.00%	21	2.13%	1.2	204630	332953	379215	207.7	338	385	3472	2659	3028	207.7	338	385	544550.4	597.2	4747.5	552.8	5688	5.8	115	5.8	11	1479	985	985	1
10171	10171 (2019-09-15)60sec.agd	60	0	0		9/16/2019	Monday	1	1	1	1	26	73669	889	69	0	0	92.80%	7.20%	0.00%	0.00%	69	7.20%	4.1	330311	372671	370601	344.8	389	386.8	3412	2901	3183	344.8	389	386.8	620752.9	696.4	5102.2	648	10915	11.4	112	11.4	67.1	2591	958	958	1
10171	10171 (2019-09-15)60sec.agd	60	0	0		9/17/2019	Tuesday	2	2	2	2	52	151307	859	84	8	0	90.33%	8.83%	0.84%	0.00%	92	9.67%	5.4	436162	411382	671186	458.6	432.6	705.8	4491	2260	6571	458.6	432.6	705.8	899979.5	1022.2	7197.9	946.4	14224	15	121	15	49.6	3597	951	951	1
10171	10171 (2019-09-15)60sec.agd	60	0	0		9/18/2019	Wednesday	3	0	0	0	0	0	840	20	1	0	97.56%	2.32%	0.12%	0.00%	21	2.44%	1.4	169469	259572	374296	196.8	301.5	434.7	2491	2099	6392	196.8	301.5	434.7	485998.8	595.6	6489.8	564.5	6084	7.1	99	7.1	50.4	3292	861	861	1
10171	10171 (2019-09-15)60sec.agd	60	0	0		9/19/2019	Thursday	4	1	1	1	23	58045	730	54	0	0	93.11%	6.89%	0.00%	0.00%	54	6.89%	3.6	244035	319805	449424	311.3	407.9	573.2	3027	3005	3240	311.3	407.9	573.2	603166.9	812.7	4012	769.3	9078	11.6	109	11.6	228.5	4954	784	784	1
10171	10171 (2019-09-15)60sec.agd	60	0	0		9/20/2019	Friday	5	1	1	1	10	23658	969	29	0	0	97.09%	2.91%	0.00%	0.00%	29	2.91%	1.7	311303	324422	369442	311.9	325.1	370.2	3320	2928	3061	311.9	325.1	370.2	581933.5	620.2	4451.3	583.1	6621	6.6	99	6.6	18	3804	998	998	1
10171	10171 (2019-09-15)60sec.agd	60	0	0		9/21/2019	Saturday	6	2	2	2	37	97058	904	58	0	0	93.97%	6.03%	0.00%	0.00%	58	6.03%	3.4	317389	341615	427779	329.9	355.1	444.7	4334	2409	2951	329.9	355.1	444.7	632796.5	703.5	4997.3	657.8	9099	9.5	125	9.5	20.9	1602	962	962	1
10172	10172 (2019-09-08)60sec.agd	60	0	0		9/9/2019	Monday	1	0	0	0	0	0	919	29	0	0	96.94%	3.06%	0.00%	0.00%	29	3.06%	1.8	230758	279146	494248	243.4	294.5	521.4	3234	4070	3206	243.4	294.5	521.4	612742.1	677.8	6056.2	646.4	8085	8.5	115	8.5	6.4	769	948	948	1
10172	10172 (2019-09-08)60sec.agd	60	0	0		9/10/2019	Tuesday	2	0	0	0	0	0	941	24	0	0	97.51%	2.49%	0.00%	0.00%	24	2.49%	1.4	268714	343992	597991	278.5	356.5	619.7	2907	2229	3075	278.5	356.5	619.7	740358.7	800.8	3697	767.2	9293	9.6	132	9.6	12.4	1436	965	965	1
10172	10172 (2019-09-08)60sec.agd	60	0	0		9/12/2019	Thursday	4	0	0	0	0	0	964	19	0	0	98.07%	1.93%	0.00%	0.00%	19	1.93%	1.1	251636	315992	421114	256	321.5	428.4	2837	2303	2705	256	321.5	428.4	583531.2	625.1	3724.5	593.6	7075	7.2	121	7.2	3.6	1056	983	983	1
10172	10172 (2019-09-08)60sec.agd	60	0	0		9/13/2019	Friday	5	0	0	0	0	0	938	11	0	0	98.84%	1.16%	0.00%	0.00%	11	1.16%	0.6	170112	209133	301701	179.3	220.4	317.9	2495	2421	3221	179.3	220.4	317.9	404596.3	444.1	4525.7	426.3	5612	5.9	99	5.9	42.2	2945	949	949	1
10172	10172 (2019-09-08)60sec.agd	60	0	0		9/14/2019	Saturday	6	0	0	0	0	0	844	13	0	0	98.48%	1.52%	0.00%	0.00%	13	1.52%	0.9	118909	124640	230183	138.8	145.4	268.6	3320	1655	3045	138.8	145.4	268.6	287504.2	355.7	3845.1	335.5	3976	4.6	114	4.6	43.9	2843	857	857	1
10172	10172 (2019-09-08)60sec.agd	60	0	0		9/15/2019	Sunday	7	0	0	0	0	0	685	11	4	1	97.72%	1.57%	0.57%	0.14%	16	2.28%	1.1	179562	233364	278385	256.2	332.9	397.1	5927	6169	10110	256.2	332.9	397.1	405215.3	603.8	13243.8	578.1	5110	7.3	98	7.3	17.1	1543	701	701	1
10172	10172 (2019-09-08)60sec.agd	60	0	0		9/16/2019	Monday	1	2	2	2	75	192189	946	92	22	0	89.25%	8.68%	2.08%	0.00%	114	10.75%	6	535299	429175	686573	505	404.9	647.7	4815	5162	6222	505	404.9	647.7	970628	976.5	7649.7	915.7	12717	12	132	12	0.4	92	1060	1060	1
10172	10172 (2019-09-08)60sec.agd	60	0	0		9/17/2019	Tuesday	2	1	1	1	47	158082	949	63	14	0	92.50%	6.14%	1.36%	0.00%	77	7.50%	4.3	426044	418652	639022	415.2	408	622.8	6096	5094	4269	415.2	408	622.8	874718.3	898.7	8888.1	852.6	12420	12.1	146	12.1	0	0	1026	1026	1
10172	10172 (2019-09-08)60sec.agd	60	0	0		9/19/2019	Thursday	4	2	2	2	59	144369	924	76	9	0	91.58%	7.53%	0.89%	0.00%	85	8.42%	5	498101	389516	444572	493.7	386	440.6	4451	6354	5742	493.7	386	440.6	772962.9	815.0	7859.2	766.1	10809	10.7	126	10.7	2.3	542	1009	1009	1
10172	10172 (2019-09-08)60sec.agd	60	0	0		9/20/2019	Friday	5	0	0	0	0	0	970	36	0	0	96.42%	3.58%	0.00%	0.00%	36	3.58%	2	402797	260340	427737	400.4	258.8	425.2	3787	2056	2504	400.4	258.8	425.2	642636.2	675.0	4603.2	638.8	8569	8.5	108	8.5	13.3	648	1006	1006	1
10173	10173 (2019-09-15)60sec.agd	60	0	0		9/15/2019	Sunday	7	0	0	0	0	0	633	20	0	0	96.94%	3.06%	0.00%	0.00%	20	3.06%	1.7	130644	188800	145665	200.1	289.1	223.1	4568	3806	3379	200.1	289.1	223.1	271903.6	452.1	5727.1	416.4	4338	6.6	127	6.6	67.4	3787	653	653	1
10173	10173 (2019-09-15)60sec.agd	60	0	0		9/17/2019	Tuesday	2	0	0	0	0	0	661	41	0	0	94.16%	5.84%	0.00%	0.00%	41	5.84%	2.9	203627	252858	396773	290.1	360.2	565.2	3320	2405	3155	290.1	360.2	565.2	512669.4	763.9	4331.2	730.3	6667	9.5	87	9.5	228.7	3940	702	702	1
10173	10173 (2019-09-15)60sec.agd	60	0	0		9/18/2019	Wednesday	3	0	0	0	0	0	792	63	0	0	92.63%	7.37%	0.00%	0.00%	63	7.37%	3.7	294391	406373	495033	344.3	475.3	579	5186	2848	3037	344.3	475.3	579	704884.9	869.6	5762.2	824.4	8753	10.2	128	10.2	247.7	4347	855	855	1
10173	10173 (2019-09-15)60sec.agd	60	0	0		9/20/2019	Friday	5	0	0	0	0	0	738	56	0	0	92.95%	7.05%	0.00%	0.00%	56	7.05%	4	317394	377349	386244	399.7	475.3	486.5	4106	2948	2924	399.7	475.3	486.5	626351.1	833.4	5082.9	788.9	10162	12.8	123	12.8	26.9	1087	794	794	1
10173	10173 (2019-09-15)60sec.agd	60	0	0		9/22/2019	Sunday	7	1	1	1	12	42902	643	42	2	1	93.46%	6.10%	0.29%	0.15%	45	6.54%	3.8	226642	337644	249466	329.4	490.8	362.6	7372	7940	3681	329.4	490.8	362.6	477077.9	749.9	10565.6	693.4	8026	11.7	168	11.7	55.9	3953	688	688	1
10173	10173 (2019-09-15)60sec.agd	60	0	0		9/27/2019	Friday	5	6	6	6	109	152665	582	153	0	0	79.18%	20.82%	0.00%	0.00%	153	20.82%	10.2	386036	465115	646626	525.2	632.8	879.8	4455	3229	3884	525.2	632.8	879.8	885144.6	1259.5	5282.9	1204.3	11126	15.1	119	15.1	0.2	72	735	735	1
10173	10173 (2019-09-15)60sec.agd	60	0	0		9/28/2019	Saturday	6	1	1	1	30	110664	574	86	0	0	86.97%	13.03%	0.00%	0.00%	86	13.03%	6.6	398718	348555	440841	604.1	528.1	667.9	4836	3583	3394	604.1	528.1	667.9	689062.7	1113.2	6059.9	1044	10604	16.1	123	16.1	47.9	2817	660	660	1
10175	10175 (2019-09-01)60sec.agd	60	0	0		9/2/2019	Monday	1	1	1	1	18	37465	769	22	0	0	97.22%	2.78%	0.00%	0.00%	22	2.78%	1.6	130828	223002	168035	165.4	281.9	212.4	2828	2536	2771	165.4	281.9	212.4	308353.1	419.3	3920.2	389.8	5186	6.6	114	6.6	55.1	3696	791	791	1
10175	10175 (2019-09-01)60sec.agd	60	0	0		9/3/2019	Tuesday	2	2	2	2	29	59175	696	50	0	0	93.30%	6.70%	0.00%	0.00%	50	6.70%	3.6	191674	283501	243120	256.9	380	325.9	2883	3066	2533	256.9	380	325.9	419784.6	620.3	4051	562.7	7960	10.7	125	10.7	21.9	997	746	746	1
10175	10175 (2019-09-01)60sec.agd	60	0	0		9/4/2019	Wednesday	3	0	0	0	0	0	700	9	1	0	98.59%	1.27%	0.14%	0.00%	10	1.41%	0.6	112326	230194	166155	158.2	324.2	234	3801	3624	3363	158.2	324.2	234	305309.5	465.0	6236.2	430	3657	5.2	95	5.2	96.3	4072	710	710	1
10175	10175 (2019-09-01)60sec.agd	60	0	0		9/5/2019	Thursday	4	0	0	0	0	0	662	9	0	0	98.66%	1.34%	0.00%	0.00%	9	1.34%	0.7	95680	164162	204077	142.6	244.7	304.1	2520	3331	3022	142.6	244.7	304.1	278839.1	439.2	4247.7	415.6	3065	4.6	73	4.6	26.3	2014	671	671	1
10175	10175 (2019-09-01)60sec.agd	60	0	0		9/7/2019	Saturday	6	0	0	0	0	0	684	9	0	0	98.70%	1.30%	0.00%	0.00%	9	1.30%	0.6	150289	224134	198081	216.9	323.4	285.8	1811	2266	2322	216.9	323.4	285.8	334752	518.5	3218.3	483	5447	7.9	89	7.9	111.6	2372	693	693	1
10181	10181 (2019-05-05)60sec.agd	60	0	0		5/5/2019	Sunday	7	0	0	0	0	0	599	17	0	0	97.24%	2.76%	0.00%	0.00%	17	2.76%	1.5	163093	210796	401199	264.8	342.2	651.3	3238	2626	2940	264.8	342.2	651.3	481658.5	811.6	4277.9	781.9	6668	10.8	94	10.8	0.8	150	616	616	1
10181	10181 (2019-05-05)60sec.agd	60	0	0		5/6/2019	Monday	1	1	1	1	18	35348	751	144	0	0	83.91%	16.09%	0.00%	0.00%	144	16.09%	9	501434	500070	875223	560.3	558.7	977.9	3985	2890	3244	560.3	558.7	977.9	1125842.5	1304.0	4871.7	1257.9	15813	17.7	119	17.7	2.5	158	895	895	1
10181	10181 (2019-05-05)60sec.agd	60	0	0		5/7/2019	Tuesday	2	4	4	4	66	131009	731	216	0	0	77.19%	22.81%	0.00%	0.00%	216	22.81%	12.7	664790	532077	990033	702	561.9	1045.4	3916	3050	3659	702	561.9	1045.4	1305839.6	1427.1	5542.6	1378.9	16002	16.9	106	16.9	0	0	947	947	1
10181	10181 (2019-05-05)60sec.agd	60	0	0		5/8/2019	Wednesday	3	8	8	8	110	271192	509	263	1	0	65.85%	34.02%	0.13%	0.00%	264	34.15%	18.9	1002009	551211	1022074	1296.3	713.1	1322.2	5315	2413	3677	1296.3	713.1	1322.2	1533783.2	2046.7	6356.1	1984.2	16126	20.9	116	20.9	0	0	773	773	1
10181	10181 (2019-05-05)60sec.agd	60	0	0		5/9/2019	Thursday	4	3	3	3	31	55160	704	106	0	0	86.91%	13.09%	0.00%	0.00%	106	13.09%	7.6	364907	503859	764376	450.5	622	943.7	4163	2546	3391	450.5	622	943.7	985546.4	1265.4	5291	1216.7	11840	14.6	117	14.6	3.2	181	810	810	1
10181	10181 (2019-05-05)60sec.agd	60	0	0		5/11/2019	Saturday	6	0	0	0	0	0	583	57	0	0	91.09%	8.91%	0.00%	0.00%	57	8.91%	5.2	270203	417673	490043	422.2	652.6	765.7	3411	2774	4179	422.2	652.6	765.7	698285.4	1132.8	4627.6	1091.1	9544	14.9	112	14.9	0.6	226	640	640	1
10182	10182 (2019-05-05)60sec.agd	60	0	0		5/6/2019	Monday	1	0	0	0	0	0	832	21	0	0	97.54%	2.46%	0.00%	0.00%	21	2.46%	1.2	144471	251162	217046	169.4	294.4	254.5	2368	2345	2431	169.4	294.4	254.5	362026.5	446.6	3486.1	424.4	5499	6.4	122	6.4	1	544	853	853	1
10182	10182 (2019-05-05)60sec.agd	60	0	0		5/7/2019	Tuesday	2	0	0	0	0	0	708	13	1	0	98.06%	1.80%	0.14%	0.00%	14	1.94%	1.1	104917	253245	184324	145.3	350.8	255.3	3133	2914	5227	145.3	350.8	255.3	330327	481.4	6754.9	457.5	3885	5.4	126	5.4	2.8	1111	722	722	1
10182	10182 (2019-05-05)60sec.agd	60	0	0		5/8/2019	Wednesday	3	1	1	1	16	38147	924	24	0	0	97.47%	2.53%	0.00%	0.00%	24	2.53%	1.4	143089	260163	230316	150.9	274.4	242.9	2753	2213	2414	150.9	274.4	242.9	375772.1	416.8	4143	396.4	5688	6	120	6	0.7	107	948	948	1
10182	10182 (2019-05-05)60sec.agd	60	0	0		5/9/2019	Thursday	4	1	1	1	27	66288	814	38	0	0	95.54%	4.46%	0.00%	0.00%	38	4.46%	2.5	170046	255724	246877	199.6	300.1	289.8	3056	2847	2753	199.6	300.1	289.8	394028.8	484.1	4727.2	462.5	6788	8	119	8	0	0	852	852	1
10182	10182 (2019-05-05)60sec.agd	60	0	0		5/11/2019	Saturday	6	1	1	1	12	27398	619	24	0	0	96.27%	3.73%	0.00%	0.00%	24	3.73%	1.8	128322	258641	223784	199.6	402.2	348	2955	3148	3706	199.6	402.2	348	365295.7	604.9	4855	568.1	5270	8.2	119	8.2	15.3	1089	643	643	1
10184	10184 (2019-06-02)60sec.agd	60	0	0		6/3/2019	Monday	1	1	1	1	13	22492	934	39	0	0	95.99%	4.01%	0.00%	0.00%	39	4.01%	2.2	270877	397928	431978	278.4	409	444	3309	3389	3960	278.4	409	444	646781.3	694.8	4911.3	664.7	10163	10.4	144	10.4	2.1	149	973	973	1
10184	10184 (2019-06-02)60sec.agd	60	0	0		6/4/2019	Tuesday	2	3	3	3	47	40026	885	85	0	0	91.24%	8.76%	0.00%	0.00%	85	8.76%	5	371448	443750	630727	382.9	457.5	650.2	2606	2627	5174	382.9	457.5	650.2	855981.4	939.1	5432.3	882.5	12858	13.3	108	13.3	1.2	360	970	970	1
10184	10184 (2019-06-02)60sec.agd	60	0	0		6/5/2019	Wednesday	3	2	2	2	24	39401	835	51	0	0	94.24%	5.76%	0.00%	0.00%	51	5.76%	3	228422	372223	347970	257.8	420.1	392.7	2359	2756	2072	257.8	420.1	392.7	558399.2	649.5	3760.3	630.2	10073	11.4	114	11.4	21.2	683	886	886	1
10184	10184 (2019-06-02)60sec.agd	60	0	0		6/6/2019	Thursday	4	0	0	0	0	0	781	17	0	0	97.87%	2.13%	0.00%	0.00%	17	2.13%	1.1	257942	304998	330101	323.2	382.2	413.7	2477	2125	1957	323.2	382.2	413.7	518193.5	680.8	3444.5	649.4	7322	9.2	54	9.2	0	0	798	798	1
10184	10184 (2019-06-02)60sec.agd	60	0	0		6/7/2019	Friday	5	0	0	0	0	0	941	14	0	0	98.53%	1.47%	0.00%	0.00%	14	1.47%	0.8	191773	308673	420416	200.8	323.2	440.2	1827	2259	2240	200.8	323.2	440.2	555702.7	597.0	3437.9	581.9	6246	6.5	70	6.5	19.7	3385	955	955	1
10185	10185 (2019-06-02)60sec.agd	60	0	0		6/3/2019	Monday	1	3	3	3	32	29865	718	83	1	0	89.53%	10.35%	0.12%	0.00%	84	10.47%	6	239508	462593	407926	298.6	576.8	508.6	3152	4754	4507	298.6	576.8	508.6	661634.3	873.5	6210.1	825	7771	9.7	101	9.7	52.9	1979	802	802	1
10185	10185 (2019-06-02)60sec.agd	60	0	0		6/4/2019	Tuesday	2	6	6	6	81	77524	702	102	0	0	87.31%	12.69%	0.00%	0.00%	102	12.69%	6.8	245695	439098	365540	305.6	546.1	454.7	3668	3262	3165	305.6	546.1	454.7	621926.5	811.3	4386.9	773.5	8626	10.7	95	10.7	41.9	1495	804	804	1
10185	10185 (2019-06-02)60sec.agd	60	0	0		6/5/2019	Wednesday	3	0	0	0	0	0	753	78	3	0	90.29%	9.35%	0.36%	0.00%	81	9.71%	5.4	335206	452040	417203	401.9	542	500.2	4791	4083	4716	401.9	542	500.2	700543.8	891.3	7252.3	840	9226	11.1	98	11.1	57.5	1778	834	834	1
10185	10185 (2019-06-02)60sec.agd	60	0	0		6/6/2019	Thursday	4	7	7	7	130	161070	688	160	3	0	80.85%	18.80%	0.35%	0.00%	163	19.15%	10.9	336603	695970	556112	395.5	817.8	653.5	3378	5625	5683	395.5	817.8	653.5	952332.1	1166.6	6581.4	1119.1	10121	11.9	77	11.9	45.7	1985	851	851	1
10187	10187 (2019-05-05)60sec.agd	60	0	0		5/5/2019	Sunday	7	2	2	2	25	64416	644	54	1	0	92.13%	7.73%	0.14%	0.00%	55	7.87%	4.6	215288	250404	187830	308	358.2	268.7	4201	3125	4815	308	358.2	268.7	379909.5	585.1	6928.1	543.5	7289	10.4	125	10.4	3.1	297	699	699	1
10187	10187 (2019-05-05)60sec.agd	60	0	0		5/6/2019	Monday	1	1	1	1	12	25063	857	35	0	0	96.08%	3.92%	0.00%	0.00%	35	3.92%	2.3	181966	300261	239083	204	336.6	268	3351	3330	3149	204	336.6	268	424769.3	495.1	4851.8	476.2	5228	5.9	114	5.9	0.1	36	892	892	1
10187	10187 (2019-05-05)60sec.agd	60	0	0		5/7/2019	Tuesday	2	0	0	0	0	0	815	44	0	0	94.88%	5.12%	0.00%	0.00%	44	5.12%	2.8	331860	476874	292273	386.3	555.2	340.2	3556	3539	2188	386.3	555.2	340.2	650356.3	782.5	5063.5	757.1	12931	15.1	115	15.1	0	0	859	859	1
10187	10187 (2019-05-05)60sec.agd	60	0	0		5/8/2019	Wednesday	3	0	0	0	0	0	774	5	0	0	99.36%	0.64%	0.00%	0.00%	5	0.64%	0.4	66508	98881	91332	85.4	126.9	117.2	2829	2588	4734	85.4	126.9	117.2	150140.9	205.8	6091.9	192.7	1027	1.3	26	1.3	0	0	779	779	1
10187	10187 (2019-05-05)60sec.agd	60	0	0		5/9/2019	Thursday	4	0	0	0	0	0	803	33	0	0	96.05%	3.95%	0.00%	0.00%	33	3.95%	2.2	362277	509905	299099	433.3	609.9	357.8	5621	2734	2353	433.3	609.9	357.8	693331.1	865.4	5982.5	829.3	13930	16.7	138	16.7	0	0	836	836	1
10187	10187 (2019-05-05)60sec.agd	60	0	0		5/10/2019	Friday	5	0	0	0	0	0	814	40	0	0	95.32%	4.68%	0.00%	0.00%	40	4.68%	2.7	360736	514683	270913	422.4	602.7	317.2	3988	2628	2601	422.4	602.7	317.2	684414.3	830.9	4984.3	801.4	13944	16.3	124	16.3	0.1	41	854	854	1
10187	10187 (2019-05-05)60sec.agd	60	0	0		5/11/2019	Saturday	6	0	0	0	0	0	711	17	0	0	97.66%	2.34%	0.00%	0.00%	17	2.34%	1.3	232659	441486	276784	319.6	606.4	380.2	3293	2464	2449	319.6	606.4	380.2	570657.1	813.0	4402.1	783.9	10284	14.1	115	14.1	0	26	728	728	1
10188	10188 (2019-05-05)60sec.agd	60	0	0		5/5/2019	Sunday	7	3	3	3	64	158547	623	133	9	0	81.44%	17.39%	1.18%	0.00%	142	18.56%	10.9	515681	506188	727907	674.1	661.7	951.5	6851	4522	5804	674.1	661.7	951.5	1025671.4	1386.4	9595.5	1340.7	16922	22.1	103	22.1	1	154	765	765	1
10188	10188 (2019-05-05)60sec.agd	60	0	0		5/6/2019	Monday	1	5	5	5	70	121705	848	145	12	0	84.38%	14.43%	1.19%	0.00%	157	15.62%	8.7	475965	568978	979756	473.6	566.1	974.9	6671	4347	6244	473.6	566.1	974.9	1228902.1	1259.5	8872.6	1222.8	14973	14.9	123	14.9	0.9	136	1005	1005	1
10188	10188 (2019-05-05)60sec.agd	60	0	0		5/7/2019	Tuesday	2	5	5	5	104	425415	771	166	2	28	79.73%	17.17%	0.21%	2.90%	196	20.27%	11.5	832808	572749	1054412	861.2	592.3	1090.4	11847	4408	4813	861.2	592.3	1090.4	1460614.7	1683.3	11967.9	1510.5	21604	22.3	159	22.3	0.4	171	967	967	1
10188	10188 (2019-05-05)60sec.agd	60	0	0		5/8/2019	Wednesday	3	3	3	3	39	83931	860	106	5	0	88.57%	10.92%	0.51%	0.00%	111	11.43%	6.5	440518	557587	837147	453.7	574.2	862.1	7414	4182	5362	453.7	574.2	862.1	1098077.6	1175.3	9599.1	1130.9	14879	15.3	104	15.3	0	0	971	971	1
10188	10188 (2019-05-05)60sec.agd	60	0	0		5/9/2019	Thursday	4	4	4	4	65	98731	788	161	7	0	82.43%	16.84%	0.73%	0.00%	168	17.57%	9.9	509044	540698	967617	532.5	565.6	1012.2	7945	4543	4604	532.5	565.6	1012.2	1219738.8	1330.4	8643.2	1275.9	16079	16.8	145	16.8	0	0	956	956	1
10188	10188 (2019-05-05)60sec.agd	60	0	0		5/10/2019	Friday	5	3	3	3	57	326798	814	138	5	25	82.89%	14.05%	0.51%	2.55%	168	17.11%	9.9	707782	517778	838438	720.8	527.3	853.8	10897	2534	3792	720.8	527.3	853.8	1213271.5	1382.7	11065.3	1235.5	19084	19.4	161	19.4	0.2	59	982	982	1
10188	10188 (2019-05-05)60sec.agd	60	0	0		5/11/2019	Saturday	6	1	1	1	15	38387	721	39	0	0	94.87%	5.13%	0.00%	0.00%	39	5.13%	2.8	195375	281065	278874	257.1	369.8	366.9	4108	3482	3705	257.1	369.8	366.9	441519.7	617.5	6154	580.9	7467	9.8	110	9.8	14.6	811	760	760	1
10189	10189 (2019-05-05)60sec.agd	60	0	0		5/6/2019	Monday	1	0	0	0	0	0	701	126	0	0	84.76%	15.24%	0.00%	0.00%	126	15.24%	8.4	392438	455501	885365	474.5	550.8	1070.6	4031	2504	3498	474.5	550.8	1070.6	1070214.9	1388.5	4830.6	1294.1	16152	19.5	137	19.5	0	0	827	827	1
10189	10189 (2019-05-05)60sec.agd	60	0	0		5/7/2019	Tuesday	2	3	3	3	44	52699	693	152	0	0	82.01%	17.99%	0.00%	0.00%	152	17.99%	10.1	380989	362816	1015982	450.9	429.4	1202.3	3925	1963	3641	450.9	429.4	1202.3	1144118.7	1423.5	4540.7	1354	16599	19.6	128	19.6	0	0	845	845	1
10189	10189 (2019-05-05)60sec.agd	60	0	0		5/8/2019	Wednesday	3	1	1	1	14	28687	715	124	0	0	85.22%	14.78%	0.00%	0.00%	124	14.78%	8.3	470617	421515	825498	560.9	502.4	983.9	3816	2143	3245	560.9	502.4	983.9	1039520.2	1299.9	4630.1	1239	20147	24	125	24	0	0	839	839	1
10189	10189 (2019-05-05)60sec.agd	60	0	0		5/9/2019	Thursday	4	4	4	4	87	79532	637	185	0	0	77.49%	22.51%	0.00%	0.00%	185	22.51%	12.3	360916	435934	985390	439.1	530.3	1198.8	3472	2097	3498	439.1	530.3	1198.8	1136350.4	1451.1	4273.6	1382.4	15639	19	115	19	0	0	822	822	1
10189	10189 (2019-05-05)60sec.agd	60	0	0		5/10/2019	Friday	5	9	9	9	126	111427	486	183	0	0	72.65%	27.35%	0.00%	0.00%	183	27.35%	15.3	327950	436665	811041	490.2	652.7	1212.3	3695	2200	3730	490.2	652.7	1212.3	977760.2	1532.9	4536.6	1461.5	13941	20.8	124	20.8	0	0	669	669	1
10190	10190 (2019-05-05)60sec.agd	60	0	0		5/5/2019	Sunday	7	0	0	0	0	0	656	15	0	0	97.76%	2.24%	0.00%	0.00%	15	2.24%	1.2	210740	146458	206008	314.1	218.3	307	2863	2895	3710	314.1	218.3	307	329090.5	509.9	4808.7	490.4	4184	6.2	75	6.2	4	635	671	671	1
10190	10190 (2019-05-05)60sec.agd	60	0	0		5/6/2019	Monday	1	0	0	0	0	0	889	104	0	0	89.53%	10.47%	0.00%	0.00%	104	10.47%	6.1	438821	321219	836743	441.9	323.5	842.6	2769	2431	4088	441.9	323.5	842.6	997940.1	1054.7	4525.1	1005	13590	13.7	107	13.7	2.8	933	993	993	1
10190	10190 (2019-05-05)60sec.agd	60	0	0		5/7/2019	Tuesday	2	2	2	2	20	34680	798	151	0	0	84.09%	15.91%	0.00%	0.00%	151	15.91%	7.9	525787	367247	1025100	554	387	1080.2	3373	3293	4097	554	387	1080.2	1209194.9	1316.1	5873	1274.2	16155	17	134	17	0.3	134	949	949	1
10190	10190 (2019-05-05)60sec.agd	60	0	0		5/8/2019	Wednesday	3	0	0	0	0	0	858	31	1	0	96.40%	3.48%	0.11%	0.00%	32	3.60%	2	200615	251494	397983	225.4	282.6	447.2	2861	3829	4774	225.4	282.6	447.2	511748.1	596.1	6755.6	575	6727	7.6	123	7.6	0	0	890	890	1
10190	10190 (2019-05-05)60sec.agd	60	0	0		5/9/2019	Thursday	4	0	0	0	0	0	593	51	0	0	92.08%	7.92%	0.00%	0.00%	51	7.92%	4.6	244300	172597	548995	379.3	268	852.5	2554	1411	3381	379.3	268	852.5	625194.1	1003.0	3774.7	970.8	9795	15.2	111	15.2	0	0	644	644	1
10190	10190 (2019-05-05)60sec.agd	60	0	0		5/10/2019	Friday	5	0	0	0	0	0	842	74	0	0	91.92%	8.08%	0.00%	0.00%	74	8.08%	4.1	398363	278637	704629	434.9	304.2	769.2	3281	2037	3908	434.9	304.2	769.2	856057.1	973.5	5168.1	934.6	14226	15.5	114	15.5	0.7	131	916	916	1
10192	10192 (2019-05-12)60sec.agd	60	0	0		5/15/2019	Wednesday	3	1	1	1	13	32490	774	60	0	0	92.81%	7.19%	0.00%	0.00%	60	7.19%	3.3	264556	322314	281368	317.2	386.5	337.4	3665	2755	2900	317.2	386.5	337.4	503034.9	652.0	4634.2	603.2	11003	13.2	125	13.2	0.1	70	834	834	1
10192	10192 (2019-05-12)60sec.agd	60	0	0		5/22/2019	Wednesday	3	4	4	4	47	107996	840	70	0	0	92.31%	7.69%	0.00%	0.00%	70	7.69%	4.1	311720	412321	423418	342.5	453.1	465.3	3222	3609	3531	342.5	453.1	465.3	668177.2	786.5	4750	734.3	12320	13.5	133	13.5	16.9	1194	910	910	1
10192	10192 (2019-05-12)60sec.agd	60	0	0		5/24/2019	Friday	5	1	1	1	14	25394	628	36	0	0	94.58%	5.42%	0.00%	0.00%	36	5.42%	2.6	175469	273828	336326	264.3	412.4	506.5	2219	2650	3190	264.3	412.4	506.5	467852.9	739.7	4425.5	704.6	7274	11	109	11	34	2866	664	664	1
10194	10194 (2019-05-05)60sec.agd	60	0	0		5/5/2019	Sunday	7	0	0	0	0	0	628	1	2	0	99.52%	0.16%	0.32%	0.00%	3	0.48%	0.3	87168	225286	124190	138.1	357	196.8	4108	3639	5558	138.1	357	196.8	271615.9	461.4	7409.2	430.5	3327	5.3	99	5.3	18.5	564	631	631	1
10194	10194 (2019-05-05)60sec.agd	60	0	0		5/6/2019	Monday	1	0	0	0	0	0	1012	23	0	0	97.78%	2.22%	0.00%	0.00%	23	2.22%	1.3	315088	612531	491546	304.4	591.8	474.9	2912	2724	2764	304.4	591.8	474.9	846222.3	866.4	4271.1	817.6	13040	12.6	135	12.6	12.3	726	1035	1035	1
10194	10194 (2019-05-05)60sec.agd	60	0	0		5/7/2019	Tuesday	2	0	0	0	0	0	855	18	0	0	97.94%	2.06%	0.00%	0.00%	18	2.06%	1.2	261494	434317	504407	299.5	497.5	577.8	2377	2399	2542	299.5	497.5	577.8	715148.1	863.8	3313	819.2	9577	11	104	11	27.2	1251	873	873	1
10194	10194 (2019-05-05)60sec.agd	60	0	0		5/8/2019	Wednesday	3	0	0	0	0	0	946	20	0	0	97.93%	2.07%	0.00%	0.00%	20	2.07%	1.1	341287	492279	566340	353.3	509.6	586.3	4090	2230	2554	353.3	509.6	586.3	824352.1	914.0	4386.3	853.4	12474	12.9	131	12.9	0.8	172	966	966	1
10194	10194 (2019-05-05)60sec.agd	60	0	0		5/9/2019	Thursday	4	0	0	0	0	0	911	11	0	0	98.81%	1.19%	0.00%	0.00%	11	1.19%	0.6	264348	343849	450518	286.7	372.9	488.6	3462	2003	2277	286.7	372.9	488.6	625362.7	721.0	4122.6	678.3	9772	10.6	121	10.6	0	27	922	922	1
10194	10194 (2019-05-05)60sec.agd	60	0	0		5/10/2019	Friday	5	2	2	2	30	111326	907	50	7	0	94.09%	5.19%	0.73%	0.00%	57	5.91%	3.2	450252	651299	624225	467.1	675.6	647.5	7054	3852	3233	467.1	675.6	647.5	1008253	1127.4	8160.4	1045.9	17198	17.8	148	17.8	1.1	142	964	964	1
10194	10194 (2019-05-05)60sec.agd	60	0	0		5/11/2019	Saturday	6	0	0	0	0	0	1039	13	0	0	98.76%	1.24%	0.00%	0.00%	13	1.24%	0.7	274088	428760	423701	260.5	407.6	402.8	2673	2576	2269	260.5	407.6	402.8	662179.7	679.5	3452.2	629.4	10817	10.3	121	10.3	12.1	352	1052	1052	1
10196	10196 (2019-05-19)60sec.agd	60	0	0		5/19/2019	Sunday	7	2	2	2	87	286761	601	95	17	0	84.29%	13.32%	2.38%	0.00%	112	15.71%	8.6	458504	406070	575225	643.1	569.5	806.8	5842	4002	4574	643.1	569.5	806.8	840239.6	1219.3	8156.4	1178.5	11235	15.8	98	15.8	15.5	888	713	713	1
10196	10196 (2019-05-19)60sec.agd	60	0	0		5/20/2019	Monday	1	0	0	0	0	0	821	58	0	0	93.40%	6.60%	0.00%	0.00%	58	6.60%	3.4	322767	480613	638934	367.2	546.8	726.9	5151	3493	3548	367.2	546.8	726.9	862208.8	1018.9	5843.9	980.9	13307	15.1	129	15.1	0.7	149	879	879	1
10196	10196 (2019-05-19)60sec.agd	60	0	0		5/21/2019	Tuesday	2	1	1	1	39	364249	807	122	4	30	83.80%	12.67%	0.42%	3.12%	156	16.20%	9.2	797675	542015	867781	828.3	562.8	901.1	12172	4365	3786	828.3	562.8	901.1	1297347.1	1529.6	12250.3	1347.2	20365	21.1	161	21.1	2.5	157	963	963	1
10196	10196 (2019-05-19)60sec.agd	60	0	0		5/22/2019	Wednesday	3	1	1	1	15	88295	898	78	6	5	90.98%	7.90%	0.61%	0.51%	89	9.02%	5.2	527765	563919	746152	534.7	571.3	756	14162	5127	4030	534.7	571.3	756	1073910.3	1151.1	14647.6	1088.1	17395	17.6	137	17.6	4	126	987	987	1
10196	10196 (2019-05-19)60sec.agd	60	0	0		5/23/2019	Thursday	4	5	5	5	68	163023	757	141	7	2	83.46%	15.55%	0.77%	0.22%	150	16.54%	8.8	595386	609260	904403	656.4	671.7	997.1	10607	6003	4647	656.4	671.7	997.1	1242427.9	1433.9	10964.6	1369.8	19502	21.5	127	21.5	0.1	39	907	907	1
10196	10196 (2019-05-19)60sec.agd	60	0	0		5/24/2019	Friday	5	6	6	6	118	473203	813	138	1	31	82.71%	14.04%	0.10%	3.15%	170	17.29%	10	824732	607073	919592	839	617.6	935.5	11613	3987	3611	839	617.6	935.5	1376361.1	1566.4	11831.5	1400.2	21999	22.4	160	22.4	15	914	983	983	1
10196	10196 (2019-05-19)60sec.agd	60	0	0		5/25/2019	Saturday	6	0	0	0	0	0	857	21	0	0	97.61%	2.39%	0.00%	0.00%	21	2.39%	1.2	119954	205603	289063	136.6	234.2	329.2	2800	2066	3006	136.6	234.2	329.2	374458.2	441.8	4053.9	426.5	4449	5.1	100	5.1	1.6	142	878	878	1
10200	10200 (2019-03-24)60sec.agd	60	0	0		3/24/2019	Sunday	7	0	0	0	0	0	718	34	0	0	95.48%	4.52%	0.00%	0.00%	34	4.52%	2.6	240902	369381	501501	320.3	491.2	666.9	3733	3162	3896	320.3	491.2	666.9	667816.9	950.7	5444.4	888.1	7321	9.7	120	9.7	3	200	752	752	1
10200	10200 (2019-03-24)60sec.agd	60	0	0		3/25/2019	Monday	1	1	1	1	13	39329	749	57	0	0	92.93%	7.07%	0.00%	0.00%	57	7.07%	3.8	314828	390507	389394	390.6	484.5	483.1	4208	3231	2954	390.6	484.5	483.1	635011.9	859.6	4875.4	787.9	8990	11.2	128	11.2	31.9	2180	806	806	1
10200	10200 (2019-03-24)60sec.agd	60	0	0		3/26/2019	Tuesday	2	1	1	1	11	42491	679	70	0	0	90.65%	9.35%	0.00%	0.00%	70	9.35%	5	336901	307824	306371	449.8	411	409	4777	4368	2904	449.8	411	409	549655.4	782.2	5914.4	733.9	10629	14.2	142	14.2	7.1	1531	749	749	1
10200	10200 (2019-03-24)60sec.agd	60	0	0		3/27/2019	Wednesday	3	1	1	1	11	31494	695	74	0	0	90.38%	9.62%	0.00%	0.00%	74	9.62%	5.7	302851	630890	424605	393.8	820.4	552.2	4503	3488	2334	393.8	820.4	552.2	818553.8	1152.3	4682.2	1064.4	9238	12	129	12	1.5	313	769	769	1
10200	10200 (2019-03-24)60sec.agd	60	0	0		3/28/2019	Thursday	4	2	2	2	25	44870	880	75	0	0	92.15%	7.85%	0.00%	0.00%	75	7.85%	4.4	314249	613432	588374	329.1	642.3	616.1	3771	3909	3543	329.1	642.3	616.1	906220.3	1000.9	5087.9	948.9	9353	9.8	115	9.8	11.2	1248	955	955	1
10202	10202 (2019-03-24)60sec.agd	60	0	0		3/25/2019	Monday	1	0	0	0	0	0	851	15	0	0	98.27%	1.73%	0.00%	0.00%	15	1.73%	0.9	97154	176997	162618	112.2	204.4	187.8	3199	4602	2609	112.2	204.4	187.8	259251.7	325.5	6028.7	299.4	2881	3.3	126	3.3	6	681	866	866	1
10202	10202 (2019-03-24)60sec.agd	60	0	0		3/26/2019	Tuesday	2	0	0	0	0	0	622	2	0	0	99.68%	0.32%	0.00%	0.00%	2	0.32%	0.2	73731	209436	134430	118.2	335.6	215.4	1421	2435	2404	118.2	335.6	215.4	259559.5	440.9	3647.9	416	2303	3.7	68	3.7	28.9	4789	624	624	1
10202	10202 (2019-03-24)60sec.agd	60	0	0		3/27/2019	Wednesday	3	0	0	0	0	0	720	36	0	0	95.24%	4.76%	0.00%	0.00%	36	4.76%	2.8	144061	240207	154952	190.6	317.7	205	3147	2891	4000	190.6	317.7	205	320098.6	440.7	5633.5	423.4	4842	6.4	104	6.4	21.3	1346	756	756	1
10202	10202 (2019-03-24)60sec.agd	60	0	0		3/28/2019	Thursday	4	0	0	0	0	0	737	7	0	0	99.06%	0.94%	0.00%	0.00%	7	0.94%	0.5	108668	214516	151454	146.1	288.3	203.6	2459	2266	1919	146.1	288.3	203.6	284190.4	402.6	3333.4	382	3175	4.3	112	4.3	4.9	767	744	744	1
10202	10202 (2019-03-24)60sec.agd	60	0	0		3/29/2019	Friday	5	0	0	0	0	0	753	18	0	0	97.67%	2.33%	0.00%	0.00%	18	2.33%	1.3	111785	257575	139494	145	334.1	180.9	2438	2985	1615	145	334.1	180.9	313527.3	425.8	3818.3	406.7	4084	5.3	116	5.3	1.9	203	771	771	1
10202	10202 (2019-03-24)60sec.agd	60	0	0		3/30/2019	Saturday	6	0	0	0	0	0	682	1	0	0	99.85%	0.15%	0.00%	0.00%	1	0.15%	0.1	82509	222833	138260	120.8	326.3	202.4	1573	1807	1924	120.8	326.3	202.4	274914.7	420.4	2790.9	402.5	2407	3.5	37	3.5	3.2	318	683	683	1
10203	10203 (2019-03-24)60sec.agd	60	0	0		3/25/2019	Monday	1	1	1	1	12	24641	863	55	1	0	93.91%	5.98%	0.11%	0.00%	56	6.09%	3.5	264731	440705	475376	288.1	479.5	517.3	5218	3668	6436	288.1	479.5	517.3	700204.1	803.7	9061.1	761.9	10923	11.9	116	11.9	3.6	1604	919	919	1
10203	10203 (2019-03-24)60sec.agd	60	0	0		3/26/2019	Tuesday	2	1	1	1	11	19579	848	55	1	0	93.81%	6.08%	0.11%	0.00%	56	6.19%	3.5	209576	271608	465007	231.8	300.5	514.4	3446	3600	4120	231.8	300.5	514.4	577862	678.8	6374.6	639.2	6979	7.7	101	7.7	2.1	402	904	904	1
10203	10203 (2019-03-24)60sec.agd	60	0	0		3/27/2019	Wednesday	3	0	0	0	0	0	770	23	0	0	97.10%	2.90%	0.00%	0.00%	23	2.90%	1.6	140858	267170	281974	177.6	336.9	355.6	2222	2376	3575	177.6	336.9	355.6	413195	548.1	4651.8	521.1	5925	7.5	100	7.5	8.8	464	793	793	1
10203	10203 (2019-03-24)60sec.agd	60	0	0		3/28/2019	Thursday	4	0	0	0	0	0	758	33	0	0	95.83%	4.17%	0.00%	0.00%	33	4.17%	2.2	172831	332028	313574	218.5	419.8	396.4	3410	2031	3092	218.5	419.8	396.4	488305	645.9	4527.9	617.3	7051	8.9	110	8.9	1.8	217	791	791	1
10203	10203 (2019-03-24)60sec.agd	60	0	0		3/29/2019	Friday	5	2	2	2	34	85770	964	54	0	0	94.70%	5.30%	0.00%	0.00%	54	5.30%	3	217908	242841	376331	214.1	238.5	369.7	3859	1992	3894	214.1	238.5	369.7	498077	533.0	4822.8	489.3	7625	7.5	123	7.5	11.9	500	1018	1018	1
10203	10203 (2019-03-24)60sec.agd	60	0	0		3/30/2019	Saturday	6	0	0	0	0	0	839	38	0	0	95.67%	4.33%	0.00%	0.00%	38	4.33%	2.2	188977	330098	375539	215.5	376.4	428.2	2764	2516	2647	215.5	376.4	428.2	534515.2	640.3	3612.3	609.5	7493	8.5	111	8.5	31.2	673	877	877	1
10204	10204 (2019-03-24)60sec.agd	60	0	0		3/25/2019	Monday	1	2	2	2	25	65866	658	74	0	0	89.89%	10.11%	0.00%	0.00%	74	10.11%	5.3	397579	382060	396349	543.1	521.9	541.5	5099	3870	4022	543.1	521.9	541.5	679066.6	976.8	6088.3	927.7	9635	13.2	136	13.2	6.2	402	732	732	1
10204	10204 (2019-03-24)60sec.agd	60	0	0		3/26/2019	Tuesday	2	1	1	1	19	67519	566	49	16	0	89.70%	7.77%	2.54%	0.00%	65	10.30%	5.4	266231	303420	385251	421.9	480.9	610.5	4092	4145	7308	421.9	480.9	610.5	557997.3	955.4	8488.8	884.3	7845	12.4	135	12.4	21.3	1959	631	631	1
10204	10204 (2019-03-24)60sec.agd	60	0	0		3/27/2019	Wednesday	3	0	0	0	0	0	658	41	0	0	94.13%	5.87%	0.00%	0.00%	41	5.87%	3.2	285331	344666	331604	408.2	493.1	474.4	3605	3198	3130	408.2	493.1	474.4	556928.8	848.8	4743.6	796.8	7529	10.8	128	10.8	3	262	699	699	1
10204	10204 (2019-03-24)60sec.agd	60	0	0		3/29/2019	Friday	5	1	1	1	21	84879	813	38	5	0	94.98%	4.44%	0.58%	0.00%	43	5.02%	2.7	410544	317482	293097	479.6	370.9	342.4	7163	6448	3305	479.6	370.9	342.4	596026	743.5	7965.8	696.3	7157	8.4	61	8.4	10.8	681	856	856	1
10204	10204 (2019-03-24)60sec.agd	60	0	0		3/30/2019	Saturday	6	1	1	1	11	13515	617	54	1	0	91.82%	8.04%	0.15%	0.00%	55	8.18%	4.2	216837	346523	347063	322.7	515.7	516.5	2406	4735	5495	322.7	515.7	516.5	536236.1	833.0	7620.8	798	4460	6.6	89	6.6	2.4	164	672	672	1
10206	10206 (2019-03-24)60sec.agd	60	0	0		3/25/2019	Monday	1	1	1	1	10	21194	860	27	0	0	96.96%	3.04%	0.00%	0.00%	27	3.04%	1.7	468371	546349	540757	528	616	609.6	2966	2381	2884	528	616	609.6	900159.3	1058.2	3982.8	1014.8	12492	14.1	116	14.1	5.7	416	887	887	1
10206	10206 (2019-03-24)60sec.agd	60	0	0		3/26/2019	Tuesday	2	1	1	1	14	23895	853	67	0	0	92.72%	7.28%	0.00%	0.00%	67	7.28%	4.2	515521	743793	720118	560.3	808.5	782.7	3915	2645	2763	560.3	808.5	782.7	1156529.2	1292.6	4524.1	1257.1	13610	14.8	87	14.8	0.1	51	920	920	1
10206	10206 (2019-03-24)60sec.agd	60	0	0		3/27/2019	Wednesday	3	0	0	0	0	0	896	18	0	0	98.03%	1.97%	0.00%	0.00%	18	1.97%	1.1	450924	713362	459928	493.4	780.5	503.2	3127	2477	1947	493.4	780.5	503.2	961120	1098.4	4048.6	1051.6	11083	12.1	70	12.1	1.5	174	914	914	1
10206	10206 (2019-03-24)60sec.agd	60	0	0		3/28/2019	Thursday	4	0	0	0	0	0	895	24	0	0	97.39%	2.61%	0.00%	0.00%	24	2.61%	1.4	434094	586493	484693	472.4	638.2	527.4	2693	3381	4180	472.4	638.2	527.4	875978.8	996.5	6013	953.2	12637	13.8	98	13.8	0.3	212	919	919	1
10206	10206 (2019-03-24)60sec.agd	60	0	0		3/29/2019	Friday	5	0	0	0	0	0	957	10	0	0	98.97%	1.03%	0.00%	0.00%	10	1.03%	0.6	282529	407897	294199	292.2	421.8	304.2	1623	2589	2403	292.2	421.8	304.2	576849.8	615.2	3411.8	596.5	9784	10.1	92	10.1	0.8	132	967	967	1
10206	10206 (2019-03-24)60sec.agd	60	0	0		3/30/2019	Saturday	6	0	0	0	0	0	950	16	0	1	98.24%	1.65%	0.00%	0.10%	17	1.76%	1	255615	355164	244783	264.3	367.3	253.1	5032	6126	5851	264.3	367.3	253.1	501397.3	546.2	9853.1	518.5	6106	6.3	66	6.3	1.4	417	967	967	1
10207	10207 (2019-03-24)60sec.agd	60	0	0		3/25/2019	Monday	1	1	1	1	13	35403	702	37	0	0	94.99%	5.01%	0.00%	0.00%	37	5.01%	2.8	223572	357604	354923	302.5	483.9	480.3	3461	2916	2232	302.5	483.9	480.3	551212.7	782.6	4502.2	745.9	5479	7.4	87	7.4	0	22	739	739	1
10207	10207 (2019-03-24)60sec.agd	60	0	0		3/26/2019	Tuesday	2	1	1	1	10	28012	754	20	0	0	97.42%	2.58%	0.00%	0.00%	20	2.58%	1.4	164015	320481	250621	211.9	414.1	323.8	4120	2451	1798	211.9	414.1	323.8	438656.9	599.9	4797.3	566.7	4391	5.7	84	5.7	0.1	40	774	774	1
10207	10207 (2019-03-24)60sec.agd	60	0	0		3/27/2019	Wednesday	3	0	0	0	0	0	732	13	2	0	97.99%	1.74%	0.27%	0.00%	15	2.01%	1.1	143930	301993	428762	192.7	404.3	574	2129	5797	4333	192.7	404.3	574	543831.3	764.1	7493.2	728	5130	6.9	88	6.9	3.3	411	747	747	1
10207	10207 (2019-03-24)60sec.agd	60	0	0		3/28/2019	Thursday	4	1	1	1	17	56346	714	36	0	0	95.20%	4.80%	0.00%	0.00%	36	4.80%	2.6	236990	422546	371020	316	563.4	494.7	3782	3009	2655	316	563.4	494.7	610217.4	865.1	5333.2	813.6	8176	10.9	126	10.9	0.6	146	750	750	1
10207	10207 (2019-03-24)60sec.agd	60	0	0		3/29/2019	Friday	5	0	0	0	0	0	814	21	0	0	97.49%	2.51%	0.00%	0.00%	21	2.51%	1.3	137893	239076	265459	165.1	286.3	317.9	4465	2317	2740	165.1	286.3	317.9	382936.4	487.0	5226.3	458.6	4877	5.8	122	5.8	1.1	188	835	835	1
10207	10207 (2019-03-24)60sec.agd	60	0	0		3/30/2019	Saturday	6	0	0	0	0	0	727	9	0	0	98.78%	1.22%	0.00%	0.00%	9	1.22%	0.7	101253	206835	281426	137.6	281	382.4	2189	2591	3441	137.6	281	382.4	363639.2	516.0	4417.9	494.1	3904	5.3	95	5.3	0.5	269	736	736	1
10208	10208 (2019-03-24)60sec.agd	60	0	0		3/25/2019	Monday	1	0	0	0	0	0	760	23	0	0	97.06%	2.94%	0.00%	0.00%	23	2.94%	1.6	243736	368416	336115	311.3	470.5	429.3	2657	3284	2721	311.3	470.5	429.3	555077.4	745.5	4685.8	708.9	8115	10.4	118	10.4	6.3	737	783	783	1
10208	10208 (2019-03-24)60sec.agd	60	0	0		3/26/2019	Tuesday	2	1	1	1	42	193952	677	45	27	1	90.27%	6.00%	3.60%	0.13%	73	9.73%	4.9	373091	439403	448016	497.5	585.9	597.4	6908	4236	6129	497.5	585.9	597.4	730061.8	1024.9	9674.4	973.4	8151	10.9	119	10.9	0.6	181	750	750	1
10208	10208 (2019-03-24)60sec.agd	60	0	0		3/27/2019	Wednesday	3	0	0	0	0	0	1005	34	1	0	96.63%	3.27%	0.10%	0.00%	35	3.37%	1.8	202675	335348	403207	194.9	322.5	387.7	4463	3915	3928	194.9	322.5	387.7	562237.8	577.1	7118.6	540.6	5853	5.6	92	5.6	88.4	4931	1040	1040	1
10208	10208 (2019-03-24)60sec.agd	60	0	0		3/28/2019	Thursday	4	0	0	0	0	0	1014	42	0	0	96.02%	3.98%	0.00%	0.00%	42	3.98%	2.3	219098	376293	398826	207.5	356.3	377.7	3314	4074	3244	207.5	356.3	377.7	590476.5	591.2	4945.2	559.2	5515	5.2	110	5.2	6.5	2209	1056	1056	1
10208	10208 (2019-03-24)60sec.agd	60	0	0		3/30/2019	Saturday	6	0	0	0	0	0	771	38	0	0	95.30%	4.70%	0.00%	0.00%	38	4.70%	2.7	218551	350140	268798	270.1	432.8	332.3	3455	3072	2704	270.1	432.8	332.3	492559.6	642.7	4465.6	608.8	7155	8.8	100	8.8	18.3	3556	809	809	1
10209	10209 (2019-05-05)60sec.agd	60	0	0		5/6/2019	Monday	1	0	0	0	0	0	797	12	0	0	98.52%	1.48%	0.00%	0.00%	12	1.48%	0.9	207575	309521	450259	256.6	382.6	556.6	2818	1856	2919	256.6	382.6	556.6	584485.9	766.1	3832.2	722.5	5793	7.2	89	7.2	2.5	165	809	809	1
10209	10209 (2019-05-05)60sec.agd	60	0	0		5/7/2019	Tuesday	2	0	0	0	0	0	1018	15	0	0	98.55%	1.45%	0.00%	0.00%	15	1.45%	0.8	240734	439549	605281	233	425.5	585.9	2451	2197	2642	233	425.5	585.9	785825.2	788.0	3997.6	760.7	6833	6.6	76	6.6	0	20	1033	1033	1
10209	10209 (2019-05-05)60sec.agd	60	0	0		5/8/2019	Wednesday	3	0	0	0	0	0	629	14	0	0	97.82%	2.18%	0.00%	0.00%	14	2.18%	1.2	175422	189960	268704	272.8	295.4	417.9	2819	2386	2740	272.8	295.4	417.9	372906.9	609.4	4098.9	579.9	5630	8.8	123	8.8	0.5	99	643	643	1
10209	10209 (2019-05-05)60sec.agd	60	0	0		5/9/2019	Thursday	4	0	0	0	0	0	1006	8	1	0	99.11%	0.79%	0.10%	0.00%	9	0.89%	0.5	151787	278577	366656	149.5	274.5	361.2	3934	3497	5018	149.5	274.5	361.2	484851.6	498.0	7272.3	477.7	4319	4.3	65	4.3	0	0	1015	1015	1
10209	10209 (2019-05-05)60sec.agd	60	0	0		5/10/2019	Friday	5	0	0	0	0	0	951	7	0	0	99.27%	0.73%	0.00%	0.00%	7	0.73%	0.4	183663	281316	414840	191.7	293.6	433	3067	2868	2686	191.7	293.6	433	533819.3	598.8	3975.6	557.2	5088	5.3	91	5.3	0.2	62	958	958	1
10209	10209 (2019-05-05)60sec.agd	60	0	0		7/12/2019	Friday	5	0	0	0	0	0	836	0	0	0	100.00%	0.00%	0.00%	0.00%	0	0.00%	0	39143	24507	25297	46.8	29.3	30.3	1551	1164	1778	46.8	29.3	30.3	52656.5	70.0	2630.9	63	1711	2	70	2	0	0	836	836	1
10211	10211 (2019-05-12)60sec.agd	60	0	0		5/12/2019	Sunday	7	0	0	0	0	0	594	23	0	0	96.27%	3.73%	0.00%	0.00%	23	3.73%	2.1	136991	273784	258368	222	443.7	418.7	3110	2846	4023	222	443.7	418.7	400597.3	688.8	5584.7	649.3	5700	9.2	119	9.2	29	2174	617	617	1
10211	10211 (2019-05-12)60sec.agd	60	0	0		5/13/2019	Monday	1	1	1	1	14	32158	857	25	0	0	97.17%	2.83%	0.00%	0.00%	25	2.83%	1.6	208086	306298	372236	235.9	347.3	422	2850	2464	2424	235.9	347.3	422	525050.4	621.3	4199	595.3	6406	7.3	109	7.3	1.8	407	882	882	1
10211	10211 (2019-05-12)60sec.agd	60	0	0		5/15/2019	Wednesday	3	3	3	3	61	187057	766	81	0	0	90.44%	9.56%	0.00%	0.00%	81	9.56%	5.4	360325	449555	410138	425.4	530.8	484.2	4066	3302	2762	425.4	530.8	484.2	707210.7	889.3	5223.4	835	11554	13.6	124	13.6	7.5	538	847	847	1
10211	10211 (2019-05-12)60sec.agd	60	0	0		5/16/2019	Thursday	4	0	0	0	0	0	623	16	0	0	97.50%	2.50%	0.00%	0.00%	16	2.50%	1.3	149890	242769	228369	234.6	379.9	357.4	3671	2815	1917	234.6	379.9	357.4	365453.4	594.5	4623.5	571.9	4620	7.2	121	7.2	10.8	1340	639	639	1
10211	10211 (2019-05-12)60sec.agd	60	0	0		5/17/2019	Friday	5	1	1	1	11	26067	621	25	0	0	96.13%	3.87%	0.00%	0.00%	25	3.87%	2.1	189011	254036	253908	292.6	393.2	393	3640	3147	2394	292.6	393.2	393	405867.9	658.8	4950.8	628.3	5044	7.8	117	7.8	2.5	382	646	646	1
10212	10212 (2019-05-12)60sec.agd	60	0	0		5/12/2019	Sunday	7	0	0	0	0	0	751	10	0	0	98.69%	1.31%	0.00%	0.00%	10	1.31%	0.7	112681	164535	199974	148.1	216.2	262.8	2894	2987	3357	148.1	216.2	262.8	282415.3	394.6	5344.8	371.1	3152	4.1	81	4.1	93.5	2905	761	761	1
10212	10212 (2019-05-12)60sec.agd	60	0	0		5/13/2019	Monday	1	0	0	0	0	0	960	25	0	0	97.46%	2.54%	0.00%	0.00%	25	2.54%	1.4	252829	311100	401912	256.7	315.8	408	3617	2362	3148	256.7	315.8	408	567661	604.4	4903.3	576.3	8661	8.8	110	8.8	0.5	149	985	985	1
10212	10212 (2019-05-12)60sec.agd	60	0	0		5/14/2019	Tuesday	2	0	0	0	0	0	939	34	0	0	96.51%	3.49%	0.00%	0.00%	34	3.49%	1.9	245699	315978	306690	252.5	324.7	315.2	3760	2477	3154	252.5	324.7	315.2	504250.8	542.3	4801.9	518.2	8107	8.3	111	8.3	0.1	46	973	973	1
10212	10212 (2019-05-12)60sec.agd	60	0	0		5/16/2019	Thursday	4	0	0	0	0	0	985	17	0	0	98.30%	1.70%	0.00%	0.00%	17	1.70%	1	182774	223276	383044	182.4	222.8	382.3	4153	2512	3626	182.4	222.8	382.3	479563.6	506.8	5147.4	478.6	5826	5.8	113	5.8	0.8	120	1002	1002	1
10212	10212 (2019-05-12)60sec.agd	60	0	0		5/17/2019	Friday	5	0	0	0	0	0	1004	18	0	0	98.24%	1.76%	0.00%	0.00%	18	1.76%	0.9	196774	365060	233671	192.5	357.2	228.6	3362	3010	3168	192.5	357.2	228.6	476015.7	487.9	5513.6	465.8	7560	7.4	103	7.4	2.3	257	1022	1022	1
10213	10213 (2019-05-12)60sec.agd	60	0	0		5/12/2019	Sunday	7	1	1	1	11	27731	726	29	0	0	96.16%	3.84%	0.00%	0.00%	29	3.84%	2.1	189468	301228	372777	251	399	493.7	4017	2914	3824	251	399	493.7	515363.1	711.5	5552.6	682.6	5852	7.8	99	7.8	16.8	1836	755	755	1
10213	10213 (2019-05-12)60sec.agd	60	0	0		5/13/2019	Monday	1	3	3	3	61	136606	827	67	0	0	92.51%	7.49%	0.00%	0.00%	67	7.49%	3.9	260635	533496	248221	291.5	596.8	277.7	3806	3345	2744	291.5	596.8	277.7	643554.4	759.0	5132.8	719.9	9785	10.9	116	10.9	0.6	187	894	894	1
10213	10213 (2019-05-12)60sec.agd	60	0	0		5/14/2019	Tuesday	2	3	3	3	43	84047	894	78	0	0	91.98%	8.02%	0.00%	0.00%	78	8.02%	4.6	313476	592223	336250	322.5	609.3	345.9	4382	3550	3085	322.5	609.3	345.9	749706.2	816.3	5676	771.3	10680	11	123	11	6.4	424	972	972	1
10213	10213 (2019-05-12)60sec.agd	60	0	0		5/15/2019	Wednesday	3	1	1	1	14	34368	767	30	0	0	96.24%	3.76%	0.00%	0.00%	30	3.76%	1.8	195095	390805	271145	244.8	490.3	340.2	3070	3557	2645	244.8	490.3	340.2	514111.1	680.1	4814.4	645.1	6270	7.9	110	7.9	8.6	613	797	797	1
10213	10213 (2019-05-12)60sec.agd	60	0	0		5/16/2019	Thursday	4	0	0	0	0	0	803	20	0	0	97.57%	2.43%	0.00%	0.00%	20	2.43%	1.4	203072	300572	351793	246.7	365.2	427.5	2977	3283	2489	246.7	365.2	427.5	505311.9	649.4	4483.5	614	5421	6.6	116	6.6	0.7	116	823	823	1
10213	10213 (2019-05-12)60sec.agd	60	0	0		5/17/2019	Friday	5	4	4	4	69	167590	779	106	0	0	88.02%	11.98%	0.00%	0.00%	106	11.98%	6.6	393834	604684	515934	445	683.3	583	3482	3849	2931	445	683.3	583	887094	1055.6	5357.3	1002.4	13055	14.8	116	14.8	16.6	561	885	885	1
10213	10213 (2019-05-12)60sec.agd	60	0	0		5/18/2019	Saturday	6	3	3	3	53	114810	661	75	0	0	89.81%	10.19%	0.00%	0.00%	75	10.19%	5.8	285823	400624	355688	388.3	544.3	483.3	3067	3468	2629	388.3	544.3	483.3	607213.6	872.9	4735.7	825	10071	13.7	116	13.7	5.2	354	736	736	1
10215	10215 (2019-05-12)60sec.agd	60	0	0		5/13/2019	Monday	1	1	1	1	13	20246	722	76	0	0	90.48%	9.52%	0.00%	0.00%	76	9.52%	5.4	325880	392882	567290	408.4	492.3	710.9	2861	3307	5062	408.4	492.3	710.9	763133	990.4	6119.1	956.3	10444	13.1	99	13.1	0.3	105	798	798	1
10215	10215 (2019-05-12)60sec.agd	60	0	0		5/15/2019	Wednesday	3	0	0	0	0	0	678	53	3	0	92.37%	7.22%	0.41%	0.00%	56	7.63%	4.3	257729	306766	534531	351.1	417.9	728.2	3715	3981	5418	351.1	417.9	728.2	668021.7	935.1	7681.4	910.1	7885	10.7	92	10.7	1.6	124	734	734	1
10215	10215 (2019-05-12)60sec.agd	60	0	0		5/16/2019	Thursday	4	0	0	0	0	0	669	45	4	0	93.18%	6.27%	0.56%	0.00%	49	6.82%	3.8	261152	278453	453379	363.7	387.8	631.4	3016	3753	7010	363.7	387.8	631.4	592696.3	854.0	8178.5	825.5	8198	11.4	98	11.4	0.4	110	718	718	1
10215	10215 (2019-05-12)60sec.agd	60	0	0		5/17/2019	Friday	5	0	0	0	0	0	692	34	0	0	95.32%	4.68%	0.00%	0.00%	34	4.68%	2.6	252642	246762	434125	348	339.9	598	3164	3889	4304	348	339.9	598	559628.4	796.0	5929.7	770.8	7183	9.9	91	9.9	0.4	114	726	726	1
10216	10216 (2019-05-12)60sec.agd	60	0	0		5/13/2019	Monday	1	0	0	0	0	0	798	38	0	0	95.45%	4.55%	0.00%	0.00%	38	4.55%	2.5	225885	280373	453667	270.2	335.4	542.7	2558	2647	4132	270.2	335.4	542.7	579177.7	723.4	5427.5	692.8	10295	12.3	122	12.3	8.1	211	836	836	1
10216	10216 (2019-05-12)60sec.agd	60	0	0		5/14/2019	Tuesday	2	1	1	1	12	23991	813	48	0	0	94.43%	5.57%	0.00%	0.00%	48	5.57%	3	240022	369777	376134	278.8	429.5	436.9	3771	3941	2869	278.8	429.5	436.9	579501.8	704.9	6064.2	673.1	6998	8.1	86	8.1	6.5	585	861	861	1
10216	10216 (2019-05-12)60sec.agd	60	0	0		5/15/2019	Wednesday	3	1	1	1	13	15520	854	64	0	0	93.03%	6.97%	0.00%	0.00%	64	6.97%	4	275842	381472	492708	300.5	415.5	536.7	4047	3114	4537	300.5	415.5	536.7	681447.6	773.8	5821.5	742.3	6179	6.7	88	6.7	12.4	251	918	918	1
10216	10216 (2019-05-12)60sec.agd	60	0	0		5/16/2019	Thursday	4	0	0	0	0	0	780	36	0	0	95.59%	4.41%	0.00%	0.00%	36	4.41%	2.3	205726	384119	570723	252.1	470.7	699.4	2477	2381	3398	252.1	470.7	699.4	718049.7	913.2	4138.6	880	5819	7.1	51	7.1	0.7	171	816	816	1
10217	10217 (2019-05-12)60sec.agd	60	0	0		5/13/2019	Monday	1	1	1	1	10	16775	933	80	0	0	92.10%	7.90%	0.00%	0.00%	80	7.90%	4.4	264074	449635	689290	260.7	443.9	680.4	3844	2797	3904	260.7	443.9	680.4	864307.5	898.8	5222.1	853.2	6854	6.8	127	6.8	0.7	170	1013	1013	1
10217	10217 (2019-05-12)60sec.agd	60	0	0		5/14/2019	Tuesday	2	5	5	5	88	154326	790	157	0	0	83.42%	16.58%	0.00%	0.00%	157	16.58%	8.7	374898	502374	881053	395.9	530.5	930.4	3770	2991	4153	395.9	530.5	930.4	1081287.4	1189.6	5939.5	1141.8	8323	8.8	118	8.8	6.3	683	947	947	1
10217	10217 (2019-05-12)60sec.agd	60	0	0		5/16/2019	Thursday	4	1	1	1	10	6627	635	48	0	0	92.97%	7.03%	0.00%	0.00%	48	7.03%	3.7	162267	284491	434733	237.6	416.5	636.5	4109	2530	4094	237.6	416.5	636.5	544296.3	841.1	5106.8	796.9	4319	6.3	124	6.3	0.2	101	683	683	1
10217	10217 (2019-05-12)60sec.agd	60	0	0		5/17/2019	Friday	5	1	1	1	11	10019	924	67	0	0	93.24%	6.76%	0.00%	0.00%	67	6.76%	3.7	245293	418026	594895	247.5	421.8	600.3	4341	2867	3900	247.5	421.8	600.3	767342.5	820.2	5013.3	774.3	7230	7.3	126	7.3	2	492	991	991	1
10217	10217 (2019-05-12)60sec.agd	60	0	0		5/18/2019	Saturday	6	0	0	0	0	0	657	60	0	0	91.63%	8.37%	0.00%	0.00%	60	8.37%	4.3	205065	289980	536464	286	404.4	748.2	4625	2504	4144	286	404.4	748.2	643376.8	944.7	4934	897.3	3833	5.3	127	5.3	13.1	1670	717	717	1
10218	10218 (2019-05-12)60sec.agd	60	0	0		5/19/2019	Sunday	7	0	0	0	0	0	748	20	0	0	97.40%	2.60%	0.00%	0.00%	20	2.60%	1.4	165497	234034	246022	215.5	304.7	320.3	3225	3712	3068	215.5	304.7	320.3	377740.6	510.8	5795.9	491.8	4807	6.3	96	6.3	9	481	768	768	1
10218	10218 (2019-05-12)60sec.agd	60	0	0		5/20/2019	Monday	1	1	1	1	47	116948	646	66	0	0	90.73%	9.27%	0.00%	0.00%	66	9.27%	5.1	362965	406115	452341	509.8	570.4	635.3	3083	2284	2711	509.8	570.4	635.3	708015.1	1043.6	3848.7	994.4	12494	17.5	117	17.5	0.6	219	712	712	1
10218	10218 (2019-05-12)60sec.agd	60	0	0		5/21/2019	Tuesday	2	1	1	1	29	81473	721	70	0	0	91.15%	8.85%	0.00%	0.00%	70	8.85%	5	402421	467437	588927	508.7	590.9	744.5	3995	3516	2645	508.7	590.9	744.5	852804.2	1133.5	4967.7	1078.1	12322	15.6	121	15.6	0.7	239	791	791	1
10218	10218 (2019-05-12)60sec.agd	60	0	0		5/22/2019	Wednesday	3	1	1	1	29	77796	609	72	0	0	89.43%	10.57%	0.00%	0.00%	72	10.57%	6	476515	375812	410313	699.7	551.9	602.5	3456	2867	2700	699.7	551.9	602.5	732569.4	1130.6	4519	1075.7	10743	15.8	127	15.8	0	0	681	681	1
10218	10218 (2019-05-12)60sec.agd	60	0	0		5/23/2019	Thursday	4	0	0	0	0	0	621	31	0	0	95.25%	4.75%	0.00%	0.00%	31	4.75%	2.4	261466	331375	420818	401	508.2	645.4	2840	2943	3223	401	508.2	645.4	596038.3	941.2	4373.8	914.2	7247	11.1	105	11.1	0	0	652	652	1
10218	10218 (2019-05-12)60sec.agd	60	0	0		5/24/2019	Friday	5	2	2	2	35	93336	864	52	0	0	94.32%	5.68%	0.00%	0.00%	52	5.68%	3.1	358064	402976	454034	390.9	439.9	495.7	3729	3323	2627	390.9	439.9	495.7	704802.4	811.5	5131.2	769.4	10638	11.6	129	11.6	0.1	47	916	916	1
10218	10218 (2019-05-12)60sec.agd	60	0	0		5/25/2019	Saturday	6	0	0	0	0	0	634	16	0	0	97.54%	2.46%	0.00%	0.00%	16	2.46%	1.2	258578	272178	306347	397.8	418.7	471.3	2639	2894	3181	397.8	418.7	471.3	484553.3	784.6	4609	745.5	5346	8.2	51	8.2	2.8	341	650	650	1
10218	10218 (2019-05-12)60sec.agd	60	0	0		5/28/2019	Tuesday	2	1	1	1	30	74466	626	63	0	0	90.86%	9.14%	0.00%	0.00%	63	9.14%	5.3	358099	409568	462899	519.7	594.4	671.8	3129	3216	3340	519.7	594.4	671.8	714322.3	1088.5	4600.2	1036.8	10497	15.2	122	15.2	0.5	288	689	689	1
10218	10218 (2019-05-12)60sec.agd	60	0	0		5/31/2019	Friday	5	0	0	0	0	0	629	19	0	0	97.07%	2.93%	0.00%	0.00%	19	2.93%	1.5	193071	255280	305679	297.9	394	471.7	2600	3813	2531	297.9	394	471.7	442587.8	708.0	4898.1	683	5880	9.1	108	9.1	3.1	1343	648	648	1
10220	10220 (2019-05-12)60sec.agd	60	0	0		5/13/2019	Monday	1	1	1	1	13	17312	947	49	0	0	95.08%	4.92%	0.00%	0.00%	49	4.92%	2.6	231153	469889	516057	232.1	471.8	518.1	2730	2900	3038	232.1	471.8	518.1	735215.8	776.1	3867.1	738.2	8580	8.6	108	8.6	0.1	35	996	996	1
10220	10220 (2019-05-12)60sec.agd	60	0	0		5/14/2019	Tuesday	2	1	1	1	23	39313	1022	51	0	0	95.25%	4.75%	0.00%	0.00%	51	4.75%	2.7	219165	450397	589089	204.3	419.8	549	4056	3762	4441	204.3	419.8	549	773250.7	744.9	6005.6	720.6	7292	6.8	110	6.8	9	785	1073	1073	1
10220	10220 (2019-05-12)60sec.agd	60	0	0		5/15/2019	Wednesday	3	0	0	0	0	0	884	63	0	0	93.35%	6.65%	0.00%	0.00%	63	6.65%	3.7	288207	552424	573295	304.3	583.3	605.4	2422	2690	2740	304.3	583.3	605.4	846701.1	927.5	3827.8	894.1	10493	11.1	90	11.1	0.4	105	947	947	1
10220	10220 (2019-05-12)60sec.agd	60	0	0		5/16/2019	Thursday	4	0	0	0	0	0	930	40	0	0	95.88%	4.12%	0.00%	0.00%	40	4.12%	2.1	246192	408822	549625	253.8	421.5	566.6	2442	2669	4180	253.8	421.5	566.6	727896.7	776.1	4843	750.4	7068	7.3	107	7.3	29.1	1550	970	970	1
10220	10220 (2019-05-12)60sec.agd	60	0	0		5/17/2019	Friday	5	0	0	0	0	0	1005	32	0	0	96.91%	3.09%	0.00%	0.00%	32	3.09%	1.7	242429	380079	444566	233.8	366.5	428.7	2439	2308	2921	233.8	366.5	428.7	633143.6	634.1	3708.2	610.6	7318	7.1	102	7.1	12.4	1267	1037	1037	1
10220	10220 (2019-05-12)60sec.agd	60	0	0		5/18/2019	Saturday	6	0	0	0	0	0	924	27	0	0	97.16%	2.84%	0.00%	0.00%	27	2.84%	1.5	190112	422050	426076	199.9	443.8	448	2425	3674	3148	199.9	443.8	448	629134	695.0	5073.2	661.5	5523	5.8	44	5.8	10.8	1053	951	951	1
10223	10223 (2019-05-12)60sec.agd	60	0	0		5/13/2019	Monday	1	0	0	0	0	0	707	21	0	0	97.12%	2.88%	0.00%	0.00%	21	2.88%	1.4	169274	275651	231478	232.5	378.6	318	2830	2505	2268	232.5	378.6	318	397767.8	572.5	3648.4	546.4	4176	5.7	70	5.7	20.4	1901	728	728	1
10223	10223 (2019-05-12)60sec.agd	60	0	0		5/14/2019	Tuesday	2	0	0	0	0	0	848	42	0	0	95.28%	4.72%	0.00%	0.00%	42	4.72%	2.6	236725	408858	285246	266	459.4	320.5	3888	3014	3724	266	459.4	320.5	551877.6	663.5	4979.2	620.1	7666	8.6	111	8.6	15.7	1093	890	890	1
10223	10223 (2019-05-12)60sec.agd	60	0	0		5/15/2019	Wednesday	3	0	0	0	0	0	942	26	0	0	97.31%	2.69%	0.00%	0.00%	26	2.69%	1.5	199185	358482	262204	205.8	370.3	270.9	2952	2949	3622	205.8	370.3	270.9	486759.6	529.4	4771.7	502.9	4903	5.1	106	5.1	0.5	201	968	968	1
10223	10223 (2019-05-12)60sec.agd	60	0	0		5/16/2019	Thursday	4	0	0	0	0	0	918	7	0	0	99.24%	0.76%	0.00%	0.00%	7	0.76%	0.4	109665	216261	161782	118.6	233.8	174.9	1950	2863	2628	118.6	233.8	174.9	291493.8	332.1	4186.5	315.1	2926	3.2	63	3.2	3	666	925	925	1
10223	10223 (2019-05-12)60sec.agd	60	0	0		5/17/2019	Friday	5	0	0	0	0	0	1264	15	1	0	98.75%	1.17%	0.08%	0.00%	16	1.25%	0.7	183668	325173	350406	143.5	254	273.8	3702	3491	4761	143.5	254	273.8	512109.1	418.3	6968.4	400.1	4880	3.8	109	3.8	19.4	3249	1280	1280	1
10223	10223 (2019-05-12)60sec.agd	60	0	0		5/18/2019	Saturday	6	0	0	0	0	0	718	9	0	0	98.76%	1.24%	0.00%	0.00%	9	1.24%	0.7	154857	343681	195949	213	472.7	269.5	1983	2853	3272	213	472.7	269.5	424845.1	604.4	4632.4	584.4	4791	6.6	71	6.6	248.3	3260	727	727	1
10224	10224 (2019-06-09)60sec.agd	60	0	0		6/10/2019	Monday	1	0	0	0	0	0	768	9	0	0	98.84%	1.16%	0.00%	0.00%	9	1.16%	0.6	206350	338232	396830	265.6	435.3	510.7	2489	3065	2531	265.6	435.3	510.7	560763.1	749.2	4116.1	721.7	7089	9.1	90	9.1	11.2	1156	777	777	1
10224	10224 (2019-06-09)60sec.agd	60	0	0		6/11/2019	Tuesday	2	0	0	0	0	0	743	8	0	0	98.93%	1.07%	0.00%	0.00%	8	1.07%	0.6	221547	328568	440431	295	437.5	586.5	2745	2727	3827	295	437.5	586.5	592469	818.9	5386.5	788.9	6941	9.2	80	9.2	10.7	524	751	751	1
10224	10224 (2019-06-09)60sec.agd	60	0	0		6/12/2019	Wednesday	3	0	0	0	0	0	749	4	0	0	99.47%	0.53%	0.00%	0.00%	4	0.53%	0.3	174371	238642	312758	231.6	316.9	415.3	2286	1885	2346	231.6	316.9	415.3	430317.1	600.0	2795.2	571.5	7582	10.1	90	10.1	25.6	774	753	753	1
10224	10224 (2019-06-09)60sec.agd	60	0	0		6/13/2019	Thursday	4	0	0	0	0	0	798	23	0	0	97.20%	2.80%	0.00%	0.00%	23	2.80%	1.6	214544	340327	428330	261.3	414.5	521.7	2186	2342	2740	261.3	414.5	521.7	587637.8	739.6	4069.9	715.8	8116	9.9	76	9.9	28.5	618	821	821	1
10224	10224 (2019-06-09)60sec.agd	60	0	0		6/14/2019	Friday	5	0	0	0	0	0	712	4	0	0	99.44%	0.56%	0.00%	0.00%	4	0.56%	0.3	145542	221054	150971	203.3	308.7	210.9	2446	2855	2515	203.3	308.7	210.9	304695.9	451.7	4523.2	425.6	7145	10	105	10	58.5	1165	716	716	1
10225	10225 (2019-06-09)60sec.agd	60	0	0		6/10/2019	Monday	1	0	0	0	0	0	1075	21	0	0	98.08%	1.92%	0.00%	0.00%	21	1.92%	1.1	178348	502829	355142	162.7	458.8	324	2298	2945	3345	162.7	458.8	324	640914.1	610.0	4251	584.8	6716	6.1	93	6.1	8.9	1044	1096	1096	1
10225	10225 (2019-06-09)60sec.agd	60	0	0		6/11/2019	Tuesday	2	1	1	1	39	109303	888	55	0	0	94.17%	5.83%	0.00%	0.00%	55	5.83%	3.1	281686	580257	237515	298.7	615.3	251.9	3496	3147	3319	298.7	615.3	251.9	687356.2	771.2	4588.5	728.9	9625	10.2	109	10.2	20.3	3004	943	943	1
10225	10225 (2019-06-09)60sec.agd	60	0	0		6/12/2019	Wednesday	3	0	0	0	0	0	989	9	0	0	99.10%	0.90%	0.00%	0.00%	9	0.90%	0.5	147676	435810	213964	148	436.7	214.4	2627	2553	2450	148	436.7	214.4	507463.4	528.0	3646.4	508.5	6094	6.1	100	6.1	46.2	3687	998	998	1
10225	10225 (2019-06-09)60sec.agd	60	0	0		6/13/2019	Thursday	4	0	0	0	0	0	1188	20	0	0	98.34%	1.66%	0.00%	0.00%	20	1.66%	1	206381	572086	341841	170.8	473.6	283	2582	2460	2925	170.8	473.6	283	697660.9	606.7	4093.9	577.5	8369	6.9	94	6.9	7.4	1157	1208	1208	1
10225	10225 (2019-06-09)60sec.agd	60	0	0		6/14/2019	Friday	5	0	0	0	0	0	920	9	0	0	99.03%	0.97%	0.00%	0.00%	9	0.97%	0.5	138444	413891	259001	149	445.5	278.8	3606	2873	1891	149	445.5	278.8	507497.8	568.9	4536.6	546.3	5164	5.6	110	5.6	34.3	1646	929	929	1
10225	10225 (2019-06-09)60sec.agd	60	0	0		6/15/2019	Saturday	6	0	0	0	0	0	1016	5	0	0	99.51%	0.49%	0.00%	0.00%	5	0.49%	0.3	158911	483652	330925	155.6	473.7	324.1	2058	2692	1918	155.6	473.7	324.1	607193	625.1	3094.9	594.7	4521	4.4	92	4.4	1.3	199	1021	1021	1
10226	10226 (2019-06-09)60sec.agd	60	0	0		6/10/2019	Monday	1	0	0	0	0	0	850	43	0	0	95.18%	4.82%	0.00%	0.00%	43	4.82%	2.5	201474	349783	315110	225.6	391.7	352.9	3584	3760	3217	225.6	391.7	352.9	512088.1	591.8	5347.2	573.4	6546	7.3	105	7.3	7.5	816	893	893	1
10226	10226 (2019-06-09)60sec.agd	60	0	0		6/11/2019	Tuesday	2	1	1	1	14	47118	741	58	0	0	92.74%	7.26%	0.00%	0.00%	58	7.26%	4.1	283189	488082	262815	354.4	610.9	328.9	4615	4502	3347	354.4	610.9	328.9	622488.4	826.6	5933.5	779.1	9680	12.1	121	12.1	42.8	2971	799	799	1
10226	10226 (2019-06-09)60sec.agd	60	0	0		6/12/2019	Wednesday	3	0	0	0	0	0	696	29	0	0	96.00%	4.00%	0.00%	0.00%	29	4.00%	2.1	169644	293349	248569	234	404.6	342.9	4524	3444	3393	234	404.6	342.9	420261	604.8	5610.6	579.7	6114	8.4	123	8.4	10.1	688	725	725	1
10226	10226 (2019-06-09)60sec.agd	60	0	0		6/13/2019	Thursday	4	0	0	0	0	0	862	34	0	0	96.21%	3.79%	0.00%	0.00%	34	3.79%	2	260578	544474	503001	290.8	607.7	561.4	3363	2849	3220	290.8	607.7	561.4	785724.4	900.5	4849.5	876.9	9990	11.1	85	11.1	3.5	459	896	896	1
10227	10227 (2019-09-08)60sec.agd	60	0	0		9/9/2019	Monday	1	0	0	0	0	0	864	12	1	1	98.41%	1.37%	0.11%	0.11%	14	1.59%	0.9	370240	295148	221381	421.7	336.2	252.1	4370	4525	10631	421.7	336.2	252.1	522684.9	626.5	11761.9	595.3	6926	7.9	81	7.9	0.4	71	878	878	1
10227	10227 (2019-09-08)60sec.agd	60	0	0		9/10/2019	Tuesday	2	3	3	3	87	208436	824	97	3	0	89.18%	10.50%	0.32%	0.00%	100	10.82%	6.3	379441	446775	365583	410.7	483.5	395.7	6881	4915	3362	410.7	483.5	395.7	690821.5	776.1	9099.9	747.6	12175	13.2	113	13.2	4.5	561	924	924	1
10227	10227 (2019-09-08)60sec.agd	60	0	0		9/11/2019	Wednesday	3	1	1	1	11	19590	874	60	5	2	92.88%	6.38%	0.53%	0.21%	67	7.12%	3.9	335807	456339	453120	356.9	485	481.5	9653	8714	7864	356.9	485	481.5	725485.6	812.5	15197.3	771	8060	8.6	105	8.6	7.5	557	941	941	1
10227	10227 (2019-09-08)60sec.agd	60	0	0		9/12/2019	Thursday	4	0	0	0	0	0	762	30	0	0	96.21%	3.79%	0.00%	0.00%	30	3.79%	2.1	202805	192103	146275	256.1	242.6	184.7	3506	3097	2636	256.1	242.6	184.7	315324.9	419.7	4902.1	398.1	3512	4.4	62	4.4	4.2	407	792	792	1
10227	10227 (2019-09-08)60sec.agd	60	0	0		9/13/2019	Friday	5	0	0	0	0	0	706	18	0	0	97.51%	2.49%	0.00%	0.00%	18	2.49%	1.3	117115	202061	151866	161.8	279.1	209.8	2769	3001	2724	161.8	279.1	209.8	278581.9	414.7	4326.3	384.8	3264	4.5	111	4.5	4.7	539	724	724	1
10227	10227 (2019-09-08)60sec.agd	60	0	0		9/14/2019	Saturday	6	0	0	0	0	0	735	14	0	0	98.13%	1.87%	0.00%	0.00%	14	1.87%	1	174777	160491	176135	233.3	214.3	235.2	2866	2550	2635	233.3	214.3	235.2	295512.9	425.5	3774	394.5	3947	5.3	119	5.3	3.3	137	749	749	1
10229	10229 (2019-09-08)60sec.agd	60	0	0		9/12/2019	Thursday	4	0	0	0	0	0	602	29	0	0	95.40%	4.60%	0.00%	0.00%	29	4.60%	2.6	129098	143664	319884	204.6	227.7	506.9	3889	2687	3740	204.6	227.7	506.9	373672.9	615.5	5245.9	592.2	2730	4.3	86	4.3	3	423	631	631	1
10229	10229 (2019-09-08)60sec.agd	60	0	0		9/13/2019	Friday	5	0	0	0	0	0	582	24	1	0	95.88%	3.95%	0.16%	0.00%	25	4.12%	2.1	129540	148911	223080	213.4	245.3	367.5	3842	5968	3061	213.4	245.3	367.5	297858.7	530.2	7156.3	490.7	2948	4.9	126	4.9	25.2	2281	607	607	1
10229	10229 (2019-09-08)60sec.agd	60	0	0		9/14/2019	Saturday	6	0	0	0	0	0	620	6	0	0	99.04%	0.96%	0.00%	0.00%	6	0.96%	0.5	89661	99874	181286	143.2	159.5	289.6	2385	1872	4415	143.2	159.5	289.6	225562.7	377.0	5193.6	360.3	2055	3.3	73	3.3	10	1046	626	626	1
10230	10230 (2019-09-01)60sec.agd	60	0	0		9/1/2019	Sunday	7	0	0	0	0	0	616	12	1	0	97.93%	1.91%	0.16%	0.00%	13	2.07%	1.2	136929	140783	218138	217.7	223.8	346.8	3584	4351	5055	217.7	223.8	346.8	293519.3	500.0	7517.4	466.6	3427	5.4	80	5.4	14.9	1396	629	629	1
10230	10230 (2019-09-01)60sec.agd	60	0	0		9/3/2019	Tuesday	2	1	1	1	14	26110	852	28	1	0	96.71%	3.18%	0.11%	0.00%	29	3.29%	1.9	226630	207833	270524	257.2	235.9	307.1	3119	5022	4657	257.2	235.9	307.1	409559.5	502.3	6855	464.9	5670	6.4	114	6.4	20.6	2609	881	881	1
10230	10230 (2019-09-01)60sec.agd	60	0	0		9/4/2019	Wednesday	3	0	0	0	0	0	661	26	0	0	96.22%	3.78%	0.00%	0.00%	26	3.78%	2.2	192376	146530	195778	280	213.3	285	4978	3451	4630	280	213.3	285	311140.8	484.6	6118.9	452.9	5096	7.4	111	7.4	23.3	1119	687	687	1
10230	10230 (2019-09-01)60sec.agd	60	0	0		9/6/2019	Friday	5	0	0	0	0	0	713	21	0	0	97.14%	2.86%	0.00%	0.00%	21	2.86%	1.5	139691	151027	193787	190.3	205.8	264	2520	2163	2721	190.3	205.8	264	282623.7	408.4	3764	385	4202	5.7	102	5.7	3.5	282	734	734	1
10231	10231 (2019-06-09)60sec.agd	60	0	0		6/9/2019	Sunday	7	0	0	0	0	0	715	12	0	0	98.35%	1.65%	0.00%	0.00%	12	1.65%	0.9	166317	299169	395996	228.8	411.5	544.7	1795	1980	2594	228.8	411.5	544.7	523427.4	749.3	3248.1	720	6307	8.7	98	8.7	22.9	739	727	727	1
10231	10231 (2019-06-09)60sec.agd	60	0	0		6/10/2019	Monday	1	0	0	0	0	0	919	35	0	0	96.33%	3.67%	0.00%	0.00%	35	3.67%	2.2	236555	360384	495442	248	377.8	519.3	2563	2837	3431	248	377.8	519.3	656732.6	716.1	4686.6	688.4	5864	6.1	67	6.1	1.5	701	954	954	1
10231	10231 (2019-06-09)60sec.agd	60	0	0		6/11/2019	Tuesday	2	1	1	1	14	27930	903	34	0	0	96.37%	3.63%	0.00%	0.00%	34	3.63%	2.1	250179	366754	410256	267	391.4	437.8	3394	3301	2740	267	391.4	437.8	604489.9	676.9	4609.8	645.1	8471	9	127	9	0	0	937	937	1
10231	10231 (2019-06-09)60sec.agd	60	0	0		6/12/2019	Wednesday	3	0	0	0	0	0	952	3	0	0	99.69%	0.31%	0.00%	0.00%	3	0.31%	0.2	84511	165336	212847	88.5	173.1	222.9	1298	1801	2280	88.5	173.1	222.9	282457	312.3	3030.1	295.8	2903	3	88	3	0	23	955	955	1
10231	10231 (2019-06-09)60sec.agd	60	0	0		6/13/2019	Thursday	4	0	0	0	0	0	884	26	0	0	97.14%	2.86%	0.00%	0.00%	26	2.86%	1.6	203480	288192	387651	223.6	316.7	426	3103	2181	2755	223.6	316.7	426	524148.9	597.4	4374.1	576	6885	7.6	99	7.6	0	29	910	910	1
10231	10231 (2019-06-09)60sec.agd	60	0	0		6/14/2019	Friday	5	0	0	0	0	0	943	28	0	0	97.12%	2.88%	0.00%	0.00%	28	2.88%	1.6	225676	240327	376990	232.4	247.5	388.2	2689	3365	2984	232.4	247.5	388.2	500807.5	550.2	4218.6	515.8	5517	5.7	122	5.7	5.4	307	971	971	1
10231	10231 (2019-06-09)60sec.agd	60	0	0		6/15/2019	Saturday	6	0	0	0	0	0	959	6	0	0	99.38%	0.62%	0.00%	0.00%	6	0.62%	0.4	122953	215921	300713	127.4	223.8	311.6	2423	1985	3154	127.4	223.8	311.6	390086.7	422.4	3661.7	404.2	4144	4.3	103	4.3	1.2	178	965	965	1
10232	10232 (2019-06-09)60sec.agd	60	0	0		6/9/2019	Sunday	7	0	0	0	0	0	606	25	0	0	96.04%	3.96%	0.00%	0.00%	25	3.96%	2.1	153502	236102	325203	243.3	374.2	515.4	3584	2684	3197	243.3	374.2	515.4	430190.7	715.0	4283.6	681.8	4816	7.6	99	7.6	16.1	523	631	631	1
10232	10232 (2019-06-09)60sec.agd	60	0	0		6/11/2019	Tuesday	2	0	0	0	0	0	617	38	0	0	94.20%	5.80%	0.00%	0.00%	38	5.80%	2.5	216128	298644	357421	330	455.9	545.7	4354	2295	2856	330	455.9	545.7	513467.9	849.5	4796.8	783.9	6719	10.3	107	10.3	34.5	1099	655	655	1
10232	10232 (2019-06-09)60sec.agd	60	0	0		6/12/2019	Wednesday	3	0	0	0	0	0	737	23	0	0	96.97%	3.03%	0.00%	0.00%	23	3.03%	1.6	178741	288242	285898	235.2	379.3	376.2	4788	2418	2185	235.2	379.3	376.2	443587	616.3	5226	583.7	5535	7.3	110	7.3	49.4	1568	760	760	1
10232	10232 (2019-06-09)60sec.agd	60	0	0		6/16/2019	Sunday	7	0	0	0	0	0	635	22	0	0	96.65%	3.35%	0.00%	0.00%	22	3.35%	1.6	160608	268880	206775	244.5	409.3	314.7	4537	2548	1953	244.5	409.3	314.7	375296.3	615.5	5032.8	571.2	5450	8.3	106	8.3	24	1413	657	657	1
10232	10232 (2019-06-09)60sec.agd	60	0	0		6/20/2019	Thursday	4	2	2	2	46	176356	613	72	0	0	89.49%	10.51%	0.00%	0.00%	72	10.51%	5.1	309873	303710	342886	452.4	443.4	500.6	4848	2497	3024	452.4	443.4	500.6	553020.7	886.7	5187.7	807.3	8504	12.4	106	12.4	5.9	374	685	685	1
10232	10232 (2019-06-09)60sec.agd	60	0	0		6/21/2019	Friday	5	0	0	0	0	0	614	13	0	0	97.93%	2.07%	0.00%	0.00%	13	2.07%	1.1	102429	266664	192431	163.4	425.3	306.9	2518	2536	1969	163.4	425.3	306.9	344428.6	582.3	3380	549.3	3524	5.6	82	5.6	1.7	637	627	627	1
10234	10234 (2019-06-09)60sec.agd	60	0	0		3/18/2019	Monday	1	3	3	3	107	342891	680	97	38	0	83.44%	11.90%	4.66%	0.00%	135	16.56%	9	486152	479630	481165	596.5	588.5	590.4	7883	4992	5630	596.5	588.5	590.4	835409.2	1088.9	9433.4	1025	13006	16	150	16	6.8	577	815	815	1
10234	10234 (2019-06-09)60sec.agd	60	0	0		3/19/2019	Tuesday	2	2	2	2	90	227985	507	77	22	0	83.66%	12.71%	3.63%	0.00%	99	16.34%	8.3	321519	414864	388968	530.6	684.6	641.9	5720	6286	6631	530.6	684.6	641.9	653286.1	1122.9	9200	1078	9616	15.9	133	15.9	1.8	222	606	606	1
10234	10234 (2019-06-09)60sec.agd	60	0	0		3/20/2019	Wednesday	3	1	1	1	29	78713	741	58	11	2	91.26%	7.14%	1.35%	0.25%	71	8.74%	4.4	281058	339819	345823	346.1	418.5	425.9	9850	8057	6048	346.1	418.5	425.9	560414.2	727.4	13070.4	690.2	7323	9	138	9	8.2	793	812	812	1
10234	10234 (2019-06-09)60sec.agd	60	0	0		3/21/2019	Thursday	4	2	2	2	98	258657	620	91	31	0	83.56%	12.26%	4.18%	0.00%	122	16.44%	8.7	399491	483150	476780	538.4	651.1	642.6	6998	5748	5655	538.4	651.1	642.6	787620.6	1104.0	9014.8	1061.5	10988	14.8	133	14.8	0.1	22	742	742	1
10234	10234 (2019-06-09)60sec.agd	60	0	0		3/22/2019	Friday	5	1	1	1	41	107924	539	52	10	0	89.68%	8.65%	1.66%	0.00%	62	10.32%	4.8	200749	275041	239095	334	457.6	397.8	5640	6178	5340	334	457.6	397.8	416069.9	727.0	7651	692.3	6411	10.7	149	10.7	1.1	219	601	601	1
10234	10234 (2019-06-09)60sec.agd	60	0	0		6/9/2019	Sunday	7	0	0	0	0	0	681	17	1	0	97.42%	2.43%	0.14%	0.00%	18	2.58%	1.1	129046	213208	244047	184.6	305	349.1	3034	4088	3855	184.6	305	349.1	348811.5	530.6	6385.8	499	4668	6.7	113	6.7	7.5	505	699	699	1
10234	10234 (2019-06-09)60sec.agd	60	0	0		6/10/2019	Monday	1	0	0	0	0	0	881	5	0	0	99.44%	0.56%	0.00%	0.00%	5	0.56%	0.3	126181	247379	191234	142.4	279.2	215.8	1594	1970	2424	142.4	279.2	215.8	337177.2	410.9	3356	380.6	3181	3.6	83	3.6	0.1	44	886	886	1
10234	10234 (2019-06-09)60sec.agd	60	0	0		6/11/2019	Tuesday	2	0	0	0	0	0	854	1	0	0	99.88%	0.12%	0.00%	0.00%	1	0.12%	0.1	106394	165416	198355	124.4	193.5	232	1592	1384	1989	124.4	193.5	232	279332.9	349.8	2715.2	326.7	2757	3.2	48	3.2	0	0	855	855	1
10234	10234 (2019-06-09)60sec.agd	60	0	0		6/12/2019	Wednesday	3	0	0	0	0	0	898	3	0	0	99.67%	0.33%	0.00%	0.00%	3	0.33%	0.2	127469	194280	172132	141.5	215.6	191	2922	2591	4092	141.5	215.6	191	289175.5	350.4	5635.6	320.9	2602	2.9	59	2.9	1.8	301	901	901	1
10234	10234 (2019-06-09)60sec.agd	60	0	0		6/13/2019	Thursday	4	0	0	0	0	0	860	3	0	0	99.65%	0.35%	0.00%	0.00%	3	0.35%	0.2	108583	206435	175129	125.8	239.2	202.9	3402	1999	3010	125.8	239.2	202.9	291677.6	367.8	4900.2	338	1986	2.3	22	2.3	0	0	863	863	1
10234	10234 (2019-06-09)60sec.agd	60	0	0		6/14/2019	Friday	5	0	0	0	0	0	860	0	0	0	100.00%	0.00%	0.00%	0.00%	0	0.00%	0	97641	201669	160930	113.5	234.5	187.1	1076	1753	1959	113.5	234.5	187.1	275867	347.7	2683.6	320.8	2060	2.4	37	2.4	0	0	860	860	1
10234	10234 (2019-06-09)60sec.agd	60	0	0		6/15/2019	Saturday	6	0	0	0	0	0	821	1	0	0	99.88%	0.12%	0.00%	0.00%	1	0.12%	0.1	101774	194705	140490	123.8	236.9	170.9	1900	1968	2576	123.8	236.9	170.9	260778.5	353.0	3757.5	317.2	2032	2.5	81	2.5	0.8	151	822	822	1
10235	10235 (2019-06-09)60sec.agd	60	0	0		6/9/2019	Sunday	7	2	2	2	24	84415	665	39	2	0	94.19%	5.52%	0.28%	0.00%	41	5.81%	3.2	254655	291145	239828	360.7	412.4	339.7	5049	4387	5909	360.7	412.4	339.7	455117.6	694.6	8013	644.6	8022	11.4	132	11.4	6.5	406	706	706	1
10235	10235 (2019-06-09)60sec.agd	60	0	0		6/10/2019	Monday	1	0	0	0	0	0	772	22	0	0	97.23%	2.77%	0.00%	0.00%	22	2.77%	1.6	214996	418685	378281	270.8	527.3	476.4	2697	2908	2981	270.8	527.3	476.4	603835.2	792.6	4088.3	760.5	4517	5.7	93	5.7	0	26	794	794	1
10235	10235 (2019-06-09)60sec.agd	60	0	0		6/11/2019	Tuesday	2	0	0	0	0	0	870	15	0	0	98.31%	1.69%	0.00%	0.00%	15	1.69%	0.9	234724	485143	417398	265.2	548.2	471.6	2360	3641	2438	265.2	548.2	471.6	681674.5	797.2	4951.1	770.3	4340	4.9	71	4.9	1.1	930	885	885	1
10236	10236 (2019-08-25)60sec.agd	60	0	0		8/26/2019	Monday	1	0	0	0	0	0	746	96	0	0	88.60%	11.40%	0.00%	0.00%	96	11.40%	6.4	429470	390506	634909	510.1	463.8	754	3391	3598	4415	510.1	463.8	754	860260.9	1049.2	5707.6	1021.7	9103	10.8	77	10.8	9.9	583	842	842	1
10236	10236 (2019-08-25)60sec.agd	60	0	0		8/27/2019	Tuesday	2	1	1	1	13	27797	555	113	1	0	82.96%	16.89%	0.15%	0.00%	114	17.04%	9.5	426107	381303	579819	636.9	570	866.7	4389	3087	3914	636.9	570	866.7	814339.7	1246.7	6641.7	1217.2	7507	11.2	64	11.2	0	0	669	669	1
10236	10236 (2019-08-25)60sec.agd	60	0	0		8/28/2019	Wednesday	3	6	6	6	73	195948	688	190	13	0	77.22%	21.32%	1.46%	0.00%	203	22.78%	12.7	867852	532956	903892	974	598.2	1014.5	4747	3138	5644	974	598.2	1014.5	1361701.1	1559.9	7657.4	1528.3	13175	14.8	103	14.8	0	0	891	891	1
10236	10236 (2019-08-25)60sec.agd	60	0	0		8/29/2019	Thursday	4	1	1	1	15	31056	754	114	3	0	86.57%	13.09%	0.34%	0.00%	117	13.43%	7.8	543985	345440	746222	624.6	396.6	856.7	4237	2935	5858	624.6	396.6	856.7	985949.2	1164.1	6954.6	1132	9762	11.2	84	11.2	0	0	871	871	1
10236	10236 (2019-08-25)60sec.agd	60	0	0		8/30/2019	Friday	5	0	0	0	0	0	536	82	0	0	86.73%	13.27%	0.00%	0.00%	82	13.27%	6.8	440596	301070	551718	712.9	487.2	892.7	4042	3674	4886	712.9	487.2	892.7	767568.1	1285.8	5948.5	1242	8756	14.2	61	14.2	5.8	1607	618	618	1
10237	10237 (2019-08-25)60sec.agd	60	0	0		8/26/2019	Monday	1	3	3	3	41	155778	968	126	1	0	88.40%	11.51%	0.09%	0.00%	127	11.60%	6	694288	533974	718563	634.1	487.6	656.2	5187	2999	5493	634.1	487.6	656.2	1132915.2	1098.5	6519.1	1034.6	20514	18.7	124	18.7	195.2	3704	1095	1095	1
10237	10237 (2019-08-25)60sec.agd	60	0	0		8/27/2019	Tuesday	2	0	0	0	0	0	807	100	1	0	88.88%	11.01%	0.11%	0.00%	101	11.12%	6.3	479528	351567	563182	528.1	387.2	620.2	4035	2589	6833	528.1	387.2	620.2	818975.2	962.8	7534.2	902	14133	15.6	124	15.6	115.7	2839	908	908	1
10237	10237 (2019-08-25)60sec.agd	60	0	0		8/28/2019	Wednesday	3	3	3	3	36	124829	917	135	1	0	87.08%	12.82%	0.09%	0.00%	136	12.92%	7.6	648501	433593	620056	615.9	411.8	588.8	4920	3938	4332	615.9	411.8	588.8	996506.8	1009.0	7062.9	946.4	19966	19	141	19	90.6	4449	1053	1053	1
10237	10237 (2019-08-25)60sec.agd	60	0	0		8/29/2019	Thursday	4	2	2	2	23	75109	748	67	0	0	91.78%	8.22%	0.00%	0.00%	67	8.22%	4.8	313145	234827	276956	384.2	288.1	339.8	4305	3143	2959	384.2	288.1	339.8	479487.4	630.5	5307.1	588.3	9354	11.5	115	11.5	119.8	2901	815	815	1
10237	10237 (2019-08-25)60sec.agd	60	0	0		8/30/2019	Friday	5	2	2	2	26	92202	753	113	1	0	86.85%	13.03%	0.12%	0.00%	114	13.15%	7.1	568648	438240	521350	655.9	505.5	601.3	4807	3696	4283	655.9	505.5	601.3	887254.6	1105.1	6167.5	1023.4	17718	20.4	123	20.4	204.3	4004	867	867	1
10237	10237 (2019-08-25)60sec.agd	60	0	0		8/31/2019	Saturday	6	2	2	2	44	131650	823	70	1	0	92.06%	7.83%	0.11%	0.00%	71	7.94%	4.4	385177	339263	434084	430.8	379.5	485.6	4687	2644	4015	430.8	379.5	485.6	672227.4	813.8	6325	751.9	11864	13.3	128	13.3	33.1	1857	894	894	1
10237	10237 (2019-08-25)60sec.agd	60	0	0		9/4/2019	Wednesday	3	10	10	10	154	503074	1074	208	2	0	83.64%	16.20%	0.16%	0.00%	210	16.36%	9.1	921565	660679	828826	717.7	514.5	645.5	4750	3357	3951	717.7	514.5	645.5	1404539.5	1145.4	6499.8	1093.9	28810	22.4	133	22.4	139.4	4001	1284	1284	1
10237	10237 (2019-08-25)60sec.agd	60	0	0		9/5/2019	Thursday	4	0	0	0	0	0	983	36	0	0	96.47%	3.53%	0.00%	0.00%	36	3.53%	2	346831	365091	452001	340.4	358.3	443.6	4512	2867	3252	340.4	358.3	443.6	676674.3	719.0	5023.6	664.1	11553	11.3	121	11.3	19.4	2596	1019	1019	1
10237	10237 (2019-08-25)60sec.agd	60	0	0		9/6/2019	Friday	5	1	1	1	18	62040	765	65	0	0	92.17%	7.83%	0.00%	0.00%	65	7.83%	4.1	406185	322957	310460	489.4	389.1	374	4076	2794	3217	489.4	389.1	374	604708.9	777.8	5170.5	728.6	11590	14	121	14	84.1	3409	830	830	1
10237	10237 (2019-08-25)60sec.agd	60	0	0		9/7/2019	Saturday	6	1	1	1	10	30027	916	183	2	0	83.20%	16.62%	0.18%	0.00%	185	16.80%	9.3	728957	583754	1080764	662.1	530.2	981.6	4603	3524	6020	662.1	530.2	981.6	1428355	1380.2	7412.2	1297.3	20600	18.7	118	18.7	77.5	2728	1101	1101	1
10238	10238 (2019-08-25)60sec.agd	60	0	0		8/25/2019	Sunday	7	0	0	0	0	0	750	23	0	0	97.02%	2.98%	0.00%	0.00%	23	2.98%	1.6	149586	269796	164399	193.5	349	212.7	3286	2778	3209	193.5	349	212.7	349561	491.8	4388	452.2	5961	7.7	116	7.7	5.4	526	773	773	1
10238	10238 (2019-08-25)60sec.agd	60	0	0		8/26/2019	Monday	1	1	1	1	53	187639	864	84	0	0	91.14%	8.86%	0.00%	0.00%	84	8.86%	4.9	414326	625019	331400	437.1	659.3	349.6	4007	3724	3685	437.1	659.3	349.6	819841.9	934.1	6165.2	864.8	16176	17.1	129	17.1	6.3	549	948	948	1
10238	10238 (2019-08-25)60sec.agd	60	0	0		8/27/2019	Tuesday	2	2	2	2	57	216981	793	101	2	0	88.50%	11.27%	0.22%	0.00%	103	11.50%	5.7	486069	652973	253115	542.5	728.8	282.5	8506	3372	2028	542.5	728.8	282.5	852469.4	1037.3	8612.2	951.4	16784	18.7	124	18.7	0.3	112	896	896	1
10238	10238 (2019-08-25)60sec.agd	60	0	0		8/28/2019	Wednesday	3	0	0	0	0	0	973	29	0	0	97.11%	2.89%	0.00%	0.00%	29	2.89%	1.6	213025	499959	244188	212.6	499	243.7	2966	3142	2327	212.6	499	243.7	595790.6	628.0	4140.3	594.6	8759	8.7	111	8.7	0	29	1002	1002	1
10238	10238 (2019-08-25)60sec.agd	60	0	0		8/29/2019	Thursday	4	2	2	2	27	63096	821	50	0	0	94.26%	5.74%	0.00%	0.00%	50	5.74%	3.1	267230	532850	244111	306.8	611.8	280.3	3287	3034	1989	306.8	611.8	280.3	644151.5	783.6	4336.5	739.6	11502	13.2	120	13.2	0.1	64	871	871	1
10238	10238 (2019-08-25)60sec.agd	60	0	0		8/30/2019	Friday	5	3	3	3	47	133127	910	108	2	0	89.22%	10.59%	0.20%	0.00%	110	10.78%	6.1	539668	731464	674449	529.1	717.1	661.2	6264	3219	3021	529.1	717.1	661.2	1131884.5	1174.2	6699.4	1109.7	17354	17	122	17	1.7	286	1020	1020	1
10238	10238 (2019-08-25)60sec.agd	60	0	0		8/31/2019	Saturday	6	0	0	0	0	0	844	23	0	0	97.35%	2.65%	0.00%	0.00%	23	2.65%	1.4	184497	352727	292214	212.8	406.8	337	3953	3416	2440	212.8	406.8	337	493806.1	608.2	5339.3	569.6	6558	7.6	122	7.6	4.6	1071	867	867	1
10240	10240 (2019-08-25)60sec.agd	60	0	0		8/25/2019	Sunday	7	1	1	1	15	34973	579	20	1	0	96.50%	3.33%	0.17%	0.00%	21	3.50%	1.8	92551	184403	276087	154.3	307.3	460.1	3761	3771	5566	154.3	307.3	460.1	344665.3	625.0	7703.6	574.4	2421	4	118	4	77.9	4781	600	600	1
10240	10240 (2019-08-25)60sec.agd	60	0	0		8/26/2019	Monday	1	1	1	1	15	35221	654	26	0	0	96.18%	3.82%	0.00%	0.00%	26	3.82%	1.9	124941	271620	158873	183.7	399.4	233.6	2938	4341	3064	183.7	399.4	233.6	338568	531.7	4681.3	497.9	5043	7.4	122	7.4	10.4	742	680	680	1
10240	10240 (2019-08-25)60sec.agd	60	0	0		8/27/2019	Tuesday	2	1	1	1	17	43736	871	16	0	0	98.20%	1.80%	0.00%	0.00%	16	1.80%	1	97169	176037	135487	109.5	198.5	152.7	3250	3141	1636	109.5	198.5	152.7	242461.5	299.0	4529	273.4	3583	4	127	4	22.6	1872	887	887	1
10240	10240 (2019-08-25)60sec.agd	60	0	0		8/28/2019	Wednesday	3	2	2	2	30	75968	711	41	0	0	94.55%	5.45%	0.00%	0.00%	41	5.45%	3.2	173022	312922	189812	230.1	416.1	252.4	3679	4665	2883	230.1	416.1	252.4	404827.6	582.7	5133.1	538.3	6897	9.2	134	9.2	14.8	1688	752	752	1
10240	10240 (2019-08-25)60sec.agd	60	0	0		8/29/2019	Thursday	4	2	2	2	29	68493	644	38	0	0	94.43%	5.57%	0.00%	0.00%	38	5.57%	2.9	148802	242166	105737	218.2	355.1	155	3463	3411	1933	218.2	355.1	155	303260.2	473.2	4900.5	444.7	6020	8.8	129	8.8	54.5	3287	682	682	1
10240	10240 (2019-08-25)60sec.agd	60	0	0		8/30/2019	Friday	5	0	0	0	0	0	724	20	0	0	97.31%	2.69%	0.00%	0.00%	20	2.69%	1.5	109184	290806	237744	146.8	390.9	319.5	2550	3358	2351	146.8	390.9	319.5	391166.8	567.1	3787.9	525.8	4917	6.6	116	6.6	4.5	349	744	744	1
10240	10240 (2019-08-25)60sec.agd	60	0	0		8/31/2019	Saturday	6	0	0	0	0	0	794	4	0	0	99.50%	0.50%	0.00%	0.00%	4	0.50%	0.3	97631	254055	161688	122.3	318.4	202.6	2130	2897	2254	122.3	318.4	202.6	316573.5	422.9	3605.3	396.7	4043	5.1	114	5.1	7.8	681	798	798	1
10243	10243 (2019-06-02)60sec.agd	60	0	0		6/3/2019	Monday	1	0	0	0	0	0	856	5	0	0	99.42%	0.58%	0.00%	0.00%	5	0.58%	0.3	96505	134076	109391	112.1	155.7	127.1	2475	2565	3637	112.1	155.7	127.1	198131.2	248.0	5092.4	230.1	2343	2.7	58	2.7	1.3	205	861	861	1
10243	10243 (2019-06-02)60sec.agd	60	0	0		6/4/2019	Tuesday	2	0	0	0	0	0	1055	4	0	0	99.62%	0.38%	0.00%	0.00%	4	0.38%	0.2	94277	136171	121765	89	128.6	115	2334	3628	3121	89	128.6	115	205566.1	207.2	5324.5	194.1	2819	2.7	94	2.7	0	0	1059	1059	1
10243	10243 (2019-06-02)60sec.agd	60	0	0		6/5/2019	Wednesday	3	0	0	0	0	0	889	1	0	0	99.89%	0.11%	0.00%	0.00%	1	0.11%	0.1	124479	104117	106283	139.9	117	119.4	1735	2104	2266	139.9	117	119.4	193988.3	238.4	3545.7	218	2963	3.3	74	3.3	0.2	133	890	890	1
10243	10243 (2019-06-02)60sec.agd	60	0	0		6/6/2019	Thursday	4	0	0	0	0	0	822	2	0	0	99.76%	0.24%	0.00%	0.00%	2	0.24%	0.1	128059	72443	194625	155.4	87.9	236.2	2905	1620	2496	155.4	87.9	236.2	243979.5	318.6	3261.5	296.1	5769	7	108	7	1.3	231	824	824	1
10245	10245 (2019-06-02)60sec.agd	60	0	0		6/3/2019	Monday	1	1	1	1	14	44037	836	61	4	0	92.79%	6.77%	0.44%	0.00%	65	7.21%	4.1	272697	532248	858662	302.7	590.7	953	4712	2274	5406	302.7	590.7	953	1046399.5	1202.9	6908.6	1161.4	8106	9	131	9	14.1	937	901	901	1
10245	10245 (2019-06-02)60sec.agd	60	0	0		6/5/2019	Wednesday	3	0	0	0	0	0	645	9	0	0	98.62%	1.38%	0.00%	0.00%	9	1.38%	0.8	214390	189959	300656	327.8	290.5	459.7	2530	2025	2514	327.8	290.5	459.7	415260.8	695.7	3389.1	635	2734	4.2	37	4.2	5.8	614	654	654	1
10245	10245 (2019-06-02)60sec.agd	60	0	0		6/7/2019	Friday	5	1	1	1	11	30395	769	45	8	0	93.55%	5.47%	0.97%	0.00%	53	6.45%	3.5	268915	340107	582990	327.1	413.8	709.2	4916	2332	5240	327.1	413.8	709.2	726543.5	940.8	6668.8	883.9	7049	8.6	132	8.6	11.5	2096	822	822	1
10248	10248 (2019-06-02)60sec.agd	60	0	0		6/4/2019	Tuesday	2	1	1	1	12	24585	922	100	2	0	90.04%	9.77%	0.20%	0.00%	102	9.96%	5.7	420193	343478	562009	410.3	335.4	548.8	4486	3792	5096	410.3	335.4	548.8	781276.8	805.8	6475	763	7412	7.2	63	7.2	4.5	329	1024	1024	1
10248	10248 (2019-06-02)60sec.agd	60	0	0		6/5/2019	Wednesday	3	1	1	1	11	9745	860	49	0	0	94.61%	5.39%	0.00%	0.00%	49	5.39%	2.9	245334	218476	244777	269.9	240.3	269.3	3404	3448	2947	269.9	240.3	269.3	409678.3	496.9	5013.8	450.7	6003	6.6	90	6.6	9.1	619	909	909	1
10248	10248 (2019-06-02)60sec.agd	60	0	0		6/6/2019	Thursday	4	1	1	1	12	26530	848	48	0	0	94.64%	5.36%	0.00%	0.00%	48	5.36%	2.8	240781	233283	282234	268.7	260.4	315	2768	3069	2571	268.7	260.4	315	438237.9	529.7	4359.2	489.1	5656	6.3	110	6.3	0	0	896	896	1
10248	10248 (2019-06-02)60sec.agd	60	0	0		6/7/2019	Friday	5	3	3	3	35	46122	914	81	0	0	91.86%	8.14%	0.00%	0.00%	81	8.14%	4.5	292937	328404	400416	294.4	330.1	402.4	2915	4033	3233	294.4	330.1	402.4	594974.2	632.3	5231.9	598	8463	8.5	134	8.5	0	0	995	995	1
10248	10248 (2019-06-02)60sec.agd	60	0	0		6/8/2019	Saturday	6	0	0	0	0	0	860	21	0	0	97.62%	2.38%	0.00%	0.00%	21	2.38%	1.2	165794	153103	189354	188.2	173.8	214.9	4154	3487	2573	188.2	173.8	214.9	294589.7	367.0	5736.6	334.4	3521	4	108	4	7.7	176	881	881	1
10249	10249 (2019-06-02)60sec.agd	60	0	0		6/3/2019	Monday	1	0	0	0	0	0	698	6	0	0	99.15%	0.85%	0.00%	0.00%	6	0.85%	0.5	145952	139306	419831	207.3	197.9	596.4	1404	1346	2828	207.3	197.9	596.4	465796.3	683.0	3347.8	661.6	3616	5.1	78	5.1	1.4	93	704	704	1
10249	10249 (2019-06-02)60sec.agd	60	0	0		6/4/2019	Tuesday	2	0	0	0	0	0	640	2	0	0	99.69%	0.31%	0.00%	0.00%	2	0.31%	0.2	86026	105446	260699	134	164.2	406.1	1881	1810	2629	134	164.2	406.1	294080.4	483.5	3558.6	458.1	3203	5	100	5	6.3	142	642	642	1
10249	10249 (2019-06-02)60sec.agd	60	0	0		6/5/2019	Wednesday	3	0	0	0	0	0	795	1	0	0	99.87%	0.13%	0.00%	0.00%	1	0.13%	0.1	54013	68291	212284	67.9	85.8	266.7	1912	2262	2430	67.9	85.8	266.7	229446.2	303.9	3831.1	288.2	1235	1.6	25	1.6	2.3	211	796	796	1
10249	10249 (2019-06-02)60sec.agd	60	0	0		6/6/2019	Thursday	4	0	0	0	0	0	886	1	0	0	99.89%	0.11%	0.00%	0.00%	1	0.11%	0.1	75334	97661	149412	84.9	110.1	168.4	1788	1679	1979	84.9	110.1	168.4	193744.2	235.5	2916.2	218.4	1768	2	77	2	7.7	502	887	887	1
10249	10249 (2019-06-02)60sec.agd	60	0	0		6/7/2019	Friday	5	0	0	0	0	0	1051	3	0	0	99.72%	0.28%	0.00%	0.00%	3	0.28%	0.2	82771	152275	186867	78.5	144.5	177.3	1780	1699	1682	78.5	144.5	177.3	254868.6	254.6	2868.8	241.8	3423	3.2	106	3.2	12.7	513	1054	1054	1
10249	10249 (2019-06-02)60sec.agd	60	0	0		6/8/2019	Saturday	6	0	0	0	0	0	764	0	0	0	100.00%	0.00%	0.00%	0.00%	0	0.00%	0	58191	99753	146457	76.2	130.6	191.7	1462	1516	1718	76.2	130.6	191.7	186511.4	268.9	2490	244.1	1556	2	56	2	6.6	676	764	764	1
10251	10251 (2019-06-09)60sec.agd	60	0	0		6/9/2019	Sunday	7	0	0	0	0	0	684	8	1	0	98.70%	1.15%	0.14%	0.00%	9	1.30%	0.7	84720	166353	214053	122.3	240	308.9	4509	3548	3347	122.3	240	308.9	284023.7	438.3	6642.4	409.8	2361	3.4	88	3.4	19.5	592	693	693	1
10251	10251 (2019-06-09)60sec.agd	60	0	0		6/11/2019	Tuesday	2	0	0	0	0	0	659	4	1	0	99.25%	0.60%	0.15%	0.00%	5	0.75%	0.4	52698	174344	105731	79.4	262.6	159.2	5618	4928	5965	79.4	262.6	159.2	210599	355.2	9561.8	317.2	825	1.2	26	1.2	3.9	192	664	664	1
10251	10251 (2019-06-09)60sec.agd	60	0	0		6/12/2019	Wednesday	3	0	0	0	0	0	860	5	0	0	99.42%	0.58%	0.00%	0.00%	5	0.58%	0.3	55201	198454	120865	63.8	229.4	139.7	2965	2891	3410	63.8	229.4	139.7	238829.4	311.9	5101.7	276.1	1236	1.4	39	1.4	7.6	1004	865	865	1
10252	10252 (2019-06-09)60sec.agd	60	0	0		6/10/2019	Monday	1	3	3	3	31	54877	853	154	0	0	84.71%	15.29%	0.00%	0.00%	154	15.29%	8.6	610939	687689	867586	606.7	682.9	861.6	3640	3197	4445	606.7	682.9	861.6	1264463.6	1295.3	5934.8	1255.7	11900	11.8	145	11.8	0.5	96	1007	1007	1
10252	10252 (2019-06-09)60sec.agd	60	0	0		6/11/2019	Tuesday	2	1	1	1	11	20618	789	64	0	0	92.50%	7.50%	0.00%	0.00%	64	7.50%	4.3	335219	400639	671568	393	469.7	787.3	3664	2631	3627	393	469.7	787.3	850815.5	1042.8	5348.5	997.4	6926	8.1	50	8.1	0	0	853	853	1
10252	10252 (2019-06-09)60sec.agd	60	0	0		6/12/2019	Wednesday	3	2	2	2	25	43003	789	110	0	0	87.76%	12.24%	0.00%	0.00%	110	12.24%	6.9	475730	607874	683244	529.2	676.2	760	3534	3599	4279	529.2	676.2	760	1030850.2	1192.3	5424.5	1146.7	11578	12.9	125	12.9	0	0	899	899	1
10252	10252 (2019-06-09)60sec.agd	60	0	0		6/13/2019	Thursday	4	2	2	2	23	29686	828	138	3	0	85.45%	14.24%	0.31%	0.00%	141	14.55%	8.3	509150	711906	799334	525.4	734.7	824.9	4147	4213	5120	525.4	734.7	824.9	1185318	1261.0	6981.5	1223.2	11073	11.4	117	11.4	0	24	969	969	1
10252	10252 (2019-06-09)60sec.agd	60	0	0		6/14/2019	Friday	5	0	0	0	0	0	654	2	0	0	99.70%	0.30%	0.00%	0.00%	2	0.30%	0.1	73375	78799	108937	111.9	120.1	166.1	2306	1576	2006	111.9	120.1	166.1	153168	248.7	3104.4	233.5	1377	2.1	50	2.1	0	0	656	656	1
10252	10252 (2019-06-09)60sec.agd	60	0	0		6/15/2019	Saturday	6	0	0	0	0	0	741	5	0	0	99.33%	0.67%	0.00%	0.00%	5	0.67%	0.3	62495	164109	127010	83.8	220	170.3	2171	2777	2432	83.8	220	170.3	216723.2	308.4	3639.8	290.5	2245	3	87	3	0	29	746	746	1
10253	10253 (2019-06-09)60sec.agd	60	0	0		6/10/2019	Monday	1	0	0	0	0	0	1191	4	0	0	99.67%	0.33%	0.00%	0.00%	4	0.33%	0.2	59083	187464	199502	49.4	156.9	166.9	2347	2587	2888	49.4	156.9	166.9	280061.8	256.0	4532.3	234.4	1704	1.4	48	1.4	0	0	1195	1195	1
10253	10253 (2019-06-09)60sec.agd	60	0	0		6/11/2019	Tuesday	2	0	0	0	0	0	786	3	0	0	99.62%	0.38%	0.00%	0.00%	3	0.38%	0.2	109693	200024	227481	139	253.5	288.3	2842	2634	3437	139	253.5	288.3	322164.2	441.3	5179.6	408.3	5816	7.4	116	7.4	0.2	49	789	789	1
10253	10253 (2019-06-09)60sec.agd	60	0	0		6/12/2019	Wednesday	3	0	0	0	0	0	654	18	0	0	97.32%	2.68%	0.00%	0.00%	18	2.68%	1.3	53346	154902	255694	79.4	230.5	380.5	1829	2262	3313	79.4	230.5	380.5	303677.2	489.3	3911.5	451.9	2003	3	38	3	0	0	672	672	1
10253	10253 (2019-06-09)60sec.agd	60	0	0		6/14/2019	Friday	5	0	0	0	0	0	682	3	1	0	99.42%	0.44%	0.15%	0.00%	4	0.58%	0.2	68141	127955	230925	99.3	186.5	336.6	2574	4005	4809	99.3	186.5	336.6	272657.4	419.3	6605.1	397.5	2593	3.8	94	3.8	0	26	686	686	1
10255	10255 (2019-06-09)60sec.agd	60	0	0		6/10/2019	Monday	1	0	0	0	0	0	790	11	0	0	98.63%	1.37%	0.00%	0.00%	11	1.37%	0.7	164514	322494	356375	205.4	402.6	444.9	3692	2559	2579	205.4	402.6	444.9	508006.3	665.0	4950	634.2	5700	7.1	111	7.1	21.3	795	801	801	1
10255	10255 (2019-06-09)60sec.agd	60	0	0		6/11/2019	Tuesday	2	0	0	0	0	0	703	35	0	0	95.26%	4.74%	0.00%	0.00%	35	4.74%	2.7	361685	205350	274362	490.1	278.3	371.8	3738	2880	2848	490.1	278.3	371.8	498256.1	716.8	4570.7	675.1	4837	6.6	55	6.6	8.6	648	738	738	1
10255	10255 (2019-06-09)60sec.agd	60	0	0		6/13/2019	Thursday	4	0	0	0	0	0	602	17	0	0	97.25%	2.75%	0.00%	0.00%	17	2.75%	1.3	193242	223054	295597	312.2	360.3	477.5	2767	2432	2751	312.2	360.3	477.5	417699.8	710.1	3728.5	674.8	3540	5.7	92	5.7	4.7	200	619	619	1
10255	10255 (2019-06-09)60sec.agd	60	0	0		6/14/2019	Friday	5	0	0	0	0	0	889	42	0	0	95.49%	4.51%	0.00%	0.00%	42	4.51%	2.3	314375	263476	373000	337.7	283	400.6	3326	2165	3334	337.7	283	400.6	554418.8	622.3	4779.2	595.5	5341	5.7	53	5.7	39.4	1852	931	931	1
10257	10257 (2019-08-18)60sec.agd	60	0	0		8/19/2019	Monday	1	0	0	0	0	0	1044	49	0	0	95.52%	4.48%	0.00%	0.00%	49	4.48%	2.6	465691	462444	527174	426.1	423.1	482.3	3610	2967	3965	426.1	423.1	482.3	841804.6	797.4	5026.8	770.2	13043	11.9	124	11.9	0	0	1093	1093	1
10257	10257 (2019-08-18)60sec.agd	60	0	0		8/20/2019	Tuesday	2	0	0	0	0	0	811	44	0	0	94.85%	5.15%	0.00%	0.00%	44	5.15%	2.8	368521	493616	557885	431	577.3	652.5	3639	2931	3887	431	577.3	652.5	831083.7	1017.3	5495.3	972	13600	15.9	116	15.9	0	0	855	855	1
10257	10257 (2019-08-18)60sec.agd	60	0	0		8/21/2019	Wednesday	3	0	0	0	0	0	1183	26	0	0	97.85%	2.15%	0.00%	0.00%	26	2.15%	1.2	362133	515915	452014	299.5	426.7	373.9	3573	2753	4521	299.5	426.7	373.9	775645.1	664.0	5851.7	641.6	12467	10.3	105	10.3	0	0	1209	1209	1
10257	10257 (2019-08-18)60sec.agd	60	0	0		8/22/2019	Thursday	4	0	0	0	0	0	1239	17	0	0	98.65%	1.35%	0.00%	0.00%	17	1.35%	0.7	319539	503860	431858	254.4	401.2	343.8	2466	2170	3322	254.4	401.2	343.8	736533.4	611.5	3999.9	586.4	11648	9.3	94	9.3	0	0	1256	1256	1
10257	10257 (2019-08-18)60sec.agd	60	0	0		8/24/2019	Saturday	6	0	0	0	0	0	794	33	1	0	95.89%	3.99%	0.12%	0.00%	34	4.11%	2	334561	328195	449258	404.1	396.4	542.6	3473	3877	4858	404.1	396.4	542.6	649211.7	816.5	7099.5	784.1	9605	11.6	98	11.6	0.6	155	828	828	1
10257	10257 (2019-08-18)60sec.agd	60	0	0		9/11/2019	Wednesday	3	1	1	1	13	3558	1001	37	0	0	96.44%	3.56%	0.00%	0.00%	37	3.56%	2.1	352915	421247	560206	340	405.8	539.7	2828	3956	3845	340	405.8	539.7	784747.6	784.8	6025	756	10564	10.2	79	10.2	0.1	44	1038	1038	1
10257	10257 (2019-08-18)60sec.agd	60	0	0		9/12/2019	Thursday	4	0	0	0	0	0	626	24	1	0	96.16%	3.69%	0.15%	0.00%	25	3.84%	1.9	295302	357525	479704	453.6	549.2	736.9	3819	4251	4114	453.6	549.2	736.9	667190.6	1068.3	7041.4	1024.9	10495	16.1	94	16.1	0	0	651	651	1
10258	10258 (2019-06-16)60sec.agd	60	0	0		6/16/2019	Sunday	7	0	0	0	0	0	712	9	0	0	98.75%	1.25%	0.00%	0.00%	9	1.25%	0.7	123865	121301	264153	171.8	168.2	366.4	3271	3080	3247	171.8	168.2	366.4	315964	470.6	5543.4	438.2	2785	3.9	84	3.9	30.5	608	721	721	1
10258	10258 (2019-06-16)60sec.agd	60	0	0		6/17/2019	Monday	1	0	0	0	0	0	707	5	0	0	99.30%	0.70%	0.00%	0.00%	5	0.70%	0.4	84380	124192	183564	118.5	174.4	257.8	2753	2561	3186	118.5	174.4	257.8	237148.4	364.1	4431	333.1	2164	3	64	3	7.9	469	712	712	1
10258	10258 (2019-06-16)60sec.agd	60	0	0		6/18/2019	Tuesday	2	0	0	0	0	0	767	14	1	0	98.08%	1.79%	0.13%	0.00%	15	1.92%	1	120347	214190	313602	153.9	273.9	401	5948	3613	4675	153.9	273.9	401	398380.4	548.2	7371.1	509.4	3290	4.2	64	4.2	20.3	977	782	782	1
10258	10258 (2019-06-16)60sec.agd	60	0	0		6/19/2019	Wednesday	3	0	0	0	0	0	715	4	0	0	99.44%	0.56%	0.00%	0.00%	4	0.56%	0.3	75181	114607	169086	104.6	159.4	235.2	2423	2360	2514	104.6	159.4	235.2	217662.6	321.8	3680.9	302.7	1722	2.4	45	2.4	8.7	215	719	719	1
10258	10258 (2019-06-16)60sec.agd	60	0	0		6/20/2019	Thursday	4	0	0	0	0	0	824	16	3	0	97.75%	1.90%	0.36%	0.00%	19	2.25%	1.3	148277	184433	365377	175.9	218.8	433.4	5000	2826	6727	175.9	218.8	433.4	435318.2	546.6	7315.9	516.4	4107	4.9	74	4.9	4.6	591	843	843	1
10258	10258 (2019-06-16)60sec.agd	60	0	0		6/21/2019	Friday	5	0	0	0	0	0	773	22	6	0	96.50%	2.75%	0.75%	0.00%	28	3.50%	2	186667	225285	324601	233	281.3	405.2	7126	6170	6721	233	281.3	405.2	436993.9	590.8	9507.4	545.6	5109	6.4	105	6.4	2.4	501	801	801	1
10258	10258 (2019-06-16)60sec.agd	60	0	0		6/22/2019	Saturday	6	0	0	0	0	0	937	11	0	0	98.84%	1.16%	0.00%	0.00%	11	1.16%	0.6	171313	208246	360374	180.7	219.7	380.1	2495	2407	2836	180.7	219.7	380.1	450093.3	503.1	3978.4	474.8	5538	5.8	101	5.8	25.4	1066	948	948	1
10259	10259 (2019-06-16)60sec.agd	60	0	0		6/18/2019	Tuesday	2	0	0	0	0	0	841	3	0	0	99.64%	0.36%	0.00%	0.00%	3	0.36%	0.2	77037	143739	227401	91.3	170.3	269.4	3215	1474	2926	91.3	170.3	269.4	279833.5	345.4	4590.2	331.6	2355	2.8	66	2.8	1.6	194	844	844	1
10259	10259 (2019-06-16)60sec.agd	60	0	0		6/28/2019	Friday	5	0	0	0	0	0	814	5	0	0	99.39%	0.61%	0.00%	0.00%	5	0.61%	0.3	203911	206988	311493	249	252.7	380.3	2916	2508	3410	249	252.7	380.3	425971.4	557.6	5140.2	520.1	6483	7.9	110	7.9	13.7	387	819	819	1
10259	10259 (2019-06-16)60sec.agd	60	0	0		7/5/2019	Friday	5	0	0	0	0	0	708	2	0	0	99.72%	0.28%	0.00%	0.00%	2	0.28%	0.1	61518	158810	170650	86.6	223.7	240.4	2351	2080	2667	86.6	223.7	240.4	241094.4	353.3	4101.5	339.6	1379	1.9	38	1.9	1.7	558	710	710	1
10260	10260 (2019-06-16)60sec.agd	60	0	0		6/18/2019	Tuesday	2	3	3	3	56	152007	679	66	0	0	91.14%	8.86%	0.00%	0.00%	66	8.86%	5.1	276867	303008	358986	371.6	406.7	481.9	4379	2448	3028	371.6	406.7	481.9	545289	776.8	5445.3	731.9	8331	11.2	119	11.2	0.8	119	745	745	1
10260	10260 (2019-06-16)60sec.agd	60	0	0		6/19/2019	Wednesday	3	4	4	4	54	167320	667	82	0	0	89.05%	10.95%	0.00%	0.00%	82	10.95%	5.9	343124	288334	277164	458.1	385	370	4826	3154	2646	458.1	385	370	526963.4	744.1	5688.2	703.6	11351	15.2	145	15.2	0.1	49	749	749	1
10260	10260 (2019-06-16)60sec.agd	60	0	0		6/20/2019	Thursday	4	3	3	3	42	116860	666	56	0	0	92.24%	7.76%	0.00%	0.00%	56	7.76%	4.3	252056	213183	256873	349.1	295.3	355.8	4421	2527	2726	349.1	295.3	355.8	418285.7	609.3	5231.9	579.3	8724	12.1	133	12.1	0.2	100	722	722	1
10260	10260 (2019-06-16)60sec.agd	60	0	0		6/22/2019	Saturday	6	0	0	0	0	0	726	49	0	0	93.68%	6.32%	0.00%	0.00%	49	6.32%	3.3	368683	327138	433828	475.7	422.1	559.8	3421	2075	2791	475.7	422.1	559.8	656622.5	897.3	4247.8	847.3	5915	7.6	100	7.6	7	281	775	775	1
10262	10262 (2019-06-16)60sec.agd	60	0	0		6/17/2019	Monday	1	2	2	2	34	69163	779	58	0	0	93.07%	6.93%	0.00%	0.00%	58	6.93%	3.9	240574	185222	357431	287.4	221.3	427	3322	2282	2719	287.4	221.3	427	468977.6	595.5	4232.3	560.3	8456	10.1	110	10.1	47.7	844	837	837	1
10262	10262 (2019-06-16)60sec.agd	60	0	0		6/18/2019	Tuesday	2	0	0	0	0	0	726	41	0	0	94.65%	5.35%	0.00%	0.00%	41	5.35%	2.9	200575	217311	283269	261.5	283.3	369.3	3826	3441	3420	261.5	283.3	369.3	409506.7	567.9	5432	533.9	6186	8.1	124	8.1	14	529	767	767	1
10262	10262 (2019-06-16)60sec.agd	60	0	0		6/21/2019	Friday	5	0	0	0	0	0	744	2	0	0	99.73%	0.27%	0.00%	0.00%	2	0.27%	0.1	88174	168959	183667	118.2	226.5	246.2	1760	1750	2369	118.2	226.5	246.2	264679.7	374.9	3153.8	354.8	4415	5.9	88	5.9	0	0	746	746	1
10262	10262 (2019-06-16)60sec.agd	60	0	0		6/22/2019	Saturday	6	0	0	0	0	0	857	25	0	0	97.17%	2.83%	0.00%	0.00%	25	2.83%	1.5	148035	163510	221702	167.8	185.4	251.4	3068	2628	4343	167.8	185.4	251.4	312732.6	374.5	5858.4	354.6	4063	4.6	111	4.6	2.3	317	882	882	1
10263	10263 (2019-06-23)60sec.agd	60	0	0		6/24/2019	Monday	1	1	1	1	12	31091	730	66	0	0	91.71%	8.29%	0.00%	0.00%	66	8.29%	4.4	289813	346415	587249	364.1	435.2	737.8	3748	2982	3059	364.1	435.2	737.8	740848.4	978.5	5096.8	930.7	8261	10.4	113	10.4	0.8	208	796	796	1
10263	10263 (2019-06-23)60sec.agd	60	0	0		6/25/2019	Tuesday	2	0	0	0	0	0	745	65	1	0	91.86%	8.01%	0.12%	0.00%	66	8.14%	4.4	365395	346837	516140	450.5	427.7	636.4	4612	3317	3379	450.5	427.7	636.4	721255.8	949.2	6208.1	889.3	9402	11.6	127	11.6	2.9	490	811	811	1
10263	10263 (2019-06-23)60sec.agd	60	0	0		6/27/2019	Thursday	4	1	1	1	11	23913	969	78	0	0	92.55%	7.45%	0.00%	0.00%	78	7.45%	4.1	362806	449713	717924	346.5	429.5	685.7	3475	2720	3199	346.5	429.5	685.7	921566.5	915.8	5004	880.2	9736	9.3	104	9.3	10.8	1893	1047	1047	1
10263	10263 (2019-06-23)60sec.agd	60	0	0		6/28/2019	Friday	5	0	0	0	0	0	721	71	0	0	91.04%	8.96%	0.00%	0.00%	71	8.96%	5.1	326676	336012	504179	412.5	424.3	636.6	4240	3026	3779	412.5	424.3	636.6	688344.2	915.9	5745.9	869.1	9158	11.6	115	11.6	2.1	287	792	792	1
10264	10264 (2019-06-16)60sec.agd	60	0	0		6/17/2019	Monday	1	0	0	0	0	0	787	2	0	0	99.75%	0.25%	0.00%	0.00%	2	0.25%	0.1	138563	127109	256635	175.6	161.1	325.3	2123	1319	2477	175.6	161.1	325.3	318147.6	442.8	2708.9	403.2	4544	5.8	112	5.8	0	0	789	789	1
10264	10264 (2019-06-16)60sec.agd	60	0	0		6/18/2019	Tuesday	2	0	0	0	0	0	690	8	0	0	98.85%	1.15%	0.00%	0.00%	8	1.15%	0.6	161932	82986	145261	232	118.9	208.1	3797	1814	2768	232	118.9	208.1	232829.1	369.5	4124.8	333.6	2308	3.3	43	3.3	0.1	56	698	698	1
10264	10264 (2019-06-16)60sec.agd	60	0	0		6/19/2019	Wednesday	3	0	0	0	0	0	807	9	0	0	98.90%	1.10%	0.00%	0.00%	9	1.10%	0.6	176052	110154	235670	215.8	135	288.8	2559	1523	2725	215.8	135	288.8	314115.5	426.9	3426.1	384.9	3648	4.5	105	4.5	0	0	816	816	1
10264	10264 (2019-06-16)60sec.agd	60	0	0		6/20/2019	Thursday	4	0	0	0	0	0	863	17	0	0	98.07%	1.93%	0.00%	0.00%	17	1.93%	1.1	245354	107092	212977	278.8	121.7	242	3147	2413	2836	278.8	121.7	242	342091.3	441.4	4156.3	388.7	4629	5.3	117	5.3	0	0	880	880	1
10264	10264 (2019-06-16)60sec.agd	60	0	0		6/21/2019	Friday	5	0	0	0	0	0	723	4	0	0	99.45%	0.55%	0.00%	0.00%	4	0.55%	0.3	180434	125299	239741	248.2	172.4	329.8	2776	2823	2983	248.2	172.4	329.8	325164.6	504.7	4766	447.3	2426	3.3	33	3.3	4.1	113	727	727	1
10264	10264 (2019-06-16)60sec.agd	60	0	0		6/22/2019	Saturday	6	0	0	0	0	0	766	3	0	0	99.61%	0.39%	0.00%	0.00%	3	0.39%	0.2	214808	136308	324665	279.3	177.3	422.2	2116	1759	2840	279.3	177.3	422.2	412467.8	586.8	3611.6	536.4	5688	7.4	73	7.4	0.6	88	769	769	1
10265	10265 (2019-06-16)60sec.agd	60	0	0		6/17/2019	Monday	1	0	0	0	0	0	691	1	0	0	99.86%	0.14%	0.00%	0.00%	1	0.14%	0.1	41968	97382	211626	60.6	140.7	305.8	1158	1741	2635	60.6	140.7	305.8	236706.8	362.7	2693.3	342.1	550	0.8	35	0.8	0	0	692	692	1
10265	10265 (2019-06-16)60sec.agd	60	0	0		6/18/2019	Tuesday	2	0	0	0	0	0	614	0	0	0	100.00%	0.00%	0.00%	0.00%	0	0.00%	0	20662	88312	176867	33.7	143.8	288.1	740	1376	2459	33.7	143.8	288.1	198765.9	335.8	2533.1	323.7	911	1.5	41	1.5	0	0	614	614	1
10265	10265 (2019-06-16)60sec.agd	60	0	0		6/19/2019	Wednesday	3	2	2	2	24	52628	732	23	0	0	96.95%	3.05%	0.00%	0.00%	23	3.05%	1.5	100992	112525	199396	133.8	149	264.1	3023	3878	3701	133.8	149	264.1	250239.9	362.5	6113.9	331.4	3022	4	105	4	0.1	53	755	755	1
10265	10265 (2019-06-16)60sec.agd	60	0	0		6/20/2019	Thursday	4	0	0	0	0	0	760	0	0	0	100.00%	0.00%	0.00%	0.00%	0	0.00%	0	59701	132380	270169	78.6	174.2	355.5	1045	1585	2407	78.6	174.2	355.5	306724.6	418.1	2634.3	403.6	2389	3.1	54	3.1	0.1	61	760	760	1
10265	10265 (2019-06-16)60sec.agd	60	0	0		6/21/2019	Friday	5	0	0	0	0	0	763	1	0	0	99.87%	0.13%	0.00%	0.00%	1	0.13%	0.1	64822	158460	233852	84.8	207.4	306.1	1187	1922	2425	84.8	207.4	306.1	289824.5	406.3	2721.8	379.4	1491	2	48	2	0	0	764	764	1
10267	10267 (2019-06-16)60sec.agd	60	0	0		6/17/2019	Monday	1	0	0	0	0	0	936	0	0	0	100.00%	0.00%	0.00%	0.00%	0	0.00%	0	48329	112486	131800	51.6	120.2	140.8	1911	1669	1824	51.6	120.2	140.8	179888.9	209.5	2465.5	192.2	1912	2	103	2	0	20	936	936	1
10267	10267 (2019-06-16)60sec.agd	60	0	0		6/18/2019	Tuesday	2	0	0	0	0	0	939	1	0	0	99.89%	0.11%	0.00%	0.00%	1	0.11%	0.1	66848	142326	247930	71.1	151.4	263.8	2051	1184	2125	71.1	151.4	263.8	293589.2	328.8	2735.6	312.3	2925	3.1	112	3.1	5.6	397	940	940	1
10267	10267 (2019-06-16)60sec.agd	60	0	0		6/19/2019	Wednesday	3	0	0	0	0	0	822	21	0	0	97.51%	2.49%	0.00%	0.00%	21	2.49%	1.3	114516	137677	226860	135.8	163.3	269.1	2657	1991	2083	135.8	163.3	269.1	289023.1	374.2	3156.4	342.9	4704	5.6	121	5.6	1.7	250	843	843	1
10267	10267 (2019-06-16)60sec.agd	60	0	0		6/20/2019	Thursday	4	0	0	0	0	0	795	1	0	0	99.87%	0.13%	0.00%	0.00%	1	0.13%	0.1	51980	132266	164282	65.3	166.2	206.4	2053	2332	1752	65.3	166.2	206.4	217220.6	288.9	3234.4	272.9	1843	2.3	66	2.3	0.5	112	796	796	1
10267	10267 (2019-06-16)60sec.agd	60	0	0		6/21/2019	Friday	5	0	0	0	0	0	932	1	0	0	99.89%	0.11%	0.00%	0.00%	1	0.11%	0.1	74821	189190	277421	80.2	202.8	297.3	1733	1799	2066	80.2	202.8	297.3	344025.4	385.9	2859.1	368.7	3074	3.3	101	3.3	0.2	110	933	933	1
10267	10267 (2019-06-16)60sec.agd	60	0	0		6/22/2019	Saturday	6	0	0	0	0	0	778	2	0	0	99.74%	0.26%	0.00%	0.00%	2	0.26%	0.1	73463	144842	218510	94.2	185.7	280.1	1637	2102	2322	94.2	185.7	280.1	272254.7	365.6	3024.2	349	3363	4.3	102	4.3	5.1	481	780	780	1
10268	10268 (2019-06-23)60sec.agd	60	0	0		6/24/2019	Monday	1	3	3	3	33	82697	552	69	0	0	88.89%	11.11%	0.00%	0.00%	69	11.11%	5.8	318050	285557	361749	512.2	459.8	582.5	4085	2570	4016	512.2	459.8	582.5	559965.1	952.1	5530.2	901.7	6514	10.5	118	10.5	7.5	1590	621	621	1
10268	10268 (2019-06-23)60sec.agd	60	0	0		6/25/2019	Tuesday	2	4	4	4	69	209062	541	92	1	0	85.33%	14.51%	0.16%	0.00%	93	14.67%	7.2	449812	343717	403721	709.5	542.1	636.8	4430	3216	4002	709.5	542.1	636.8	695314.9	1147.8	6186.9	1096.7	9865	15.6	132	15.6	30.5	310	634	634	1
10268	10268 (2019-06-23)60sec.agd	60	0	0		6/26/2019	Wednesday	3	0	0	0	0	0	815	14	0	0	98.31%	1.69%	0.00%	0.00%	14	1.69%	0.9	168655	192330	233166	203.4	232	281.3	2564	2595	3170	203.4	232	281.3	346123.9	442.4	4232	417.5	3566	4.3	102	4.3	0.3	148	829	829	1
10271	10271 (2019-03-31)60sec.agd	60	0	0		4/1/2019	Monday	1	0	0	0	0	0	615	8	0	0	98.72%	1.28%	0.00%	0.00%	8	1.28%	0.6	112776	188062	143842	181	301.9	230.9	3595	4440	3693	181	301.9	230.9	262252.3	449.0	5841.2	421	4637	7.4	132	7.4	8.4	1196	623	623	1
10271	10271 (2019-03-31)60sec.agd	60	0	0		4/2/2019	Tuesday	2	0	0	0	0	0	812	27	0	0	96.78%	3.22%	0.00%	0.00%	27	3.22%	1.8	189473	266358	153719	225.8	317.5	183.2	2968	2723	2323	225.8	317.5	183.2	361214.8	468.1	3809.6	430.5	7679	9.2	115	9.2	11.9	2815	839	839	1
10271	10271 (2019-03-31)60sec.agd	60	0	0		4/3/2019	Wednesday	3	2	2	2	20	48266	860	39	0	0	95.66%	4.34%	0.00%	0.00%	39	4.34%	2.4	226596	290259	290087	252.1	322.9	322.7	3647	2195	2456	252.1	322.9	322.7	468771.3	561.3	4213.1	521.4	8474	9.4	134	9.4	7.7	821	899	899	1
10271	10271 (2019-03-31)60sec.agd	60	0	0		4/4/2019	Thursday	4	0	0	0	0	0	802	11	0	0	98.65%	1.35%	0.00%	0.00%	11	1.35%	0.7	166636	234031	285668	205	287.9	351.4	3041	2079	2544	205	287.9	351.4	405147.2	527.1	4476.8	498.3	4391	5.4	85	5.4	17.6	2972	813	813	1
10271	10271 (2019-03-31)60sec.agd	60	0	0		4/5/2019	Friday	5	0	0	0	0	0	766	20	0	0	97.46%	2.54%	0.00%	0.00%	20	2.54%	1.4	133117	204666	192645	169.4	260.4	245.1	3391	2613	2137	169.4	260.4	245.1	310999	439.0	4200	395.7	4772	6.1	113	6.1	0.6	330	786	786	1
10271	10271 (2019-03-31)60sec.agd	60	0	0		4/6/2019	Saturday	6	0	0	0	0	0	858	13	0	0	98.51%	1.49%	0.00%	0.00%	13	1.49%	0.9	162721	238067	267470	186.8	273.3	307.1	2795	2407	2519	186.8	273.3	307.1	393311.9	483.6	3996.4	451.6	6030	6.9	115	6.9	12.5	1825	871	871	1
10272	10272 (2019-03-31)60sec.agd	60	0	0		4/1/2019	Monday	1	3	3	3	43	111292	780	119	4	0	86.38%	13.18%	0.44%	0.00%	123	13.62%	7.7	498108	579910	551417	551.6	642.2	610.7	4185	5145	4290	551.6	642.2	610.7	942585.7	1080.6	7562.7	1043.8	15158	16.8	133	16.8	1.5	210	903	903	1
10272	10272 (2019-03-31)60sec.agd	60	0	0		4/2/2019	Tuesday	2	4	4	4	51	132015	848	114	5	0	87.69%	11.79%	0.52%	0.00%	119	12.31%	7	488195	600922	499129	504.9	621.4	516.2	5291	5026	5573	504.9	621.4	516.2	921179.3	991.0	7973.1	952.6	13317	13.8	132	13.8	0	28	967	967	1
10272	10272 (2019-03-31)60sec.agd	60	0	0		4/3/2019	Wednesday	3	1	1	1	13	28500	823	105	0	0	88.69%	11.31%	0.00%	0.00%	105	11.31%	6.6	424314	499505	425672	457.2	538.3	458.7	4812	3461	3056	457.2	538.3	458.7	781501.3	878.0	6089.3	842.1	11114	12	127	12	0.4	139	928	928	1
10272	10272 (2019-03-31)60sec.agd	60	0	0		4/4/2019	Thursday	4	2	2	2	23	45784	909	94	0	0	90.63%	9.37%	0.00%	0.00%	94	9.37%	4.9	431421	581046	476165	430.1	579.3	474.7	4960	3629	3322	430.1	579.3	474.7	866297.7	913.5	5976	863.7	12169	12.1	124	12.1	0.3	84	1003	1003	1
10272	10272 (2019-03-31)60sec.agd	60	0	0		4/5/2019	Friday	5	0	0	0	0	0	998	92	0	0	91.56%	8.44%	0.00%	0.00%	92	8.44%	4.8	421081	556612	463762	386.3	510.7	425.5	4386	3303	3885	386.3	510.7	425.5	837974.5	810.6	5199.9	768.8	12895	11.8	129	11.8	2.3	185	1090	1090	1
10272	10272 (2019-03-31)60sec.agd	60	0	0		4/6/2019	Saturday	6	3	3	3	42	98843	708	123	7	2	84.29%	14.64%	0.83%	0.24%	132	15.71%	9.4	522755	643782	669365	622.3	766.4	796.9	7703	6063	7897	622.3	766.4	796.9	1065728.7	1331.4	11184.4	1268.7	12528	14.9	126	14.9	3	360	840	840	1
10274	10274 (2019-03-31)60sec.agd	60	0	0		3/31/2019	Sunday	7	2	2	2	25	55777	606	35	1	0	94.39%	5.45%	0.16%	0.00%	36	5.61%	3.3	166467	243440	189304	259.3	379.2	294.9	4421	3123	5075	259.3	379.2	294.9	350443	578.1	7130.5	545.9	6921	10.8	133	10.8	8	513	642	642	1
10274	10274 (2019-03-31)60sec.agd	60	0	0		4/1/2019	Monday	1	2	2	2	26	65238	855	45	0	0	95.00%	5.00%	0.00%	0.00%	45	5.00%	2.8	247594	255564	188302	275.1	284	209.2	3168	3314	2806	275.1	284	209.2	402583.4	471.0	4740.6	447.3	7578	8.4	123	8.4	0.4	55	900	900	1
10274	10274 (2019-03-31)60sec.agd	60	0	0		4/2/2019	Tuesday	2	0	0	0	0	0	843	22	0	0	97.46%	2.54%	0.00%	0.00%	22	2.54%	1.4	163743	210030	275290	189.3	242.8	318.3	3363	2786	3312	189.3	242.8	318.3	383026.1	465.6	4754.6	442.8	5247	6.1	122	6.1	1.6	382	865	865	1
10276	10276 (2019-03-31)60sec.agd	60	0	0		4/1/2019	Monday	1	1	1	1	11	43871	540	129	1	0	80.60%	19.25%	0.15%	0.00%	130	19.40%	10	494858	678096	558062	738.6	1012.1	832.9	5930	3690	2848	738.6	1012.1	832.9	1008033.6	1598.0	6417.4	1504.5	13166	19.7	118	19.7	1.1	149	670	670	1
10276	10276 (2019-03-31)60sec.agd	60	0	0		4/3/2019	Wednesday	3	0	0	0	0	0	579	106	6	0	83.79%	15.34%	0.87%	0.00%	112	16.21%	8.6	543854	725029	507755	787.1	1049.2	734.8	5650	3875	5705	787.1	1049.2	734.8	1038874.1	1560.4	6374.4	1503.4	12966	18.8	116	18.8	2.6	245	691	691	1
10276	10276 (2019-03-31)60sec.agd	60	0	0		4/4/2019	Thursday	4	0	0	0	0	0	520	151	0	0	77.50%	22.50%	0.00%	0.00%	151	22.50%	11.6	500206	718301	687906	745.5	1070.5	1025.2	5331	3434	2711	745.5	1070.5	1025.2	1113273.1	1751.1	5901.4	1659.1	14285	21.3	122	21.3	0	0	671	671	1
10276	10276 (2019-03-31)60sec.agd	60	0	0		4/5/2019	Friday	5	0	0	0	0	0	614	106	0	0	85.28%	14.72%	0.00%	0.00%	106	14.72%	8.2	546309	686670	446088	758.8	953.7	619.6	5318	3671	3049	758.8	953.7	619.6	984359.5	1449.3	5963.6	1367.2	14297	19.9	115	19.9	5.4	288	720	720	1
10277	10277 (2019-03-31)60sec.agd	60	0	0		4/1/2019	Monday	1	3	3	3	50	126059	753	62	0	0	92.39%	7.61%	0.00%	0.00%	62	7.61%	4.1	397373	393630	201792	487.6	483	247.6	3330	2947	2401	487.6	483	247.6	594617.4	762.6	4143.7	729.6	13881	17	121	17	4.9	514	815	815	1
10277	10277 (2019-03-31)60sec.agd	60	0	0		4/2/2019	Tuesday	2	0	0	0	0	0	879	32	0	0	96.49%	3.51%	0.00%	0.00%	32	3.51%	2	259728	306799	300793	285.1	336.8	330.2	3710	3498	3099	285.1	336.8	330.2	502056.5	602.5	5403.4	551.1	4383	4.8	88	4.8	0	0	911	911	1
10277	10277 (2019-03-31)60sec.agd	60	0	0		4/3/2019	Wednesday	3	0	0	0	0	0	933	29	0	0	96.99%	3.01%	0.00%	0.00%	29	3.01%	1.7	323554	409878	402296	336.3	426.1	418.2	2901	2571	2972	336.3	426.1	418.2	659188.3	724.2	4431.5	685.2	6882	7.2	42	7.2	0	0	962	962	1
10277	10277 (2019-03-31)60sec.agd	60	0	0		4/4/2019	Thursday	4	0	0	0	0	0	954	21	0	0	97.85%	2.15%	0.00%	0.00%	21	2.15%	1.2	196026	348651	339545	201.1	357.6	348.3	2426	2386	2568	201.1	357.6	348.3	524666.1	574.5	4058	538.1	4278	4.4	54	4.4	0	30	975	975	1
10277	10277 (2019-03-31)60sec.agd	60	0	0		4/5/2019	Friday	5	1	1	1	10	24162	915	30	0	0	96.83%	3.17%	0.00%	0.00%	30	3.17%	1.9	245954	356444	407757	260.3	377.2	431.5	2780	2829	3522	260.3	377.2	431.5	594820.5	672.9	4815.2	629.4	7500	7.9	120	7.9	0	0	945	945	1
10277	10277 (2019-03-31)60sec.agd	60	0	0		4/6/2019	Saturday	6	0	0	0	0	0	616	12	0	0	98.09%	1.91%	0.00%	0.00%	12	1.91%	0.9	129878	158422	139564	206.8	252.3	222.2	2999	2254	4330	206.8	252.3	222.2	247878.9	415.9	5729.2	394.7	3315	5.3	98	5.3	0	0	628	628	1
10277	10277 (2019-03-31)60sec.agd	60	0	0		4/8/2019	Monday	1	0	0	0	0	0	738	16	0	0	97.88%	2.12%	0.00%	0.00%	16	2.12%	1.1	167120	208397	246013	221.6	276.4	326.3	3526	2835	4506	221.6	276.4	326.3	363154	512.6	5571.3	481.6	4074	5.4	112	5.4	0	0	754	754	1
10277	10277 (2019-03-31)60sec.agd	60	0	0		4/9/2019	Tuesday	2	0	0	0	0	0	1031	35	0	0	96.72%	3.28%	0.00%	0.00%	35	3.28%	1.6	238559	338213	237788	223.8	317.3	223.1	2613	2527	3281	223.8	317.3	223.1	477327.5	489.8	4187.1	447.8	4210	3.9	59	3.9	0	0	1066	1066	1
10277	10277 (2019-03-31)60sec.agd	60	0	0		4/10/2019	Wednesday	3	0	0	0	0	0	921	32	0	0	96.64%	3.36%	0.00%	0.00%	32	3.36%	1.9	208322	230030	263393	218.6	241.4	276.4	3023	2403	3477	218.6	241.4	276.4	407047.6	466.0	4707.3	427.1	6745	7.1	127	7.1	1.3	327	953	953	1
10277	10277 (2019-03-31)60sec.agd	60	0	0		4/11/2019	Thursday	4	0	0	0	0	0	675	21	0	0	96.98%	3.02%	0.00%	0.00%	21	3.02%	1.6	177181	177497	216202	254.6	255	310.6	3480	2721	3518	254.6	255	310.6	331121.7	504.3	4726.7	475.7	3609	5.2	112	5.2	4.6	548	696	696	1
10280	10280 (2019-08-25)60sec.agd	60	0	0		8/26/2019	Monday	1	1	1	1	10	48444	606	36	4	0	93.81%	5.57%	0.62%	0.00%	40	6.19%	2.7	284579	414675	417022	440.5	641.9	645.5	5696	3777	4585	440.5	641.9	645.5	653336	1075.0	6361.5	1011.4	9845	15.2	137	15.2	0	20	646	646	1
10280	10280 (2019-08-25)60sec.agd	60	0	0		8/27/2019	Tuesday	2	3	3	3	49	165829	867	83	1	0	91.17%	8.73%	0.11%	0.00%	84	8.83%	4.9	411858	470018	494637	433.1	494.2	520.1	5327	2242	3136	433.1	494.2	520.1	797000.4	912.2	6169.6	838.1	13941	14.7	134	14.7	0	0	951	951	1
10280	10280 (2019-08-25)60sec.agd	60	0	0		8/28/2019	Wednesday	3	0	0	0	0	0	896	35	1	0	96.14%	3.76%	0.11%	0.00%	36	3.86%	2.3	295277	480847	491175	316.8	515.9	527	5771	2362	2393	316.8	515.9	527	748101.1	863.4	6193.8	802.7	10523	11.3	139	11.3	0	0	932	932	1
10280	10280 (2019-08-25)60sec.agd	60	0	0		8/29/2019	Thursday	4	0	0	0	0	0	810	67	0	0	92.36%	7.64%	0.00%	0.00%	67	7.64%	4.5	334981	540960	566032	382	616.8	645.4	4776	3274	3109	382	616.8	645.4	851611.5	1019.0	5242.3	971.1	11493	13.1	138	13.1	7.1	601	877	877	1
10280	10280 (2019-08-25)60sec.agd	60	0	0		8/30/2019	Friday	5	2	2	2	21	79994	966	76	2	0	92.53%	7.28%	0.19%	0.00%	78	7.47%	4.3	419937	575304	499217	402.2	551.1	478.2	5697	3416	3703	402.2	551.1	478.2	869792.7	904.4	6286.9	833.1	13452	12.9	151	12.9	0	0	1044	1044	1
10282	10282 (2019-07-07)60sec.agd	60	0	0		7/7/2019	Sunday	7	1	1	1	10	20987	682	40	0	0	94.46%	5.54%	0.00%	0.00%	40	5.54%	3.1	182379	196150	234429	252.6	271.7	324.7	3901	2885	4008	252.6	271.7	324.7	355940.8	516.4	5720.1	493	6265	8.7	117	8.7	10.5	1449	722	722	1
10282	10282 (2019-07-07)60sec.agd	60	0	0		7/8/2019	Monday	1	5	5	5	77	207884	860	114	1	0	88.21%	11.69%	0.10%	0.00%	115	11.79%	6.8	464317	409128	523463	476.2	419.6	536.9	5200	3359	3687	476.2	419.6	536.9	810548.9	860.7	6210.1	831.3	11146	11.4	118	11.4	4.7	598	975	975	1
10282	10282 (2019-07-07)60sec.agd	60	0	0		7/9/2019	Tuesday	2	3	3	3	108	372515	764	121	8	0	85.55%	13.55%	0.90%	0.00%	129	14.45%	7.6	552743	421003	564373	619	471.4	632	7818	2719	4457	619	471.4	632	895145.4	1047.3	8850.6	1002.4	15585	17.5	163	17.5	11	557	893	893	1
10282	10282 (2019-07-07)60sec.agd	60	0	0		7/10/2019	Wednesday	3	4	4	4	65	166042	832	110	1	0	88.23%	11.66%	0.11%	0.00%	111	11.77%	6.2	428062	366795	396053	453.9	389	420	5006	5035	3622	453.9	389	420	688936.6	766.7	6977.8	730.6	12792	13.6	149	13.6	14.8	916	943	943	1
10282	10282 (2019-07-07)60sec.agd	60	0	0		7/11/2019	Thursday	4	0	0	0	0	0	938	15	0	0	98.43%	1.57%	0.00%	0.00%	15	1.57%	0.8	156912	255271	300751	164.7	267.9	315.6	2468	2447	2382	164.7	267.9	315.6	424541.9	464.9	3733.8	445.5	6061	6.4	97	6.4	3.2	609	953	953	1
10282	10282 (2019-07-07)60sec.agd	60	0	0		7/12/2019	Friday	5	1	1	1	41	104575	652	58	0	0	91.83%	8.17%	0.00%	0.00%	58	8.17%	3.4	216230	251103	328847	304.5	353.7	463.2	3341	2446	3862	304.5	353.7	463.2	466849.5	687.1	5124.9	657.5	7332	10.3	106	10.3	0.7	173	710	710	1
10282	10282 (2019-07-07)60sec.agd	60	0	0		7/13/2019	Saturday	6	0	0	0	0	0	856	9	0	0	98.96%	1.04%	0.00%	0.00%	9	1.04%	0.6	107466	218712	306296	124.2	252.8	354.1	4615	2167	2689	124.2	252.8	354.1	391409.1	475.6	5284.3	452.5	3410	3.9	116	3.9	0.7	275	865	865	1
10283	10283 (2019-07-07)60sec.agd	60	0	0		7/8/2019	Monday	1	0	0	0	0	0	785	15	0	0	98.13%	1.88%	0.00%	0.00%	15	1.88%	0.9	210817	267870	316720	263.5	334.8	395.9	2346	1983	3187	263.5	334.8	395.9	465306	612.5	3385.3	581.6	4829	6	64	6	3.9	263	800	800	1
10283	10283 (2019-07-07)60sec.agd	60	0	0		7/9/2019	Tuesday	2	0	0	0	0	0	691	27	0	0	96.24%	3.76%	0.00%	0.00%	27	3.76%	1.9	161750	312537	219175	225.3	435.3	305.3	3194	3593	3386	225.3	435.3	305.3	414584.3	610.9	4888.7	577.4	4236	5.9	87	5.9	31.6	2575	718	718	1
10283	10283 (2019-07-07)60sec.agd	60	0	0		7/10/2019	Wednesday	3	0	0	0	0	0	959	25	0	0	97.46%	2.54%	0.00%	0.00%	25	2.54%	1.5	250675	304346	337743	254.8	309.3	343.2	2845	2297	2135	254.8	309.3	343.2	519167.4	550.3	4001.6	527.6	4548	4.6	51	4.6	21.2	821	984	984	1
10283	10283 (2019-07-07)60sec.agd	60	0	0		7/11/2019	Thursday	4	0	0	0	0	0	869	26	0	0	97.09%	2.91%	0.00%	0.00%	26	2.91%	1.6	281699	384808	350098	314.7	430	391.2	2505	2758	2027	314.7	430	391.2	591608.1	681.4	4116.1	661	5348	6	64	6	42.6	1104	895	895	1
10283	10283 (2019-07-07)60sec.agd	60	0	0		7/12/2019	Friday	5	0	0	0	0	0	930	13	0	0	98.62%	1.38%	0.00%	0.00%	13	1.38%	0.8	174879	235641	275991	185.4	249.9	292.7	2086	2467	2754	185.4	249.9	292.7	402840.4	450.5	3907.5	427.2	3542	3.8	62	3.8	8	468	943	943	1
10283	10283 (2019-07-07)60sec.agd	60	0	0		7/13/2019	Saturday	6	0	0	0	0	0	698	16	0	0	97.76%	2.24%	0.00%	0.00%	16	2.24%	1.1	209724	231188	303000	293.7	323.8	424.4	3913	2084	3013	293.7	323.8	424.4	435018.4	646.1	4913	609.3	5188	7.3	94	7.3	106.7	3516	714	714	1
10285	10285 (2019-07-14)60sec.agd	60	0	0		7/15/2019	Monday	1	2	2	2	21	59769	905	68	2	0	92.82%	6.97%	0.21%	0.00%	70	7.18%	3.5	265031	329823	248411	271.8	338.3	254.8	4675	5050	3373	271.8	338.3	254.8	490645.2	528.1	7197.9	503.2	8937	9.2	129	9.2	3.2	168	975	975	1
10285	10285 (2019-07-14)60sec.agd	60	0	0		7/16/2019	Tuesday	2	1	1	1	13	18164	863	52	0	0	94.32%	5.68%	0.00%	0.00%	52	5.68%	3.3	205932	297655	388500	225.1	325.3	424.6	2326	2482	3743	225.1	325.3	424.6	530979	602.1	4143.2	580.3	7978	8.7	95	8.7	0	0	915	915	1
10285	10285 (2019-07-14)60sec.agd	60	0	0		7/17/2019	Wednesday	3	1	1	1	10	16280	800	36	0	0	95.69%	4.31%	0.00%	0.00%	36	4.31%	2.4	251554	506612	450295	300.9	606	538.6	2348	2530	2390	300.9	606	538.6	722980.4	899.4	3826.2	864.8	7095	8.5	80	8.5	0	0	836	836	1
10285	10285 (2019-07-14)60sec.agd	60	0	0		7/18/2019	Thursday	4	2	2	2	67	165617	804	74	0	0	91.57%	8.43%	0.00%	0.00%	74	8.43%	4.9	248941	365271	250218	283.5	416	285	3976	3353	2906	283.5	416	285	507940.5	598.2	5166.3	578.5	9522	10.8	121	10.8	5.7	393	878	878	1
10285	10285 (2019-07-14)60sec.agd	60	0	0		7/19/2019	Friday	5	1	1	1	17	30830	741	65	1	0	91.82%	8.05%	0.12%	0.00%	66	8.18%	4.7	247041	343033	228220	306.1	425.1	282.8	4334	3449	4391	306.1	425.1	282.8	480401.1	628.3	7068.2	595.3	10638	13.2	119	13.2	1	184	807	807	1
10285	10285 (2019-07-14)60sec.agd	60	0	0		7/20/2019	Saturday	6	3	3	3	32	87660	661	65	0	0	91.05%	8.95%	0.00%	0.00%	65	8.95%	4.1	243901	319667	169227	336	440.3	233.1	4517	4340	3704	336	440.3	233.1	436248.2	633.0	5711.6	600.9	8668	11.9	152	11.9	0.1	51	726	726	1
10287	10287 (2019-07-14)60sec.agd	60	0	0		7/15/2019	Monday	1	0	0	0	0	0	945	54	0	0	94.59%	5.41%	0.00%	0.00%	54	5.41%	3	307832	619344	497507	308.1	620	498	3676	3023	4357	308.1	620	498	851974.6	881.4	5564.6	852.8	9445	9.5	127	9.5	12.5	577	999	999	1
10287	10287 (2019-07-14)60sec.agd	60	0	0		7/16/2019	Tuesday	2	0	0	0	0	0	979	24	0	0	97.61%	2.39%	0.00%	0.00%	24	2.39%	1.3	164505	331025	227407	164	330	226.7	2738	3818	2951	164	330	226.7	433997	451.5	4584.1	432.7	5982	6	117	6	0.1	70	1003	1003	1
10287	10287 (2019-07-14)60sec.agd	60	0	0		7/17/2019	Wednesday	3	1	1	1	11	21962	966	59	0	0	94.24%	5.76%	0.00%	0.00%	59	5.76%	3.3	262029	448808	371683	255.6	437.9	362.6	3700	3282	3941	255.6	437.9	362.6	638933.5	656.2	5115.5	623.3	10304	10.1	123	10.1	0.4	195	1025	1025	1
10287	10287 (2019-07-14)60sec.agd	60	0	0		7/18/2019	Thursday	4	0	0	0	0	0	974	60	0	0	94.20%	5.80%	0.00%	0.00%	60	5.80%	3.3	295237	428972	342851	285.5	414.9	331.6	3558	3070	2815	285.5	414.9	331.6	623481.1	633.1	5146.5	603	7767	7.5	127	7.5	3.1	605	1034	1034	1
10287	10287 (2019-07-14)60sec.agd	60	0	0		7/19/2019	Friday	5	0	0	0	0	0	714	20	0	0	97.28%	2.72%	0.00%	0.00%	20	2.72%	1.4	190966	475921	313185	260.2	648.4	426.7	2937	3072	3955	260.2	648.4	426.7	600877.4	844.8	5421.9	818.6	6326	8.6	115	8.6	1.1	194	734	734	1
10287	10287 (2019-07-14)60sec.agd	60	0	0		7/20/2019	Saturday	6	0	0	0	0	0	940	19	0	0	98.02%	1.98%	0.00%	0.00%	19	1.98%	1.1	148415	335362	194996	154.8	349.7	203.3	2402	3091	3149	154.8	349.7	203.3	415353	458.3	4596.7	433.1	5629	5.9	113	5.9	2.4	1172	959	959	1
10288	10288 (2019-08-04)60sec.agd	60	0	0		8/7/2019	Wednesday	3	2	2	2	22	65220	736	50	0	0	93.64%	6.36%	0.00%	0.00%	50	6.36%	3.6	302356	344653	424393	384.7	438.5	539.9	3799	2195	2808	384.7	438.5	539.9	624751.4	868.4	4569.6	794.8	10543	13.4	121	13.4	101.7	2675	786	786	1
10288	10288 (2019-08-04)60sec.agd	60	0	0		8/8/2019	Thursday	4	1	1	1	15	46950	614	50	0	0	92.47%	7.53%	0.00%	0.00%	50	7.53%	3.8	297315	334816	362861	447.8	504.2	546.5	3964	2733	2455	447.8	504.2	546.5	576338.5	934.6	4784.7	868	10187	15.3	125	15.3	109.8	2461	664	664	1
10288	10288 (2019-08-04)60sec.agd	60	0	0		8/10/2019	Saturday	6	0	0	0	0	0	581	18	1	0	96.83%	3.00%	0.17%	0.00%	19	3.17%	1.6	198121	184294	291719	330.2	307.2	486.2	4596	4346	5064	330.2	307.2	486.2	397889.7	695.0	8102.8	663.1	8368	13.9	114	13.9	395.6	4575	600	600	1
10289	10289 (2019-08-04)60sec.agd	60	0	0		8/5/2019	Monday	1	1	1	1	21	98315	831	39	2	0	95.30%	4.47%	0.23%	0.00%	41	4.70%	2.6	230573	221322	158327	264.4	253.8	181.6	5787	3189	2565	264.4	253.8	181.6	356671.8	455.7	6621.5	409	5969	6.8	109	6.8	14.3	1886	872	872	1
10289	10289 (2019-08-04)60sec.agd	60	0	0		8/6/2019	Tuesday	2	0	0	0	0	0	712	12	0	0	98.34%	1.66%	0.00%	0.00%	12	1.66%	0.9	98028	122866	178179	135.4	169.7	246.1	2921	2072	3213	135.4	169.7	246.1	237599	351.8	4811.3	328.2	2681	3.7	84	3.7	4.8	522	724	724	1
10289	10289 (2019-08-04)60sec.agd	60	0	0		8/7/2019	Wednesday	3	1	1	1	32	137773	776	27	5	1	95.92%	3.34%	0.62%	0.12%	33	4.08%	2.1	187388	185337	94815	231.6	229.1	117.2	9334	5752	2969	231.6	229.1	117.2	280096.3	388.1	9897.5	346.2	4265	5.3	152	5.3	1.9	181	809	809	1
10289	10289 (2019-08-04)60sec.agd	60	0	0		8/8/2019	Thursday	4	0	0	0	0	0	747	5	2	0	99.07%	0.66%	0.27%	0.00%	7	0.93%	0.5	84856	129732	144883	112.5	172.1	192.2	5025	2913	5332	112.5	172.1	192.2	212183.9	304.3	7791.9	281.4	2245	3	59	3	46.5	1209	754	754	1
10289	10289 (2019-08-04)60sec.agd	60	0	0		8/10/2019	Saturday	6	0	0	0	0	0	753	4	0	0	99.47%	0.53%	0.00%	0.00%	4	0.53%	0.3	62512	83327	84779	82.6	110.1	112	2706	2130	2478	82.6	110.1	112	134307.9	193.4	3381.6	177.4	1674	2.2	78	2.2	1.6	649	757	757	1
10290	10290 (2019-08-04)60sec.agd	60	0	0		7/29/2019	Monday	1	2	2	2	68	205152	747	93	0	0	88.93%	11.07%	0.00%	0.00%	93	11.07%	6.2	367857	579531	439071	437.9	689.9	522.7	3960	4625	4061	437.9	689.9	522.7	814836.4	1042.8	5853.6	970	12534	14.9	133	14.9	0.5	205	840	840	1
10290	10290 (2019-08-04)60sec.agd	60	0	0		7/31/2019	Wednesday	3	1	1	1	69	234939	710	97	3	0	87.65%	11.98%	0.37%	0.00%	100	12.35%	7.1	394349	522564	353477	486.9	645.1	436.4	4669	5268	5540	486.9	645.1	436.4	743996.1	971.2	8957.8	918.5	13091	16.2	162	16.2	5.2	1061	810	810	1
10290	10290 (2019-08-04)60sec.agd	60	0	0		8/1/2019	Thursday	4	1	1	1	56	199689	748	80	6	0	89.69%	9.59%	0.72%	0.00%	86	10.31%	5.7	452268	537346	535727	542.3	644.3	642.4	4928	3853	3212	542.3	644.3	642.4	883340.5	1145.0	6537.8	1059.2	12347	14.8	141	14.8	1.1	263	834	834	1
10290	10290 (2019-08-04)60sec.agd	60	0	0		8/2/2019	Friday	5	1	1	1	65	196729	688	71	4	0	90.17%	9.31%	0.52%	0.00%	75	9.83%	5.4	295178	463917	284040	386.9	608	372.3	4237	5153	3487	386.9	608	372.3	618892.4	858.8	6427.8	811.1	10052	13.2	133	13.2	0.8	248	763	763	1
10290	10290 (2019-08-04)60sec.agd	60	0	0		8/3/2019	Saturday	6	0	0	0	0	0	739	21	0	0	97.24%	2.76%	0.00%	0.00%	21	2.76%	1.4	188836	314324	458866	248.5	413.6	603.8	3195	3022	2839	248.5	413.6	603.8	587381.2	808.4	4410.7	772.9	4856	6.4	97	6.4	0.1	35	760	760	1
10291	10291 (2019-07-14)60sec.agd	60	0	0		7/15/2019	Monday	1	1	1	1	12	13064	947	55	1	0	94.42%	5.48%	0.10%	0.00%	56	5.58%	2.9	267756	622617	486075	267	620.8	484.6	4495	3603	4217	267	620.8	484.6	834034.8	879.8	7139.3	831.5	7916	7.9	100	7.9	4.5	311	1003	1003	1
10291	10291 (2019-07-14)60sec.agd	60	0	0		7/16/2019	Tuesday	2	0	0	0	0	0	971	37	0	0	96.33%	3.67%	0.00%	0.00%	37	3.67%	2.1	279369	584451	477275	277.2	579.8	473.5	3483	3499	4517	277.2	579.8	473.5	804625	874.6	5146.6	798.2	8353	8.3	127	8.3	4.8	1289	1008	1008	1
10291	10291 (2019-07-14)60sec.agd	60	0	0		7/18/2019	Thursday	4	0	0	0	0	0	1033	19	0	0	98.19%	1.81%	0.00%	0.00%	19	1.81%	1.1	186995	579012	319023	177.8	550.4	303.3	2497	3491	1739	177.8	550.4	303.3	687020.9	687.0	4357.6	653.1	6606	6.3	95	6.3	2.9	892	1052	1052	1
10291	10291 (2019-07-14)60sec.agd	60	0	0		7/20/2019	Saturday	6	0	0	0	0	0	1007	32	0	0	96.92%	3.08%	0.00%	0.00%	32	3.08%	1.5	229148	594112	280057	220.5	571.8	269.5	3813	3491	3607	220.5	571.8	269.5	695636.3	720.4	5615.9	669.5	7132	6.9	113	6.9	7.2	1184	1039	1039	1
10293	10293 (2019-07-28)60sec.agd	60	0	0		7/29/2019	Monday	1	1	1	1	55	219862	860	65	0	0	92.97%	7.03%	0.00%	0.00%	65	7.03%	4.1	350589	359873	210780	379	389.1	227.9	5170	3143	2639	379	389.1	227.9	544838.9	637.2	5819.1	589	11337	12.3	135	12.3	52.5	4056	925	925	1
10293	10293 (2019-07-28)60sec.agd	60	0	0		7/30/2019	Tuesday	2	2	2	2	62	233762	810	87	4	0	89.90%	9.66%	0.44%	0.00%	91	10.10%	5.7	391429	243291	368914	434.4	270	409.4	5293	4139	5131	434.4	270	409.4	590342.9	718.9	6914.6	655.2	10627	11.8	134	11.8	211.1	4910	901	901	1
10293	10293 (2019-07-28)60sec.agd	60	0	0		7/31/2019	Wednesday	3	2	2	2	69	240688	705	69	25	1	88.13%	8.63%	3.13%	0.13%	95	11.88%	6.8	393886	344509	524211	492.4	430.6	655.3	5424	2755	8733	492.4	430.6	655.3	740695.5	977.8	9884.6	925.9	12211	15.3	138	15.3	4.3	750	800	800	1
10293	10293 (2019-07-28)60sec.agd	60	0	0		8/1/2019	Thursday	4	2	2	2	64	242995	769	78	1	0	90.68%	9.20%	0.12%	0.00%	79	9.32%	4.9	374499	355077	393050	441.6	418.7	463.5	5351	2829	4340	441.6	418.7	463.5	648704.5	830.4	6199.3	765	11584	13.7	133	13.7	7.8	693	848	848	1
10293	10293 (2019-07-28)60sec.agd	60	0	0		8/2/2019	Friday	5	2	2	2	64	232129	718	96	1	0	88.10%	11.78%	0.12%	0.00%	97	11.90%	6.9	402515	241837	375349	493.9	296.7	460.6	5149	3079	4041	493.9	296.7	460.6	601157.5	787.4	6361.2	737.6	10637	13.1	135	13.1	95.7	3390	815	815	1
10293	10293 (2019-07-28)60sec.agd	60	0	0		8/3/2019	Saturday	6	1	1	1	51	218176	866	61	14	0	92.03%	6.48%	1.49%	0.00%	75	7.97%	4.4	418724	274699	559473	445	291.9	594.6	5913	2583	6631	445	291.9	594.6	750865.7	844.0	7587	797.9	10465	11.1	147	11.1	0.8	77	941	941	1
10294	10294 (2019-07-28)60sec.agd	60	0	0		7/29/2019	Monday	1	4	4	4	63	118202	800	104	0	0	88.50%	11.50%	0.00%	0.00%	104	11.50%	6.5	309538	442335	774775	342.4	489.3	857.1	3450	3337	4286	342.4	489.3	857.1	944325.3	1101.7	5012.7	1044.6	9675	10.7	119	10.7	10.4	503	904	904	1
10294	10294 (2019-07-28)60sec.agd	60	0	0		7/30/2019	Tuesday	2	0	0	0	0	0	778	24	0	0	97.01%	2.99%	0.00%	0.00%	24	2.99%	1.6	146262	239998	407903	182.4	299.2	508.6	3100	2825	2698	182.4	299.2	508.6	495354.9	653.6	4317.7	617.6	5007	6.2	123	6.2	0.1	44	802	802	1
10294	10294 (2019-07-28)60sec.agd	60	0	0		8/1/2019	Thursday	4	0	0	0	0	0	674	47	0	0	93.48%	6.52%	0.00%	0.00%	47	6.52%	3.6	210053	264706	353906	291.3	367.1	490.9	3239	3409	2790	291.3	367.1	490.9	489327.1	740.6	4716.1	678.7	7788	10.8	123	10.8	1.2	187	721	721	1
10294	10294 (2019-07-28)60sec.agd	60	0	0		8/2/2019	Friday	5	3	3	3	35	35003	721	81	0	0	89.90%	10.10%	0.00%	0.00%	81	10.10%	5.1	260042	279079	666071	324.2	348	830.5	3452	2970	3847	324.2	348	830.5	767566	994.0	5012.4	957.1	7065	8.8	126	8.8	1.4	164	802	802	1
10294	10294 (2019-07-28)60sec.agd	60	0	0		8/4/2019	Sunday	7	1	1	1	10	16486	635	42	0	0	93.80%	6.20%	0.00%	0.00%	42	6.20%	3.2	225008	337522	333146	332.4	498.6	492.1	3005	2803	3028	332.4	498.6	492.1	524915.2	852.1	4301.6	775.4	4728	7	117	7	4.3	826	677	677	1
10295	10295 (2019-07-28)60sec.agd	60	0	0		7/29/2019	Monday	1	0	0	0	0	0	856	44	0	0	95.11%	4.89%	0.00%	0.00%	44	4.89%	2.8	244499	388116	291526	271.7	431.2	323.9	3836	2688	3742	271.7	431.2	323.9	543508.2	645.8	5995.2	603.9	9151	10.2	131	10.2	6.5	574	900	900	1
10295	10295 (2019-07-28)60sec.agd	60	0	0		7/30/2019	Tuesday	2	0	0	0	0	0	849	26	0	0	97.03%	2.97%	0.00%	0.00%	26	2.97%	1.5	217749	484004	298063	248.9	553.1	340.6	2128	3502	2337	248.9	553.1	340.6	608700.3	735.6	3780.8	695.7	5382	6.2	120	6.2	20.4	3256	875	875	1
10295	10295 (2019-07-28)60sec.agd	60	0	0		8/1/2019	Thursday	4	10	10	10	227	382827	614	355	1	0	63.30%	36.60%	0.10%	0.00%	356	36.70%	18.7	811468	1089367	1358098	836.6	1123.1	1400.1	4630	4025	4395	836.6	1123.1	1400.1	1920841.2	2030.0	6533.2	1980.2	14421	14.9	72	14.9	2.2	347	970	970	1
10295	10295 (2019-07-28)60sec.agd	60	0	0		8/2/2019	Friday	5	1	1	1	12	28254	988	26	0	0	97.44%	2.56%	0.00%	0.00%	26	2.56%	1.2	198840	275053	290337	196.1	271.3	286.3	3436	2787	3605	196.1	271.3	286.3	446639.8	477.3	5707	440.5	5259	5.2	129	5.2	14.3	1834	1014	1014	1
10296	10296 (2019-07-21)60sec.agd	60	0	0		7/22/2019	Monday	1	0	0	0	0	0	790	15	0	0	98.14%	1.86%	0.00%	0.00%	15	1.86%	1	174225	240619	446072	216.4	298.9	554.1	3713	2233	2941	216.4	298.9	554.1	535940.4	701.2	4526.5	665.8	5716	7.1	121	7.1	15.6	1185	805	805	1
10296	10296 (2019-07-21)60sec.agd	60	0	0		7/23/2019	Tuesday	2	0	0	0	0	0	673	45	0	0	93.73%	6.27%	0.00%	0.00%	45	6.27%	3.5	222413	192370	342960	309.8	267.9	477.7	4593	2675	3183	309.8	267.9	477.7	451769.1	676.7	4920.2	629.2	7019	9.8	118	9.8	2	332	718	718	1
10296	10296 (2019-07-21)60sec.agd	60	0	0		7/24/2019	Wednesday	3	1	1	1	11	19680	789	28	0	0	96.57%	3.43%	0.00%	0.00%	28	3.43%	2	206211	170058	278542	252.4	208.1	340.9	2750	2284	3696	252.4	208.1	340.9	386041.9	492.9	4926.8	472.5	5958	7.3	121	7.3	9.3	1010	817	817	1
10296	10296 (2019-07-21)60sec.agd	60	0	0		7/25/2019	Thursday	4	1	1	1	10	22399	803	21	0	0	97.45%	2.55%	0.00%	0.00%	21	2.55%	1.4	260352	162602	286054	316	197.3	347.2	4178	3643	4158	316	197.3	347.2	419582.5	545.5	6087.9	509.2	5665	6.9	117	6.9	1.2	218	824	824	1
10296	10296 (2019-07-21)60sec.agd	60	0	0		7/26/2019	Friday	5	0	0	0	0	0	830	22	0	0	97.42%	2.58%	0.00%	0.00%	22	2.58%	1.5	204804	145340	262153	240.4	170.6	307.7	3564	2759	2746	240.4	170.6	307.7	363032.5	460.5	4945.4	426.1	4886	5.7	124	5.7	2	222	852	852	1
10296	10296 (2019-07-21)60sec.agd	60	0	0		7/27/2019	Saturday	6	0	0	0	0	0	789	19	0	0	97.65%	2.35%	0.00%	0.00%	19	2.35%	1.4	222395	171767	331507	275.2	212.6	410.3	3372	3015	3728	275.2	212.6	410.3	434580.6	569.0	5861.6	537.8	5140	6.4	114	6.4	3.7	413	808	808	1
10297	10297 (2019-07-21)60sec.agd	60	0	0		7/22/2019	Monday	1	3	3	3	36	49873	710	92	0	0	88.53%	11.47%	0.00%	0.00%	92	11.47%	6.6	295529	488630	428041	368.5	609.3	533.7	4005	3266	3787	368.5	609.3	533.7	713663.6	935.0	5088.5	889.9	9597	12	103	12	16.9	1599	802	802	1
10297	10297 (2019-07-21)60sec.agd	60	0	0		7/24/2019	Wednesday	3	1	1	1	15	22277	697	52	0	0	93.06%	6.94%	0.00%	0.00%	52	6.94%	3.7	222718	433472	319531	297.4	578.7	426.6	3588	2806	3370	297.4	578.7	426.6	582753.2	807.7	5005.5	778	7061	9.4	93	9.4	3.1	370	749	749	1
10297	10297 (2019-07-21)60sec.agd	60	0	0		7/26/2019	Friday	5	2	2	2	34	38868	535	89	0	0	85.74%	14.26%	0.00%	0.00%	89	14.26%	7.4	284098	453784	495178	455.3	727.2	793.6	3960	3658	3622	455.3	727.2	793.6	729268.7	1227.4	6047.8	1168.7	9163	14.7	111	14.7	3.8	171	624	624	1
10300	10300 (2019-07-21)60sec.agd	60	0	0		7/22/2019	Monday	1	1	1	1	43	255018	901	43	30	0	92.51%	4.41%	3.08%	0.00%	73	7.49%	4.3	460474	218482	428417	472.8	224.3	439.9	7503	2051	4336	472.8	224.3	439.9	665816.7	756.4	8138.3	683.6	13090	13.4	168	13.4	4.3	474	974	974	1
10300	10300 (2019-07-21)60sec.agd	60	0	0		7/23/2019	Tuesday	2	1	1	1	11	70970	934	33	10	0	95.60%	3.38%	1.02%	0.00%	43	4.40%	2.5	308690	222209	444032	316	227.4	454.5	7340	3545	4942	316	227.4	454.5	584663	645.6	8534.6	598.4	9176	9.4	134	9.4	1.2	370	977	977	1
10300	10300 (2019-07-21)60sec.agd	60	0	0		7/24/2019	Wednesday	3	0	0	0	0	0	902	43	0	0	95.45%	4.55%	0.00%	0.00%	43	4.55%	2.5	251131	203605	343609	265.7	215.5	363.6	4112	3377	3851	265.7	215.5	363.6	471793.3	536.9	5905.3	499.3	8474	9	122	9	3	549	945	945	1
10300	10300 (2019-07-21)60sec.agd	60	0	0		7/25/2019	Thursday	4	1	1	1	16	87297	995	52	9	0	94.22%	4.92%	0.85%	0.00%	61	5.78%	3.2	296030	227003	348471	280.3	215	330	7700	4596	3724	280.3	215	330	510486.2	530.0	8425.9	483.4	9043	8.6	129	8.6	0.1	39	1056	1056	1
10300	10300 (2019-07-21)60sec.agd	60	0	0		7/26/2019	Friday	5	0	0	0	0	0	959	29	0	0	97.06%	2.94%	0.00%	0.00%	29	2.94%	1.6	291832	261952	532129	295.4	265.1	538.6	3251	1946	3496	295.4	265.1	538.6	661018.9	698.0	4997.5	669	9268	9.4	117	9.4	21	1772	988	988	1
10300	10300 (2019-07-21)60sec.agd	60	0	0		7/27/2019	Saturday	6	3	3	3	240	784142	546	210	37	0	68.85%	26.48%	4.67%	0.00%	247	31.15%	15.4	870918	580277	1006250	1098.3	731.7	1268.9	5013	3433	5470	1098.3	731.7	1268.9	1451812.2	1870.1	7133.9	1830.8	28498	35.9	145	35.9	46.6	2617	793	793	1
10301	10301 (2019-07-21)60sec.agd	60	0	0		7/22/2019	Monday	1	5	5	5	82	229953	783	107	0	0	87.98%	12.02%	0.00%	0.00%	107	12.02%	6.7	437916	335136	461038	492	376.6	518	3770	2557	3071	492	376.6	518	718778.5	842.6	5051.5	807.6	15972	17.9	121	17.9	47.7	943	890	890	1
10301	10301 (2019-07-21)60sec.agd	60	0	0		7/23/2019	Tuesday	2	0	0	0	0	0	722	3	0	0	99.59%	0.41%	0.00%	0.00%	3	0.41%	0.2	87360	135132	168988	120.5	186.4	233.1	1699	2714	2123	120.5	186.4	233.1	233343.9	339.3	3584.6	321.9	2343	3.2	55	3.2	1.9	522	725	725	1
10301	10301 (2019-07-21)60sec.agd	60	0	0		7/24/2019	Wednesday	3	2	2	2	26	64109	862	42	0	0	95.35%	4.65%	0.00%	0.00%	42	4.65%	2.6	298029	455914	555669	329.7	504.3	614.7	3297	1940	2761	329.7	504.3	614.7	778104.7	908.9	4223.2	860.7	10301	11.4	117	11.4	13.1	1282	904	904	1
10301	10301 (2019-07-21)60sec.agd	60	0	0		7/26/2019	Friday	5	3	3	3	46	124236	656	75	1	0	89.62%	10.25%	0.14%	0.00%	76	10.38%	5.8	363310	343965	496330	496.3	469.9	678	3530	3580	4565	496.3	469.9	678	704733.7	1018.2	6312.4	962.8	12340	16.9	115	16.9	1.7	112	732	732	1
10304	10304 (2019-08-04)60sec.agd	60	0	0		8/4/2019	Sunday	7	0	0	0	0	0	674	1	0	0	99.85%	0.15%	0.00%	0.00%	1	0.15%	0.1	50313	140759	183464	74.5	208.5	271.8	1195	1720	1925	74.5	208.5	271.8	236650.7	362.8	2750.5	350.6	1949	2.9	54	2.9	84.7	4867	675	675	1
10304	10304 (2019-08-04)60sec.agd	60	0	0		8/5/2019	Monday	1	0	0	0	0	0	904	5	0	0	99.45%	0.55%	0.00%	0.00%	5	0.55%	0.3	112334	198985	204886	123.6	218.9	225.4	2610	2130	1963	123.6	218.9	225.4	306907.5	358.4	3323.4	337.6	4736	5.2	123	5.2	36.4	3394	909	909	1
10304	10304 (2019-08-04)60sec.agd	60	0	0		8/6/2019	Tuesday	2	0	0	0	0	0	726	8	0	0	98.91%	1.09%	0.00%	0.00%	8	1.09%	0.6	78836	138062	164065	107.4	188.1	223.5	2759	2313	3329	107.4	188.1	223.5	228459.1	332.9	4323	311.3	3369	4.6	119	4.6	55.6	2597	734	734	1
10444	10444 (2019-10-13)60sec.agd	60	0	0		10/14/2019	Monday	1	0	0	0	0	0	628	22	0	0	96.62%	3.38%	0.00%	0.00%	22	3.38%	1.6	113389	130839	201803	174.4	201.3	310.5	2870	2145	2734	174.4	201.3	310.5	265895.4	428.2	4307.9	409.1	2742	4.2	52	4.2	0	0	650	650	1
10444	10444 (2019-10-13)60sec.agd	60	0	0		10/15/2019	Tuesday	2	2	2	2	27	73530	919	53	0	0	94.55%	5.45%	0.00%	0.00%	53	5.45%	2.8	319894	433048	305674	329.1	445.5	314.5	3895	3753	2853	329.1	445.5	314.5	619111.7	675.7	5325.5	636.9	11084	11.4	123	11.4	0	0	972	972	1
10444	10444 (2019-10-13)60sec.agd	60	0	0		10/16/2019	Wednesday	3	0	0	0	0	0	803	53	0	0	93.81%	6.19%	0.00%	0.00%	53	6.19%	3.5	485549	353482	405447	567.2	412.9	473.7	4826	2734	3658	567.2	412.9	473.7	724634.1	896.1	5638	846.5	11860	13.9	131	13.9	0.4	114	856	856	1
10444	10444 (2019-10-13)60sec.agd	60	0	0		10/18/2019	Friday	5	1	1	1	11	34884	735	38	0	0	95.08%	4.92%	0.00%	0.00%	38	4.92%	2.5	295677	326954	224921	382.5	423	291	4591	3770	2780	382.5	423	291	494887.1	682.4	5983.7	640.2	8164	10.6	130	10.6	0	33	773	773	1
10445	10445 (2019-10-13)60sec.agd	60	0	0		10/14/2019	Monday	1	1	1	1	35	88656	753	44	0	0	94.48%	5.52%	0.00%	0.00%	44	5.52%	3.1	216002	394679	277909	271	495.2	348.7	3470	4076	3121	271	495.2	348.7	528830.6	685.8	5534.3	663.5	5942	7.5	69	7.5	0	0	797	797	1
10445	10445 (2019-10-13)60sec.agd	60	0	0		10/15/2019	Tuesday	2	0	0	0	0	0	589	18	0	0	97.03%	2.97%	0.00%	0.00%	18	2.97%	1.6	159720	361700	194681	263.1	595.9	320.7	2096	3580	2124	263.1	595.9	320.7	440724.5	745.8	4121.8	726.1	5662	9.3	103	9.3	2	171	607	607	1
10445	10445 (2019-10-13)60sec.agd	60	0	0		10/16/2019	Wednesday	3	3	3	3	36	71437	694	50	0	0	93.28%	6.72%	0.00%	0.00%	50	6.72%	3.6	236875	454990	187476	318.4	611.5	252	3066	4416	2403	318.4	611.5	252	546143.7	753.0	5148.7	734.1	7940	10.7	114	10.7	5.4	606	744	744	1
10445	10445 (2019-10-13)60sec.agd	60	0	0		10/17/2019	Thursday	4	2	2	2	46	88590	741	51	0	1	93.44%	6.43%	0.00%	0.13%	52	6.56%	3.7	222208	517135	193280	280.2	652.1	243.7	5076	6233	5517	280.2	652.1	243.7	595115.3	781.6	9749.5	750.5	8226	10.4	117	10.4	0	0	793	793	1
10445	10445 (2019-10-13)60sec.agd	60	0	0		10/18/2019	Friday	5	0	0	0	0	0	957	2	0	0	99.79%	0.21%	0.00%	0.00%	2	0.21%	0.1	155025	356146	189580	161.7	371.4	197.7	2491	2685	2693	161.7	371.4	197.7	432219	467.0	4546	450.7	5176	5.4	63	5.4	0	0	959	959	1
10446	10446 (2019-10-20)60sec.agd	60	0	0		10/21/2019	Monday	1	1	1	1	37	131046	668	43	0	0	93.95%	6.05%	0.00%	0.00%	43	6.05%	2.9	281857	309657	264147	396.4	435.5	371.5	4395	2496	2127	396.4	435.5	371.5	495080.3	770.4	5058.6	696.3	10287	14.5	116	14.5	2.5	327	711	711	1
10446	10446 (2019-10-20)60sec.agd	60	0	0		10/22/2019	Tuesday	2	2	2	2	25	85604	753	29	0	0	96.29%	3.71%	0.00%	0.00%	29	3.71%	2.1	245255	338753	362008	313.6	433.2	462.9	4339	2431	2366	313.6	433.2	462.9	553130.5	752.0	4968.7	707.3	9832	12.6	127	12.6	1.5	205	782	782	1
10446	10446 (2019-10-20)60sec.agd	60	0	0		10/23/2019	Wednesday	3	0	0	0	0	0	609	9	0	0	98.54%	1.46%	0.00%	0.00%	9	1.46%	0.8	142472	318082	221320	230.5	514.7	358.1	2791	2396	1992	230.5	514.7	358.1	412864.4	700.3	3858.8	668.1	6163	10	104	10	11.9	1644	618	618	1
10446	10446 (2019-10-20)60sec.agd	60	0	0		10/24/2019	Thursday	4	1	1	1	67	250849	819	98	0	0	89.31%	10.69%	0.00%	0.00%	98	10.69%	5.8	480851	516148	258817	524.4	562.9	282.2	5257	2898	4773	524.4	562.9	282.2	751407.1	904.8	5718	819.4	16637	18.1	127	18.1	1	231	917	917	1
10446	10446 (2019-10-20)60sec.agd	60	0	0		10/26/2019	Saturday	6	2	2	2	76	271333	680	80	2	0	89.24%	10.50%	0.26%	0.00%	82	10.76%	5.9	444608	335563	336699	583.5	440.4	441.9	7550	2906	3353	583.5	440.4	441.9	650880.2	951.6	7802.9	854.2	13729	18	170	18	24.8	1236	762	762	1
10447	10447 (2019-10-13)60sec.agd	60	0	0		10/14/2019	Monday	1	0	0	0	0	0	817	9	0	0	98.91%	1.09%	0.00%	0.00%	9	1.09%	0.6	167473	229923	291692	202.8	278.4	353.1	2480	1780	2446	202.8	278.4	353.1	407426.1	522.9	3739.8	493.3	4323	5.2	75	5.2	13.2	914	826	826	1
10447	10447 (2019-10-13)60sec.agd	60	0	0		10/16/2019	Wednesday	3	0	0	0	0	0	708	19	0	0	97.39%	2.61%	0.00%	0.00%	19	2.61%	1.5	171440	224804	231363	235.8	309.2	318.2	3135	3293	2639	235.8	309.2	318.2	365318.1	533.5	5187.5	502.5	5129	7.1	108	7.1	11.9	678	727	727	1
10447	10447 (2019-10-13)60sec.agd	60	0	0		10/17/2019	Thursday	4	0	0	0	0	0	800	32	0	0	96.15%	3.85%	0.00%	0.00%	32	3.85%	2.1	233376	297687	328138	280.5	357.8	394.4	2889	2627	2699	280.5	357.8	394.4	500755.9	636.6	4114.4	601.9	5645	6.8	102	6.8	25.7	984	832	832	1
10447	10447 (2019-10-13)60sec.agd	60	0	0		10/21/2019	Monday	1	0	0	0	0	0	762	29	0	0	96.33%	3.67%	0.00%	0.00%	29	3.67%	2.1	203176	281512	313267	256.9	355.9	396	3212	2701	2795	256.9	355.9	396	467617.1	623.1	4643.2	591.2	6513	8.2	109	8.2	3.6	572	791	791	1
10447	10447 (2019-10-13)60sec.agd	60	0	0		10/23/2019	Wednesday	3	0	0	0	0	0	873	19	0	0	97.87%	2.13%	0.00%	0.00%	19	2.13%	1.2	213845	340858	401058	239.7	382.1	449.6	2517	2117	3023	239.7	382.1	449.6	568120.9	668.0	3783.1	636.9	6947	7.8	63	7.8	52.4	2719	892	892	1
10448	10448 (2019-10-13)60sec.agd	60	0	0		10/15/2019	Tuesday	2	0	0	0	0	0	681	43	0	0	94.06%	5.94%	0.00%	0.00%	43	5.94%	3.3	282574	253781	501016	390.3	350.5	692	3378	1878	2862	390.3	350.5	692	628704.9	892.9	4564.3	868.4	5069	7	76	7	10.2	2000	724	724	1
10448	10448 (2019-10-13)60sec.agd	60	0	0		10/16/2019	Wednesday	3	0	0	0	0	0	567	45	0	0	92.65%	7.35%	0.00%	0.00%	45	7.35%	3.5	252686	358345	529166	412.9	585.5	864.7	2095	2281	2726	412.9	585.5	864.7	687224.9	1157.4	3442	1122.9	5923	9.7	104	9.7	2.6	231	612	612	1
10448	10448 (2019-10-13)60sec.agd	60	0	0		10/17/2019	Thursday	4	0	0	0	0	0	612	16	0	0	97.45%	2.55%	0.00%	0.00%	16	2.55%	1.3	142131	225284	373410	226.3	358.7	594.6	1966	2281	2507	226.3	358.7	594.6	458681.9	757.5	3247.6	730.4	3897	6.2	105	6.2	0.8	77	628	628	1
10449	10449 (2019-10-13)60sec.agd	60	0	0		10/14/2019	Monday	1	1	1	1	51	152729	693	83	1	0	89.19%	10.68%	0.13%	0.00%	84	10.81%	6	327495	354315	711115	421.5	456	915.2	3737	2262	6103	421.5	456	915.2	859346.6	1168.7	6700.6	1106	12235	15.7	131	15.7	17.7	1945	777	777	1
10449	10449 (2019-10-13)60sec.agd	60	0	0		10/16/2019	Wednesday	3	4	4	4	65	156396	593	72	1	0	89.04%	10.81%	0.15%	0.00%	73	10.96%	5.2	260277	269004	464259	390.8	403.9	697.1	4171	3713	4227	390.8	403.9	697.1	596358.7	952.4	6236.5	895.4	9362	14.1	119	14.1	72.3	2107	666	666	1
10449	10449 (2019-10-13)60sec.agd	60	0	0		10/18/2019	Friday	5	0	0	0	0	0	897	30	1	0	96.66%	3.23%	0.11%	0.00%	31	3.34%	1.9	197743	277210	576115	213.1	298.7	620.8	5796	3319	4211	213.1	298.7	620.8	669220.6	760.9	6619.4	721.1	5349	5.8	95	5.8	4.1	1898	928	928	1
10449	10449 (2019-10-13)60sec.agd	60	0	0		10/19/2019	Saturday	6	3	3	3	40	82598	661	85	0	0	88.61%	11.39%	0.00%	0.00%	85	11.39%	5.7	271070	337372	473291	363.4	452.2	634.4	3745	2946	3366	363.4	452.2	634.4	641329.2	910.2	5264	859.7	10487	14.1	125	14.1	13.7	1372	746	746	1
10450	10450 (2019-10-13)60sec.agd	60	0	0		10/14/2019	Monday	1	0	0	0	0	0	680	7	0	0	98.98%	1.02%	0.00%	0.00%	7	1.02%	0.5	141502	194353	193859	206	282.9	282.2	3069	2701	3804	206	282.9	282.2	308832	540.3	4849	449.5	1912	2.8	26	2.8	0	0	687	687	1
10450	10450 (2019-10-13)60sec.agd	60	0	0		10/15/2019	Tuesday	2	0	0	0	0	0	627	14	1	0	97.66%	2.18%	0.16%	0.00%	15	2.34%	1.2	107918	152185	218370	168.1	237	340.1	6332	1849	4340	168.1	237	340.1	287214.3	496.6	6797	447.4	1595	2.5	29	2.5	3.4	289	642	642	1
10450	10450 (2019-10-13)60sec.agd	60	0	0		10/16/2019	Wednesday	3	0	0	0	0	0	623	37	0	0	94.39%	5.61%	0.00%	0.00%	37	5.61%	2.8	326018	120374	171761	494	182.4	260.2	5618	2352	3366	494	182.4	260.2	387659	666.4	6119.4	587.4	3133	4.7	55	4.7	5.7	2194	660	660	1
10450	10450 (2019-10-13)60sec.agd	60	0	0		10/17/2019	Thursday	4	0	0	0	0	0	646	28	0	0	95.85%	4.15%	0.00%	0.00%	28	4.15%	1.9	205112	158492	181806	304.3	235.2	269.7	6026	1770	2664	304.3	235.2	269.7	316613.4	562.4	6141.4	469.8	2341	3.5	27	3.5	2.9	358	674	674	1
10450	10450 (2019-10-13)60sec.agd	60	0	0		10/18/2019	Friday	5	0	0	0	0	0	802	5	0	0	99.38%	0.62%	0.00%	0.00%	5	0.62%	0.3	147656	158145	186693	183	196	231.3	3062	2051	2800	183	196	231.3	285773.4	407.7	4278.7	354.1	2230	2.8	25	2.8	0	0	807	807	1
10450	10450 (2019-10-13)60sec.agd	60	0	0		10/19/2019	Saturday	6	0	0	0	0	0	878	13	0	0	98.54%	1.46%	0.00%	0.00%	13	1.46%	0.9	67121	158002	263904	75.3	177.3	296.2	2550	2171	3843	75.3	177.3	296.2	314825.6	372.4	4198.6	353.3	2158	2.4	60	2.4	0.6	168	891	891	1
10453	10453 (2019-11-03)60sec.agd	60	0	0		11/3/2019	Sunday	7	0	0	0	0	0	655	1	0	0	99.85%	0.15%	0.00%	0.00%	1	0.15%	0.1	62067	80873	153179	94.6	123.3	233.5	1655	1349	2043	94.6	123.3	233.5	184001.5	303.6	2736.3	280.5	1744	2.7	91	2.7	1	207	656	656	1
10453	10453 (2019-11-03)60sec.agd	60	0	0		11/6/2019	Wednesday	3	0	0	0	0	0	661	1	0	0	99.85%	0.15%	0.00%	0.00%	1	0.15%	0.1	37854	85486	135039	57.2	129.1	204	1119	1523	2415	57.2	129.1	204	164244.7	266.2	2734.6	248.1	1006	1.5	23	1.5	0.6	203	662	662	1
10453	10453 (2019-11-03)60sec.agd	60	0	0		11/7/2019	Thursday	4	0	0	0	0	0	752	1	0	0	99.87%	0.13%	0.00%	0.00%	1	0.13%	0.1	54228	107086	151149	72	142.2	200.7	1730	2074	1870	72	142.2	200.7	193013.2	281.2	3115.4	256.3	980	1.3	25	1.3	0.9	259	753	753	1
10453	10453 (2019-11-03)60sec.agd	60	0	0		11/8/2019	Friday	5	0	0	0	0	0	729	1	0	0	99.86%	0.14%	0.00%	0.00%	1	0.14%	0.1	35716	101007	155295	48.9	138.4	212.7	1126	1473	2783	48.9	138.4	212.7	188665.3	273.8	3344.1	258.4	1309	1.8	35	1.8	0.5	111	730	730	1
10453	10453 (2019-11-03)60sec.agd	60	0	0		11/9/2019	Saturday	6	0	0	0	0	0	783	2	1	0	99.62%	0.25%	0.13%	0.00%	3	0.38%	0.2	69784	117206	156692	88.8	149.1	199.4	3705	3952	4507	88.8	149.1	199.4	207748.5	291.8	7046.9	264.3	2130	2.7	39	2.7	5	623	786	786	1
10454	10454 (2019-11-03)60sec.agd	60	0	0		11/4/2019	Monday	1	2	2	2	22	51069	625	50	0	0	92.59%	7.41%	0.00%	0.00%	50	7.41%	3.8	243878	216968	352610	361.3	321.4	522.4	4157	2605	3422	361.3	321.4	522.4	480505.4	757.8	5325	711.9	9272	13.7	122	13.7	7.2	431	675	675	1
10454	10454 (2019-11-03)60sec.agd	60	0	0		11/5/2019	Tuesday	2	0	0	0	0	0	663	8	0	0	98.81%	1.19%	0.00%	0.00%	8	1.19%	0.5	149759	199284	394837	223.2	297	588.4	3025	1915	2935	223.2	297	588.4	466945.5	730.5	4629.5	695.9	5714	8.5	105	8.5	23	1096	671	671	1
10454	10454 (2019-11-03)60sec.agd	60	0	0		11/6/2019	Wednesday	3	1	1	1	12	30676	681	35	0	0	95.11%	4.89%	0.00%	0.00%	35	4.89%	2.7	224163	262692	476357	313.1	366.9	665.3	5194	2256	4559	313.1	366.9	665.3	588363.9	863.3	6101.7	821.7	9232	12.9	134	12.9	6.4	1110	716	716	1
10454	10454 (2019-11-03)60sec.agd	60	0	0		11/7/2019	Thursday	4	0	0	0	0	0	744	5	0	0	99.33%	0.67%	0.00%	0.00%	5	0.67%	0.3	124304	144350	253253	166	192.7	338.1	2492	2861	3592	166	192.7	338.1	316899.8	450.4	5022.4	423.1	4567	6.1	113	6.1	1	105	749	749	1
10454	10454 (2019-11-03)60sec.agd	60	0	0		11/8/2019	Friday	5	1	1	1	10	19294	725	44	0	0	94.28%	5.72%	0.00%	0.00%	44	5.72%	3.1	233076	259857	538867	303.1	337.9	700.7	4111	2883	3660	303.1	337.9	700.7	642049.6	869.4	4855.8	834.9	9786	12.7	112	12.7	24.5	1805	769	769	1
10454	10454 (2019-11-03)60sec.agd	60	0	0		11/9/2019	Saturday	6	0	0	0	0	0	606	13	0	0	97.90%	2.10%	0.00%	0.00%	13	2.10%	1.2	105856	144497	223959	171	233.4	361.8	2717	1743	2550	171	233.4	361.8	286779.5	496.9	4113.7	463.3	4938	8	121	8	32.4	2104	619	619	1
10455	10455 (2019-11-03)60sec.agd	60	0	0		11/4/2019	Monday	1	0	0	0	0	0	698	54	0	0	92.82%	7.18%	0.00%	0.00%	54	7.18%	3.9	262669	560300	445419	349.3	745.1	592.3	2749	3129	2595	349.3	745.1	592.3	762449.5	1042.5	4179.2	1013.9	9361	12.4	107	12.4	10.7	807	752	752	1
10455	10455 (2019-11-03)60sec.agd	60	0	0		11/5/2019	Tuesday	2	0	0	0	0	0	835	39	0	0	95.54%	4.46%	0.00%	0.00%	39	4.46%	2.6	270047	563482	329358	309	644.7	376.8	3279	3403	2411	309	644.7	376.8	706338.5	827.0	4198.5	808.2	9012	10.3	133	10.3	0	0	874	874	1
10455	10455 (2019-11-03)60sec.agd	60	0	0		11/7/2019	Thursday	4	1	1	1	16	26474	856	69	0	0	92.54%	7.46%	0.00%	0.00%	69	7.46%	4.3	361988	668957	481065	391.3	723.2	520.1	2592	3802	2235	391.3	723.2	520.1	899979.1	1007.0	5027.6	973	13115	14.2	120	14.2	3	950	925	925	1
10455	10455 (2019-11-03)60sec.agd	60	0	0		11/9/2019	Saturday	6	0	0	0	0	0	576	36	0	0	94.12%	5.88%	0.00%	0.00%	36	5.88%	3.3	237432	429576	475899	388	701.9	777.6	3676	2772	2820	388	701.9	777.6	683658.8	1154.6	4565	1117.1	8204	13.4	124	13.4	77.7	3998	612	612	1
10458	10458 (2019-11-03)60sec.agd	60	0	0		11/4/2019	Monday	1	0	0	0	0	0	843	47	2	0	94.51%	5.27%	0.22%	0.00%	49	5.49%	3.1	303278	387593	434967	340	434.5	487.6	4321	4739	5088	340	434.5	487.6	656812.1	786.0	7268	736.3	10451	11.7	127	11.7	57.1	3214	892	892	1
10458	10458 (2019-11-03)60sec.agd	60	0	0		11/5/2019	Tuesday	2	1	1	1	11	16509	698	43	1	0	94.07%	5.80%	0.13%	0.00%	44	5.93%	3.1	182064	280701	287927	245.4	378.3	388	3646	5670	3063	245.4	378.3	388	441409.5	632.4	6404.4	594.9	5754	7.8	122	7.8	38.6	2587	742	742	1
10458	10458 (2019-11-03)60sec.agd	60	0	0		11/6/2019	Wednesday	3	0	0	0	0	0	660	8	0	0	98.80%	1.20%	0.00%	0.00%	8	1.20%	0.6	113014	171559	210281	169.2	256.8	314.8	2969	2539	2708	169.2	256.8	314.8	293977.5	459.1	4093.1	440.1	3408	5.1	109	5.1	7.4	1467	668	668	1
10458	10458 (2019-11-03)60sec.agd	60	0	0		11/7/2019	Thursday	4	0	0	0	0	0	873	12	0	0	98.64%	1.36%	0.00%	0.00%	12	1.36%	0.8	117978	186609	230122	133.3	210.9	260	2834	2275	2476	133.3	210.9	260	318901	379.2	4324.7	360.3	3378	3.8	104	3.8	7.1	1839	885	885	1
10458	10458 (2019-11-03)60sec.agd	60	0	0		11/8/2019	Friday	5	1	1	1	10	27260	985	36	0	0	96.47%	3.53%	0.00%	0.00%	36	3.53%	1.8	261568	335657	356648	256.2	328.8	349.3	4698	3445	2243	256.2	328.8	349.3	555230.8	580.4	5395.9	543.8	7938	7.8	131	7.8	97.8	5962	1021	1021	1
10458	10458 (2019-11-03)60sec.agd	60	0	0		11/9/2019	Saturday	6	0	0	0	0	0	720	18	0	0	97.56%	2.44%	0.00%	0.00%	18	2.44%	1.2	161849	242171	267247	219.3	328.1	362.1	3815	2083	2567	219.3	328.1	362.1	395301	561.2	4512.1	535.6	4959	6.7	117	6.7	21	2083	738	738	1
10459	10459 (2019-10-20)60sec.agd	60	0	0		10/21/2019	Monday	1	0	0	0	0	0	774	12	0	0	98.47%	1.53%	0.00%	0.00%	12	1.53%	0.9	151822	378620	445206	193.2	481.7	566.4	1590	2413	2788	193.2	481.7	566.4	603830.6	805.0	3571.6	768.2	6698	8.5	63	8.5	26.3	2187	786	786	1
10459	10459 (2019-10-20)60sec.agd	60	0	0		10/22/2019	Tuesday	2	0	0	0	0	0	858	33	0	0	96.30%	3.70%	0.00%	0.00%	33	3.70%	2.1	229746	387873	365079	257.9	435.3	409.7	4296	3042	3020	257.9	435.3	409.7	580096	709.8	5221	651.1	8894	10	122	10	22.2	999	891	891	1
10459	10459 (2019-10-20)60sec.agd	60	0	0		10/23/2019	Wednesday	3	0	0	0	0	0	863	12	0	0	98.63%	1.37%	0.00%	0.00%	12	1.37%	0.8	190291	429698	638136	217.5	491.1	729.3	1731	2154	4361	217.5	491.1	729.3	792507.8	932.4	4725.3	905.7	8372	9.6	61	9.6	2.7	135	875	875	1
10459	10459 (2019-10-20)60sec.agd	60	0	0		10/24/2019	Thursday	4	0	0	0	0	0	756	9	0	0	98.82%	1.18%	0.00%	0.00%	9	1.18%	0.6	153177	404676	496055	200.2	529	648.4	2542	2910	2924	200.2	529	648.4	658252.6	893.5	4129.7	860.5	7215	9.4	110	9.4	6.8	607	765	765	1
10459	10459 (2019-10-20)60sec.agd	60	0	0		10/25/2019	Friday	5	0	0	0	0	0	598	11	0	0	98.19%	1.81%	0.00%	0.00%	11	1.81%	0.8	122505	306636	410689	201.2	503.5	674.4	3785	2822	2698	201.2	503.5	674.4	526971.1	899.1	4743.5	865.3	5337	8.8	117	8.8	0	0	609	609	1
10460	10460 (2019-10-20)60sec.agd	60	0	0		10/20/2019	Sunday	7	0	0	0	0	0	657	15	1	0	97.62%	2.23%	0.15%	0.00%	16	2.38%	1.3	96353	212108	257219	143.2	315.2	382.2	3550	3716	5201	143.2	315.2	382.2	347037.9	544.8	7311.7	515.7	3483	5.2	113	5.2	3	370	673	673	1
10460	10460 (2019-10-20)60sec.agd	60	0	0		10/21/2019	Monday	1	0	0	0	0	0	799	16	0	0	98.04%	1.96%	0.00%	0.00%	16	1.96%	1	119097	234557	352132	146.1	287.8	432.1	2192	2440	2899	146.1	287.8	432.1	439543	562.2	4262.2	539.3	3811	4.7	107	4.7	5.5	337	815	815	1
10460	10460 (2019-10-20)60sec.agd	60	0	0		10/22/2019	Tuesday	2	0	0	0	0	0	689	29	0	0	95.96%	4.04%	0.00%	0.00%	29	4.04%	2.2	129692	191174	293727	180.6	266.3	409.1	2905	2610	3185	180.6	266.3	409.1	373688.5	545.1	4558.1	520.5	3765	5.2	104	5.2	13.8	1755	718	718	1
10460	10460 (2019-10-20)60sec.agd	60	0	0		10/23/2019	Wednesday	3	0	0	0	0	0	839	18	0	0	97.90%	2.10%	0.00%	0.00%	18	2.10%	1.2	98940	190401	247397	115.4	222.2	288.7	1851	2011	3003	115.4	222.2	288.7	327485.8	399.1	3895.8	382.1	3438	4	83	4	9.3	888	857	857	1
10460	10460 (2019-10-20)60sec.agd	60	0	0		10/24/2019	Thursday	4	0	0	0	0	0	957	18	0	0	98.15%	1.85%	0.00%	0.00%	18	1.85%	1	128542	230420	287984	131.8	236.3	295.4	2936	2366	2950	131.8	236.3	295.4	390578	418.2	3902.8	400.6	5052	5.2	126	5.2	9.8	1263	975	975	1
10461	10461 (2019-10-20)60sec.agd	60	0	0		10/21/2019	Monday	1	6	6	6	136	397006	497	149	25	3	73.74%	22.11%	3.71%	0.45%	177	26.26%	13.6	744796	585104	659312	1105	868.1	978.2	9257	8408	6134	1105	868.1	978.2	1154019.1	1791.6	11416	1712.2	15912	23.6	136	23.6	35	2178	674	674	1
10461	10461 (2019-10-20)60sec.agd	60	0	0		10/22/2019	Tuesday	2	5	5	5	84	219867	528	82	16	0	84.35%	13.10%	2.56%	0.00%	98	15.65%	8.9	361978	383124	430128	578.2	612	687.1	4716	5305	6229	578.2	612	687.1	680310.3	1121.3	8942.2	1086.8	10698	17.1	126	17.1	0.5	99	626	626	1
10461	10461 (2019-10-20)60sec.agd	60	0	0		10/23/2019	Wednesday	3	3	3	3	36	92821	502	103	0	0	82.98%	17.02%	0.00%	0.00%	103	17.02%	7.9	370643	364529	378027	612.6	602.5	624.8	3311	2385	2646	612.6	602.5	624.8	642776.8	1119.9	4374.8	1062.4	16041	26.5	128	26.5	2.4	547	605	605	1
10461	10461 (2019-10-20)60sec.agd	60	0	0		10/24/2019	Thursday	4	4	4	4	71	210686	581	96	14	0	84.08%	13.89%	2.03%	0.00%	110	15.92%	9.2	392354	388643	512211	567.8	562.4	741.3	7373	5161	5002	567.8	562.4	741.3	753223.2	1152.2	9135.1	1090	12916	18.7	134	18.7	11.6	1264	691	691	1
10461	10461 (2019-10-20)60sec.agd	60	0	0		10/25/2019	Friday	5	1	1	1	52	156251	535	69	18	0	86.01%	11.09%	2.89%	0.00%	87	13.99%	6.7	347642	405272	490508	558.9	651.6	788.6	6450	5636	5341	558.9	651.6	788.6	725050.7	1212.0	9410.6	1165.7	10287	16.5	124	16.5	13	814	622	622	1
10461	10461 (2019-10-20)60sec.agd	60	0	0		10/26/2019	Saturday	6	0	0	0	0	0	617	40	6	4	92.50%	6.00%	0.90%	0.60%	50	7.50%	3.3	330972	425150	445843	496.2	637.4	668.4	12316	5826	5340	496.2	637.4	668.4	699336.1	1106.7	13937.1	1048.5	8651	13	96	13	15.6	1316	667	667	1
10464	10464 (2019-10-20)60sec.agd	60	0	0		10/20/2019	Sunday	7	0	0	0	0	0	634	9	0	0	98.60%	1.40%	0.00%	0.00%	9	1.40%	0.8	132962	236087	276511	206.8	367.2	430	3627	2963	3879	206.8	367.2	430	387136	641.0	6055.6	602.1	3381	5.3	92	5.3	12.4	1168	643	643	1
10464	10464 (2019-10-20)60sec.agd	60	0	0		10/21/2019	Monday	1	0	0	0	0	0	890	64	2	0	93.10%	6.69%	0.21%	0.00%	66	6.90%	3.7	371355	430860	708841	388.4	450.7	741.5	3946	3860	5869	388.4	450.7	741.5	908845.7	999.4	7171.9	950.7	7375	7.7	100	7.7	9.4	622	956	956	1
10464	10464 (2019-10-20)60sec.agd	60	0	0		10/22/2019	Tuesday	2	0	0	0	0	0	992	32	0	0	96.88%	3.13%	0.00%	0.00%	32	3.13%	1.7	449674	445177	581993	439.1	434.7	568.4	3443	2180	3568	439.1	434.7	568.4	859712.2	894.1	4430.3	839.6	9224	9	103	9	2.3	274	1024	1024	1
10464	10464 (2019-10-20)60sec.agd	60	0	0		10/23/2019	Wednesday	3	0	0	0	0	0	862	40	3	0	95.25%	4.42%	0.33%	0.00%	43	4.75%	2.7	349806	332123	389204	386.5	367	430.1	4693	3431	5338	386.5	367	430.1	619798.1	734.3	6830	684.9	5189	5.7	81	5.7	0	20	905	905	1
10464	10464 (2019-10-20)60sec.agd	60	0	0		10/24/2019	Thursday	4	0	0	0	0	0	962	54	0	0	94.69%	5.31%	0.00%	0.00%	54	5.31%	3	331894	396914	587545	326.7	390.7	578.3	3427	2701	3262	326.7	390.7	578.3	782881.5	813.2	5296.6	770.6	6627	6.5	73	6.5	0	0	1016	1016	1
10464	10464 (2019-10-20)60sec.agd	60	0	0		10/25/2019	Friday	5	0	0	0	0	0	899	75	0	0	92.30%	7.70%	0.00%	0.00%	75	7.70%	3.9	311716	582328	697014	320	597.9	715.6	3209	3548	3622	320	597.9	715.6	960261	1035.8	5021.4	985.9	8135	8.4	81	8.4	0	0	974	974	1
10465	10465 (2019-10-20)60sec.agd	60	0	0		10/22/2019	Tuesday	2	0	0	0	0	0	1149	42	0	0	96.47%	3.53%	0.00%	0.00%	42	3.53%	2.1	497885	942606	908460	418	791.4	762.8	3045	2660	2451	418	791.4	762.8	1400605.3	1218.8	3888.7	1176	16697	14	111	14	5.3	1861	1191	1191	1
10465	10465 (2019-10-20)60sec.agd	60	0	0		10/23/2019	Wednesday	3	1	1	1	15	51264	742	93	0	0	88.86%	11.14%	0.00%	0.00%	93	11.14%	5.5	461433	637722	452822	552.6	763.7	542.3	4286	3603	2713	552.6	763.7	542.3	908106.6	1150.2	5465.1	1087.6	15255	18.3	137	18.3	10.8	907	835	835	1
10465	10465 (2019-10-20)60sec.agd	60	0	0		10/24/2019	Thursday	4	1	1	1	10	27021	702	62	0	0	91.88%	8.12%	0.00%	0.00%	62	8.12%	3.6	362723	443907	413313	474.8	581	541	4343	3513	2835	474.8	581	541	706717.1	992.2	5276.7	925	11023	14.4	144	14.4	4.5	449	764	764	1
10465	10465 (2019-10-20)60sec.agd	60	0	0		10/25/2019	Friday	5	3	3	3	41	93806	893	143	0	0	86.20%	13.80%	0.00%	0.00%	143	13.80%	7.5	762284	640446	915921	735.8	618.2	884.1	4725	2148	3403	735.8	618.2	884.1	1352833.8	1376.0	5565.2	1305.8	16398	15.8	117	15.8	2.3	711	1036	1036	1
10465	10465 (2019-10-20)60sec.agd	60	0	0		10/26/2019	Saturday	6	0	0	0	0	0	763	26	0	0	96.70%	3.30%	0.00%	0.00%	26	3.30%	1.6	264496	457301	287206	335.2	579.6	364	3305	4129	2365	335.2	579.6	364	601306.6	806.0	4485.5	762.1	9127	11.6	119	11.6	54	2463	789	789	1
10466	10466 (2019-10-20)60sec.agd	60	0	0		10/21/2019	Monday	1	2	2	2	22	43955	690	25	0	0	96.50%	3.50%	0.00%	0.00%	25	3.50%	1.9	140867	299145	234505	197	418.4	328	2400	2903	2303	197	418.4	328	405368.8	614.3	3830.8	566.9	5144	7.2	110	7.2	0.8	161	715	715	1
10466	10466 (2019-10-20)60sec.agd	60	0	0		10/24/2019	Thursday	4	0	0	0	0	0	719	26	0	0	96.51%	3.49%	0.00%	0.00%	26	3.49%	1.9	137439	300946	148477	184.5	404	199.3	2660	2787	2389	184.5	404	199.3	362634	507.1	4063.3	486.8	5537	7.4	114	7.4	17.1	929	745	745	1
10466	10466 (2019-10-20)60sec.agd	60	0	0		10/25/2019	Friday	5	0	0	0	0	0	628	35	0	0	94.72%	5.28%	0.00%	0.00%	35	5.28%	2.9	190801	290151	190097	287.8	437.6	286.7	2700	3170	2689	287.8	437.6	286.7	395890.8	623.1	4254.4	597.1	5720	8.6	111	8.6	12.9	995	663	663	1
10466	10466 (2019-10-20)60sec.agd	60	0	0		10/26/2019	Saturday	6	0	0	0	0	0	691	20	0	0	97.19%	2.81%	0.00%	0.00%	20	2.81%	1.4	114483	201659	174215	161	283.6	245	2967	3158	2220	161	283.6	245	290040.6	428.9	4184.1	407.9	3796	5.3	112	5.3	13.3	2516	711	711	1
10469	10469 (2019-10-27)60sec.agd	60	0	0		10/27/2019	Sunday	7	3	3	3	40	114549	725	56	1	0	92.71%	7.16%	0.13%	0.00%	57	7.29%	4.1	249709	401371	214431	319.3	513.3	274.2	3953	3961	6090	319.3	513.3	274.2	519070.2	741.0	7864.1	663.8	7963	10.2	111	10.2	9.6	692	782	782	1
10469	10469 (2019-10-27)60sec.agd	60	0	0		10/28/2019	Monday	1	5	5	5	83	268930	570	96	0	0	85.59%	14.41%	0.00%	0.00%	96	14.41%	7.4	401427	574039	240319	602.7	861.9	360.8	4376	3873	1980	602.7	861.9	360.8	740552.2	1213.9	5456.9	1111.9	12515	18.8	111	18.8	9.2	706	666	666	1
10469	10469 (2019-10-27)60sec.agd	60	0	0		10/29/2019	Tuesday	2	5	5	5	80	294108	621	88	5	0	86.97%	12.32%	0.70%	0.00%	93	13.03%	7.2	422890	560514	276225	592.3	785	386.9	5136	3947	2323	592.3	785	386.9	754527.8	1186.6	6410	1056.8	12362	17.3	120	17.3	11.6	462	714	714	1
10469	10469 (2019-10-27)60sec.agd	60	0	0		10/31/2019	Thursday	4	2	2	2	27	81468	681	52	0	0	92.91%	7.09%	0.00%	0.00%	52	7.09%	3.5	228046	419215	176279	311.1	571.9	240.5	3915	4005	2247	311.1	571.9	240.5	508744	748.9	5581.2	694.1	8013	10.9	118	10.9	36	1504	733	733	1
10469	10469 (2019-10-27)60sec.agd	60	0	0		11/1/2019	Friday	5	3	3	3	47	142906	531	99	0	0	84.29%	15.71%	0.00%	0.00%	99	15.71%	7.6	401417	549749	182990	637.2	872.6	290.5	4171	3927	2686	637.2	872.6	290.5	704872.3	1174.3	5555.7	1118.8	13208	21	114	21	47.2	1107	630	630	1
10470	10470 (2019-10-27)60sec.agd	60	0	0		10/28/2019	Monday	1	1	1	1	46	164394	802	61	4	0	92.50%	7.04%	0.46%	0.00%	65	7.50%	4.1	273637	426885	188895	315.6	492.4	217.9	7238	3487	3780	315.6	492.4	217.9	541100.1	683.0	7816.7	624.1	10476	12.1	162	12.1	1.7	503	867	867	1
10470	10470 (2019-10-27)60sec.agd	60	0	0		10/29/2019	Tuesday	2	1	1	1	51	170273	764	67	1	0	91.83%	8.05%	0.12%	0.00%	68	8.17%	4.9	271767	368437	377099	326.6	442.8	453.2	5581	3253	3040	326.6	442.8	453.2	593133	768.8	6777.2	712.9	8610	10.3	152	10.3	0	0	832	832	1
10470	10470 (2019-10-27)60sec.agd	60	0	0		10/30/2019	Wednesday	3	2	2	2	42	177591	775	54	10	0	92.37%	6.44%	1.19%	0.00%	64	7.63%	4.3	307571	321349	208612	366.6	383	248.6	7343	6183	2543	366.6	383	248.6	491308.5	644.7	8666.1	585.6	9704	11.6	161	11.6	0.1	26	839	839	1
10470	10470 (2019-10-27)60sec.agd	60	0	0		10/31/2019	Thursday	4	0	0	0	0	0	784	7	0	0	99.12%	0.88%	0.00%	0.00%	7	0.88%	0.5	63747	158370	103418	80.6	200.2	130.7	2638	2528	3656	80.6	200.2	130.7	199599.6	271.4	4932.5	252.3	2422	3.1	85	3.1	0	0	791	791	1
10470	10470 (2019-10-27)60sec.agd	60	0	0		11/1/2019	Friday	5	0	0	0	0	0	981	22	0	0	97.81%	2.19%	0.00%	0.00%	22	2.19%	1.3	166462	235378	221139	166	234.7	220.5	3727	2931	2826	166	234.7	220.5	363338.5	404.9	4495.3	362.3	5219	5.2	121	5.2	2.7	979	1003	1003	1
10472	10472 (2019-10-27)60sec.agd	60	0	0		10/28/2019	Monday	1	0	0	0	0	0	686	25	0	0	96.48%	3.52%	0.00%	0.00%	25	3.52%	1.8	160147	164496	257410	225.2	231.4	362	3872	2825	3577	225.2	231.4	362	344914.3	512.3	4668.4	485.1	3864	5.4	114	5.4	4.2	2072	711	711	1
10472	10472 (2019-10-27)60sec.agd	60	0	0		10/29/2019	Tuesday	2	1	1	1	25	80712	627	47	0	0	93.03%	6.97%	0.00%	0.00%	47	6.97%	3.9	249916	238039	303994	370.8	353.2	451	4487	3714	3702	370.8	353.2	451	459927.1	723.9	5864.2	682.4	7524	11.2	120	11.2	43.8	4425	674	674	1
10472	10472 (2019-10-27)60sec.agd	60	0	0		10/30/2019	Wednesday	3	1	1	1	36	126409	688	45	2	0	93.61%	6.12%	0.27%	0.00%	47	6.39%	3.4	253416	205673	310855	344.8	279.8	422.9	4512	2804	4704	344.8	279.8	422.9	450723.7	647.1	6411.1	613.2	6281	8.5	119	8.5	0.1	45	735	735	1
10472	10472 (2019-10-27)60sec.agd	60	0	0		10/31/2019	Thursday	4	0	0	0	0	0	667	30	0	0	95.70%	4.30%	0.00%	0.00%	30	4.30%	2.3	264534	222384	344681	379.5	319.1	494.5	3918	3397	3266	379.5	319.1	494.5	488096.2	735.6	5291.7	700.3	6555	9.4	119	9.4	10	1183	697	697	1
10475	10475 (2019-10-27)60sec.agd	60	0	0		10/28/2019	Monday	1	6	6	6	79	160330	731	164	2	0	81.49%	18.28%	0.22%	0.00%	166	18.51%	10.4	465938	481085	872277	519.4	536.3	972.4	6622	2938	4704	519.4	536.3	972.4	1099730.9	1274.7	7515.9	1226	11024	12.3	119	12.3	4.5	447	897	897	1
10475	10475 (2019-10-27)60sec.agd	60	0	0		10/29/2019	Tuesday	2	0	0	0	0	0	802	141	0	0	85.05%	14.95%	0.00%	0.00%	141	14.95%	7.8	537667	504933	790171	570.2	535.5	837.9	4254	2982	4071	570.2	535.5	837.9	1080931.7	1194.7	5852.7	1146.3	10133	10.7	101	10.7	371.6	5000	943	943	1
10475	10475 (2019-10-27)60sec.agd	60	0	0		10/30/2019	Wednesday	3	1	1	1	10	17316	491	172	0	0	74.06%	25.94%	0.00%	0.00%	172	25.94%	14.3	578649	530443	705610	872.8	800.1	1064.3	4389	3055	3618	872.8	800.1	1064.3	1055504.6	1666.6	5536.4	1592	9731	14.7	103	14.7	327.2	4534	663	663	1
10475	10475 (2019-10-27)60sec.agd	60	0	0		10/31/2019	Thursday	4	1	1	1	12	18515	606	96	0	0	86.32%	13.68%	0.00%	0.00%	96	13.68%	8	329534	477520	479655	469.4	680.2	683.3	3196	4078	4482	469.4	680.2	683.3	752786.1	1115.9	6026.6	1072.3	7222	10.3	89	10.3	374.5	5000	702	702	1
10475	10475 (2019-10-27)60sec.agd	60	0	0		11/2/2019	Saturday	6	2	2	2	32	61835	632	142	3	0	81.34%	18.28%	0.39%	0.00%	145	18.66%	10.4	513926	468060	791420	661.4	602.4	1018.6	5696	3697	4217	661.4	602.4	1018.6	1053349.8	1410.7	6868.8	1355.7	9303	12	80	12	228.6	4152	777	777	1
10475	10475 (2019-10-27)60sec.agd	60	0	0		11/3/2019	Sunday	7	2	2	2	27	48004	551	86	2	0	86.23%	13.46%	0.31%	0.00%	88	13.77%	7.3	302658	280646	522796	473.6	439.2	818.1	6475	2534	3775	473.6	439.2	818.1	666092.9	1094.1	6954.5	1042.4	6537	10.2	99	10.2	71.2	2850	639	639	1
10476	10476 (2019-10-27)60sec.agd	60	0	0		10/28/2019	Monday	1	1	1	1	10	24579	845	35	0	0	96.02%	3.98%	0.00%	0.00%	35	3.98%	2.2	368229	452877	505530	418.4	514.6	574.5	2887	2572	2676	418.4	514.6	574.5	772172.7	917.1	3897.6	877.5	10427	11.8	103	11.8	19.9	1464	880	880	1
10476	10476 (2019-10-27)60sec.agd	60	0	0		10/29/2019	Tuesday	2	0	0	0	0	0	838	45	0	0	94.90%	5.10%	0.00%	0.00%	45	5.10%	2.6	343683	617697	431258	389.2	699.5	488.4	2584	2684	2162	389.2	699.5	488.4	828040.5	976.1	3650.6	937.8	13293	15.1	118	15.1	18.3	1110	883	883	1
10476	10476 (2019-10-27)60sec.agd	60	0	0		10/30/2019	Wednesday	3	5	5	5	55	135879	735	67	0	0	91.65%	8.35%	0.00%	0.00%	67	8.35%	4.5	357951	507729	469009	446.3	633.1	584.8	3110	3111	3710	446.3	633.1	584.8	778387.5	1026.0	4832.7	970.6	13280	16.6	123	16.6	88.1	3006	802	802	1
10476	10476 (2019-10-27)60sec.agd	60	0	0		10/31/2019	Thursday	4	0	0	0	0	0	813	22	0	0	97.37%	2.63%	0.00%	0.00%	22	2.63%	1.5	300529	572833	434003	359.9	686	519.8	2268	2564	3068	359.9	686	519.8	778982.6	963.2	3896	932.9	10388	12.4	88	12.4	2.1	187	835	835	1
10476	10476 (2019-10-27)60sec.agd	60	0	0		11/1/2019	Friday	5	1	1	1	28	71003	581	42	0	0	93.26%	6.74%	0.00%	0.00%	42	6.74%	3.5	220641	397079	280847	354.2	637.4	450.8	3672	2951	2131	354.2	637.4	450.8	534068.6	895.2	4696.5	857.3	8884	14.3	122	14.3	14.8	1104	623	623	1
10476	10476 (2019-10-27)60sec.agd	60	0	0		11/2/2019	Saturday	6	0	0	0	0	0	787	10	0	0	98.75%	1.25%	0.00%	0.00%	10	1.25%	0.6	186089	370364	254627	233.5	464.7	319.5	2123	2725	2296	233.5	464.7	319.5	486449.9	635.6	3526.8	610.4	7150	9	106	9	2.2	477	797	797	1
10482	10482 (2019-11-03)60sec.agd	60	0	0		11/4/2019	Monday	1	0	0	0	0	0	826	23	0	0	97.29%	2.71%	0.00%	0.00%	23	2.71%	1.5	164622	187074	252388	193.9	220.3	297.3	2406	2003	2724	193.9	220.3	297.3	354678.4	438.7	3514.1	417.8	5654	6.7	120	6.7	10.3	1775	849	849	1
10482	10482 (2019-11-03)60sec.agd	60	0	0		11/5/2019	Tuesday	2	0	0	0	0	0	782	30	0	0	96.31%	3.69%	0.00%	0.00%	30	3.69%	2	206720	187074	341080	254.6	230.4	420	3808	2304	2549	254.6	230.4	420	440528.6	570.9	4879.2	542.5	4607	5.7	104	5.7	7.1	854	812	812	1
10482	10482 (2019-11-03)60sec.agd	60	0	0		11/6/2019	Wednesday	3	1	1	1	12	28320	937	30	0	0	96.90%	3.10%	0.00%	0.00%	30	3.10%	1.8	278295	245517	339497	287.8	253.9	351.1	3666	2388	3581	287.8	253.9	351.1	502976.1	550.7	4428.4	520.1	5877	6.1	116	6.1	20.5	1022	967	967	1
10482	10482 (2019-11-03)60sec.agd	60	0	0		11/7/2019	Thursday	4	2	2	2	26	57636	738	55	1	0	92.95%	6.93%	0.13%	0.00%	56	7.05%	3.5	227224	280363	300329	286.2	353.1	378.2	4344	4465	4600	286.2	353.1	378.2	469501.5	619.6	7743.8	591.3	6663	8.4	115	8.4	25.2	1138	794	794	1
10482	10482 (2019-11-03)60sec.agd	60	0	0		11/8/2019	Friday	5	0	0	0	0	0	793	31	1	0	96.12%	3.76%	0.12%	0.00%	32	3.88%	2	207938	239429	310496	252	290.2	376.4	2860	2272	5532	252	290.2	376.4	443815.5	566.9	6616.5	538	6249	7.6	120	7.6	16.1	1828	825	825	1
10488	10488 (2019-09-22)60sec.agd	60	0	0		9/23/2019	Monday	1	0	0	0	0	0	810	1	0	0	99.88%	0.12%	0.00%	0.00%	1	0.12%	0.1	36217	123801	111055	44.7	152.7	136.9	2063	1419	1931	44.7	152.7	136.9	170210.4	224.7	2854.5	209.9	1131	1.4	42	1.4	0.8	93	811	811	1
10488	10488 (2019-09-22)60sec.agd	60	0	0		9/24/2019	Tuesday	2	0	0	0	0	0	1025	0	0	0	100.00%	0.00%	0.00%	0.00%	0	0.00%	0	48584	185533	147234	47.4	181	143.6	1136	1540	1689	47.4	181	143.6	241786.6	250.8	2000.3	235.9	1759	1.7	54	1.7	14.3	1403	1025	1025	1
10488	10488 (2019-09-22)60sec.agd	60	0	0		9/25/2019	Wednesday	3	0	0	0	0	0	809	0	0	0	100.00%	0.00%	0.00%	0.00%	0	0.00%	0	44583	147599	98722	55.1	182.4	122	1136	1645	1423	55.1	182.4	122	183082.3	245.5	1862.6	226.3	1593	2	61	2	5.4	593	809	809	1
10488	10488 (2019-09-22)60sec.agd	60	0	0		9/26/2019	Thursday	4	0	0	0	0	0	663	1	0	0	99.85%	0.15%	0.00%	0.00%	1	0.15%	0.1	35220	135094	91977	53	203.5	138.5	1534	1236	2091	53	203.5	138.5	167184.3	273.8	2718.6	251.8	843	1.3	37	1.3	0	20	664	664	1
10488	10488 (2019-09-22)60sec.agd	60	0	0		9/27/2019	Friday	5	0	0	0	0	0	932	0	0	0	100.00%	0.00%	0.00%	0.00%	0	0.00%	0	39102	146001	97170	42	156.7	104.3	1585	1180	1913	42	156.7	104.3	179686.6	215.3	2084.6	192.8	1081	1.2	49	1.2	0	0	932	932	1
10488	10488 (2019-09-22)60sec.agd	60	0	0		9/28/2019	Saturday	6	0	0	0	0	0	757	0	0	0	100.00%	0.00%	0.00%	0.00%	0	0.00%	0	31267	94354	110021	41.3	124.6	145.3	808	1250	1742	41.3	124.6	145.3	148273.1	206.8	2158.6	195.9	562	0.7	11	0.7	0.6	256	757	757	1
10494	10494 (2019-09-08)60sec.agd	60	0	0		9/8/2019	Sunday	7	0	0	0	0	0	693	12	0	0	98.30%	1.70%	0.00%	0.00%	12	1.70%	0.9	107926	181806	123460	153.1	257.9	175.1	3032	2406	2305	153.1	257.9	175.1	244834.3	367.9	4196	347.3	4567	6.5	115	6.5	6.9	1602	705	705	1
10494	10494 (2019-09-08)60sec.agd	60	0	0		9/10/2019	Tuesday	2	0	0	0	0	0	712	21	0	0	97.14%	2.86%	0.00%	0.00%	21	2.86%	1.6	131515	324924	261756	179.4	443.3	357.1	2749	2686	3367	179.4	443.3	357.1	437479.1	638.2	4331.5	596.8	5195	7.1	117	7.1	8.2	667	733	733	1
10494	10494 (2019-09-08)60sec.agd	60	0	0		9/11/2019	Wednesday	3	1	1	1	20	51547	747	51	0	0	93.61%	6.39%	0.00%	0.00%	51	6.39%	3.4	327255	367624	368367	410.1	460.7	461.6	3632	2224	3117	410.1	460.7	461.6	614766.2	833.0	3913.2	770.4	13210	16.6	125	16.6	30.6	1781	798	798	1
10494	10494 (2019-09-08)60sec.agd	60	0	0		9/13/2019	Friday	5	1	1	1	12	30170	868	45	0	0	95.07%	4.93%	0.00%	0.00%	45	4.93%	2.8	274693	345280	299049	300.9	378.2	327.5	3290	3216	2174	300.9	378.2	327.5	533014.8	613.6	4333.9	583.8	10591	11.6	116	11.6	11.6	1407	913	913	1
10499	10499 (2019-09-29)60sec.agd	60	0	0		9/29/2019	Sunday	7	0	0	0	0	0	596	4	0	0	99.33%	0.67%	0.00%	0.00%	4	0.67%	0.4	140013	44190	64488	233.4	73.7	107.5	2772	1184	1752	233.4	73.7	107.5	160359.3	282.8	3304.8	267.3	1853	3.1	44	3.1	4.8	1433	600	600	1
10499	10499 (2019-09-29)60sec.agd	60	0	0		9/30/2019	Monday	1	0	0	0	0	0	685	33	0	0	95.40%	4.60%	0.00%	0.00%	33	4.60%	2.5	363251	106483	210932	505.9	148.3	293.8	3897	1586	2918	505.9	148.3	293.8	433338.5	625.0	4660.1	603.5	5292	7.4	55	7.4	0.6	383	718	718	1
10499	10499 (2019-09-29)60sec.agd	60	0	0		10/2/2019	Wednesday	3	0	0	0	0	0	598	9	0	0	98.52%	1.48%	0.00%	0.00%	9	1.48%	0.8	211440	65365	139036	348.3	107.7	229.1	4197	2416	2629	348.3	107.7	229.1	261362.7	465.4	4603.2	430.6	2225	3.7	40	3.7	0	0	607	607	1
10499	10499 (2019-09-29)60sec.agd	60	0	0		10/3/2019	Thursday	4	0	0	0	0	0	707	9	0	0	98.74%	1.26%	0.00%	0.00%	9	1.26%	0.8	242845	82823	141563	339.2	115.7	197.7	4601	2544	2370	339.2	115.7	197.7	293041.7	441.7	4645.9	409.3	2697	3.8	30	3.8	0.1	75	716	716	1
10499	10499 (2019-09-29)60sec.agd	60	0	0		10/5/2019	Saturday	6	0	0	0	0	0	681	4	0	0	99.42%	0.58%	0.00%	0.00%	4	0.58%	0.3	97132	104420	188107	141.8	152.4	274.6	2914	2374	2197	141.8	152.4	274.6	236055.9	361.4	4029.5	344.6	2703	3.9	48	3.9	6	1370	685	685	1
10508	10508 (2019-09-08)60sec.agd	60	0	0		9/8/2019	Sunday	7	0	0	0	0	0	609	31	0	0	95.16%	4.84%	0.00%	0.00%	31	4.84%	2.6	164041	223133	121051	256.3	348.6	189.1	2848	2743	2770	256.3	348.6	189.1	302243.5	504.5	3954.2	472.3	6333	9.9	132	9.9	6.6	542	640	640	1
10508	10508 (2019-09-08)60sec.agd	60	0	0		9/9/2019	Monday	1	2	2	2	21	40870	748	36	0	0	95.41%	4.59%	0.00%	0.00%	36	4.59%	2.6	270813	356114	163987	345.4	454.2	209.2	2749	3328	4098	345.4	454.2	209.2	476496.2	650.0	5952	607.8	13539	17.3	129	17.3	0	39	784	784	1
10508	10508 (2019-09-08)60sec.agd	60	0	0		9/10/2019	Tuesday	2	1	1	1	10	19439	905	42	0	0	95.56%	4.44%	0.00%	0.00%	42	4.44%	2.5	305304	387610	234409	322.4	409.3	247.5	2338	2733	1977	322.4	409.3	247.5	546259.7	621.3	3685.9	576.8	15905	16.8	124	16.8	1.6	366	947	947	1
10508	10508 (2019-09-08)60sec.agd	60	0	0		9/11/2019	Wednesday	3	0	0	0	0	0	714	31	0	0	95.84%	4.16%	0.00%	0.00%	31	4.16%	2.2	236096	315025	230761	316.9	422.9	309.7	2367	2746	2380	316.9	422.9	309.7	456325.2	657.3	3684.4	612.5	12502	16.8	139	16.8	2.1	309	745	745	1
10508	10508 (2019-09-08)60sec.agd	60	0	0		9/12/2019	Thursday	4	3	3	3	48	110103	798	68	0	0	92.15%	7.85%	0.00%	0.00%	68	7.85%	4.3	371158	426197	389160	428.6	492.1	449.4	2933	2401	2167	428.6	492.1	449.4	686183.4	868.6	3573.8	792.4	19794	22.9	132	22.9	3.4	438	866	866	1
10509	10509 (2019-09-08)60sec.agd	60	0	0		9/9/2019	Monday	1	1	1	1	10	17062	670	29	0	0	95.85%	4.15%	0.00%	0.00%	29	4.15%	2.2	169656	294075	199753	242.7	420.7	285.8	2381	3220	2452	242.7	420.7	285.8	393909.3	593.8	4268.7	563.5	6680	9.6	117	9.6	2.1	319	699	699	1
10509	10509 (2019-09-08)60sec.agd	60	0	0		9/10/2019	Tuesday	2	1	1	1	12	24319	613	18	0	0	97.15%	2.85%	0.00%	0.00%	18	2.85%	1.5	121531	318145	125930	192.6	504.2	199.6	2341	3207	2089	192.6	504.2	199.6	363103.8	596.4	4016.6	575.4	4839	7.7	108	7.7	0.3	75	631	631	1
10509	10509 (2019-09-08)60sec.agd	60	0	0		9/11/2019	Wednesday	3	0	0	0	0	0	734	16	0	0	97.87%	2.13%	0.00%	0.00%	16	2.13%	1.2	145740	305200	172412	194.3	406.9	229.9	2407	3543	3170	194.3	406.9	229.9	379622.3	527.1	5328.7	506.2	5533	7.4	64	7.4	0.2	72	750	750	1
10509	10509 (2019-09-08)60sec.agd	60	0	0		9/14/2019	Saturday	6	0	0	0	0	0	655	5	0	0	99.24%	0.76%	0.00%	0.00%	5	0.76%	0.4	163821	280211	188582	248.2	424.6	285.7	2756	2171	1496	248.2	424.6	285.7	375391.4	587.1	3612.4	568.8	3952	6	41	6	0	27	660	660	1
10510	10510 (2019-09-08)60sec.agd	60	0	0		9/9/2019	Monday	1	0	0	0	0	0	864	64	0	0	93.10%	6.90%	0.00%	0.00%	64	6.90%	4	462944	200280	441177	498.9	215.8	475.4	5068	2442	3805	498.9	215.8	475.4	670124.1	784.5	5961	722.1	7189	7.7	114	7.7	0.6	86	928	928	1
10510	10510 (2019-09-08)60sec.agd	60	0	0		9/10/2019	Tuesday	2	3	3	3	52	165927	750	107	3	0	87.21%	12.44%	0.35%	0.00%	110	12.79%	7.3	537684	311847	479393	625.2	362.6	557.4	6573	3162	5046	625.2	362.6	557.4	784965.1	961.5	7399	912.8	10363	12.1	115	12.1	1.2	258	860	860	1
10510	10510 (2019-09-08)60sec.agd	60	0	0		9/11/2019	Wednesday	3	3	3	3	101	489488	751	97	47	0	83.91%	10.84%	5.25%	0.00%	144	16.09%	9	947917	383080	407691	1059.1	428	455.5	7264	3999	3801	1059.1	428	455.5	1100685.6	1276.3	8760.8	1229.8	9632	10.8	71	10.8	0.5	80	895	895	1
10510	10510 (2019-09-08)60sec.agd	60	0	0		9/12/2019	Thursday	4	2	2	2	57	325635	950	73	42	0	89.20%	6.85%	3.94%	0.00%	115	10.80%	6.1	777735	379159	577553	730.3	356	542.3	7981	3458	5048	730.3	356	542.3	1040288.8	1026.9	9509.3	976.8	10260	9.6	116	9.6	0.4	325	1065	1065	1
10510	10510 (2019-09-08)60sec.agd	60	0	0		9/14/2019	Saturday	6	0	0	0	0	0	829	43	2	0	94.85%	4.92%	0.23%	0.00%	45	5.15%	2.5	397287	258641	363136	454.6	295.9	415.5	4721	4468	4592	454.6	295.9	415.5	597159.8	734.9	6717.2	683.2	8288	9.5	110	9.5	1.6	299	874	874	1
10511	10511 (2019-09-08)60sec.agd	60	0	0		9/8/2019	Sunday	7	0	0	0	0	0	547	64	6	0	88.65%	10.37%	0.97%	0.00%	70	11.35%	6.4	306049	184082	309212	496	298.4	501.2	4926	3058	4958	496	298.4	501.2	472402.6	808.1	6793	765.6	4506	7.3	108	7.3	181.2	2102	617	617	1
10511	10511 (2019-09-08)60sec.agd	60	0	0		9/9/2019	Monday	1	5	5	5	102	302769	769	173	19	0	80.02%	18.00%	1.98%	0.00%	192	19.98%	11.3	767047	523483	849433	798.2	544.7	883.9	5495	6070	5757	798.2	544.7	883.9	1258543.6	1360.0	8062.1	1309.6	13728	14.3	117	14.3	26.7	1801	961	961	1
10511	10511 (2019-09-08)60sec.agd	60	0	0		9/10/2019	Tuesday	2	3	3	3	83	279891	746	126	6	0	84.97%	14.35%	0.68%	0.00%	132	15.03%	8.8	526241	527005	573723	599.4	600.2	653.4	5075	5075	4476	599.4	600.2	653.4	940118	1146.4	6961.8	1070.7	13355	15.2	120	15.2	33.3	1276	878	878	1
10511	10511 (2019-09-08)60sec.agd	60	0	0		9/11/2019	Wednesday	3	4	4	4	115	306080	802	167	12	0	81.75%	17.02%	1.22%	0.00%	179	18.25%	9.9	605649	588402	946368	617.4	599.8	964.7	4075	4025	4835	617.4	599.8	964.7	1268321.7	1343.9	6856.3	1292.9	14552	14.8	107	14.8	28.9	2221	981	981	1
10511	10511 (2019-09-08)60sec.agd	60	0	0		9/12/2019	Thursday	4	3	3	3	91	269448	788	163	23	0	80.90%	16.74%	2.36%	0.00%	186	19.10%	10.3	623935	542782	905034	640.6	557.3	929.2	5951	4337	5144	640.6	557.3	929.2	1225966.4	1307.8	8841.5	1258.7	13771	14.1	122	14.1	20	1419	974	974	1
10511	10511 (2019-09-08)60sec.agd	60	0	0		9/13/2019	Friday	5	2	2	2	33	72903	902	111	1	0	88.95%	10.95%	0.10%	0.00%	112	11.05%	6.6	434960	363869	648882	429	358.8	639.9	5035	2972	4617	429	358.8	639.9	861764.9	887.8	6191.4	849.9	8845	8.7	120	8.7	33.6	1771	1014	1014	1
10511	10511 (2019-09-08)60sec.agd	60	0	0		9/14/2019	Saturday	6	1	1	1	18	40492	758	122	3	0	85.84%	13.82%	0.34%	0.00%	125	14.16%	7.4	451273	372317	620775	511.1	421.7	703	4812	2726	4485	511.1	421.7	703	853011.6	1003.4	6850.8	966	8686	9.8	97	9.8	176.6	3304	883	883	1
10516	10516 (2019-10-06)60sec.agd	60	0	0		10/7/2019	Monday	1	0	0	0	0	0	737	34	0	0	95.59%	4.41%	0.00%	0.00%	34	4.41%	2.6	243121	361954	410464	315.3	469.5	532.4	2815	2371	2627	315.3	469.5	532.4	598831.5	814.5	3770.5	776.7	6414	8.3	90	8.3	68.9	1595	771	771	1
10516	10516 (2019-10-06)60sec.agd	60	0	0		10/8/2019	Tuesday	2	1	1	1	13	30567	815	33	0	0	96.11%	3.89%	0.00%	0.00%	33	3.89%	2.2	269016	391137	415105	317.2	461.2	489.5	3301	2715	2594	317.2	461.2	489.5	630610.8	795.6	4188.8	743.6	7458	8.8	111	8.8	52.8	2066	848	848	1
10516	10516 (2019-10-06)60sec.agd	60	0	0		10/9/2019	Wednesday	3	3	3	3	44	107928	766	57	0	0	93.07%	6.93%	0.00%	0.00%	57	6.93%	4.1	334535	451597	479420	406.5	548.7	582.5	3342	3217	3288	406.5	548.7	582.5	738713.1	962.8	4480.3	897.6	9865	12	113	12	81.6	4050	823	823	1
10516	10516 (2019-10-06)60sec.agd	60	0	0		10/10/2019	Thursday	4	1	1	1	22	53456	782	41	0	0	95.02%	4.98%	0.00%	0.00%	41	4.98%	2.7	242776	337827	435992	295	410.5	529.8	3469	2700	2738	295	410.5	529.8	602624.5	772.7	4697.5	732.2	8694	10.6	127	10.6	39.3	1156	823	823	1
10516	10516 (2019-10-06)60sec.agd	60	0	0		10/11/2019	Friday	5	0	0	0	0	0	862	17	0	0	98.07%	1.93%	0.00%	0.00%	17	1.93%	1	232175	353067	382301	264.1	401.7	434.9	3027	2209	2255	264.1	401.7	434.9	569838.2	683.1	3597.7	648.3	6398	7.3	86	7.3	59.5	1977	879	879	1
10516	10516 (2019-10-06)60sec.agd	60	0	0		10/12/2019	Saturday	6	0	0	0	0	0	864	16	0	0	98.18%	1.82%	0.00%	0.00%	16	1.82%	0.9	183207	253737	265972	208.2	288.3	302.2	2813	2252	2283	208.2	288.3	302.2	410716.9	501.7	3558.9	466.7	6193	7	113	7	105.1	4437	880	880	1
10518	10518 (2019-10-06)60sec.agd	60	0	0		10/7/2019	Monday	1	0	0	0	0	0	861	1	0	0	99.88%	0.12%	0.00%	0.00%	1	0.12%	0.1	113263	226320	208292	131.4	262.6	241.6	1736	1826	2188	131.4	262.6	241.6	327772.5	401.4	2877.5	380.2	4681	5.4	106	5.4	4.1	493	862	862	1
10518	10518 (2019-10-06)60sec.agd	60	0	0		10/9/2019	Wednesday	3	0	0	0	0	0	604	9	0	0	98.53%	1.47%	0.00%	0.00%	9	1.47%	0.8	129424	112103	184682	211.1	182.9	301.3	3221	2097	2454	211.1	182.9	301.3	251843.4	438.0	3903	410.8	2896	4.7	92	4.7	4.5	1011	613	613	1
10518	10518 (2019-10-06)60sec.agd	60	0	0		10/10/2019	Thursday	4	1	1	1	34	92068	709	51	0	0	93.29%	6.71%	0.00%	0.00%	51	6.71%	3.2	243009	296513	333418	319.7	390.1	438.7	3216	3632	3759	319.7	390.1	438.7	508075.7	709.4	5396.9	668.5	8922	11.7	118	11.7	38.2	4633	760	760	1
10518	10518 (2019-10-06)60sec.agd	60	0	0		10/11/2019	Friday	5	0	0	0	0	0	966	9	0	0	99.08%	0.92%	0.00%	0.00%	9	0.92%	0.5	210490	272851	417652	215.9	279.8	428.4	3747	1889	2650	215.9	279.8	428.4	541467.4	590.1	4493.9	555.4	5983	6.1	89	6.1	12.4	1774	975	975	1
10519	10519 (2019-10-06)60sec.agd	60	0	0		10/7/2019	Monday	1	1	1	1	15	28758	750	56	0	0	93.05%	6.95%	0.00%	0.00%	56	6.95%	4	282385	371636	390630	350.4	461.1	484.7	3178	3293	3549	350.4	461.1	484.7	608643.1	785.2	5159.7	755.1	6781	8.4	94	8.4	23.7	1383	806	806	1
10519	10519 (2019-10-06)60sec.agd	60	0	0		10/8/2019	Tuesday	2	2	2	2	24	47938	882	51	0	0	94.53%	5.47%	0.00%	0.00%	51	5.47%	3.2	220517	333664	301048	236.4	357.6	322.7	2759	2590	2617	236.4	357.6	322.7	500589	568.8	3813.3	536.5	7289	7.8	102	7.8	26.3	3168	933	933	1
10519	10519 (2019-10-06)60sec.agd	60	0	0		10/9/2019	Wednesday	3	1	1	1	13	18532	621	29	0	0	95.54%	4.46%	0.00%	0.00%	29	4.46%	2.2	114759	159991	195164	176.6	246.1	300.3	3004	2986	2997	176.6	246.1	300.3	277228.7	445.1	5188.7	426.5	2576	4	75	4	41.7	1478	650	650	1
10519	10519 (2019-10-06)60sec.agd	60	0	0		10/10/2019	Thursday	4	1	1	1	33	101370	711	62	0	0	91.98%	8.02%	0.00%	0.00%	62	8.02%	4.1	276818	313698	283576	358.1	405.8	366.9	3572	2889	3562	358.1	405.8	366.9	505420.6	699.2	4817.3	653.8	9161	11.9	116	11.9	26.3	1461	773	773	1
10519	10519 (2019-10-06)60sec.agd	60	0	0		10/11/2019	Friday	5	1	1	1	11	14516	769	28	0	0	96.49%	3.51%	0.00%	0.00%	28	3.51%	2	171457	298360	274947	215.1	374.4	345	2499	2719	2153	215.1	374.4	345	440468	587.3	3984.8	552.7	4376	5.5	89	5.5	16.1	1354	797	797	1
10519	10519 (2019-10-06)60sec.agd	60	0	0		10/12/2019	Saturday	6	0	0	0	0	0	834	41	0	0	95.31%	4.69%	0.00%	0.00%	41	4.69%	2.4	184655	307765	314947	211	351.7	359.9	2818	2847	3746	211	351.7	359.9	477502.2	581.6	4762	545.7	5045	5.8	102	5.8	31.2	903	875	875	1
10521	10521 (2019-10-06)60sec.agd	60	0	0		10/8/2019	Tuesday	2	0	0	0	0	0	819	23	0	0	97.27%	2.73%	0.00%	0.00%	23	2.73%	1.5	130901	243270	190612	155.5	288.9	226.4	3500	2816	2723	155.5	288.9	226.4	335631.2	427.4	4306.6	398.6	5585	6.6	130	6.6	1.8	677	842	842	1
10521	10521 (2019-10-06)60sec.agd	60	0	0		10/9/2019	Wednesday	3	0	0	0	0	0	657	10	0	0	98.50%	1.50%	0.00%	0.00%	10	1.50%	0.7	80904	164944	113634	121.3	247.3	170.4	3164	2734	1696	121.3	247.3	170.4	216020.1	348.1	4260.6	323.9	3525	5.3	130	5.3	19.2	1185	667	667	1
10521	10521 (2019-10-06)60sec.agd	60	0	0		10/10/2019	Thursday	4	0	0	0	0	0	709	31	0	0	95.81%	4.19%	0.00%	0.00%	31	4.19%	2.1	166080	243501	171295	224.4	329.1	231.5	5121	3660	3052	224.4	329.1	231.5	340906.6	497.4	5877.7	460.7	6412	8.7	132	8.7	0.3	123	740	740	1
10521	10521 (2019-10-06)60sec.agd	60	0	0		10/11/2019	Friday	5	0	0	0	0	0	812	25	0	0	97.01%	2.99%	0.00%	0.00%	25	2.99%	1.7	140404	190759	182277	167.7	227.9	217.8	3391	3575	3650	167.7	227.9	217.8	298876.5	377.8	6071.4	357.1	5263	6.3	137	6.3	3	509	837	837	1
10521	10521 (2019-10-06)60sec.agd	60	0	0		10/12/2019	Saturday	6	0	0	0	0	0	711	12	0	0	98.34%	1.66%	0.00%	0.00%	12	1.66%	0.9	182759	343810	251163	252.8	475.5	347.4	2611	2520	2099	252.8	475.5	347.4	463345.5	671.4	3367.3	640.9	6626	9.2	104	9.2	36	1755	723	723	1
10528	10528 (2019-09-15)60sec.agd	60	0	0		9/16/2019	Monday	1	1	1	1	14	45793	881	41	0	0	95.55%	4.45%	0.00%	0.00%	41	4.45%	2.2	298066	353586	543711	323.3	383.5	589.7	3831	2829	3057	323.3	383.5	589.7	713784.3	822.9	4562.5	774.2	8913	9.7	113	9.7	45.2	1751	922	922	1
10528	10528 (2019-09-15)60sec.agd	60	0	0		9/17/2019	Tuesday	2	0	0	0	0	0	797	16	0	0	98.03%	1.97%	0.00%	0.00%	16	1.97%	1.1	235751	333921	454077	290	410.7	558.5	3887	2240	3477	290	410.7	558.5	610956.4	789.3	4640	751.5	6357	7.8	107	7.8	16.4	765	813	813	1
10528	10528 (2019-09-15)60sec.agd	60	0	0		9/18/2019	Wednesday	3	0	0	0	0	0	906	22	1	0	97.52%	2.37%	0.11%	0.00%	23	2.48%	1.4	270327	278507	442136	291	299.8	475.9	4157	3020	5884	291	299.8	475.9	588325.7	673.7	7811.7	633.3	8432	9.1	111	9.1	0	25	929	929	1
10528	10528 (2019-09-15)60sec.agd	60	0	0		9/19/2019	Thursday	4	0	0	0	0	0	716	21	0	0	97.15%	2.85%	0.00%	0.00%	21	2.85%	1.5	228134	323770	520639	309.5	439.3	706.4	2580	3000	3110	309.5	439.3	706.4	654169	925.9	4445.8	887.6	5851	7.9	88	7.9	38.9	1343	737	737	1
10528	10528 (2019-09-15)60sec.agd	60	0	0		9/20/2019	Friday	5	0	0	0	0	0	687	12	0	0	98.28%	1.72%	0.00%	0.00%	12	1.72%	0.9	159693	157445	219988	228.5	225.2	314.7	3897	2010	2457	228.5	225.2	314.7	314142.5	486.7	4107.6	449.4	4252	6.1	107	6.1	0.5	106	699	699	1
10528	10528 (2019-09-15)60sec.agd	60	0	0		9/21/2019	Saturday	6	0	0	0	0	0	727	42	0	0	94.54%	5.46%	0.00%	0.00%	42	5.46%	3	299848	239354	399224	389.9	311.3	519.1	3401	2055	2954	389.9	311.3	519.1	553695.7	777.1	4346.7	720	8210	10.7	108	10.7	1	225	769	769	1
10529	10529 (2019-09-29)60sec.agd	60	0	0		9/29/2019	Sunday	7	0	0	0	0	0	652	6	0	0	99.09%	0.91%	0.00%	0.00%	6	0.91%	0.5	57636	101607	160708	87.6	154.4	244.2	2406	1829	2598	87.6	154.4	244.2	198678	314.6	3602.8	301.9	2249	3.4	113	3.4	13.3	2263	658	658	1
10529	10529 (2019-09-29)60sec.agd	60	0	0		9/30/2019	Monday	1	0	0	0	0	0	713	28	0	0	96.22%	3.78%	0.00%	0.00%	28	3.78%	2	132528	237457	415203	178.9	320.5	560.3	3936	2370	2894	178.9	320.5	560.3	496329.6	696.2	4915.2	669.8	5297	7.1	125	7.1	9.5	746	741	741	1
10529	10529 (2019-09-29)60sec.agd	60	0	0		10/1/2019	Tuesday	2	0	0	0	0	0	956	14	0	0	98.56%	1.44%	0.00%	0.00%	14	1.44%	0.8	115229	184769	170695	118.8	190.5	176	3382	2823	2233	118.8	190.5	176	276684.1	306.1	4531.8	285.2	4765	4.9	118	4.9	9.6	1574	970	970	1
10529	10529 (2019-09-29)60sec.agd	60	0	0		10/3/2019	Thursday	4	0	0	0	0	0	1008	11	0	0	98.92%	1.08%	0.00%	0.00%	11	1.08%	0.6	94574	246250	342253	92.8	241.7	335.9	2764	2850	3405	92.8	241.7	335.9	432111.6	440.4	4767.3	424.1	3960	3.9	117	3.9	8.4	1121	1019	1019	1
10529	10529 (2019-09-29)60sec.agd	60	0	0		10/5/2019	Saturday	6	0	0	0	0	0	791	15	0	0	98.14%	1.86%	0.00%	0.00%	15	1.86%	0.9	106185	150062	232548	131.7	186.2	288.5	2400	1712	2800	131.7	186.2	288.5	296432.8	385.4	3928.1	367.8	4000	5	103	5	29.7	1018	806	806	1
10530	10530 (2019-09-29)60sec.agd	60	0	0		9/30/2019	Monday	1	2	2	2	23	44209	660	65	7	1	90.04%	8.87%	0.95%	0.14%	73	9.96%	5.2	303190	544866	623664	413.6	743.3	850.8	11359	7397	5027	413.6	743.3	850.8	881907	1289.3	12374.9	1203.1	6699	9.1	94	9.1	11.8	1279	733	733	1
10530	10530 (2019-09-29)60sec.agd	60	0	0		10/1/2019	Tuesday	2	1	1	1	72	253002	503	106	3	0	82.19%	17.32%	0.49%	0.00%	109	17.81%	7.8	433505	379331	462604	708.3	619.8	755.9	5077	5599	6259	708.3	619.8	755.9	738797	1320.1	9136.3	1207.2	13441	22	174	22	341.7	4160	612	612	1
10530	10530 (2019-09-29)60sec.agd	60	0	0		10/2/2019	Wednesday	3	0	0	0	0	0	676	35	0	0	95.08%	4.92%	0.00%	0.00%	35	4.92%	2.3	150868	272518	257675	212.2	383.3	362.4	2474	2910	3774	212.2	383.3	362.4	404256.9	607.0	4949.2	568.6	5266	7.4	111	7.4	121.5	2704	711	711	1
10530	10530 (2019-09-29)60sec.agd	60	0	0		10/3/2019	Thursday	4	4	4	4	47	107040	804	116	9	0	86.54%	12.49%	0.97%	0.00%	125	13.46%	7.4	498009	637503	869281	536.1	686.2	935.7	5721	4885	5928	536.1	686.2	935.7	1187464.7	1366.3	9284.7	1278.2	11372	12.2	119	12.2	120.8	4812	929	929	1
10530	10530 (2019-09-29)60sec.agd	60	0	0		10/4/2019	Friday	5	2	2	2	24	66520	873	74	1	0	92.09%	7.81%	0.11%	0.00%	75	7.91%	4.4	402970	469857	709584	425.1	495.6	748.5	5853	3684	4572	425.1	495.6	748.5	941626.2	1071.2	7713.1	993.3	9193	9.7	122	9.7	53.8	4697	948	948	1
10530	10530 (2019-09-29)60sec.agd	60	0	0		10/5/2019	Saturday	6	4	4	4	69	145240	667	99	8	0	86.18%	12.79%	1.03%	0.00%	107	13.82%	7.6	417292	408628	515735	539.1	527.9	666.3	4863	5490	6090	539.1	527.9	666.3	779161.1	1060.3	9003.3	1006.7	12871	16.6	164	16.6	182.5	4521	774	774	1
10531	10531 (2019-10-06)60sec.agd	60	0	0		10/7/2019	Monday	1	1	1	1	10	17130	859	59	2	0	93.37%	6.41%	0.22%	0.00%	61	6.63%	3.8	360616	733073	296011	392	796.8	321.8	5336	4405	5333	392	796.8	321.8	868943.3	985.7	7871.9	944.5	11309	12.3	117	12.3	0.1	27	920	920	1
10531	10531 (2019-10-06)60sec.agd	60	0	0		10/8/2019	Tuesday	2	0	0	0	0	0	713	28	0	0	96.22%	3.78%	0.00%	0.00%	28	3.78%	2	235348	595811	207873	317.6	804.1	280.5	2397	3237	3204	317.6	804.1	280.5	673491.4	958.0	5069.9	908.9	4738	6.4	90	6.4	2.4	188	741	741	1
10531	10531 (2019-10-06)60sec.agd	60	0	0		10/10/2019	Thursday	4	0	0	0	0	0	626	84	0	0	88.17%	11.83%	0.00%	0.00%	84	11.83%	6	453746	792599	315678	639.1	1116.3	444.6	2652	3132	1994	639.1	1116.3	444.6	966308	1410.6	4030.2	1361	11915	16.8	119	16.8	0.3	61	710	710	1
10531	10531 (2019-10-06)60sec.agd	60	0	0		10/11/2019	Friday	5	1	1	1	11	23687	652	34	2	0	94.77%	4.94%	0.29%	0.00%	36	5.23%	2.6	212072	477964	190864	308.2	694.7	277.4	3628	4471	3708	308.2	694.7	277.4	556644.6	836.1	6379.4	809.1	8697	12.6	120	12.6	5.7	156	688	688	1
10531	10531 (2019-10-06)60sec.agd	60	0	0		10/12/2019	Saturday	6	2	2	2	26	49014	951	70	1	0	93.05%	6.85%	0.10%	0.00%	71	6.95%	3.9	396322	1064214	359833	387.8	1041.3	352.1	3229	4030	4079	387.8	1041.3	352.1	1191260.8	1196.8	6493.3	1165.6	15806	15.5	122	15.5	0.1	51	1022	1022	1
10531	10531 (2019-10-06)60sec.agd	60	0	0		10/13/2019	Sunday	7	2	2	2	25	50684	575	47	0	0	92.44%	7.56%	0.00%	0.00%	47	7.56%	3.9	312767	609989	339854	502.8	980.7	546.4	2732	3437	2314	502.8	980.7	546.4	765121.2	1281.6	4399.8	1230.1	12922	20.8	121	20.8	5.5	328	622	622	1
10531	10531 (2019-10-06)60sec.agd	60	0	0		10/16/2019	Wednesday	3	2	2	2	23	34020	562	44	0	0	92.74%	7.26%	0.00%	0.00%	44	7.26%	3.7	237674	708306	257954	392.2	1168.8	425.7	2302	3159	3509	392.2	1168.8	425.7	790396.5	1344.9	4398.3	1304.3	9835	16.2	119	16.2	0.1	22	606	606	1
10532	10532 (2019-10-06)60sec.agd	60	0	0		10/7/2019	Monday	1	0	0	0	0	0	853	4	0	0	99.53%	0.47%	0.00%	0.00%	4	0.47%	0.3	208034	367307	368101	242.7	428.6	429.5	3172	2728	2015	242.7	428.6	429.5	560081.2	687.0	4202.2	653.5	7517	8.8	127	8.8	3.1	307	857	857	1
10532	10532 (2019-10-06)60sec.agd	60	0	0		10/8/2019	Tuesday	2	0	0	0	0	0	879	1	0	0	99.89%	0.11%	0.00%	0.00%	1	0.11%	0.1	177355	299740	390616	201.5	340.6	443.9	2696	2033	2087	201.5	340.6	443.9	523335.2	622.4	3435.1	594.7	5894	6.7	118	6.7	8.9	797	880	880	1
10532	10532 (2019-10-06)60sec.agd	60	0	0		10/9/2019	Wednesday	3	0	0	0	0	0	881	3	0	0	99.66%	0.34%	0.00%	0.00%	3	0.34%	0.2	173566	326876	390305	196.3	369.8	441.5	2196	1711	2174	196.3	369.8	441.5	537876.4	631.8	3058.3	608.5	6702	7.6	99	7.6	1.9	337	884	884	1
10532	10532 (2019-10-06)60sec.agd	60	0	0		10/10/2019	Thursday	4	0	0	0	0	0	883	1	0	0	99.89%	0.11%	0.00%	0.00%	1	0.11%	0.1	175307	359855	396070	198.3	407.1	448	1621	2515	2396	198.3	407.1	448	563116	657.8	3833.2	637	6263	7.1	71	7.1	5.3	1023	884	884	1
10532	10532 (2019-10-06)60sec.agd	60	0	0		10/11/2019	Friday	5	0	0	0	0	0	862	2	0	0	99.77%	0.23%	0.00%	0.00%	2	0.23%	0.1	159595	325991	372202	184.7	377.3	430.8	1660	1804	1949	184.7	377.3	430.8	519879.8	623.6	2808.6	601.7	6299	7.3	70	7.3	0.2	96	864	864	1
10532	10532 (2019-10-06)60sec.agd	60	0	0		10/12/2019	Saturday	6	0	0	0	0	0	863	6	0	0	99.31%	0.69%	0.00%	0.00%	6	0.69%	0.4	188517	333343	334351	216.9	383.6	384.8	2795	2338	1916	216.9	383.6	384.8	508376.6	612.0	3677.4	585	7787	9	121	9	6.1	927	869	869	1
10548	10548 (2019-05-12)60sec.agd	60	0	0		5/14/2019	Tuesday	2	0	0	0	0	0	894	2	0	0	99.78%	0.22%	0.00%	0.00%	2	0.22%	0.1	99900	231146	109241	111.5	258	121.9	1867	3004	2404	111.5	258	121.9	274485.1	322.6	4263.7	306.3	5513	6.2	117	6.2	28.6	3598	896	896	1
10548	10548 (2019-05-12)60sec.agd	60	0	0		5/15/2019	Wednesday	3	0	0	0	0	0	613	2	0	0	99.67%	0.33%	0.00%	0.00%	2	0.33%	0.2	38500	177509	60736	62.6	288.6	98.8	1807	1969	2505	62.6	288.6	98.8	191521.7	320.6	3436.2	311.4	1178	1.9	25	1.9	0	0	615	615	1
10548	10548 (2019-05-12)60sec.agd	60	0	0		5/16/2019	Thursday	4	0	0	0	0	0	725	1	0	0	99.86%	0.14%	0.00%	0.00%	1	0.14%	0.1	43025	151900	71013	59.3	209.2	97.8	2153	2313	1877	59.3	209.2	97.8	173111.5	254.3	3008.6	238.4	1187	1.6	27	1.6	0	0	726	726	1
10548	10548 (2019-05-12)60sec.agd	60	0	0		5/17/2019	Friday	5	0	0	0	0	0	628	1	0	0	99.84%	0.16%	0.00%	0.00%	1	0.16%	0.1	52637	173023	86433	83.7	275.1	137.4	1350	2837	1483	83.7	275.1	137.4	200445.2	330.7	2899.6	318.7	1986	3.2	62	3.2	54.1	2343	629	629	1
10548	10548 (2019-05-12)60sec.agd	60	0	0		5/18/2019	Saturday	6	0	0	0	0	0	656	1	0	0	99.85%	0.15%	0.00%	0.00%	1	0.15%	0.1	34263	103238	39136	52.2	157.1	59.6	2340	2224	2175	52.2	157.1	59.6	115601.3	188.2	3892.6	176	872	1.3	52	1.3	1.6	196	657	657	1
10549	10549 (2019-06-02)60sec.agd	60	0	0		6/3/2019	Monday	1	0	0	0	0	0	730	42	0	0	94.56%	5.44%	0.00%	0.00%	42	5.44%	2.8	316312	535201	550215	409.7	693.3	712.7	3038	2977	4201	409.7	693.3	712.7	830198.7	1146.4	5877	1075.4	9212	11.9	103	11.9	83	2512	772	772	1
10549	10549 (2019-06-02)60sec.agd	60	0	0		6/4/2019	Tuesday	2	2	2	2	49	112974	813	71	2	0	91.76%	8.01%	0.23%	0.00%	73	8.24%	4.9	260973	469070	403185	294.6	529.4	455.1	5156	3329	4671	294.6	529.4	455.1	671335.8	809.5	7214.4	757.7	10890	12.3	122	12.3	55.6	2335	886	886	1
10549	10549 (2019-06-02)60sec.agd	60	0	0		6/5/2019	Wednesday	3	0	0	0	0	0	838	14	0	0	98.36%	1.64%	0.00%	0.00%	14	1.64%	0.9	187193	577908	546222	219.7	678.3	641.1	4677	2218	2927	219.7	678.3	641.1	816931.7	979.4	5454.6	958.8	7253	8.5	126	8.5	75.9	3375	852	852	1
10549	10549 (2019-06-02)60sec.agd	60	0	0		6/6/2019	Thursday	4	0	0	0	0	0	883	21	0	0	97.68%	2.32%	0.00%	0.00%	21	2.32%	1.3	257775	562882	466004	285.1	622.7	515.5	3058	2889	3098	285.1	622.7	515.5	774883.1	913.5	4703.6	857.2	8498	9.4	113	9.4	27	3152	904	904	1
10549	10549 (2019-06-02)60sec.agd	60	0	0		6/7/2019	Friday	5	2	2	2	28	83817	900	53	0	0	94.44%	5.56%	0.00%	0.00%	53	5.56%	2.7	247788	427467	389697	260	448.5	408.9	4430	3067	2809	260	448.5	408.9	629277.9	703.9	5444.9	660.3	9438	9.9	121	9.9	30.1	1496	953	953	1
10549	10549 (2019-06-02)60sec.agd	60	0	0		6/8/2019	Saturday	6	0	0	0	0	0	793	12	0	0	98.51%	1.49%	0.00%	0.00%	12	1.49%	0.8	143350	295909	418883	178.1	367.6	520.4	3004	3015	2330	178.1	367.6	520.4	532517	685.5	4331	661.5	4907	6.1	109	6.1	27	1848	805	805	1
10551	10551 (2019-06-09)60sec.agd	60	0	0		6/10/2019	Monday	1	0	0	0	0	0	871	32	1	0	96.35%	3.54%	0.11%	0.00%	33	3.65%	2.1	188357	240841	588538	208.4	266.4	651	3262	4082	4502	208.4	266.4	651	663219.2	771.7	6897.2	733.6	5863	6.5	132	6.5	4.6	284	904	904	1
10551	10551 (2019-06-09)60sec.agd	60	0	0		6/11/2019	Tuesday	2	0	0	0	0	0	827	17	0	0	97.99%	2.01%	0.00%	0.00%	17	2.01%	1	148609	356822	371728	176.1	422.8	440.4	2270	2615	2973	176.1	422.8	440.4	536272.6	686.0	4407.4	635.4	6422	7.6	125	7.6	0.2	69	844	844	1
10551	10551 (2019-06-09)60sec.agd	60	0	0		6/12/2019	Wednesday	3	1	1	1	12	35554	959	23	0	0	97.66%	2.34%	0.00%	0.00%	23	2.34%	1.3	189686	372295	359155	193.2	379.1	365.7	3224	2749	2998	193.2	379.1	365.7	550977.9	633.4	4525.9	561.1	8404	8.6	139	8.6	4.6	523	982	982	1
10551	10551 (2019-06-09)60sec.agd	60	0	0		6/13/2019	Thursday	4	0	0	0	0	0	937	28	0	0	97.10%	2.90%	0.00%	0.00%	28	2.90%	1.6	191048	461094	509071	198	477.8	527.5	2533	2887	3253	198	477.8	527.5	712923.8	795.8	4227.9	738.8	7211	7.5	113	7.5	5.3	682	965	965	1
10551	10551 (2019-06-09)60sec.agd	60	0	0		6/14/2019	Friday	5	0	0	0	0	0	977	22	0	0	97.80%	2.20%	0.00%	0.00%	22	2.20%	1.2	161681	455475	555496	161.8	455.9	556.1	2678	3279	3207	161.8	455.9	556.1	736324.7	807.2	4129.7	737.1	6391	6.4	127	6.4	1	282	999	999	1
10560	10560 (2019-10-13)60sec.agd	60	0	0		10/14/2019	Monday	1	0	0	0	0	0	796	67	0	0	92.24%	7.76%	0.00%	0.00%	67	7.76%	4.2	355241	591771	451675	411.6	685.7	523.4	3910	3425	2690	411.6	685.7	523.4	824863.3	1003.8	4686.8	955.8	10570	12.2	117	12.2	6.3	610	863	863	1
10560	10560 (2019-10-13)60sec.agd	60	0	0		10/15/2019	Tuesday	2	1	1	1	10	10387	725	49	0	0	93.67%	6.33%	0.00%	0.00%	49	6.33%	3.3	195037	387405	331848	252	500.5	428.7	2986	2835	3062	252	500.5	428.7	546118.3	732.2	5055.2	705.6	6532	8.4	104	8.4	19.1	1112	774	774	1
10560	10560 (2019-10-13)60sec.agd	60	0	0		10/17/2019	Thursday	4	1	1	1	12	13951	736	127	0	0	85.28%	14.72%	0.00%	0.00%	127	14.72%	8.5	422240	776109	509596	489.3	899.3	590.5	4385	3306	2274	489.3	899.3	590.5	1019960.7	1236.2	5481.1	1181.9	12430	14.4	121	14.4	0	0	863	863	1
10560	10560 (2019-10-13)60sec.agd	60	0	0		10/18/2019	Friday	5	0	0	0	0	0	748	71	0	0	91.33%	8.67%	0.00%	0.00%	71	8.67%	4.7	366782	593846	392807	447.8	725.1	479.6	4285	3224	3686	447.8	725.1	479.6	800924.1	1024.2	5683.7	977.9	10732	13.1	123	13.1	14.9	2383	819	819	1
10561	10561 (2019-07-07)60sec.agd	60	0	0		7/7/2019	Sunday	7	0	0	0	0	0	657	4	0	0	99.39%	0.61%	0.00%	0.00%	4	0.61%	0.3	116791	275098	146845	176.7	416.2	222.2	2105	2497	3375	176.7	416.2	222.2	332990.2	546.8	3841.5	503.8	5084	7.7	121	7.7	15.6	1222	661	661	1
10561	10561 (2019-07-07)60sec.agd	60	0	0		7/8/2019	Monday	1	0	0	0	0	0	674	20	0	0	97.12%	2.88%	0.00%	0.00%	20	2.88%	1.5	168715	338450	305058	243.1	487.7	439.6	2586	4777	3411	243.1	487.7	439.6	485874	738.4	5314.3	700.1	7057	10.2	131	10.2	12.9	1768	694	694	1
10561	10561 (2019-07-07)60sec.agd	60	0	0		7/9/2019	Tuesday	2	0	0	0	0	0	816	15	0	0	98.19%	1.81%	0.00%	0.00%	15	1.81%	1	185663	319476	329202	223.4	384.4	396.2	1979	2548	2850	223.4	384.4	396.2	494883.4	627.0	3869.6	595.5	6473	7.8	119	7.8	64.2	2910	831	831	1
10561	10561 (2019-07-07)60sec.agd	60	0	0		7/10/2019	Wednesday	3	0	0	0	0	0	810	8	0	0	99.02%	0.98%	0.00%	0.00%	8	0.98%	0.5	151271	380894	290380	184.9	465.6	355	1814	2665	2715	184.9	465.6	355	502278.5	645.4	3751.8	614	4632	5.7	95	5.7	6.9	1098	818	818	1
10561	10561 (2019-07-07)60sec.agd	60	0	0		7/11/2019	Thursday	4	0	0	0	0	0	852	17	1	0	97.93%	1.95%	0.11%	0.00%	18	2.07%	1.2	184151	463401	366126	211.7	532.6	420.8	3728	4191	4978	211.7	532.6	420.8	618627.8	740.6	7382.1	711.1	7037	8.1	137	8.1	12.4	1020	870	870	1
10561	10561 (2019-07-07)60sec.agd	60	0	0		7/12/2019	Friday	5	0	0	0	0	0	628	24	0	0	96.32%	3.68%	0.00%	0.00%	24	3.68%	1.8	205927	477041	405885	315.8	731.7	622.5	2772	2645	3105	315.8	731.7	622.5	659330.5	1069.9	4302.2	1011.2	6252	9.6	135	9.6	40.5	2879	652	652	1
10561	10561 (2019-07-07)60sec.agd	60	0	0		7/13/2019	Saturday	6	0	0	0	0	0	812	7	0	0	99.15%	0.85%	0.00%	0.00%	7	0.85%	0.5	105725	231808	248696	129.1	283	303.7	2400	2374	3143	129.1	283	303.7	356037.1	464.5	3970.4	434.7	4172	5.1	130	5.1	4	1229	819	819	1
10563	10563 (2019-08-25)60sec.agd	60	0	0		8/26/2019	Monday	1	0	0	0	0	0	855	3	0	0	99.65%	0.35%	0.00%	0.00%	3	0.35%	0.2	196615	469877	275931	229.2	547.6	321.6	1856	2632	1970	229.2	547.6	321.6	579292.5	696.4	3775.3	675.2	7497	8.7	61	8.7	0.2	88	858	858	1
10563	10563 (2019-08-25)60sec.agd	60	0	0		8/27/2019	Tuesday	2	0	0	0	0	0	951	14	0	0	98.55%	1.45%	0.00%	0.00%	14	1.45%	0.8	165353	260778	395290	171.4	270.2	409.6	3577	2078	2851	171.4	270.2	409.6	501598.4	539.0	4668.8	519.8	5361	5.6	74	5.6	1.2	351	965	965	1
10563	10563 (2019-08-25)60sec.agd	60	0	0		8/28/2019	Wednesday	3	0	0	0	0	0	855	13	0	0	98.50%	1.50%	0.00%	0.00%	13	1.50%	0.9	170188	322316	400154	196.1	371.3	461	3684	2326	2552	196.1	371.3	461	541271.5	644.4	4487.3	623.6	7233	8.3	115	8.3	3.2	1229	868	868	1
10563	10563 (2019-08-25)60sec.agd	60	0	0		8/30/2019	Friday	5	0	0	0	0	0	832	7	0	0	99.17%	0.83%	0.00%	0.00%	7	0.83%	0.5	81189	154314	116569	96.8	183.9	138.9	2674	2848	3794	96.8	183.9	138.9	209744.6	265.8	5445.7	250	3999	4.8	100	4.8	1	246	839	839	1
10571	10571 (2019-11-03)60sec.agd	60	0	0		11/8/2019	Friday	5	0	0	0	0	0	622	3	0	0	99.52%	0.48%	0.00%	0.00%	3	0.48%	0.3	80446	49256	120141	128.7	78.8	192.2	2785	2508	3744	128.7	78.8	192.2	152746.8	268.0	5093.3	244.4	1334	2.1	22	2.1	0	21	625	625	1
10571	10571 (2019-11-03)60sec.agd	60	0	0		11/9/2019	Saturday	6	0	0	0	0	0	599	1	0	0	99.83%	0.17%	0.00%	0.00%	1	0.17%	0.1	60959	73896	108864	101.6	123.2	181.4	1592	1903	1805	101.6	123.2	181.4	145010.3	268.6	2806.6	241.7	1449	2.4	44	2.4	3.7	563	600	600	1
10571	10571 (2019-11-03)60sec.agd	60	0	0		11/10/2019	Sunday	7	0	0	0	0	0	666	7	0	0	98.96%	1.04%	0.00%	0.00%	7	1.04%	0.5	88643	58756	121264	131.7	87.3	180.2	2416	3070	3486	131.7	87.3	180.2	161291.1	258.3	5184.7	239.7	1748	2.6	29	2.6	1.7	399	673	673	1
10571	10571 (2019-11-03)60sec.agd	60	0	0		11/12/2019	Tuesday	2	0	0	0	0	0	691	2	0	0	99.71%	0.29%	0.00%	0.00%	2	0.29%	0.1	100181	96658	164723	144.6	139.5	237.7	1711	2478	2059	144.6	139.5	237.7	215668	349.4	3237	311.2	3311	4.8	98	4.8	0.5	176	693	693	1
10573	10573 (2019-08-25)60sec.agd	60	0	0		8/25/2019	Sunday	7	0	0	0	0	0	681	31	1	0	95.51%	4.35%	0.14%	0.00%	32	4.49%	2.5	226869	312340	416992	318.2	438.1	584.8	3359	3742	4650	318.2	438.1	584.8	568250.1	823.3	6536.6	797	6802	9.5	103	9.5	23.6	1565	713	713	1
10573	10573 (2019-08-25)60sec.agd	60	0	0		8/27/2019	Tuesday	2	2	2	2	27	111696	713	50	12	0	92.00%	6.45%	1.55%	0.00%	62	8.00%	4.4	366401	352889	578058	472.8	455.3	745.9	5109	2896	4108	472.8	455.3	745.9	770020.4	1047.5	6556.4	993.6	9403	12.1	123	12.1	26.5	1927	775	775	1
10573	10573 (2019-08-25)60sec.agd	60	0	0		8/28/2019	Wednesday	3	2	2	2	24	81477	736	57	1	0	92.70%	7.18%	0.13%	0.00%	58	7.30%	4.1	295831	335453	470457	372.6	422.5	592.5	4813	4576	4200	372.6	422.5	592.5	649133.6	863.2	7052	817.5	8623	10.9	114	10.9	8.5	2383	794	794	1
10573	10573 (2019-08-25)60sec.agd	60	0	0		8/29/2019	Thursday	4	2	2	2	23	67922	609	43	1	0	93.26%	6.58%	0.15%	0.00%	44	6.74%	3.4	246589	252394	328856	377.6	386.5	503.6	5152	3296	2747	377.6	386.5	503.6	482343.4	778.7	6466.6	738.7	7702	11.8	118	11.8	28.9	1774	653	653	1
10573	10573 (2019-08-25)60sec.agd	60	0	0		8/30/2019	Friday	5	6	6	6	74	284588	796	88	13	0	88.74%	9.81%	1.45%	0.00%	101	11.26%	6.3	544590	507097	618359	607.1	565.3	689.4	5647	3474	3505	607.1	565.3	689.4	967519.2	1150.9	6939.1	1078.6	14579	16.3	138	16.3	20.3	1563	897	897	1
10573	10573 (2019-08-25)60sec.agd	60	0	0		8/31/2019	Saturday	6	0	0	0	0	0	795	48	1	0	94.19%	5.69%	0.12%	0.00%	49	5.81%	3.3	234116	255891	377650	277.4	303.2	447.5	4420	3313	4190	277.4	303.2	447.5	512747.5	634.1	6354.1	607.5	5981	7.1	118	7.1	149.7	4528	844	844	1
10574	10574 (2019-08-25)60sec.agd	60	0	0		8/26/2019	Monday	1	0	0	0	0	0	656	0	0	0	100.00%	0.00%	0.00%	0.00%	0	0.00%	0	96312	101068	143510	146.8	154.1	218.8	1471	1320	2155	146.8	154.1	218.8	200214.5	324.3	2652.9	305.2	2815	4.3	49	4.3	9.3	751	656	656	1
10574	10574 (2019-08-25)60sec.agd	60	0	0		8/27/2019	Tuesday	2	1	1	1	13	28640	619	57	0	0	91.57%	8.43%	0.00%	0.00%	57	8.43%	4.8	231140	184314	273630	341.9	272.7	404.8	2844	2176	3268	341.9	272.7	404.8	402828.4	623.3	4720	595.9	6815	10.1	107	10.1	53.6	1417	676	676	1
10574	10574 (2019-08-25)60sec.agd	60	0	0		8/31/2019	Saturday	6	0	0	0	0	0	692	11	0	0	98.44%	1.56%	0.00%	0.00%	11	1.56%	0.8	154607	149454	181702	219.9	212.6	258.5	2450	2108	2992	219.9	212.6	258.5	281523.4	421.2	4400.5	400.5	4508	6.4	91	6.4	8.9	882	703	703	1
10575	10575 (2019-08-25)60sec.agd	60	0	0		8/27/2019	Tuesday	2	1	1	1	13	35062	921	44	0	0	95.44%	4.56%	0.00%	0.00%	44	4.56%	2.6	305954	391949	457974	317.1	406.2	474.6	3797	2947	2538	317.1	406.2	474.6	675997.1	745.6	4974.2	700.5	11656	12.1	133	12.1	35.1	1629	965	965	1
10575	10575 (2019-08-25)60sec.agd	60	0	0		8/28/2019	Wednesday	3	0	0	0	0	0	912	51	0	0	94.70%	5.30%	0.00%	0.00%	51	5.30%	3	289295	403701	391411	300.4	419.2	406.4	3413	3155	3255	300.4	419.2	406.4	632351.7	697.4	4786	656.6	10179	10.6	122	10.6	15.7	1061	963	963	1
10575	10575 (2019-08-25)60sec.agd	60	0	0		8/29/2019	Thursday	4	0	0	0	0	0	856	49	0	0	94.59%	5.41%	0.00%	0.00%	49	5.41%	2.9	237998	386470	201228	263	427	222.4	3709	3772	2239	263	427	222.4	496482.4	585.0	5365.1	548.6	8250	9.1	125	9.1	11.8	847	905	905	1
10575	10575 (2019-08-25)60sec.agd	60	0	0		8/31/2019	Saturday	6	0	0	0	0	0	912	8	0	0	99.13%	0.87%	0.00%	0.00%	8	0.87%	0.5	123214	225354	225706	133.9	245	245.3	1929	2598	2455	133.9	245	245.3	341920	403.0	3312.2	371.7	3244	3.5	66	3.5	61.4	1451	920	920	1
10576	10576 (2019-08-18)60sec.agd	60	0	0		8/18/2019	Sunday	7	0	0	0	0	0	664	19	0	0	97.22%	2.78%	0.00%	0.00%	19	2.78%	1.6	159135	191654	334539	233	280.6	489.8	4436	2774	3461	233	280.6	489.8	417099	641.1	5524.9	610.7	5830	8.5	125	8.5	10.7	546	683	683	1
10576	10576 (2019-08-18)60sec.agd	60	0	0		8/19/2019	Monday	1	1	1	1	10	15659	739	63	0	0	92.14%	7.86%	0.00%	0.00%	63	7.86%	3.9	314422	395522	679716	392	493.2	847.5	2965	3027	3270	392	493.2	847.5	846943.1	1093.3	5036.4	1056	12534	15.6	113	15.6	1.4	322	802	802	1
10576	10576 (2019-08-18)60sec.agd	60	0	0		8/20/2019	Tuesday	2	0	0	0	0	0	802	56	0	0	93.47%	6.53%	0.00%	0.00%	56	6.53%	3.5	346730	364302	612963	404.1	424.6	714.4	3343	2467	3033	404.1	424.6	714.4	792881.6	964.0	4417.8	924.1	13368	15.6	119	15.6	1	415	858	858	1
10576	10576 (2019-08-18)60sec.agd	60	0	0		8/22/2019	Thursday	4	1	1	1	11	31913	560	71	2	2	88.19%	11.18%	0.31%	0.31%	75	11.81%	5.4	319499	337152	536343	503.1	530.9	844.6	4051	8925	5160	503.1	530.9	844.6	709517.4	1159.9	10660.3	1117.4	11812	18.6	116	18.6	15.2	1354	635	635	1
10576	10576 (2019-08-18)60sec.agd	60	0	0		8/23/2019	Friday	5	0	0	0	0	0	953	69	0	2	93.07%	6.74%	0.00%	0.20%	71	6.93%	3.9	456484	477629	745077	445.8	466.4	727.6	24161	8200	3278	445.8	466.4	727.6	995814.7	1033.5	25528.9	972.5	17151	16.7	121	16.7	7.8	851	1024	1024	1
10580	10580 (2019-06-02)60sec.agd	60	0	0		6/3/2019	Monday	1	3	3	3	38	78252	1084	79	0	0	93.21%	6.79%	0.00%	0.00%	79	6.79%	3.4	381607	345017	412675	328.1	296.7	354.8	4245	2697	3552	328.1	296.7	354.8	659516	596.9	5732.6	567.1	11668	10	125	10	0.3	154	1163	1163	1
10580	10580 (2019-06-02)60sec.agd	60	0	0		6/4/2019	Tuesday	2	1	1	1	11	21300	824	60	0	0	93.21%	6.79%	0.00%	0.00%	60	6.79%	3.2	341452	384198	396466	386.3	434.6	448.5	3452	2562	3005	386.3	434.6	448.5	649140.1	765.1	4547.1	734.3	9359	10.6	116	10.6	55.1	3542	884	884	1
10580	10580 (2019-06-02)60sec.agd	60	0	0		6/5/2019	Wednesday	3	2	2	2	23	71490	1341	36	3	0	97.17%	2.61%	0.22%	0.00%	39	2.83%	1.6	233705	196145	277843	169.4	142.1	201.3	4250	2810	5207	169.4	142.1	201.3	412659.2	316.5	6976.8	299	4845	3.5	131	3.5	0	0	1380	1380	1
10580	10580 (2019-06-02)60sec.agd	60	0	0		6/6/2019	Thursday	4	1	1	1	10	26283	1129	48	0	0	95.92%	4.08%	0.00%	0.00%	48	4.08%	2.2	231280	225275	353426	196.5	191.4	300.3	4339	3147	5121	196.5	191.4	300.3	478695.3	428.0	6121.3	406.7	5748	4.9	116	4.9	0.6	324	1177	1177	1
10580	10580 (2019-06-02)60sec.agd	60	0	0		6/7/2019	Friday	5	0	0	0	0	0	1115	23	0	0	97.98%	2.02%	0.00%	0.00%	23	2.02%	1.1	229954	206910	294560	202.1	181.8	258.8	3884	2874	3373	202.1	181.8	258.8	427148.9	401.0	5820.7	375.4	5623	4.9	109	4.9	0	33	1138	1138	1
10580	10580 (2019-06-02)60sec.agd	60	0	0		6/8/2019	Saturday	6	0	0	0	0	0	1267	26	0	0	97.99%	2.01%	0.00%	0.00%	26	2.01%	1.1	297222	330823	513304	229.9	255.9	397	2980	2571	3420	229.9	255.9	397	679165.5	554.6	4364	525.3	5954	4.6	44	4.6	13.9	2295	1293	1293	1
10581	10581 (2019-06-02)60sec.agd	60	0	0		6/4/2019	Tuesday	2	0	0	0	0	0	826	88	2	0	90.17%	9.61%	0.22%	0.00%	90	9.83%	5.3	374704	281274	444583	409.1	307.1	485.4	5745	4446	4075	409.1	307.1	485.4	645888.7	730.1	6964.2	705.1	8383	9.2	119	9.2	0	0	916	916	1
10581	10581 (2019-06-02)60sec.agd	60	0	0		6/5/2019	Wednesday	3	0	0	0	0	0	603	59	0	0	91.09%	8.91%	0.00%	0.00%	59	8.91%	4.9	240420	203458	335010	363.2	307.3	506.1	4109	2845	3127	363.2	307.3	506.1	459813.7	725.0	4944.3	694.6	7117	10.8	118	10.8	0	0	662	662	1
10581	10581 (2019-06-02)60sec.agd	60	0	0		6/6/2019	Thursday	4	0	0	0	0	0	706	50	0	0	93.39%	6.61%	0.00%	0.00%	50	6.61%	3.8	255543	187516	302126	338	248	399.6	4423	3762	3705	338	248	399.6	437886.5	606.3	5729.8	579.2	6292	8.3	110	8.3	0.1	49	756	756	1
10581	10581 (2019-06-02)60sec.agd	60	0	0		6/7/2019	Friday	5	0	0	0	0	0	744	90	1	0	89.10%	10.78%	0.12%	0.00%	91	10.90%	6.1	376605	296306	524824	451	354.9	628.5	5528	2260	4576	451	354.9	628.5	710681.9	889.6	7416.6	851.1	10653	12.8	126	12.8	0	0	835	835	1
10581	10581 (2019-06-02)60sec.agd	60	0	0		6/8/2019	Saturday	6	0	0	0	0	0	592	40	0	0	93.67%	6.33%	0.00%	0.00%	40	6.33%	3.3	164109	140626	251289	259.7	222.5	397.6	3897	1753	3364	259.7	222.5	397.6	331441.7	550.3	4857.7	524.4	5222	8.3	119	8.3	0	0	632	632	1
10583	10583 (2019-06-09)60sec.agd	60	0	0		6/10/2019	Monday	1	0	0	0	0	0	888	9	0	0	99.00%	1.00%	0.00%	0.00%	9	1.00%	0.6	101306	159538	419280	112.9	177.9	467.4	4071	2007	3547	112.9	177.9	467.4	459903.2	535.2	5363.4	512.7	3657	4.1	59	4.1	0	25	897	897	1
10583	10583 (2019-06-09)60sec.agd	60	0	0		6/11/2019	Tuesday	2	0	0	0	0	0	893	9	3	2	98.46%	0.99%	0.33%	0.22%	14	1.54%	0.9	223625	185840	420163	246.6	204.9	463.2	4384	5060	8484	246.6	204.9	463.2	510961.4	584.4	10427.2	563.4	6119	6.7	55	6.7	0.2	68	907	907	1
10583	10583 (2019-06-09)60sec.agd	60	0	0		6/13/2019	Thursday	4	0	0	0	0	0	779	13	3	2	97.74%	1.63%	0.38%	0.25%	18	2.26%	1.1	210550	174958	304921	264.2	219.5	382.6	9360	3480	8005	264.2	219.5	382.6	409778.5	547.9	12798.4	514.2	4608	5.8	60	5.8	0	0	797	797	1
10583	10583 (2019-06-09)60sec.agd	60	0	0		6/14/2019	Friday	5	0	0	0	0	0	722	14	1	1	97.83%	1.90%	0.14%	0.14%	16	2.17%	1	203064	251640	314461	275.2	341	426.1	2942	6550	7464	275.2	341	426.1	451047	657.4	10266.7	611.2	5789	7.8	62	7.8	0	0	738	738	1
10583	10583 (2019-06-09)60sec.agd	60	0	0		6/17/2019	Monday	1	0	0	0	0	0	957	12	0	0	98.76%	1.24%	0.00%	0.00%	12	1.24%	0.7	152037	139304	290367	156.9	143.8	299.7	2590	1919	3842	156.9	143.8	299.7	356137.4	391.7	4735.3	367.5	2944	3	63	3	0	0	969	969	1
10583	10583 (2019-06-09)60sec.agd	60	0	0		6/18/2019	Tuesday	2	0	0	0	0	0	598	2	0	0	99.67%	0.33%	0.00%	0.00%	2	0.33%	0.2	91160	156934	154955	151.9	261.6	258.3	1833	1636	2443	151.9	261.6	258.3	238640.9	431.3	3174.3	397.7	2412	4	49	4	0	0	600	600	1
10583	10583 (2019-06-09)60sec.agd	60	0	0		6/19/2019	Wednesday	3	0	0	0	0	0	777	8	0	0	98.98%	1.02%	0.00%	0.00%	8	1.02%	0.5	143164	162867	245541	182.4	207.5	312.8	2475	1768	3009	182.4	207.5	312.8	327585.1	440.6	4252.6	417.3	3205	4.1	64	4.1	0	0	785	785	1
10583	10583 (2019-06-09)60sec.agd	60	0	0		6/20/2019	Thursday	4	0	0	0	0	0	712	15	2	0	97.67%	2.06%	0.27%	0.00%	17	2.33%	1.2	120814	170975	298025	165.7	234.5	408.8	4764	6111	5234	165.7	234.5	408.8	364207.9	530.6	8064.6	499.6	3870	5.3	97	5.3	0	0	729	729	1
10587	10587 (2019-05-19)60sec.agd	60	0	0		5/19/2019	Sunday	7	0	0	0	0	0	588	29	1	0	95.15%	4.69%	0.16%	0.00%	30	4.85%	2.7	145880	178300	265344	236.1	288.5	429.4	3530	3513	3838	236.1	288.5	429.4	351396.2	593.3	6239.8	568.6	4555	7.4	111	7.4	1.3	87	618	618	1
10587	10587 (2019-05-19)60sec.agd	60	0	0		5/22/2019	Wednesday	3	0	0	0	0	0	978	67	0	0	93.59%	6.41%	0.00%	0.00%	67	6.41%	3.7	433023	503096	766838	414.4	481.4	733.8	3300	2553	3506	414.4	481.4	733.8	1014226.3	1018.5	5164	970.6	12034	11.5	108	11.5	17.3	387	1045	1045	1
10587	10587 (2019-05-19)60sec.agd	60	0	0		5/23/2019	Thursday	4	1	1	1	11	20234	680	95	0	0	87.74%	12.26%	0.00%	0.00%	95	12.26%	6.3	426029	404580	573091	549.7	522	739.5	4146	3143	2950	549.7	522	739.5	820742.9	1102.7	5313.6	1059	11116	14.3	124	14.3	21	1270	775	775	1
10587	10587 (2019-05-19)60sec.agd	60	0	0		5/24/2019	Friday	5	0	0	0	0	0	654	57	0	0	91.98%	8.02%	0.00%	0.00%	57	8.02%	4.4	331878	340003	596503	466.8	478.2	839	3856	2220	3207	466.8	478.2	839	762601.4	1136.8	5118.6	1072.6	7197	10.1	107	10.1	4.1	339	711	711	1
10587	10587 (2019-05-19)60sec.agd	60	0	0		5/25/2019	Saturday	6	0	0	0	0	0	782	35	0	0	95.72%	4.28%	0.00%	0.00%	35	4.28%	2.2	255206	266231	388345	312.4	325.9	475.3	3127	2351	3522	312.4	325.9	475.3	535556.6	683.4	4256.8	655.5	7269	8.9	109	8.9	6.2	676	817	817	1
10588	10588 (2019-06-02)60sec.agd	60	0	0		6/2/2019	Sunday	7	0	0	0	0	0	748	25	0	0	96.77%	3.23%	0.00%	0.00%	25	3.23%	1.8	190628	265958	333439	246.6	344.1	431.4	3625	2336	2947	246.6	344.1	431.4	467176.9	645.8	4391.5	604.4	5684	7.4	140	7.4	0	0	773	773	1
10588	10588 (2019-06-02)60sec.agd	60	0	0		6/3/2019	Monday	1	1	1	1	45	108764	933	64	0	0	93.58%	6.42%	0.00%	0.00%	64	6.42%	3.6	260870	375643	336758	261.7	376.8	337.8	3053	2791	2789	261.7	376.8	337.8	567949.6	617.9	4087.5	569.7	10809	10.8	133	10.8	7.4	491	997	997	1
10588	10588 (2019-06-02)60sec.agd	60	0	0		6/4/2019	Tuesday	2	2	2	2	63	151053	783	87	0	0	90.00%	10.00%	0.00%	0.00%	87	10.00%	5.8	348600	403515	441402	400.7	463.8	507.4	3234	2903	3514	400.7	463.8	507.4	692229.8	854.4	4465.2	795.7	13890	16	131	16	5.5	455	870	870	1
10588	10588 (2019-06-02)60sec.agd	60	0	0		6/5/2019	Wednesday	3	0	0	0	0	0	862	6	0	0	99.31%	0.69%	0.00%	0.00%	6	0.69%	0.4	65696	131511	135410	75.7	151.5	156	1859	2108	2138	75.7	151.5	156	199867.4	241.0	3496.6	230.3	1860	2.1	72	2.1	2.1	349	868	868	1
10588	10588 (2019-06-02)60sec.agd	60	0	0		6/6/2019	Thursday	4	0	0	0	0	0	665	19	0	0	97.22%	2.78%	0.00%	0.00%	19	2.78%	1.6	144316	299931	317318	211	438.5	463.9	2105	2689	2836	211	438.5	463.9	459865.7	703.5	4045.2	672.3	5777	8.4	104	8.4	3	557	684	684	1
10589	10589 (2019-06-02)60sec.agd	60	0	0		6/3/2019	Monday	1	0	0	0	0	0	920	13	0	0	98.61%	1.39%	0.00%	0.00%	13	1.39%	0.8	245012	335171	459941	262.6	359.2	493	2452	2630	2824	262.6	359.2	493	619609.7	700.1	4012.9	664.1	8415	9	102	9	0	0	933	933	1
10589	10589 (2019-06-02)60sec.agd	60	0	0		6/4/2019	Tuesday	2	0	0	0	0	0	731	13	0	0	98.25%	1.75%	0.00%	0.00%	13	1.75%	0.9	279775	323714	617972	376	435.1	830.6	2270	1904	2973	376	435.1	830.6	751634.4	1044.8	3476.8	1010.3	8230	11.1	77	11.1	0	0	744	744	1
10589	10589 (2019-06-02)60sec.agd	60	0	0		6/6/2019	Thursday	4	0	0	0	0	0	610	13	0	0	97.91%	2.09%	0.00%	0.00%	13	2.09%	1.1	304464	262447	496079	488.7	421.3	796.3	2230	2269	2714	488.7	421.3	796.3	638491.3	1062.9	4008.1	1024.9	8128	13	70	13	0	0	623	623	1
10589	10589 (2019-06-02)60sec.agd	60	0	0		6/7/2019	Friday	5	0	0	0	0	0	786	13	0	0	98.37%	1.63%	0.00%	0.00%	13	1.63%	0.8	194701	205882	325718	243.7	257.7	407.7	3017	1986	5247	243.7	257.7	407.7	431726.9	579.0	6049.1	540.3	5899	7.4	113	7.4	1.3	140	799	799	1
10589	10589 (2019-06-02)60sec.agd	60	0	0		6/8/2019	Saturday	6	0	0	0	0	0	849	16	0	0	98.15%	1.85%	0.00%	0.00%	16	1.85%	1.1	163755	168347	297160	189.3	194.6	343.5	2890	2555	3000	189.3	194.6	343.5	378761.8	456.9	4208.6	437.9	5177	6	107	6	4.4	741	865	865	1
10590	10590 (2019-06-02)60sec.agd	60	0	0		6/2/2019	Sunday	7	0	0	0	0	0	653	11	0	0	98.34%	1.66%	0.00%	0.00%	11	1.66%	0.9	151275	234884	232608	227.8	353.7	350.3	3691	2975	2768	227.8	353.7	350.3	363539.7	578.0	4532.7	547.5	3516	5.3	91	5.3	0	0	664	664	1
10590	10590 (2019-06-02)60sec.agd	60	0	0		6/3/2019	Monday	1	0	0	0	0	0	787	5	0	0	99.37%	0.63%	0.00%	0.00%	5	0.63%	0.3	174143	492343	249362	219.9	621.6	314.9	2287	2865	1688	219.9	621.6	314.9	578713.1	751.8	3601	730.7	5771	7.3	102	7.3	0	0	792	792	1
10590	10590 (2019-06-02)60sec.agd	60	0	0		6/4/2019	Tuesday	2	0	0	0	0	0	759	8	0	0	98.96%	1.04%	0.00%	0.00%	8	1.04%	0.6	227226	473030	288091	296.3	616.7	375.6	2489	2307	2056	296.3	616.7	375.6	598653	802.5	3494.3	780.5	5685	7.4	57	7.4	0	0	767	767	1
10590	10590 (2019-06-02)60sec.agd	60	0	0		6/5/2019	Wednesday	3	0	0	0	0	0	801	6	0	0	99.26%	0.74%	0.00%	0.00%	6	0.74%	0.4	182585	525344	304601	226.3	651	377.4	1393	2284	1857	226.3	651	377.4	634117.8	804.1	2987.1	785.8	6604	8.2	80	8.2	0	0	807	807	1
10590	10590 (2019-06-02)60sec.agd	60	0	0		6/6/2019	Thursday	4	0	0	0	0	0	868	5	0	0	99.43%	0.57%	0.00%	0.00%	5	0.57%	0.3	183678	510818	196090	210.4	585.1	224.6	1968	2817	1859	210.4	585.1	224.6	577168.9	681.8	3563	661.1	6149	7	85	7	0	0	873	873	1
10590	10590 (2019-06-02)60sec.agd	60	0	0		6/7/2019	Friday	5	0	0	0	0	0	786	4	0	0	99.49%	0.51%	0.00%	0.00%	4	0.51%	0.3	207846	457458	379188	263.1	579.1	480	2058	2068	1897	263.1	579.1	480	629485	816.5	3136.5	796.8	6865	8.7	52	8.7	0	0	790	790	1
10590	10590 (2019-06-02)60sec.agd	60	0	0		6/8/2019	Saturday	6	0	0	0	0	0	687	18	0	0	97.45%	2.55%	0.00%	0.00%	18	2.55%	1.5	276792	442142	300028	392.6	627.2	425.6	2319	3087	2954	392.6	627.2	425.6	601764.2	877.8	4861.4	853.6	6333	9	93	9	0	0	705	705	1
10591	10591 (2019-06-02)60sec.agd	60	0	0		6/3/2019	Monday	1	4	4	4	45	37947	704	103	0	0	87.24%	12.76%	0.00%	0.00%	103	12.76%	6.1	259410	579526	615729	321.4	718.1	763	2319	3341	3671	321.4	718.1	763	884458.1	1125.4	4581.5	1096	7524	9.3	105	9.3	15.5	828	807	807	1
10591	10591 (2019-06-02)60sec.agd	60	0	0		6/4/2019	Tuesday	2	1	1	1	12	15271	728	102	0	0	87.71%	12.29%	0.00%	0.00%	102	12.29%	6.8	351080	648114	745624	423	780.9	898.3	2281	3094	4138	423	780.9	898.3	1048457.9	1302.1	4529.7	1263.2	9685	11.7	100	11.7	4	656	830	830	1
10591	10591 (2019-06-02)60sec.agd	60	0	0		6/5/2019	Wednesday	3	0	0	0	0	0	585	51	0	0	91.98%	8.02%	0.00%	0.00%	51	8.02%	3.6	216837	337805	498413	340.9	531.1	783.7	1773	2395	3815	340.9	531.1	783.7	639957.8	1039.5	4201	1006.2	6053	9.5	90	9.5	0	0	636	636	1
10591	10591 (2019-06-02)60sec.agd	60	0	0		6/6/2019	Thursday	4	1	1	1	11	10295	929	71	0	0	92.90%	7.10%	0.00%	0.00%	71	7.10%	4.2	289540	537669	752212	289.5	537.7	752.2	1876	2880	3366	289.5	537.7	752.2	968888.2	997.1	4286.1	968.9	8425	8.4	91	8.4	0.2	153	1000	1000	1
10591	10591 (2019-06-02)60sec.agd	60	0	0		6/7/2019	Friday	5	4	4	4	51	47287	696	111	0	0	86.25%	13.75%	0.00%	0.00%	111	13.75%	7.4	283400	585754	691287	351.2	725.8	856.6	2068	3245	3901	351.2	725.8	856.6	949368.8	1208.7	4587.4	1176.4	9004	11.2	102	11.2	0	0	807	807	1
10591	10591 (2019-06-02)60sec.agd	60	0	0		6/8/2019	Saturday	6	1	1	1	11	7033	819	63	0	0	92.86%	7.14%	0.00%	0.00%	63	7.14%	3.5	256500	489668	668677	290.8	555.2	758.1	2107	2622	3667	290.8	555.2	758.1	867580.5	1014.6	4300.9	983.7	7888	8.9	72	8.9	0	0	882	882	1
10593	10593 (2019-06-09)60sec.agd	60	0	0		6/10/2019	Monday	1	0	0	0	0	0	725	14	0	0	98.11%	1.89%	0.00%	0.00%	14	1.89%	0.9	133737	215519	174647	181	291.6	236.3	3237	4164	3551	181	291.6	236.3	307953.9	445.7	6126.9	416.7	4427	6	103	6	39.8	1446	739	739	1
10593	10593 (2019-06-09)60sec.agd	60	0	0		6/11/2019	Tuesday	2	0	0	0	0	0	816	16	0	0	98.08%	1.92%	0.00%	0.00%	16	1.92%	1.1	151974	226238	206013	182.7	271.9	247.6	2900	2341	2288	182.7	271.9	247.6	341644.7	434.7	3558	410.6	5455	6.6	104	6.6	24.8	1056	832	832	1
10593	10593 (2019-06-09)60sec.agd	60	0	0		6/12/2019	Wednesday	3	0	0	0	0	0	829	9	0	0	98.93%	1.07%	0.00%	0.00%	9	1.07%	0.6	171352	245610	215020	204.5	293.1	256.6	3015	3412	2662	204.5	293.1	256.6	368672.5	471.9	4804.6	439.9	6467	7.7	99	7.7	14.2	468	838	838	1
10593	10593 (2019-06-09)60sec.agd	60	0	0		6/13/2019	Thursday	4	0	0	0	0	0	750	5	0	0	99.34%	0.66%	0.00%	0.00%	5	0.66%	0.3	130149	231562	192619	172.4	306.7	255.1	3148	1969	2473	172.4	306.7	255.1	328118.6	461.8	3466.8	434.6	4636	6.1	108	6.1	16.9	421	755	755	1
10594	10594 (2019-06-09)60sec.agd	60	0	0		6/10/2019	Monday	1	2	2	2	34	163780	851	64	9	0	92.10%	6.93%	0.97%	0.00%	73	7.90%	4.6	329864	372911	406687	357	403.6	440.1	8562	3159	3447	357	403.6	440.1	642858.6	770.1	8877.5	695.7	10358	11.2	187	11.2	3.9	482	924	924	1
10594	10594 (2019-06-09)60sec.agd	60	0	0		6/11/2019	Tuesday	2	1	1	1	38	175197	756	96	9	1	87.70%	11.14%	1.04%	0.12%	106	12.30%	7.1	440587	518191	598968	511.1	601.1	694.9	9333	2877	3228	511.1	601.1	694.9	906312	1137.6	9772.4	1051.4	13271	15.4	186	15.4	55.6	2816	862	862	1
10594	10594 (2019-06-09)60sec.agd	60	0	0		6/12/2019	Wednesday	3	1	1	1	32	150019	699	80	7	1	88.82%	10.17%	0.89%	0.13%	88	11.18%	6.3	406127	428322	551309	516	544.2	700.5	9889	3736	4066	516	544.2	700.5	807676	1120.0	10132.3	1026.3	12352	15.7	184	15.7	29.1	3287	787	787	1
10594	10594 (2019-06-09)60sec.agd	60	0	0		6/13/2019	Thursday	4	1	1	1	34	174587	697	75	24	0	87.56%	9.42%	3.02%	0.00%	99	12.44%	7.1	465569	510212	590415	584.9	641	741.7	8162	2962	3513	584.9	641	741.7	908658.7	1228.0	8604.4	1141.5	15194	19.1	189	19.1	69.3	4531	796	796	1
10594	10594 (2019-06-09)60sec.agd	60	0	0		6/14/2019	Friday	5	1	1	1	35	174090	776	90	10	0	88.58%	10.27%	1.14%	0.00%	100	11.42%	6.3	457575	514848	566530	522.3	587.7	646.7	9473	3057	3037	522.3	587.7	646.7	891851.8	1104.5	9581.4	1018.1	14317	16.3	187	16.3	33.1	2208	876	876	1
10602	10602 (2019-10-06)60sec.agd	60	0	0		10/7/2019	Monday	1	0	0	0	0	0	834	47	1	0	94.56%	5.33%	0.11%	0.00%	48	5.44%	3.2	264292	266988	467073	299.7	302.7	529.6	5090	3903	4889	299.7	302.7	529.6	599408.1	711.8	8065	679.6	5826	6.6	102	6.6	35.1	2237	882	882	1
10602	10602 (2019-10-06)60sec.agd	60	0	0		10/8/2019	Tuesday	2	1	1	1	14	41542	703	34	5	0	94.74%	4.58%	0.67%	0.00%	39	5.26%	2.8	183888	223355	306760	247.8	301	413.4	3933	3610	4276	247.8	301	413.4	421668.1	589.6	6516.5	568.3	5060	6.8	105	6.8	12.2	788	742	742	1
10602	10602 (2019-10-06)60sec.agd	60	0	0		10/9/2019	Wednesday	3	0	0	0	0	0	755	41	0	0	94.85%	5.15%	0.00%	0.00%	41	5.15%	2.7	152367	236458	371752	191.4	297.1	467	2756	3084	3847	191.4	297.1	467	466184.1	603.1	4942	585.7	4651	5.8	83	5.8	58.3	3405	796	796	1
10603	10603 (2019-10-06)60sec.agd	60	0	0		10/7/2019	Monday	1	0	0	0	0	0	820	26	0	0	96.93%	3.07%	0.00%	0.00%	26	3.07%	1.7	337224	360787	380369	398.6	426.5	449.6	4745	2929	2509	398.6	426.5	449.6	623352.1	788.5	5597.4	736.8	13510	16	147	16	7.6	1004	846	846	1
10603	10603 (2019-10-06)60sec.agd	60	0	0		10/8/2019	Tuesday	2	0	0	0	0	0	783	25	0	0	96.91%	3.09%	0.00%	0.00%	25	3.09%	1.8	341791	383532	439575	423	474.7	544	4548	2933	3458	423	474.7	544	676124.3	882.7	5522.1	836.8	14136	17.5	142	17.5	13.7	1603	808	808	1
10603	10603 (2019-10-06)60sec.agd	60	0	0		10/9/2019	Wednesday	3	0	0	0	0	0	683	31	0	0	95.66%	4.34%	0.00%	0.00%	31	4.34%	2.2	329417	349984	395534	461.4	490.2	554	4584	2788	2310	461.4	490.2	554	622456	928.1	5398	871.8	13321	18.7	131	18.7	34.5	1315	714	714	1
10603	10603 (2019-10-06)60sec.agd	60	0	0		10/10/2019	Thursday	4	0	0	0	0	0	647	22	0	0	96.71%	3.29%	0.00%	0.00%	22	3.29%	1.8	291283	296784	438038	435.4	443.6	654.8	4221	2658	2519	435.4	443.6	654.8	603989.9	941.2	5172.6	902.8	12474	18.6	134	18.6	20.5	1601	669	669	1
10603	10603 (2019-10-06)60sec.agd	60	0	0		10/11/2019	Friday	5	0	0	0	0	0	617	37	0	0	94.34%	5.66%	0.00%	0.00%	37	5.66%	3.1	343311	356346	499652	524.9	544.9	764	4572	2810	2609	524.9	544.9	764	703204.8	1148.5	5456.5	1075.2	13325	20.4	126	20.4	31.1	4161	654	654	1
10603	10603 (2019-10-06)60sec.agd	60	0	0		10/12/2019	Saturday	6	0	0	0	0	0	831	22	0	0	97.42%	2.58%	0.00%	0.00%	22	2.58%	1.5	184403	177131	201730	216.2	207.7	236.5	3837	2587	2849	216.2	207.7	236.5	325691.3	401.1	5019.3	381.8	5071	5.9	114	5.9	14.7	694	853	853	1
10604	10604 (2019-11-03)60sec.agd	60	0	0		11/4/2019	Monday	1	0	0	0	0	0	644	52	1	0	92.40%	7.46%	0.14%	0.00%	53	7.60%	4.4	249996	401673	428712	358.7	576.3	615.1	4968	2944	2779	358.7	576.3	615.1	638461.6	962.1	6251.5	916	6074	8.7	120	8.7	0.1	56	697	697	1
10604	10604 (2019-11-03)60sec.agd	60	0	0		11/5/2019	Tuesday	2	0	0	0	0	0	613	18	0	0	97.15%	2.85%	0.00%	0.00%	18	2.85%	1.6	154191	287727	246749	244.4	456	391	2603	3110	2085	244.4	456	391	409202.6	678.5	4157.7	648.5	4142	6.6	73	6.6	3.6	291	631	631	1
10604	10604 (2019-11-03)60sec.agd	60	0	0		11/6/2019	Wednesday	3	2	2	2	23	34864	656	100	0	0	86.77%	13.23%	0.00%	0.00%	100	13.23%	7.7	418447	538866	503355	553.5	712.8	665.8	4580	3545	3606	553.5	712.8	665.8	847844.7	1182.5	6005.9	1121.5	9247	12.2	133	12.2	0.1	33	756	756	1
10604	10604 (2019-11-03)60sec.agd	60	0	0		11/7/2019	Thursday	4	2	2	2	24	45751	635	94	1	0	86.99%	12.88%	0.14%	0.00%	95	13.01%	7.3	372157	363141	518651	509.8	497.5	710.5	5549	2892	3570	509.8	497.5	710.5	734418.9	1078.4	6470.5	1006.1	10565	14.5	128	14.5	0	0	730	730	1
10604	10604 (2019-11-03)60sec.agd	60	0	0		11/8/2019	Friday	5	0	0	0	0	0	725	20	0	0	97.32%	2.68%	0.00%	0.00%	20	2.68%	1.4	190738	314470	227964	256	422.1	306	3855	3057	2158	256	422.1	306	432712.3	611.2	4692.9	580.8	5879	7.9	121	7.9	0.5	56	745	745	1
10605	10605 (2019-11-03)60sec.agd	60	0	0		11/5/2019	Tuesday	2	0	0	0	0	0	857	5	0	0	99.42%	0.58%	0.00%	0.00%	5	0.58%	0.3	129408	228006	208225	150.1	264.5	241.6	2225	2837	2765	150.1	264.5	241.6	334799.7	410.6	4543.6	388.4	4128	4.8	67	4.8	6.2	782	862	862	1
10605	10605 (2019-11-03)60sec.agd	60	0	0		11/6/2019	Wednesday	3	0	0	0	0	0	711	7	0	0	99.03%	0.97%	0.00%	0.00%	7	0.97%	0.5	195690	170688	239490	272.5	237.7	333.6	2171	2250	2599	272.5	237.7	333.6	353248.4	526.8	3982.6	492	7464	10.4	115	10.4	22	1271	718	718	1
10605	10605 (2019-11-03)60sec.agd	60	0	0		11/7/2019	Thursday	4	0	0	0	0	0	795	3	0	0	99.62%	0.38%	0.00%	0.00%	3	0.38%	0.2	196722	207387	189702	246.5	259.9	237.7	2775	2530	2667	246.5	259.9	237.7	343068.2	455.9	4139.9	429.9	5182	6.5	122	6.5	1.5	267	798	798	1
10606	10606 (2019-08-18)60sec.agd	60	0	0		8/19/2019	Monday	1	1	1	1	14	37623	894	60	0	0	93.71%	6.29%	0.00%	0.00%	60	6.29%	3.5	296012	411901	403976	310.3	431.8	423.5	3666	2581	2937	310.3	431.8	423.5	648445.9	708.1	4666.4	679.7	8849	9.3	100	9.3	3	547	954	954	1
10606	10606 (2019-08-18)60sec.agd	60	0	0		8/20/2019	Tuesday	2	0	0	0	0	0	734	45	0	0	94.22%	5.78%	0.00%	0.00%	45	5.78%	3	292133	246188	271938	375	316	349.1	3020	2505	2737	375	316	349.1	468935.5	621.6	4413.9	602	4748	6.1	97	6.1	0.6	150	779	779	1
10606	10606 (2019-08-18)60sec.agd	60	0	0		8/21/2019	Wednesday	3	2	2	2	23	51834	866	65	0	0	93.02%	6.98%	0.00%	0.00%	65	6.98%	3.8	452364	309156	291490	485.9	332.1	313.1	2995	2437	3365	485.9	332.1	313.1	620626.3	695.8	4696.1	666.6	6764	7.3	80	7.3	1	303	931	931	1
10606	10606 (2019-08-18)60sec.agd	60	0	0		8/22/2019	Thursday	4	0	0	0	0	0	932	25	0	0	97.39%	2.61%	0.00%	0.00%	25	2.61%	1.5	230818	279039	257618	241.2	291.6	269.2	2820	2783	2702	241.2	291.6	269.2	444417.3	490.4	4192.4	464.4	5685	5.9	108	5.9	0.3	80	957	957	1
10606	10606 (2019-08-18)60sec.agd	60	0	0		8/23/2019	Friday	5	0	0	0	0	0	789	64	0	0	92.50%	7.50%	0.00%	0.00%	64	7.50%	4.3	412046	290474	289741	483.1	340.5	339.7	3618	2633	2658	483.1	340.5	339.7	581469.6	703.1	4943.5	681.7	6563	7.7	113	7.7	0	0	853	853	1
10606	10606 (2019-08-18)60sec.agd	60	0	0		8/24/2019	Saturday	6	0	0	0	0	0	708	16	0	0	97.79%	2.21%	0.00%	0.00%	16	2.21%	1.2	165819	265310	167661	229	366.5	231.6	2646	2650	2237	229	366.5	231.6	354958.5	513.9	3766.5	490.3	4880	6.7	111	6.7	1	145	724	724	1
10610	10610 (2019-05-19)60sec.agd	60	0	0		5/19/2019	Sunday	7	0	0	0	0	0	610	49	0	0	92.56%	7.44%	0.00%	0.00%	49	7.44%	4.1	249975	169438	497469	379.3	257.1	754.9	3705	2447	3920	379.3	257.1	754.9	581955.4	916.5	4879.7	883.1	5242	8	65	8	0.8	107	659	659	1
10610	10610 (2019-05-19)60sec.agd	60	0	0		5/20/2019	Monday	1	3	3	3	32	48781	952	104	0	0	90.15%	9.85%	0.00%	0.00%	104	9.85%	5.8	311676	264389	672560	295.1	250.4	636.9	3716	2238	4941	295.1	250.4	636.9	787007.3	777.5	5648.4	745.3	7535	7.1	73	7.1	0.3	111	1056	1056	1
10610	10610 (2019-05-19)60sec.agd	60	0	0		5/21/2019	Tuesday	2	1	1	1	12	25779	1102	88	0	0	92.61%	7.39%	0.00%	0.00%	88	7.39%	4.2	414560	325515	633018	348.4	273.5	531.9	4714	2564	4419	348.4	273.5	531.9	823730.4	732.6	5724.7	692.2	9805	8.2	92	8.2	0	0	1190	1190	1
10610	10610 (2019-05-19)60sec.agd	60	0	0		5/22/2019	Wednesday	3	5	5	5	60	98416	1109	162	0	0	87.25%	12.75%	0.00%	0.00%	162	12.75%	6.8	486765	416941	1015324	383	328	798.8	4352	2928	4353	383	328	798.8	1200692.6	1004.7	5587.4	944.7	14710	11.6	113	11.6	4.7	1553	1271	1271	1
10610	10610 (2019-05-19)60sec.agd	60	0	0		5/23/2019	Thursday	4	0	0	0	0	0	878	39	1	0	95.64%	4.25%	0.11%	0.00%	40	4.36%	2.5	303824	206790	354684	331	225.3	386.4	4003	2584	4963	331	225.3	386.4	510756.2	587.8	6239.3	556.4	6818	7.4	93	7.4	0.8	57	918	918	1
10610	10610 (2019-05-19)60sec.agd	60	0	0		5/24/2019	Friday	5	0	0	0	0	0	935	30	0	0	96.89%	3.11%	0.00%	0.00%	30	3.11%	1.7	246614	202050	332140	255.6	209.4	344.2	3087	3305	3834	255.6	209.4	344.2	460390.8	505.8	5304.9	477.1	4842	5	86	5	0	24	965	965	1
10610	10610 (2019-05-19)60sec.agd	60	0	0		5/25/2019	Saturday	6	0	0	0	0	0	695	71	0	0	90.73%	9.27%	0.00%	0.00%	71	9.27%	4.7	242498	321955	557187	316.6	420.3	727.4	2865	3071	4484	316.6	420.3	727.4	687690.1	937.6	5569.3	897.8	6196	8.1	91	8.1	5.6	969	766	766	1
10612	10612 (2019-05-19)60sec.agd	60	0	0		5/19/2019	Sunday	7	4	4	4	48	68700	596	110	2	0	84.18%	15.54%	0.28%	0.00%	112	15.82%	8.6	309710	322156	703488	437.4	455	993.6	3066	4224	4780	437.4	455	993.6	833426.7	1214.4	6368.5	1177.2	6922	9.8	77	9.8	1.2	139	708	708	1
10612	10612 (2019-05-19)60sec.agd	60	0	0		5/20/2019	Monday	1	3	3	3	45	140725	842	140	1	0	85.66%	14.24%	0.10%	0.00%	141	14.34%	8.3	588542	418187	708813	598.7	425.4	721.1	4881	3195	4116	598.7	425.4	721.1	1011769.7	1065.4	6512.1	1029.3	11809	12	120	12	5.5	370	983	983	1
10612	10612 (2019-05-19)60sec.agd	60	0	0		5/21/2019	Tuesday	2	7	7	7	84	186561	656	187	2	0	77.63%	22.13%	0.24%	0.00%	189	22.37%	12.6	491961	596417	858086	582.2	705.8	1015.5	4721	4085	5535	582.2	705.8	1015.5	1155011	1446.7	7561.5	1366.9	15575	18.4	122	18.4	2.6	174	845	845	1
10612	10612 (2019-05-19)60sec.agd	60	0	0		5/22/2019	Wednesday	3	3	3	3	33	57859	1041	116	0	0	89.97%	10.03%	0.00%	0.00%	116	10.03%	5.8	382350	664907	594510	330.5	574.7	513.8	2811	3235	3180	330.5	574.7	513.8	970430.3	868.7	5052.1	838.7	13693	11.8	117	11.8	0.2	175	1157	1157	1
10612	10612 (2019-05-19)60sec.agd	60	0	0		5/23/2019	Thursday	4	2	2	2	27	91203	822	130	0	0	86.34%	13.66%	0.00%	0.00%	130	13.66%	7.6	387378	615042	632256	406.9	646.1	664.1	4839	3245	4021	406.9	646.1	664.1	963372.2	1084.1	5946.7	1011.9	11648	12.2	129	12.2	1.6	288	952	952	1
10612	10612 (2019-05-19)60sec.agd	60	0	0		5/24/2019	Friday	5	2	2	2	30	58853	718	99	0	0	87.88%	12.12%	0.00%	0.00%	99	12.12%	6.6	323963	557304	505723	396.5	682.1	619	3794	2654	3975	396.5	682.1	619	819326.3	1045.0	5915.7	1002.8	12222	15	117	15	1.2	400	817	817	1
10612	10612 (2019-05-19)60sec.agd	60	0	0		5/25/2019	Saturday	6	2	2	2	23	66838	692	74	0	0	90.34%	9.66%	0.00%	0.00%	74	9.66%	4.9	252296	361783	464121	329.4	472.3	605.9	4886	3531	3203	329.4	472.3	605.9	640272.2	898.7	5451.5	835.9	9080	11.9	129	11.9	1.7	287	766	766	1
10614	10614 (2019-05-19)60sec.agd	60	0	0		5/20/2019	Monday	1	2	2	2	40	135146	571	44	10	1	91.21%	7.03%	1.60%	0.16%	55	8.79%	4.2	244817	228032	328659	391.1	364.3	525	7754	5193	4196	391.1	364.3	525	468989	806.6	9877.1	749.2	7327	11.7	147	11.7	22	3210	626	626	1
10614	10614 (2019-05-19)60sec.agd	60	0	0		5/21/2019	Tuesday	2	0	0	0	0	0	682	27	1	0	96.06%	3.80%	0.14%	0.00%	28	3.94%	1.9	145466	192975	283347	204.9	271.8	399.1	6506	3241	3260	204.9	271.8	399.1	372404.7	563.6	7403.2	524.5	3461	4.9	105	4.9	0.3	141	710	710	1
10614	10614 (2019-05-19)60sec.agd	60	0	0		5/22/2019	Wednesday	3	1	1	1	10	24410	612	38	2	0	93.87%	5.83%	0.31%	0.00%	40	6.13%	2.9	189711	244826	395702	291	375.5	606.9	4922	2856	4859	291	375.5	606.9	502503.8	804.0	6971.4	770.7	4664	7.2	111	7.2	4.8	939	652	652	1
10614	10614 (2019-05-19)60sec.agd	60	0	0		5/23/2019	Thursday	4	1	1	1	12	12780	622	27	0	0	95.84%	4.16%	0.00%	0.00%	27	4.16%	1.9	145472	183920	291270	224.1	283.4	448.8	3115	2184	5663	224.1	283.4	448.8	373934.3	614.7	6045.8	576.2	4008	6.2	97	6.2	0	0	649	649	1
10614	10614 (2019-05-19)60sec.agd	60	0	0		5/24/2019	Friday	5	2	2	2	62	303076	652	44	33	0	89.44%	6.04%	4.53%	0.00%	77	10.56%	5.9	437363	269583	411945	599.9	369.8	565.1	7666	3241	3885	599.9	369.8	565.1	658528.7	1006.6	8148.9	903.3	8900	12.2	118	12.2	4.2	817	729	729	1
10614	10614 (2019-05-19)60sec.agd	60	0	0		5/25/2019	Saturday	6	0	0	0	0	0	694	26	0	0	96.39%	3.61%	0.00%	0.00%	26	3.61%	2	166814	218305	352316	231.7	303.2	489.3	3881	2639	4765	231.7	303.2	489.3	446778	662.1	5174	620.5	5110	7.1	106	7.1	5.3	346	720	720	1
10615	10615 (2019-05-19)60sec.agd	60	0	0		5/20/2019	Monday	1	0	0	0	0	0	601	2	0	0	99.67%	0.33%	0.00%	0.00%	2	0.33%	0.2	47710	112585	187457	79.1	186.7	310.9	2032	2577	3084	79.1	186.7	310.9	223811.9	390.3	4503.4	371.2	1633	2.7	79	2.7	21.1	872	603	603	1
10615	10615 (2019-05-19)60sec.agd	60	0	0		5/21/2019	Tuesday	2	0	0	0	0	0	591	15	0	0	97.52%	2.48%	0.00%	0.00%	15	2.48%	1.4	144521	201920	271101	238.5	333.2	447.4	3460	1922	2369	238.5	333.2	447.4	367632.6	660.7	3918.1	606.7	6455	10.7	135	10.7	0.3	59	606	606	1
10615	10615 (2019-05-19)60sec.agd	60	0	0		5/22/2019	Wednesday	3	0	0	0	0	0	740	14	0	0	98.14%	1.86%	0.00%	0.00%	14	1.86%	1	175033	171703	244452	232.1	227.7	324.2	4412	2746	2205	232.1	227.7	324.2	346230.1	492.1	5324.4	459.2	5857	7.8	152	7.8	1.4	193	754	754	1
10615	10615 (2019-05-19)60sec.agd	60	0	0		5/23/2019	Thursday	4	0	0	0	0	0	903	27	0	0	97.10%	2.90%	0.00%	0.00%	27	2.90%	1.7	195063	236640	334769	209.7	254.5	360	3493	2142	3070	209.7	254.5	360	454002.6	526.2	3955.4	488.2	6583	7.1	124	7.1	0	27	930	930	1
10615	10615 (2019-05-19)60sec.agd	60	0	0		5/24/2019	Friday	5	0	0	0	0	0	694	21	0	0	97.06%	2.94%	0.00%	0.00%	21	2.94%	1.6	188602	191923	277745	263.8	268.4	388.5	3510	2737	3998	263.8	268.4	388.5	386713.6	586.9	4620.6	540.9	6940	9.7	112	9.7	72.9	1213	715	715	1
10616	10616 (2019-05-19)60sec.agd	60	0	0		5/21/2019	Tuesday	2	0	0	0	0	0	901	53	0	0	94.44%	5.56%	0.00%	0.00%	53	5.56%	3.1	332856	501908	588977	348.9	526.1	617.4	4399	2461	3316	348.9	526.1	617.4	842376.8	928.7	4851.7	883	10553	11.1	102	11.1	1.4	228	954	954	1
10616	10616 (2019-05-19)60sec.agd	60	0	0		5/22/2019	Wednesday	3	1	1	1	10	14218	728	41	0	0	94.67%	5.33%	0.00%	0.00%	41	5.33%	2.7	291246	406170	527110	378.7	528.2	685.4	4033	3999	4018	378.7	528.2	685.4	726390.6	995.2	5786.2	944.6	8706	11.3	93	11.3	0.8	320	769	769	1
10616	10616 (2019-05-19)60sec.agd	60	0	0		5/23/2019	Thursday	4	0	0	0	0	0	1090	55	0	0	95.20%	4.80%	0.00%	0.00%	55	4.80%	2.8	374491	586220	819207	327.1	512	715.5	4813	3555	4408	327.1	512	715.5	1074708.1	977.1	6144.5	938.6	11461	10	100	10	1.5	164	1145	1145	1
10616	10616 (2019-05-19)60sec.agd	60	0	0		5/24/2019	Friday	5	0	0	0	0	0	834	61	0	0	93.18%	6.82%	0.00%	0.00%	61	6.82%	4.1	363714	414929	643562	406.4	463.6	719.1	3828	2242	3979	406.4	463.6	719.1	847718.1	988.0	5672	947.2	10148	11.3	94	11.3	1.6	229	895	895	1
10620	10620 (2019-05-19)60sec.agd	60	0	0		5/20/2019	Monday	1	1	1	1	20	27434	887	64	3	0	92.98%	6.71%	0.31%	0.00%	67	7.02%	3.9	360870	306339	435349	378.3	321.1	456.3	4308	8686	4510	378.3	321.1	456.3	643117	730.2	9592.8	674.1	8118	8.5	127	8.5	11.6	1191	954	954	1
10620	10620 (2019-05-19)60sec.agd	60	0	0		5/21/2019	Tuesday	2	0	0	0	0	0	829	36	0	0	95.84%	4.16%	0.00%	0.00%	36	4.16%	2.3	268403	221833	234283	310.3	256.5	270.8	4987	2431	3279	310.3	256.5	270.8	419688.7	529.8	5307.2	485.2	6016	7	120	7	8.2	625	865	865	1
10620	10620 (2019-05-19)60sec.agd	60	0	0		5/22/2019	Wednesday	3	2	2	2	40	100728	739	69	1	0	91.35%	8.53%	0.12%	0.00%	70	8.65%	5	282857	307779	397163	349.6	380.4	490.9	4217	3741	4747	349.6	380.4	490.9	576606	752.0	6744.7	712.7	8927	11	133	11	0.2	70	809	809	1
10620	10620 (2019-05-19)60sec.agd	60	0	0		5/24/2019	Friday	5	2	2	2	30	65458	774	65	0	0	92.25%	7.75%	0.00%	0.00%	65	7.75%	4.3	282689	361829	353689	336.9	431.3	421.6	4226	3134	4307	336.9	431.3	421.6	579594	733.8	5933.9	690.8	8607	10.3	153	10.3	17.8	1860	839	839	1
10620	10620 (2019-05-19)60sec.agd	60	0	0		5/25/2019	Saturday	6	0	0	0	0	0	863	10	0	0	98.85%	1.15%	0.00%	0.00%	10	1.15%	0.6	163270	164049	223925	187	187.9	256.5	3552	2254	2229	187	187.9	256.5	322042.8	405.5	4618.4	368.9	3564	4.1	84	4.1	2	386	873	873	1
10621	10621 (2019-05-19)60sec.agd	60	0	0		5/20/2019	Monday	1	0	0	0	0	0	961	30	0	0	96.97%	3.03%	0.00%	0.00%	30	3.03%	1.7	295128	370171	323570	297.8	373.5	326.5	4987	3215	2439	297.8	373.5	326.5	573432.3	615.1	5711.1	578.6	8326	8.4	99	8.4	30.6	3281	991	991	1
10621	10621 (2019-05-19)60sec.agd	60	0	0		5/21/2019	Tuesday	2	0	0	0	0	0	651	26	0	0	96.16%	3.84%	0.00%	0.00%	26	3.84%	1.6	210371	266058	244008	310.7	393	360.4	5144	2673	2533	310.7	393	360.4	417831	673.1	5885.5	617.2	6044	8.9	106	8.9	6.5	437	677	677	1
10621	10621 (2019-05-19)60sec.agd	60	0	0		5/22/2019	Wednesday	3	1	1	1	28	79389	727	61	3	0	91.91%	7.71%	0.38%	0.00%	64	8.09%	4.3	346632	388038	451458	438.2	490.6	570.7	5995	2842	4500	438.2	490.6	570.7	688869.8	914.1	7774.2	870.9	9685	12.2	149	12.2	81.1	1688	791	791	1
10621	10621 (2019-05-19)60sec.agd	60	0	0		5/24/2019	Friday	5	1	1	1	12	37626	819	51	3	0	93.81%	5.84%	0.34%	0.00%	54	6.19%	3.4	322209	353328	337063	369.1	404.7	386.1	6246	3838	2387	369.1	404.7	386.1	585039.1	714.9	7074.9	670.1	9189	10.5	142	10.5	5.3	911	873	873	1
10621	10621 (2019-05-19)60sec.agd	60	0	0		5/25/2019	Saturday	6	0	0	0	0	0	637	18	0	0	97.25%	2.75%	0.00%	0.00%	18	2.75%	1.3	167086	251788	246100	255.1	384.4	375.7	3934	2270	2082	255.1	384.4	375.7	389718	628.0	4604	595	4964	7.6	93	7.6	6.9	781	655	655	1
10622	10622 (2019-05-19)60sec.agd	60	0	0		5/20/2019	Monday	1	3	3	3	66	183779	567	72	13	1	86.83%	11.03%	1.99%	0.15%	86	13.17%	6.6	335925	301310	456431	514.4	461.4	699	9983	5412	7034	514.4	461.4	699	641843.1	1015.3	11984.4	982.9	8960	13.7	129	13.7	9.9	555	653	653	1
10622	10622 (2019-05-19)60sec.agd	60	0	0		5/21/2019	Tuesday	2	0	0	0	0	0	825	16	0	0	98.10%	1.90%	0.00%	0.00%	16	1.90%	1.1	160766	239354	343407	191.2	284.6	408.3	3143	2039	2133	191.2	284.6	408.3	448402.1	552.4	4158.2	533.2	5349	6.4	116	6.4	4.9	1265	841	841	1
10622	10622 (2019-05-19)60sec.agd	60	0	0		5/22/2019	Wednesday	3	1	1	1	30	81421	763	67	0	0	91.93%	8.07%	0.00%	0.00%	67	8.07%	4.5	298665	364894	479761	359.8	439.6	578	3661	3176	4398	359.8	439.6	578	672695.3	840.6	6058.1	810.5	8045	9.7	124	9.7	162.4	4530	830	830	1
10622	10622 (2019-05-19)60sec.agd	60	0	0		5/23/2019	Thursday	4	2	2	2	26	66902	710	58	5	1	91.73%	7.49%	0.65%	0.13%	64	8.27%	4.6	324572	351727	481476	419.3	454.4	622.1	7188	5085	6678	419.3	454.4	622.1	678880	922.0	9778.2	877.1	7232	9.3	105	9.3	8.7	1055	774	774	1
10622	10622 (2019-05-19)60sec.agd	60	0	0		5/24/2019	Friday	5	0	0	0	0	0	842	30	0	0	96.56%	3.44%	0.00%	0.00%	30	3.44%	1.9	209471	264810	428366	240.2	303.7	491.2	3229	2288	4275	240.2	303.7	491.2	545435.5	646.1	5359.9	625.5	5799	6.7	107	6.7	67.9	4116	872	872	1
10623	10623 (2019-05-19)60sec.agd	60	0	0		5/20/2019	Monday	1	0	0	0	0	0	732	84	0	0	89.71%	10.29%	0.00%	0.00%	84	10.29%	5.3	341106	470281	509541	418	576.3	624.4	2798	3661	4110	418	576.3	624.4	772754.5	984.6	4848.8	947	8227	10.1	121	10.1	0	0	816	816	1
10623	10623 (2019-05-19)60sec.agd	60	0	0		5/21/2019	Tuesday	2	0	0	0	0	0	828	47	0	0	94.63%	5.37%	0.00%	0.00%	47	5.37%	3.1	278545	482641	446898	318.3	551.6	510.7	3128	3275	4278	318.3	551.6	510.7	714316.1	850.9	4328.4	816.4	7679	8.8	117	8.8	0	0	875	875	1
10623	10623 (2019-05-19)60sec.agd	60	0	0		5/22/2019	Wednesday	3	0	0	0	0	0	813	29	0	0	96.56%	3.44%	0.00%	0.00%	29	3.44%	1.9	216028	466804	282414	256.6	554.4	335.4	2602	2842	3228	256.6	554.4	335.4	586797.9	724.1	4863.9	696.9	6256	7.4	99	7.4	0	29	842	842	1
10623	10623 (2019-05-19)60sec.agd	60	0	0		5/23/2019	Thursday	4	1	1	1	19	24345	806	61	0	0	92.96%	7.04%	0.00%	0.00%	61	7.04%	4.1	229824	397277	377491	265.1	458.2	435.4	2320	2958	2922	265.1	458.2	435.4	594262.2	709.1	4554	685.4	6104	7	94	7	0	0	867	867	1
10623	10623 (2019-05-19)60sec.agd	60	0	0		5/24/2019	Friday	5	0	0	0	0	0	685	50	0	0	93.20%	6.80%	0.00%	0.00%	50	6.80%	3.8	349378	484534	361826	475.3	659.2	492.3	3170	3372	2648	475.3	659.2	492.3	698395.5	984.0	4560.2	950.2	8013	10.9	123	10.9	0	31	735	735	1
10623	10623 (2019-05-19)60sec.agd	60	0	0		5/25/2019	Saturday	6	4	4	4	61	127235	828	105	0	0	88.75%	11.25%	0.00%	0.00%	105	11.25%	6.2	386632	545252	419204	414.4	584.4	449.3	3704	3530	2168	414.4	584.4	449.3	788996.9	878.7	5467.2	845.7	14318	15.3	123	15.3	0.8	508	933	933	1
10624	10624 (2019-05-19)60sec.agd	60	0	0		5/20/2019	Monday	1	0	0	0	0	0	606	13	1	0	97.74%	2.10%	0.16%	0.00%	14	2.26%	1.2	113099	187097	195785	182.4	301.8	315.8	3025	3620	4315	182.4	301.8	315.8	293476.5	500.0	6373.5	473.3	3788	6.1	97	6.1	7.5	386	620	620	1
10624	10624 (2019-05-19)60sec.agd	60	0	0		5/21/2019	Tuesday	2	0	0	0	0	0	817	15	0	0	98.20%	1.80%	0.00%	0.00%	15	1.80%	1	190813	323400	368491	229.3	388.7	442.9	3029	3159	3460	229.3	388.7	442.9	526101.5	671.0	5214	632.3	6278	7.5	108	7.5	5.2	615	832	832	1
10624	10624 (2019-05-19)60sec.agd	60	0	0		5/22/2019	Wednesday	3	0	0	0	0	0	837	19	0	0	97.78%	2.22%	0.00%	0.00%	19	2.22%	1.2	263182	363353	311188	307.5	424.5	363.5	3073	3014	2124	307.5	424.5	363.5	546011.1	672.7	4695	637.9	9162	10.7	103	10.7	8.3	790	856	856	1
10624	10624 (2019-05-19)60sec.agd	60	0	0		5/23/2019	Thursday	4	0	0	0	0	0	648	6	0	0	99.08%	0.92%	0.00%	0.00%	6	0.92%	0.5	135376	200503	222172	207	306.6	339.7	3481	2017	1952	207	306.6	339.7	328463.9	533.6	3978.8	502.2	4101	6.3	105	6.3	0	0	654	654	1
10624	10624 (2019-05-19)60sec.agd	60	0	0		5/24/2019	Friday	5	0	0	0	0	0	898	20	0	0	97.82%	2.18%	0.00%	0.00%	20	2.18%	1.3	245122	368495	486645	267	401.4	530.1	3301	2779	2884	267	401.4	530.1	657796.9	758.4	3912.2	716.6	8331	9.1	106	9.1	21.7	580	918	918	1
10624	10624 (2019-05-19)60sec.agd	60	0	0		5/25/2019	Saturday	6	0	0	0	0	0	690	10	0	0	98.57%	1.43%	0.00%	0.00%	10	1.43%	0.8	114983	151796	169799	164.3	216.9	242.6	4884	3463	2357	164.3	216.9	242.6	255136.9	399.0	5227	364.5	3752	5.4	115	5.4	3.1	290	700	700	1
10625	10625 (2019-05-19)60sec.agd	60	0	0		5/20/2019	Monday	1	0	0	0	0	0	740	9	0	0	98.80%	1.20%	0.00%	0.00%	9	1.20%	0.6	125547	155689	238475	167.6	207.9	318.4	2657	2210	2362	167.6	207.9	318.4	311241.8	444.7	3721.4	415.5	4444	5.9	105	5.9	0.2	91	749	749	1
10625	10625 (2019-05-19)60sec.agd	60	0	0		5/21/2019	Tuesday	2	0	0	0	0	0	675	15	0	0	97.83%	2.17%	0.00%	0.00%	15	2.17%	1.2	119094	174568	321559	172.6	253	466	2662	2117	2783	172.6	253	466	384782.5	589.2	3606.8	557.7	3737	5.4	99	5.4	0	0	690	690	1
10625	10625 (2019-05-19)60sec.agd	60	0	0		5/22/2019	Wednesday	3	0	0	0	0	0	775	11	2	0	98.35%	1.40%	0.25%	0.00%	13	1.65%	0.9	119882	223521	294272	152.1	283.7	373.4	4207	4519	6755	152.1	283.7	373.4	388496.3	521.3	8630.4	493	3233	4.1	69	4.1	11.2	1080	788	788	1
10625	10625 (2019-05-19)60sec.agd	60	0	0		5/23/2019	Thursday	4	1	1	1	10	25768	813	35	0	0	95.87%	4.13%	0.00%	0.00%	35	4.13%	2.3	387693	249591	483031	457.2	294.3	569.6	4939	1934	3002	457.2	294.3	569.6	667772.8	843.9	5808.9	787.5	7881	9.3	108	9.3	0	0	848	848	1
10625	10625 (2019-05-19)60sec.agd	60	0	0		5/24/2019	Friday	5	0	0	0	0	0	635	55	0	0	92.03%	7.97%	0.00%	0.00%	55	7.97%	4.2	466352	287097	350883	675.9	416.1	508.5	4184	2317	2517	675.9	416.1	508.5	650405.8	998.6	4596.1	942.6	7611	11	103	11	6.1	1715	690	690	1
10625	10625 (2019-05-19)60sec.agd	60	0	0		5/25/2019	Saturday	6	1	1	1	13	23512	893	52	2	0	94.30%	5.49%	0.21%	0.00%	54	5.70%	3.4	348686	327437	448052	368.2	345.8	473.1	9186	2731	2942	368.2	345.8	473.1	655398.7	750.3	9623.6	692.1	7639	8.1	115	8.1	6.6	507	947	947	1
10626	10626 (2019-05-26)60sec.agd	60	0	0		5/27/2019	Monday	1	2	2	2	26	51092	557	48	1	0	91.91%	7.92%	0.17%	0.00%	49	8.09%	3.8	175387	235886	430662	289.4	389.3	710.7	6154	3552	5000	289.4	389.3	710.7	521414	909.6	8688.4	860.4	7315	12.1	119	12.1	61.1	2095	606	606	1
10626	10626 (2019-05-26)60sec.agd	60	0	0		5/28/2019	Tuesday	2	1	1	1	31	58234	688	46	0	0	93.73%	6.27%	0.00%	0.00%	46	6.27%	3.1	163091	236777	448694	222.2	322.6	611.3	2576	2488	3663	222.2	322.6	611.3	532905.6	759.5	4503.2	726	6840	9.3	113	9.3	20.6	706	734	734	1
10626	10626 (2019-05-26)60sec.agd	60	0	0		5/29/2019	Wednesday	3	2	2	2	27	47610	784	46	0	0	94.46%	5.54%	0.00%	0.00%	46	5.54%	2.9	173915	240095	431551	209.5	289.3	519.9	2875	2060	3144	209.5	289.3	519.9	523572.6	666.6	4418.9	630.8	7214	8.7	112	8.7	30.2	1565	830	830	1
10626	10626 (2019-05-26)60sec.agd	60	0	0		5/31/2019	Friday	5	2	2	2	39	67422	648	50	0	0	92.84%	7.16%	0.00%	0.00%	50	7.16%	3.8	156945	211582	361298	224.8	303.1	517.6	2135	2027	3009	224.8	303.1	517.6	447140.8	664.6	3896.5	640.6	6758	9.7	115	9.7	28.5	2207	698	698	1
10627	10627 (2019-05-26)60sec.agd	60	0	0		5/26/2019	Sunday	7	0	0	0	0	0	728	15	0	0	97.98%	2.02%	0.00%	0.00%	15	2.02%	1.2	186031	145375	307132	250.4	195.7	413.4	2773	3038	3082	250.4	195.7	413.4	387390.6	549.4	4726.7	521.4	4478	6	108	6	0	0	743	743	1
10627	10627 (2019-05-26)60sec.agd	60	0	0		5/27/2019	Monday	1	0	0	0	0	0	729	6	0	0	99.18%	0.82%	0.00%	0.00%	6	0.82%	0.4	127622	165158	368325	173.6	224.7	501.1	2943	2052	3017	173.6	224.7	501.1	423353.1	595.8	4324.8	576	3855	5.2	96	5.2	0	23	735	735	1
10627	10627 (2019-05-26)60sec.agd	60	0	0		5/28/2019	Tuesday	2	0	0	0	0	0	809	24	0	0	97.12%	2.88%	0.00%	0.00%	24	2.88%	1.5	185285	179778	328614	222.4	215.8	394.5	3019	1834	3298	222.4	215.8	394.5	417896.9	528.7	4311.2	501.7	5437	6.5	115	6.5	0.5	145	833	833	1
10627	10627 (2019-05-26)60sec.agd	60	0	0		5/29/2019	Wednesday	3	0	0	0	0	0	806	31	0	0	96.30%	3.70%	0.00%	0.00%	31	3.70%	1.7	260197	175001	281658	310.9	209.1	336.5	4875	2474	2791	310.9	209.1	336.5	421496.2	556.4	5641.3	503.6	5984	7.1	119	7.1	0.5	50	837	837	1
10627	10627 (2019-05-26)60sec.agd	60	0	0		5/30/2019	Thursday	4	0	0	0	0	0	723	25	0	0	96.66%	3.34%	0.00%	0.00%	25	3.34%	1.6	171847	182104	287001	229.7	243.5	383.7	3210	2270	5262	229.7	243.5	383.7	380871.1	540.8	5546.6	509.2	5087	6.8	112	6.8	2.8	349	748	748	1
10627	10627 (2019-05-26)60sec.agd	60	0	0		5/31/2019	Friday	5	1	1	1	11	31966	926	38	0	0	96.06%	3.94%	0.00%	0.00%	38	3.94%	2.1	331338	154806	236883	343.7	160.6	245.7	3370	2021	3495	343.7	160.6	245.7	435733.1	492.6	4270.5	452	6117	6.3	120	6.3	0	38	964	964	1
10627	10627 (2019-05-26)60sec.agd	60	0	0		6/1/2019	Saturday	6	0	0	0	0	0	771	44	0	0	94.60%	5.40%	0.00%	0.00%	44	5.40%	2.8	375009	251870	290167	460.1	309	356	4643	3183	2370	460.1	309	356	536905.1	706.8	5919.6	658.8	5711	7	104	7	0.4	278	815	815	1
10629	10629 (2019-05-26)60sec.agd	60	0	0		5/30/2019	Thursday	4	1	1	1	14	23704	984	33	0	0	96.76%	3.24%	0.00%	0.00%	33	3.24%	1.6	162142	272327	289952	159.4	267.8	285.1	3409	2344	2802	159.4	267.8	285.1	429562.8	458.8	4462.9	422.4	5035	5	102	5	20.7	2358	1017	1017	1
10629	10629 (2019-05-26)60sec.agd	60	0	0		5/31/2019	Friday	5	2	2	2	25	48635	889	38	0	0	95.90%	4.10%	0.00%	0.00%	38	4.10%	2.1	137248	238484	272781	148.1	257.3	294.3	2712	2237	2864	148.1	257.3	294.3	387454.6	444.3	4145.1	418	4798	5.2	102	5.2	0	22	927	927	1
10629	10629 (2019-05-26)60sec.agd	60	0	0		6/1/2019	Saturday	6	2	2	2	24	43578	754	42	0	0	94.72%	5.28%	0.00%	0.00%	42	5.28%	2.8	158689	226641	238609	199.4	284.7	299.8	2739	2658	3206	199.4	284.7	299.8	365352.7	489.8	4627.7	459	5847	7.3	104	7.3	2.5	931	796	796	1
10631	10631 (2019-05-26)60sec.agd	60	0	0		5/27/2019	Monday	1	0	0	0	0	0	589	12	0	0	98.00%	2.00%	0.00%	0.00%	12	2.00%	1	127977	119102	152159	212.9	198.2	253.2	3192	1871	2640	212.9	198.2	253.2	231766.6	406.7	4254.1	385.6	2616	4.4	52	4.4	9.5	489	601	601	1
10631	10631 (2019-05-26)60sec.agd	60	0	0		5/28/2019	Tuesday	2	0	0	0	0	0	905	18	0	0	98.05%	1.95%	0.00%	0.00%	18	1.95%	0.9	308484	470588	389545	334.2	509.8	422	3335	2339	3771	334.2	509.8	422	684368.9	775.6	5501.5	741.5	10258	11.1	107	11.1	0	0	923	923	1
10631	10631 (2019-05-26)60sec.agd	60	0	0		5/29/2019	Wednesday	3	0	0	0	0	0	685	3	0	0	99.56%	0.44%	0.00%	0.00%	3	0.44%	0.2	126597	150030	194553	184	218.1	282.8	2076	1565	2230	184	218.1	282.8	276381.4	419.6	3082.4	401.7	3777	5.5	60	5.5	11.9	257	688	688	1
10631	10631 (2019-05-26)60sec.agd	60	0	0		5/30/2019	Thursday	4	0	0	0	0	0	642	8	0	0	98.77%	1.23%	0.00%	0.00%	8	1.23%	0.6	144456	117881	125742	222.2	181.4	193.4	2686	1490	1733	222.2	181.4	193.4	224887.8	364.3	3183.7	346	3767	5.8	107	5.8	5.3	239	650	650	1
10631	10631 (2019-05-26)60sec.agd	60	0	0		5/31/2019	Friday	5	0	0	0	0	0	598	2	0	0	99.67%	0.33%	0.00%	0.00%	2	0.33%	0.2	82733	121307	80782	137.9	202.2	134.6	2158	1650	2041	137.9	202.2	134.6	167588.4	297.5	2799.4	279.3	3278	5.5	81	5.5	1.9	246	600	600	1
10631	10631 (2019-05-26)60sec.agd	60	0	0		6/1/2019	Saturday	6	0	0	0	0	0	787	37	0	0	95.51%	4.49%	0.00%	0.00%	37	4.49%	2.5	295408	212247	252705	358.5	257.6	306.7	3349	1907	2391	358.5	257.6	306.7	442915.9	561.4	4097.8	537.5	6526	7.9	99	7.9	32.8	1060	824	824	1
10632	10632 (2019-05-26)60sec.agd	60	0	0		5/27/2019	Monday	1	0	0	0	0	0	802	5	0	0	99.38%	0.62%	0.00%	0.00%	5	0.62%	0.4	85953	120321	191616	106.5	149.1	237.4	1685	3346	3295	106.5	149.1	237.4	242036.7	311.0	4989.2	299.9	2399	3	56	3	0.4	177	807	807	1
10632	10632 (2019-05-26)60sec.agd	60	0	0		5/28/2019	Tuesday	2	1	1	1	15	22063	601	26	5	1	94.94%	4.11%	0.79%	0.16%	32	5.06%	2.1	113616	150345	270329	179.5	237.5	427.1	7050	3094	7070	179.5	237.5	427.1	329529.9	556.0	10443.3	520.6	3213	5.1	115	5.1	0.6	74	633	633	1
10632	10632 (2019-05-26)60sec.agd	60	0	0		5/29/2019	Wednesday	3	1	1	1	22	55747	762	17	11	0	96.46%	2.15%	1.39%	0.00%	28	3.54%	2	136689	170398	311963	173	215.7	394.9	5962	2927	8851	173	215.7	394.9	380841.5	503.6	9372.7	482.1	3335	4.2	103	4.2	0	0	790	790	1
10632	10632 (2019-05-26)60sec.agd	60	0	0		5/30/2019	Thursday	4	0	0	0	0	0	833	10	0	0	98.81%	1.19%	0.00%	0.00%	10	1.19%	0.7	191111	148872	176092	226.7	176.6	208.9	3134	3227	2496	226.7	176.6	208.9	299490.7	387.9	4585.2	355.3	3229	3.8	71	3.8	0	0	843	843	1
10632	10632 (2019-05-26)60sec.agd	60	0	0		5/31/2019	Friday	5	0	0	0	0	0	838	15	0	0	98.24%	1.76%	0.00%	0.00%	15	1.76%	0.9	133514	191417	322856	156.5	224.4	378.5	2643	1825	3629	156.5	224.4	378.5	398374.8	482.3	4604.6	467	4521	5.3	86	5.3	0.1	68	853	853	1
10632	10632 (2019-05-26)60sec.agd	60	0	0		6/1/2019	Saturday	6	0	0	0	0	0	753	15	0	0	98.05%	1.95%	0.00%	0.00%	15	1.95%	1	120020	205680	307482	156.3	267.8	400.4	2425	2587	2497	156.3	267.8	400.4	388914.2	532.4	3803.7	506.4	4237	5.5	105	5.5	0	0	768	768	1
10633	10633 (2019-05-26)60sec.agd	60	0	0		5/27/2019	Monday	1	0	0	0	0	0	601	16	0	0	97.41%	2.59%	0.00%	0.00%	16	2.59%	1.3	118819	177802	218381	192.6	288.2	353.9	2396	2227	2947	192.6	288.2	353.9	305649.7	528.8	4063.4	495.4	4006	6.5	105	6.5	12.7	1900	617	617	1
10633	10633 (2019-05-26)60sec.agd	60	0	0		5/28/2019	Tuesday	2	1	1	1	11	28715	734	52	0	0	93.38%	6.62%	0.00%	0.00%	52	6.62%	3.7	262107	330954	355952	333.5	421.1	452.9	2901	2537	2977	333.5	421.1	452.9	552206.9	744.5	4503.9	702.6	9956	12.7	111	12.7	5.7	402	786	786	1
10633	10633 (2019-05-26)60sec.agd	60	0	0		5/29/2019	Wednesday	3	0	0	0	0	0	890	7	0	0	99.22%	0.78%	0.00%	0.00%	7	0.78%	0.4	179619	263557	305323	200.2	293.8	340.4	1939	2478	2630	200.2	293.8	340.4	441528.5	534.5	3665.5	492.2	5386	6	77	6	7.2	503	897	897	1
10633	10633 (2019-05-26)60sec.agd	60	0	0		5/30/2019	Thursday	4	0	0	0	0	0	873	3	0	0	99.66%	0.34%	0.00%	0.00%	3	0.34%	0.2	108851	284887	355082	124.3	325.2	405.3	1945	2103	2174	124.3	325.2	405.3	468073	556.6	3315.8	534.3	4255	4.9	60	4.9	0.8	539	876	876	1
10633	10633 (2019-05-26)60sec.agd	60	0	0		5/31/2019	Friday	5	0	0	0	0	0	763	15	0	0	98.07%	1.93%	0.00%	0.00%	15	1.93%	1	157139	234444	378782	202	301.3	486.9	2519	2153	2604	202	301.3	486.9	472369	631.7	3526.2	607.2	4907	6.3	106	6.3	0.6	113	778	778	1
10633	10633 (2019-05-26)60sec.agd	60	0	0		6/1/2019	Saturday	6	0	0	0	0	0	828	14	0	0	98.34%	1.66%	0.00%	0.00%	14	1.66%	0.9	134841	190130	259973	160.1	225.8	308.8	2670	2996	3253	160.1	225.8	308.8	349166.8	434.1	4867.2	414.7	3789	4.5	88	4.5	4.4	797	842	842	1
10634	10634 (2019-05-26)60sec.agd	60	0	0		6/17/2019	Monday	1	0	0	0	0	0	915	37	0	0	96.11%	3.89%	0.00%	0.00%	37	3.89%	2.3	254935	373047	311512	267.8	391.9	327.2	3292	2376	3313	267.8	391.9	327.2	548812.9	620.2	4716.6	576.5	8494	8.9	102	8.9	5.8	149	952	952	1
10634	10634 (2019-05-26)60sec.agd	60	0	0		6/18/2019	Tuesday	2	0	0	0	0	0	623	12	0	0	98.11%	1.89%	0.00%	0.00%	12	1.89%	1.1	189012	296732	156881	297.7	467.3	247.1	2524	2635	1994	297.7	467.3	247.1	385210.4	635.3	3610.5	606.6	7149	11.3	95	11.3	0.1	55	635	635	1
10634	10634 (2019-05-26)60sec.agd	60	0	0		6/19/2019	Wednesday	3	0	0	0	0	0	687	16	0	0	97.72%	2.28%	0.00%	0.00%	16	2.28%	1.3	186569	328272	153193	265.4	467	217.9	3008	2505	1945	265.4	467	217.9	407478.3	608.7	3642.6	579.6	7348	10.5	100	10.5	0.4	139	703	703	1
10636	10636 (2019-05-26)60sec.agd	60	0	0		5/27/2019	Monday	1	0	0	0	0	0	951	1	0	0	99.89%	0.11%	0.00%	0.00%	1	0.11%	0.1	70160	212428	192286	73.7	223.1	202	913	2054	2345	73.7	223.1	202	294994.9	324.9	2883.8	309.9	1979	2.1	28	2.1	0	36	952	952	1
10636	10636 (2019-05-26)60sec.agd	60	0	0		5/28/2019	Tuesday	2	0	0	0	0	0	878	2	0	0	99.77%	0.23%	0.00%	0.00%	2	0.23%	0.1	103556	213783	256522	117.7	242.9	291.5	1102	1697	2485	117.7	242.9	291.5	349614.9	416.2	2767.9	397.3	3216	3.7	34	3.7	0.2	173	880	880	1
10636	10636 (2019-05-26)60sec.agd	60	0	0		5/29/2019	Wednesday	3	0	0	0	0	0	968	10	0	0	98.98%	1.02%	0.00%	0.00%	10	1.02%	0.5	282586	193415	235474	288.9	197.8	240.8	2579	1906	2194	288.9	197.8	240.8	415586.6	462.9	2971.4	424.9	5296	5.4	56	5.4	1.5	155	978	978	1
10636	10636 (2019-05-26)60sec.agd	60	0	0		5/30/2019	Thursday	4	0	0	0	0	0	1141	49	0	0	95.88%	4.12%	0.00%	0.00%	49	4.12%	2.1	214130	329321	730736	179.9	276.7	614.1	2442	1864	3654	179.9	276.7	614.1	829625.9	720.4	4201.2	697.2	5180	4.4	40	4.4	0.7	146	1190	1190	1
10636	10636 (2019-05-26)60sec.agd	60	0	0		5/31/2019	Friday	5	0	0	0	0	0	787	19	0	0	97.64%	2.36%	0.00%	0.00%	19	2.36%	1	95173	133685	319927	118.1	165.9	396.9	1523	1176	3692	118.1	165.9	396.9	359559.3	475.7	3766.4	446.1	2330	2.9	30	2.9	0.4	73	806	806	1
10636	10636 (2019-05-26)60sec.agd	60	0	0		6/1/2019	Saturday	6	0	0	0	0	0	1131	7	0	0	99.38%	0.62%	0.00%	0.00%	7	0.62%	0.3	115801	218454	302554	101.8	192	265.9	1411	1856	2594	101.8	192	265.9	390731.3	361.8	3128	343.3	2847	2.5	39	2.5	0	0	1138	1138	1
10637	10637 (2019-05-26)60sec.agd	60	0	0		5/27/2019	Monday	1	3	3	3	47	56146	741	126	0	0	85.47%	14.53%	0.00%	0.00%	126	14.53%	7.9	417444	728020	937882	481.5	839.7	1081.8	3096	2511	3996	481.5	839.7	1081.8	1258529	1506.0	4871.3	1451.6	11994	13.8	109	13.8	0.7	196	867	867	1
10637	10637 (2019-05-26)60sec.agd	60	0	0		5/28/2019	Tuesday	2	10	10	10	139	174647	684	216	0	0	76.00%	24.00%	0.00%	0.00%	216	24.00%	13.5	510980	704587	1123442	567.8	782.9	1248.3	4175	3303	3482	567.8	782.9	1248.3	1421149.3	1621.3	5075.9	1579.1	15650	17.4	106	17.4	1.4	221	900	900	1
10637	10637 (2019-05-26)60sec.agd	60	0	0		5/29/2019	Wednesday	3	8	8	8	130	156607	579	240	0	0	70.70%	29.30%	0.00%	0.00%	240	29.30%	15	459580	613505	1151548	561.1	749.1	1406	3974	3690	5016	561.1	749.1	1406	1383352.8	1745.8	5991.6	1689.1	12914	15.8	105	15.8	7.2	624	819	819	1
10637	10637 (2019-05-26)60sec.agd	60	0	0		5/30/2019	Thursday	4	6	6	6	92	120007	687	202	0	0	77.28%	22.72%	0.00%	0.00%	202	22.72%	12.6	464644	801117	984427	522.7	901.1	1107.3	3037	3028	3635	522.7	901.1	1107.3	1351583.9	1553.9	5062.9	1520.3	15243	17.1	95	17.1	13.4	617	889	889	1
10637	10637 (2019-05-26)60sec.agd	60	0	0		5/31/2019	Friday	5	5	5	5	87	107029	752	210	0	0	78.17%	21.83%	0.00%	0.00%	210	21.83%	12.4	444800	798035	888721	462.4	829.6	923.8	3691	3309	4028	462.4	829.6	923.8	1274571.3	1368.1	4970.4	1324.9	14445	15	113	15	1	163	962	962	1
10637	10637 (2019-05-26)60sec.agd	60	0	0		6/1/2019	Saturday	6	0	0	0	0	0	820	80	0	0	91.11%	8.89%	0.00%	0.00%	80	8.89%	5	303928	415145	430501	337.7	461.3	478.3	4537	3890	3512	337.7	461.3	478.3	670856.7	786.2	6096.8	745.4	10717	11.9	127	11.9	4.7	1267	900	900	1
10638	10638 (2019-05-26)60sec.agd	60	0	0		5/27/2019	Monday	1	0	0	0	0	0	800	3	0	0	99.63%	0.37%	0.00%	0.00%	3	0.37%	0.2	144596	209327	218893	180.1	260.7	272.6	2812	2746	3721	180.1	260.7	272.6	335618.7	438.2	5412.4	418	3936	4.9	59	4.9	2.2	268	803	803	1
10638	10638 (2019-05-26)60sec.agd	60	0	0		5/29/2019	Wednesday	3	0	0	0	0	0	898	13	0	0	98.57%	1.43%	0.00%	0.00%	13	1.43%	0.8	140356	238899	220809	154.1	262.2	242.4	2233	3319	1994	154.1	262.2	242.4	354300.9	405.4	4073.5	388.9	4454	4.9	122	4.9	3.4	482	911	911	1
10638	10638 (2019-05-26)60sec.agd	60	0	0		5/30/2019	Thursday	4	2	2	2	38	58428	822	81	0	0	91.03%	8.97%	0.00%	0.00%	81	8.97%	5.1	325590	373193	493412	360.6	413.3	546.4	3701	2909	3569	360.6	413.3	546.4	699097.5	819.3	4962.4	774.2	9514	10.5	90	10.5	0.3	121	903	903	1
10638	10638 (2019-05-26)60sec.agd	60	0	0		6/1/2019	Saturday	6	1	1	1	30	74619	897	47	0	0	95.02%	4.98%	0.00%	0.00%	47	4.98%	2.8	315098	476805	517169	333.8	505.1	547.8	3290	4601	2288	333.8	505.1	547.8	770774.6	858.6	5744.1	816.5	11459	12.1	119	12.1	0	0	944	944	1
10639	10639 (2019-05-26)60sec.agd	60	0	0		5/27/2019	Monday	1	0	0	0	0	0	709	19	0	0	97.39%	2.61%	0.00%	0.00%	19	2.61%	1.5	206647	237777	321973	283.9	326.6	442.3	2563	2364	3521	283.9	326.6	442.3	450452.5	651.8	3892.5	618.8	5067	7	93	7	135	2004	728	728	1
10639	10639 (2019-05-26)60sec.agd	60	0	0		5/28/2019	Tuesday	2	0	0	0	0	0	672	3	0	0	99.56%	0.44%	0.00%	0.00%	3	0.44%	0.2	196116	109155	158181	290.5	161.7	234.3	2690	1734	1844	290.5	161.7	234.3	274586.1	439.7	3431.2	406.8	3050	4.5	56	4.5	2.8	504	675	675	1
10639	10639 (2019-05-26)60sec.agd	60	0	0		5/29/2019	Wednesday	3	0	0	0	0	0	623	3	0	0	99.52%	0.48%	0.00%	0.00%	3	0.48%	0.2	107960	129728	131072	172.5	207.2	209.4	1959	1844	2260	172.5	207.2	209.4	213692.7	358.9	2908.3	341.4	3083	4.9	104	4.9	6.9	460	626	626	1
10639	10639 (2019-05-26)60sec.agd	60	0	0		5/30/2019	Thursday	4	0	0	0	0	0	880	6	0	0	99.32%	0.68%	0.00%	0.00%	6	0.68%	0.4	77662	184246	136797	87.7	208	154.4	2500	2409	1744	87.7	208	154.4	242263.1	290.1	3763.3	273.4	3014	3.4	95	3.4	13.5	1949	886	886	1
10640	10640 (2019-05-26)60sec.agd	60	0	0		5/26/2019	Sunday	7	0	0	0	0	0	717	39	3	0	94.47%	5.14%	0.40%	0.00%	42	5.53%	3.2	315056	257603	350263	415.1	339.4	461.5	4180	4214	6699	415.1	339.4	461.5	536939.2	750.1	8950.2	707.4	4886	6.4	69	6.4	0	0	759	759	1
10640	10640 (2019-05-26)60sec.agd	60	0	0		5/27/2019	Monday	1	1	1	1	11	15937	934	30	0	0	96.89%	3.11%	0.00%	0.00%	30	3.11%	1.8	278293	331030	439691	288.7	343.4	456.1	3110	3115	2956	288.7	343.4	456.1	616730.1	664.8	4633.8	639.8	6958	7.2	117	7.2	14.1	403	964	964	1
10640	10640 (2019-05-26)60sec.agd	60	0	0		5/28/2019	Tuesday	2	1	1	1	16	43125	871	22	0	0	97.54%	2.46%	0.00%	0.00%	22	2.46%	1.4	227811	299109	549566	255.1	334.9	615.4	3495	3266	2934	255.1	334.9	615.4	665873	786.0	4873.6	745.7	6197	6.9	123	6.9	0.1	47	893	893	1
10640	10640 (2019-05-26)60sec.agd	60	0	0		5/29/2019	Wednesday	3	0	0	0	0	0	769	29	0	0	96.37%	3.63%	0.00%	0.00%	29	3.63%	2.1	183700	355327	374802	230.2	445.3	469.7	2541	2866	3047	230.2	445.3	469.7	548160.1	711.2	4078.4	686.9	5032	6.3	102	6.3	6.2	399	798	798	1
10640	10640 (2019-05-26)60sec.agd	60	0	0		5/30/2019	Thursday	4	0	0	0	0	0	949	29	0	0	97.03%	2.97%	0.00%	0.00%	29	2.97%	1.7	286070	385871	464390	292.5	394.6	474.8	2369	3236	2691	292.5	394.6	474.8	668124.6	714.4	4199.9	683.2	6401	6.5	106	6.5	9.8	404	978	978	1
10640	10640 (2019-05-26)60sec.agd	60	0	0		5/31/2019	Friday	5	2	2	2	23	41925	808	142	1	0	84.96%	14.93%	0.11%	0.00%	143	15.04%	8.4	753845	481726	746042	792.7	506.5	784.5	5023	4082	3645	792.7	506.5	784.5	1164869.5	1269.5	6767.7	1224.9	11016	11.6	96	11.6	21.4	487	951	951	1
10641	10641 (2019-06-02)60sec.agd	60	0	0		6/4/2019	Tuesday	2	0	0	0	0	0	890	11	0	0	98.78%	1.22%	0.00%	0.00%	11	1.22%	0.7	128015	200589	323952	142.1	222.6	359.5	2524	1899	3002	142.1	222.6	359.5	401956.1	471.3	4331.8	446.1	5561	6.2	133	6.2	0.2	62	901	901	1
10641	10641 (2019-06-02)60sec.agd	60	0	0		6/5/2019	Wednesday	3	0	0	0	0	0	784	33	0	0	95.96%	4.04%	0.00%	0.00%	33	4.04%	2.4	138902	305323	462747	170	373.7	566.4	3069	3232	3932	170	373.7	566.4	571533.6	724.8	5943.5	699.6	6952	8.5	121	8.5	0	33	817	817	1
10641	10641 (2019-06-02)60sec.agd	60	0	0		6/6/2019	Thursday	4	0	0	0	0	0	921	23	0	0	97.56%	2.44%	0.00%	0.00%	23	2.44%	1.4	143720	252389	440551	152.2	267.4	466.7	1888	2191	3011	152.2	267.4	466.7	527674.9	577.8	3525.4	559	5175	5.5	106	5.5	0	0	944	944	1
10642	10642 (2019-06-02)60sec.agd	60	0	0		6/3/2019	Monday	1	3	3	3	58	112895	665	125	1	0	84.07%	15.80%	0.13%	0.00%	126	15.93%	8.4	401515	415352	598661	507.6	525.1	756.8	4140	3609	4508	507.6	525.1	756.8	831941.4	1089.1	6436.5	1051.8	7950	10.1	83	10.1	4.2	698	791	791	1
10642	10642 (2019-06-02)60sec.agd	60	0	0		6/4/2019	Tuesday	2	0	0	0	0	0	694	75	2	0	90.01%	9.73%	0.26%	0.00%	77	9.99%	5.1	329531	311528	536650	427.4	404.1	696	3864	3210	5325	427.4	404.1	696	702590.6	957.0	7000.6	911.3	6825	8.9	106	8.9	20.4	1098	771	771	1
10642	10642 (2019-06-02)60sec.agd	60	0	0		6/5/2019	Wednesday	3	2	2	2	21	32781	614	91	0	0	87.09%	12.91%	0.00%	0.00%	91	12.91%	7.6	298762	428221	442425	423.8	607.4	627.6	2712	3196	2914	423.8	607.4	627.6	684377	995.6	4482.3	970.7	7797	11.1	94	11.1	11.7	713	705	705	1
10642	10642 (2019-06-02)60sec.agd	60	0	0		6/6/2019	Thursday	4	0	0	0	0	0	944	43	0	0	95.64%	4.36%	0.00%	0.00%	43	4.36%	2.5	262695	390185	451814	266.2	395.3	457.8	2809	3519	4237	266.2	395.3	457.8	652218.4	695.8	5743.4	660.8	5319	5.4	110	5.4	2.1	475	987	987	1
10642	10642 (2019-06-02)60sec.agd	60	0	0		6/8/2019	Saturday	6	2	2	2	33	45350	876	46	0	0	95.01%	4.99%	0.00%	0.00%	46	4.99%	2.7	166417	258959	367484	180.5	280.9	398.6	2249	3712	3722	180.5	280.9	398.6	479373.4	545.7	5560.2	519.9	4237	4.6	71	4.6	3	426	922	922	1
10643	10643 (2019-06-02)60sec.agd	60	0	0		6/3/2019	Monday	1	0	0	0	0	0	782	94	1	0	89.17%	10.72%	0.11%	0.00%	95	10.83%	5.9	388260	532747	719081	442.7	607.5	819.9	5200	4569	4752	442.7	607.5	819.9	975521.7	1169.4	6184.8	1112.3	10008	11.4	114	11.4	5.6	332	877	877	1
10643	10643 (2019-06-02)60sec.agd	60	0	0		6/4/2019	Tuesday	2	0	0	0	0	0	775	57	0	0	93.15%	6.85%	0.00%	0.00%	57	6.85%	3.8	320233	456908	406464	384.9	549.2	488.5	4063	3433	2865	384.9	549.2	488.5	690309.4	877.4	5161.7	829.7	9024	10.8	134	10.8	1	92	832	832	1
10643	10643 (2019-06-02)60sec.agd	60	0	0		6/5/2019	Wednesday	3	0	0	0	0	0	741	31	0	0	95.98%	4.02%	0.00%	0.00%	31	4.02%	2.1	190076	467029	330087	246.2	605	427.6	2706	2962	2519	246.2	605	427.6	602662.8	824.1	3944.6	780.7	5784	7.5	115	7.5	1.2	260	772	772	1
10643	10643 (2019-06-02)60sec.agd	60	0	0		6/6/2019	Thursday	4	0	0	0	0	0	644	21	0	0	96.84%	3.16%	0.00%	0.00%	21	3.16%	1.8	182894	388503	345507	275	584.2	519.6	3464	2718	2401	275	584.2	519.6	551144.2	874.0	4403.1	828.8	6134	9.2	124	9.2	0	0	665	665	1
10643	10643 (2019-06-02)60sec.agd	60	0	0		6/7/2019	Friday	5	0	0	0	0	0	753	48	0	0	94.01%	5.99%	0.00%	0.00%	48	5.99%	3.2	236893	389305	443152	295.7	486	553.2	2827	3110	3566	295.7	486	553.2	635657.4	826.1	5154.4	793.6	6994	8.7	99	8.7	0	0	801	801	1
10643	10643 (2019-06-02)60sec.agd	60	0	0		6/8/2019	Saturday	6	0	0	0	0	0	913	63	0	0	93.55%	6.45%	0.00%	0.00%	63	6.45%	3.5	324642	606016	471034	332.6	620.9	482.6	3413	4108	2826	332.6	620.9	482.6	833379.2	911.0	4434	853.9	11222	11.5	126	11.5	1.9	156	976	976	1
10644	10644 (2019-06-02)60sec.agd	60	0	0		6/2/2019	Sunday	7	1	1	1	10	25249	613	17	0	0	97.30%	2.70%	0.00%	0.00%	17	2.70%	1.4	122259	187548	98849	194.1	297.7	156.9	3338	3399	2700	194.1	297.7	156.9	244729.7	413.9	5461.3	388.5	4395	7	110	7	13.6	900	630	630	1
10644	10644 (2019-06-02)60sec.agd	60	0	0		6/3/2019	Monday	1	0	0	0	0	0	936	52	0	0	94.74%	5.26%	0.00%	0.00%	52	5.26%	2.9	339955	423354	452919	344.1	428.5	458.4	3343	2383	3647	344.1	428.5	458.4	707059.9	743.1	4881.7	715.6	12108	12.3	112	12.3	1.4	532	988	988	1
10644	10644 (2019-06-02)60sec.agd	60	0	0		6/4/2019	Tuesday	2	0	0	0	0	0	851	42	0	0	95.30%	4.70%	0.00%	0.00%	42	4.70%	2.6	268858	403548	206790	301.1	451.9	231.6	4009	3125	2618	301.1	451.9	231.6	527160	614.5	4969.7	590.3	10256	11.5	118	11.5	0.3	117	893	893	1
10644	10644 (2019-06-02)60sec.agd	60	0	0		6/5/2019	Wednesday	3	0	0	0	0	0	873	28	0	0	96.89%	3.11%	0.00%	0.00%	28	3.11%	1.8	256039	428940	163937	284.2	476.1	182	3479	2622	1762	284.2	476.1	182	525757.4	611.1	4255.5	583.5	10130	11.2	118	11.2	0.3	66	901	901	1
10644	10644 (2019-06-02)60sec.agd	60	0	0		6/6/2019	Thursday	4	0	0	0	0	0	806	41	0	0	95.16%	4.84%	0.00%	0.00%	41	4.84%	2.7	284359	468508	270585	335.7	553.1	319.5	3636	2798	1821	335.7	553.1	319.5	611208.7	747.4	4504.5	721.6	11233	13.3	113	13.3	0	24	847	847	1
10644	10644 (2019-06-02)60sec.agd	60	0	0		6/7/2019	Friday	5	1	1	1	10	26364	752	45	0	0	94.35%	5.65%	0.00%	0.00%	45	5.65%	3	308832	497699	255027	387.5	624.5	320	4690	2862	2129	387.5	624.5	320	638842.9	834.5	5553.5	801.6	12046	15.1	123	15.1	1	300	797	797	1
10644	10644 (2019-06-02)60sec.agd	60	0	0		6/8/2019	Saturday	6	1	1	1	10	22127	938	22	0	0	97.71%	2.29%	0.00%	0.00%	22	2.29%	1.3	199467	330772	162230	207.8	344.6	169	3854	2584	2064	207.8	344.6	169	418946	458.3	4692	436.4	8760	9.1	115	9.1	0.4	82	960	960	1
10648	10648 (2019-06-23)60sec.agd	60	0	0		6/24/2019	Monday	1	2	2	2	22	51977	734	114	0	0	86.56%	13.44%	0.00%	0.00%	114	13.44%	7.6	416901	580190	504990	491.6	684.2	595.5	3806	4095	3450	491.6	684.2	595.5	874895.3	1101.1	5574.1	1031.7	10764	12.7	129	12.7	25.6	1053	848	848	1
10648	10648 (2019-06-23)60sec.agd	60	0	0		6/25/2019	Tuesday	2	0	0	0	0	0	846	61	0	0	93.27%	6.73%	0.00%	0.00%	61	6.73%	3.8	230065	397497	355458	253.7	438.3	391.9	3887	4187	2672	253.7	438.3	391.9	580761.7	683.1	5330.6	640.3	6870	7.6	121	7.6	10.1	496	907	907	1
10648	10648 (2019-06-23)60sec.agd	60	0	0		6/26/2019	Wednesday	3	5	5	5	66	149488	767	145	0	0	84.10%	15.90%	0.00%	0.00%	145	15.90%	9.1	488701	769946	504480	535.9	844.2	553.2	4272	3863	2587	535.9	844.2	553.2	1042183.1	1214.8	5755.9	1142.7	13552	14.9	130	14.9	69.9	1261	912	912	1
10648	10648 (2019-06-23)60sec.agd	60	0	0		6/27/2019	Thursday	4	3	3	3	46	110100	729	127	1	0	85.06%	14.82%	0.12%	0.00%	128	14.94%	8.5	516132	431935	570732	602.3	504	666	4690	4776	3744	602.3	504	666	882437	1088.2	6383.5	1029.7	8192	9.6	146	9.6	9.4	419	857	857	1
10648	10648 (2019-06-23)60sec.agd	60	0	0		6/28/2019	Friday	5	1	1	1	21	72134	1137	102	0	0	91.77%	8.23%	0.00%	0.00%	102	8.23%	4.6	437318	736456	562573	353	594.4	454.1	4684	3794	2803	353	594.4	454.1	1024745.3	892.3	5966.9	827.1	13202	10.7	148	10.7	0.3	124	1239	1239	1
10648	10648 (2019-06-23)60sec.agd	60	0	0		6/29/2019	Saturday	6	1	1	1	11	23960	856	119	0	0	87.79%	12.21%	0.00%	0.00%	119	12.21%	7	377943	573372	580366	387.6	588.1	595.2	4204	3588	3452	387.6	588.1	595.2	899122.4	962.3	5436.5	922.2	11069	11.4	137	11.4	2	177	975	975	1
10650	10650 (2019-08-04)60sec.agd	60	0	0		8/5/2019	Monday	1	0	0	0	0	0	717	3	0	0	99.58%	0.42%	0.00%	0.00%	3	0.42%	0.2	112409	166987	162546	156.1	231.9	225.8	2998	2043	1851	156.1	231.9	225.8	258730.8	377.7	3710.8	359.3	3354	4.7	100	4.7	1.1	189	720	720	1
10650	10650 (2019-08-04)60sec.agd	60	0	0		8/6/2019	Tuesday	2	1	1	1	14	43774	759	32	0	0	95.95%	4.05%	0.00%	0.00%	32	4.05%	2	286595	253253	245757	362.3	320.2	310.7	4503	3250	4071	362.3	320.2	310.7	454610	619.5	6059.8	574.7	9277	11.7	111	11.7	8.6	964	791	791	1
10650	10650 (2019-08-04)60sec.agd	60	0	0		8/8/2019	Thursday	4	1	1	1	19	54771	810	35	0	0	95.86%	4.14%	0.00%	0.00%	35	4.14%	2.1	205310	180009	221534	243	213	262.2	3094	1972	3100	243	213	262.2	351614.5	451.1	3954.2	416.1	6195	7.3	101	7.3	4.2	723	845	845	1
10650	10650 (2019-08-04)60sec.agd	60	0	0		8/9/2019	Friday	5	0	0	0	0	0	839	5	0	0	99.41%	0.59%	0.00%	0.00%	5	0.59%	0.3	106280	112321	164831	125.9	133.1	195.3	3127	1293	1990	125.9	133.1	195.3	226010.4	283.1	3619.8	267.8	3202	3.8	95	3.8	1.9	328	844	844	1
10650	10650 (2019-08-04)60sec.agd	60	0	0		8/10/2019	Saturday	6	0	0	0	0	0	636	23	0	0	96.51%	3.49%	0.00%	0.00%	23	3.49%	1.6	267879	287697	324767	406.5	436.6	492.8	3561	1887	2768	406.5	436.6	492.8	509904.2	814.1	4193.4	773.8	8726	13.2	106	13.2	4.8	322	659	659	1
10651	10651 (2019-08-11)60sec.agd	60	0	0		8/12/2019	Monday	1	1	1	1	17	34695	1009	37	0	0	96.46%	3.54%	0.00%	0.00%	37	3.54%	1.9	309062	348936	375184	295.5	333.6	358.7	3193	3128	2507	295.5	333.6	358.7	598363.3	603.9	4314.5	572	6290	6	109	6	4.2	729	1046	1046	1
10651	10651 (2019-08-11)60sec.agd	60	0	0		8/13/2019	Tuesday	2	3	3	3	67	189374	856	72	1	0	92.14%	7.75%	0.11%	0.00%	73	7.86%	4.3	373900	370579	480917	402.5	398.9	517.7	6484	4610	4667	402.5	398.9	517.7	713029.6	822.2	7503	767.5	10672	11.5	167	11.5	10.8	1668	929	929	1
10651	10651 (2019-08-11)60sec.agd	60	0	0		8/14/2019	Wednesday	3	1	1	1	27	73256	826	45	0	0	94.83%	5.17%	0.00%	0.00%	45	5.17%	2.8	299974	403476	378746	344.4	463.2	434.8	3492	3663	2545	344.4	463.2	434.8	629464.7	767.6	5256.2	722.7	8031	9.2	125	9.2	14.1	1257	871	871	1
10651	10651 (2019-08-11)60sec.agd	60	0	0		8/15/2019	Thursday	4	0	0	0	0	0	923	36	0	0	96.25%	3.75%	0.00%	0.00%	36	3.75%	2.1	361689	320397	442476	377.2	334.1	461.4	2959	2969	3096	377.2	334.1	461.4	655178	718.0	4731.3	683.2	6545	6.8	76	6.8	54.7	2760	959	959	1
10651	10651 (2019-08-11)60sec.agd	60	0	0		8/16/2019	Friday	5	0	0	0	0	0	931	15	0	0	98.41%	1.59%	0.00%	0.00%	15	1.59%	0.9	248216	344767	305894	262.4	364.4	323.4	3423	3033	2063	262.4	364.4	323.4	523494.6	586.0	4612.6	553.4	5901	6.2	125	6.2	6.4	458	946	946	1
10651	10651 (2019-08-11)60sec.agd	60	0	0		8/17/2019	Saturday	6	1	1	1	31	90517	685	55	0	0	92.57%	7.43%	0.00%	0.00%	55	7.43%	3.7	372448	433272	292956	503.3	585.5	395.9	3676	4198	2500	503.3	585.5	395.9	642078.9	926.7	5264.1	867.7	9831	13.3	120	13.3	10.1	470	740	740	1
10652	10652 (2019-11-21)60sec.agd	60	0	0		11/23/2019	Saturday	6	0	0	0	0	0	831	15	0	0	98.23%	1.77%	0.00%	0.00%	15	1.77%	0.9	137281	266640	324644	162.3	315.2	383.7	4269	1916	2339	162.3	315.2	383.7	441969.1	555.9	4751.7	522.4	5143	6.1	123	6.1	17.7	695	846	846	1
10652	10652 (2019-11-21)60sec.agd	60	0	0		11/25/2019	Monday	1	0	0	0	0	0	789	10	0	0	98.75%	1.25%	0.00%	0.00%	10	1.25%	0.6	116397	220376	321015	145.7	275.8	401.8	3129	2301	2468	145.7	275.8	401.8	406404.3	531.7	3825.8	508.6	3481	4.4	96	4.4	0.5	292	799	799	1
10652	10652 (2019-11-21)60sec.agd	60	0	0		11/26/2019	Tuesday	2	0	0	0	0	0	762	26	0	0	96.70%	3.30%	0.00%	0.00%	26	3.30%	1.9	149052	272859	376606	189.2	346.3	477.9	2977	2392	3178	189.2	346.3	477.9	488365.2	643.0	3919.6	619.8	5355	6.8	108	6.8	4.8	1160	788	788	1
10652	10652 (2019-11-21)60sec.agd	60	0	0		11/28/2019	Thursday	4	0	0	0	0	0	709	7	0	0	99.02%	0.98%	0.00%	0.00%	7	0.98%	0.5	61490	151846	231740	85.9	212.1	323.7	1733	1988	2553	85.9	212.1	323.7	283798.6	411.0	3595.6	396.4	2048	2.9	64	2.9	0.1	27	716	716	1
10652	10652 (2019-11-21)60sec.agd	60	0	0		11/29/2019	Friday	5	0	0	0	0	0	614	6	0	0	99.03%	0.97%	0.00%	0.00%	6	0.97%	0.5	83720	204424	223354	135	329.7	360.2	2008	2168	2747	135	329.7	360.2	314142	536.5	3466.1	506.7	3755	6.1	90	6.1	5.8	860	620	620	1
10652	10652 (2019-11-21)60sec.agd	60	0	0		11/30/2019	Saturday	6	0	0	0	0	0	740	15	0	0	98.01%	1.99%	0.00%	0.00%	15	1.99%	1	144415	286171	365998	191.3	379	484.8	3564	2427	4095	191.3	379	484.8	486522.4	676.7	5347.7	644.4	4552	6	121	6	21	1005	755	755	1
10652	10652 (2019-11-21)60sec.agd	60	0	0		12/2/2019	Monday	1	1	1	1	12	11120	802	57	0	0	93.36%	6.64%	0.00%	0.00%	57	6.64%	3.8	265620	396522	696581	309.2	461.6	810.9	4300	2379	3348	309.2	461.6	810.9	844398.5	1018.6	5345.8	983	6598	7.7	68	7.7	181.5	4888	859	859	1
10652	10652 (2019-11-21)60sec.agd	60	0	0		12/3/2019	Tuesday	2	0	0	0	0	0	721	22	0	0	97.04%	2.96%	0.00%	0.00%	22	2.96%	1.4	178776	292744	399336	240.6	394	537.5	2832	2358	2687	240.6	394	537.5	526430.6	740.8	3980.1	708.5	3676	4.9	69	4.9	0.3	153	743	743	1
10652	10652 (2019-11-21)60sec.agd	60	0	0		12/4/2019	Wednesday	3	0	0	0	0	0	899	12	0	0	98.68%	1.32%	0.00%	0.00%	12	1.32%	0.7	149214	230026	316083	163.8	252.5	347	3413	2459	2234	163.8	252.5	347	418431.9	490.0	4193	459.3	4943	5.4	118	5.4	0	0	911	911	1
10652	10652 (2019-11-21)60sec.agd	60	0	0		12/5/2019	Thursday	4	0	0	0	0	0	663	12	0	0	98.22%	1.78%	0.00%	0.00%	12	1.78%	1	152175	267623	324606	225.4	396.5	480.9	2859	2428	2347	225.4	396.5	480.9	447379.4	696.5	3489.2	662.8	5371	8	112	8	45.2	2307	675	675	1
10652	10652 (2019-11-21)60sec.agd	60	0	0		12/6/2019	Friday	5	0	0	0	0	0	761	39	0	0	95.13%	4.88%	0.00%	0.00%	39	4.88%	2.8	481232	371436	393451	601.5	464.3	491.8	3529	2329	2434	601.5	464.3	491.8	724122	972.9	4105.7	905.2	6721	8.4	53	8.4	5.3	996	800	800	1
10654	10654 (2019-08-04)60sec.agd	60	0	0		8/5/2019	Monday	1	0	0	0	0	0	744	17	1	0	97.64%	2.23%	0.13%	0.00%	18	2.36%	1.3	164479	251095	236325	215.9	329.5	310.1	3686	3901	4215	215.9	329.5	310.1	382036.1	542.4	6540.4	501.4	5701	7.5	100	7.5	47.7	1472	762	762	1
10654	10654 (2019-08-04)60sec.agd	60	0	0		8/6/2019	Tuesday	2	1	1	1	16	24308	686	32	0	0	95.54%	4.46%	0.00%	0.00%	32	4.46%	2.3	168007	282572	283641	234	393.6	395	3268	2478	3239	234	393.6	395	434195.2	643.1	4144.6	604.7	6354	8.8	93	8.8	53.9	1199	718	718	1
10654	10654 (2019-08-04)60sec.agd	60	0	0		8/9/2019	Friday	5	2	2	2	67	126342	734	91	0	0	88.97%	11.03%	0.00%	0.00%	91	11.03%	6.5	372628	587703	574677	451.7	712.4	696.6	3425	2811	4076	451.7	712.4	696.6	902496.6	1162.0	5470.6	1093.9	12933	15.7	100	15.7	435.9	4720	825	825	1
10654	10654 (2019-08-04)60sec.agd	60	0	0		8/10/2019	Saturday	6	0	0	0	0	0	760	64	0	0	92.23%	7.77%	0.00%	0.00%	64	7.77%	4.6	287622	420838	427596	349.1	510.7	518.9	3405	2606	3676	349.1	510.7	518.9	665334	866.6	4904.2	807.4	10486	12.7	108	12.7	80.8	2283	824	824	1
10655	10655 (2019-08-04)60sec.agd	60	0	0		8/5/2019	Monday	1	0	0	0	0	0	644	11	0	0	98.32%	1.68%	0.00%	0.00%	11	1.68%	0.8	95978	194773	198796	146.5	297.4	303.5	2727	2761	2951	146.5	297.4	303.5	294394.5	467.3	4241.9	449.5	3738	5.7	101	5.7	26.1	2235	655	655	1
10655	10655 (2019-08-04)60sec.agd	60	0	0		8/6/2019	Tuesday	2	0	0	0	0	0	578	25	1	0	95.70%	4.14%	0.17%	0.00%	26	4.30%	2.4	103408	165418	181438	171.2	273.9	300.4	6789	3610	6205	171.2	273.9	300.4	266413.4	465.1	9582.7	441.1	3392	5.6	99	5.6	59.6	2159	604	604	1
10655	10655 (2019-08-04)60sec.agd	60	0	0		8/8/2019	Thursday	4	0	0	0	0	0	704	38	0	0	94.88%	5.12%	0.00%	0.00%	38	5.12%	2.9	158928	295824	306907	214.2	398.7	413.6	2892	3371	3231	214.2	398.7	413.6	454930.6	628.5	5353.2	613.1	5004	6.7	103	6.7	16.5	1340	742	742	1
10655	10655 (2019-08-04)60sec.agd	60	0	0		8/9/2019	Friday	5	0	0	0	0	0	633	12	0	0	98.14%	1.86%	0.00%	0.00%	12	1.86%	0.9	100142	289690	291039	155.3	449.1	451.2	3692	3469	3134	155.3	449.1	451.2	422672.9	681.0	5502.3	655.3	3118	4.8	57	4.8	0	0	645	645	1
10655	10655 (2019-08-04)60sec.agd	60	0	0		8/10/2019	Saturday	6	1	1	1	10	17588	771	58	0	0	93.00%	7.00%	0.00%	0.00%	58	7.00%	4.1	169051	281485	383508	203.9	339.5	462.6	2889	2945	4970	203.9	339.5	462.6	504866.7	634.6	5740.4	609	6467	7.8	112	7.8	28.6	1396	829	829	1
10656	10656 (2019-08-25)60sec.agd	60	0	0		8/25/2019	Sunday	7	0	0	0	0	0	582	25	0	0	95.88%	4.12%	0.00%	0.00%	25	4.12%	2.3	182208	158887	215383	300.2	261.8	354.8	4121	2452	3355	300.2	261.8	354.8	323781.8	564.3	5592.2	533.4	4017	6.6	115	6.6	5.5	622	607	607	1
10656	10656 (2019-08-25)60sec.agd	60	0	0		8/27/2019	Tuesday	2	2	2	2	20	62053	836	39	4	0	95.11%	4.44%	0.46%	0.00%	43	4.89%	2.9	284240	277710	382350	323.4	315.9	435	4183	3235	3836	323.4	315.9	435	551458.7	649.6	6532.8	627.4	6392	7.3	118	7.3	11.1	846	879	879	1
10656	10656 (2019-08-25)60sec.agd	60	0	0		8/28/2019	Wednesday	3	1	1	1	12	40092	676	42	4	0	93.63%	5.82%	0.55%	0.00%	46	6.37%	3.1	248987	265000	323634	344.9	367	448.2	4896	3238	3328	344.9	367	448.2	486783.8	711.7	6456.5	674.2	7012	9.7	122	9.7	31.5	1215	722	722	1
10656	10656 (2019-08-25)60sec.agd	60	0	0		8/29/2019	Thursday	4	0	0	0	0	0	636	88	1	0	87.72%	12.14%	0.14%	0.00%	89	12.28%	5.9	458081	353133	540993	631.8	487.1	746.2	8242	3108	5335	631.8	487.1	746.2	791968.8	1139.3	9277.7	1092.4	10163	14	121	14	59.4	1879	725	725	1
10656	10656 (2019-08-25)60sec.agd	60	0	0		8/31/2019	Saturday	6	2	2	2	34	84508	591	51	3	0	91.63%	7.91%	0.47%	0.00%	54	8.37%	3.6	224294	176266	323141	347.7	273.3	501	4913	3619	6078	347.7	273.3	501	431042.5	717.2	6786.8	668.3	6574	10.2	119	10.2	141	4410	645	645	1
10657	10657 (2019-11-03)60sec.agd	60	0	0		11/4/2019	Monday	1	3	3	3	50	124853	978	87	0	0	91.83%	8.17%	0.00%	0.00%	87	8.17%	4.6	350886	464065	376106	329.5	435.7	353.2	3312	3656	2876	329.5	435.7	353.2	692772	697.1	5022.5	650.5	13491	12.7	123	12.7	1.6	195	1065	1065	1
10657	10657 (2019-11-03)60sec.agd	60	0	0		11/5/2019	Tuesday	2	0	0	0	0	0	818	4	0	0	99.51%	0.49%	0.00%	0.00%	4	0.49%	0.2	85077	186850	127201	103.5	227.3	154.7	2506	2573	2181	103.5	227.3	154.7	241518.3	312.4	3903.6	293.8	2312	2.8	44	2.8	0	0	822	822	1
10657	10657 (2019-11-03)60sec.agd	60	0	0		11/6/2019	Wednesday	3	2	2	2	21	56392	1021	40	0	0	96.23%	3.77%	0.00%	0.00%	40	3.77%	1.8	249497	336716	348209	235.2	317.4	328.2	3910	3171	3107	235.2	317.4	328.2	544863.2	549.0	5319.8	513.5	9352	8.8	123	8.8	0	0	1061	1061	1
10657	10657 (2019-11-03)60sec.agd	60	0	0		11/7/2019	Thursday	4	0	0	0	0	0	1137	6	0	0	99.48%	0.52%	0.00%	0.00%	6	0.52%	0.3	127802	237617	325675	111.8	207.9	284.9	1898	2849	2602	111.8	207.9	284.9	422917.7	388.1	4223.1	370	4822	4.2	82	4.2	0.3	91	1143	1143	1
10657	10657 (2019-11-03)60sec.agd	60	0	0		11/8/2019	Friday	5	3	3	3	36	66976	911	45	0	0	95.29%	4.71%	0.00%	0.00%	45	4.71%	2.3	195102	425149	216091	204.1	444.7	226	3019	3086	2939	204.1	444.7	226	515278.4	573.5	4344.3	539	8798	9.2	117	9.2	5.6	483	956	956	1
10657	10657 (2019-11-03)60sec.agd	60	0	0		11/9/2019	Saturday	6	2	2	2	22	53206	976	25	0	0	97.50%	2.50%	0.00%	0.00%	25	2.50%	1.3	166182	270569	267617	166	270.3	267.3	3377	3281	2202	166	270.3	267.3	415262.4	438.1	4457.7	414.8	6067	6.1	115	6.1	0.3	59	1001	1001	1
10661	10661 (2019-06-30)60sec.agd	60	0	0		7/1/2019	Monday	1	0	0	0	0	0	810	18	0	0	97.83%	2.17%	0.00%	0.00%	18	2.17%	1.1	174175	196526	128879	210.4	237.4	155.7	4677	3382	3270	210.4	237.4	155.7	292522.1	387.0	5717.6	353.3	5992	7.2	120	7.2	2.6	350	828	828	1
10661	10661 (2019-06-30)60sec.agd	60	0	0		7/2/2019	Tuesday	2	0	0	0	0	0	972	23	0	0	97.69%	2.31%	0.00%	0.00%	23	2.31%	1.4	189037	254251	194862	190	255.5	195.8	5116	3382	2543	190	255.5	195.8	371954	411.3	6070.6	373.8	7021	7.1	120	7.1	0.8	151	995	995	1
10661	10661 (2019-06-30)60sec.agd	60	0	0		7/3/2019	Wednesday	3	0	0	0	0	0	795	24	3	0	96.72%	2.92%	0.36%	0.00%	27	3.28%	1.8	222976	183324	148677	271.3	223	180.9	5096	3864	1987	271.3	223	180.9	324701.1	427.3	6590.7	395	7261	8.8	122	8.8	43.6	2861	822	822	1
10661	10661 (2019-06-30)60sec.agd	60	0	0		7/6/2019	Saturday	6	0	0	0	0	0	811	9	0	0	98.90%	1.10%	0.00%	0.00%	9	1.10%	0.6	137582	261138	230377	167.8	318.5	280.9	2568	2898	4069	167.8	318.5	280.9	374426.8	489.8	5569.7	456.6	3577	4.4	59	4.4	0	37	820	820	1
10662	10662 (2019-06-30)60sec.agd	60	0	0		7/1/2019	Monday	1	0	0	0	0	0	847	0	0	0	100.00%	0.00%	0.00%	0.00%	0	0.00%	0	120338	173546	149790	142.1	204.9	176.8	1531	1398	1637	142.1	204.9	176.8	258914.1	326.8	2364	305.7	2822	3.3	40	3.3	6.7	293	847	847	1
10662	10662 (2019-06-30)60sec.agd	60	0	0		7/2/2019	Tuesday	2	0	0	0	0	0	1120	2	0	0	99.82%	0.18%	0.00%	0.00%	2	0.18%	0.1	79208	168928	158097	70.6	150.6	140.9	1910	1241	2714	70.6	150.6	140.9	244551.1	232.3	3414.9	218	2882	2.6	106	2.6	8.2	1195	1122	1122	1
10662	10662 (2019-06-30)60sec.agd	60	0	0		7/3/2019	Wednesday	3	0	0	0	0	0	1076	0	0	0	100.00%	0.00%	0.00%	0.00%	0	0.00%	0	127080	208832	143401	118.1	194.1	133.3	1652	1124	1470	118.1	194.1	133.3	283414.9	285.3	2122.9	263.4	3065	2.8	83	2.8	3	235	1076	1076	1
10662	10662 (2019-06-30)60sec.agd	60	0	0		7/4/2019	Thursday	4	0	0	0	0	0	1020	5	1	0	99.42%	0.49%	0.10%	0.00%	6	0.58%	0.3	92323	135456	169403	90	132	165.1	4503	3948	4755	90	132	165.1	235731.3	249.0	7646.8	229.8	2152	2.1	53	2.1	0.9	95	1026	1026	1
10662	10662 (2019-06-30)60sec.agd	60	0	0		7/5/2019	Friday	5	0	0	0	0	0	996	0	0	0	100.00%	0.00%	0.00%	0.00%	0	0.00%	0	168951	129720	241574	169.6	130.2	242.5	1931	1623	1670	169.6	130.2	242.5	322071	346.4	2622	323.4	3977	4	76	4	0	0	996	996	1
10662	10662 (2019-06-30)60sec.agd	60	0	0		7/6/2019	Saturday	6	0	0	0	0	0	1062	4	0	0	99.62%	0.38%	0.00%	0.00%	4	0.38%	0.2	150165	119335	287239	140.9	111.9	269.5	2444	2946	3752	140.9	111.9	269.5	345393.4	352.4	5261.6	324	2812	2.6	90	2.6	0.1	50	1066	1066	1
10663	10663 (2019-06-30)60sec.agd	60	0	0		7/2/2019	Tuesday	2	3	3	3	50	149832	645	79	0	0	89.09%	10.91%	0.00%	0.00%	79	10.91%	6.1	362921	312226	310606	501.3	431.3	429	4295	2442	2940	501.3	431.3	429	570677.5	845.8	4697	788.2	11536	15.9	113	15.9	21.8	1277	724	724	1
10663	10663 (2019-06-30)60sec.agd	60	0	0		7/3/2019	Wednesday	3	0	0	0	0	0	666	16	0	0	97.65%	2.35%	0.00%	0.00%	16	2.35%	1.3	165897	222636	216013	243.3	326.4	316.7	4659	2761	2857	243.3	326.4	316.7	351781.5	544.2	5306.6	515.8	5054	7.4	122	7.4	13.5	967	682	682	1
10663	10663 (2019-06-30)60sec.agd	60	0	0		7/4/2019	Thursday	4	0	0	0	0	0	703	3	0	0	99.58%	0.42%	0.00%	0.00%	3	0.42%	0.2	102882	168666	175543	145.7	238.9	248.6	3167	2185	2171	145.7	238.9	248.6	264288.2	389.4	4133.4	374.3	2290	3.2	58	3.2	1.4	197	706	706	1
10663	10663 (2019-06-30)60sec.agd	60	0	0		7/5/2019	Friday	5	1	1	1	15	53291	770	44	1	0	94.48%	5.40%	0.12%	0.00%	45	5.52%	3	286506	256542	310138	351.5	314.8	380.5	5776	3454	2726	351.5	314.8	380.5	494049.7	645.4	6866	606.2	9277	11.4	128	11.4	22.7	736	815	815	1
10663	10663 (2019-06-30)60sec.agd	60	0	0		7/6/2019	Saturday	6	2	2	2	45	129742	782	74	1	0	91.25%	8.63%	0.12%	0.00%	75	8.75%	5	439285	392926	427735	512.6	458.5	499.1	4830	3543	3723	512.6	458.5	499.1	728230.3	906.5	6645.2	849.7	13991	16.3	118	16.3	7.7	476	857	857	1
10664	10664 (2019-06-30)60sec.agd	60	0	0		7/1/2019	Monday	1	2	2	2	55	198016	646	59	0	0	91.63%	8.37%	0.00%	0.00%	59	8.37%	4.9	330430	276887	466989	468.7	392.7	662.4	4443	3161	3906	468.7	392.7	662.4	635554.2	953.6	5943.5	901.5	8241	11.7	120	11.7	3.4	282	705	705	1
10664	10664 (2019-06-30)60sec.agd	60	0	0		7/2/2019	Tuesday	2	3	3	3	50	171399	692	79	0	0	89.75%	10.25%	0.00%	0.00%	79	10.25%	5.6	354715	285832	390921	460.1	370.7	507	4402	2731	3319	460.1	370.7	507	600284.8	824.6	5543.3	778.6	10459	13.6	121	13.6	0.8	133	771	771	1
10664	10664 (2019-06-30)60sec.agd	60	0	0		7/3/2019	Wednesday	3	0	0	0	0	0	733	26	0	0	96.57%	3.43%	0.00%	0.00%	26	3.43%	2	113086	150779	234390	149	198.7	308.8	2767	2502	3249	149	198.7	308.8	300768.1	410.1	4294.7	396.3	3262	4.3	105	4.3	22.4	1040	759	759	1
10664	10664 (2019-06-30)60sec.agd	60	0	0		7/4/2019	Thursday	4	0	0	0	0	0	770	4	0	0	99.48%	0.52%	0.00%	0.00%	4	0.52%	0.3	70979	85668	151932	91.7	110.7	196.3	2045	2499	2809	91.7	110.7	196.3	188309.2	258.6	4278.9	243.3	1337	1.7	53	1.7	0.6	479	774	774	1
10664	10664 (2019-06-30)60sec.agd	60	0	0		7/6/2019	Saturday	6	3	3	3	56	170224	705	68	0	0	91.20%	8.80%	0.00%	0.00%	68	8.80%	4.5	299451	307934	463181	387.4	398.4	599.2	4789	2670	3657	387.4	398.4	599.2	631688.9	872.7	5849.8	817.2	8935	11.6	121	11.6	1.8	153	773	773	1
10665	10665 (2019-09-08)60sec.agd	60	0	0		9/9/2019	Monday	1	0	0	0	0	0	729	27	1	0	96.30%	3.57%	0.13%	0.00%	28	3.70%	2.2	147236	220303	305189	194.5	291	403.2	4458	3290	3926	194.5	291	403.2	404168.5	562.2	6184.9	533.9	3893	5.1	102	5.1	50	2880	757	757	1
10665	10665 (2019-09-08)60sec.agd	60	0	0		9/11/2019	Wednesday	3	0	0	0	0	0	632	23	0	0	96.49%	3.51%	0.00%	0.00%	23	3.51%	1.8	123946	183645	256467	189.2	280.4	391.6	3158	2331	3210	189.2	280.4	391.6	338915.1	543.7	4436.1	517.4	3594	5.5	92	5.5	38.9	2266	655	655	1
10665	10665 (2019-09-08)60sec.agd	60	0	0		9/12/2019	Thursday	4	0	0	0	0	0	612	42	2	1	93.15%	6.39%	0.30%	0.15%	45	6.85%	3.8	184687	261490	366701	281.1	398	558.1	4760	7232	7326	281.1	398	558.1	486781.2	766.9	10961.5	740.9	4797	7.3	107	7.3	62.1	4112	657	657	1
10665	10665 (2019-09-08)60sec.agd	60	0	0		9/14/2019	Saturday	6	0	0	0	0	0	989	33	1	0	96.68%	3.23%	0.10%	0.00%	34	3.32%	1.9	186054	406938	481697	181.9	397.8	470.9	3048	2591	5072	181.9	397.8	470.9	657454.7	671.4	6186.7	642.7	4682	4.6	102	4.6	40.7	4094	1023	1023	1
10666	10666 (2019-09-08)60sec.agd	60	0	0		9/9/2019	Monday	1	3	3	3	40	57995	987	93	0	0	91.39%	8.61%	0.00%	0.00%	93	8.61%	5.2	410561	510849	554206	380.1	473	513.2	4205	3266	3308	380.1	473	513.2	858295.6	840.1	4860.3	794.7	11404	10.6	92	10.6	37.6	1734	1080	1080	1
10666	10666 (2019-09-08)60sec.agd	60	0	0		9/10/2019	Tuesday	2	1	1	1	17	28002	1019	117	2	0	89.54%	10.28%	0.18%	0.00%	119	10.46%	6	575162	624701	846230	505.4	548.9	743.6	4534	3558	4900	505.4	548.9	743.6	1198819.4	1088.7	7166.1	1053.4	11703	10.3	74	10.3	28.3	2421	1138	1138	1
10666	10666 (2019-09-08)60sec.agd	60	0	0		9/11/2019	Wednesday	3	3	3	3	46	89506	976	108	0	0	90.04%	9.96%	0.00%	0.00%	108	9.96%	5.7	426223	433260	651439	393.2	399.7	601	4027	2658	4411	393.2	399.7	601	890928.2	849.4	5929.3	821.9	9036	8.3	80	8.3	97.1	4028	1084	1084	1
10666	10666 (2019-09-08)60sec.agd	60	0	0		9/13/2019	Friday	5	0	0	0	0	0	1005	106	3	0	90.22%	9.52%	0.27%	0.00%	109	9.78%	5.5	436869	489518	763981	392.2	439.4	685.8	3909	2556	5588	392.2	439.4	685.8	1007049.8	944.0	6607.2	904	10086	9.1	73	9.1	130.6	4711	1114	1114	1
10666	10666 (2019-09-08)60sec.agd	60	0	0		9/14/2019	Saturday	6	3	3	3	35	65787	901	122	1	0	87.99%	11.91%	0.10%	0.00%	123	12.01%	6.8	439049	560834	801723	428.8	547.7	782.9	4060	3143	5311	428.8	547.7	782.9	1072407.8	1098.4	6647.3	1047.3	9304	9.1	80	9.1	64.4	1846	1024	1024	1
10668	10668 (2019-10-06)60sec.agd	60	0	0		10/7/2019	Monday	1	0	0	0	0	0	786	51	0	0	93.91%	6.09%	0.00%	0.00%	51	6.09%	3.4	293517	447342	428921	350.7	534.5	512.5	3994	2741	3753	350.7	534.5	512.5	685740.7	873.5	4698	819.3	8812	10.5	123	10.5	8.1	657	837	837	1
10668	10668 (2019-10-06)60sec.agd	60	0	0		10/8/2019	Tuesday	2	1	1	1	11	25203	590	37	0	0	94.10%	5.90%	0.00%	0.00%	37	5.90%	3.1	250181	402437	341664	399	641.8	544.9	3829	2606	2311	399	641.8	544.9	584192.1	981.7	4751.9	931.7	8708	13.9	123	13.9	26.6	1783	627	627	1
10668	10668 (2019-10-06)60sec.agd	60	0	0		10/10/2019	Thursday	4	2	2	2	29	76193	659	105	0	0	86.26%	13.74%	0.00%	0.00%	105	13.74%	7.5	392715	572541	416922	514	749.4	545.7	4098	2918	3045	514	749.4	545.7	809847	1128.9	4971.4	1060	13266	17.4	124	17.4	9.8	852	764	764	1
10668	10668 (2019-10-06)60sec.agd	60	0	0		10/12/2019	Saturday	6	2	2	2	40	77986	693	73	0	0	90.47%	9.53%	0.00%	0.00%	73	9.53%	5.2	332478	503821	541164	434	657.7	706.5	3628	4140	3951	434	657.7	706.5	810700.7	1113.6	5832.4	1058.4	9439	12.3	121	12.3	21	2102	766	766	1
10669	10669 (2019-10-06)60sec.agd	60	0	0		10/8/2019	Tuesday	2	1	1	1	10	19771	839	58	0	0	93.53%	6.47%	0.00%	0.00%	58	6.47%	3.2	304015	330802	547680	338.9	368.8	610.6	3833	3201	3133	338.9	368.8	610.6	708384.4	831.9	4952.4	789.7	7370	8.2	118	8.2	3.7	430	897	897	1
10669	10669 (2019-10-06)60sec.agd	60	0	0		10/9/2019	Wednesday	3	0	0	0	0	0	710	31	0	0	95.82%	4.18%	0.00%	0.00%	31	4.18%	2.1	152509	213808	291762	205.8	288.5	393.7	2797	2720	3226	205.8	288.5	393.7	392553.1	560.8	3942.7	529.8	5234	7.1	120	7.1	2	316	741	741	1
10669	10669 (2019-10-06)60sec.agd	60	0	0		10/10/2019	Thursday	4	0	0	0	0	0	688	27	0	0	96.22%	3.78%	0.00%	0.00%	27	3.78%	1.9	159398	249175	350587	222.9	348.5	490.3	2778	2185	2560	222.9	348.5	490.3	458701.6	677.9	3895	641.5	5563	7.8	115	7.8	0.7	159	715	715	1
10669	10669 (2019-10-06)60sec.agd	60	0	0		10/11/2019	Friday	5	1	1	1	10	18026	582	58	0	0	90.94%	9.06%	0.00%	0.00%	58	9.06%	4.8	375059	385651	417371	586	602.6	652.1	3657	2500	2412	586	602.6	652.1	680877.7	1130.6	4080.9	1063.9	6039	9.4	118	9.4	5.1	463	640	640	1
10669	10669 (2019-10-06)60sec.agd	60	0	0		10/12/2019	Saturday	6	0	0	0	0	0	726	10	0	0	98.64%	1.36%	0.00%	0.00%	10	1.36%	0.7	136814	311873	292144	185.9	423.7	396.9	1908	2441	1939	185.9	423.7	396.9	448699.2	632.4	3138.2	609.6	3866	5.3	91	5.3	1.5	371	736	736	1
10670	10670 (2019-10-20)60sec.agd	60	0	0		10/20/2019	Sunday	7	0	0	0	0	0	690	18	0	0	97.46%	2.54%	0.00%	0.00%	18	2.54%	1.4	120846	231427	260234	170.7	326.9	367.6	2701	2876	2670	170.7	326.9	367.6	368624.4	542.2	4220.8	520.7	4059	5.7	74	5.7	0.5	225	708	708	1
10670	10670 (2019-10-20)60sec.agd	60	0	0		10/21/2019	Monday	1	0	0	0	0	0	804	36	1	0	95.60%	4.28%	0.12%	0.00%	37	4.40%	2.5	240538	459979	396298	286	546.9	471.2	4509	3944	3901	286	546.9	471.2	653063	808.6	6689.2	776.5	7467	8.9	116	8.9	2.3	286	841	841	1
10670	10670 (2019-10-20)60sec.agd	60	0	0		10/24/2019	Thursday	4	0	0	0	0	0	664	16	0	0	97.65%	2.35%	0.00%	0.00%	16	2.35%	1.1	122774	196260	258974	180.6	288.6	380.8	2999	2655	3328	180.6	288.6	380.8	347360	531.9	4889.5	510.8	2604	3.8	45	3.8	0	0	680	680	1
10670	10670 (2019-10-20)60sec.agd	60	0	0		10/26/2019	Saturday	6	0	0	0	0	0	912	18	0	0	98.06%	1.94%	0.00%	0.00%	18	1.94%	1.1	129841	299437	254518	139.6	322	273.7	2188	3067	2726	139.6	322	273.7	413884.8	467.0	3533.8	445	3729	4	51	4	0	0	930	930	1
10671	10671 (2019-10-20)60sec.agd	60	0	0		10/21/2019	Monday	1	2	2	2	20	40436	949	71	0	0	93.04%	6.96%	0.00%	0.00%	71	6.96%	3.7	233244	225402	288360	228.7	221	282.7	2802	2742	3815	228.7	221	282.7	434005	451.8	4985.6	425.5	11353	11.1	156	11.1	1.5	157	1020	1020	1
10671	10671 (2019-10-20)60sec.agd	60	0	0		10/22/2019	Tuesday	2	4	4	4	59	124878	689	96	0	0	87.77%	12.23%	0.00%	0.00%	96	12.23%	5.6	249134	291187	431322	317.4	370.9	549.5	3426	2578	4289	317.4	370.9	549.5	576971.7	771.7	5252.3	735	12971	16.5	150	16.5	13.9	1757	785	785	1
10671	10671 (2019-10-20)60sec.agd	60	0	0		10/24/2019	Thursday	4	1	1	1	10	16983	964	48	0	0	95.26%	4.74%	0.00%	0.00%	48	4.74%	2.7	155410	206076	372901	153.6	203.6	368.5	2260	2595	3313	153.6	203.6	368.5	453513.8	475.6	4084.2	448.1	7278	7.2	145	7.2	0	0	1012	1012	1
10671	10671 (2019-10-20)60sec.agd	60	0	0		10/25/2019	Friday	5	2	2	2	37	74944	901	67	0	0	93.08%	6.92%	0.00%	0.00%	67	6.92%	3.9	204079	266409	330813	210.8	275.2	341.7	2752	3353	2718	210.8	275.2	341.7	471231.6	522.5	4327.9	486.8	10422	10.8	149	10.8	0	25	968	968	1
10672	10672 (2019-10-20)60sec.agd	60	0	0		10/21/2019	Monday	1	0	0	0	0	0	1032	5	0	0	99.52%	0.48%	0.00%	0.00%	5	0.48%	0.3	173699	224616	374676	167.5	216.6	361.3	2517	1807	2823	167.5	216.6	361.3	470112.5	494.1	3694.7	453.3	3319	3.2	94	3.2	0	0	1037	1037	1
10672	10672 (2019-10-20)60sec.agd	60	0	0		10/22/2019	Tuesday	2	0	0	0	0	0	1167	4	0	0	99.66%	0.34%	0.00%	0.00%	4	0.34%	0.2	141847	197237	266715	121.1	168.4	227.8	2492	2264	2710	121.1	168.4	227.8	360776.8	337.1	4322	308.1	4062	3.5	114	3.5	0.1	131	1171	1171	1
10672	10672 (2019-10-20)60sec.agd	60	0	0		10/23/2019	Wednesday	3	0	0	0	0	0	1064	12	0	0	98.88%	1.12%	0.00%	0.00%	12	1.12%	0.5	124618	170156	341514	115.8	158.1	317.4	2999	2410	3117	115.8	158.1	317.4	401390.7	397.4	4277.8	373	2889	2.7	78	2.7	9.8	2316	1076	1076	1
10672	10672 (2019-10-20)60sec.agd	60	0	0		10/24/2019	Thursday	4	0	0	0	0	0	1017	7	0	0	99.32%	0.68%	0.00%	0.00%	7	0.68%	0.4	101977	220192	190042	99.6	215	185.6	2099	2092	2614	99.6	215	185.6	308220.4	332.7	3582	301	1936	1.9	72	1.9	0	0	1024	1024	1
[truncated: 807 more rows]
