# Supplementary material for: Influence of pre-processing criteria on analysis of accelerometry-based physical activity
Source: PLoS One. 2025 Jan 2;20(1):e0316357. doi: 10.1371/journal.pone.0316357 (PMC11694966; doi:10.1371/journal.pone.0316357)
Supplement: S1 File — (ZIP) [file pone.0316357.s001.zip › scenarios/4Troiano 200710_3_0Freedson Adult VM3 201110-min MVPA 2690/4Troiano 200710_3_0Freedson Adult VM3 201110-min MVPA 2690_DailyTotals.csv]

Day of Week	Day of Week Num	Number of 2690 Bouts occurring in this day	Number of 2690 Bouts starting in this day	Number of 2690 Bouts ending in this day	Total time of 2690 Bouts occurring in this day	Total activity counts of 2690 Bouts occurring in this day	Light	Moderate	Vigorous	Very Vigorous	Total MVPA	% in MVPA	Axis 1 Counts	Axis 2 Counts	Axis 3 Counts	Axis 1 Average Counts	Axis 2 Average Counts	Axis 3 Average Counts	Axis 1 Max Counts	Axis 2 Max Counts	Axis 3 Max Counts	Axis 1 CPM	Axis 2 CPM	Axis 3 CPM	Vector Magnitude Counts	Vector Magnitude Average Counts	Vector Magnitude Max Counts	Vector Magnitude CPM	Steps Counts	Steps Average Counts	Steps Max Counts	Steps Per Minute	Lux Average Counts	Lux Max Counts	Number of Epochs	Time	Calendar Days
Monday	1	380	380	380	7023	19173717	318366.2	19268	613.3	48	19929.3333333333	0.1	110602663	137569297	156561462	324.3	405	459.9	14928	10586	10631	326.9	406.7	462.8	240570127.8	746.4	19527.9	711.1	3275958	9.6	187	9.7	13.5	5014	342513	338295.5	395
Tuesday	2	343	343	343	6508	18453866	319137.8	18258.3	595.2	66.2	18919.6666666667	0.1	107673225	133635838	152765314	318.1	395	450	12172	7228	8484	318.5	395.3	451.9	234362517.7	732.1	12250.3	693.3	3189288	9.5	186	9.4	16.8	5000	342110	338057.5	400
Wednesday	3	339	339	339	5747	15823711	302868.7	17214.8	524.3	51	17790.1666666667	0.1	102463950	127720218	140354447	318.4	397.9	436.5	15714	9408	10964	319.5	398.3	437.7	220120615.9	723.3	15794.9	686.5	3024549	9.5	184	9.4	16	4931	324198	320658.83	380
Thursday	4	316	316	316	5976	16316985	304907.5	17461.5	661.2	90.2	18212.8333333333	0.1	100955637	129821077	146211830	313.2	401	451.9	17013	12730	8349	312.4	401.8	452.5	224529951.6	732.5	17037.9	694.9	2982654	9.3	189	9.2	11.8	6000	326887	323120.33	383
Friday	5	273	273	273	4588	12194664	289558.8	15334.7	363.5	70	15768.1666666667	0.1	95257452	117850062	134647108	313.2	388	440.1	24161	38484	32161	312	386	441	206402241.5	716.3	50435.9	676	2817865	9.3	187	9.2	16	5962	309412	305327	360
Saturday	6	166	166	166	2887	7576018	227473.7	10211.2	187.3	14	10412.5	0	65012189	84793909	96764356	271.5	354.6	403.7	12316	11964	9166	273.3	356.4	406.8	146710325.9	646.5	15770.1	616.7	1943382	8.1	190	8.2	21.6	5000	241437	237886.17	289
Sunday	7	63	63	63	1058	2707638	90220	3788	142	3	3933	0	25977270	33957306	38361139	272	357	403.3	7372	7940	10110	275.9	360.7	407.4	58498750.1	648.0	13243.8	621.3	767179	8	168	8.1	19.6	5000	94153	94153	136
