# Supplementary material for: Influence of pre-processing criteria on analysis of accelerometry-based physical activity
Source: PLoS One. 2025 Jan 2;20(1):e0316357. doi: 10.1371/journal.pone.0316357 (PMC11694966; doi:10.1371/journal.pone.0316357)
Supplement: S1 File — (ZIP) [file pone.0316357.s001.zip › scenarios/5Choi 201110_3_0Freedson Adult 199810-min MVPA 1952/5Choi 201110_3_0Freedson Adult 199810-min MVPA 1952_DailyTotals.csv]

Day of Week	Day of Week Num	Number of Freedson (1998) Bouts occurring in this day	Number of Freedson (1998) Bouts starting in this day	Number of Freedson (1998) Bouts ending in this day	Total time of Freedson (1998) Bouts occurring in this day	Total activity counts of Freedson (1998) Bouts occurring in this day	Sedentary	Light	Moderate	Vigorous	Very Vigorous	Total MVPA	% in MVPA	Axis 1 Counts	Axis 2 Counts	Axis 3 Counts	Axis 1 Average Counts	Axis 2 Average Counts	Axis 3 Average Counts	Axis 1 Max Counts	Axis 2 Max Counts	Axis 3 Max Counts	Axis 1 CPM	Axis 2 CPM	Axis 3 CPM	Vector Magnitude Counts	Vector Magnitude Average Counts	Vector Magnitude Max Counts	Vector Magnitude CPM	Steps Counts	Steps Average Counts	Steps Max Counts	Steps Per Minute	Lux Average Counts	Lux Max Counts	Number of Epochs	Time	Calendar Days
Monday	1	260	260	260	4917	16123029	219827.3	138594.8	11695.8	242	22	11959.8333333333	0	114960566	143271951	162250367	310.4	387.8	438.2	14928	10586	10631	310.4	386.8	438.1	249924082.6	713.1	19527.9	674.8	3409195	9.2	187	9.2	12.9	5014	374602	370382	420
Tuesday	2	237	237	237	4626	15804035	217335.8	134848.7	11132.3	189.2	58	11379.5	0	109922426	136461658	156048022	304.3	377.4	430.6	12172	7228	8484	302.3	375.3	429.2	239356500.3	700.2	12250.3	658.4	3261819	9.1	186	9	16.5	5000	367359	363564	416
Wednesday	3	227	227	227	4074	13584704	212725.3	126417.7	10754	222	50	11026	0	104721519	130200747	142928799	299	372.1	407.7	15714	9408	10964	299.1	371.8	408.2	224461773.7	677.2	16588.7	641	3093552	8.9	184	8.8	15.8	4931	353709	350169	402
Thursday	4	199	199	199	3745	12830083	209496.5	127236.8	10270.7	282	38	10590.6666666667	0	103561083	132984215	149770201	300.2	383.2	432.2	17013	12730	8349	298.2	382.9	431.2	230030990.4	701.2	17037.9	662.3	3069192	8.9	189	8.8	11.9	6000	351094	347324	401
Friday	5	167	167	167	2832	9672468	202248.2	121793.3	9317.5	150	59	9526.5	0	97457898	121567816	137967205	296.3	369.8	416.2	24161	38484	32161	292.2	364.4	413.6	211978149.9	679.6	50435.9	635.5	2893752	8.8	187	8.7	15	5962	338078	333568	379
Saturday	6	102	102	102	1931	6067698	166802	92911	6044	47	2	6093	0	68065684	89426337	102122494	256.3	337.2	384.5	12316	11964	9166	256.1	336.4	384.2	154686971.3	614.9	15770.1	582	2042825	7.7	190	7.7	21	5000	269506	265806	311
Sunday	7	37	37	37	638	2133289	75785	41557	2508	43	2	2553	0	30296608	39858421	45309302	250.3	331	376.4	10164	8400	10110	252.7	332.4	377.9	68768921.7	602.0	13243.8	573.6	891348	7.4	168	7.4	17.6	5000	119895	119895	170
