# Supplementary material for: Influence of pre-processing criteria on analysis of accelerometry-based physical activity
Source: PLoS One. 2025 Jan 2;20(1):e0316357. doi: 10.1371/journal.pone.0316357 (PMC11694966; doi:10.1371/journal.pone.0316357)
Supplement: S1 File — (ZIP) [file pone.0316357.s001.zip › scenarios/6Choi 201110_3_0Troiano Adult 200810-min MVPA 2020/6Choi 201110_3_0Troiano Adult 200810-min MVPA 2020_DailyDetailed.csv]

Subject	Filename	Epoch	Weight (lbs)	Age	Gender	Date	Day of Week	Day of Week Num	Number of 10-min Bouts occurring in this day	Number of 10-min Bouts starting in this day	Number of 10-min Bouts ending in this day	Total time of 10-min Bouts occurring in this day	Total activity counts of 10-min Bouts occurring in this day	Sedentary	Light	Moderate	Vigorous	% in Sedentary	% in Light	% in Moderate	% in Vigorous	Total MVPA	% in MVPA	Average MVPA Per Hour	Axis 1 Counts	Axis 2 Counts	Axis 3 Counts	Axis 1 Average Counts	Axis 2 Average Counts	Axis 3 Average Counts	Axis 1 Max Counts	Axis 2 Max Counts	Axis 3 Max Counts	Axis 1 CPM	Axis 2 CPM	Axis 3 CPM	Vector Magnitude Counts	Vector Magnitude Average Counts	Vector Magnitude Max Counts	Vector Magnitude CPM	Steps Counts	Steps Average Counts	Steps Max Counts	Steps Per Minute	Lux Average Counts	Lux Max Counts	Number of Epochs	Time	Calendar Days
11015	11015 (2019-06-09)60sec.agd	60	0	0		6/10/2019	Monday	1	0	0	0	0	0	209	434	2	0	32.40%	67.29%	0.31%	0.00%	2	0.31%	0.2	258741	396541	387037	401.1	614.8	600.1	2151	2523	2534	401.1	614.8	600.1	611546.7	983.5	3593.3	948.1	7341	11.4	68	11.4	0	0	645	645	1
11015	11015 (2019-06-09)60sec.agd	60	0	0		6/14/2019	Friday	5	0	0	0	0	0	324	305	0	0	51.51%	48.49%	0.00%	0.00%	0	0.00%	0	110907	435488	155480	176.3	692.3	247.2	1543	2834	1841	176.3	692.3	247.2	475525.2	773.3	3134.1	756	4469	7.1	86	7.1	3.2	400	629	629	1
11015	11015 (2019-06-09)60sec.agd	60	0	0		6/15/2019	Saturday	6	0	0	0	0	0	311	378	1	0	45.07%	54.78%	0.14%	0.00%	1	0.14%	0.1	169703	485549	217066	245.9	703.7	314.6	2399	2915	2920	245.9	703.7	314.6	558278.2	830.5	4357.3	809.1	6415	9.3	82	9.3	0.2	71	690	690	1
10973	10973 (2019-09-08)60sec.agd	60	0	0		9/9/2019	Monday	1	0	0	0	0	0	525	383	26	0	56.21%	41.01%	2.78%	0.00%	26	2.78%	1.5	348678	240219	471015	373.3	257.2	504.3	4167	2432	3209	373.3	257.2	504.3	633353.5	711.1	4876.3	678.1	5496	5.9	70	5.9	5.8	1716	934	934	1
10973	10973 (2019-09-08)60sec.agd	60	0	0		9/11/2019	Wednesday	3	0	0	0	0	0	538	314	13	0	62.20%	36.30%	1.50%	0.00%	13	1.50%	0.9	222452	185309	296432	257.2	214.2	342.7	3385	1757	3297	257.2	214.2	342.7	414362.5	510.0	4310	479	3775	4.4	74	4.4	41.6	2861	865	865	1
10973	10973 (2019-09-08)60sec.agd	60	0	0		9/13/2019	Friday	5	0	0	0	0	0	568	307	11	0	64.11%	34.65%	1.24%	0.00%	11	1.24%	0.7	215197	163628	224772	242.9	184.7	253.7	2829	1750	3396	242.9	184.7	253.7	351576.9	425.5	4180.3	396.8	3355	3.8	67	3.8	0	0	886	886	1
10063	10063 (2019-03-10)60sec.agd	60	0	0		3/12/2019	Tuesday	2	0	0	0	0	0	456	304	5	0	59.61%	39.74%	0.65%	0.00%	5	0.65%	0.4	227801	160931	141592	297.8	210.4	185.1	2459	2080	3249	297.8	210.4	185.1	312794.5	437.5	4569.9	408.9	3662	4.8	73	4.8	0.5	377	765	765	1
10063	10063 (2019-03-10)60sec.agd	60	0	0		3/14/2019	Thursday	4	2	2	2	22	68899	558	397	42	0	55.97%	39.82%	4.21%	0.00%	42	4.21%	2.1	374021	404924	614548	375.1	406.1	616.4	5490	4011	3505	375.1	406.1	616.4	825544.9	886.1	7158.3	828	9843	9.9	132	9.9	0.3	81	997	997	1
10063	10063 (2019-03-10)60sec.agd	60	0	0		3/15/2019	Friday	5	0	0	0	0	0	514	497	29	0	49.42%	47.79%	2.79%	0.00%	29	2.79%	1.6	426999	460064	853002	410.6	442.4	820.2	5118	3062	4213	410.6	442.4	820.2	1059055.9	1062.1	7253.7	1018.3	13087	12.6	128	12.6	5	2253	1040	1040	1
10288	10288 (2019-08-04)60sec.agd	60	0	0		8/7/2019	Wednesday	3	2	2	2	22	65220	395	344	47	0	50.25%	43.77%	5.98%	0.00%	47	5.98%	3.4	302356	344653	424393	384.7	438.5	539.9	3799	2195	2808	384.7	438.5	539.9	624751.4	868.4	4569.6	794.8	10543	13.4	121	13.4	101.7	2675	786	786	1
10288	10288 (2019-08-04)60sec.agd	60	0	0		8/8/2019	Thursday	4	1	1	1	15	46950	297	323	44	0	44.73%	48.64%	6.63%	0.00%	44	6.63%	3.4	297315	334816	362861	447.8	504.2	546.5	3964	2733	2455	447.8	504.2	546.5	576338.5	934.6	4784.7	868	10187	15.3	125	15.3	109.8	2461	664	664	1
10288	10288 (2019-08-04)60sec.agd	60	0	0		8/10/2019	Saturday	6	0	0	0	0	0	400	259	12	0	59.61%	38.60%	1.79%	0.00%	12	1.79%	1	198124	184319	291719	295.3	274.7	434.8	4596	4346	5064	295.3	274.7	434.8	397902.7	621.5	8102.8	593	8368	12.5	114	12.5	353.7	4575	671	671	1
10072	10072 (2019-03-10)60sec.agd	60	0	0		3/11/2019	Monday	1	0	0	0	0	0	391	375	13	0	50.19%	48.14%	1.67%	0.00%	13	1.67%	0.9	262118	295785	399812	336.5	379.7	513.2	5063	3454	4058	336.5	379.7	513.2	562178.1	769.1	5536.5	721.7	6036	7.7	103	7.7	1.1	203	779	779	1
10072	10072 (2019-03-10)60sec.agd	60	0	0		3/14/2019	Thursday	4	0	0	0	0	0	438	290	4	0	59.84%	39.62%	0.55%	0.00%	4	0.55%	0.3	180047	259202	392658	246	354.1	536.4	2949	2176	2349	246	354.1	536.4	503768.7	724.8	3591	688.2	5295	7.2	105	7.2	1.3	136	732	732	1
10072	10072 (2019-03-10)60sec.agd	60	0	0		3/15/2019	Friday	5	0	0	0	0	0	411	332	13	0	54.37%	43.92%	1.72%	0.00%	13	1.72%	1	262859	328645	436336	347.7	434.7	577.2	2826	2612	3080	347.7	434.7	577.2	606210.8	846.5	4257.2	801.9	7403	9.8	120	9.8	2.2	198	756	756	1
10071	10071 (2019-03-10)60sec.agd	60	0	0		3/11/2019	Monday	1	1	1	1	11	36107	415	299	42	0	54.89%	39.55%	5.56%	0.00%	42	5.56%	3.2	320614	238895	271937	424.1	316	359.7	4711	3777	3421	424.1	316	359.7	483543.1	652.8	6585.4	639.6	5582	7.4	67	7.4	0	0	756	756	1
10071	10071 (2019-03-10)60sec.agd	60	0	0		3/12/2019	Tuesday	2	1	1	1	13	42187	408	365	63	0	48.80%	43.66%	7.54%	0.00%	63	7.54%	4.2	455991	323951	413134	545.4	387.5	494.2	5266	3815	3383	545.4	387.5	494.2	695378.8	849.9	7115	831.8	8849	10.6	111	10.6	0.4	84	836	836	1
10071	10071 (2019-03-10)60sec.agd	60	0	0		3/13/2019	Wednesday	3	2	2	2	21	49573	435	364	35	0	52.16%	43.65%	4.20%	0.00%	35	4.20%	2.3	335499	279071	350721	402.3	334.6	420.5	4683	3825	3334	402.3	334.6	420.5	559862	697.6	6389.5	671.3	6379	7.6	109	7.6	0.1	68	834	834	1
11010	11010 (2019-06-02)60sec.agd	60	0	0		6/3/2019	Monday	1	0	0	0	0	0	420	248	19	0	61.14%	36.10%	2.77%	0.00%	19	2.77%	1.6	216918	238248	270043	315.7	346.8	393.1	3390	3402	3544	315.7	346.8	393.1	420403.1	643.7	5360.3	611.9	5867	8.5	83	8.5	2.4	198	687	687	1
11010	11010 (2019-06-02)60sec.agd	60	0	0		6/4/2019	Tuesday	2	1	1	1	21	75121	570	231	60	0	66.20%	26.83%	6.97%	0.00%	60	6.97%	4	329095	285676	298255	382.2	331.8	346.4	5151	3235	2675	382.2	331.8	346.4	528081.8	650.3	6318.6	613.3	9001	10.5	114	10.5	13.2	859	861	861	1
11010	11010 (2019-06-02)60sec.agd	60	0	0		6/5/2019	Wednesday	3	0	0	0	0	0	343	266	10	0	55.41%	42.97%	1.62%	0.00%	10	1.62%	0.8	205199	199917	266119	331.5	323	429.9	4483	3850	3482	331.5	323	429.9	391015	655.2	6858.9	631.7	5102	8.2	102	8.2	0.9	91	619	619	1
10696	10696 (2019-08-25)60sec.agd	60	0	0		8/28/2019	Wednesday	3	0	0	0	0	0	399	425	13	0	47.67%	50.78%	1.55%	0.00%	13	1.55%	0.9	258455	377444	519437	308.8	450.9	620.6	3605	3932	4424	308.8	450.9	620.6	692154.4	877.8	6682	826.9	7825	9.3	120	9.3	47.7	3384	837	837	1
10696	10696 (2019-08-25)60sec.agd	60	0	0		8/29/2019	Thursday	4	0	0	0	0	0	1101	309	30	0	76.46%	21.46%	2.08%	0.00%	30	2.08%	1.3	248336	285727	402578	172.5	198.4	279.6	4009	3286	3148	172.5	198.4	279.6	552611.7	414.6	5310.4	383.8	9084	6.3	150	6.3	61.7	4335	1440	1440	1
10696	10696 (2019-08-25)60sec.agd	60	0	0		8/30/2019	Friday	5	1	1	1	17	46801	442	376	34	0	51.88%	44.13%	3.99%	0.00%	34	3.99%	2.1	297634	396976	531598	349.3	465.9	623.9	4203	4230	2980	349.3	465.9	623.9	727167.4	916.5	6023.5	853.5	8425	9.9	143	9.9	12	566	852	852	1
10787	10787 (2019-08-11)60sec.agd	60	0	0		8/13/2019	Tuesday	2	1	1	1	20	68932	513	257	39	0	63.41%	31.77%	4.82%	0.00%	39	4.82%	2.4	274341	299224	253022	339.1	369.9	312.8	4100	2844	3880	339.1	369.9	312.8	478349.4	656.5	5348	591.3	7968	9.8	111	9.8	2.5	241	809	809	1
10787	10787 (2019-08-11)60sec.agd	60	0	0		8/16/2019	Friday	5	0	0	0	0	0	395	276	16	0	57.50%	40.17%	2.33%	0.00%	16	2.33%	1.2	176887	302480	266018	257.5	440.3	387.2	3288	2567	2659	257.5	440.3	387.2	439941.7	689.4	4297.8	640.4	5679	8.3	114	8.3	2.9	381	687	687	1
10787	10787 (2019-08-11)60sec.agd	60	0	0		8/17/2019	Saturday	6	0	0	0	0	0	462	336	10	0	57.18%	41.58%	1.24%	0.00%	10	1.24%	0.7	195201	394398	211313	241.6	488.1	261.5	2946	2244	1923	241.6	488.1	261.5	488166.4	643.4	3393.9	604.2	6882	8.5	107	8.5	25.5	498	808	808	1
10057	10057 (2019-03-17)60sec.agd	60	0	0		3/18/2019	Monday	1	0	0	0	0	0	555	317	2	0	63.50%	36.27%	0.23%	0.00%	2	0.23%	0.1	133115	357214	664529	152.3	408.7	760.3	2336	3554	3117	152.3	408.7	760.3	766107.2	904.1	5229.2	876.6	6110	7	111	7	5.7	783	874	874	1
10057	10057 (2019-03-17)60sec.agd	60	0	0		3/20/2019	Wednesday	3	0	0	0	0	0	627	354	6	0	63.53%	35.87%	0.61%	0.00%	6	0.61%	0.3	152385	305011	516105	154.4	309	522.9	2393	2016	2853	154.4	309	522.9	618560.6	649.6	4143.1	626.7	5579	5.7	99	5.7	0.5	150	987	987	1
10057	10057 (2019-03-17)60sec.agd	60	0	0		3/21/2019	Thursday	4	0	0	0	0	0	606	292	1	0	67.41%	32.48%	0.11%	0.00%	1	0.11%	0.1	127847	348698	336928	142.2	387.9	374.8	2160	2652	2946	142.2	387.9	374.8	501453.5	578.6	3847.9	557.8	4656	5.2	93	5.2	0.5	103	899	899	1
10799	10799 (2019-10-20)60sec.agd	60	0	0		10/21/2019	Monday	1	1	1	1	10	28608	358	579	39	0	36.68%	59.32%	4.00%	0.00%	39	4.00%	2.2	488679	549773	423063	500.7	563.3	433.5	4100	3726	2271	500.7	563.3	433.5	848551.6	923.4	4920.2	869.4	16130	16.5	127	16.5	9.1	1185	976	976	1
10799	10799 (2019-10-20)60sec.agd	60	0	0		10/22/2019	Tuesday	2	1	1	1	10	27981	480	479	69	0	46.69%	46.60%	6.71%	0.00%	69	6.71%	3.8	528256	544675	466672	513.9	529.8	454	3911	3151	3037	513.9	529.8	454	890790.7	916.9	5119.2	866.5	16266	15.8	126	15.8	9.5	758	1028	1028	1
10799	10799 (2019-10-20)60sec.agd	60	0	0		10/23/2019	Wednesday	3	0	0	0	0	0	368	536	55	0	38.37%	55.89%	5.74%	0.00%	55	5.74%	3.1	535886	562994	435851	558.8	587.1	454.5	4459	3805	3506	558.8	587.1	454.5	891124.1	977.6	5504.8	929.2	16756	17.5	117	17.5	34.5	1826	959	959	1
10795	10795 (2019-07-28)60sec.agd	60	0	0		7/28/2019	Sunday	7	0	0	0	0	0	339	437	11	0	43.07%	55.53%	1.40%	0.00%	11	1.40%	0.8	291289	418741	540269	370.1	532.1	686.5	4399	2535	2748	370.1	532.1	686.5	743023.5	978.9	5192.9	944.1	7750	9.8	122	9.8	3.6	482	787	787	1
10795	10795 (2019-07-28)60sec.agd	60	0	0		7/29/2019	Monday	1	0	0	0	0	0	218	458	13	0	31.64%	66.47%	1.89%	0.00%	13	1.89%	1.1	372267	651402	602954	540.3	945.4	875.1	4270	5277	2716	540.3	945.4	875.1	962528.3	1449.3	6016	1397	8437	12.2	115	12.2	4	400	689	689	1
10795	10795 (2019-07-28)60sec.agd	60	0	0		8/1/2019	Thursday	4	2	2	2	28	79478	193	573	51	1	23.59%	70.05%	6.23%	0.12%	52	6.36%	3.5	600352	993175	862548	733.9	1214.2	1054.5	6418	4815	5284	733.9	1214.2	1054.5	1445962.7	1820.3	8726.4	1767.7	14036	17.2	130	17.2	6.5	617	818	818	1
10235	10235 (2019-06-09)60sec.agd	60	0	0		6/9/2019	Sunday	7	2	2	2	24	84415	407	260	39	0	57.65%	36.83%	5.52%	0.00%	39	5.52%	3	254655	291145	239828	360.7	412.4	339.7	5049	4387	5909	360.7	412.4	339.7	455117.6	694.6	8013	644.6	8022	11.4	132	11.4	6.5	406	706	706	1
10235	10235 (2019-06-09)60sec.agd	60	0	0		6/10/2019	Monday	1	0	0	0	0	0	601	391	1	0	60.52%	39.38%	0.10%	0.00%	1	0.10%	0.1	215107	418785	378283	216.6	421.7	380.9	2697	2908	2981	216.6	421.7	380.9	603945.3	633.9	4088.3	608.2	4520	4.6	93	4.6	0	26	993	993	1
10235	10235 (2019-06-09)60sec.agd	60	0	0		6/11/2019	Tuesday	2	0	0	0	0	0	474	481	3	0	49.48%	50.21%	0.31%	0.00%	3	0.31%	0.2	234724	485143	417398	245	506.4	435.7	2360	3641	2438	245	506.4	435.7	681674.5	736.5	4951.1	711.6	4340	4.5	71	4.5	1	930	958	958	1
10841	10841 (2019-04-07)60sec.agd	60	0	0		4/7/2019	Sunday	7	0	0	0	0	0	635	92	6	0	86.63%	12.55%	0.82%	0.00%	6	0.82%	0.5	55750	79876	96882	76.1	109	132.2	2792	3583	5287	76.1	109	132.2	137384	198.3	6471.1	187.4	1386	1.9	74	1.9	0.7	124	733	733	1
10841	10841 (2019-04-07)60sec.agd	60	0	0		4/12/2019	Friday	5	0	0	0	0	0	685	197	5	0	77.23%	22.21%	0.56%	0.00%	5	0.56%	0.3	115041	187836	219876	129.7	211.8	247.9	2918	2746	3026	129.7	211.8	247.9	311227	369.5	4480.8	350.9	3266	3.7	74	3.7	1.1	173	887	887	1
10841	10841 (2019-04-07)60sec.agd	60	0	0		4/13/2019	Saturday	6	0	0	0	0	0	428	166	31	0	68.48%	26.56%	4.96%	0.00%	31	4.96%	2.4	197291	208999	279350	315.7	334.4	447	4488	5429	4693	315.7	334.4	447	400800.1	687.3	8270.3	641.3	7098	11.4	113	11.4	4	140	625	625	1
10229	10229 (2019-09-08)60sec.agd	60	0	0		9/12/2019	Thursday	4	0	0	0	0	0	403	221	10	0	63.56%	34.86%	1.58%	0.00%	10	1.58%	0.9	129123	143664	319914	203.7	226.6	504.6	3889	2687	3740	203.7	226.6	504.6	373707.2	612.7	5245.9	589.4	2730	4.3	86	4.3	2.9	423	634	634	1
10229	10229 (2019-09-08)60sec.agd	60	0	0		9/13/2019	Friday	5	0	0	0	0	0	449	164	16	0	71.38%	26.07%	2.54%	0.00%	16	2.54%	1.3	129462	148414	222716	205.8	236	354.1	3842	5968	3061	205.8	236	354.1	297303.8	510.7	7156.3	472.7	2948	4.7	126	4.7	24.4	2281	629	629	1
10229	10229 (2019-09-08)60sec.agd	60	0	0		9/14/2019	Saturday	6	0	0	0	0	0	447	188	1	0	70.28%	29.56%	0.16%	0.00%	1	0.16%	0.1	89698	99884	181289	141	157.1	285	2385	1872	4415	141	157.1	285	225584.2	371.1	5193.6	354.7	2056	3.2	73	3.2	9.9	1046	636	636	1
10297	10297 (2019-07-21)60sec.agd	60	0	0		7/22/2019	Monday	1	0	0	0	0	0	446	324	32	0	55.61%	40.40%	3.99%	0.00%	32	3.99%	2.3	295529	488630	428041	368.5	609.3	533.7	4005	3266	3787	368.5	609.3	533.7	713663.6	935.0	5088.5	889.9	9597	12	103	12	16.9	1599	802	802	1
10297	10297 (2019-07-21)60sec.agd	60	0	0		7/24/2019	Wednesday	3	0	0	0	0	0	439	293	17	0	58.61%	39.12%	2.27%	0.00%	17	2.27%	1.2	222718	433472	319531	297.4	578.7	426.6	3588	2806	3370	297.4	578.7	426.6	582753.2	807.7	5005.5	778	7061	9.4	93	9.4	3.1	370	749	749	1
10297	10297 (2019-07-21)60sec.agd	60	0	0		7/26/2019	Friday	5	0	0	0	0	0	262	333	27	0	42.12%	53.54%	4.34%	0.00%	27	4.34%	2.5	281994	451054	492485	453.4	725.2	791.8	3960	3658	3622	453.4	725.2	791.8	724921.9	1224.3	6047.8	1165.5	9152	14.7	111	14.7	3.9	171	622	622	1
11022	11022 (2019-07-28)60sec.agd	60	0	0		7/28/2019	Sunday	7	0	0	0	0	0	476	197	4	0	70.31%	29.10%	0.59%	0.00%	4	0.59%	0.3	103334	179435	204193	152.6	265	301.6	2907	3558	4283	152.6	265	301.6	290808.6	455.6	6256	429.6	3009	4.4	111	4.4	27	1273	677	677	1
11022	11022 (2019-07-28)60sec.agd	60	0	0		7/30/2019	Tuesday	2	0	0	0	0	0	438	233	2	0	65.08%	34.62%	0.30%	0.00%	2	0.30%	0.2	139613	241234	206416	207.4	358.4	306.7	4845	2671	2243	207.4	358.4	306.7	346833.1	535.9	5797.7	515.4	4500	6.7	93	6.7	9.5	1110	673	673	1
11022	11022 (2019-07-28)60sec.agd	60	0	0		8/1/2019	Thursday	4	0	0	0	0	0	350	307	4	0	52.95%	46.44%	0.61%	0.00%	4	0.61%	0.3	183448	374540	362787	277.5	566.6	548.8	2240	2641	3348	277.5	566.6	548.8	552763.8	863.3	4258.2	836.3	7125	10.8	94	10.8	26.7	2392	661	661	1
10274	10274 (2019-03-31)60sec.agd	60	0	0		3/31/2019	Sunday	7	1	1	1	12	30385	428	193	21	0	66.67%	30.06%	3.27%	0.00%	21	3.27%	1.9	166467	243440	189304	259.3	379.2	294.9	4421	3123	5075	259.3	379.2	294.9	350443	578.1	7130.5	545.9	6921	10.8	133	10.8	8	513	642	642	1
10274	10274 (2019-03-31)60sec.agd	60	0	0		4/1/2019	Monday	1	2	2	2	24	61307	629	233	38	0	69.89%	25.89%	4.22%	0.00%	38	4.22%	2.4	247594	255564	188302	275.1	284	209.2	3168	3314	2806	275.1	284	209.2	402583.4	471.0	4740.6	447.3	7578	8.4	123	8.4	0.4	55	900	900	1
10274	10274 (2019-03-31)60sec.agd	60	0	0		4/2/2019	Tuesday	2	0	0	0	0	0	601	254	10	0	69.48%	29.36%	1.16%	0.00%	10	1.16%	0.6	163743	210030	275290	189.3	242.8	318.3	3363	2786	3312	189.3	242.8	318.3	383026.1	465.6	4754.6	442.8	5247	6.1	122	6.1	1.6	382	865	865	1
10883	10883 (2019-09-22)60sec.agd	60	0	0		9/23/2019	Monday	1	0	0	0	0	0	623	231	1	0	72.87%	27.02%	0.12%	0.00%	1	0.12%	0.1	136640	167191	278193	159.8	195.5	325.4	2049	1643	3315	159.8	195.5	325.4	352157.2	429.1	3972.7	411.9	5112	6	108	6	2.8	915	855	855	1
10883	10883 (2019-09-22)60sec.agd	60	0	0		9/25/2019	Wednesday	3	0	0	0	0	0	611	253	26	0	68.65%	28.43%	2.92%	0.00%	26	2.92%	1.6	239941	231640	405589	269.6	260.3	455.7	2838	1974	3448	269.6	260.3	455.7	525101.1	614.8	4493.8	590	9827	11	126	11	4.6	574	890	890	1
10883	10883 (2019-09-22)60sec.agd	60	0	0		9/26/2019	Thursday	4	0	0	0	0	0	589	200	9	0	73.81%	25.06%	1.13%	0.00%	9	1.13%	0.6	176959	203370	268998	221.8	254.8	337.1	2506	4062	4303	221.8	254.8	337.1	380833	497.7	6315.6	477.2	7035	8.8	121	8.8	0	0	798	798	1
10793	10793 (2019-08-11)60sec.agd	60	0	0		8/12/2019	Monday	1	0	0	0	0	0	313	271	66	0	48.15%	41.69%	10.15%	0.00%	66	10.15%	5.5	385345	460820	245040	592.8	709	377	4628	2464	2428	592.8	709	377	648760.7	1080.1	4965.2	998.1	12563	19.3	120	19.3	0	0	650	650	1
10793	10793 (2019-08-11)60sec.agd	60	0	0		8/15/2019	Thursday	4	0	0	0	0	0	390	255	33	0	57.52%	37.61%	4.87%	0.00%	33	4.87%	2.8	262940	257974	436710	387.8	380.5	644.1	3779	2586	4584	387.8	380.5	644.1	571317.5	876.3	6408.5	842.7	9319	13.7	123	13.7	192	4400	678	678	1
10793	10793 (2019-08-11)60sec.agd	60	0	0		8/17/2019	Saturday	6	0	0	0	0	0	118	514	10	0	18.38%	80.06%	1.56%	0.00%	10	1.56%	0.9	438947	590667	1055936	683.7	920	1644.8	4021	2363	3768	683.7	920	1644.8	1287075.3	2034.1	4833.1	2004.8	13719	21.4	90	21.4	25.2	2702	642	642	1
10443	10443 (2019-10-13)60sec.agd	60	0	0		10/15/2019	Tuesday	2	0	0	0	0	0	398	251	8	0	60.58%	38.20%	1.22%	0.00%	8	1.22%	0.7	145438	223321	267452	221.4	339.9	407.1	3401	2324	2288	221.4	339.9	407.1	377564.6	604.6	4369.2	574.7	5968	9.1	103	9.1	180.8	2672	657	657	1
10443	10443 (2019-10-13)60sec.agd	60	0	0		10/16/2019	Wednesday	3	1	1	1	10	25042	425	246	28	0	60.80%	35.19%	4.01%	0.00%	28	4.01%	2.3	199307	270399	293002	285.1	386.8	419.2	3123	2268	2767	285.1	386.8	419.2	445745.5	680.4	3856.4	637.7	6797	9.7	108	9.7	170.1	3805	699	699	1
10443	10443 (2019-10-13)60sec.agd	60	0	0		10/19/2019	Saturday	6	0	0	0	0	0	525	193	0	0	73.12%	26.88%	0.00%	0.00%	0	0.00%	0	83165	153433	186272	115.8	213.7	259.4	1184	1996	1923	115.8	213.7	259.4	255255.5	371.6	2826.2	355.5	2972	4.1	58	4.1	272	4802	718	718	1
10692	10692 (2019-09-08)60sec.agd	60	0	0		9/9/2019	Monday	1	0	0	0	0	0	461	180	1	0	71.81%	28.04%	0.16%	0.00%	1	0.16%	0.1	91160	106375	207702	142	165.7	323.5	2332	1398	2419	142	165.7	323.5	250531.2	405.4	3520.3	390.2	2809	4.4	56	4.4	0.8	156	642	642	1
10692	10692 (2019-09-08)60sec.agd	60	0	0		9/10/2019	Tuesday	2	0	0	0	0	0	404	217	2	0	64.85%	34.83%	0.32%	0.00%	2	0.32%	0.2	103362	121972	234327	165.9	195.8	376.1	2574	1504	2850	165.9	195.8	376.1	283672.4	478.5	3284.6	455.3	3597	5.8	107	5.8	6.9	608	623	623	1
10692	10692 (2019-09-08)60sec.agd	60	0	0		9/11/2019	Wednesday	3	0	0	0	0	0	429	339	13	0	54.93%	43.41%	1.66%	0.00%	13	1.66%	0.9	222593	217399	410577	285	278.4	525.7	5101	1724	3482	285	278.4	525.7	515153.8	693.1	6407.7	659.6	6431	8.2	118	8.2	17.9	3154	781	781	1
10641	10641 (2019-06-02)60sec.agd	60	0	0		6/4/2019	Tuesday	2	0	0	0	0	0	653	244	4	0	72.48%	27.08%	0.44%	0.00%	4	0.44%	0.3	128015	200589	323952	142.1	222.6	359.5	2524	1899	3002	142.1	222.6	359.5	401956.1	471.3	4331.8	446.1	5561	6.2	133	6.2	0.2	62	901	901	1
10641	10641 (2019-06-02)60sec.agd	60	0	0		6/5/2019	Wednesday	3	0	0	0	0	0	540	292	1	0	64.83%	35.05%	0.12%	0.00%	1	0.12%	0.1	138904	305323	462747	166.8	366.5	555.5	3069	3232	3932	166.8	366.5	555.5	571534.1	710.9	5943.5	686.1	6952	8.3	121	8.3	0	33	833	833	1
10641	10641 (2019-06-02)60sec.agd	60	0	0		6/6/2019	Thursday	4	0	0	0	0	0	628	332	0	0	65.42%	34.58%	0.00%	0.00%	0	0.00%	0	143740	252390	440586	149.7	262.9	458.9	1888	2191	3011	149.7	262.9	458.9	527710.1	568.2	3525.4	549.7	5176	5.4	106	5.4	0	0	960	960	1
10971	10971 (2019-09-01)60sec.agd	60	0	0		9/2/2019	Monday	1	0	0	0	0	0	500	227	0	0	68.78%	31.22%	0.00%	0.00%	0	0.00%	0	113446	170600	317844	156	234.7	437.2	1854	1860	5564	156	234.7	437.2	378152.3	537.5	6091.4	520.2	3248	4.5	60	4.5	12	2587	727	727	1
10971	10971 (2019-09-01)60sec.agd	60	0	0		9/3/2019	Tuesday	2	0	0	0	0	0	639	142	18	0	79.97%	17.77%	2.25%	0.00%	18	2.25%	1.3	125487	103521	200041	157.1	129.6	250.4	3125	2971	5114	157.1	129.6	250.4	257837.1	338.7	6011.7	322.7	3369	4.2	103	4.2	210.7	4825	799	799	1
10971	10971 (2019-09-01)60sec.agd	60	0	0		9/5/2019	Thursday	4	0	0	0	0	0	581	134	3	0	80.92%	18.66%	0.42%	0.00%	3	0.42%	0.2	64562	60675	117466	89.9	84.5	163.6	2911	2988	3487	89.9	84.5	163.6	147132.5	219.2	5072.6	204.9	1862	2.6	100	2.6	40.5	3437	718	718	1
10613	10613 (2019-05-19)60sec.agd	60	0	0		5/20/2019	Monday	1	0	0	0	0	0	546	166	8	0	75.83%	23.06%	1.11%	0.00%	8	1.11%	0.7	95325	148859	149850	132.4	206.7	208.1	3771	2924	1631	132.4	206.7	208.1	231734.5	349.2	4721.4	321.9	3467	4.8	114	4.8	0.9	292	720	720	1
10613	10613 (2019-05-19)60sec.agd	60	0	0		5/23/2019	Thursday	4	0	0	0	0	0	606	231	4	0	72.06%	27.47%	0.48%	0.00%	4	0.48%	0.3	105427	218939	228321	125.4	260.3	271.5	3534	2605	3097	125.4	260.3	271.5	333436.1	420.4	4724.5	396.5	2930	3.5	103	3.5	3.8	603	841	841	1
10613	10613 (2019-05-19)60sec.agd	60	0	0		5/24/2019	Friday	5	0	0	0	0	0	631	173	9	0	77.61%	21.28%	1.11%	0.00%	9	1.11%	0.6	110695	144381	143548	136.2	177.6	176.6	3583	2759	3115	136.2	177.6	176.6	231744	306.2	4835.2	285	3894	4.8	114	4.8	15.1	1946	813	813	1
10137	10137 (2019-04-07)60sec.agd	60	0	0		4/8/2019	Monday	1	1	1	1	10	21335	282	604	58	0	29.87%	63.98%	6.14%	0.00%	58	6.14%	3.6	605967	733324	676779	641.9	776.8	716.9	4200	3592	3084	641.9	776.8	716.9	1167471.6	1285.6	4922.5	1236.7	18872	20	105	20	6.2	559	944	944	1
10137	10137 (2019-04-07)60sec.agd	60	0	0		4/11/2019	Thursday	4	0	0	0	0	0	512	305	13	0	61.69%	36.75%	1.57%	0.00%	13	1.57%	0.9	208617	324164	255087	251.3	390.6	307.3	4019	3830	4219	251.3	390.6	307.3	462247.5	584.3	6237.4	556.9	6841	8.2	100	8.2	1	176	830	830	1
10137	10137 (2019-04-07)60sec.agd	60	0	0		4/12/2019	Friday	5	0	0	0	0	0	141	404	58	0	23.38%	67.00%	9.62%	0.00%	58	9.62%	4.8	523130	604808	514201	867.5	1003	852.7	3760	3497	3544	867.5	1003	852.7	950715.7	1624.6	5486.5	1576.6	16632	27.6	100	27.6	0	0	603	603	1
10629	10629 (2019-05-26)60sec.agd	60	0	0		5/30/2019	Thursday	4	0	0	0	0	0	1190	244	6	0	82.64%	16.94%	0.42%	0.00%	6	0.42%	0.3	162810	273542	291168	113.1	190	202.2	3409	2344	2802	113.1	190	202.2	431406	325.6	4462.9	299.6	5048	3.5	102	3.5	14.6	2358	1440	1440	1
10629	10629 (2019-05-26)60sec.agd	60	0	0		5/31/2019	Friday	5	0	0	0	0	0	878	188	14	0	81.30%	17.41%	1.30%	0.00%	14	1.30%	0.7	137594	239016	273369	127.4	221.3	253.1	2712	2237	2864	127.4	221.3	253.1	388318.6	382.5	4145.1	359.6	4808	4.5	102	4.5	0	22	1080	1080	1
10629	10629 (2019-05-26)60sec.agd	60	0	0		6/1/2019	Saturday	6	0	0	0	0	0	678	225	4	0	74.75%	24.81%	0.44%	0.00%	4	0.44%	0.3	158966	227342	239237	175.3	250.7	263.8	2739	2658	3206	175.3	250.7	263.8	366318.1	431.0	4627.7	403.9	5851	6.5	104	6.5	2.2	931	907	907	1
10937	10937 (2019-03-24)60sec.agd	60	0	0		3/25/2019	Monday	1	3	3	3	39	116084	371	506	67	0	39.30%	53.60%	7.10%	0.00%	67	7.10%	4.2	591252	480054	695521	626.3	508.5	736.8	4933	3395	3431	626.3	508.5	736.8	1031397.2	1168.2	6163.1	1092.6	15082	16	102	16	0	0	944	944	1
10937	10937 (2019-03-24)60sec.agd	60	0	0		3/26/2019	Tuesday	2	0	0	0	0	0	326	421	19	0	42.56%	54.96%	2.48%	0.00%	19	2.48%	1.4	326915	286636	588307	426.8	374.2	768	3583	3324	4054	426.8	374.2	768	731531.8	988.1	5441.8	955	13151	17.2	129	17.2	0.4	104	766	766	1
10937	10937 (2019-03-24)60sec.agd	60	0	0		3/27/2019	Wednesday	3	0	0	0	0	0	359	343	17	0	49.93%	47.71%	2.36%	0.00%	17	2.36%	1.3	225245	286943	587076	313.3	399.1	816.5	2725	1945	2793	313.3	399.1	816.5	691180	1005.4	3570.9	961.3	9565	13.3	138	13.3	2	225	719	719	1
10097	10097 (2019-03-17)60sec.agd	60	0	0		3/18/2019	Monday	1	1	1	1	23	96729	411	309	31	0	54.73%	41.15%	4.13%	0.00%	31	4.13%	2.2	307912	317285	439230	410	422.5	584.9	5017	3158	4419	410	422.5	584.9	623219.5	872.0	6515.9	829.9	7245	9.6	130	9.6	0.5	63	751	751	1
10097	10097 (2019-03-17)60sec.agd	60	0	0		3/19/2019	Tuesday	2	0	0	0	0	0	422	289	11	0	58.45%	40.03%	1.52%	0.00%	11	1.52%	0.8	196672	249992	368575	272.4	346.2	510.5	2920	2877	4163	272.4	346.2	510.5	486850.5	702.2	5355.5	674.3	4387	6.1	71	6.1	1.7	405	722	722	1
10097	10097 (2019-03-17)60sec.agd	60	0	0		3/21/2019	Thursday	4	0	0	0	0	0	381	220	10	0	62.36%	36.01%	1.64%	0.00%	10	1.64%	0.9	129426	166756	273729	211.8	272.9	448	3282	3436	3273	211.8	272.9	448	345667.8	589.1	5681.9	565.7	3542	5.8	118	5.8	0	0	611	611	1
10108	10108 (2019-03-31)60sec.agd	60	0	0		4/1/2019	Monday	1	0	0	0	0	0	505	422	5	0	54.18%	45.28%	0.54%	0.00%	5	0.54%	0.3	157990	331551	302777	169.5	355.7	324.9	3926	3191	3279	169.5	355.7	324.9	475984.1	528.4	5630.8	510.7	5280	5.7	126	5.7	0.4	255	932	932	1
10108	10108 (2019-03-31)60sec.agd	60	0	0		4/2/2019	Tuesday	2	0	0	0	0	0	515	370	8	0	57.67%	41.43%	0.90%	0.00%	8	0.90%	0.5	219337	436985	371161	245.6	489.3	415.6	2577	2849	2794	245.6	489.3	415.6	613860.8	711.8	3875	687.4	7901	8.8	107	8.8	20.2	3036	893	893	1
10108	10108 (2019-03-31)60sec.agd	60	0	0		4/3/2019	Wednesday	3	0	0	0	0	0	651	26	3	0	95.74%	3.82%	0.44%	0.00%	3	0.44%	0.2	18248	16969	17199	26.8	25	25.3	2780	1798	2748	26.8	25	25.3	30277.7	46.4	4289.8	44.5	207	0.3	37	0.3	0	0	680	680	1
10119	10119 (2019-05-05)60sec.agd	60	0	0		5/6/2019	Monday	1	9	9	9	165	491745	362	527	209	0	32.97%	48.00%	19.03%	0.00%	209	19.03%	10.5	1081967	843761	1043324	985.4	768.5	950.2	5649	4827	6467	985.4	768.5	950.2	1723690.9	1682.1	7572.2	1569.8	15175	13.8	86	13.8	1.7	288	1098	1098	1
10119	10119 (2019-05-05)60sec.agd	60	0	0		5/8/2019	Wednesday	3	4	4	4	65	211090	200	626	131	0	20.90%	65.41%	13.69%	0.00%	131	13.69%	7.7	934557	1019950	1415713	976.5	1065.8	1479.3	5937	3493	5685	976.5	1065.8	1479.3	1979378.2	2156.6	7837.2	2068.3	16098	16.8	114	16.8	0	0	957	957	1
10119	10119 (2019-05-05)60sec.agd	60	0	0		5/9/2019	Thursday	4	0	0	0	0	0	343	500	63	0	37.86%	55.19%	6.95%	0.00%	63	6.95%	3.9	568230	574043	596839	627.2	633.6	658.8	3068	2717	3007	627.2	633.6	658.8	1004304.5	1191.1	4387.4	1108.5	10388	11.5	110	11.5	0.2	186	906	906	1
10969	10969 (2019-09-01)60sec.agd	60	0	0		9/4/2019	Wednesday	3	0	0	0	0	0	368	447	34	0	43.35%	52.65%	4.00%	0.00%	34	4.00%	2.3	356688	526932	543449	420.1	620.7	640.1	4632	5726	4671	420.1	620.7	640.1	836791.8	1008.3	7365.8	985.6	9097	10.7	108	10.7	0	0	849	849	1
10969	10969 (2019-09-01)60sec.agd	60	0	0		9/5/2019	Thursday	4	0	0	0	0	0	276	403	35	0	38.66%	56.44%	4.90%	0.00%	35	4.90%	2.7	346889	472224	537543	485.8	661.4	752.9	5096	3214	2929	485.8	661.4	752.9	795160.3	1142.8	6448	1113.7	9483	13.3	106	13.3	2.9	105	714	714	1
10969	10969 (2019-09-01)60sec.agd	60	0	0		9/6/2019	Friday	5	0	0	0	0	0	433	400	30	0	50.17%	46.35%	3.48%	0.00%	30	3.48%	1.9	322882	496296	533955	374.1	575.1	618.7	4305	3391	3584	374.1	575.1	618.7	797289.4	957.1	5894.3	923.9	8735	10.1	105	10.1	13.8	947	863	863	1
10574	10574 (2019-08-25)60sec.agd	60	0	0		8/26/2019	Monday	1	0	0	0	0	0	502	220	0	0	69.53%	30.47%	0.00%	0.00%	0	0.00%	0	96365	102025	143871	133.5	141.3	199.3	1471	1320	2155	133.5	141.3	199.3	200983	296.3	2652.9	278.4	2817	3.9	49	3.9	8.5	751	722	722	1
10574	10574 (2019-08-25)60sec.agd	60	0	0		8/27/2019	Tuesday	2	1	1	1	13	28640	439	194	43	0	64.94%	28.70%	6.36%	0.00%	43	6.36%	3.6	231140	184314	273630	341.9	272.7	404.8	2844	2176	3268	341.9	272.7	404.8	402828.4	623.3	4720	595.9	6815	10.1	107	10.1	53.6	1417	676	676	1
10574	10574 (2019-08-25)60sec.agd	60	0	0		8/31/2019	Saturday	6	0	0	0	0	0	430	266	7	0	61.17%	37.84%	1.00%	0.00%	7	1.00%	0.5	154607	149454	181702	219.9	212.6	258.5	2450	2108	2992	219.9	212.6	258.5	281523.4	421.2	4400.5	400.5	4508	6.4	91	6.4	8.9	882	703	703	1
10605	10605 (2019-11-03)60sec.agd	60	0	0		11/5/2019	Tuesday	2	0	0	0	0	0	626	296	2	0	67.75%	32.03%	0.22%	0.00%	2	0.22%	0.1	129739	229925	209381	140.4	248.8	226.6	2225	2837	2765	140.4	248.8	226.6	336954.2	385.7	4543.6	364.7	4133	4.5	67	4.5	5.8	782	924	924	1
10605	10605 (2019-11-03)60sec.agd	60	0	0		11/6/2019	Wednesday	3	0	0	0	0	0	424	318	3	0	56.91%	42.68%	0.40%	0.00%	3	0.40%	0.2	195744	170829	239831	262.7	229.3	321.9	2171	2250	2599	262.7	229.3	321.9	353577.7	508.3	3982.6	474.6	7465	10	115	10	21.2	1271	745	745	1
10605	10605 (2019-11-03)60sec.agd	60	0	0		11/7/2019	Thursday	4	0	0	0	0	0	440	355	3	0	55.14%	44.49%	0.38%	0.00%	3	0.38%	0.2	196722	207387	189702	246.5	259.9	237.7	2775	2530	2667	246.5	259.9	237.7	343068.2	455.9	4139.9	429.9	5182	6.5	122	6.5	1.5	267	798	798	1
10960	10960 (2019-08-18)60sec.agd	60	0	0		8/19/2019	Monday	1	0	0	0	0	0	512	217	14	0	68.91%	29.21%	1.88%	0.00%	14	1.88%	1	152990	227319	285579	205.9	305.9	384.4	3081	1960	2699	205.9	305.9	384.4	395771.7	574.5	3838	532.7	4433	6	120	6	1.6	364	743	743	1
10960	10960 (2019-08-18)60sec.agd	60	0	0		8/20/2019	Tuesday	2	0	0	0	0	0	476	281	18	0	61.42%	36.26%	2.32%	0.00%	18	2.32%	1.3	187777	276802	277425	242.3	357.2	358	3620	2980	4064	242.3	357.2	358	434562.1	593.3	6204.9	560.7	5224	6.7	119	6.7	4.5	1061	775	775	1
10960	10960 (2019-08-18)60sec.agd	60	0	0		8/21/2019	Wednesday	3	1	1	1	10	22973	439	262	17	0	61.14%	36.49%	2.37%	0.00%	17	2.37%	1.3	192792	230987	257131	268.5	321.7	358.1	3472	2579	2665	268.5	321.7	358.1	395777.8	595.6	4028	551.2	4730	6.6	88	6.6	0.7	90	718	718	1
10930	10930 (2019-03-24)60sec.agd	60	0	0		3/25/2019	Monday	1	1	1	1	14	46237	524	402	31	0	54.75%	42.01%	3.24%	0.00%	31	3.24%	1.8	312115	332204	441641	326.1	347.1	461.5	4719	3310	2519	326.1	347.1	461.5	634682.6	699.6	5875.6	663.2	9852	10.3	141	10.3	25.3	3722	957	957	1
10930	10930 (2019-03-24)60sec.agd	60	0	0		3/29/2019	Friday	5	1	1	1	14	37676	533	437	45	0	52.51%	43.05%	4.43%	0.00%	45	4.43%	2.5	400385	380347	483532	394.5	374.7	476.4	5298	4263	3014	394.5	374.7	476.4	734013.1	749.4	7225	723.2	12399	12.2	123	12.2	4.8	552	1015	1015	1
10930	10930 (2019-03-24)60sec.agd	60	0	0		3/30/2019	Saturday	6	0	0	0	0	0	483	326	13	0	58.76%	39.66%	1.58%	0.00%	13	1.58%	0.9	225806	233862	354888	274.7	284.5	431.7	3628	2758	2697	274.7	284.5	431.7	481274.6	606.5	4937.1	585.5	7554	9.2	119	9.2	90.7	4691	822	822	1
10164	10164 (2019-04-28)60sec.agd	60	0	0		4/28/2019	Sunday	7	0	0	0	0	0	394	246	5	0	61.09%	38.14%	0.78%	0.00%	5	0.78%	0.5	136172	173853	265550	211.1	269.5	411.7	2495	3251	3455	211.1	269.5	411.7	345375.9	560.2	5360.1	535.5	7177	11.1	109	11.1	2.2	271	645	645	1
10164	10164 (2019-04-28)60sec.agd	60	0	0		5/1/2019	Wednesday	3	0	0	0	0	0	534	275	3	0	65.76%	33.87%	0.37%	0.00%	3	0.37%	0.2	134973	175068	214833	166.2	215.6	264.6	2215	1736	2493	166.2	215.6	264.6	308252.7	396.8	3292.5	379.6	4397	5.4	104	5.4	10.5	621	812	812	1
10164	10164 (2019-04-28)60sec.agd	60	0	0		5/3/2019	Friday	5	0	0	0	0	0	642	305	1	0	67.72%	32.17%	0.11%	0.00%	1	0.11%	0.1	145734	259234	222934	153.7	273.5	235.2	2113	2111	2579	153.7	273.5	235.2	371672.2	408.8	3271.9	392.1	5994	6.3	109	6.3	8.5	584	948	948	1
10634	10634 (2019-05-26)60sec.agd	60	0	0		6/17/2019	Monday	1	0	0	0	0	0	585	355	16	0	61.19%	37.13%	1.67%	0.00%	16	1.67%	0.9	254960	373109	311557	266.7	390.3	325.9	3292	2376	3313	266.7	390.3	325.9	548892.2	617.7	4716.6	574.2	8495	8.9	102	8.9	5.8	149	956	956	1
10634	10634 (2019-05-26)60sec.agd	60	0	0		6/19/2019	Wednesday	3	0	0	0	0	0	398	296	9	0	56.61%	42.11%	1.28%	0.00%	9	1.28%	0.8	186569	328272	153193	265.4	467	217.9	3008	2505	1945	265.4	467	217.9	407478.3	608.7	3642.6	579.6	7348	10.5	100	10.5	0.4	139	703	703	1
10634	10634 (2019-05-26)60sec.agd	60	0	0		6/21/2019	Friday	5	0	0	0	0	0	304	276	28	0	50.00%	45.39%	4.61%	0.00%	28	4.61%	2.5	259545	368302	203292	426.9	605.8	334.4	5682	3455	1708	426.9	605.8	334.4	494305.2	854.0	6140.1	813	9212	15.2	160	15.2	2.4	187	608	608	1
10635	10635 (2019-05-26)60sec.agd	60	0	0		5/27/2019	Monday	1	0	0	0	0	0	424	281	11	0	59.22%	39.25%	1.54%	0.00%	11	1.54%	0.8	202101	352704	220545	282.3	492.6	308	2772	2768	2579	282.3	492.6	308	462477.1	687.8	4223.9	645.9	7181	10	94	10	5.4	1392	716	716	1
10635	10635 (2019-05-26)60sec.agd	60	0	0		6/15/2019	Saturday	6	0	0	0	0	0	310	354	6	0	46.27%	52.84%	0.90%	0.00%	6	0.90%	0.5	266282	451264	346342	397.4	673.5	516.9	2840	2891	2981	397.4	673.5	516.9	628090.8	983.7	4379.6	937.4	5639	8.4	51	8.4	9.9	1820	670	670	1
10635	10635 (2019-05-26)60sec.agd	60	0	0		6/16/2019	Sunday	7	0	0	0	0	0	410	264	1	0	60.74%	39.11%	0.15%	0.00%	1	0.15%	0.1	102292	276318	254475	151.5	409.4	377	2239	2555	2131	151.5	409.4	377	389323.5	598.8	3385.6	576.8	3123	4.6	47	4.6	0.8	258	675	675	1
10168	10168 (2019-08-04)60sec.agd	60	0	0		8/7/2019	Wednesday	3	0	0	0	0	0	373	303	7	0	54.61%	44.36%	1.02%	0.00%	7	1.02%	0.5	178928	244949	418804	262	358.6	613.2	3080	2886	3974	262	358.6	613.2	517119	794.9	5061.4	757.1	5303	7.8	96	7.8	98.1	2633	683	683	1
10168	10168 (2019-08-04)60sec.agd	60	0	0		8/8/2019	Thursday	4	0	0	0	0	0	659	218	2	0	74.97%	24.80%	0.23%	0.00%	2	0.23%	0.1	123183	154314	276973	140.1	175.6	315.1	2298	1903	3254	140.1	175.6	315.1	340148.4	401.0	3923.6	387	3504	4	59	4	4	448	879	879	1
10168	10168 (2019-08-04)60sec.agd	60	0	0		8/9/2019	Friday	5	0	0	0	0	0	605	189	10	0	75.25%	23.51%	1.24%	0.00%	10	1.24%	0.7	145241	212529	259527	180.6	264.3	322.8	2724	3104	3668	180.6	264.3	322.8	365537.7	475.5	4596.2	454.6	5201	6.5	104	6.5	0.3	78	804	804	1
10983	10983 (2019-11-03)60sec.agd	60	0	0		11/5/2019	Tuesday	2	0	0	0	0	0	703	190	0	0	78.72%	21.28%	0.00%	0.00%	0	0.00%	0	106325	154909	106452	119.1	173.5	119.2	2017	2738	3362	119.1	173.5	119.2	215948.7	258.4	4510	241.8	3802	4.3	86	4.3	0.4	174	893	893	1
10983	10983 (2019-11-03)60sec.agd	60	0	0		11/6/2019	Wednesday	3	0	0	0	0	0	708	85	3	0	88.94%	10.68%	0.38%	0.00%	3	0.38%	0.2	69379	41387	60123	87.2	52	75.5	3015	2425	3126	87.2	52	75.5	100703.1	132.7	4415.2	126.5	1704	2.1	81	2.1	0	0	796	796	1
10983	10983 (2019-11-03)60sec.agd	60	0	0		11/21/2019	Thursday	4	0	0	0	0	0	527	82	1	0	86.39%	13.44%	0.16%	0.00%	1	0.16%	0.1	40887	40518	42835	67	66.4	70.2	2299	2125	3966	67	66.4	70.2	71751.6	128.7	4186.8	117.6	1200	2	93	2	0	0	610	610	1
11007	11007 (2019-06-02)60sec.agd	60	0	0		6/3/2019	Monday	1	1	1	1	60	215183	571	141	62	2	73.58%	18.17%	7.99%	0.26%	64	8.25%	4.6	302681	218989	240161	390.1	282.2	309.5	6080	2801	2755	390.1	282.2	309.5	444127.5	625.2	6931.5	572.3	9437	12.2	180	12.2	0.6	64	776	776	1
11007	11007 (2019-06-02)60sec.agd	60	0	0		6/4/2019	Tuesday	2	3	3	3	72	192925	450	136	73	0	68.29%	20.64%	11.08%	0.00%	73	11.08%	6.1	270652	209175	194155	410.7	317.4	294.6	3684	2625	2817	410.7	317.4	294.6	393322.8	646.8	4936.1	596.8	8942	13.6	112	13.6	5.6	352	659	659	1
11007	11007 (2019-06-02)60sec.agd	60	0	0		6/6/2019	Thursday	4	0	0	0	0	0	689	155	1	0	81.54%	18.34%	0.12%	0.00%	1	0.12%	0.1	72812	97225	122216	86.2	115.1	144.6	2353	1859	1683	86.2	115.1	144.6	172310.9	211.6	3394.2	203.9	1904	2.3	49	2.3	1.8	190	845	845	1
10802	10802 (2019-03-03)60sec.agd	60	0	0		3/3/2019	Sunday	7	0	0	0	0	0	438	166	2	0	72.28%	27.39%	0.33%	0.00%	2	0.33%	0.2	84283	88543	73241	139.1	146.1	120.9	2909	4684	2727	139.1	146.1	120.9	142505.2	259.1	6138.1	235.2	1714	2.8	138	2.8	0.1	57	606	606	1
10802	10802 (2019-03-03)60sec.agd	60	0	0		3/5/2019	Tuesday	2	0	0	0	0	0	535	221	6	0	70.21%	29.00%	0.79%	0.00%	6	0.79%	0.4	150797	113207	111220	197.9	148.6	146	3137	1927	2557	197.9	148.6	146	218918.8	318.8	3653.8	287.3	2559	3.4	58	3.4	0	0	762	762	1
10802	10802 (2019-03-03)60sec.agd	60	0	0		3/7/2019	Thursday	4	0	0	0	0	0	493	164	7	0	74.25%	24.70%	1.05%	0.00%	7	1.05%	0.6	86275	105639	106398	129.9	159.1	160.2	2296	2440	2338	129.9	159.1	160.2	172984.1	280.9	3715.7	260.5	1876	2.8	55	2.8	0	0	664	664	1
10802	10802 (2019-03-03)60sec.agd	60	0	0		3/8/2019	Friday	5	1	1	1	11	26947	630	335	21	0	63.89%	33.98%	2.13%	0.00%	21	2.13%	1.2	280759	223475	238953	284.7	226.6	242.3	2993	2205	3076	284.7	226.6	242.3	431120.9	467.2	4029.2	437.2	7939	8.1	115	8.1	0.4	54	986	986	1
10584	10584 (2019-06-09)60sec.agd	60	0	0		6/9/2019	Sunday	7	0	0	0	0	0	568	96	9	0	84.40%	14.26%	1.34%	0.00%	9	1.34%	0.7	69239	104237	135303	102.9	154.9	201	4298	3743	4119	102.9	154.9	201	184299.5	290.7	6368.3	273.8	2305	3.4	121	3.4	14.5	961	673	673	1
10584	10584 (2019-06-09)60sec.agd	60	0	0		6/10/2019	Monday	1	0	0	0	0	0	663	253	2	0	72.22%	27.56%	0.22%	0.00%	2	0.22%	0.1	125969	247275	343883	137.2	269.4	374.6	2194	2025	3343	137.2	269.4	374.6	441892.1	503.6	3871.1	481.4	5472	6	112	6	71	2891	918	918	1
10584	10584 (2019-06-09)60sec.agd	60	0	0		6/13/2019	Thursday	4	0	0	0	0	0	551	188	12	0	73.37%	25.03%	1.60%	0.00%	12	1.60%	0.8	173601	300539	295071	231.2	400.2	392.9	3090	4855	4495	231.2	400.2	392.9	455552.3	651.8	6245	606.6	7059	9.4	117	9.4	36.1	1161	751	751	1
10584	10584 (2019-06-09)60sec.agd	60	0	0		6/14/2019	Friday	5	0	0	0	0	0	533	220	1	0	70.69%	29.18%	0.13%	0.00%	1	0.13%	0.1	141007	302600	262475	187	401.3	348.1	2149	4201	5212	187	401.3	348.1	424667.9	614.1	6668.7	563.2	7357	9.8	114	9.8	2.1	754	754	754	1
10661	10661 (2019-06-30)60sec.agd	60	0	0		7/1/2019	Monday	1	0	0	0	0	0	490	334	14	0	58.47%	39.86%	1.67%	0.00%	14	1.67%	0.9	173720	195795	128058	207.3	233.6	152.8	4677	3382	3270	207.3	233.6	152.8	291398.6	380.9	5717.6	347.7	5988	7.1	120	7.1	2.5	350	838	838	1
10661	10661 (2019-06-30)60sec.agd	60	0	0		7/2/2019	Tuesday	2	0	0	0	0	0	634	346	15	0	63.72%	34.77%	1.51%	0.00%	15	1.51%	0.9	189037	254251	194862	190	255.5	195.8	5116	3382	2543	190	255.5	195.8	371954	411.3	6070.6	373.8	7021	7.1	120	7.1	0.8	151	995	995	1
10661	10661 (2019-06-30)60sec.agd	60	0	0		7/3/2019	Wednesday	3	0	0	0	0	0	602	302	22	0	65.01%	32.61%	2.38%	0.00%	22	2.38%	1.4	223140	183532	148697	241	198.2	160.6	5096	3864	1987	241	198.2	160.6	324940.4	379.6	6590.7	350.9	7264	7.8	122	7.8	38.7	2861	926	926	1
10661	10661 (2019-06-30)60sec.agd	60	0	0		7/6/2019	Saturday	6	0	0	0	0	0	493	325	2	0	60.12%	39.63%	0.24%	0.00%	2	0.24%	0.1	137582	261138	230377	167.8	318.5	280.9	2568	2898	4069	167.8	318.5	280.9	374426.8	489.8	5569.7	456.6	3577	4.4	59	4.4	0	37	820	820	1
10509	10509 (2019-09-08)60sec.agd	60	0	0		9/9/2019	Monday	1	0	0	0	0	0	390	295	14	0	55.79%	42.20%	2.00%	0.00%	14	2.00%	1.1	169656	294075	199753	242.7	420.7	285.8	2381	3220	2452	242.7	420.7	285.8	393909.3	593.8	4268.7	563.5	6680	9.6	117	9.6	2.1	319	699	699	1
10509	10509 (2019-09-08)60sec.agd	60	0	0		9/10/2019	Tuesday	2	1	1	1	10	20770	299	324	8	0	47.39%	51.35%	1.27%	0.00%	8	1.27%	0.7	121531	318145	125930	192.6	504.2	199.6	2341	3207	2089	192.6	504.2	199.6	363103.8	596.4	4016.6	575.4	4839	7.7	108	7.7	0.3	75	631	631	1
10509	10509 (2019-09-08)60sec.agd	60	0	0		9/11/2019	Wednesday	3	0	0	0	0	0	427	322	1	0	56.93%	42.93%	0.13%	0.00%	1	0.13%	0.1	145740	305200	172412	194.3	406.9	229.9	2407	3543	3170	194.3	406.9	229.9	379622.3	527.1	5328.7	506.2	5533	7.4	64	7.4	0.2	72	750	750	1
10509	10509 (2019-09-08)60sec.agd	60	0	0		9/14/2019	Saturday	6	0	0	0	0	0	325	334	1	0	49.24%	50.61%	0.15%	0.00%	1	0.15%	0.1	163821	280211	188582	248.2	424.6	285.7	2756	2171	1496	248.2	424.6	285.7	375391.4	587.1	3612.4	568.8	3952	6	41	6	0	27	660	660	1
10784	10784 (2019-09-01)60sec.agd	60	0	0		9/2/2019	Monday	1	0	0	0	0	0	481	241	2	0	66.44%	33.29%	0.28%	0.00%	2	0.28%	0.2	98103	252260	243774	135.5	348.4	336.7	4040	3097	3545	135.5	348.4	336.7	364259.6	527.0	6203.2	503.1	3701	5.1	77	5.1	3.8	333	724	724	1
10784	10784 (2019-09-01)60sec.agd	60	0	0		9/3/2019	Tuesday	2	0	0	0	0	0	523	307	4	0	62.71%	36.81%	0.48%	0.00%	4	0.48%	0.3	129549	304194	302192	155.3	364.7	362.3	2996	5764	6000	155.3	364.7	362.3	447925.1	561.2	8737.4	537.1	4517	5.4	85	5.4	11.5	2020	834	834	1
10784	10784 (2019-09-01)60sec.agd	60	0	0		9/4/2019	Wednesday	3	0	0	0	0	0	409	222	0	0	64.82%	35.18%	0.00%	0.00%	0	0.00%	0	87305	230006	213371	138.4	364.5	338.1	1469	1930	2407	138.4	364.5	338.1	325656.4	538.9	3171.9	516.1	2963	4.7	50	4.7	6.1	1072	631	631	1
10784	10784 (2019-09-01)60sec.agd	60	0	0		9/7/2019	Saturday	6	0	0	0	0	0	461	202	0	0	69.53%	30.47%	0.00%	0.00%	0	0.00%	0	75042	186517	146960	113.2	281.3	221.7	1751	2299	2207	113.2	281.3	221.7	249032.4	391.1	3154.1	375.6	2431	3.7	43	3.7	9	1257	663	663	1
10719	10719 (2019-08-18)60sec.agd	60	0	0		8/18/2019	Sunday	7	0	0	0	0	0	451	205	9	0	67.82%	30.83%	1.35%	0.00%	9	1.35%	0.8	132625	304554	253037	199.4	458	380.5	3612	2828	2579	199.4	458	380.5	417576.6	662.0	4679.4	627.9	5672	8.5	116	8.5	378	5000	665	665	1
10719	10719 (2019-08-18)60sec.agd	60	0	0		8/19/2019	Monday	1	2	2	2	44	141170	338	343	70	0	45.01%	45.67%	9.32%	0.00%	70	9.32%	5	412396	688114	427196	549.1	916.3	568.8	4682	3640	2244	549.1	916.3	568.8	908882.7	1290.0	5125.5	1210.2	15968	21.3	113	21.3	70.2	3682	751	751	1
10719	10719 (2019-08-18)60sec.agd	60	0	0		8/21/2019	Wednesday	3	2	2	2	39	126900	372	361	51	0	47.45%	46.05%	6.51%	0.00%	51	6.51%	3.6	350264	549789	384810	446.8	701.3	490.8	4431	3104	2702	446.8	701.3	490.8	756988.5	1043.2	5293.5	965.5	13207	16.8	113	16.8	46.3	1305	784	784	1
10719	10719 (2019-08-18)60sec.agd	60	0	0		8/23/2019	Friday	5	2	2	2	43	140244	361	325	54	0	48.78%	43.92%	7.30%	0.00%	54	7.30%	4.2	356418	609233	401718	481.6	823.3	542.9	4612	3759	2671	481.6	823.3	542.9	812142.8	1180.0	5362	1097.5	13416	18.1	112	18.1	44.5	2003	740	740	1
10724	10724 (2019-08-04)60sec.agd	60	0	0		8/5/2019	Monday	1	1	1	1	64	250012	411	157	83	0	63.13%	24.12%	12.75%	0.00%	83	12.75%	6.4	415316	304649	231493	638	468	355.6	4274	2155	2233	638	468	355.6	564701.2	909.8	4983.8	867.4	11452	17.6	111	17.6	80.7	1989	651	651	1
10724	10724 (2019-08-04)60sec.agd	60	0	0		8/6/2019	Tuesday	2	1	1	1	61	274106	646	96	83	0	78.30%	11.64%	10.06%	0.00%	83	10.06%	5.9	402457	254236	122065	487.8	308.2	148	5495	2572	2655	487.8	308.2	148	491434.1	624.6	6138.1	595.7	10449	12.7	115	12.7	9.8	1379	825	825	1
10724	10724 (2019-08-04)60sec.agd	60	0	0		8/7/2019	Wednesday	3	1	1	1	61	264826	754	165	80	0	75.48%	16.52%	8.01%	0.00%	80	8.01%	4.7	420927	337526	167124	421.3	337.9	167.3	4659	2644	1811	421.3	337.9	167.3	564830.7	599.4	5359.2	565.4	11746	11.8	114	11.8	8.7	1336	999	999	1
10724	10724 (2019-08-04)60sec.agd	60	0	0		8/10/2019	Saturday	6	0	0	0	0	0	790	214	9	0	77.99%	21.13%	0.89%	0.00%	9	0.89%	0.5	149926	257162	229949	148	253.9	227	4307	2429	1996	148	253.9	227	376147.1	397.1	5088.8	371.3	4569	4.5	107	4.5	52.5	1044	1013	1013	1
10800	10800 (2019-09-22)60sec.agd	60	0	0		9/23/2019	Monday	1	2	2	2	32	89458	276	496	53	0	33.45%	60.12%	6.42%	0.00%	53	6.42%	3.5	512025	353099	514643	620.6	428	623.8	4344	2566	3575	620.6	428	623.8	807283	1014.0	5653.7	978.5	11537	14	120	14	5.5	495	825	825	1
10800	10800 (2019-09-22)60sec.agd	60	0	0		9/26/2019	Thursday	4	1	1	1	11	25120	192	438	37	0	28.79%	65.67%	5.55%	0.00%	37	5.55%	3.1	391028	373225	616792	586.2	559.6	924.7	3931	2526	4753	586.2	559.6	924.7	820141.6	1300.6	6515	1229.6	10154	15.2	119	15.2	0.2	65	667	667	1
10800	10800 (2019-09-22)60sec.agd	60	0	0		9/27/2019	Friday	5	1	1	1	12	55732	172	613	13	0	21.55%	76.82%	1.63%	0.00%	13	1.63%	0.9	396977	524646	774901	497.5	657.5	971.1	5226	3109	2833	497.5	657.5	971.1	1016521.4	1317.0	6141.7	1273.8	12227	15.3	128	15.3	0.3	93	798	798	1
10800	10800 (2019-09-22)60sec.agd	60	0	0		9/28/2019	Saturday	6	0	0	0	0	0	428	248	25	1	60.97%	35.33%	3.56%	0.14%	26	3.70%	2	254324	127901	172293	362.3	182.2	245.4	6141	2116	2671	362.3	182.2	245.4	332752.5	504.0	6894.9	474	4149	5.9	102	5.9	0	0	702	702	1
10668	10668 (2019-10-06)60sec.agd	60	0	0		10/7/2019	Monday	1	0	0	0	0	0	400	414	23	0	47.79%	49.46%	2.75%	0.00%	23	2.75%	1.5	293517	447342	428921	350.7	534.5	512.5	3994	2741	3753	350.7	534.5	512.5	685740.7	873.5	4698	819.3	8812	10.5	123	10.5	8.1	657	837	837	1
10668	10668 (2019-10-06)60sec.agd	60	0	0		10/8/2019	Tuesday	2	0	0	0	0	0	259	344	24	0	41.31%	54.86%	3.83%	0.00%	24	3.83%	2	250181	402437	341664	399	641.8	544.9	3829	2606	2311	399	641.8	544.9	584192.1	981.7	4751.9	931.7	8708	13.9	123	13.9	26.6	1783	627	627	1
10668	10668 (2019-10-06)60sec.agd	60	0	0		10/10/2019	Thursday	4	2	2	2	28	74543	331	372	61	0	43.32%	48.69%	7.98%	0.00%	61	7.98%	4.4	392715	572541	416922	514	749.4	545.7	4098	2918	3045	514	749.4	545.7	809847	1128.9	4971.4	1060	13266	17.4	124	17.4	9.8	852	764	764	1
10668	10668 (2019-10-06)60sec.agd	60	0	0		10/12/2019	Saturday	6	1	1	1	12	31071	325	402	39	0	42.43%	52.48%	5.09%	0.00%	39	5.09%	2.8	332478	503821	541164	434	657.7	706.5	3628	4140	3951	434	657.7	706.5	810700.7	1113.6	5832.4	1058.4	9439	12.3	121	12.3	21	2102	766	766	1
10268	10268 (2019-06-23)60sec.agd	60	0	0		6/24/2019	Monday	1	2	2	2	20	53766	406	246	48	0	58.00%	35.14%	6.86%	0.00%	48	6.86%	3.7	318050	285557	361749	454.4	407.9	516.8	4085	2570	4016	454.4	407.9	516.8	559965.1	844.7	5530.2	800	6514	9.3	118	9.3	6.7	1590	700	700	1
10268	10268 (2019-06-23)60sec.agd	60	0	0		6/25/2019	Tuesday	2	4	4	4	68	210764	307	271	81	0	46.59%	41.12%	12.29%	0.00%	81	12.29%	6.8	449505	343495	403658	682.1	521.2	612.5	4430	3216	4002	682.1	521.2	612.5	694970	1103.7	6186.9	1054.6	9863	15	132	15	29.4	310	659	659	1
10268	10268 (2019-06-23)60sec.agd	60	0	0		6/26/2019	Wednesday	3	0	0	0	0	0	477	292	6	0	61.55%	37.68%	0.77%	0.00%	6	0.77%	0.4	168004	192006	232549	216.8	247.7	300.1	2564	2595	3170	216.8	247.7	300.1	345211.1	472.0	4232	445.4	3563	4.6	102	4.6	0.4	148	775	775	1
10268	10268 (2019-06-23)60sec.agd	60	0	0		6/28/2019	Friday	5	0	0	0	0	0	363	243	8	0	59.12%	39.58%	1.30%	0.00%	8	1.30%	0.7	154156	239674	190664	251.1	390.3	310.5	3487	3382	3829	251.1	390.3	310.5	342870.9	589.7	6185.3	558.4	3587	5.8	83	5.8	5.2	235	614	614	1
10671	10671 (2019-10-20)60sec.agd	60	0	0		10/21/2019	Monday	1	0	0	0	0	0	836	218	27	0	77.34%	20.17%	2.50%	0.00%	27	2.50%	1.4	233511	226194	288693	216	209.2	267.1	2802	2742	3815	216	209.2	267.1	434781.3	427.3	4985.6	402.2	11362	10.5	156	10.5	1.4	157	1081	1081	1
10671	10671 (2019-10-20)60sec.agd	60	0	0		10/22/2019	Tuesday	2	2	2	2	27	67658	663	223	36	0	71.91%	24.19%	3.90%	0.00%	36	3.90%	2.1	249173	295784	433966	270.3	320.8	470.7	3426	2578	4289	270.3	320.8	470.7	581293.3	663.9	5252.3	630.5	12972	14.1	150	14.1	11.8	1757	922	922	1
10671	10671 (2019-10-20)60sec.agd	60	0	0		10/24/2019	Thursday	4	0	0	0	0	0	757	250	5	0	74.80%	24.70%	0.49%	0.00%	5	0.49%	0.3	155410	206076	372901	153.6	203.6	368.5	2260	2595	3313	153.6	203.6	368.5	453513.8	475.6	4084.2	448.1	7278	7.2	145	7.2	0	0	1012	1012	1
10671	10671 (2019-10-20)60sec.agd	60	0	0		10/25/2019	Friday	5	1	1	1	13	28767	819	196	29	0	78.45%	18.77%	2.78%	0.00%	29	2.78%	1.6	204186	266638	331158	195.6	255.4	317.2	2752	3353	2718	195.6	255.4	317.2	471649.6	484.9	4327.9	451.8	10424	10	149	10	0	25	1044	1044	1
10260	10260 (2019-06-16)60sec.agd	60	0	0		6/18/2019	Tuesday	2	3	3	3	53	146366	491	212	56	0	64.69%	27.93%	7.38%	0.00%	56	7.38%	4.3	276995	303214	359162	364.9	399.5	473.2	4379	2448	3028	364.9	399.5	473.2	545584.4	762.9	5445.3	718.8	8332	11	119	11	0.7	119	759	759	1
10260	10260 (2019-06-16)60sec.agd	60	0	0		6/19/2019	Wednesday	3	4	4	4	54	167320	534	183	79	0	67.09%	22.99%	9.92%	0.00%	79	9.92%	5.3	343213	288390	277216	431.2	362.3	348.3	4826	3154	2646	431.2	362.3	348.3	527079.4	700.3	5688.2	662.2	11353	14.3	145	14.3	0.1	49	796	796	1
10260	10260 (2019-06-16)60sec.agd	60	0	0		6/20/2019	Thursday	4	3	3	3	39	111735	502	174	46	0	69.53%	24.10%	6.37%	0.00%	46	6.37%	3.5	252056	213183	256873	349.1	295.3	355.8	4421	2527	2726	349.1	295.3	355.8	418285.7	609.3	5231.9	579.3	8724	12.1	133	12.1	0.2	100	722	722	1
10260	10260 (2019-06-16)60sec.agd	60	0	0		6/22/2019	Saturday	6	0	0	0	0	0	411	420	25	0	48.01%	49.07%	2.92%	0.00%	25	2.92%	1.7	368693	327156	433865	430.7	382.2	506.9	3421	2075	2791	430.7	382.2	506.9	656661.6	812.5	4247.8	767.1	5915	6.9	100	6.9	6.3	281	856	856	1
10262	10262 (2019-06-16)60sec.agd	60	0	0		6/17/2019	Monday	1	1	1	1	11	21236	582	219	36	0	69.53%	26.16%	4.30%	0.00%	36	4.30%	2.4	240574	185222	357431	287.4	221.3	427	3322	2282	2719	287.4	221.3	427	468977.6	595.5	4232.3	560.3	8456	10.1	110	10.1	47.7	844	837	837	1
10262	10262 (2019-06-16)60sec.agd	60	0	0		6/18/2019	Tuesday	2	0	0	0	0	0	459	294	14	0	59.84%	38.33%	1.83%	0.00%	14	1.83%	1	200575	217311	283269	261.5	283.3	369.3	3826	3441	3420	261.5	283.3	369.3	409506.7	567.9	5432	533.9	6186	8.1	124	8.1	14	529	767	767	1
10262	10262 (2019-06-16)60sec.agd	60	0	0		6/21/2019	Friday	5	0	0	0	0	0	624	200	0	0	75.73%	24.27%	0.00%	0.00%	0	0.00%	0	88465	170329	184418	107.4	206.7	223.8	1760	1750	2369	107.4	206.7	223.8	266172.9	341.5	3153.8	323	4419	5.4	88	5.4	0	0	824	824	1
10262	10262 (2019-06-16)60sec.agd	60	0	0		6/22/2019	Saturday	6	0	0	0	0	0	685	244	13	0	72.72%	25.90%	1.38%	0.00%	13	1.38%	0.8	148137	163669	221702	157.3	173.7	235.4	3068	2628	4343	157.3	173.7	235.4	312864	350.9	5858.4	332.1	4066	4.3	111	4.3	2.2	317	942	942	1
10276	10276 (2019-03-31)60sec.agd	60	0	0		4/1/2019	Monday	1	1	1	1	11	43871	190	466	47	0	27.03%	66.29%	6.69%	0.00%	47	6.69%	3.4	495056	678198	558328	704.2	964.7	794.2	5930	3690	2848	704.2	964.7	794.2	1008346.7	1523.5	6417.4	1434.3	13169	18.7	118	18.7	1.1	149	703	703	1
10276	10276 (2019-03-31)60sec.agd	60	0	0		4/3/2019	Wednesday	3	0	0	0	0	0	167	490	44	0	23.82%	69.90%	6.28%	0.00%	44	6.28%	3.4	543862	725035	507761	775.8	1034.3	724.3	5650	3875	5705	775.8	1034.3	724.3	1038885.4	1538.1	6374.4	1482	12966	18.5	116	18.5	2.5	245	701	701	1
10276	10276 (2019-03-31)60sec.agd	60	0	0		4/4/2019	Thursday	4	0	0	0	0	0	158	495	49	0	22.51%	70.51%	6.98%	0.00%	49	6.98%	3.8	500268	718388	687922	712.6	1023.3	979.9	5331	3434	2711	712.6	1023.3	979.9	1113367	1673.9	5901.4	1586	14287	20.4	122	20.4	0	0	702	702	1
10276	10276 (2019-03-31)60sec.agd	60	0	0		4/5/2019	Friday	5	1	1	1	12	41828	187	464	69	0	25.97%	64.44%	9.58%	0.00%	69	9.58%	5.3	546309	686670	446088	758.8	953.7	619.6	5318	3671	3049	758.8	953.7	619.6	984359.5	1449.3	5963.6	1367.2	14297	19.9	115	19.9	5.4	288	720	720	1
10665	10665 (2019-09-08)60sec.agd	60	0	0		9/9/2019	Monday	1	0	0	0	0	0	462	294	7	0	60.55%	38.53%	0.92%	0.00%	7	0.92%	0.5	147318	221002	305344	193.1	289.6	400.2	4458	3290	3926	193.1	289.6	400.2	404696.7	558.7	6184.9	530.4	3898	5.1	102	5.1	49.6	2880	763	763	1
10665	10665 (2019-09-08)60sec.agd	60	0	0		9/11/2019	Wednesday	3	0	0	0	0	0	417	231	6	0	63.76%	35.32%	0.92%	0.00%	6	0.92%	0.5	122727	182134	254635	187.7	278.5	389.4	3158	2331	3210	187.7	278.5	389.4	336264.3	540.4	4436.1	514.2	3588	5.5	92	5.5	38.9	2266	654	654	1
10665	10665 (2019-09-08)60sec.agd	60	0	0		9/12/2019	Thursday	4	0	0	0	0	0	396	244	17	0	60.27%	37.14%	2.59%	0.00%	17	2.59%	1.4	184687	261490	366701	281.1	398	558.1	4760	7232	7326	281.1	398	558.1	486781.2	766.9	10961.5	740.9	4797	7.3	107	7.3	62.1	4112	657	657	1
10665	10665 (2019-09-08)60sec.agd	60	0	0		9/14/2019	Saturday	6	0	0	0	0	0	651	363	9	0	63.64%	35.48%	0.88%	0.00%	9	0.88%	0.5	186054	406938	481697	181.9	397.8	470.9	3048	2591	5072	181.9	397.8	470.9	657454.7	671.4	6186.7	642.7	4682	4.6	102	4.6	40.7	4094	1023	1023	1
10720	10720 (2019-07-21)60sec.agd	60	0	0		7/23/2019	Tuesday	2	0	0	0	0	0	584	236	10	0	70.36%	28.43%	1.20%	0.00%	10	1.20%	0.7	158231	211642	332118	190.6	255	400.1	3878	2757	4038	190.6	255	400.1	424419.3	539.5	5432	511.3	5647	6.8	103	6.8	1.4	137	830	830	1
10720	10720 (2019-07-21)60sec.agd	60	0	0		7/24/2019	Wednesday	3	0	0	0	0	0	454	288	8	0	60.53%	38.40%	1.07%	0.00%	8	1.07%	0.6	172640	256630	377802	230.2	342.2	503.7	2921	2342	3930	230.2	342.2	503.7	488260.1	676.6	4680.5	651	7195	9.6	111	9.6	5.6	472	750	750	1
10720	10720 (2019-07-21)60sec.agd	60	0	0		7/26/2019	Friday	5	0	0	0	0	0	573	203	8	0	73.09%	25.89%	1.02%	0.00%	8	1.02%	0.6	143471	222348	292635	183	283.6	373.3	2914	4530	3291	183	283.6	373.3	394534.9	531.0	5279.8	503.2	5321	6.8	94	6.8	1.8	311	784	784	1
10720	10720 (2019-07-21)60sec.agd	60	0	0		7/27/2019	Saturday	6	0	0	0	0	0	615	213	2	0	74.10%	25.66%	0.24%	0.00%	2	0.24%	0.1	129979	235104	288057	156.6	283.3	347.1	2837	4485	4441	156.6	283.3	347.1	393884.8	488.5	6839.2	474.6	5779	7	106	7	0	21	830	830	1
10602	10602 (2019-10-06)60sec.agd	60	0	0		10/7/2019	Monday	1	0	0	0	0	0	500	373	9	0	56.69%	42.29%	1.02%	0.00%	9	1.02%	0.6	264292	266988	467073	299.7	302.7	529.6	5090	3903	4889	299.7	302.7	529.6	599408.1	711.8	8065	679.6	5826	6.6	102	6.6	35.1	2237	882	882	1
10602	10602 (2019-10-06)60sec.agd	60	0	0		10/8/2019	Tuesday	2	1	1	1	12	40007	573	214	21	0	70.92%	26.49%	2.60%	0.00%	21	2.60%	1.5	183910	223419	307839	227.6	276.5	381	3933	3610	4276	227.6	276.5	381	422497.1	542.8	6516.5	522.9	5061	6.3	105	6.3	11.2	788	808	808	1
10602	10602 (2019-10-06)60sec.agd	60	0	0		10/9/2019	Wednesday	3	0	0	0	0	0	553	261	4	0	67.60%	31.91%	0.49%	0.00%	4	0.49%	0.3	151849	236193	370791	185.6	288.7	453.3	2756	3084	3847	185.6	288.7	453.3	465114.2	585.6	4942	568.6	4650	5.7	83	5.7	56.8	3405	818	818	1
10602	10602 (2019-10-06)60sec.agd	60	0	0		10/12/2019	Saturday	6	0	0	0	0	0	564	120	6	0	81.74%	17.39%	0.87%	0.00%	6	0.87%	0.4	73262	117568	166873	106.2	170.4	241.8	2946	3314	3055	106.2	170.4	241.8	216878.2	328.9	4988.7	314.3	2469	3.6	99	3.6	24.4	1619	690	690	1
10593	10593 (2019-06-09)60sec.agd	60	0	0		6/10/2019	Monday	1	0	0	0	0	0	623	184	13	0	75.98%	22.44%	1.59%	0.00%	13	1.59%	0.9	133771	219397	175260	163.1	267.6	213.7	3237	4164	3551	163.1	267.6	213.7	311039.9	406.7	6126.9	379.3	4429	5.4	103	5.4	35.9	1446	820	820	1
10593	10593 (2019-06-09)60sec.agd	60	0	0		6/11/2019	Tuesday	2	0	0	0	0	0	601	218	13	0	72.24%	26.20%	1.56%	0.00%	13	1.56%	0.9	151974	226238	206013	182.7	271.9	247.6	2900	2341	2288	182.7	271.9	247.6	341644.7	434.7	3558	410.6	5455	6.6	104	6.6	24.8	1056	832	832	1
10593	10593 (2019-06-09)60sec.agd	60	0	0		6/12/2019	Wednesday	3	0	0	0	0	0	591	234	13	0	70.53%	27.92%	1.55%	0.00%	13	1.55%	0.9	171352	245610	215020	204.5	293.1	256.6	3015	3412	2662	204.5	293.1	256.6	368672.5	471.9	4804.6	439.9	6467	7.7	99	7.7	14.2	468	838	838	1
10593	10593 (2019-06-09)60sec.agd	60	0	0		6/13/2019	Thursday	4	0	0	0	0	0	598	217	5	0	72.93%	26.46%	0.61%	0.00%	5	0.61%	0.3	130248	232449	193634	158.8	283.5	236.1	3148	1969	2473	158.8	283.5	236.1	329380	426.9	3466.8	401.7	4639	5.7	108	5.7	15.5	421	820	820	1
10449	10449 (2019-10-13)60sec.agd	60	0	0		10/14/2019	Monday	1	1	1	1	49	149057	430	285	62	0	55.34%	36.68%	7.98%	0.00%	62	7.98%	4.4	327495	354315	711115	421.5	456	915.2	3737	2262	6103	421.5	456	915.2	859346.6	1168.7	6700.6	1106	12235	15.7	131	15.7	17.7	1945	777	777	1
10449	10449 (2019-10-13)60sec.agd	60	0	0		10/16/2019	Wednesday	3	2	2	2	31	98174	574	195	45	0	70.52%	23.96%	5.53%	0.00%	45	5.53%	3.2	261175	271523	469997	320.9	333.6	577.4	4171	3713	4227	320.9	333.6	577.4	602357.3	787.6	6236.5	740	9379	11.5	119	11.5	59.2	2107	814	814	1
10449	10449 (2019-10-13)60sec.agd	60	0	0		10/18/2019	Friday	5	0	0	0	0	0	600	318	10	0	64.66%	34.27%	1.08%	0.00%	10	1.08%	0.6	197743	277210	576115	213.1	298.7	620.8	5796	3319	4211	213.1	298.7	620.8	669220.6	760.9	6619.4	721.1	5349	5.8	95	5.8	4.1	1898	928	928	1
10449	10449 (2019-10-13)60sec.agd	60	0	0		10/19/2019	Saturday	6	2	2	2	23	50909	534	240	49	0	64.88%	29.16%	5.95%	0.00%	49	5.95%	3.3	271076	337393	473292	329.4	410	575.1	3745	2946	3366	329.4	410	575.1	641343.6	825.1	5264	779.3	10488	12.7	125	12.7	12.4	1372	823	823	1
10626	10626 (2019-05-26)60sec.agd	60	0	0		5/28/2019	Tuesday	2	1	1	1	10	20804	604	241	15	0	70.23%	28.02%	1.74%	0.00%	15	1.74%	1	163270	237811	449644	189.8	276.5	522.8	2576	2488	3663	189.8	276.5	522.8	534219.9	650.2	4503.2	621.2	6845	8	113	8	17.6	706	860	860	1
10626	10626 (2019-05-26)60sec.agd	60	0	0		5/29/2019	Wednesday	3	0	0	0	0	0	552	270	7	0	66.59%	32.57%	0.84%	0.00%	7	0.84%	0.5	173716	239951	431496	209.5	289.4	520.5	2875	2060	3144	209.5	289.4	520.5	523395.2	667.1	4418.9	631.4	7213	8.7	112	8.7	30.3	1565	829	829	1
10626	10626 (2019-05-26)60sec.agd	60	0	0		5/31/2019	Friday	5	0	0	0	0	0	485	219	4	0	68.50%	30.93%	0.56%	0.00%	4	0.56%	0.3	156820	211364	361403	221.5	298.5	510.5	2135	2027	3009	221.5	298.5	510.5	447078.7	655.2	3896.5	631.5	6757	9.5	115	9.5	28.1	2207	708	708	1
10626	10626 (2019-05-26)60sec.agd	60	0	0		6/1/2019	Saturday	6	0	0	0	0	0	447	205	0	0	68.56%	31.44%	0.00%	0.00%	0	0.00%	0	94846	162551	280067	145.5	249.3	429.6	1784	2841	2347	145.5	249.3	429.6	337425.7	538.0	3433.4	517.5	3285	5	65	5	1	113	652	652	1
10616	10616 (2019-05-19)60sec.agd	60	0	0		5/21/2019	Tuesday	2	0	0	0	0	0	467	466	21	0	48.95%	48.85%	2.20%	0.00%	21	2.20%	1.2	332856	501908	588977	348.9	526.1	617.4	4399	2461	3316	348.9	526.1	617.4	842376.8	928.7	4851.7	883	10553	11.1	102	11.1	1.4	228	954	954	1
10616	10616 (2019-05-19)60sec.agd	60	0	0		5/22/2019	Wednesday	3	0	0	0	0	0	450	400	26	0	51.37%	45.66%	2.97%	0.00%	26	2.97%	1.7	291440	406351	527110	332.7	463.9	601.7	4033	3999	4018	332.7	463.9	601.7	726569.6	874.0	5786.2	829.4	8712	9.9	93	9.9	0.7	320	876	876	1
10616	10616 (2019-05-19)60sec.agd	60	0	0		5/23/2019	Thursday	4	0	0	0	0	0	471	617	23	0	42.39%	55.54%	2.07%	0.00%	23	2.07%	1.2	373523	584245	817129	336.2	525.9	735.5	4813	3555	4408	336.2	525.9	735.5	1071709.6	1004.3	6144.5	964.6	11443	10.3	100	10.3	1.6	164	1111	1111	1
10616	10616 (2019-05-19)60sec.agd	60	0	0		5/24/2019	Friday	5	0	0	0	0	0	394	468	33	0	44.02%	52.29%	3.69%	0.00%	33	3.69%	2.2	363714	414929	643562	406.4	463.6	719.1	3828	2242	3979	406.4	463.6	719.1	847718.1	988.0	5672	947.2	10148	11.3	94	11.3	1.6	229	895	895	1
10444	10444 (2019-10-13)60sec.agd	60	0	0		10/14/2019	Monday	1	0	0	0	0	0	699	168	9	0	79.79%	19.18%	1.03%	0.00%	9	1.03%	0.6	113689	131193	202102	129.8	149.8	230.7	2870	2145	2734	129.8	149.8	230.7	266424.5	318.5	4307.9	304.1	2748	3.1	52	3.1	0	0	876	876	1
10444	10444 (2019-10-13)60sec.agd	60	0	0		10/15/2019	Tuesday	2	1	1	1	12	40600	544	391	36	0	56.02%	40.27%	3.71%	0.00%	36	3.71%	2	319265	432279	304869	328.8	445.2	314	3895	3753	2853	328.8	445.2	314	617851.4	675.1	5325.5	636.3	11078	11.4	123	11.4	0	0	971	971	1
10444	10444 (2019-10-13)60sec.agd	60	0	0		10/16/2019	Wednesday	3	0	0	0	0	0	344	465	47	0	40.19%	54.32%	5.49%	0.00%	47	5.49%	3.1	485549	353482	405447	567.2	412.9	473.7	4826	2734	3658	567.2	412.9	473.7	724634.1	896.1	5638	846.5	11860	13.9	131	13.9	0.4	114	856	856	1
10444	10444 (2019-10-13)60sec.agd	60	0	0		10/18/2019	Friday	5	1	1	1	11	34884	528	293	36	0	61.61%	34.19%	4.20%	0.00%	36	4.20%	2.4	295866	327571	225443	345.2	382.2	263.1	4591	3770	2780	345.2	382.2	263.1	495645	616.6	5983.7	578.3	8173	9.5	130	9.5	0	33	857	857	1
10560	10560 (2019-10-13)60sec.agd	60	0	0		10/14/2019	Monday	1	0	0	0	0	0	368	467	28	0	42.64%	54.11%	3.24%	0.00%	28	3.24%	1.8	355241	591771	451675	411.6	685.7	523.4	3910	3425	2690	411.6	685.7	523.4	824863.3	1003.8	4686.8	955.8	10570	12.2	117	12.2	6.3	610	863	863	1
10560	10560 (2019-10-13)60sec.agd	60	0	0		10/15/2019	Tuesday	2	0	0	0	0	0	543	294	8	0	64.26%	34.79%	0.95%	0.00%	8	0.95%	0.5	195258	387461	332001	231.1	458.5	392.9	2986	2835	3062	231.1	458.5	392.9	546329.9	671.0	5055.2	646.5	6535	7.7	104	7.7	17.5	1112	845	845	1
10560	10560 (2019-10-13)60sec.agd	60	0	0		10/17/2019	Thursday	4	0	0	0	0	0	344	483	36	0	39.86%	55.97%	4.17%	0.00%	36	4.17%	2.4	422240	776109	509596	489.3	899.3	590.5	4385	3306	2274	489.3	899.3	590.5	1019960.7	1236.2	5481.1	1181.9	12430	14.4	121	14.4	0	0	863	863	1
10560	10560 (2019-10-13)60sec.agd	60	0	0		10/18/2019	Friday	5	0	0	0	0	0	341	451	27	0	41.64%	55.07%	3.30%	0.00%	27	3.30%	1.8	366782	593846	392807	447.8	725.1	479.6	4285	3224	3686	447.8	725.1	479.6	800924.1	1024.2	5683.7	977.9	10732	13.1	123	13.1	14.9	2383	819	819	1
10638	10638 (2019-05-26)60sec.agd	60	0	0		5/27/2019	Monday	1	0	0	0	0	0	469	332	2	0	58.41%	41.34%	0.25%	0.00%	2	0.25%	0.1	144596	209327	218893	180.1	260.7	272.6	2812	2746	3721	180.1	260.7	272.6	335618.7	438.2	5412.4	418	3936	4.9	59	4.9	2.2	268	803	803	1
10638	10638 (2019-05-26)60sec.agd	60	0	0		5/29/2019	Wednesday	3	0	0	0	0	0	606	304	1	0	66.52%	33.37%	0.11%	0.00%	1	0.11%	0.1	140356	238899	220809	154.1	262.2	242.4	2233	3319	1994	154.1	262.2	242.4	354300.9	405.4	4073.5	388.9	4454	4.9	122	4.9	3.4	482	911	911	1
10638	10638 (2019-05-26)60sec.agd	60	0	0		5/30/2019	Thursday	4	0	0	0	0	0	456	437	16	0	50.17%	48.07%	1.76%	0.00%	16	1.76%	1	325594	373193	493412	358.2	410.6	542.8	3701	2909	3569	358.2	410.6	542.8	699099.3	813.9	4962.4	769.1	9514	10.5	90	10.5	0.3	121	909	909	1
10638	10638 (2019-05-26)60sec.agd	60	0	0		6/1/2019	Saturday	6	1	1	1	30	74619	411	497	36	0	43.54%	52.65%	3.81%	0.00%	36	3.81%	2.1	315098	476805	517169	333.8	505.1	547.8	3290	4601	2288	333.8	505.1	547.8	770774.6	858.6	5744.1	816.5	11459	12.1	119	12.1	0	0	944	944	1
10455	10455 (2019-11-03)60sec.agd	60	0	0		11/4/2019	Monday	1	0	0	0	0	0	300	449	3	0	39.89%	59.71%	0.40%	0.00%	3	0.40%	0.2	262669	560300	445419	349.3	745.1	592.3	2749	3129	2595	349.3	745.1	592.3	762449.5	1042.5	4179.2	1013.9	9361	12.4	107	12.4	10.7	807	752	752	1
10455	10455 (2019-11-03)60sec.agd	60	0	0		11/5/2019	Tuesday	2	0	0	0	0	0	416	454	4	0	47.60%	51.95%	0.46%	0.00%	4	0.46%	0.3	270047	563482	329358	309	644.7	376.8	3279	3403	2411	309	644.7	376.8	706338.5	827.0	4198.5	808.2	9012	10.3	133	10.3	0	0	874	874	1
10455	10455 (2019-11-03)60sec.agd	60	0	0		11/7/2019	Thursday	4	0	0	0	0	0	386	528	11	0	41.73%	57.08%	1.19%	0.00%	11	1.19%	0.7	361988	668957	481065	391.3	723.2	520.1	2592	3802	2235	391.3	723.2	520.1	899979.1	1007.0	5027.6	973	13115	14.2	120	14.2	3	950	925	925	1
10455	10455 (2019-11-03)60sec.agd	60	0	0		11/9/2019	Saturday	6	0	0	0	0	0	198	406	8	0	32.35%	66.34%	1.31%	0.00%	8	1.31%	0.7	237432	429576	475899	388	701.9	777.6	3676	2772	2820	388	701.9	777.6	683658.8	1154.6	4565	1117.1	8204	13.4	124	13.4	77.7	3998	612	612	1
10792	10792 (2019-08-11)60sec.agd	60	0	0		8/13/2019	Tuesday	2	2	2	2	22	51797	340	292	68	0	48.57%	41.71%	9.71%	0.00%	68	9.71%	5.7	372750	488829	295619	532.5	698.3	422.3	4042	2934	2554	532.5	698.3	422.3	682119.5	1042.1	4470.6	974.5	13541	19.3	114	19.3	0.7	262	700	700	1
10792	10792 (2019-08-11)60sec.agd	60	0	0		8/14/2019	Wednesday	3	2	2	2	23	60746	390	370	75	0	46.71%	44.31%	8.98%	0.00%	75	8.98%	5	468868	552931	402059	561.5	662.2	481.5	4639	5026	3333	561.5	662.2	481.5	828988.1	1096.5	5960.6	992.8	14722	17.6	120	17.6	3.7	291	835	835	1
10792	10792 (2019-08-11)60sec.agd	60	0	0		8/15/2019	Thursday	4	0	0	0	0	0	363	283	34	0	53.38%	41.62%	5.00%	0.00%	34	5.00%	2.6	266317	372690	323130	391.6	548.1	475.2	3563	5028	3333	391.6	548.1	475.2	560567.2	880.1	6781.8	824.4	9521	14	114	14	0	0	680	680	1
10792	10792 (2019-08-11)60sec.agd	60	0	0		8/16/2019	Friday	5	2	2	2	22	64842	377	311	71	0	49.67%	40.97%	9.35%	0.00%	71	9.35%	5.1	388622	453448	330768	512	597.4	435.8	4526	3006	2041	512	597.4	435.8	682678.3	955.9	4872.1	899.4	12941	17.1	117	17.1	0	0	759	759	1
10730	10730 (2019-10-06)60sec.agd	60	0	0		10/7/2019	Monday	1	2	2	2	43	149155	326	466	46	0	38.90%	55.61%	5.49%	0.00%	46	5.49%	3.1	446242	457804	633560	532.5	546.3	756	5255	4151	4526	532.5	546.3	756	900063.7	1101.8	7849.5	1074.1	8465	10.1	92	10.1	33.1	1608	838	838	1
10730	10730 (2019-10-06)60sec.agd	60	0	0		10/8/2019	Tuesday	2	0	0	0	0	0	276	399	22	0	39.60%	57.25%	3.16%	0.00%	22	3.16%	1.7	296971	319220	458407	426.1	458	657.7	4047	3388	5960	426.1	458	657.7	632637.5	931.1	7883.4	907.7	5244	7.5	55	7.5	176.1	3953	697	697	1
10730	10730 (2019-10-06)60sec.agd	60	0	0		10/9/2019	Wednesday	3	0	0	0	0	0	237	379	5	0	38.16%	61.03%	0.81%	0.00%	5	0.81%	0.4	263213	365795	505095	423.9	589	813.4	3285	2772	5115	423.9	589	813.4	676910.6	1125.1	6532.7	1090	5938	9.6	105	9.6	20.3	464	621	621	1
10730	10730 (2019-10-06)60sec.agd	60	0	0		10/11/2019	Friday	5	0	0	0	0	0	277	522	7	0	34.37%	64.76%	0.87%	0.00%	7	0.87%	0.5	407027	523715	423807	505	649.8	525.8	2867	2932	3141	505	649.8	525.8	787121.8	1017.8	4381.6	976.6	6732	8.4	67	8.4	135.3	1795	806	806	1
10639	10639 (2019-05-26)60sec.agd	60	0	0		5/27/2019	Monday	1	0	0	0	0	0	360	365	3	0	49.45%	50.14%	0.41%	0.00%	3	0.41%	0.2	206647	237777	321973	283.9	326.6	442.3	2563	2364	3521	283.9	326.6	442.3	450452.5	651.8	3892.5	618.8	5067	7	93	7	135	2004	728	728	1
10639	10639 (2019-05-26)60sec.agd	60	0	0		5/28/2019	Tuesday	2	0	0	0	0	0	625	268	3	0	69.75%	29.91%	0.33%	0.00%	3	0.33%	0.2	196336	109657	158764	219.1	122.4	177.2	2690	1734	1844	219.1	122.4	177.2	275278.9	332.3	3431.2	307.2	3058	3.4	56	3.4	2.1	504	896	896	1
10639	10639 (2019-05-26)60sec.agd	60	0	0		5/29/2019	Wednesday	3	0	0	0	0	0	628	202	0	0	75.66%	24.34%	0.00%	0.00%	0	0.00%	0	107621	130937	132085	129.7	157.8	159.1	1959	1844	2260	129.7	157.8	159.1	214879.6	272.8	2908.3	258.9	3088	3.7	104	3.7	5.2	460	830	830	1
10639	10639 (2019-05-26)60sec.agd	60	0	0		5/30/2019	Thursday	4	0	0	0	0	0	710	176	2	0	79.95%	19.82%	0.23%	0.00%	2	0.23%	0.1	77705	184648	136978	87.5	207.9	154.3	2500	2409	1744	87.5	207.9	154.3	242684.8	289.9	3763.3	273.3	3015	3.4	95	3.4	13.4	1949	888	888	1
10777	10777 (2019-07-28)60sec.agd	60	0	0		7/29/2019	Monday	1	0	0	0	0	0	487	392	5	0	55.09%	44.34%	0.57%	0.00%	5	0.57%	0.3	231744	503364	454637	262.2	569.4	514.3	3046	3067	4165	262.2	569.4	514.3	716781.3	837.2	6002.7	810.8	8805	10	89	10	50.1	3033	884	884	1
10777	10777 (2019-07-28)60sec.agd	60	0	0		7/30/2019	Tuesday	2	0	0	0	0	0	476	485	7	0	49.17%	50.10%	0.72%	0.00%	7	0.72%	0.4	258475	591096	537013	267	610.6	554.8	3799	3859	3782	267	610.6	554.8	839396.7	901.5	6251.4	867.1	10001	10.3	116	10.3	57.6	3653	968	968	1
10777	10777 (2019-07-28)60sec.agd	60	0	0		8/1/2019	Thursday	4	0	0	0	0	0	459	394	6	0	53.43%	45.87%	0.70%	0.00%	6	0.70%	0.4	271913	502562	471364	316.5	585.1	548.7	3142	3192	3275	316.5	585.1	548.7	740735.6	891.5	5218.6	862.3	10078	11.7	112	11.7	40.3	3187	859	859	1
10777	10777 (2019-07-28)60sec.agd	60	0	0		8/2/2019	Friday	5	0	0	0	0	0	316	298	5	0	51.05%	48.14%	0.81%	0.00%	5	0.81%	0.4	201601	338843	389121	325.7	547.4	628.6	3923	3890	3881	325.7	547.4	628.6	553960.9	924.6	6751.6	894.9	7231	11.7	110	11.7	17.6	1166	619	619	1
10295	10295 (2019-07-28)60sec.agd	60	0	0		7/29/2019	Monday	1	0	0	0	0	0	631	321	27	0	64.45%	32.79%	2.76%	0.00%	27	2.76%	1.6	244557	388382	291749	249.8	396.7	298	3836	2688	3742	249.8	396.7	298	543843.9	594.1	5995.2	555.5	9153	9.3	131	9.3	6	574	979	979	1
10295	10295 (2019-07-28)60sec.agd	60	0	0		7/30/2019	Tuesday	2	0	0	0	0	0	543	409	2	0	56.92%	42.87%	0.21%	0.00%	2	0.21%	0.1	218299	485590	300230	228.8	509	314.7	2128	3502	2337	228.8	509	314.7	611220.2	677.7	3780.8	640.7	5395	5.7	120	5.7	18.7	3256	954	954	1
10295	10295 (2019-07-28)60sec.agd	60	0	0		8/1/2019	Thursday	4	0	0	0	0	0	515	625	90	0	41.87%	50.81%	7.32%	0.00%	90	7.32%	4.3	811859	1090803	1359982	660	886.8	1105.7	4630	4025	4395	660	886.8	1105.7	1923152.9	1603.0	6533.2	1563.5	14428	11.7	72	11.7	1.7	347	1230	1230	1
10295	10295 (2019-07-28)60sec.agd	60	0	0		8/2/2019	Friday	5	1	1	1	12	28254	1012	275	19	0	77.49%	21.06%	1.45%	0.00%	19	1.45%	0.8	199302	276226	292397	152.6	211.5	223.9	3436	2787	3605	152.6	211.5	223.9	448907.7	372.6	5707	343.7	5274	4	129	4	11.1	1834	1306	1306	1
10713	10713 (2019-06-30)60sec.agd	60	0	0		7/1/2019	Monday	1	0	0	0	0	0	629	253	13	0	70.28%	28.27%	1.45%	0.00%	13	1.45%	0.8	201897	312652	387257	225.6	349.3	432.7	4546	3735	2989	225.6	349.3	432.7	537104.9	642.4	5510.8	600.1	6090	6.8	135	6.8	3.9	163	895	895	1
10713	10713 (2019-06-30)60sec.agd	60	0	0		7/2/2019	Tuesday	2	0	0	0	0	0	572	279	23	0	65.45%	31.92%	2.63%	0.00%	23	2.63%	1.5	203180	276929	431833	232.5	316.9	494.1	3571	2698	3003	232.5	316.9	494.1	551771.3	678.3	4236.6	631.3	6698	7.7	115	7.7	11.9	970	874	874	1
10713	10713 (2019-06-30)60sec.agd	60	0	0		7/4/2019	Thursday	4	2	2	2	35	97683	607	162	42	0	74.85%	19.98%	5.18%	0.00%	42	5.18%	3	205312	290628	294352	253.2	358.4	362.9	3477	4288	3271	253.2	358.4	362.9	461801.6	604.3	5806.4	569.4	7237	8.9	119	8.9	0	0	811	811	1
10713	10713 (2019-06-30)60sec.agd	60	0	0		7/5/2019	Friday	5	1	1	1	11	26160	582	267	23	0	66.74%	30.62%	2.64%	0.00%	23	2.64%	1.4	195252	275428	325542	223.9	315.9	373.3	3144	2534	3154	223.9	315.9	373.3	469000.6	577.6	4568.9	537.8	5780	6.6	116	6.6	0.6	125	872	872	1
10518	10518 (2019-10-06)60sec.agd	60	0	0		10/7/2019	Monday	1	0	0	0	0	0	577	285	0	0	66.94%	33.06%	0.00%	0.00%	0	0.00%	0	113263	226320	208292	131.4	262.6	241.6	1736	1826	2188	131.4	262.6	241.6	327772.5	401.4	2877.5	380.2	4681	5.4	106	5.4	4.1	493	862	862	1
10518	10518 (2019-10-06)60sec.agd	60	0	0		10/9/2019	Wednesday	3	0	0	0	0	0	497	232	4	0	67.80%	31.65%	0.55%	0.00%	4	0.55%	0.3	129492	112473	185351	176.7	153.4	252.9	3221	2097	2454	176.7	153.4	252.9	252533.9	367.5	3903	344.5	2898	4	92	4	3.7	1011	733	733	1
10518	10518 (2019-10-06)60sec.agd	60	0	0		10/10/2019	Thursday	4	1	1	1	33	90143	617	250	43	0	67.80%	27.47%	4.73%	0.00%	43	4.73%	2.7	243490	297426	338385	267.6	326.8	371.9	3216	3632	3759	267.6	326.8	371.9	512107.4	598.4	5396.9	562.8	8933	9.8	118	9.8	31.9	4633	910	910	1
10518	10518 (2019-10-06)60sec.agd	60	0	0		10/11/2019	Friday	5	0	0	0	0	0	572	397	6	0	58.67%	40.72%	0.62%	0.00%	6	0.62%	0.4	210490	272851	417652	215.9	279.8	428.4	3747	1889	2650	215.9	279.8	428.4	541467.4	590.1	4493.9	555.4	5983	6.1	89	6.1	12.4	1774	975	975	1
10679	10679 (2019-09-29)60sec.agd	60	0	0		9/30/2019	Monday	1	0	0	0	0	0	482	381	45	2	52.97%	41.87%	4.95%	0.22%	47	5.16%	2.9	412311	308575	673295	453.1	339.1	739.9	10733	2118	4479	453.1	339.1	739.9	847670.4	974.8	11439.9	931.5	10639	11.7	107	11.7	0	20	910	910	1
10679	10679 (2019-09-29)60sec.agd	60	0	0		10/2/2019	Wednesday	3	0	0	0	0	0	409	410	52	3	46.80%	46.91%	5.95%	0.34%	55	6.29%	3.4	438135	320891	649917	501.3	367.2	743.6	9226	5058	4864	501.3	367.2	743.6	846950.7	1015.8	9954.6	969.1	9752	11.2	98	11.2	0.7	546	874	874	1
10679	10679 (2019-09-29)60sec.agd	60	0	0		10/3/2019	Thursday	4	1	1	1	43	335538	375	407	38	43	43.45%	47.16%	4.40%	4.98%	81	9.39%	5.4	739046	419823	865709	856.4	486.5	1003.1	8624	2986	5726	856.4	486.5	1003.1	1213215.7	1487.7	10538.4	1405.8	17116	19.8	164	19.8	0	0	863	863	1
10679	10679 (2019-09-29)60sec.agd	60	0	0		10/4/2019	Friday	5	1	1	1	11	28879	306	319	66	0	44.28%	46.16%	9.55%	0.00%	66	9.55%	5.1	441205	296376	599834	638.5	428.9	868.1	4334	2244	4864	638.5	428.9	868.1	801437.1	1194.6	5865.8	1159.8	10684	15.5	114	15.5	0	0	691	691	1
10575	10575 (2019-08-25)60sec.agd	60	0	0		8/27/2019	Tuesday	2	0	0	0	0	0	498	434	33	0	51.61%	44.97%	3.42%	0.00%	33	3.42%	1.9	305954	391949	457974	317.1	406.2	474.6	3797	2947	2538	317.1	406.2	474.6	675997.1	745.6	4974.2	700.5	11656	12.1	133	12.1	35.1	1629	965	965	1
10575	10575 (2019-08-25)60sec.agd	60	0	0		8/28/2019	Wednesday	3	0	0	0	0	0	550	379	34	0	57.11%	39.36%	3.53%	0.00%	34	3.53%	2	289295	403701	391411	300.4	419.2	406.4	3413	3155	3255	300.4	419.2	406.4	632351.7	697.4	4786	656.6	10179	10.6	122	10.6	15.7	1061	963	963	1
10575	10575 (2019-08-25)60sec.agd	60	0	0		8/29/2019	Thursday	4	0	0	0	0	0	690	238	37	0	71.50%	24.66%	3.83%	0.00%	37	3.83%	2.2	238123	387677	202218	246.8	401.7	209.6	3709	3772	2239	246.8	401.7	209.6	497883.7	550.5	5365.1	515.9	8252	8.6	125	8.6	11	847	965	965	1
10575	10575 (2019-08-25)60sec.agd	60	0	0		8/31/2019	Saturday	6	0	0	0	0	0	615	305	0	0	66.85%	33.15%	0.00%	0.00%	0	0.00%	0	123214	225354	225706	133.9	245	245.3	1929	2598	2455	133.9	245	245.3	341920	403.0	3312.2	371.7	3244	3.5	66	3.5	61.4	1451	920	920	1
10563	10563 (2019-08-25)60sec.agd	60	0	0		8/26/2019	Monday	1	0	0	0	0	0	410	448	0	0	47.79%	52.21%	0.00%	0.00%	0	0.00%	0	196615	469877	275931	229.2	547.6	321.6	1856	2632	1970	229.2	547.6	321.6	579292.5	696.4	3775.3	675.2	7497	8.7	61	8.7	0.2	88	858	858	1
10563	10563 (2019-08-25)60sec.agd	60	0	0		8/27/2019	Tuesday	2	0	0	0	0	0	621	340	4	0	64.35%	35.23%	0.41%	0.00%	4	0.41%	0.2	165353	260778	395290	171.4	270.2	409.6	3577	2078	2851	171.4	270.2	409.6	501598.4	539.0	4668.8	519.8	5361	5.6	74	5.6	1.2	351	965	965	1
10563	10563 (2019-08-25)60sec.agd	60	0	0		8/28/2019	Wednesday	3	0	0	0	0	0	498	361	9	0	57.37%	41.59%	1.04%	0.00%	9	1.04%	0.6	170188	322316	400154	196.1	371.3	461	3684	2326	2552	196.1	371.3	461	541271.5	644.4	4487.3	623.6	7233	8.3	115	8.3	3.2	1229	868	868	1
10563	10563 (2019-08-25)60sec.agd	60	0	0		8/30/2019	Friday	5	0	0	0	0	0	697	172	2	0	80.02%	19.75%	0.23%	0.00%	2	0.23%	0.1	81253	154361	116573	93.3	177.2	133.8	2674	2848	3794	93.3	177.2	133.8	209806.2	256.2	5445.7	240.9	4000	4.6	100	4.6	1	246	871	871	1
10304	10304 (2019-08-04)60sec.agd	60	0	0		8/4/2019	Sunday	7	0	0	0	0	0	532	143	0	0	78.81%	21.19%	0.00%	0.00%	0	0.00%	0	50313	140759	183464	74.5	208.5	271.8	1195	1720	1925	74.5	208.5	271.8	236650.7	362.8	2750.5	350.6	1949	2.9	54	2.9	84.7	4867	675	675	1
10304	10304 (2019-08-04)60sec.agd	60	0	0		8/5/2019	Monday	1	0	0	0	0	0	678	228	3	0	74.59%	25.08%	0.33%	0.00%	3	0.33%	0.2	112334	198985	204886	123.6	218.9	225.4	2610	2130	1963	123.6	218.9	225.4	306907.5	358.4	3323.4	337.6	4736	5.2	123	5.2	36.4	3394	909	909	1
10304	10304 (2019-08-04)60sec.agd	60	0	0		8/6/2019	Tuesday	2	0	0	0	0	0	634	160	4	0	79.45%	20.05%	0.50%	0.00%	4	0.50%	0.3	78836	138062	164065	98.8	173	205.6	2759	2313	3329	98.8	173	205.6	228459.1	306.2	4323	286.3	3369	4.2	119	4.2	51.2	2597	798	798	1
10304	10304 (2019-08-04)60sec.agd	60	0	0		8/7/2019	Wednesday	3	0	0	0	0	0	638	127	0	0	83.40%	16.60%	0.00%	0.00%	0	0.00%	0	79075	146396	91540	103.4	191.4	119.7	1880	2540	3540	103.4	191.4	119.7	189905.8	270.7	4703.9	248.2	4351	5.7	122	5.7	73.2	3964	765	765	1
10301	10301 (2019-07-21)60sec.agd	60	0	0		7/22/2019	Monday	1	4	4	4	64	188547	537	255	98	0	60.34%	28.65%	11.01%	0.00%	98	11.01%	6.1	437916	335136	461038	492	376.6	518	3770	2557	3071	492	376.6	518	718778.5	842.6	5051.5	807.6	15972	17.9	121	17.9	47.7	943	890	890	1
10301	10301 (2019-07-21)60sec.agd	60	0	0		7/23/2019	Tuesday	2	0	0	0	0	0	524	201	0	0	72.28%	27.72%	0.00%	0.00%	0	0.00%	0	87360	135132	168988	120.5	186.4	233.1	1699	2714	2123	120.5	186.4	233.1	233343.9	339.3	3584.6	321.9	2343	3.2	55	3.2	1.9	522	725	725	1
10301	10301 (2019-07-21)60sec.agd	60	0	0		7/24/2019	Wednesday	3	1	1	1	12	30388	432	442	30	0	47.79%	48.89%	3.32%	0.00%	30	3.32%	1.9	298029	455914	555669	329.7	504.3	614.7	3297	1940	2761	329.7	504.3	614.7	778104.7	908.9	4223.2	860.7	10301	11.4	117	11.4	13.1	1282	904	904	1
10301	10301 (2019-07-21)60sec.agd	60	0	0		7/26/2019	Friday	5	3	3	3	44	120978	399	294	63	0	52.78%	38.89%	8.33%	0.00%	63	8.33%	4.5	363329	343968	496408	480.6	455	656.6	3530	3580	4565	480.6	455	656.6	704799.9	986.0	6312.4	932.3	12340	16.3	115	16.3	1.7	112	756	756	1
10472	10472 (2019-10-27)60sec.agd	60	0	0		10/28/2019	Monday	1	0	0	0	0	0	486	236	11	0	66.30%	32.20%	1.50%	0.00%	11	1.50%	0.8	160153	164554	257455	218.5	224.5	351.2	3872	2825	3577	218.5	224.5	351.2	344978.4	497.1	4668.4	470.6	3864	5.3	114	5.3	4.1	2072	733	733	1
10472	10472 (2019-10-27)60sec.agd	60	0	0		10/29/2019	Tuesday	2	1	1	1	25	80712	380	255	39	0	56.38%	37.83%	5.79%	0.00%	39	5.79%	3.3	249916	238039	303994	370.8	353.2	451	4487	3714	3702	370.8	353.2	451	459927.1	723.9	5864.2	682.4	7524	11.2	120	11.2	43.8	4425	674	674	1
10472	10472 (2019-10-27)60sec.agd	60	0	0		10/30/2019	Wednesday	3	1	1	1	29	117116	495	201	39	0	67.35%	27.35%	5.31%	0.00%	39	5.31%	2.8	253416	205673	310855	344.8	279.8	422.9	4512	2804	4704	344.8	279.8	422.9	450723.7	647.1	6411.1	613.2	6281	8.5	119	8.5	0.1	45	735	735	1
10472	10472 (2019-10-27)60sec.agd	60	0	0		10/31/2019	Thursday	4	0	0	0	0	0	366	312	19	0	52.51%	44.76%	2.73%	0.00%	19	2.73%	1.5	264534	222384	344681	379.5	319.1	494.5	3918	3397	3266	379.5	319.1	494.5	488096.2	735.6	5291.7	700.3	6555	9.4	119	9.4	10	1183	697	697	1
10466	10466 (2019-10-20)60sec.agd	60	0	0		10/21/2019	Monday	1	0	0	0	0	0	487	222	15	0	67.27%	30.66%	2.07%	0.00%	15	2.07%	1.2	140907	299147	234591	194.6	413.2	324	2400	2903	2303	194.6	413.2	324	405433.9	606.8	3830.8	560	5146	7.1	110	7.1	0.8	161	724	724	1
10466	10466 (2019-10-20)60sec.agd	60	0	0		10/24/2019	Thursday	4	0	0	0	0	0	507	228	10	0	68.05%	30.60%	1.34%	0.00%	10	1.34%	0.7	137439	300946	148477	184.5	404	199.3	2660	2787	2389	184.5	404	199.3	362634	507.1	4063.3	486.8	5537	7.4	114	7.4	17.1	929	745	745	1
10466	10466 (2019-10-20)60sec.agd	60	0	0		10/25/2019	Friday	5	0	0	0	0	0	410	243	10	0	61.84%	36.65%	1.51%	0.00%	10	1.51%	0.8	190801	290151	190097	287.8	437.6	286.7	2700	3170	2689	287.8	437.6	286.7	395890.8	623.1	4254.4	597.1	5720	8.6	111	8.6	12.9	995	663	663	1
10466	10466 (2019-10-20)60sec.agd	60	0	0		10/26/2019	Saturday	6	0	0	0	0	0	535	166	8	0	75.46%	23.41%	1.13%	0.00%	8	1.13%	0.6	113983	200983	173613	160.8	283.5	244.9	2967	3158	2220	160.8	283.5	244.9	289011.7	428.7	4184.1	407.6	3794	5.4	112	5.4	13.4	2516	709	709	1
10037	10037 (2019-03-03)60sec.agd	60	0	0		4/1/2019	Monday	1	1	1	1	11	43871	190	466	47	0	27.03%	66.29%	6.69%	0.00%	47	6.69%	3.4	495056	678198	558328	704.2	964.7	794.2	5930	3690	2848	704.2	964.7	794.2	1008346.7	1523.5	6417.4	1434.3	13169	18.7	118	18.7	1.1	149	703	703	1
10037	10037 (2019-03-03)60sec.agd	60	0	0		4/3/2019	Wednesday	3	0	0	0	0	0	167	490	44	0	23.82%	69.90%	6.28%	0.00%	44	6.28%	3.4	543862	725035	507761	775.8	1034.3	724.3	5650	3875	5705	775.8	1034.3	724.3	1038885.4	1538.1	6374.4	1482	12966	18.5	116	18.5	2.5	245	701	701	1
10037	10037 (2019-03-03)60sec.agd	60	0	0		4/4/2019	Thursday	4	0	0	0	0	0	158	495	49	0	22.51%	70.51%	6.98%	0.00%	49	6.98%	3.8	500268	718388	687922	712.6	1023.3	979.9	5331	3434	2711	712.6	1023.3	979.9	1113367	1673.9	5901.4	1586	14287	20.4	122	20.4	0	0	702	702	1
10037	10037 (2019-03-03)60sec.agd	60	0	0		4/5/2019	Friday	5	1	1	1	12	41828	187	464	69	0	25.97%	64.44%	9.58%	0.00%	69	9.58%	5.3	546309	686670	446088	758.8	953.7	619.6	5318	3671	3049	758.8	953.7	619.6	984359.5	1449.3	5963.6	1367.2	14297	19.9	115	19.9	5.4	288	720	720	1
10226	10226 (2019-06-09)60sec.agd	60	0	0		6/10/2019	Monday	1	0	0	0	0	0	677	292	4	0	69.58%	30.01%	0.41%	0.00%	4	0.41%	0.2	201615	350067	315110	207.2	359.8	323.9	3584	3760	3217	207.2	359.8	323.9	512337.6	543.5	5347.2	526.6	6548	6.7	105	6.7	6.9	816	973	973	1
10226	10226 (2019-06-09)60sec.agd	60	0	0		6/11/2019	Tuesday	2	0	0	0	0	0	447	318	34	0	55.94%	39.80%	4.26%	0.00%	34	4.26%	2.4	283189	488082	262815	354.4	610.9	328.9	4615	4502	3347	354.4	610.9	328.9	622488.4	826.6	5933.5	779.1	9680	12.1	121	12.1	42.8	2971	799	799	1
10226	10226 (2019-06-09)60sec.agd	60	0	0		6/12/2019	Wednesday	3	0	0	0	0	0	478	242	8	0	65.66%	33.24%	1.10%	0.00%	8	1.10%	0.6	169220	292572	247917	232.4	401.9	340.5	4524	3444	3393	232.4	401.9	340.5	419161.8	600.8	5610.6	575.8	6110	8.4	123	8.4	10.1	688	728	728	1
10226	10226 (2019-06-09)60sec.agd	60	0	0		6/13/2019	Thursday	4	0	0	0	0	0	510	468	5	0	51.88%	47.61%	0.51%	0.00%	5	0.51%	0.3	260578	544480	503001	265.1	553.9	511.7	3363	2849	3220	265.1	553.9	511.7	785728.6	820.8	4849.5	799.3	9990	10.2	85	10.2	3.2	459	983	983	1
10174	10174 (2019-09-15)60sec.agd	60	0	0		9/16/2019	Monday	1	2	2	2	24	60064	473	245	38	0	62.57%	32.41%	5.03%	0.00%	38	5.03%	2.7	216739	143520	307035	286.7	189.8	406.1	3811	1616	5894	286.7	189.8	406.1	402298.7	567.0	6815.6	532.1	6426	8.5	113	8.5	18.8	1739	756	756	1
10174	10174 (2019-09-15)60sec.agd	60	0	0		9/17/2019	Tuesday	2	1	1	1	11	28160	908	132	21	0	85.58%	12.44%	1.98%	0.00%	21	1.98%	1.2	141662	136056	194082	133.5	128.2	182.9	3758	3807	3496	133.5	128.2	182.9	276128.9	280.6	4626.8	260.3	4741	4.5	115	4.5	25.3	1618	1061	1061	1
10174	10174 (2019-09-15)60sec.agd	60	0	0		9/18/2019	Wednesday	3	0	0	0	0	0	598	82	10	0	86.67%	11.88%	1.45%	0.00%	10	1.45%	0.8	75141	70286	125935	108.9	101.9	182.5	3679	3235	4125	108.9	101.9	182.5	162622	254.5	5005.7	235.7	2154	3.1	115	3.1	11.4	782	690	690	1
10174	10174 (2019-09-15)60sec.agd	60	0	0		9/20/2019	Friday	5	0	0	0	0	0	607	86	15	0	85.73%	12.15%	2.12%	0.00%	15	2.12%	1.2	91858	70498	140292	129.7	99.6	198.2	3803	1800	3405	129.7	99.6	198.2	181905.8	273.6	4811.9	256.9	2753	3.9	114	3.9	7.8	556	708	708	1
10192	10192 (2019-05-12)60sec.agd	60	0	0		5/15/2019	Wednesday	3	1	1	1	11	28897	700	217	48	0	72.54%	22.49%	4.97%	0.00%	48	4.97%	2.7	264756	323702	283310	274.4	335.4	293.6	3665	2755	2900	274.4	335.4	293.6	505117.1	566.4	4634.2	523.4	11010	11.4	125	11.4	0.1	70	965	965	1
10192	10192 (2019-05-12)60sec.agd	60	0	0		5/22/2019	Wednesday	3	3	3	3	39	94035	503	354	53	0	55.27%	38.90%	5.82%	0.00%	53	5.82%	3.1	311720	412321	423418	342.5	453.1	465.3	3222	3609	3531	342.5	453.1	465.3	668177.2	786.5	4750	734.3	12320	13.5	133	13.5	16.9	1194	910	910	1
10192	10192 (2019-05-12)60sec.agd	60	0	0		5/24/2019	Friday	5	0	0	0	0	0	383	266	9	0	58.21%	40.43%	1.37%	0.00%	9	1.37%	0.7	174910	272882	335546	265.8	414.7	509.9	2219	2650	3190	265.8	414.7	509.9	466528.9	744.4	4425.5	709	7270	11	109	11	34.3	2866	658	658	1
10192	10192 (2019-05-12)60sec.agd	60	0	0		5/26/2019	Sunday	7	0	0	0	0	0	439	193	1	0	69.35%	30.49%	0.16%	0.00%	1	0.16%	0.1	81421	228388	168201	128.6	360.8	265.7	2505	2491	2153	128.6	360.8	265.7	295096.7	493.8	3313.4	466.2	4446	7	103	7	0	0	633	633	1
10151	10151 (2019-04-07)60sec.agd	60	0	0		4/8/2019	Monday	1	0	0	0	0	0	681	202	2	0	76.95%	22.82%	0.23%	0.00%	2	0.23%	0.1	93401	221802	159713	105.5	250.6	180.5	2442	2106	2200	105.5	250.6	180.5	288839.3	346.2	3273.7	326.4	4092	4.6	118	4.6	9.2	313	885	885	1
10151	10151 (2019-04-07)60sec.agd	60	0	0		4/9/2019	Tuesday	2	0	0	0	0	0	619	214	4	0	73.95%	25.57%	0.48%	0.00%	4	0.48%	0.3	141232	245462	203257	168.7	293.3	242.8	2479	2555	3011	168.7	293.3	242.8	348585	450.6	3420.4	416.5	6420	7.7	126	7.7	67.3	2755	837	837	1
10151	10151 (2019-04-07)60sec.agd	60	0	0		4/11/2019	Thursday	4	1	1	1	11	25244	667	225	27	0	72.58%	24.48%	2.94%	0.00%	27	2.94%	1.7	209118	308965	149672	227.5	336.2	162.9	3104	2313	1628	227.5	336.2	162.9	401984.3	465.7	3780.7	437.4	11386	12.4	130	12.4	28.7	2261	919	919	1
10151	10151 (2019-04-07)60sec.agd	60	0	0		4/12/2019	Friday	5	0	0	0	0	0	683	237	19	0	72.74%	25.24%	2.02%	0.00%	19	2.02%	1.2	179465	271952	180578	191.1	289.6	192.3	2692	2747	2244	191.1	289.6	192.3	372523.8	424.2	3847.5	396.7	8081	8.6	128	8.6	64.6	3394	939	939	1
10827	10827 (2019-06-30)60sec.agd	60	0	0		7/2/2019	Tuesday	2	1	1	1	14	42096	477	427	26	0	51.29%	45.91%	2.80%	0.00%	26	2.80%	1.5	357140	316311	504162	384	340.1	542.1	5722	3977	4675	384	340.1	542.1	694104.4	797.2	7371.8	746.3	7022	7.6	104	7.6	6.9	951	930	930	1
10827	10827 (2019-06-30)60sec.agd	60	0	0		7/3/2019	Wednesday	3	0	0	0	0	0	551	473	13	0	53.13%	45.61%	1.25%	0.00%	13	1.25%	0.7	323966	284825	298382	312.4	274.7	287.7	2899	2039	2615	312.4	274.7	287.7	524510.3	533.4	4135.8	505.8	6283	6.1	82	6.1	0.8	159	1037	1037	1
10827	10827 (2019-06-30)60sec.agd	60	0	0		7/5/2019	Friday	5	0	0	0	0	0	482	319	3	0	59.95%	39.68%	0.37%	0.00%	3	0.37%	0.2	138634	200893	243093	172.4	249.9	302.4	2504	2674	2589	172.4	249.9	302.4	344487.4	457.5	3581.6	428.5	4407	5.5	98	5.5	1.9	372	804	804	1
10827	10827 (2019-06-30)60sec.agd	60	0	0		7/6/2019	Saturday	6	0	0	0	0	0	391	329	21	0	52.77%	44.40%	2.83%	0.00%	21	2.83%	1.5	271716	237846	468054	366.7	321	631.7	4792	4067	3925	366.7	321	631.7	591164	842.6	5944.9	797.8	5495	7.4	70	7.4	2.2	416	741	741	1
10230	10230 (2019-09-01)60sec.agd	60	0	0		9/1/2019	Sunday	7	0	0	0	0	0	396	227	6	0	62.96%	36.09%	0.95%	0.00%	6	0.95%	0.5	136929	140783	218138	217.7	223.8	346.8	3584	4351	5055	217.7	223.8	346.8	293519.3	500.0	7517.4	466.6	3427	5.4	80	5.4	14.9	1396	629	629	1
10230	10230 (2019-09-01)60sec.agd	60	0	0		9/3/2019	Tuesday	2	1	1	1	12	25059	538	322	21	0	61.07%	36.55%	2.38%	0.00%	21	2.38%	1.4	226630	207833	270524	257.2	235.9	307.1	3119	5022	4657	257.2	235.9	307.1	409559.5	502.3	6855	464.9	5670	6.4	114	6.4	20.6	2609	881	881	1
10230	10230 (2019-09-01)60sec.agd	60	0	0		9/4/2019	Wednesday	3	0	0	0	0	0	446	217	24	0	64.92%	31.59%	3.49%	0.00%	24	3.49%	2	192376	146530	195778	280	213.3	285	4978	3451	4630	280	213.3	285	311140.8	484.6	6118.9	452.9	5096	7.4	111	7.4	23.3	1119	687	687	1
10230	10230 (2019-09-01)60sec.agd	60	0	0		9/6/2019	Friday	5	0	0	0	0	0	517	211	6	0	70.44%	28.75%	0.82%	0.00%	6	0.82%	0.4	139691	151027	193787	190.3	205.8	264	2520	2163	2721	190.3	205.8	264	282623.7	408.4	3764	385	4202	5.7	102	5.7	3.5	282	734	734	1
10947	10947 (2019-05-19)60sec.agd	60	0	0		5/20/2019	Monday	1	0	0	0	0	0	584	314	29	2	62.86%	33.80%	3.12%	0.22%	31	3.34%	1.8	267874	397953	312101	288.3	428.4	336	6726	2918	2994	288.3	428.4	336	572302.5	652.5	7463.2	616	8955	9.6	133	9.6	0	0	929	929	1
10947	10947 (2019-05-19)60sec.agd	60	0	0		5/21/2019	Tuesday	2	1	1	1	22	74696	658	151	26	1	78.71%	18.06%	3.11%	0.12%	27	3.23%	1.6	179852	161901	200562	215.1	193.7	239.9	6246	4122	3993	215.1	193.7	239.9	314298.9	400.3	7581.1	376	4387	5.2	112	5.2	0	0	836	836	1
10947	10947 (2019-05-19)60sec.agd	60	0	0		5/23/2019	Thursday	4	7	7	7	103	283354	487	273	168	0	52.48%	29.42%	18.10%	0.00%	168	18.10%	10.5	717595	917453	464788	773.3	988.6	500.8	5579	3725	3202	773.3	988.6	500.8	1254069.6	1405.4	6955.7	1351.4	25136	27.1	121	27.1	0.1	45	928	928	1
10947	10947 (2019-05-19)60sec.agd	60	0	0		5/24/2019	Friday	5	0	0	0	0	0	501	272	35	0	62.00%	33.66%	4.33%	0.00%	35	4.33%	2.3	272445	424441	263977	337.2	525.3	326.7	4734	2732	2731	337.2	525.3	326.7	569262.9	740.2	5821.2	704.5	9117	11.3	120	11.3	0.6	124	808	808	1
10215	10215 (2019-05-12)60sec.agd	60	0	0		5/13/2019	Monday	1	0	0	0	0	0	326	455	17	0	40.85%	57.02%	2.13%	0.00%	17	2.13%	1.2	325880	392882	567290	408.4	492.3	710.9	2861	3307	5062	408.4	492.3	710.9	763133	990.4	6119.1	956.3	10444	13.1	99	13.1	0.3	105	798	798	1
10215	10215 (2019-05-12)60sec.agd	60	0	0		5/15/2019	Wednesday	3	0	0	0	0	0	332	393	9	0	45.23%	53.54%	1.23%	0.00%	9	1.23%	0.7	257729	306766	534531	351.1	417.9	728.2	3715	3981	5418	351.1	417.9	728.2	668021.7	935.1	7681.4	910.1	7885	10.7	92	10.7	1.6	124	734	734	1
10215	10215 (2019-05-12)60sec.agd	60	0	0		5/16/2019	Thursday	4	0	0	0	0	0	344	355	19	0	47.91%	49.44%	2.65%	0.00%	19	2.65%	1.5	261152	278453	453379	363.7	387.8	631.4	3016	3753	7010	363.7	387.8	631.4	592696.3	854.0	8178.5	825.5	8198	11.4	98	11.4	0.4	110	718	718	1
10215	10215 (2019-05-12)60sec.agd	60	0	0		5/17/2019	Friday	5	0	0	0	0	0	350	365	11	0	48.21%	50.28%	1.52%	0.00%	11	1.52%	0.8	252642	246762	434125	348	339.9	598	3164	3889	4304	348	339.9	598	559628.4	796.0	5929.7	770.8	7183	9.9	91	9.9	0.4	114	726	726	1
10216	10216 (2019-05-12)60sec.agd	60	0	0		5/13/2019	Monday	1	0	0	0	0	0	448	382	6	0	53.59%	45.69%	0.72%	0.00%	6	0.72%	0.4	225885	280373	453667	270.2	335.4	542.7	2558	2647	4132	270.2	335.4	542.7	579177.7	723.4	5427.5	692.8	10295	12.3	122	12.3	8.1	211	836	836	1
10216	10216 (2019-05-12)60sec.agd	60	0	0		5/14/2019	Tuesday	2	0	0	0	0	0	528	312	21	0	61.32%	36.24%	2.44%	0.00%	21	2.44%	1.3	240022	369777	376134	278.8	429.5	436.9	3771	3941	2869	278.8	429.5	436.9	579501.8	704.9	6064.2	673.1	6998	8.1	86	8.1	6.5	585	861	861	1
10216	10216 (2019-05-12)60sec.agd	60	0	0		5/15/2019	Wednesday	3	0	0	0	0	0	511	394	13	0	55.66%	42.92%	1.42%	0.00%	13	1.42%	0.8	275842	381472	492708	300.5	415.5	536.7	4047	3114	4537	300.5	415.5	536.7	681447.6	773.8	5821.5	742.3	6179	6.7	88	6.7	12.4	251	918	918	1
10216	10216 (2019-05-12)60sec.agd	60	0	0		5/16/2019	Thursday	4	0	0	0	0	0	555	425	2	0	56.52%	43.28%	0.20%	0.00%	2	0.20%	0.1	205973	385077	570994	209.7	392.1	581.5	2477	2381	3398	209.7	392.1	581.5	718848.6	760.0	4138.6	732	5825	5.9	51	5.9	0.6	171	982	982	1
10982	10982 (2019-10-27)60sec.agd	60	0	0		10/28/2019	Monday	1	0	0	0	0	0	582	159	26	0	75.88%	20.73%	3.39%	0.00%	26	3.39%	1.7	181898	236887	200829	237.2	308.8	261.8	4103	4593	3932	237.2	308.8	261.8	359909.2	492.6	6386.9	469.2	4759	6.2	108	6.2	2.9	662	767	767	1
10982	10982 (2019-10-27)60sec.agd	60	0	0		10/29/2019	Tuesday	2	0	0	0	0	0	285	300	16	0	47.42%	49.92%	2.66%	0.00%	16	2.66%	1.5	210393	278402	305208	350.1	463.2	507.8	3584	2067	2008	350.1	463.2	507.8	463599.8	801.0	4109.6	771.4	9157	15.2	120	15.2	2	283	601	601	1
10982	10982 (2019-10-27)60sec.agd	60	0	0		10/30/2019	Wednesday	3	0	0	0	0	0	553	411	14	0	56.54%	42.02%	1.43%	0.00%	14	1.43%	0.8	262214	458045	340451	268.1	468.3	348.1	4159	2965	2373	268.1	468.3	348.1	628067.1	681.0	5555	642.2	9557	9.8	128	9.8	4.3	1148	978	978	1
10982	10982 (2019-10-27)60sec.agd	60	0	0		11/2/2019	Saturday	6	0	0	0	0	0	390	339	9	0	52.85%	45.93%	1.22%	0.00%	9	1.22%	0.6	234943	385713	346829	318.4	522.6	470	5826	2703	3366	318.4	522.6	470	569441	815.9	6828.6	771.6	8030	10.9	106	10.9	2.2	190	738	738	1
10092	10092 (2019-03-17)60sec.agd	60	0	0		3/18/2019	Monday	1	0	0	0	0	0	460	276	13	1	61.33%	36.80%	1.73%	0.13%	14	1.87%	1	180295	314889	389940	240.4	419.9	519.9	8843	2672	3113	240.4	419.9	519.9	532648.6	743.0	8902	710.2	5934	7.9	118	7.9	4.4	431	750	750	1
10092	10092 (2019-03-17)60sec.agd	60	0	0		3/19/2019	Tuesday	2	0	0	0	0	0	438	306	22	1	57.11%	39.90%	2.87%	0.13%	23	3.00%	1.6	240050	324626	431737	313	423.2	562.9	7091	2588	3259	313	423.2	562.9	591103.1	817.3	7232.3	770.7	8016	10.5	117	10.5	5.7	315	767	767	1
10092	10092 (2019-03-17)60sec.agd	60	0	0		3/20/2019	Wednesday	3	0	0	0	0	0	405	218	10	0	63.98%	34.44%	1.58%	0.00%	10	1.58%	0.9	114089	244312	291788	180.2	386	461	2875	2844	3731	180.2	386	461	397297	667.0	4944.7	627.6	3813	6	116	6	4.4	538	633	633	1
10092	10092 (2019-03-17)60sec.agd	60	0	0		3/23/2019	Saturday	6	0	0	0	0	0	389	258	20	0	58.32%	38.68%	3.00%	0.00%	20	3.00%	1.7	190207	317420	417639	285.2	475.9	626.1	2785	2544	3111	285.2	475.9	626.1	557993.3	884.7	4359.4	836.6	6531	9.8	125	9.8	47.7	2074	667	667	1
10896	10896 (2019-08-04)60sec.agd	60	0	0		8/5/2019	Monday	1	1	1	1	11	31508	642	271	62	0	65.85%	27.79%	6.36%	0.00%	62	6.36%	3.4	341822	292329	337602	350.6	299.8	346.3	4611	2454	4245	350.6	299.8	346.3	562382.1	606.9	6108.4	576.8	12417	12.7	161	12.7	0.9	337	975	975	1
10896	10896 (2019-08-04)60sec.agd	60	0	0		8/7/2019	Wednesday	3	0	0	0	0	0	640	211	47	0	71.27%	23.50%	5.23%	0.00%	47	5.23%	2.9	260315	219756	268909	289.9	244.7	299.5	3919	2385	3196	289.9	244.7	299.5	434014.6	504.0	5252.5	483.3	9638	10.7	125	10.7	0.7	203	898	898	1
10896	10896 (2019-08-04)60sec.agd	60	0	0		8/8/2019	Thursday	4	0	0	0	0	0	420	193	34	0	64.91%	29.83%	5.26%	0.00%	34	5.26%	3.1	194934	214862	181808	301.3	332.1	281	3629	3153	2707	301.3	332.1	281	342372.7	561.0	4886.1	529.2	7410	11.5	124	11.5	6.3	357	647	647	1
10896	10896 (2019-08-04)60sec.agd	60	0	0		8/10/2019	Saturday	6	0	0	0	0	0	433	171	35	0	67.76%	26.76%	5.48%	0.00%	35	5.48%	2.9	214559	207094	239207	335.8	324.1	374.3	3472	3148	3662	335.8	324.1	374.3	382287.2	621.5	5462.9	598.3	7893	12.4	119	12.4	0.5	86	639	639	1
10959	10959 (2019-07-21)60sec.agd	60	0	0		7/21/2019	Sunday	7	0	0	0	0	0	426	177	1	0	70.53%	29.30%	0.17%	0.00%	1	0.17%	0.1	79090	145457	129177	130.9	240.8	213.9	2613	2243	2901	130.9	240.8	213.9	209999.2	370.7	4194.8	347.7	3135	5.2	98	5.2	6.8	700	604	604	1
10959	10959 (2019-07-21)60sec.agd	60	0	0		7/22/2019	Monday	1	1	1	1	23	85350	408	247	24	0	60.09%	36.38%	3.53%	0.00%	24	3.53%	2	186520	266450	238736	274.7	392.4	351.6	4396	2989	2028	274.7	392.4	351.6	403460.3	646.9	5241.3	594.2	6372	9.4	126	9.4	21.4	1815	679	679	1
10959	10959 (2019-07-21)60sec.agd	60	0	0		7/23/2019	Tuesday	2	2	2	2	24	79497	367	232	23	0	59.00%	37.30%	3.70%	0.00%	23	3.70%	1.9	160735	249194	220791	258.4	400.6	355	4025	3212	3106	258.4	400.6	355	369705.4	643.8	5114	594.4	5617	9	129	9	41.1	3516	622	622	1
10959	10959 (2019-07-21)60sec.agd	60	0	0		7/25/2019	Thursday	4	0	0	0	0	0	404	196	1	0	67.22%	32.61%	0.17%	0.00%	1	0.17%	0.1	74058	136982	136267	123.2	227.9	226.7	2129	2106	2389	123.2	227.9	226.7	206923.5	359.8	3421.6	344.3	2972	4.9	119	4.9	0.8	134	601	601	1
10859	10859 (2019-10-13)60sec.agd	60	0	0		10/14/2019	Monday	1	0	0	0	0	0	664	250	1	0	72.57%	27.32%	0.11%	0.00%	1	0.11%	0.1	95804	292227	205004	104.7	319.4	224	2257	2958	2388	104.7	319.4	224	369596.6	423.5	4052.5	403.9	3288	3.6	82	3.6	1.6	407	915	915	1
10859	10859 (2019-10-13)60sec.agd	60	0	0		10/15/2019	Tuesday	2	0	0	0	0	0	426	214	1	0	66.46%	33.39%	0.16%	0.00%	1	0.16%	0.1	78294	252088	121046	122.1	393.3	188.8	3584	3458	3453	122.1	393.3	188.8	290397	466.9	6060.2	453	2745	4.3	100	4.3	0.2	102	641	641	1
10859	10859 (2019-10-13)60sec.agd	60	0	0		10/16/2019	Wednesday	3	0	0	0	0	0	685	280	0	0	70.98%	29.02%	0.00%	0.00%	0	0.00%	0	89540	278518	156023	92.8	288.6	161.7	1691	2787	2010	92.8	288.6	161.7	331561.3	358.5	3511.4	343.6	3154	3.3	85	3.3	0.6	253	965	965	1
10859	10859 (2019-10-13)60sec.agd	60	0	0		10/17/2019	Thursday	4	0	0	0	0	0	713	262	5	0	72.76%	26.73%	0.51%	0.00%	5	0.51%	0.3	122256	296821	247721	124.8	302.9	252.8	3365	3746	3818	124.8	302.9	252.8	405481.1	439.7	6069.7	413.8	4167	4.3	96	4.3	5.2	1154	980	980	1
10185	10185 (2019-06-02)60sec.agd	60	0	0		6/3/2019	Monday	1	0	0	0	0	0	451	340	11	0	56.23%	42.39%	1.37%	0.00%	11	1.37%	0.8	239508	462593	407926	298.6	576.8	508.6	3152	4754	4507	298.6	576.8	508.6	661634.3	873.5	6210.1	825	7771	9.7	101	9.7	52.9	1979	802	802	1
10185	10185 (2019-06-02)60sec.agd	60	0	0		6/4/2019	Tuesday	2	0	0	0	0	0	501	357	10	0	57.72%	41.13%	1.15%	0.00%	10	1.15%	0.7	245900	439900	365835	283.3	506.8	421.5	3668	3262	3165	283.3	506.8	421.5	622747.2	752.5	4386.9	717.5	8632	9.9	95	9.9	38.8	1495	868	868	1
10185	10185 (2019-06-02)60sec.agd	60	0	0		6/5/2019	Wednesday	3	0	0	0	0	0	446	372	34	0	52.35%	43.66%	3.99%	0.00%	34	3.99%	2.3	335250	452077	417234	393.5	530.6	489.7	4791	4083	4716	393.5	530.6	489.7	700607.2	872.6	7252.3	822.3	9226	10.8	98	10.8	56.3	1778	852	852	1
10185	10185 (2019-06-02)60sec.agd	60	0	0		6/6/2019	Thursday	4	0	0	0	0	0	422	407	22	0	49.59%	47.83%	2.59%	0.00%	22	2.59%	1.5	336603	695970	556112	395.5	817.8	653.5	3378	5625	5683	395.5	817.8	653.5	952332.1	1166.6	6581.4	1119.1	10121	11.9	77	11.9	45.7	1985	851	851	1
10011	10011 (2019-03-10)60sec.agd	60	0	0		3/11/2019	Monday	1	0	0	0	0	0	406	495	42	2	42.96%	52.38%	4.44%	0.21%	44	4.66%	2.8	468501	420734	783845	495.8	445.2	829.5	6657	5770	5490	495.8	445.2	829.5	1005446.8	1113.8	8828.9	1064	10988	11.6	128	11.6	0	23	945	945	1
10011	10011 (2019-03-10)60sec.agd	60	0	0		3/12/2019	Tuesday	2	0	0	0	0	0	450	543	49	0	43.19%	52.11%	4.70%	0.00%	49	4.70%	2.6	509968	487497	673314	489.4	467.8	646.2	4661	3456	3216	489.4	467.8	646.2	975229.4	990.7	5722.6	935.9	13462	12.9	124	12.9	1.9	607	1042	1042	1
10011	10011 (2019-03-10)60sec.agd	60	0	0		3/13/2019	Wednesday	3	0	0	0	0	0	432	487	47	0	44.72%	50.41%	4.87%	0.00%	47	4.87%	2.8	470221	475199	685767	486.8	491.9	709.9	4654	2504	3007	486.8	491.9	709.9	957704.7	1043.4	5325.2	991.4	12414	12.9	131	12.9	0.7	178	966	966	1
10011	10011 (2019-03-10)60sec.agd	60	0	0		3/16/2019	Saturday	6	1	1	1	15	42387	498	503	79	0	46.11%	46.57%	7.31%	0.00%	79	7.31%	4.2	627990	576501	1027527	581.5	533.8	951.4	4153	4855	4068	581.5	533.8	951.4	1335116.7	1288.4	5968.7	1236.2	12858	11.9	118	11.9	12.8	1586	1080	1080	1
11036	11036 (2019-09-08)60sec.agd	60	0	0		9/9/2019	Monday	1	0	0	0	0	0	302	324	25	0	46.39%	49.77%	3.84%	0.00%	25	3.84%	2.1	323872	443929	333493	497.5	681.9	512.3	3497	2755	2759	497.5	681.9	512.3	642793.6	1027.5	4248.4	987.4	11052	17	107	17	57.2	2273	651	651	1
11036	11036 (2019-09-08)60sec.agd	60	0	0		9/10/2019	Tuesday	2	0	0	0	0	0	167	422	22	0	27.33%	69.07%	3.60%	0.00%	22	3.60%	1.7	440215	613687	393547	720.5	1004.4	644.1	2772	2900	2683	720.5	1004.4	644.1	851633.9	1444.1	4180	1393.8	14869	24.3	93	24.3	112.3	1675	611	611	1
11036	11036 (2019-09-08)60sec.agd	60	0	0		9/11/2019	Wednesday	3	0	0	0	0	0	491	210	5	0	69.55%	29.75%	0.71%	0.00%	5	0.71%	0.4	150606	255014	234464	213.3	361.2	332.1	2539	2399	2612	213.3	361.2	332.1	377740.2	569.0	3819.1	535	6501	9.2	88	9.2	2.2	561	706	706	1
11036	11036 (2019-09-08)60sec.agd	60	0	0		9/12/2019	Thursday	4	0	0	0	0	0	207	414	10	0	32.81%	65.61%	1.58%	0.00%	10	1.58%	0.8	307763	474159	308934	487.7	751.4	489.6	2610	2510	2770	487.7	751.4	489.6	644193.3	1074.2	4140.2	1020.9	10502	16.6	87	16.6	133.1	2300	631	631	1
10245	10245 (2019-06-02)60sec.agd	60	0	0		6/3/2019	Monday	1	1	1	1	14	44037	403	481	17	0	44.73%	53.39%	1.89%	0.00%	17	1.89%	1.1	272697	532248	858662	302.7	590.7	953	4712	2274	5406	302.7	590.7	953	1046399.5	1202.9	6908.6	1161.4	8106	9	131	9	14.1	937	901	901	1
10245	10245 (2019-06-02)60sec.agd	60	0	0		6/4/2019	Tuesday	2	0	0	0	0	0	402	248	18	0	60.18%	37.13%	2.69%	0.00%	18	2.69%	1.4	176849	248477	363753	264.7	372	544.5	4505	3103	2946	264.7	372	544.5	474692.1	757.9	5481.6	710.6	4024	6	124	6	8.5	622	668	668	1
10245	10245 (2019-06-02)60sec.agd	60	0	0		6/5/2019	Wednesday	3	0	0	0	0	0	375	317	8	0	53.57%	45.29%	1.14%	0.00%	8	1.14%	0.6	214464	189967	300677	306.4	271.4	429.5	2530	2025	2514	306.4	271.4	429.5	415317.9	650.1	3389.1	593.3	2736	3.9	37	3.9	5.5	614	700	700	1
10245	10245 (2019-06-02)60sec.agd	60	0	0		6/7/2019	Friday	5	1	1	1	10	28650	477	306	39	0	58.03%	37.23%	4.74%	0.00%	39	4.74%	2.6	268915	340107	582990	327.1	413.8	709.2	4916	2332	5240	327.1	413.8	709.2	726543.5	940.8	6668.8	883.9	7049	8.6	132	8.6	11.5	2096	822	822	1
10253	10253 (2019-06-09)60sec.agd	60	0	0		6/10/2019	Monday	1	0	0	0	0	0	1093	131	1	0	89.22%	10.69%	0.08%	0.00%	1	0.08%	0	59013	187417	199516	48.2	153	162.9	2347	2587	2888	48.2	153	162.9	280025.5	249.7	4532.3	228.6	1704	1.4	48	1.4	0	0	1225	1225	1
10253	10253 (2019-06-09)60sec.agd	60	0	0		6/11/2019	Tuesday	2	0	0	0	0	0	669	186	1	0	78.15%	21.73%	0.12%	0.00%	1	0.12%	0.1	109696	200026	227581	128.1	233.7	265.9	2842	2634	3437	128.1	233.7	265.9	322237.1	406.9	5179.6	376.4	5816	6.8	116	6.8	0.2	49	856	856	1
10253	10253 (2019-06-09)60sec.agd	60	0	0		6/12/2019	Wednesday	3	0	0	0	0	0	714	134	0	0	84.20%	15.80%	0.00%	0.00%	0	0.00%	0	53707	156124	255812	63.3	184.1	301.7	1829	2262	3313	63.3	184.1	301.7	304465	389.4	3911.5	359	2010	2.4	38	2.4	0	0	848	848	1
10253	10253 (2019-06-09)60sec.agd	60	0	0		6/14/2019	Friday	5	0	0	0	0	0	1031	151	2	0	87.08%	12.75%	0.17%	0.00%	2	0.17%	0.1	68895	129836	232248	58.2	109.7	196.2	2574	4005	4809	58.2	109.7	196.2	274850.9	245.4	6605.1	232.1	2623	2.2	94	2.2	0	26	1184	1184	1
10818	10818 (2019-03-03)60sec.agd	60	0	0		3/4/2019	Monday	1	0	0	0	0	0	587	301	8	0	65.51%	33.59%	0.89%	0.00%	8	0.89%	0.5	181075	349465	198971	202.1	390	222.1	4145	3591	2651	202.1	390	222.1	441025.4	515.9	5352.1	492.2	6454	7.2	119	7.2	25.6	1680	896	896	1
10818	10818 (2019-03-03)60sec.agd	60	0	0		3/5/2019	Tuesday	2	0	0	0	0	0	593	321	10	0	64.18%	34.74%	1.08%	0.00%	10	1.08%	0.6	161689	302806	226646	175	327.7	245.3	3777	2671	2213	175	327.7	245.3	411343.2	466.9	4653.5	445.2	5140	5.6	131	5.6	0.2	109	924	924	1
10818	10818 (2019-03-03)60sec.agd	60	0	0		3/7/2019	Thursday	4	0	0	0	0	0	427	304	22	0	56.71%	40.37%	2.92%	0.00%	22	2.92%	1.7	196435	339620	239645	260.9	451	318.3	3434	3360	2551	260.9	451	318.3	459737.1	636.7	5070.2	610.5	6418	8.5	120	8.5	2.5	414	753	753	1
10818	10818 (2019-03-03)60sec.agd	60	0	0		3/8/2019	Friday	5	0	0	0	0	0	689	313	15	0	67.75%	30.78%	1.47%	0.00%	15	1.47%	0.9	191554	343914	227223	188.4	338.2	223.4	4424	2991	2399	188.4	338.2	223.4	454532.8	473.6	5253.9	446.9	6703	6.6	120	6.6	1.6	279	1017	1017	1
10016	10016 (2019-03-10)60sec.agd	60	0	0		3/11/2019	Monday	1	0	0	0	0	0	863	232	19	1	77.40%	20.81%	1.70%	0.09%	20	1.79%	1.1	179062	282065	409194	160.6	253	367	6086	1793	2497	160.6	253	367	528264.7	521.3	6572.8	473.8	5785	5.2	158	5.2	0	0	1115	1115	1
10016	10016 (2019-03-10)60sec.agd	60	0	0		3/12/2019	Tuesday	2	0	0	0	0	0	780	185	32	0	78.23%	18.56%	3.21%	0.00%	32	3.21%	1.9	188974	257968	458236	189.5	258.7	459.6	5305	1888	2637	189.5	258.7	459.6	558783.4	618.6	5645.7	560.5	6442	6.5	142	6.5	0	0	997	997	1
10016	10016 (2019-03-10)60sec.agd	60	0	0		3/14/2019	Thursday	4	1	1	1	12	32760	694	221	53	0	71.69%	22.83%	5.48%	0.00%	53	5.48%	3.1	318430	357052	450668	329	368.9	465.6	5945	2195	2604	329	368.9	465.6	657256	762.9	6815.4	679	11421	11.8	161	11.8	0.3	84	968	968	1
10016	10016 (2019-03-10)60sec.agd	60	0	0		3/16/2019	Saturday	6	0	0	0	0	0	498	108	19	1	79.55%	17.25%	3.04%	0.16%	20	3.19%	1.8	131294	172244	295792	209.7	275.2	472.5	6127	2328	3271	209.7	275.2	472.5	366604.7	648.1	6934.7	585.6	4195	6.7	160	6.7	0	0	626	626	1
10158	10158 (2019-07-07)60sec.agd	60	0	0		7/8/2019	Monday	1	2	2	2	57	200188	457	214	76	0	61.18%	28.65%	10.17%	0.00%	76	10.17%	5.8	367575	326678	259276	492.1	437.3	347.1	4800	6513	4999	492.1	437.3	347.1	555926.2	780.2	9510.5	744.2	11030	14.8	117	14.8	0	29	747	747	1
10158	10158 (2019-07-07)60sec.agd	60	0	0		7/10/2019	Wednesday	3	4	4	4	93	312056	479	255	108	0	56.89%	30.29%	12.83%	0.00%	108	12.83%	7.2	497061	477064	292636	590.3	566.6	347.5	4383	3399	3615	590.3	566.6	347.5	748528.9	939.1	5913.5	889	15293	18.2	116	18.2	0	0	842	842	1
10158	10158 (2019-07-07)60sec.agd	60	0	0		7/11/2019	Thursday	4	3	3	3	59	228857	494	326	92	0	54.17%	35.75%	10.09%	0.00%	92	10.09%	5.8	508201	446371	369823	557.2	489.4	405.5	4710	2622	3831	557.2	489.4	405.5	770898.4	901.0	5443.8	845.3	14708	16.1	132	16.1	1.5	254	912	912	1
10158	10158 (2019-07-07)60sec.agd	60	0	0		7/12/2019	Friday	5	2	2	2	70	275478	458	327	83	0	52.76%	37.67%	9.56%	0.00%	83	9.56%	5.5	467473	394050	294856	538.6	454	339.7	4744	2711	2653	538.6	454	339.7	678783.1	827.0	5519.9	782	13301	15.3	120	15.3	0	27	868	868	1
11038	11038 (2019-09-08)60sec.agd	60	0	0		9/10/2019	Tuesday	2	0	0	0	0	0	194	370	48	0	31.70%	60.46%	7.84%	0.00%	48	7.84%	4.4	370846	477664	667598	606	780.5	1090.8	3668	3586	3774	606	780.5	1090.8	900764.5	1535.8	6210.8	1471.8	8513	13.9	118	13.9	1.6	155	612	612	1
11038	11038 (2019-09-08)60sec.agd	60	0	0		9/12/2019	Thursday	4	0	0	0	0	0	192	394	35	0	30.92%	63.45%	5.64%	0.00%	35	5.64%	2.9	305430	413803	521991	491.8	666.3	840.6	5328	2625	3130	491.8	666.3	840.6	732799.4	1232.0	6531.6	1180	7629	12.3	109	12.3	13.8	3465	621	621	1
11038	11038 (2019-09-08)60sec.agd	60	0	0		9/13/2019	Friday	5	0	0	0	0	0	565	514	31	0	50.90%	46.31%	2.79%	0.00%	31	2.79%	1.6	361271	537591	776549	325.5	484.3	699.6	4367	3383	5062	325.5	484.3	699.6	1011211.7	949.5	6237.9	911	10123	9.1	125	9.1	2.9	366	1110	1110	1
11038	11038 (2019-09-08)60sec.agd	60	0	0		9/14/2019	Saturday	6	0	0	0	0	0	669	261	25	0	70.05%	27.33%	2.62%	0.00%	25	2.62%	1.5	226476	221442	285849	237.1	231.9	299.3	4399	3353	4009	237.1	231.9	299.3	426658.6	471.8	5949.9	446.8	6307	6.6	116	6.6	83.8	4199	955	955	1
10243	10243 (2019-06-02)60sec.agd	60	0	0		6/3/2019	Monday	1	0	0	0	0	0	807	177	1	0	81.93%	17.97%	0.10%	0.00%	1	0.10%	0.1	96849	134537	109634	98.3	136.6	111.3	2475	2565	3637	98.3	136.6	111.3	198744.9	217.5	5092.4	201.8	2349	2.4	58	2.4	1.2	205	985	985	1
10243	10243 (2019-06-02)60sec.agd	60	0	0		6/4/2019	Tuesday	2	0	0	0	0	0	1101	212	2	0	83.73%	16.12%	0.15%	0.00%	2	0.15%	0.1	95252	138318	122781	72.4	105.2	93.4	2334	3628	3121	72.4	105.2	93.4	208038.4	169.3	5324.5	158.2	2838	2.2	94	2.2	0	0	1315	1315	1
10243	10243 (2019-06-02)60sec.agd	60	0	0		6/5/2019	Wednesday	3	0	0	0	0	0	628	265	0	0	70.32%	29.68%	0.00%	0.00%	0	0.00%	0	124501	104121	106327	139.4	116.6	119.1	1735	2104	2266	139.4	116.6	119.1	194028.6	237.6	3545.7	217.3	2963	3.3	74	3.3	0.2	133	893	893	1
10243	10243 (2019-06-02)60sec.agd	60	0	0		6/6/2019	Thursday	4	0	0	0	0	0	778	207	2	0	78.82%	20.97%	0.20%	0.00%	2	0.20%	0.1	128539	76922	195955	130.2	77.9	198.5	2905	1620	2496	130.2	77.9	198.5	246652.9	271.2	3261.5	249.9	5778	5.9	108	5.9	1.1	231	987	987	1
10040	10040 (2019-03-03)60sec.agd	60	0	0		3/4/2019	Monday	1	0	0	0	0	0	611	108	0	0	84.98%	15.02%	0.00%	0.00%	0	0.00%	0	78444	158962	258780	109.1	221.1	359.9	2377	2818	2913	109.1	221.1	359.9	313671	467.8	3878.6	436.3	3332	4.6	132	4.6	38.4	2052	719	719	1
10040	10040 (2019-03-03)60sec.agd	60	0	0		3/6/2019	Wednesday	3	0	0	0	0	0	606	77	0	0	88.73%	11.27%	0.00%	0.00%	0	0.00%	0	50438	81124	130800	73.8	118.8	191.5	2016	2325	2078	73.8	118.8	191.5	161968.3	260.0	2922.2	237.1	1545	2.3	101	2.3	3	97	683	683	1
10040	10040 (2019-03-03)60sec.agd	60	0	0		3/8/2019	Friday	5	0	0	0	0	0	570	116	0	0	83.09%	16.91%	0.00%	0.00%	0	0.00%	0	98354	148143	221621	143.4	216	323.1	2383	2279	3710	143.4	216	323.1	284140.3	444.6	4402.5	414.2	4389	6.4	134	6.4	48.3	3767	686	686	1
10040	10040 (2019-03-03)60sec.agd	60	0	0		3/9/2019	Saturday	6	0	0	0	0	0	589	52	0	0	91.89%	8.11%	0.00%	0.00%	0	0.00%	0	44127	80767	104186	68.8	126	162.5	2392	1722	2170	68.8	126	162.5	139015.2	239.8	3660	216.9	2019	3.1	128	3.1	35.1	642	641	641	1
10255	10255 (2019-06-09)60sec.agd	60	0	0		6/10/2019	Monday	1	0	0	0	0	0	516	373	4	0	57.78%	41.77%	0.45%	0.00%	4	0.45%	0.3	164520	322779	356563	184.2	361.5	399.3	3692	2559	2579	184.2	361.5	399.3	508321	596.8	4950	569.2	5701	6.4	111	6.4	19.1	795	893	893	1
10255	10255 (2019-06-09)60sec.agd	60	0	0		6/11/2019	Tuesday	2	0	0	0	0	0	312	395	33	0	42.16%	53.38%	4.46%	0.00%	33	4.46%	2.5	361723	205539	274408	488.8	277.8	370.8	3738	2880	2848	488.8	277.8	370.8	498387	715.1	4570.7	673.5	4838	6.5	55	6.5	8.6	648	740	740	1
10255	10255 (2019-06-09)60sec.agd	60	0	0		6/13/2019	Thursday	4	0	0	0	0	0	324	288	6	0	52.43%	46.60%	0.97%	0.00%	6	0.97%	0.5	192825	222480	294672	312	360	476.8	2767	2432	2751	312	360	476.8	416545.8	709.4	3728.5	674	3535	5.7	92	5.7	4.7	200	618	618	1
10255	10255 (2019-06-09)60sec.agd	60	0	0		6/14/2019	Friday	5	0	0	0	0	0	634	353	22	0	62.83%	34.99%	2.18%	0.00%	22	2.18%	1.3	314364	264257	373098	311.6	261.9	369.8	3326	2165	3334	311.6	261.9	369.8	554850.1	575.0	4779.2	549.9	5340	5.3	53	5.3	36.4	1852	1009	1009	1
10721	10721 (2019-07-21)60sec.agd	60	0	0		7/22/2019	Monday	1	0	0	0	0	0	426	417	51	0	47.65%	46.64%	5.70%	0.00%	51	5.70%	3.2	454900	320325	500451	508.8	358.3	559.8	5331	4035	4754	508.8	358.3	559.8	748327	878.8	7603.4	837.1	13533	15.1	114	15.1	0.9	166	894	894	1
10721	10721 (2019-07-21)60sec.agd	60	0	0		7/23/2019	Tuesday	2	0	0	0	0	0	253	352	44	0	38.98%	54.24%	6.78%	0.00%	44	6.78%	3.7	364916	279051	393099	562.3	430	605.7	4160	2266	2882	562.3	430	605.7	604615.6	993.3	4647.9	931.6	12575	19.4	115	19.4	1.4	280	649	649	1
10721	10721 (2019-07-21)60sec.agd	60	0	0		7/24/2019	Wednesday	3	1	1	1	13	28374	224	348	67	0	35.05%	54.46%	10.49%	0.00%	67	10.49%	5.6	448816	298673	337301	702.4	467.4	527.9	4217	2131	4475	702.4	467.4	527.9	635935	1056.4	6389.5	995.2	14071	22	117	22	0.6	77	639	639	1
10721	10721 (2019-07-21)60sec.agd	60	0	0		7/25/2019	Thursday	4	1	1	1	13	36557	300	303	58	0	45.39%	45.84%	8.77%	0.00%	58	8.77%	4.8	383003	256959	356163	579.4	388.7	538.8	5501	1933	4290	579.4	388.7	538.8	582727.5	928.3	7238.9	881.6	11516	17.4	112	17.4	0.1	34	661	661	1
10721	10721 (2019-07-21)60sec.agd	60	0	0		7/26/2019	Friday	5	0	0	0	0	0	238	377	57	0	35.42%	56.10%	8.48%	0.00%	57	8.48%	4.4	429007	301119	381075	638.4	448.1	567.1	4836	2545	2933	638.4	448.1	567.1	648026.1	1016.3	5668.8	964.3	13595	20.2	115	20.2	0.4	76	672	672	1
10594	10594 (2019-06-09)60sec.agd	60	0	0		6/10/2019	Monday	1	2	2	2	32	161584	637	246	35	6	68.94%	26.62%	3.79%	0.65%	41	4.44%	2.6	329864	372911	406687	357	403.6	440.1	8562	3159	3447	357	403.6	440.1	642858.6	770.1	8877.5	695.7	10358	11.2	187	11.2	3.9	482	924	924	1
10594	10594 (2019-06-09)60sec.agd	60	0	0		6/11/2019	Tuesday	2	1	1	1	35	171598	457	358	41	6	53.02%	41.53%	4.76%	0.70%	47	5.45%	3.1	440587	518191	598968	511.1	601.1	694.9	9333	2877	3228	511.1	601.1	694.9	906312	1137.6	9772.4	1051.4	13271	15.4	186	15.4	55.6	2816	862	862	1
10594	10594 (2019-06-09)60sec.agd	60	0	0		6/12/2019	Wednesday	3	1	1	1	30	147169	391	344	45	7	49.68%	43.71%	5.72%	0.89%	52	6.61%	3.7	406127	428322	551309	516	544.2	700.5	9889	3736	4066	516	544.2	700.5	807676	1120.0	10132.3	1026.3	12352	15.7	184	15.7	29.1	3287	787	787	1
10594	10594 (2019-06-09)60sec.agd	60	0	0		6/13/2019	Thursday	4	1	1	1	28	167120	376	363	50	7	47.24%	45.60%	6.28%	0.88%	57	7.16%	4.1	465569	510212	590415	584.9	641	741.7	8162	2962	3513	584.9	641	741.7	908658.7	1228.0	8604.4	1141.5	15194	19.1	189	19.1	69.3	4531	796	796	1
10594	10594 (2019-06-09)60sec.agd	60	0	0		6/14/2019	Friday	5	1	1	1	32	170071	397	385	45	7	47.60%	46.16%	5.40%	0.84%	52	6.24%	3.5	457466	514826	566523	548.5	617.3	679.3	9473	3057	3037	548.5	617.3	679.3	891778.7	1160.0	9581.4	1069.3	14317	17.2	187	17.2	34.8	2208	834	834	1
10978	10978 (2019-10-20)60sec.agd	60	0	0		10/21/2019	Monday	1	0	0	0	0	0	436	480	8	0	47.19%	51.95%	0.87%	0.00%	8	0.87%	0.5	292002	424084	325787	316	459	352.6	2683	2840	3052	316	459	352.6	609302.5	689.9	4618.3	659.4	8064	8.7	96	8.7	0	39	924	924	1
10978	10978 (2019-10-20)60sec.agd	60	0	0		10/22/2019	Tuesday	2	0	0	0	0	0	266	402	26	1	38.27%	57.84%	3.74%	0.14%	27	3.88%	2.3	357652	341812	336878	514.6	491.8	484.7	6314	4499	5629	514.6	491.8	484.7	598529.2	910.9	7947.1	861.2	6745	9.7	95	9.7	2.2	661	695	695	1
10978	10978 (2019-10-20)60sec.agd	60	0	0		10/23/2019	Wednesday	3	0	0	0	0	0	537	350	5	0	60.20%	39.24%	0.56%	0.00%	5	0.56%	0.3	200696	337204	214804	225	378	240.8	3170	3202	3980	225	378	240.8	447354.6	523.4	6011.8	501.5	5880	6.6	75	6.6	0	0	892	892	1
10978	10978 (2019-10-20)60sec.agd	60	0	0		10/24/2019	Thursday	4	0	0	0	0	0	227	362	12	0	37.77%	60.23%	2.00%	0.00%	12	2.00%	1.1	247690	236745	197484	412.1	393.9	328.6	3532	3579	2553	412.1	393.9	328.6	395472.5	683.0	5267.2	658	5461	9.1	122	9.1	0	0	601	601	1
10978	10978 (2019-10-20)60sec.agd	60	0	0		10/30/2019	Wednesday	3	0	0	0	0	0	614	33	11	0	93.31%	5.02%	1.67%	0.00%	11	1.67%	0.9	54799	44978	40492	83.3	68.4	61.5	4332	3023	2601	83.3	68.4	61.5	81642.8	132.1	4895.4	124.1	1583	2.4	135	2.4	52.3	2103	658	658	1
10588	10588 (2019-06-02)60sec.agd	60	0	0		6/2/2019	Sunday	7	0	0	0	0	0	463	298	12	0	59.90%	38.55%	1.55%	0.00%	12	1.55%	0.9	190628	265958	333439	246.6	344.1	431.4	3625	2336	2947	246.6	344.1	431.4	467176.9	645.8	4391.5	604.4	5684	7.4	140	7.4	0	0	773	773	1
10588	10588 (2019-06-02)60sec.agd	60	0	0		6/3/2019	Monday	1	1	1	1	45	108764	680	269	48	0	68.20%	26.98%	4.81%	0.00%	48	4.81%	2.7	260870	375643	336758	261.7	376.8	337.8	3053	2791	2789	261.7	376.8	337.8	567949.6	617.9	4087.5	569.7	10809	10.8	133	10.8	7.4	491	997	997	1
10588	10588 (2019-06-02)60sec.agd	60	0	0		6/4/2019	Tuesday	2	1	1	1	46	113899	472	330	68	0	54.25%	37.93%	7.82%	0.00%	68	7.82%	4.5	348600	403515	441402	400.7	463.8	507.4	3234	2903	3514	400.7	463.8	507.4	692229.8	854.4	4465.2	795.7	13890	16	131	16	5.5	455	870	870	1
10588	10588 (2019-06-02)60sec.agd	60	0	0		6/5/2019	Wednesday	3	0	0	0	0	0	679	146	0	0	82.30%	17.70%	0.00%	0.00%	0	0.00%	0	64737	130972	134829	78.5	158.8	163.4	1859	2108	2138	78.5	158.8	163.4	198804.9	252.1	3496.6	241	1855	2.2	72	2.2	2.2	349	825	825	1
10588	10588 (2019-06-02)60sec.agd	60	0	0		6/6/2019	Thursday	4	0	0	0	0	0	394	287	3	0	57.60%	41.96%	0.44%	0.00%	3	0.44%	0.3	144316	299931	317318	211	438.5	463.9	2105	2689	2836	211	438.5	463.9	459865.7	703.5	4045.2	672.3	5777	8.4	104	8.4	3	557	684	684	1
10122	10122 (2019-05-05)60sec.agd	60	0	0		5/6/2019	Monday	1	4	4	4	82	253918	241	603	105	0	25.40%	63.54%	11.06%	0.00%	105	11.06%	6.2	919462	804438	658936	968.9	847.7	694.3	4831	3393	4183	968.9	847.7	694.3	1388066.1	1525.3	6579.2	1462.7	19378	20.4	129	20.4	0	0	949	949	1
10122	10122 (2019-05-05)60sec.agd	60	0	0		5/7/2019	Tuesday	2	0	0	0	0	0	386	641	39	0	36.21%	60.13%	3.66%	0.00%	39	3.66%	2.1	541910	771280	448949	508.4	723.5	421.2	4467	3071	4062	508.4	723.5	421.2	1044075.9	1026.8	6091.7	979.4	12886	12.1	132	12.1	0	0	1066	1066	1
10122	10122 (2019-05-05)60sec.agd	60	0	0		5/8/2019	Wednesday	3	2	2	2	50	160309	245	491	67	0	30.51%	61.15%	8.34%	0.00%	67	8.34%	4.5	514943	756336	481767	641.3	941.9	600	4598	3104	3182	641.3	941.9	600	1034074.4	1349.8	5605.8	1287.8	15402	19.2	118	19.2	0	0	803	803	1
10122	10122 (2019-05-05)60sec.agd	60	0	0		5/9/2019	Thursday	4	0	0	0	0	0	418	611	30	0	39.47%	57.70%	2.83%	0.00%	30	2.83%	1.6	474522	824853	327719	448.1	778.9	309.5	3784	2704	2140	448.1	778.9	309.5	1006455.8	991.3	4514.1	950.4	15327	14.5	105	14.5	0	0	1059	1059	1
10122	10122 (2019-05-05)60sec.agd	60	0	0		5/10/2019	Friday	5	2	2	2	36	129188	296	345	57	0	42.41%	49.43%	8.17%	0.00%	57	8.17%	4.4	383168	429231	370365	549	614.9	530.6	5006	3032	4202	549	614.9	530.6	684271.3	1035.3	6187.1	980.3	11831	16.9	124	16.9	0	0	698	698	1
10162	10162 (2019-04-28)60sec.agd	60	0	0		4/28/2019	Sunday	7	0	0	0	0	0	429	213	19	0	64.90%	32.22%	2.87%	0.00%	19	2.87%	1.6	160244	250589	183415	242.4	379.1	277.5	4702	3039	2620	242.4	379.1	277.5	349448.2	564.9	5609.7	528.7	5537	8.4	119	8.4	4.7	301	661	661	1
10162	10162 (2019-04-28)60sec.agd	60	0	0		4/29/2019	Monday	1	0	0	0	0	0	494	559	20	0	46.04%	52.10%	1.86%	0.00%	20	1.86%	1.1	341166	599616	684002	318	558.8	637.5	3933	4635	3601	318	558.8	637.5	971489.7	967.0	6045.7	905.4	10929	10.2	117	10.2	3.6	1700	1073	1073	1
10162	10162 (2019-04-28)60sec.agd	60	0	0		4/30/2019	Tuesday	2	0	0	0	0	0	560	290	1	0	65.80%	34.08%	0.12%	0.00%	1	0.12%	0.1	150511	244921	376069	176.9	287.8	441.9	2100	2778	3610	176.9	287.8	441.9	473358	587.0	3940.4	556.2	4867	5.7	107	5.7	0.8	195	851	851	1
10162	10162 (2019-04-28)60sec.agd	60	0	0		5/2/2019	Thursday	4	0	0	0	0	0	628	375	5	0	62.30%	37.20%	0.50%	0.00%	5	0.50%	0.3	227285	361206	576686	225.5	358.3	572.1	3337	2748	3481	225.5	358.3	572.1	717422.5	739.2	4389.6	711.7	7934	7.9	118	7.9	0.1	51	1008	1008	1
10162	10162 (2019-04-28)60sec.agd	60	0	0		5/3/2019	Friday	5	0	0	0	0	0	434	374	13	0	52.86%	45.55%	1.58%	0.00%	13	1.58%	0.9	252955	444243	391748	308.1	541.1	477.2	3305	2757	2744	308.1	541.1	477.2	644053.2	824.5	4631.6	784.5	7338	8.9	118	8.9	0.4	83	821	821	1
10105	10105 (2019-03-31)60sec.agd	60	0	0		4/1/2019	Monday	1	0	0	0	0	0	537	315	23	0	61.37%	36.00%	2.63%	0.00%	23	2.63%	1.4	249646	389570	424819	285.3	445.2	485.5	3677	2300	3621	285.3	445.2	485.5	628139.4	769.4	4386.5	717.9	7494	8.6	126	8.6	5.8	387	875	875	1
10105	10105 (2019-03-31)60sec.agd	60	0	0		4/2/2019	Tuesday	2	0	0	0	0	0	546	242	40	0	65.94%	29.23%	4.83%	0.00%	40	4.83%	2.7	239661	344336	351575	289.4	415.9	424.6	4278	2348	5306	289.4	415.9	424.6	547366.1	729.0	5612.3	661.1	9631	11.6	131	11.6	4	332	828	828	1
10105	10105 (2019-03-31)60sec.agd	60	0	0		4/3/2019	Wednesday	3	2	2	2	24	67688	578	247	37	0	67.05%	28.65%	4.29%	0.00%	37	4.29%	2.5	216295	386625	292575	250.9	448.5	339.4	3611	3970	3180	250.9	448.5	339.4	530907.3	679.4	5729.5	615.9	8159	9.5	125	9.5	4.4	579	862	862	1
10105	10105 (2019-03-31)60sec.agd	60	0	0		4/4/2019	Thursday	4	0	0	0	0	0	393	256	31	0	57.79%	37.65%	4.56%	0.00%	31	4.56%	2.4	228322	332444	332168	335.8	488.9	488.5	3341	2341	3876	335.8	488.9	488.5	522480.2	848.7	4096.5	768.4	10331	15.2	121	15.2	7.1	473	680	680	1
10105	10105 (2019-03-31)60sec.agd	60	0	0		4/5/2019	Friday	5	0	0	0	0	0	477	282	30	0	60.46%	35.74%	3.80%	0.00%	30	3.80%	2.1	227604	453261	300115	288.5	574.5	380.4	3780	3383	2207	288.5	574.5	380.4	589337	803.9	4518.7	746.9	9412	11.9	133	11.9	0.7	93	789	789	1
10106	10106 (2019-03-31)60sec.agd	60	0	0		4/1/2019	Monday	1	1	1	1	12	31319	381	498	31	0	41.87%	54.73%	3.41%	0.00%	31	3.41%	1.9	378794	444268	521041	416.3	488.2	572.6	3714	6756	4404	416.3	488.2	572.6	782523.3	892.0	8878.8	859.9	12186	13.4	127	13.4	0	0	910	910	1
10106	10106 (2019-03-31)60sec.agd	60	0	0		4/2/2019	Tuesday	2	0	0	0	0	0	535	384	8	0	57.71%	41.42%	0.86%	0.00%	8	0.86%	0.5	219787	311941	442903	237.1	336.5	477.8	3117	1957	4527	237.1	336.5	477.8	584616.6	658.2	5686.5	630.7	5863	6.3	91	6.3	0	0	927	927	1
10106	10106 (2019-03-31)60sec.agd	60	0	0		4/4/2019	Thursday	4	0	0	0	0	0	380	479	25	1	42.94%	54.12%	2.82%	0.11%	26	2.94%	1.6	374074	385391	469854	422.7	435.5	530.9	6172	12730	8272	422.7	435.5	530.9	713596.8	854.2	16388.2	806.3	7763	8.8	126	8.8	0	22	885	885	1
10106	10106 (2019-03-31)60sec.agd	60	0	0		4/5/2019	Friday	5	0	0	0	0	0	546	218	6	0	70.91%	28.31%	0.78%	0.00%	6	0.78%	0.4	110694	144031	169364	143.8	187.1	220	2652	2240	2409	143.8	187.1	220	248359.1	347.5	3483.9	322.5	3487	4.5	131	4.5	7.1	545	770	770	1
10106	10106 (2019-03-31)60sec.agd	60	0	0		4/6/2019	Saturday	6	1	1	1	31	117491	357	423	38	0	43.64%	51.71%	4.65%	0.00%	38	4.65%	2.7	376708	255688	362718	460.5	312.6	443.4	4709	2641	4848	460.5	312.6	443.4	582107.9	762.9	6819.9	711.6	8083	9.9	119	9.9	0	0	818	818	1
10121	10121 (2019-05-05)60sec.agd	60	0	0		5/6/2019	Monday	1	0	0	0	0	0	522	298	20	0	62.14%	35.48%	2.38%	0.00%	20	2.38%	1.3	247702	255098	488916	294.9	303.7	582	3803	2690	3969	294.9	303.7	582	604541.3	749.8	5659.2	719.7	6571	7.8	113	7.8	12	818	840	840	1
10121	10121 (2019-05-05)60sec.agd	60	0	0		5/7/2019	Tuesday	2	0	0	0	0	0	538	277	39	0	63.00%	32.44%	4.57%	0.00%	39	4.57%	2.6	265268	306536	304038	310.6	358.9	356	4064	2437	3263	310.6	358.9	356	506725.3	638.8	4889.6	593.4	8407	9.8	112	9.8	2.8	731	854	854	1
10121	10121 (2019-05-05)60sec.agd	60	0	0		5/9/2019	Thursday	4	0	0	0	0	0	605	251	9	0	69.94%	29.02%	1.04%	0.00%	9	1.04%	0.6	145777	260015	306208	168.5	300.6	354	4640	2529	2920	168.5	300.6	354	427343	520.4	5668.1	494	5106	5.9	115	5.9	43.6	3668	865	865	1
10121	10121 (2019-05-05)60sec.agd	60	0	0		5/10/2019	Friday	5	2	2	2	27	72397	489	206	39	0	66.62%	28.07%	5.31%	0.00%	39	5.31%	3	222074	181632	335482	302.6	247.5	457.1	4864	2236	3717	302.6	247.5	457.1	441424.1	626.1	6092	601.4	6431	8.8	105	8.8	45.1	1282	734	734	1
10121	10121 (2019-05-05)60sec.agd	60	0	0		5/11/2019	Saturday	6	0	0	0	0	0	346	273	6	0	55.36%	43.68%	0.96%	0.00%	6	0.96%	0.5	155707	125542	214635	249.1	200.9	343.4	3658	1762	2401	249.1	200.9	343.4	293383.1	502.5	4171.7	469.4	3772	6	112	6	24.5	2157	625	625	1
10120	10120 (2019-05-05)60sec.agd	60	0	0		5/6/2019	Monday	1	0	0	0	0	0	630	230	1	0	73.17%	26.71%	0.12%	0.00%	1	0.12%	0.1	118912	163777	270084	138.1	190.2	313.7	2022	1589	3008	138.1	190.2	313.7	337503.1	407.9	3850.2	392	3640	4.2	89	4.2	14.4	890	861	861	1
10120	10120 (2019-05-05)60sec.agd	60	0	0		5/7/2019	Tuesday	2	0	0	0	0	0	734	260	7	0	73.33%	25.97%	0.70%	0.00%	7	0.70%	0.4	126180	250803	284600	126.1	250.6	284.3	2853	2496	1924	126.1	250.6	284.3	399775.8	418.3	3819.2	399.4	5236	5.2	126	5.2	2.2	660	1001	1001	1
10120	10120 (2019-05-05)60sec.agd	60	0	0		5/8/2019	Wednesday	3	0	0	0	0	0	699	287	1	0	70.82%	29.08%	0.10%	0.00%	1	0.10%	0.1	128597	190754	298733	130.3	193.3	302.7	2772	1719	2804	130.3	193.3	302.7	377048.6	397.9	3793.7	382	4255	4.3	101	4.3	0	0	987	987	1
10120	10120 (2019-05-05)60sec.agd	60	0	0		5/9/2019	Thursday	4	0	0	0	0	0	735	336	0	0	68.63%	31.37%	0.00%	0.00%	0	0.00%	0	160265	190482	304663	149.6	177.9	284.5	1932	1631	2601	149.6	177.9	284.5	393430.8	384.8	3223.7	367.3	4368	4.1	66	4.1	0	0	1071	1071	1
10120	10120 (2019-05-05)60sec.agd	60	0	0		5/11/2019	Saturday	6	0	0	0	0	0	783	162	1	0	82.77%	17.12%	0.11%	0.00%	1	0.11%	0.1	64932	97702	150573	68.6	103.3	159.2	3930	2489	2190	68.6	103.3	159.2	190877.1	214.8	5013.3	201.8	1960	2.1	72	2.1	5.7	1002	946	946	1
10977	10977 (2019-10-20)60sec.agd	60	0	0		10/21/2019	Monday	1	1	1	1	10	23188	497	342	68	0	54.80%	37.71%	7.50%	0.00%	68	7.50%	4.3	482708	320606	495092	532.2	353.5	545.9	3797	3134	4440	532.2	353.5	545.9	762175.4	872.5	6499.1	840.3	10768	11.9	107	11.9	0	0	907	907	1
10977	10977 (2019-10-20)60sec.agd	60	0	0		10/22/2019	Tuesday	2	0	0	0	0	0	514	294	60	0	59.22%	33.87%	6.91%	0.00%	60	6.91%	3.8	392772	246041	498400	452.5	283.5	574.2	5138	1976	5769	452.5	283.5	574.2	680594.3	815.4	7682.6	784.1	9665	11.1	101	11.1	0	0	868	868	1
10977	10977 (2019-10-20)60sec.agd	60	0	0		10/23/2019	Wednesday	3	0	0	0	0	0	568	285	25	0	64.69%	32.46%	2.85%	0.00%	25	2.85%	1.6	301929	206054	333762	343.9	234.7	380.1	4126	1963	3460	343.9	234.7	380.1	494991.4	586.8	4333.2	563.8	9021	10.3	104	10.3	0	0	878	878	1
10977	10977 (2019-10-20)60sec.agd	60	0	0		10/24/2019	Thursday	4	1	1	1	10	26671	565	208	62	0	67.66%	24.91%	7.43%	0.00%	62	7.43%	4.1	366431	210159	496905	438.8	251.7	595.1	4381	2539	6357	438.8	251.7	595.1	652191	799.3	7792	781.1	6129	7.3	79	7.3	0	0	835	835	1
10977	10977 (2019-10-20)60sec.agd	60	0	0		10/25/2019	Friday	5	0	0	0	0	0	743	176	16	0	79.47%	18.82%	1.71%	0.00%	16	1.71%	1	164766	92729	179101	176.2	99.2	191.6	4513	3908	3921	176.2	99.2	191.6	260429.8	290.8	6316.5	278.5	2854	3.1	88	3.1	0.6	456	935	935	1
10551	10551 (2019-06-09)60sec.agd	60	0	0		6/10/2019	Monday	1	0	0	0	0	0	523	378	3	0	57.85%	41.81%	0.33%	0.00%	3	0.33%	0.2	188357	240841	588538	208.4	266.4	651	3262	4082	4502	208.4	266.4	651	663219.2	771.7	6897.2	733.6	5863	6.5	132	6.5	4.6	284	904	904	1
10551	10551 (2019-06-09)60sec.agd	60	0	0		6/11/2019	Tuesday	2	0	0	0	0	0	619	285	4	0	68.17%	31.39%	0.44%	0.00%	4	0.44%	0.3	147451	355434	371020	162.4	391.4	408.6	2270	2615	2973	162.4	391.4	408.6	534538.1	635.8	4407.4	588.7	6419	7.1	125	7.1	0.2	69	908	908	1
10551	10551 (2019-06-09)60sec.agd	60	0	0		6/12/2019	Wednesday	3	1	1	1	13	37596	652	308	22	0	66.40%	31.36%	2.24%	0.00%	22	2.24%	1.2	189686	372295	359155	193.2	379.1	365.7	3224	2749	2998	193.2	379.1	365.7	550977.9	633.4	4525.9	561.1	8404	8.6	139	8.6	4.6	523	982	982	1
10551	10551 (2019-06-09)60sec.agd	60	0	0		6/13/2019	Thursday	4	0	0	0	0	0	594	376	5	0	60.92%	38.56%	0.51%	0.00%	5	0.51%	0.3	191146	461147	509086	196	473	522.1	2533	2887	3253	196	473	522.1	712995	787.8	4227.9	731.3	7212	7.4	113	7.4	5.2	682	975	975	1
10551	10551 (2019-06-09)60sec.agd	60	0	0		6/14/2019	Friday	5	0	0	0	0	0	681	315	3	0	68.17%	31.53%	0.30%	0.00%	3	0.30%	0.2	161681	455475	555496	161.8	455.9	556.1	2678	3279	3207	161.8	455.9	556.1	736324.7	807.2	4129.7	737.1	6391	6.4	127	6.4	1	282	999	999	1
11060	11060 (2019-09-29)60sec.agd	60	0	0		9/30/2019	Monday	1	0	0	0	0	0	518	111	1	0	82.22%	17.62%	0.16%	0.00%	1	0.16%	0.1	42346	102703	179965	67.2	163	285.7	2930	2604	4256	67.2	163	285.7	211491.1	347.7	5555.2	335.7	1409	2.2	66	2.2	0	0	630	630	1
11060	11060 (2019-09-29)60sec.agd	60	0	0		10/1/2019	Tuesday	2	0	0	0	0	0	627	222	8	0	73.16%	25.90%	0.93%	0.00%	8	0.93%	0.5	123112	156691	338434	143.7	182.8	394.9	3107	1862	2455	143.7	182.8	394.9	392741.9	477.7	4102.1	458.3	4870	5.7	120	5.7	0.1	28	857	857	1
11060	11060 (2019-09-29)60sec.agd	60	0	0		10/2/2019	Wednesday	3	1	1	1	32	81952	578	210	44	0	69.47%	25.24%	5.29%	0.00%	44	5.29%	2.9	192296	201027	288939	231.1	241.6	347.3	3160	2825	2866	231.1	241.6	347.3	401092.7	517.4	4860.1	482.1	7544	9.1	127	9.1	0	0	832	832	1
11060	11060 (2019-09-29)60sec.agd	60	0	0		10/3/2019	Thursday	4	2	2	2	38	102055	582	221	58	0	67.60%	25.67%	6.74%	0.00%	58	6.74%	3.6	239873	224280	337545	278.6	260.5	392	3206	2466	2195	278.6	260.5	392	470932.3	596.4	4032.1	547	9758	11.3	124	11.3	0.3	54	861	861	1
11060	11060 (2019-09-29)60sec.agd	60	0	0		10/4/2019	Friday	5	1	1	1	28	78191	567	159	42	0	73.83%	20.70%	5.47%	0.00%	42	5.47%	3	178867	194024	189081	232.9	252.6	246.2	3307	1902	2605	232.9	252.6	246.2	324638.8	474.2	3965.8	422.7	7600	9.9	126	9.9	0	0	768	768	1
10576	10576 (2019-08-18)60sec.agd	60	0	0		8/18/2019	Sunday	7	0	0	0	0	0	389	285	9	0	56.95%	41.73%	1.32%	0.00%	9	1.32%	0.8	159135	191654	334539	233	280.6	489.8	4436	2774	3461	233	280.6	489.8	417099	641.1	5524.9	610.7	5830	8.5	125	8.5	10.7	546	683	683	1
10576	10576 (2019-08-18)60sec.agd	60	0	0		8/19/2019	Monday	1	0	0	0	0	0	360	427	15	0	44.89%	53.24%	1.87%	0.00%	15	1.87%	0.9	314422	395522	679716	392	493.2	847.5	2965	3027	3270	392	493.2	847.5	846943.1	1093.3	5036.4	1056	12534	15.6	113	15.6	1.4	322	802	802	1
10576	10576 (2019-08-18)60sec.agd	60	0	0		8/20/2019	Tuesday	2	0	0	0	0	0	437	401	20	0	50.93%	46.74%	2.33%	0.00%	20	2.33%	1.3	346730	364302	612963	404.1	424.6	714.4	3343	2467	3033	404.1	424.6	714.4	792881.6	964.0	4417.8	924.1	13368	15.6	119	15.6	1	415	858	858	1
10576	10576 (2019-08-18)60sec.agd	60	0	0		8/22/2019	Thursday	4	1	1	1	11	31913	279	322	33	0	44.01%	50.79%	5.21%	0.00%	33	5.21%	2.5	319114	336261	535824	503.3	530.4	845.1	4051	8925	5160	503.3	530.4	845.1	708528.4	1160.0	10660.3	1117.6	11808	18.6	116	18.6	15.3	1354	634	634	1
10576	10576 (2019-08-18)60sec.agd	60	0	0		8/23/2019	Friday	5	0	0	0	0	0	487	497	38	2	47.56%	48.54%	3.71%	0.20%	40	3.91%	2.2	456484	477629	745077	445.8	466.4	727.6	24161	8200	3278	445.8	466.4	727.6	995814.7	1033.5	25528.9	972.5	17151	16.7	121	16.7	7.8	851	1024	1024	1
10149	10149 (2019-04-07)60sec.agd	60	0	0		4/7/2019	Sunday	7	0	0	0	0	0	518	127	5	0	79.69%	19.54%	0.77%	0.00%	5	0.77%	0.4	74537	106526	104766	114.7	163.9	161.2	4574	3684	4130	114.7	163.9	161.2	166971.5	274.2	6517.9	256.9	1760	2.7	74	2.7	1.7	378	650	650	1
10149	10149 (2019-04-07)60sec.agd	60	0	0		4/8/2019	Monday	1	0	0	0	0	0	580	147	4	0	79.34%	20.11%	0.55%	0.00%	4	0.55%	0.3	69959	120332	103834	95.7	164.6	142	3427	2070	3371	95.7	164.6	142	173653.5	248.8	5026.8	237.6	1743	2.4	80	2.4	1.1	308	731	731	1
10149	10149 (2019-04-07)60sec.agd	60	0	0		4/10/2019	Wednesday	3	2	2	2	21	75221	720	140	36	1	80.27%	15.61%	4.01%	0.11%	37	4.12%	2.3	187718	213843	195367	209.3	238.4	217.8	6116	3922	10964	209.3	238.4	217.8	345159.6	425.2	12801.7	384.8	5296	5.9	116	5.9	8.4	947	897	897	1
10149	10149 (2019-04-07)60sec.agd	60	0	0		4/11/2019	Thursday	4	0	0	0	0	0	570	98	15	0	83.46%	14.35%	2.20%	0.00%	15	2.20%	1.3	87839	128178	81238	128.6	187.7	118.9	4276	2540	2660	128.6	187.7	118.9	175342.2	282.7	4771.3	256.7	2751	4	119	4	0	0	683	683	1
10149	10149 (2019-04-07)60sec.agd	60	0	0		4/12/2019	Friday	5	1	1	1	18	69063	515	436	31	0	52.44%	44.40%	3.16%	0.00%	31	3.16%	1.8	421642	473950	585626	429.4	482.6	596.4	5761	2714	3892	429.4	482.6	596.4	863347.2	916.6	6866.8	879.2	10890	11.1	119	11.1	10	900	982	982	1
10140	10140 (2019-04-07)60sec.agd	60	0	0		4/8/2019	Monday	1	0	0	0	0	0	445	339	13	0	55.83%	42.53%	1.63%	0.00%	13	1.63%	0.9	225725	277918	292856	283.2	348.7	367.4	4655	2836	3492	283.2	348.7	367.4	462552.5	625.7	5376	580.4	7313	9.2	115	9.2	0.4	89	797	797	1
10140	10140 (2019-04-07)60sec.agd	60	0	0		4/9/2019	Tuesday	2	0	0	0	0	0	512	291	10	0	62.98%	35.79%	1.23%	0.00%	10	1.23%	0.7	206058	224806	311005	253.5	276.5	382.5	3256	1989	3155	253.5	276.5	382.5	435570.6	565.9	4454.7	535.8	4749	5.8	73	5.8	2	353	813	813	1
10140	10140 (2019-04-07)60sec.agd	60	0	0		4/10/2019	Wednesday	3	0	0	0	0	0	479	242	7	0	65.80%	33.24%	0.96%	0.00%	7	0.96%	0.5	141179	194228	272835	193.9	266.8	374.8	4653	1976	3220	193.9	266.8	374.8	363448.7	521.0	5102.6	499.2	3920	5.4	76	5.4	0	0	728	728	1
10140	10140 (2019-04-07)60sec.agd	60	0	0		4/11/2019	Thursday	4	0	0	0	0	0	523	217	1	0	70.58%	29.28%	0.13%	0.00%	1	0.13%	0.1	114904	167133	215995	155.1	225.6	291.5	2228	1868	2446	155.1	225.6	291.5	296294.1	415.1	3306.4	399.9	3355	4.5	80	4.5	0	0	741	741	1
10140	10140 (2019-04-07)60sec.agd	60	0	0		4/12/2019	Friday	5	0	0	0	0	0	461	263	12	0	62.64%	35.73%	1.63%	0.00%	12	1.63%	0.9	203474	158405	240870	276.5	215.2	327.3	2757	1679	2954	276.5	215.2	327.3	352862.8	503.2	3637.8	479.4	3895	5.3	78	5.3	0	0	736	736	1
10946	10946 (2019-05-19)60sec.agd	60	0	0		5/19/2019	Sunday	7	3	3	3	101	382438	365	228	107	3	51.92%	32.43%	15.22%	0.43%	110	15.65%	9.2	585808	590294	560567	833.3	839.7	797.4	6476	5026	5896	833.3	839.7	797.4	1002922.4	1467.9	8763.1	1426.6	13192	18.8	116	18.8	5.6	869	703	703	1
10946	10946 (2019-05-19)60sec.agd	60	0	0		5/20/2019	Monday	1	2	2	2	29	107204	587	351	64	0	58.58%	35.03%	6.39%	0.00%	64	6.39%	3.8	454095	552874	591917	453.2	551.8	590.7	5727	4618	3964	453.2	551.8	590.7	928567.5	961.1	7810.7	926.7	11878	11.9	117	11.9	126.1	3758	1002	1002	1
10946	10946 (2019-05-19)60sec.agd	60	0	0		5/21/2019	Tuesday	2	2	2	2	37	133350	547	259	79	0	61.81%	29.27%	8.93%	0.00%	79	8.93%	4.9	434632	519372	461710	491.1	586.9	521.7	5563	5675	3726	491.1	586.9	521.7	819651.4	957.4	8770.6	926.2	11611	13.1	124	13.1	232	4852	885	885	1
10946	10946 (2019-05-19)60sec.agd	60	0	0		5/22/2019	Wednesday	3	1	1	1	15	58299	557	399	61	2	54.66%	39.16%	5.99%	0.20%	63	6.18%	3.5	476697	565936	618205	467.8	555.4	606.7	7470	3864	5609	467.8	555.4	606.7	964210	984.0	9996.4	946.2	11723	11.5	119	11.5	0	0	1019	1019	1
10946	10946 (2019-05-19)60sec.agd	60	0	0		5/23/2019	Thursday	4	3	3	3	82	340766	651	210	87	7	68.17%	21.99%	9.11%	0.73%	94	9.84%	5.5	537011	507151	456803	562.3	531	478.3	6936	4620	4083	562.3	531	478.3	868476.8	938.1	8780.3	909.4	12676	13.3	122	13.3	1.3	547	955	955	1
10775	10775 (2019-07-28)60sec.agd	60	0	0		7/29/2019	Monday	1	3	3	3	62	294348	441	166	69	14	63.91%	24.06%	10.00%	2.03%	83	12.03%	6.4	478202	302036	329715	693	437.7	477.8	6760	3062	3376	693	437.7	477.8	654686.9	1039.3	7363	948.8	11377	16.5	130	16.5	8.4	271	690	690	1
10775	10775 (2019-07-28)60sec.agd	60	0	0		7/30/2019	Tuesday	2	3	3	3	44	219433	466	435	67	25	46.93%	43.81%	6.75%	2.52%	92	9.26%	5.4	656241	509250	773433	660.9	512.8	778.9	6701	2844	3011	660.9	512.8	778.9	1134983	1269.9	7503.1	1143	16592	16.7	128	16.7	11.3	934	993	993	1
10775	10775 (2019-07-28)60sec.agd	60	0	0		7/31/2019	Wednesday	3	2	2	2	31	103260	448	433	77	4	46.57%	45.01%	8.00%	0.42%	81	8.42%	4.8	597291	426303	710473	620.9	443.1	738.5	6055	2816	3394	620.9	443.1	738.5	1021402.3	1129.2	7219.2	1061.7	14517	15.1	128	15.1	1	118	962	962	1
10775	10775 (2019-07-28)60sec.agd	60	0	0		8/1/2019	Thursday	4	1	1	1	14	62475	490	317	46	9	56.84%	36.77%	5.34%	1.04%	55	6.38%	3.4	443279	341665	621983	514.2	396.4	721.6	6227	2637	3408	514.2	396.4	721.6	836716.3	1051.8	7039.9	970.7	11902	13.8	128	13.8	2.4	175	862	862	1
10775	10775 (2019-07-28)60sec.agd	60	0	0		8/2/2019	Friday	5	3	3	3	51	214985	498	349	76	18	52.92%	37.09%	8.08%	1.91%	94	9.99%	5.9	566812	413492	668881	602.4	439.4	710.8	6329	2775	3911	602.4	439.4	710.8	969357.1	1112.4	7145.7	1030.1	14191	15.1	129	15.1	4.9	530	941	941	1
10129	10129 (2019-04-07)60sec.agd	60	0	0		4/8/2019	Monday	1	1	1	1	10	31425	348	530	25	0	38.54%	58.69%	2.77%	0.00%	25	2.77%	1.6	400068	651831	666320	443	721.9	737.9	4938	3138	3387	443	721.9	737.9	1014357.1	1179.2	5884.4	1123.3	14825	16.4	136	16.4	32.4	4807	903	903	1
10129	10129 (2019-04-07)60sec.agd	60	0	0		4/9/2019	Tuesday	2	0	0	0	0	0	417	410	11	0	49.76%	48.93%	1.31%	0.00%	11	1.31%	0.7	244780	468914	496376	292.1	559.6	592.3	3983	3411	3108	292.1	559.6	592.3	725387.3	898.4	4955.7	865.6	9394	11.2	119	11.2	8.3	804	838	838	1
10129	10129 (2019-04-07)60sec.agd	60	0	0		4/10/2019	Wednesday	3	0	0	0	0	0	402	355	24	0	51.47%	45.45%	3.07%	0.00%	24	3.07%	1.7	239365	436339	324981	306.5	558.7	416.1	3715	2648	3096	306.5	558.7	416.1	594390.4	801.0	4784.6	761.1	9392	12	119	12	35.3	1082	781	781	1
10129	10129 (2019-04-07)60sec.agd	60	0	0		4/11/2019	Thursday	4	1	1	1	13	33162	391	304	37	0	53.42%	41.53%	5.05%	0.00%	37	5.05%	2.8	286902	438981	313330	391.9	599.7	428	5399	6154	6054	391.9	599.7	428	610895.1	872.2	8541.3	834.6	9852	13.5	126	13.5	6.1	466	732	732	1
10129	10129 (2019-04-07)60sec.agd	60	0	0		4/13/2019	Saturday	6	0	0	0	0	0	363	422	3	0	46.07%	53.55%	0.38%	0.00%	3	0.38%	0.2	220803	482926	397585	280.2	612.9	504.5	2256	2783	2779	280.2	612.9	504.5	663359.1	871.5	4010.3	841.8	9008	11.4	89	11.4	5.8	486	788	788	1
10729	10729 (2019-10-06)60sec.agd	60	0	0		10/7/2019	Monday	1	1	1	1	10	27312	476	260	34	0	61.82%	33.77%	4.42%	0.00%	34	4.42%	2.6	255633	250085	234894	332	324.8	305.1	4637	2212	1952	332	324.8	305.1	427862	595.9	4944.4	555.7	7567	9.8	107	9.8	411.7	5000	770	770	1
10729	10729 (2019-10-06)60sec.agd	60	0	0		10/8/2019	Tuesday	2	0	0	0	0	0	448	347	26	0	54.57%	42.27%	3.17%	0.00%	26	3.17%	1.7	287295	245118	374827	349.9	298.6	456.5	3754	2368	2693	349.9	298.6	456.5	532087	686.2	4605.4	648.1	8475	10.3	94	10.3	77.6	3579	821	821	1
10729	10729 (2019-10-06)60sec.agd	60	0	0		10/9/2019	Wednesday	3	0	0	0	0	0	562	326	35	0	60.89%	35.32%	3.79%	0.00%	35	3.79%	2.2	308691	234267	425602	334.4	253.8	461.1	4071	1966	3258	334.4	253.8	461.1	575593.8	661.7	4739.2	623.6	8830	9.6	101	9.6	113.7	3644	923	923	1
10729	10729 (2019-10-06)60sec.agd	60	0	0		10/10/2019	Thursday	4	0	0	0	0	0	544	314	36	0	60.85%	35.12%	4.03%	0.00%	36	4.03%	2.3	281450	246220	339857	314.8	275.4	380.2	4404	2164	2337	314.8	275.4	380.2	505312.9	599.9	5349.9	565.2	8407	9.4	105	9.4	120.1	4865	894	894	1
10729	10729 (2019-10-06)60sec.agd	60	0	0		10/11/2019	Friday	5	0	0	0	0	0	541	385	35	0	56.30%	40.06%	3.64%	0.00%	35	3.64%	2.1	305957	376311	346662	318.4	391.6	360.7	3975	2676	1830	318.4	391.6	360.7	596149.5	657.5	4411.2	620.3	10039	10.4	113	10.4	435.3	4672	961	961	1
10587	10587 (2019-05-19)60sec.agd	60	0	0		5/19/2019	Sunday	7	0	0	0	0	0	437	193	10	0	68.28%	30.16%	1.56%	0.00%	10	1.56%	0.8	145884	178300	265344	227.9	278.6	414.6	3530	3513	3838	227.9	278.6	414.6	351397.9	572.9	6239.8	549.1	4555	7.1	111	7.1	1.3	87	640	640	1
10587	10587 (2019-05-19)60sec.agd	60	0	0		5/22/2019	Wednesday	3	0	0	0	0	0	479	532	34	0	45.84%	50.91%	3.25%	0.00%	34	3.25%	1.9	433023	503096	766838	414.4	481.4	733.8	3300	2553	3506	414.4	481.4	733.8	1014226.3	1018.5	5164	970.6	12034	11.5	108	11.5	17.3	387	1045	1045	1
10587	10587 (2019-05-19)60sec.agd	60	0	0		5/23/2019	Thursday	4	0	0	0	0	0	365	353	57	0	47.10%	45.55%	7.35%	0.00%	57	7.35%	3.8	426029	404580	573091	549.7	522	739.5	4146	3143	2950	549.7	522	739.5	820742.9	1102.7	5313.6	1059	11116	14.3	124	14.3	21	1270	775	775	1
10587	10587 (2019-05-19)60sec.agd	60	0	0		5/24/2019	Friday	5	0	0	0	0	0	297	382	32	0	41.77%	53.73%	4.50%	0.00%	32	4.50%	2.5	331878	340003	596503	466.8	478.2	839	3856	2220	3207	466.8	478.2	839	762601.4	1136.8	5118.6	1072.6	7197	10.1	107	10.1	4.1	339	711	711	1
10587	10587 (2019-05-19)60sec.agd	60	0	0		5/25/2019	Saturday	6	0	0	0	0	0	613	330	20	0	63.66%	34.27%	2.08%	0.00%	20	2.08%	1.2	255690	270032	395725	265.5	280.4	410.9	3127	2351	3522	265.5	280.4	410.9	543040.5	589.2	4256.8	563.9	7281	7.6	109	7.6	5.2	676	963	963	1
10130	10130 (2019-03-31)60sec.agd	60	0	0		3/31/2019	Sunday	7	0	0	0	0	0	494	192	14	0	70.57%	27.43%	2.00%	0.00%	14	2.00%	1.2	138131	192734	188145	197.3	275.3	268.8	3644	3000	2465	197.3	275.3	268.8	302696.4	467.3	4612.6	432.4	3758	5.4	115	5.4	33.9	3195	700	700	1
10130	10130 (2019-03-31)60sec.agd	60	0	0		4/1/2019	Monday	1	0	0	0	0	0	424	362	7	0	53.47%	45.65%	0.88%	0.00%	7	0.88%	0.5	236965	521916	387607	298.8	658.2	488.8	3836	3625	2773	298.8	658.2	488.8	691945	906.0	4764.7	872.6	5802	7.3	99	7.3	38.4	2787	793	793	1
10130	10130 (2019-03-31)60sec.agd	60	0	0		4/2/2019	Tuesday	2	0	0	0	0	0	561	236	17	0	68.92%	28.99%	2.09%	0.00%	17	2.09%	1.2	190512	311860	254224	234	383.1	312.3	4474	3701	3630	234	383.1	312.3	445175.6	582.4	6217	546.9	4691	5.8	114	5.8	18.5	1049	814	814	1
10130	10130 (2019-03-31)60sec.agd	60	0	0		4/3/2019	Wednesday	3	0	0	0	0	0	533	359	28	0	57.93%	39.02%	3.04%	0.00%	28	3.04%	1.8	315867	437720	537211	343.3	475.8	583.9	5126	3326	4125	343.3	475.8	583.9	761555.3	873.3	6081.2	827.8	7825	8.5	123	8.5	8.2	567	920	920	1
10130	10130 (2019-03-31)60sec.agd	60	0	0		4/6/2019	Saturday	6	0	0	0	0	0	329	277	12	0	53.24%	44.82%	1.94%	0.00%	12	1.94%	1.1	199140	340692	299917	322.2	551.3	485.3	3640	3414	2688	322.2	551.3	485.3	495659.1	851.5	4896	802	3921	6.3	120	6.3	9	1651	618	618	1
10581	10581 (2019-06-02)60sec.agd	60	0	0		6/4/2019	Tuesday	2	0	0	0	0	0	442	406	36	0	50.00%	45.93%	4.07%	0.00%	36	4.07%	2.3	373317	280389	443270	422.3	317.2	501.4	5745	4446	4075	422.3	317.2	501.4	643794.9	754.2	6964.2	728.3	8378	9.5	119	9.5	0	0	884	884	1
10581	10581 (2019-06-02)60sec.agd	60	0	0		6/5/2019	Wednesday	3	0	0	0	0	0	395	238	29	0	59.67%	35.95%	4.38%	0.00%	29	4.38%	2.4	240420	203458	335010	363.2	307.3	506.1	4109	2845	3127	363.2	307.3	506.1	459813.7	725.0	4944.3	694.6	7117	10.8	118	10.8	0	0	662	662	1
10581	10581 (2019-06-02)60sec.agd	60	0	0		6/6/2019	Thursday	4	0	0	0	0	0	469	263	32	0	61.39%	34.42%	4.19%	0.00%	32	4.19%	2.3	255599	187546	302126	334.6	245.5	395.5	4423	3762	3705	334.6	245.5	395.5	437932	600.1	5729.8	573.2	6292	8.2	110	8.2	0.1	49	764	764	1
10581	10581 (2019-06-02)60sec.agd	60	0	0		6/7/2019	Friday	5	0	0	0	0	0	443	329	63	0	53.05%	39.40%	7.54%	0.00%	63	7.54%	4.2	376605	296306	524824	451	354.9	628.5	5528	2260	4576	451	354.9	628.5	710681.9	889.6	7416.6	851.1	10653	12.8	126	12.8	0	0	835	835	1
10581	10581 (2019-06-02)60sec.agd	60	0	0		6/8/2019	Saturday	6	0	0	0	0	0	442	170	20	0	69.94%	26.90%	3.16%	0.00%	20	3.16%	1.7	164109	140626	251289	259.7	222.5	397.6	3897	1753	3364	259.7	222.5	397.6	331441.7	550.3	4857.7	524.4	5222	8.3	119	8.3	0	0	632	632	1
10529	10529 (2019-09-29)60sec.agd	60	0	0		9/29/2019	Sunday	7	0	0	0	0	0	530	125	3	0	80.55%	19.00%	0.46%	0.00%	3	0.46%	0.3	57636	101607	160708	87.6	154.4	244.2	2406	1829	2598	87.6	154.4	244.2	198678	314.6	3602.8	301.9	2249	3.4	113	3.4	13.3	2263	658	658	1
10529	10529 (2019-09-29)60sec.agd	60	0	0		9/30/2019	Monday	1	0	0	0	0	0	582	246	9	0	69.53%	29.39%	1.08%	0.00%	9	1.08%	0.6	132717	238875	422744	158.6	285.4	505.1	3936	2370	2894	158.6	285.4	505.1	503376.2	625.7	4915.2	601.4	5311	6.3	125	6.3	8.4	746	837	837	1
10529	10529 (2019-09-29)60sec.agd	60	0	0		10/1/2019	Tuesday	2	0	0	0	0	0	846	174	10	0	82.14%	16.89%	0.97%	0.00%	10	0.97%	0.6	115456	185198	170893	112.1	179.8	165.9	3382	2823	2233	112.1	179.8	165.9	277187.3	288.8	4531.8	269.1	4770	4.6	118	4.6	9	1574	1030	1030	1
10529	10529 (2019-09-29)60sec.agd	60	0	0		10/3/2019	Thursday	4	0	0	0	0	0	799	217	2	0	78.49%	21.32%	0.20%	0.00%	2	0.20%	0.1	94107	244945	341494	92.4	240.6	335.5	2764	2850	3405	92.4	240.6	335.5	430665	439.2	4767.3	423.1	3953	3.9	117	3.9	8.4	1121	1018	1018	1
10529	10529 (2019-09-29)60sec.agd	60	0	0		10/5/2019	Saturday	6	0	0	0	0	0	692	196	4	0	77.58%	21.97%	0.45%	0.00%	4	0.45%	0.3	106471	150682	233409	119.4	168.9	261.7	2400	1712	2800	119.4	168.9	261.7	297524.6	349.6	3928.1	333.5	4002	4.5	103	4.5	26.8	1018	892	892	1
10032	10032 (2019-03-03)60sec.agd	60	0	0		3/4/2019	Monday	1	0	0	0	0	0	409	200	23	0	64.72%	31.65%	3.64%	0.00%	23	3.64%	1.9	189056	240287	302453	299.1	380.2	478.6	5670	3033	4210	299.1	380.2	478.6	430067.2	712.9	6888.5	680.5	5998	9.5	121	9.5	2.3	110	632	632	1
10032	10032 (2019-03-03)60sec.agd	60	0	0		3/5/2019	Tuesday	2	0	0	0	0	0	354	408	47	1	43.70%	50.37%	5.80%	0.12%	48	5.93%	3	399730	415130	658246	493.5	512.5	812.6	6814	3616	5963	493.5	512.5	812.6	874874.2	1135.5	8092.3	1080.1	9561	11.8	119	11.8	33.4	1588	810	810	1
10032	10032 (2019-03-03)60sec.agd	60	0	0		3/7/2019	Thursday	4	0	0	0	0	0	324	385	33	0	43.67%	51.89%	4.45%	0.00%	33	4.45%	2.5	295037	405536	568971	397.6	546.5	766.8	5083	3197	4909	397.6	546.5	766.8	758442	1071.2	7476.2	1022.2	8894	12	112	12	58.7	3452	742	742	1
10032	10032 (2019-03-03)60sec.agd	60	0	0		3/8/2019	Friday	5	3	3	3	53	158209	324	310	92	2	44.51%	42.58%	12.64%	0.27%	94	12.91%	7.2	489375	467238	560482	672.2	641.8	769.9	6307	3204	3570	672.2	641.8	769.9	878600.8	1263.0	6975.5	1206.9	14077	19.3	124	19.3	6.8	1101	728	728	1
10032	10032 (2019-03-03)60sec.agd	60	0	0		3/9/2019	Saturday	6	0	0	0	0	0	523	267	12	0	65.21%	33.29%	1.50%	0.00%	12	1.50%	0.9	147248	263492	302599	183.6	328.5	377.3	4256	2908	4065	183.6	328.5	377.3	427406.3	553.8	5776	532.9	4462	5.6	102	5.6	16	1625	802	802	1
10654	10654 (2019-08-04)60sec.agd	60	0	0		8/5/2019	Monday	1	0	0	0	0	0	513	235	14	0	67.32%	30.84%	1.84%	0.00%	14	1.84%	1	164479	251095	236325	215.9	329.5	310.1	3686	3901	4215	215.9	329.5	310.1	382036.1	542.4	6540.4	501.4	5701	7.5	100	7.5	47.7	1472	762	762	1
10654	10654 (2019-08-04)60sec.agd	60	0	0		8/6/2019	Tuesday	2	0	0	0	0	0	580	244	6	0	69.88%	29.40%	0.72%	0.00%	6	0.72%	0.4	168275	285314	286365	202.7	343.8	345	3268	2478	3239	202.7	343.8	345	437864.7	561.5	4144.6	527.5	6363	7.7	93	7.7	46.7	1199	830	830	1
10654	10654 (2019-08-04)60sec.agd	60	0	0		8/8/2019	Thursday	4	0	0	0	0	0	450	144	8	0	74.75%	23.92%	1.33%	0.00%	8	1.33%	0.7	93687	177938	134085	155.6	295.6	222.7	3207	2203	3398	155.6	295.6	222.7	241698.1	433.5	4508.5	401.5	3855	6.4	110	6.4	7.7	767	602	602	1
10654	10654 (2019-08-04)60sec.agd	60	0	0		8/9/2019	Friday	5	0	0	0	0	0	352	439	34	0	42.67%	53.21%	4.12%	0.00%	34	4.12%	2.4	372628	587703	574677	451.7	712.4	696.6	3425	2811	4076	451.7	712.4	696.6	902496.6	1162.0	5470.6	1093.9	12933	15.7	100	15.7	435.9	4720	825	825	1
10654	10654 (2019-08-04)60sec.agd	60	0	0		8/10/2019	Saturday	6	0	0	0	0	0	486	311	27	0	58.98%	37.74%	3.28%	0.00%	27	3.28%	1.9	287622	420838	427596	349.1	510.7	518.9	3405	2606	3676	349.1	510.7	518.9	665334	866.6	4904.2	807.4	10486	12.7	108	12.7	80.8	2283	824	824	1
10655	10655 (2019-08-04)60sec.agd	60	0	0		8/5/2019	Monday	1	0	0	0	0	0	474	194	2	0	70.75%	28.96%	0.30%	0.00%	2	0.30%	0.2	96009	194785	198796	143.3	290.7	296.7	2727	2761	2951	143.3	290.7	296.7	294412.6	456.9	4241.9	439.4	3738	5.6	101	5.6	25.5	2235	670	670	1
10655	10655 (2019-08-04)60sec.agd	60	0	0		8/6/2019	Tuesday	2	0	0	0	0	0	508	141	6	1	77.44%	21.49%	0.91%	0.15%	7	1.07%	0.6	103493	165540	181492	157.8	252.3	276.7	6789	3610	6205	157.8	252.3	276.7	266558.9	428.5	9582.7	406.3	3395	5.2	99	5.2	54.9	2159	656	656	1
10655	10655 (2019-08-04)60sec.agd	60	0	0		8/8/2019	Thursday	4	0	0	0	0	0	487	246	9	0	65.63%	33.15%	1.21%	0.00%	9	1.21%	0.7	158928	295824	306907	214.2	398.7	413.6	2892	3371	3231	214.2	398.7	413.6	454930.6	628.5	5353.2	613.1	5004	6.7	103	6.7	16.5	1340	742	742	1
10655	10655 (2019-08-04)60sec.agd	60	0	0		8/9/2019	Friday	5	0	0	0	0	0	470	243	3	0	65.64%	33.94%	0.42%	0.00%	3	0.42%	0.2	100191	289698	291039	139.9	404.6	406.5	3692	3469	3134	139.9	404.6	406.5	422690	613.5	5502.3	590.3	3119	4.4	57	4.4	0	0	716	716	1
10655	10655 (2019-08-04)60sec.agd	60	0	0		8/10/2019	Saturday	6	0	0	0	0	0	581	232	16	0	70.08%	27.99%	1.93%	0.00%	16	1.93%	1.1	169051	281485	383508	203.9	339.5	462.6	2889	2945	4970	203.9	339.5	462.6	504866.7	634.6	5740.4	609	6467	7.8	112	7.8	28.6	1396	829	829	1
10650	10650 (2019-08-04)60sec.agd	60	0	0		8/5/2019	Monday	1	0	0	0	0	0	526	190	4	0	73.06%	26.39%	0.56%	0.00%	4	0.56%	0.3	112409	166987	162546	156.1	231.9	225.8	2998	2043	1851	156.1	231.9	225.8	258730.8	377.7	3710.8	359.3	3354	4.7	100	4.7	1.1	189	720	720	1
10650	10650 (2019-08-04)60sec.agd	60	0	0		8/6/2019	Tuesday	2	1	1	1	14	43774	562	257	33	0	65.96%	30.16%	3.87%	0.00%	33	3.87%	1.9	286658	253292	245757	336.5	297.3	288.4	4503	3250	4071	336.5	297.3	288.4	454671.5	575.2	6059.8	533.7	9279	10.9	111	10.9	7.9	964	852	852	1
10650	10650 (2019-08-04)60sec.agd	60	0	0		8/8/2019	Thursday	4	1	1	1	19	54771	725	217	27	0	74.82%	22.39%	2.79%	0.00%	27	2.79%	1.6	205583	180647	221980	212.2	186.4	229.1	3094	1972	3100	212.2	186.4	229.1	352381.7	394.4	3954.2	363.7	6201	6.4	101	6.4	3.7	723	969	969	1
10650	10650 (2019-08-04)60sec.agd	60	0	0		8/9/2019	Friday	5	0	0	0	0	0	673	164	7	0	79.74%	19.43%	0.83%	0.00%	7	0.83%	0.5	106280	112321	164831	125.9	133.1	195.3	3127	1293	1990	125.9	133.1	195.3	226010.4	283.1	3619.8	267.8	3202	3.8	95	3.8	1.9	328	844	844	1
10650	10650 (2019-08-04)60sec.agd	60	0	0		8/10/2019	Saturday	6	0	0	0	0	0	484	329	18	0	58.24%	39.59%	2.17%	0.00%	18	2.17%	1.1	267914	287904	325474	322.4	346.5	391.7	3561	1887	2768	322.4	346.5	391.7	510489.9	646.5	4193.4	614.3	8727	10.5	106	10.5	3.8	322	831	831	1
10642	10642 (2019-06-02)60sec.agd	60	0	0		6/3/2019	Monday	1	1	1	1	12	38460	455	356	47	0	53.03%	41.49%	5.48%	0.00%	47	5.48%	3.1	401515	415353	598661	468	484.1	697.7	4140	3609	4508	468	484.1	697.7	831941.9	1004.1	6436.5	969.6	7950	9.3	83	9.3	3.8	698	858	858	1
10642	10642 (2019-06-02)60sec.agd	60	0	0		6/4/2019	Tuesday	2	0	0	0	0	0	420	378	43	0	49.94%	44.95%	5.11%	0.00%	43	5.11%	2.9	329616	311598	536673	391.9	370.5	638.1	3864	3210	5325	391.9	370.5	638.1	702679.1	877.5	7000.6	835.5	6826	8.1	106	8.1	18.7	1098	841	841	1
10642	10642 (2019-06-02)60sec.agd	60	0	0		6/5/2019	Wednesday	3	0	0	0	0	0	350	351	4	0	49.65%	49.79%	0.57%	0.00%	4	0.57%	0.3	298762	428221	442425	423.8	607.4	627.6	2712	3196	2914	423.8	607.4	627.6	684377	995.6	4482.3	970.7	7797	11.1	94	11.1	11.7	713	705	705	1
10642	10642 (2019-06-02)60sec.agd	60	0	0		6/6/2019	Thursday	4	0	0	0	0	0	548	424	17	0	55.41%	42.87%	1.72%	0.00%	17	1.72%	1	262698	390220	451845	265.6	394.6	456.9	2809	3519	4237	265.6	394.6	456.9	652262.1	694.5	5743.4	659.5	5319	5.4	110	5.4	2.1	475	989	989	1
10642	10642 (2019-06-02)60sec.agd	60	0	0		6/8/2019	Saturday	6	0	0	0	0	0	625	294	2	0	67.86%	31.92%	0.22%	0.00%	2	0.22%	0.1	166243	258722	367170	180.5	280.9	398.7	2249	3712	3722	180.5	280.9	398.7	478944.3	545.9	5560.2	520	4234	4.6	71	4.6	3	426	921	921	1
10050	10050 (2019-03-17)60sec.agd	60	0	0		3/18/2019	Monday	1	0	0	0	0	0	698	247	9	0	73.17%	25.89%	0.94%	0.00%	9	0.94%	0.6	122469	350266	132128	128.4	367.2	138.5	3572	2628	2206	128.4	367.2	138.5	393881.6	436.3	4173.3	412.9	5244	5.5	120	5.5	0.3	118	954	954	1
10050	10050 (2019-03-17)60sec.agd	60	0	0		3/19/2019	Tuesday	2	0	0	0	0	0	752	275	10	0	72.52%	26.52%	0.96%	0.00%	10	0.96%	0.5	134390	387533	136283	129.6	373.7	131.4	3134	2568	3705	129.6	373.7	131.4	432221.6	445.7	5442.9	416.8	5723	5.5	123	5.5	0	47	1037	1037	1
10050	10050 (2019-03-17)60sec.agd	60	0	0		3/21/2019	Thursday	4	0	0	0	0	0	632	254	2	0	71.17%	28.60%	0.23%	0.00%	2	0.23%	0.1	106148	351773	172982	119.5	396.1	194.8	3577	2950	3421	119.5	396.1	194.8	406121.2	479.0	5762	457.3	4142	4.7	106	4.7	0	41	888	888	1
10050	10050 (2019-03-17)60sec.agd	60	0	0		3/22/2019	Friday	5	2	2	2	40	103316	517	278	59	0	60.54%	32.55%	6.91%	0.00%	59	6.91%	3.9	287231	493548	178441	336.3	577.9	208.9	3438	3423	2237	336.3	577.9	208.9	598274.6	747.3	4729.2	700.6	11459	13.4	120	13.4	6.4	869	854	854	1
10050	10050 (2019-03-17)60sec.agd	60	0	0		3/23/2019	Saturday	6	0	0	0	0	0	578	205	4	0	73.44%	26.05%	0.51%	0.00%	4	0.51%	0.3	100026	263881	166062	127.1	335.3	211	2213	2032	1641	127.1	335.3	211	327437	442.6	2991.2	416.1	5190	6.6	111	6.6	0.7	132	787	787	1
10041	10041 (2019-03-03)60sec.agd	60	0	0		3/4/2019	Monday	1	0	0	0	0	0	726	246	25	0	72.82%	24.67%	2.51%	0.00%	25	2.51%	1.4	213136	300723	251437	213.8	301.6	252.2	4437	4833	6226	213.8	301.6	252.2	446185.9	479.2	9044.8	447.5	5754	5.8	108	5.8	0	0	997	997	1
10041	10041 (2019-03-03)60sec.agd	60	0	0		3/6/2019	Wednesday	3	1	1	1	22	56637	516	152	38	0	73.09%	21.53%	5.38%	0.00%	38	5.38%	3.2	194582	220956	95077	275.6	313	134.7	4387	2086	1329	275.6	313	134.7	309391.9	474.5	4770.8	438.2	6322	9	117	9	0	0	706	706	1
10041	10041 (2019-03-03)60sec.agd	60	0	0		3/7/2019	Thursday	4	1	1	1	19	60651	637	171	51	0	74.16%	19.91%	5.94%	0.00%	51	5.94%	3.2	263379	281471	151931	306.6	327.7	176.9	4831	3532	3917	306.6	327.7	176.9	414339.8	525.5	5842.8	482.4	8428	9.8	118	9.8	0	0	859	859	1
10041	10041 (2019-03-03)60sec.agd	60	0	0		3/8/2019	Friday	5	0	0	0	0	0	443	330	17	0	56.08%	41.77%	2.15%	0.00%	17	2.15%	1.2	250068	407634	271839	316.5	516	344.1	4304	4939	5427	316.5	516	344.1	550087.2	733.2	8150.3	696.3	9379	11.9	111	11.9	0	0	790	790	1
10041	10041 (2019-03-03)60sec.agd	60	0	0		3/9/2019	Saturday	6	2	2	2	29	87422	429	374	44	0	50.65%	44.16%	5.19%	0.00%	44	5.19%	2.8	323828	466414	290493	382.3	550.7	343	4781	2926	3514	382.3	550.7	343	637803.1	812.7	5349.4	753	10654	12.6	114	12.6	0.1	51	847	847	1
10656	10656 (2019-08-25)60sec.agd	60	0	0		8/25/2019	Sunday	7	0	0	0	0	0	339	251	17	0	55.85%	41.35%	2.80%	0.00%	17	2.80%	1.5	182208	158887	215383	300.2	261.8	354.8	4121	2452	3355	300.2	261.8	354.8	323781.8	564.3	5592.2	533.4	4017	6.6	115	6.6	5.5	622	607	607	1
10656	10656 (2019-08-25)60sec.agd	60	0	0		8/27/2019	Tuesday	2	1	1	1	10	33754	493	363	23	0	56.09%	41.30%	2.62%	0.00%	23	2.62%	1.5	284240	277710	382350	323.4	315.9	435	4183	3235	3836	323.4	315.9	435	551458.7	649.6	6532.8	627.4	6392	7.3	118	7.3	11.1	846	879	879	1
10656	10656 (2019-08-25)60sec.agd	60	0	0		8/28/2019	Wednesday	3	1	1	1	11	38113	423	272	28	0	58.51%	37.62%	3.87%	0.00%	28	3.87%	1.9	248664	264600	323460	343.9	366	447.4	4896	3238	3328	343.9	366	447.4	486285.2	709.9	6456.5	672.6	7011	9.7	122	9.7	31.4	1215	723	723	1
10656	10656 (2019-08-25)60sec.agd	60	0	0		8/29/2019	Thursday	4	0	0	0	0	0	361	347	53	1	47.38%	45.54%	6.96%	0.13%	54	7.09%	3.4	458159	353204	541019	601.3	463.5	710	8242	3108	5335	601.3	463.5	710	792063.3	1084.1	9277.7	1039.5	10165	13.3	121	13.3	56.5	1879	762	762	1
10656	10656 (2019-08-25)60sec.agd	60	0	0		8/31/2019	Saturday	6	1	1	1	15	59978	516	193	28	0	70.01%	26.19%	3.80%	0.00%	28	3.80%	1.9	224394	176297	323177	304.5	239.2	438.5	4913	3619	6078	304.5	239.2	438.5	431134.2	627.9	6786.8	585	6576	8.9	119	8.9	123.4	4410	737	737	1
10669	10669 (2019-10-06)60sec.agd	60	0	0		10/8/2019	Tuesday	2	0	0	0	0	0	575	387	25	0	58.26%	39.21%	2.53%	0.00%	25	2.53%	1.4	303576	329803	547193	307.6	334.1	554.4	3833	3201	3133	307.6	334.1	554.4	707353.2	754.9	4952.4	716.7	7368	7.5	118	7.5	3.4	430	987	987	1
10669	10669 (2019-10-06)60sec.agd	60	0	0		10/9/2019	Wednesday	3	0	0	0	0	0	578	216	12	0	71.71%	26.80%	1.49%	0.00%	12	1.49%	0.9	152409	214165	292292	189.1	265.7	362.6	2797	2720	3226	189.1	265.7	362.6	393102.7	516.3	3942.7	487.7	5233	6.5	120	6.5	1.8	316	806	806	1
10669	10669 (2019-10-06)60sec.agd	60	0	0		10/10/2019	Thursday	4	0	0	0	0	0	534	256	13	0	66.50%	31.88%	1.62%	0.00%	13	1.62%	0.9	159480	249199	350681	198.6	310.3	436.7	2778	2185	2560	198.6	310.3	436.7	458815	603.8	3895	571.4	5565	6.9	115	6.9	0.6	159	803	803	1
10669	10669 (2019-10-06)60sec.agd	60	0	0		10/11/2019	Friday	5	0	0	0	0	0	211	400	33	0	32.76%	62.11%	5.12%	0.00%	33	5.12%	2.8	374828	385475	417260	582	598.6	647.9	3657	2500	2412	582	598.6	647.9	680582.8	1123.1	4080.9	1056.8	6041	9.4	118	9.4	5	463	644	644	1
10669	10669 (2019-10-06)60sec.agd	60	0	0		10/12/2019	Saturday	6	0	0	0	0	0	450	286	0	0	61.14%	38.86%	0.00%	0.00%	0	0.00%	0	136814	311873	292144	185.9	423.7	396.9	1908	2441	1939	185.9	423.7	396.9	448699.2	632.4	3138.2	609.6	3866	5.3	91	5.3	1.5	371	736	736	1
10670	10670 (2019-10-20)60sec.agd	60	0	0		10/20/2019	Sunday	7	0	0	0	0	0	476	230	2	0	67.23%	32.49%	0.28%	0.00%	2	0.28%	0.2	120846	231427	260234	170.7	326.9	367.6	2701	2876	2670	170.7	326.9	367.6	368624.4	542.2	4220.8	520.7	4059	5.7	74	5.7	0.5	225	708	708	1
10670	10670 (2019-10-20)60sec.agd	60	0	0		10/21/2019	Monday	1	0	0	0	0	0	530	393	10	0	56.81%	42.12%	1.07%	0.00%	10	1.07%	0.6	240551	460001	396312	257.8	493	424.8	4509	3944	3901	257.8	493	424.8	653091.8	728.9	6689.2	700	7468	8	116	8	2.1	286	933	933	1
10670	10670 (2019-10-20)60sec.agd	60	0	0		10/24/2019	Thursday	4	0	0	0	0	0	570	219	5	0	71.79%	27.58%	0.63%	0.00%	5	0.63%	0.3	122533	196101	260100	154.3	247	327.6	2999	2655	3328	154.3	247	327.6	348025.8	456.7	4889.5	438.3	2612	3.3	45	3.3	0	0	794	794	1
10670	10670 (2019-10-20)60sec.agd	60	0	0		10/25/2019	Friday	5	0	0	0	0	0	503	138	1	0	78.35%	21.50%	0.16%	0.00%	1	0.16%	0.1	68987	108555	129719	107.5	169.1	202.1	2428	3155	2614	107.5	169.1	202.1	182675.7	300.8	4097.3	284.5	1568	2.4	58	2.4	0	0	642	642	1
10670	10670 (2019-10-20)60sec.agd	60	0	0		10/26/2019	Saturday	6	0	0	0	0	0	783	267	1	0	74.50%	25.40%	0.10%	0.00%	1	0.10%	0.1	129980	299628	255406	123.7	285.1	243	2188	3067	2726	123.7	285.1	243	414613	414.2	3533.8	394.5	3734	3.6	51	3.6	0	0	1051	1051	1
10673	10673 (2019-10-20)60sec.agd	60	0	0		10/21/2019	Monday	1	0	0	0	0	0	718	333	5	0	67.99%	31.53%	0.47%	0.00%	5	0.47%	0.3	145776	327161	280111	138	309.8	265.3	2812	3384	2642	138	309.8	265.3	454694.6	465.5	4506.6	430.6	4499	4.3	115	4.3	1.7	299	1056	1056	1
10673	10673 (2019-10-20)60sec.agd	60	0	0		10/22/2019	Tuesday	2	0	0	0	0	0	616	459	1	0	57.25%	42.66%	0.09%	0.00%	1	0.09%	0.1	184131	335662	358798	171.1	312	333.5	3786	2776	3919	171.1	312	333.5	524699.2	520.5	6115.4	487.6	4447	4.1	74	4.1	0.2	153	1076	1076	1
10673	10673 (2019-10-20)60sec.agd	60	0	0		10/23/2019	Wednesday	3	0	0	0	0	0	595	168	2	0	77.78%	21.96%	0.26%	0.00%	2	0.26%	0.1	75219	116829	98118	98.3	152.7	128.3	2793	2724	3603	98.3	152.7	128.3	170100.1	241.3	5310.6	222.4	1364	1.8	28	1.8	0	0	765	765	1
10673	10673 (2019-10-20)60sec.agd	60	0	0		10/24/2019	Thursday	4	0	0	0	0	0	430	295	0	0	59.31%	40.69%	0.00%	0.00%	0	0.00%	0	130324	212650	261509	179.8	293.3	360.7	2008	2508	2782	179.8	293.3	360.7	361374.2	529.4	3965.3	498.4	3876	5.3	74	5.3	2.6	249	725	725	1
10673	10673 (2019-10-20)60sec.agd	60	0	0		10/26/2019	Saturday	6	0	0	0	0	0	562	290	6	0	65.50%	33.80%	0.70%	0.00%	6	0.70%	0.4	164476	224370	200112	191.7	261.5	233.2	3055	2430	2472	191.7	261.5	233.2	342693.8	434.4	3411.4	399.4	4137	4.8	92	4.8	18.6	3173	858	858	1
10666	10666 (2019-09-08)60sec.agd	60	0	0		9/9/2019	Monday	1	0	0	0	0	0	560	496	24	0	51.85%	45.93%	2.22%	0.00%	24	2.22%	1.3	410561	510849	554206	380.1	473	513.2	4205	3266	3308	380.1	473	513.2	858295.6	840.1	4860.3	794.7	11404	10.6	92	10.6	37.6	1734	1080	1080	1
10666	10666 (2019-09-08)60sec.agd	60	0	0		9/10/2019	Tuesday	2	0	0	0	0	0	471	628	39	0	41.39%	55.18%	3.43%	0.00%	39	3.43%	2	575162	624701	846230	505.4	548.9	743.6	4534	3558	4900	505.4	548.9	743.6	1198819.4	1088.7	7166.1	1053.4	11703	10.3	74	10.3	28.3	2421	1138	1138	1
10666	10666 (2019-09-08)60sec.agd	60	0	0		9/11/2019	Wednesday	3	0	0	0	0	0	628	403	53	0	57.93%	37.18%	4.89%	0.00%	53	4.89%	2.8	426223	433260	651439	393.2	399.7	601	4027	2658	4411	393.2	399.7	601	890928.2	849.4	5929.3	821.9	9036	8.3	80	8.3	97.1	4028	1084	1084	1
10666	10666 (2019-09-08)60sec.agd	60	0	0		9/13/2019	Friday	5	0	0	0	0	0	554	521	39	0	49.73%	46.77%	3.50%	0.00%	39	3.50%	2	436869	489518	763981	392.2	439.4	685.8	3909	2556	5588	392.2	439.4	685.8	1007049.8	944.0	6607.2	904	10086	9.1	73	9.1	130.6	4711	1114	1114	1
10666	10666 (2019-09-08)60sec.agd	60	0	0		9/14/2019	Saturday	6	0	0	0	0	0	554	414	61	0	53.84%	40.23%	5.93%	0.00%	61	5.93%	3.4	439105	560836	801750	426.7	545	779.2	4060	3143	5311	426.7	545	779.2	1072452	1093.1	6647.3	1042.2	9305	9	80	9	64.1	1846	1029	1029	1
10678	10678 (2019-09-29)60sec.agd	60	0	0		9/30/2019	Monday	1	0	0	0	0	0	585	316	18	0	63.66%	34.39%	1.96%	0.00%	18	1.96%	1.1	267305	284164	250497	290.9	309.2	272.6	2824	2296	2633	290.9	309.2	272.6	463626.9	530.2	4075	504.5	10447	11.4	112	11.4	0.1	67	919	919	1
10678	10678 (2019-09-29)60sec.agd	60	0	0		10/1/2019	Tuesday	2	0	0	0	0	0	434	389	31	0	50.82%	45.55%	3.63%	0.00%	31	3.63%	2.1	364553	358297	307303	426.9	419.6	359.8	3199	2253	2308	426.9	419.6	359.8	596414.9	730.3	3757.5	698.4	14445	16.9	120	16.9	1.4	328	854	854	1
10678	10678 (2019-09-29)60sec.agd	60	0	0		10/3/2019	Thursday	4	1	1	1	44	186833	318	455	74	0	37.54%	53.72%	8.74%	0.00%	74	8.74%	4.9	583676	440109	369308	689.1	519.6	436	5765	2904	2201	689.1	519.6	436	819000.6	1030.8	6041.8	966.9	22580	26.7	178	26.7	1.2	266	847	847	1
10678	10678 (2019-09-29)60sec.agd	60	0	0		10/4/2019	Friday	5	0	0	0	0	0	275	359	26	0	41.67%	54.39%	3.94%	0.00%	26	3.94%	2.2	318528	378826	242271	482.6	574	367.1	2842	2442	2128	482.6	574	367.1	551057.6	863.9	3811.6	834.9	14744	22.3	121	22.3	4.3	681	660	660	1
10678	10678 (2019-09-29)60sec.agd	60	0	0		10/5/2019	Saturday	6	0	0	0	0	0	526	208	8	0	70.89%	28.03%	1.08%	0.00%	8	1.08%	0.6	122891	150070	147928	165.6	202.3	199.4	3115	2011	2124	165.6	202.3	199.4	243938.3	351.5	4273	328.8	4693	6.3	99	6.3	17.5	2563	742	742	1
10663	10663 (2019-06-30)60sec.agd	60	0	0		7/2/2019	Tuesday	2	3	3	3	50	149832	391	257	76	0	54.01%	35.50%	10.50%	0.00%	76	10.50%	5.8	362921	312226	310606	501.3	431.3	429	4295	2442	2940	501.3	431.3	429	570677.5	845.8	4697	788.2	11536	15.9	113	15.9	21.8	1277	724	724	1
10663	10663 (2019-06-30)60sec.agd	60	0	0		7/3/2019	Wednesday	3	0	0	0	0	0	426	241	15	0	62.46%	35.34%	2.20%	0.00%	15	2.20%	1.3	165897	222636	216013	243.3	326.4	316.7	4659	2761	2857	243.3	326.4	316.7	351781.5	544.2	5306.6	515.8	5054	7.4	122	7.4	13.5	967	682	682	1
10663	10663 (2019-06-30)60sec.agd	60	0	0		7/4/2019	Thursday	4	0	0	0	0	0	490	215	1	0	69.41%	30.45%	0.14%	0.00%	1	0.14%	0.1	102882	168666	175543	145.7	238.9	248.6	3167	2185	2171	145.7	238.9	248.6	264288.2	389.4	4133.4	374.3	2290	3.2	58	3.2	1.4	197	706	706	1
10663	10663 (2019-06-30)60sec.agd	60	0	0		7/5/2019	Friday	5	1	1	1	15	53291	493	282	42	0	60.34%	34.52%	5.14%	0.00%	42	5.14%	2.8	286597	256790	310446	350.8	314.3	380	5776	3454	2726	350.8	314.3	380	494424.6	644.3	6866	605.2	9278	11.4	128	11.4	22.6	736	817	817	1
10663	10663 (2019-06-30)60sec.agd	60	0	0		7/6/2019	Saturday	6	1	1	1	33	108497	430	401	61	0	48.21%	44.96%	6.84%	0.00%	61	6.84%	4.1	439364	392958	427879	492.6	440.5	479.7	4830	3543	3723	492.6	440.5	479.7	728379.8	871.1	6645.2	816.6	13992	15.7	118	15.7	7.4	476	892	892	1
10664	10664 (2019-06-30)60sec.agd	60	0	0		7/1/2019	Monday	1	2	2	2	55	198016	402	244	59	0	57.02%	34.61%	8.37%	0.00%	59	8.37%	4.9	330430	276887	466989	468.7	392.7	662.4	4443	3161	3906	468.7	392.7	662.4	635554.2	953.6	5943.5	901.5	8241	11.7	120	11.7	3.4	282	705	705	1
10664	10664 (2019-06-30)60sec.agd	60	0	0		7/2/2019	Tuesday	2	3	3	3	50	171399	487	212	72	0	63.16%	27.50%	9.34%	0.00%	72	9.34%	5.1	354715	285832	390921	460.1	370.7	507	4402	2731	3319	460.1	370.7	507	600284.8	824.6	5543.3	778.6	10459	13.6	121	13.6	0.8	133	771	771	1
10664	10664 (2019-06-30)60sec.agd	60	0	0		7/3/2019	Wednesday	3	0	0	0	0	0	573	179	7	0	75.49%	23.58%	0.92%	0.00%	7	0.92%	0.5	113086	150779	234390	149	198.7	308.8	2767	2502	3249	149	198.7	308.8	300768.1	410.1	4294.7	396.3	3262	4.3	105	4.3	22.4	1040	759	759	1
10664	10664 (2019-06-30)60sec.agd	60	0	0		7/4/2019	Thursday	4	0	0	0	0	0	640	132	2	0	82.69%	17.05%	0.26%	0.00%	2	0.26%	0.1	70979	85668	151932	91.7	110.7	196.3	2045	2499	2809	91.7	110.7	196.3	188309.2	258.6	4278.9	243.3	1337	1.7	53	1.7	0.6	479	774	774	1
10664	10664 (2019-06-30)60sec.agd	60	0	0		7/6/2019	Saturday	6	2	2	2	43	148604	540	264	50	0	63.23%	30.91%	5.85%	0.00%	50	5.85%	3.3	299574	307955	463218	350.8	360.6	542.4	4789	2670	3657	350.8	360.6	542.4	631784.6	790.1	5849.8	739.8	8939	10.5	121	10.5	1.6	153	854	854	1
10053	10053 (2019-03-17)60sec.agd	60	0	0		3/18/2019	Monday	1	5	5	5	76	284937	540	184	81	10	66.26%	22.58%	9.94%	1.23%	91	11.17%	6.1	486138	479689	481202	596.5	588.6	590.4	7883	4993	5630	596.5	588.6	590.4	835456.2	1089.0	9432	1025.1	13006	16	150	16	6.8	577	815	815	1
10053	10053 (2019-03-17)60sec.agd	60	0	0		3/19/2019	Tuesday	2	3	3	3	55	168837	441	160	62	0	66.52%	24.13%	9.35%	0.00%	62	9.35%	4.8	320625	414142	389046	483.6	624.6	586.8	5719	6285	6631	483.6	624.6	586.8	652434.5	1025.6	9200.4	984.1	9616	14.5	133	14.5	1.6	222	663	663	1
10053	10053 (2019-03-17)60sec.agd	60	0	0		3/20/2019	Wednesday	3	1	1	1	11	38340	641	214	29	4	72.18%	24.10%	3.27%	0.45%	33	3.72%	2.1	281078	339851	345829	316.5	382.7	389.4	9850	8056	6048	316.5	382.7	389.4	560447.4	665.2	13069.6	631.1	7324	8.2	138	8.2	7.5	793	888	888	1
10053	10053 (2019-03-17)60sec.agd	60	0	0		3/21/2019	Thursday	4	3	3	3	39	129755	617	202	73	2	69.02%	22.60%	8.17%	0.22%	75	8.39%	5	399774	483899	479500	447.2	541.3	536.4	6997	5750	5655	447.2	541.3	536.4	789872	919.7	9016.1	883.5	10995	12.3	133	12.3	0	22	894	894	1
10053	10053 (2019-03-17)60sec.agd	60	0	0		3/22/2019	Friday	5	1	1	1	12	46446	547	137	30	0	76.61%	19.19%	4.20%	0.00%	30	4.20%	2.1	200633	274761	238809	281	384.8	334.5	5641	6178	5341	281	384.8	334.5	415664.5	611.7	7652.1	582.2	6418	9	149	9	0.9	219	714	714	1
10621	10621 (2019-05-19)60sec.agd	60	0	0		5/20/2019	Monday	1	0	0	0	0	0	596	372	23	0	60.14%	37.54%	2.32%	0.00%	23	2.32%	1.3	295128	370171	323570	297.8	373.5	326.5	4987	3215	2439	297.8	373.5	326.5	573432.3	615.1	5711.1	578.6	8326	8.4	99	8.4	30.6	3281	991	991	1
10621	10621 (2019-05-19)60sec.agd	60	0	0		5/21/2019	Tuesday	2	0	0	0	0	0	629	225	24	0	71.64%	25.63%	2.73%	0.00%	24	2.73%	1.5	210676	267581	245693	239.9	304.8	279.8	5144	2673	2533	239.9	304.8	279.8	419939.3	521.9	5885.5	478.3	6052	6.9	106	6.9	5	437	878	878	1
10621	10621 (2019-05-19)60sec.agd	60	0	0		5/22/2019	Wednesday	3	1	1	1	18	56786	414	340	37	0	52.34%	42.98%	4.68%	0.00%	37	4.68%	2.5	346632	388038	451458	438.2	490.6	570.7	5995	2842	4500	438.2	490.6	570.7	688869.8	914.1	7774.2	870.9	9685	12.2	149	12.2	81.1	1688	791	791	1
10621	10621 (2019-05-19)60sec.agd	60	0	0		5/24/2019	Friday	5	1	1	1	12	37626	491	294	40	1	59.44%	35.59%	4.84%	0.12%	41	4.96%	2.7	321704	352923	336234	389.5	427.3	407.1	6246	3838	2387	389.5	427.3	407.1	584038.9	754.3	7074.9	707.1	9183	11.1	142	11.1	5.6	911	826	826	1
10621	10621 (2019-05-19)60sec.agd	60	0	0		5/25/2019	Saturday	6	0	0	0	0	0	394	261	10	0	59.25%	39.25%	1.50%	0.00%	10	1.50%	0.8	165854	250317	244650	249.4	376.4	367.9	3934	2270	2082	249.4	376.4	367.9	387323.9	614.9	4604	582.4	4955	7.5	93	7.5	6.9	781	665	665	1
10622	10622 (2019-05-19)60sec.agd	60	0	0		5/20/2019	Monday	1	2	2	2	33	103005	390	221	58	1	58.21%	32.99%	8.66%	0.15%	59	8.81%	4.5	335968	301384	456437	501.4	449.8	681.2	9983	5412	7034	501.4	449.8	681.2	641904.6	989.7	11984.4	958.1	8961	13.4	129	13.4	9.7	555	670	670	1
10622	10622 (2019-05-19)60sec.agd	60	0	0		5/21/2019	Tuesday	2	0	0	0	0	0	515	319	7	0	61.24%	37.93%	0.83%	0.00%	7	0.83%	0.5	160766	239354	343407	191.2	284.6	408.3	3143	2039	2133	191.2	284.6	408.3	448402.1	552.4	4158.2	533.2	5349	6.4	116	6.4	4.9	1265	841	841	1
10622	10622 (2019-05-19)60sec.agd	60	0	0		5/22/2019	Wednesday	3	1	1	1	24	64470	436	350	44	0	52.53%	42.17%	5.30%	0.00%	44	5.30%	2.9	298665	364894	479761	359.8	439.6	578	3661	3176	4398	359.8	439.6	578	672695.3	840.6	6058.1	810.5	8045	9.7	124	9.7	162.4	4530	830	830	1
10622	10622 (2019-05-19)60sec.agd	60	0	0		5/23/2019	Thursday	4	0	0	0	0	0	362	373	36	3	46.77%	48.19%	4.65%	0.39%	39	5.04%	2.8	324572	351727	481476	419.3	454.4	622.1	7188	5085	6678	419.3	454.4	622.1	678880	922.0	9778.2	877.1	7232	9.3	105	9.3	8.7	1055	774	774	1
10622	10622 (2019-05-19)60sec.agd	60	0	0		5/24/2019	Friday	5	0	0	0	0	0	455	364	13	0	54.69%	43.75%	1.56%	0.00%	13	1.56%	0.9	209162	264364	428043	251.4	317.7	514.5	3229	2288	4275	251.4	317.7	514.5	544846.7	676.4	5359.9	654.9	5797	7	107	7	71.2	4116	832	832	1
10624	10624 (2019-05-19)60sec.agd	60	0	0		5/21/2019	Tuesday	2	0	0	0	0	0	534	335	13	0	60.54%	37.98%	1.47%	0.00%	13	1.47%	0.9	190838	323458	368491	216.4	366.7	417.8	3029	3159	3460	216.4	366.7	417.8	526146.2	633.0	5214	596.5	6279	7.1	108	7.1	4.9	615	882	882	1
10624	10624 (2019-05-19)60sec.agd	60	0	0		5/22/2019	Wednesday	3	0	0	0	0	0	406	446	6	0	47.32%	51.98%	0.70%	0.00%	6	0.70%	0.4	261935	361015	309076	305.3	420.8	360.2	3073	3014	2054	305.3	420.8	360.2	542650.7	667.3	4695	632.5	9151	10.7	103	10.7	8.3	790	858	858	1
10624	10624 (2019-05-19)60sec.agd	60	0	0		5/23/2019	Thursday	4	0	0	0	0	0	386	263	5	0	59.02%	40.21%	0.76%	0.00%	5	0.76%	0.4	135376	200503	222172	207	306.6	339.7	3481	2017	1952	207	306.6	339.7	328463.9	533.6	3978.8	502.2	4101	6.3	105	6.3	0	0	654	654	1
10624	10624 (2019-05-19)60sec.agd	60	0	0		5/24/2019	Friday	5	0	0	0	0	0	481	432	5	0	52.40%	47.06%	0.54%	0.00%	5	0.54%	0.3	245122	368495	486645	267	401.4	530.1	3301	2779	2884	267	401.4	530.1	657796.9	758.4	3912.2	716.6	8331	9.1	106	9.1	21.7	580	918	918	1
10624	10624 (2019-05-19)60sec.agd	60	0	0		5/25/2019	Saturday	6	0	0	0	0	0	491	199	10	0	70.14%	28.43%	1.43%	0.00%	10	1.43%	0.8	114983	151796	169799	164.3	216.9	242.6	4884	3463	2357	164.3	216.9	242.6	255136.9	399.0	5227	364.5	3752	5.4	115	5.4	3.1	290	700	700	1
10620	10620 (2019-05-19)60sec.agd	60	0	0		5/20/2019	Monday	1	0	0	0	0	0	530	386	38	0	55.56%	40.46%	3.98%	0.00%	38	3.98%	2.2	360870	306339	435349	378.3	321.1	456.3	4308	8686	4510	378.3	321.1	456.3	643117	730.2	9592.8	674.1	8118	8.5	127	8.5	11.6	1191	954	954	1
10620	10620 (2019-05-19)60sec.agd	60	0	0		5/21/2019	Tuesday	2	0	0	0	0	0	506	330	29	0	58.50%	38.15%	3.35%	0.00%	29	3.35%	1.8	268403	221833	234283	310.3	256.5	270.8	4987	2431	3279	310.3	256.5	270.8	419688.7	529.8	5307.2	485.2	6016	7	120	7	8.2	625	865	865	1
10620	10620 (2019-05-19)60sec.agd	60	0	0		5/22/2019	Wednesday	3	2	2	2	32	80955	501	263	45	0	61.93%	32.51%	5.56%	0.00%	45	5.56%	3.2	282857	307779	397163	349.6	380.4	490.9	4217	3741	4747	349.6	380.4	490.9	576606	752.0	6744.7	712.7	8927	11	133	11	0.2	70	809	809	1
10620	10620 (2019-05-19)60sec.agd	60	0	0		5/24/2019	Friday	5	1	1	1	10	34306	519	290	30	0	61.86%	34.56%	3.58%	0.00%	30	3.58%	2	282689	361829	353689	336.9	431.3	421.6	4226	3134	4307	336.9	431.3	421.6	579594	733.8	5933.9	690.8	8607	10.3	153	10.3	17.8	1860	839	839	1
10620	10620 (2019-05-19)60sec.agd	60	0	0		5/25/2019	Saturday	6	0	0	0	0	0	560	304	9	0	64.15%	34.82%	1.03%	0.00%	9	1.03%	0.6	163270	164049	223925	187	187.9	256.5	3552	2254	2229	187	187.9	256.5	322042.8	405.5	4618.4	368.9	3564	4.1	84	4.1	2	386	873	873	1
10100	10100 (2019-03-24)60sec.agd	60	0	0		3/25/2019	Monday	1	1	1	1	37	111931	321	357	49	0	44.15%	49.11%	6.74%	0.00%	49	6.74%	3.3	361947	309340	448211	497.9	425.5	616.5	3890	2559	3565	497.9	425.5	616.5	653903.6	969.8	5402.5	899.5	8053	11.1	112	11.1	3.9	415	727	727	1
10100	10100 (2019-03-24)60sec.agd	60	0	0		3/26/2019	Tuesday	2	0	0	0	0	0	479	400	14	0	53.64%	44.79%	1.57%	0.00%	14	1.57%	0.9	291929	262393	506437	326.9	293.8	567.1	2869	2640	3512	326.9	293.8	567.1	640742.6	771.3	4194.4	717.5	4703	5.3	49	5.3	0	0	893	893	1
10100	10100 (2019-03-24)60sec.agd	60	0	0		3/27/2019	Wednesday	3	1	1	1	34	110311	390	298	38	0	53.72%	41.05%	5.23%	0.00%	38	5.23%	2.9	322992	270428	390666	444.9	372.5	538.1	3572	3205	2719	444.9	372.5	538.1	574521.6	841.3	4866.9	791.4	7291	10	117	10	0	0	726	726	1
10100	10100 (2019-03-24)60sec.agd	60	0	0		3/28/2019	Thursday	4	2	2	2	46	127575	185	469	101	0	24.50%	62.12%	13.38%	0.00%	101	13.38%	7.2	648159	389906	853149	858.5	516.4	1130	3779	2841	3777	858.5	516.4	1130	1140175.4	1581.3	5199.4	1510.2	10664	14.1	116	14.1	1.1	239	755	755	1
10100	10100 (2019-03-24)60sec.agd	60	0	0		3/30/2019	Saturday	6	2	2	2	25	86873	493	216	27	0	66.98%	29.35%	3.67%	0.00%	27	3.67%	2.1	192339	215237	222616	261.3	292.4	302.5	3990	2331	2780	261.3	292.4	302.5	364525.9	548.9	4706.2	495.3	5970	8.1	114	8.1	9.8	892	736	736	1
10615	10615 (2019-05-19)60sec.agd	60	0	0		5/20/2019	Monday	1	0	0	0	0	0	484	118	1	0	80.27%	19.57%	0.17%	0.00%	1	0.17%	0.1	47710	112585	187457	79.1	186.7	310.9	2032	2577	3084	79.1	186.7	310.9	223811.9	390.3	4503.4	371.2	1633	2.7	79	2.7	21.1	872	603	603	1
10615	10615 (2019-05-19)60sec.agd	60	0	0		5/21/2019	Tuesday	2	0	0	0	0	0	424	170	12	0	69.97%	28.05%	1.98%	0.00%	12	1.98%	1.1	144521	201920	271101	238.5	333.2	447.4	3460	1922	2369	238.5	333.2	447.4	367632.6	660.7	3918.1	606.7	6455	10.7	135	10.7	0.3	59	606	606	1
10615	10615 (2019-05-19)60sec.agd	60	0	0		5/22/2019	Wednesday	3	0	0	0	0	0	474	270	10	0	62.86%	35.81%	1.33%	0.00%	10	1.33%	0.7	175033	171703	244452	232.1	227.7	324.2	4412	2746	2205	232.1	227.7	324.2	346230.1	492.1	5324.4	459.2	5857	7.8	152	7.8	1.4	193	754	754	1
10615	10615 (2019-05-19)60sec.agd	60	0	0		5/23/2019	Thursday	4	0	0	0	0	0	599	254	23	0	68.38%	29.00%	2.63%	0.00%	23	2.63%	1.5	194459	236344	333938	222	269.8	381.2	3493	2142	3070	222	269.8	381.2	452976.1	557.4	3955.4	517.1	6579	7.5	124	7.5	0	27	876	876	1
10615	10615 (2019-05-19)60sec.agd	60	0	0		5/24/2019	Friday	5	0	0	0	0	0	458	237	20	0	64.06%	33.15%	2.80%	0.00%	20	2.80%	1.5	188602	191923	277745	263.8	268.4	388.5	3510	2737	3998	263.8	268.4	388.5	386713.6	586.9	4620.6	540.9	6940	9.7	112	9.7	72.9	1213	715	715	1
10993	10993 (2019-11-03)60sec.agd	60	0	0		11/4/2019	Monday	1	1	1	1	23	52937	364	253	25	0	56.70%	39.41%	3.89%	0.00%	25	3.89%	2.1	182784	262618	290693	284.7	409.1	452.8	2589	3008	2636	284.7	409.1	452.8	432296.9	717.3	3718.2	673.4	6288	9.8	99	9.8	64.5	1851	642	642	1
10993	10993 (2019-11-03)60sec.agd	60	0	0		11/5/2019	Tuesday	2	0	0	0	0	0	575	345	0	0	62.50%	37.50%	0.00%	0.00%	0	0.00%	0	135575	260485	308794	147.4	283.1	335.6	1768	1670	3418	147.4	283.1	335.6	426130	480.0	4008.7	463.2	4733	5.1	58	5.1	0	0	920	920	1
10993	10993 (2019-11-03)60sec.agd	60	0	0		11/6/2019	Wednesday	3	0	0	0	0	0	584	277	5	0	67.44%	31.99%	0.58%	0.00%	5	0.58%	0.3	142096	199465	201669	164.1	230.3	232.9	2635	1906	2291	164.1	230.3	232.9	317250.6	386.5	3475.7	366.3	4722	5.5	97	5.5	0	0	866	866	1
10993	10993 (2019-11-03)60sec.agd	60	0	0		11/7/2019	Thursday	4	0	0	0	0	0	469	282	9	0	61.71%	37.11%	1.18%	0.00%	9	1.18%	0.6	161439	286143	287660	212.4	376.5	378.5	4036	3318	3734	212.4	376.5	378.5	436679.1	602.1	6213	574.6	6093	8	126	8	0	0	760	760	1
10993	10993 (2019-11-03)60sec.agd	60	0	0		11/8/2019	Friday	5	0	0	0	0	0	503	276	0	0	64.57%	35.43%	0.00%	0.00%	0	0.00%	0	111433	240064	187589	143	308.2	240.8	1575	1883	1616	143	308.2	240.8	324403.6	428.9	2597.8	416.4	3741	4.8	74	4.8	0.2	117	779	779	1
10706	10706 (2019-08-25)60sec.agd	60	0	0		8/25/2019	Sunday	7	0	0	0	0	0	445	166	0	0	72.83%	27.17%	0.00%	0.00%	0	0.00%	0	74896	159130	79677	122.6	260.4	130.4	1954	2679	2067	122.6	260.4	130.4	193080.8	336.3	3318.5	316	2277	3.7	74	3.7	4.5	293	611	611	1
10706	10706 (2019-08-25)60sec.agd	60	0	0		8/26/2019	Monday	1	0	0	0	0	0	983	256	1	0	79.27%	20.65%	0.08%	0.00%	1	0.08%	0	138529	286697	196746	111.7	231.2	158.7	2151	2851	2370	111.7	231.2	158.7	374291.9	320.0	3895.7	301.8	4464	3.6	92	3.6	13	1013	1240	1240	1
10706	10706 (2019-08-25)60sec.agd	60	0	0		8/27/2019	Tuesday	2	0	0	0	0	0	1055	282	0	0	78.91%	21.09%	0.00%	0.00%	0	0.00%	0	106290	259086	186737	79.5	193.8	139.7	1332	2064	2955	79.5	193.8	139.7	336591.5	273.9	3196.6	251.8	1890	1.4	29	1.4	0.6	451	1337	1337	1
10706	10706 (2019-08-25)60sec.agd	60	0	0		8/28/2019	Wednesday	3	0	0	0	0	0	725	391	2	0	64.85%	34.97%	0.18%	0.00%	2	0.18%	0.1	162717	277232	315829	145.5	248	282.5	2257	2946	2350	145.5	248	282.5	450646.6	437.8	3608.2	403.1	2626	2.3	31	2.3	4.7	493	1118	1118	1
10706	10706 (2019-08-25)60sec.agd	60	0	0		8/30/2019	Friday	5	0	0	0	0	0	433	243	1	0	63.96%	35.89%	0.15%	0.00%	1	0.15%	0.1	111368	283310	274239	164.5	418.5	405.1	2083	2839	2831	164.5	418.5	405.1	409724.8	641.8	3705.7	605.2	3655	5.4	85	5.4	11.9	490	677	677	1
11016	11016 (2019-06-09)60sec.agd	60	0	0		6/10/2019	Monday	1	0	0	0	0	0	378	582	26	0	38.34%	59.03%	2.64%	0.00%	26	2.64%	1.5	513891	677621	941461	521.2	687.2	954.8	3357	2926	3252	521.2	687.2	954.8	1268701.3	1335.7	4506.5	1286.7	15701	15.9	96	15.9	2.7	475	986	986	1
11016	11016 (2019-06-09)60sec.agd	60	0	0		6/11/2019	Tuesday	2	0	0	0	0	0	252	548	24	0	30.58%	66.50%	2.91%	0.00%	24	2.91%	1.6	492869	552530	895915	598.1	670.5	1087.3	3480	3408	4161	598.1	670.5	1087.3	1162270.6	1474.9	5616.7	1410.5	15144	18.4	89	18.4	0.2	148	824	824	1
11016	11016 (2019-06-09)60sec.agd	60	0	0		6/12/2019	Wednesday	3	0	0	0	0	0	304	658	49	0	30.07%	65.08%	4.85%	0.00%	49	4.85%	2.7	671893	736368	1086582	664.6	728.4	1074.8	3927	3198	4048	664.6	728.4	1074.8	1474563.8	1511.8	5325.9	1458.5	19936	19.7	96	19.7	0.1	37	1011	1011	1
11016	11016 (2019-06-09)60sec.agd	60	0	0		6/13/2019	Thursday	4	0	0	0	0	0	213	482	35	0	29.18%	66.03%	4.79%	0.00%	35	4.79%	2.7	446432	565165	710462	611.6	774.2	973.2	3980	3179	4114	611.6	774.2	973.2	1011666.6	1446.3	5329	1385.8	12827	17.6	100	17.6	0	0	730	730	1
11016	11016 (2019-06-09)60sec.agd	60	0	0		6/14/2019	Friday	5	0	0	0	0	0	273	495	41	0	33.75%	61.19%	5.07%	0.00%	41	5.07%	2.7	505952	567086	848758	625.4	701	1049.1	3238	2596	4040	625.4	701	1049.1	1139282.3	1455.4	4630.4	1408.3	15117	18.7	103	18.7	0.1	44	809	809	1
11017	11017 (2019-06-09)60sec.agd	60	0	0		6/10/2019	Monday	1	2	2	2	27	67794	657	187	41	0	74.24%	21.13%	4.63%	0.00%	41	4.63%	2.6	224506	211258	244445	253.7	238.7	276.2	4289	2759	2237	253.7	238.7	276.2	393428.8	469.9	5397	444.6	7730	8.7	125	8.7	0.2	70	885	885	1
11017	11017 (2019-06-09)60sec.agd	60	0	0		6/11/2019	Tuesday	2	0	0	0	0	0	729	202	4	0	77.97%	21.60%	0.43%	0.00%	4	0.43%	0.3	100979	125197	182844	108	133.9	195.6	2535	1875	2670	108	133.9	195.6	243522	280.7	3986.6	260.5	3022	3.2	86	3.2	0.9	426	935	935	1
11017	11017 (2019-06-09)60sec.agd	60	0	0		6/12/2019	Wednesday	3	0	0	0	0	0	721	195	3	0	78.45%	21.22%	0.33%	0.00%	3	0.33%	0.2	108011	127482	168129	117.5	138.7	182.9	2513	2456	2674	117.5	138.7	182.9	237034.6	272.9	4012.9	257.9	2945	3.2	73	3.2	1.2	142	919	919	1
11017	11017 (2019-06-09)60sec.agd	60	0	0		6/13/2019	Thursday	4	3	3	3	44	133224	575	210	69	0	67.33%	24.59%	8.08%	0.00%	69	8.08%	4.6	343286	383317	406561	402	448.8	476.1	5822	7023	5541	402	448.8	476.1	655796.5	802.8	8707.9	767.9	9785	11.5	115	11.5	2	558	854	854	1
11017	11017 (2019-06-09)60sec.agd	60	0	0		6/14/2019	Friday	5	0	0	0	0	0	570	219	8	0	71.52%	27.48%	1.00%	0.00%	8	1.00%	0.6	159446	116894	145913	200.1	146.7	183.1	4597	4687	5549	200.1	146.7	183.1	245719	329.1	8596	308.3	3472	4.4	82	4.4	0.2	83	797	797	1
10054	10054 (2019-03-17)60sec.agd	60	0	0		3/17/2019	Sunday	7	0	0	0	0	0	331	320	21	0	49.26%	47.62%	3.13%	0.00%	21	3.13%	1.8	242521	476091	326652	360.9	708.5	486.1	3654	4716	4002	360.9	708.5	486.1	626243.2	977.6	7183.9	931.9	6252	9.3	123	9.3	48.1	2338	672	672	1
10054	10054 (2019-03-17)60sec.agd	60	0	0		3/18/2019	Monday	1	2	2	2	29	76151	406	523	81	0	40.20%	51.78%	8.02%	0.00%	81	8.02%	4.5	582867	727792	718692	577.1	720.6	711.6	3497	3425	4843	577.1	720.6	711.6	1177256.7	1221.5	6472	1165.6	11178	11.1	109	11.1	6.3	336	1010	1010	1
10054	10054 (2019-03-17)60sec.agd	60	0	0		3/19/2019	Tuesday	2	2	2	2	28	79211	404	522	132	0	38.19%	49.34%	12.48%	0.00%	132	12.48%	6.9	806101	679496	614820	761.9	642.2	581.1	5074	3836	4082	761.9	642.2	581.1	1220457.8	1219.9	6613.7	1153.6	13982	13.2	126	13.2	5.1	631	1058	1058	1
10054	10054 (2019-03-17)60sec.agd	60	0	0		3/20/2019	Wednesday	3	2	2	2	32	91837	990	342	108	0	68.75%	23.75%	7.50%	0.00%	108	7.50%	4.5	589329	584511	488073	409.3	405.9	338.9	4793	3723	4137	409.3	405.9	338.9	962900.3	689.2	6181.6	668.7	13131	9.1	127	9.1	0.8	164	1440	1440	1
10054	10054 (2019-03-17)60sec.agd	60	0	0		3/23/2019	Saturday	6	1	1	1	28	89427	451	276	63	0	57.09%	34.94%	7.97%	0.00%	63	7.97%	4.5	408677	460447	362823	517.3	582.8	459.3	4268	5160	4143	517.3	582.8	459.3	714611	943.1	7043.6	904.6	9180	11.6	114	11.6	4.2	186	790	790	1
11013	11013 (2019-06-02)60sec.agd	60	0	0		6/3/2019	Monday	1	0	0	0	0	0	922	108	0	0	89.51%	10.49%	0.00%	0.00%	0	0.00%	0	48991	72133	81464	47.6	70	79.1	1149	1623	1743	47.6	70	79.1	119330.1	124.3	2644.3	115.9	2227	2.2	66	2.2	1.8	279	1030	1030	1
11013	11013 (2019-06-02)60sec.agd	60	0	0		6/4/2019	Tuesday	2	0	0	0	0	0	903	168	1	0	84.24%	15.67%	0.09%	0.00%	1	0.09%	0.1	68006	103374	140496	63.4	96.4	131.1	2042	2261	2523	63.4	96.4	131.1	187216.8	186.2	3955.7	174.6	1968	1.8	76	1.8	19.5	1024	1072	1072	1
11013	11013 (2019-06-02)60sec.agd	60	0	0		6/5/2019	Wednesday	3	0	0	0	0	0	679	218	0	0	75.70%	24.30%	0.00%	0.00%	0	0.00%	0	112824	124315	237075	125.8	138.6	264.3	1929	2165	2835	125.8	138.6	264.3	290496.2	339.5	3308.4	323.9	3045	3.4	80	3.4	35.4	879	897	897	1
11013	11013 (2019-06-02)60sec.agd	60	0	0		6/7/2019	Friday	5	0	0	0	0	0	638	85	0	0	88.24%	11.76%	0.00%	0.00%	0	0.00%	0	34345	53827	41190	47.5	74.4	57	1514	1548	1335	47.5	74.4	57	75983.8	118.5	2145.9	105.1	1167	1.6	74	1.6	1.1	160	723	723	1
11013	11013 (2019-06-02)60sec.agd	60	0	0		6/8/2019	Saturday	6	0	0	0	0	0	877	101	1	0	89.58%	10.32%	0.10%	0.00%	1	0.10%	0.1	36603	83366	70509	37.4	85.2	72	2513	1979	2891	37.4	85.2	72	115157.2	127.1	4311.6	117.6	1160	1.2	66	1.2	1.5	234	979	979	1
10995	10995 (2019-11-03)60sec.agd	60	0	0		11/4/2019	Monday	1	1	1	1	18	141470	646	225	15	12	71.94%	25.06%	1.67%	1.34%	27	3.01%	1.7	278171	255891	255867	309.8	285	284.9	10594	2333	2237	309.8	285	284.9	456428.8	595.6	10688.1	508.3	7725	8.6	170	8.6	4.1	601	898	898	1
10995	10995 (2019-11-03)60sec.agd	60	0	0		11/5/2019	Tuesday	2	0	0	0	0	0	547	251	20	0	66.87%	30.68%	2.44%	0.00%	20	2.44%	1.3	206894	384291	349970	252.9	469.8	427.8	4479	2546	2835	252.9	469.8	427.8	559431.6	720.3	5329.8	683.9	7497	9.2	117	9.2	3.2	492	818	818	1
10995	10995 (2019-11-03)60sec.agd	60	0	0		11/6/2019	Wednesday	3	1	1	1	21	250268	637	184	7	20	75.12%	21.70%	0.83%	2.36%	27	3.18%	1.8	365028	207339	231040	430.5	244.5	272.5	15714	2633	2878	430.5	244.5	272.5	479181	668.2	15794.9	565.1	6274	7.4	136	7.4	0	0	848	848	1
10995	10995 (2019-11-03)60sec.agd	60	0	0		11/7/2019	Thursday	4	1	1	1	21	261123	676	185	15	20	75.45%	20.65%	1.67%	2.23%	35	3.91%	2.2	396475	255083	248619	442.5	284.7	277.5	17013	3104	2422	442.5	284.7	277.5	532983.3	708.0	17037.9	594.8	7035	7.9	148	7.9	3.7	833	896	896	1
10995	10995 (2019-11-03)60sec.agd	60	0	0		11/8/2019	Friday	5	0	0	0	0	0	587	227	11	0	71.15%	27.52%	1.33%	0.00%	11	1.33%	0.7	169061	239081	242182	204.9	289.8	293.6	4347	2638	2904	204.9	289.8	293.6	379991.4	488.3	4692.5	460.6	5049	6.1	115	6.1	25.9	2866	825	825	1
10996	10996 (2019-11-03)60sec.agd	60	0	0		11/4/2019	Monday	1	2	2	2	75	312798	507	217	80	13	62.06%	26.56%	9.79%	1.59%	93	11.38%	6.2	486233	505717	359055	595.1	619	439.5	8338	3795	3254	595.1	619	439.5	788094.4	1053.2	9368.7	964.6	15361	18.8	171	18.8	18.8	3415	817	817	1
10996	10996 (2019-11-03)60sec.agd	60	0	0		11/5/2019	Tuesday	2	1	1	1	65	220281	472	199	83	0	62.60%	26.39%	11.01%	0.00%	83	11.01%	5.9	396295	452200	292915	525.6	599.7	388.5	5238	3646	2594	525.6	599.7	388.5	668830.1	942.9	6018.8	887	14551	19.3	139	19.3	6.6	383	754	754	1
10996	10996 (2019-11-03)60sec.agd	60	0	0		11/6/2019	Wednesday	3	1	1	1	23	236463	491	113	5	19	78.18%	17.99%	0.80%	3.03%	24	3.82%	2.2	289825	190214	170886	461.5	302.9	272.1	14332	8180	3394	461.5	302.9	272.1	386499.6	732.8	16588.7	615.4	4259	6.8	142	6.8	2	355	628	628	1
10996	10996 (2019-11-03)60sec.agd	60	0	0		11/7/2019	Thursday	4	2	2	2	96	454064	524	186	84	22	64.22%	22.79%	10.29%	2.70%	106	12.99%	7.1	589288	488004	344247	722.2	598	421.9	14466	4149	3320	722.2	598	421.9	838996	1154.6	14603.2	1028.2	16268	19.9	156	19.9	4.8	942	816	816	1
10996	10996 (2019-11-03)60sec.agd	60	0	0		11/8/2019	Friday	5	0	0	0	0	0	577	126	2	0	81.84%	17.87%	0.28%	0.00%	2	0.28%	0.2	61150	150853	141420	86.7	214	200.6	2649	2383	2724	86.7	214	200.6	215628.3	316.1	3778.8	305.9	2530	3.6	100	3.6	1.5	480	705	705	1
11004	11004 (2019-06-02)60sec.agd	60	0	0		6/3/2019	Monday	1	0	0	0	0	0	666	177	14	0	77.71%	20.65%	1.63%	0.00%	14	1.63%	0.9	170833	285556	322173	199.3	333.2	375.9	2708	4940	5413	199.3	333.2	375.9	463164.7	561.5	7493.6	540.4	5572	6.5	108	6.5	0	33	857	857	1
11004	11004 (2019-06-02)60sec.agd	60	0	0		6/4/2019	Tuesday	2	0	0	0	0	0	717	261	14	0	72.28%	26.31%	1.41%	0.00%	14	1.41%	0.8	240960	394960	465661	242.9	398.1	469.4	3922	3608	4647	242.9	398.1	469.4	656426.1	685.8	6078.2	661.7	7106	7.2	112	7.2	1.3	346	992	992	1
11004	11004 (2019-06-02)60sec.agd	60	0	0		6/5/2019	Wednesday	3	0	0	0	0	0	645	186	5	0	77.15%	22.25%	0.60%	0.00%	5	0.60%	0.3	150273	202337	316979	179.8	242	379.2	2925	3823	4204	179.8	242	379.2	404966.6	509.4	5759.3	484.4	4443	5.3	83	5.3	0	0	836	836	1
11004	11004 (2019-06-02)60sec.agd	60	0	0		6/6/2019	Thursday	4	0	0	0	0	0	636	218	8	0	73.78%	25.29%	0.93%	0.00%	8	0.93%	0.5	181031	264268	359345	210	306.6	416.9	3228	3538	3893	210	306.6	416.9	481392.4	573.8	6171.9	558.5	5422	6.3	101	6.3	0.1	50	862	862	1
11004	11004 (2019-06-02)60sec.agd	60	0	0		6/7/2019	Friday	5	0	0	0	0	0	664	271	4	0	70.71%	28.86%	0.43%	0.00%	4	0.43%	0.2	196834	303589	373581	209.6	323.3	397.8	2386	3175	4021	209.6	323.3	397.8	520069.9	569.2	5277	553.9	5787	6.2	64	6.2	0.1	54	939	939	1
10447	10447 (2019-10-13)60sec.agd	60	0	0		10/14/2019	Monday	1	0	0	0	0	0	521	302	3	0	63.08%	36.56%	0.36%	0.00%	3	0.36%	0.2	167473	229923	291692	202.8	278.4	353.1	2480	1780	2446	202.8	278.4	353.1	407426.1	522.9	3739.8	493.3	4323	5.2	75	5.2	13.2	914	826	826	1
10447	10447 (2019-10-13)60sec.agd	60	0	0		10/16/2019	Wednesday	3	0	0	0	0	0	467	251	9	0	64.24%	34.53%	1.24%	0.00%	9	1.24%	0.7	171440	224804	231363	235.8	309.2	318.2	3135	3293	2639	235.8	309.2	318.2	365318.1	533.5	5187.5	502.5	5129	7.1	108	7.1	11.9	678	727	727	1
10447	10447 (2019-10-13)60sec.agd	60	0	0		10/17/2019	Thursday	4	0	0	0	0	0	480	339	13	0	57.69%	40.75%	1.56%	0.00%	13	1.56%	0.9	233376	297687	328138	280.5	357.8	394.4	2889	2627	2699	280.5	357.8	394.4	500755.9	636.6	4114.4	601.9	5645	6.8	102	6.8	25.7	984	832	832	1
10447	10447 (2019-10-13)60sec.agd	60	0	0		10/21/2019	Monday	1	0	0	0	0	0	498	279	14	0	62.96%	35.27%	1.77%	0.00%	14	1.77%	1	203176	281512	313267	256.9	355.9	396	3212	2701	2795	256.9	355.9	396	467617.1	623.1	4643.2	591.2	6513	8.2	109	8.2	3.6	572	791	791	1
10447	10447 (2019-10-13)60sec.agd	60	0	0		10/23/2019	Wednesday	3	0	0	0	0	0	589	398	3	0	59.49%	40.20%	0.30%	0.00%	3	0.30%	0.2	213945	341092	401538	216.1	344.5	405.6	2517	2117	3023	216.1	344.5	405.6	568637.8	602.5	3783.1	574.4	6948	7	63	7	47.2	2719	990	990	1
10446	10446 (2019-10-20)60sec.agd	60	0	0		10/21/2019	Monday	1	1	1	1	37	131046	554	263	42	0	64.49%	30.62%	4.89%	0.00%	42	4.89%	2.8	281925	309898	264482	328.2	360.8	307.9	4395	2496	2127	328.2	360.8	307.9	495448.5	638.1	5058.6	576.8	10288	12	116	12	2	327	859	859	1
10446	10446 (2019-10-20)60sec.agd	60	0	0		10/22/2019	Tuesday	2	2	2	2	25	85604	457	332	25	0	56.14%	40.79%	3.07%	0.00%	25	3.07%	1.7	245312	338790	362008	301.4	416.2	444.7	4339	2431	2366	301.4	416.2	444.7	553178.5	722.6	4968.7	679.6	9836	12.1	127	12.1	1.4	205	814	814	1
10446	10446 (2019-10-20)60sec.agd	60	0	0		10/23/2019	Wednesday	3	0	0	0	0	0	366	275	4	0	56.74%	42.64%	0.62%	0.00%	4	0.62%	0.3	142495	318082	221351	220.9	493.2	343.2	2791	2396	1992	220.9	493.2	343.2	412888.9	671.0	3858.8	640.1	6165	9.6	104	9.6	11.4	1644	645	645	1
10446	10446 (2019-10-20)60sec.agd	60	0	0		10/24/2019	Thursday	4	1	1	1	66	249186	545	280	95	0	59.24%	30.43%	10.33%	0.00%	95	10.33%	5.6	480859	516148	258831	522.7	561	281.3	5257	2898	4773	522.7	561	281.3	751417.1	901.9	5718	816.8	16638	18.1	127	18.1	1	231	920	920	1
10446	10446 (2019-10-20)60sec.agd	60	0	0		10/26/2019	Saturday	6	2	2	2	76	271333	403	280	77	2	52.89%	36.75%	10.10%	0.26%	79	10.37%	5.6	444608	335563	336699	583.5	440.4	441.9	7550	2906	3353	583.5	440.4	441.9	650880.2	951.6	7802.9	854.2	13729	18	170	18	24.8	1236	762	762	1
10884	10884 (2019-09-22)60sec.agd	60	0	0		9/23/2019	Monday	1	1	1	1	11	30654	680	173	33	0	76.75%	19.53%	3.72%	0.00%	33	3.72%	2.1	187625	161730	133684	211.8	182.5	150.9	3181	1859	2453	211.8	182.5	150.9	281480.3	364.6	3518.1	317.7	9202	10.4	141	10.4	8.1	1301	886	886	1
10884	10884 (2019-09-22)60sec.agd	60	0	0		9/24/2019	Tuesday	2	0	0	0	0	0	582	168	19	0	75.68%	21.85%	2.47%	0.00%	19	2.47%	1.4	149091	164829	127534	193.9	214.3	165.8	3325	1646	3624	193.9	214.3	165.8	256245.3	384.4	4523.4	333.2	7392	9.6	143	9.6	0	0	769	769	1
10884	10884 (2019-09-22)60sec.agd	60	0	0		9/25/2019	Wednesday	3	0	0	0	0	0	620	209	32	0	72.01%	24.27%	3.72%	0.00%	32	3.72%	2.1	225367	196560	231748	261.8	228.3	269.2	3003	1748	2405	261.8	228.3	269.2	378329.6	481.3	3658.3	439.4	11682	13.6	173	13.6	10.1	583	861	861	1
10884	10884 (2019-09-22)60sec.agd	60	0	0		9/26/2019	Thursday	4	1	1	1	11	24895	634	128	24	0	80.66%	16.28%	3.05%	0.00%	24	3.05%	1.7	113506	129082	138720	144.4	164.2	176.5	2990	2338	2786	144.4	164.2	176.5	220882.4	325.2	3882.3	281	5730	7.3	139	7.3	0	0	786	786	1
10884	10884 (2019-09-22)60sec.agd	60	0	0		9/27/2019	Friday	5	0	0	0	0	0	547	213	13	0	70.76%	27.55%	1.68%	0.00%	13	1.68%	0.9	153604	154030	227869	198.7	199.3	294.8	2852	2747	3267	198.7	199.3	294.8	315029.7	445.9	5074.3	407.5	7310	9.5	138	9.5	3.3	302	773	773	1
10208	10208 (2019-03-24)60sec.agd	60	0	0		3/25/2019	Monday	1	0	0	0	0	0	357	421	5	0	45.59%	53.77%	0.64%	0.00%	5	0.64%	0.4	243736	368416	336115	311.3	470.5	429.3	2657	3284	2721	311.3	470.5	429.3	555077.4	745.5	4685.8	708.9	8115	10.4	118	10.4	6.3	737	783	783	1
10208	10208 (2019-03-24)60sec.agd	60	0	0		3/26/2019	Tuesday	2	1	1	1	42	193952	435	302	30	13	55.77%	38.72%	3.85%	1.67%	43	5.51%	2.9	373180	439434	448066	478.4	563.4	574.4	6908	4236	6129	478.4	563.4	574.4	730156.6	985.6	9674.4	936.1	8153	10.5	119	10.5	0.5	181	780	780	1
10208	10208 (2019-03-24)60sec.agd	60	0	0		3/27/2019	Wednesday	3	0	0	0	0	0	692	343	8	0	66.35%	32.89%	0.77%	0.00%	8	0.77%	0.4	202694	335360	403212	194.3	321.5	386.6	4463	3915	3928	194.3	321.5	386.6	562255.4	575.5	7118.6	539.1	5854	5.6	92	5.6	88.1	4931	1043	1043	1
10208	10208 (2019-03-24)60sec.agd	60	0	0		3/28/2019	Thursday	4	0	0	0	0	0	652	394	10	0	61.74%	37.31%	0.95%	0.00%	10	0.95%	0.6	219098	376293	398826	207.5	356.3	377.7	3314	4074	3244	207.5	356.3	377.7	590476.5	591.2	4945.2	559.2	5515	5.2	110	5.2	6.5	2209	1056	1056	1
10208	10208 (2019-03-24)60sec.agd	60	0	0		3/30/2019	Saturday	6	0	0	0	0	0	484	302	23	0	59.83%	37.33%	2.84%	0.00%	23	2.84%	1.6	218551	350140	268798	270.1	432.8	332.3	3455	3072	2704	270.1	432.8	332.3	492559.6	642.7	4465.6	608.8	7155	8.8	100	8.8	18.3	3556	809	809	1
10212	10212 (2019-05-12)60sec.agd	60	0	0		5/12/2019	Sunday	7	0	0	0	0	0	653	200	2	0	76.37%	23.39%	0.23%	0.00%	2	0.23%	0.1	112713	164797	200169	131.8	192.7	234.1	2894	2987	3357	131.8	192.7	234.1	282718.8	351.6	5344.8	330.7	3154	3.7	81	3.7	83.2	2905	855	855	1
10212	10212 (2019-05-12)60sec.agd	60	0	0		5/13/2019	Monday	1	0	0	0	0	0	558	378	14	0	58.74%	39.79%	1.47%	0.00%	14	1.47%	0.8	252263	310531	401260	265.5	326.9	422.4	3617	2362	3148	265.5	326.9	422.4	566635.4	625.6	4903.3	596.5	8656	9.1	110	9.1	0.5	149	950	950	1
10212	10212 (2019-05-12)60sec.agd	60	0	0		5/14/2019	Tuesday	2	0	0	0	0	0	597	376	18	0	60.24%	37.94%	1.82%	0.00%	18	1.82%	1.1	245498	317861	308128	247.7	320.7	310.9	3760	2477	3154	247.7	320.7	310.9	506209.2	534.9	4801.9	510.8	8113	8.2	111	8.2	0.1	46	991	991	1
10212	10212 (2019-05-12)60sec.agd	60	0	0		5/16/2019	Thursday	4	0	0	0	0	0	649	344	9	0	64.77%	34.33%	0.90%	0.00%	9	0.90%	0.5	182774	223276	383044	182.4	222.8	382.3	4153	2512	3626	182.4	222.8	382.3	479563.6	506.8	5147.4	478.6	5826	5.8	113	5.8	0.8	120	1002	1002	1
10212	10212 (2019-05-12)60sec.agd	60	0	0		5/17/2019	Friday	5	0	0	0	0	0	673	362	6	0	64.65%	34.77%	0.58%	0.00%	6	0.58%	0.3	196272	365072	233345	188.5	350.7	224.2	3362	3010	3168	188.5	350.7	224.2	475657.6	478.7	5513.6	456.9	7559	7.3	103	7.3	2.2	257	1041	1041	1
10852	10852 (2019-05-05)60sec.agd	60	0	0		5/6/2019	Monday	1	0	0	0	0	0	446	363	15	0	54.13%	44.05%	1.82%	0.00%	15	1.82%	1	268942	284044	353897	326.4	344.7	429.5	2779	2441	3360	326.4	344.7	429.5	527497.8	657.7	4672.4	640.2	5581	6.8	98	6.8	0.1	61	824	824	1
10852	10852 (2019-05-05)60sec.agd	60	0	0		5/7/2019	Tuesday	2	0	0	0	0	0	409	376	16	0	51.06%	46.94%	2.00%	0.00%	16	2.00%	1.1	289200	294805	396147	361	368	494.6	2993	2517	3114	361	368	494.6	572257.9	740.4	4432.6	714.4	6915	8.6	100	8.6	0.1	44	801	801	1
10852	10852 (2019-05-05)60sec.agd	60	0	0		5/9/2019	Thursday	4	0	0	0	0	0	450	376	13	0	53.64%	44.82%	1.55%	0.00%	13	1.55%	0.9	270772	312877	336521	322.7	372.9	401.1	3144	2584	4359	322.7	372.9	401.1	533344.1	661.0	5667.9	635.7	5470	6.5	71	6.5	12.1	1337	839	839	1
10852	10852 (2019-05-05)60sec.agd	60	0	0		5/10/2019	Friday	5	0	0	0	0	0	417	327	12	0	55.16%	43.25%	1.59%	0.00%	12	1.59%	0.9	252392	225641	282156	333.9	298.5	373.2	2836	2502	2932	333.9	298.5	373.2	440712.6	604.1	4402.3	583	4243	5.6	51	5.6	0.4	123	756	756	1
10852	10852 (2019-05-05)60sec.agd	60	0	0		5/11/2019	Saturday	6	0	0	0	0	0	521	311	4	0	62.32%	37.20%	0.48%	0.00%	4	0.48%	0.3	186103	223806	323816	222.6	267.7	387.3	2827	2278	3043	222.6	267.7	387.3	435408.1	537.8	4328	520.8	4655	5.6	63	5.6	11.8	1582	836	836	1
10445	10445 (2019-10-13)60sec.agd	60	0	0		10/14/2019	Monday	1	1	1	1	35	88656	424	279	41	0	56.99%	37.50%	5.51%	0.00%	41	5.51%	3.2	214842	394075	277043	288.8	529.7	372.4	3470	4076	3121	288.8	529.7	372.4	527451.4	732.5	5534.3	708.9	5935	8	69	8	0	0	744	744	1
10445	10445 (2019-10-13)60sec.agd	60	0	0		10/15/2019	Tuesday	2	0	0	0	0	0	289	327	1	0	46.84%	53.00%	0.16%	0.00%	1	0.16%	0.1	159769	361700	194778	258.9	586.2	315.7	2096	3580	2124	258.9	586.2	315.7	440785.1	733.9	4121.8	714.4	5663	9.2	103	9.2	2	171	617	617	1
10445	10445 (2019-10-13)60sec.agd	60	0	0		10/16/2019	Wednesday	3	1	1	1	11	25443	459	333	27	0	56.04%	40.66%	3.30%	0.00%	27	3.30%	1.8	236930	455044	187476	289.3	555.6	228.9	3066	4416	2403	289.3	555.6	228.9	546212.5	684.1	5148.7	666.9	7942	9.7	114	9.7	4.9	606	819	819	1
10445	10445 (2019-10-13)60sec.agd	60	0	0		10/17/2019	Thursday	4	1	1	1	27	61931	440	337	28	0	54.66%	41.86%	3.48%	0.00%	28	3.48%	2	222269	517210	193291	276.1	642.5	240.1	5076	6233	5517	276.1	642.5	240.1	595206.8	770.0	9749.5	739.4	8227	10.2	117	10.2	0	0	805	805	1
10445	10445 (2019-10-13)60sec.agd	60	0	0		10/18/2019	Friday	5	0	0	0	0	0	598	375	1	0	61.40%	38.50%	0.10%	0.00%	1	0.10%	0.1	155036	356152	189580	159.2	365.7	194.6	2491	2685	2693	159.2	365.7	194.6	432227.9	459.8	4546	443.8	5177	5.3	63	5.3	0	0	974	974	1
10211	10211 (2019-05-12)60sec.agd	60	0	0		5/12/2019	Sunday	7	0	0	0	0	0	364	243	10	0	59.00%	39.38%	1.62%	0.00%	10	1.62%	0.9	136991	273784	258368	222	443.7	418.7	3110	2846	4023	222	443.7	418.7	400597.3	688.8	5584.7	649.3	5700	9.2	119	9.2	29	2174	617	617	1
10211	10211 (2019-05-12)60sec.agd	60	0	0		5/13/2019	Monday	1	1	1	1	10	24772	461	407	14	0	52.27%	46.15%	1.59%	0.00%	14	1.59%	0.9	208086	306298	372236	235.9	347.3	422	2850	2464	2424	235.9	347.3	422	525050.4	621.3	4199	595.3	6406	7.3	109	7.3	1.8	407	882	882	1
10211	10211 (2019-05-12)60sec.agd	60	0	0		5/15/2019	Wednesday	3	1	1	1	40	137182	456	321	70	0	53.84%	37.90%	8.26%	0.00%	70	8.26%	4.7	360325	449555	410138	425.4	530.8	484.2	4066	3302	2762	425.4	530.8	484.2	707210.7	889.3	5223.4	835	11554	13.6	124	13.6	7.5	538	847	847	1
10211	10211 (2019-05-12)60sec.agd	60	0	0		5/16/2019	Thursday	4	0	0	0	0	0	421	270	9	0	60.14%	38.57%	1.29%	0.00%	9	1.29%	0.8	149899	242819	228373	214.1	346.9	326.2	3671	2815	1917	214.1	346.9	326.2	365492.8	542.7	4623.5	522.1	4620	6.6	121	6.6	9.9	1340	700	700	1
10211	10211 (2019-05-12)60sec.agd	60	0	0		5/17/2019	Friday	5	1	1	1	10	24093	327	302	17	0	50.62%	46.75%	2.63%	0.00%	17	2.63%	1.4	189011	254036	253908	292.6	393.2	393	3640	3147	2394	292.6	393.2	393	405867.9	658.8	4950.8	628.3	5044	7.8	117	7.8	2.5	382	646	646	1
10789	10789 (2019-08-11)60sec.agd	60	0	0		8/12/2019	Monday	1	0	0	0	0	0	717	187	2	0	79.14%	20.64%	0.22%	0.00%	2	0.22%	0.1	86715	162372	154135	95.7	179.2	170.1	3499	4218	3227	95.7	179.2	170.1	240087	281.9	6103.2	265	3116	3.4	71	3.4	0	0	906	906	1
10789	10789 (2019-08-11)60sec.agd	60	0	0		8/13/2019	Tuesday	2	0	0	0	0	0	745	222	2	0	76.88%	22.91%	0.21%	0.00%	2	0.21%	0.1	103605	148065	176629	106.9	152.8	182.3	2318	2049	2784	106.9	152.8	182.3	252695.6	276.3	3489.3	260.8	3181	3.3	78	3.3	28.6	4737	969	969	1
10789	10789 (2019-08-11)60sec.agd	60	0	0		8/14/2019	Wednesday	3	0	0	0	0	0	760	185	1	0	80.34%	19.56%	0.11%	0.00%	1	0.11%	0.1	89192	124949	154981	94.3	132.1	163.8	3377	2915	2978	94.3	132.1	163.8	218143.5	246.5	5363.8	230.6	2222	2.3	67	2.3	2.6	1289	946	946	1
10789	10789 (2019-08-11)60sec.agd	60	0	0		8/15/2019	Thursday	4	0	0	0	0	0	635	127	2	0	83.12%	16.62%	0.26%	0.00%	2	0.26%	0.1	60850	113673	171391	79.6	148.8	224.3	2968	2269	3023	79.6	148.8	224.3	214474.1	291.5	4326.9	280.7	2267	3	109	3	0	0	764	764	1
10789	10789 (2019-08-11)60sec.agd	60	0	0		8/16/2019	Friday	5	0	0	0	0	0	759	214	0	0	78.01%	21.99%	0.00%	0.00%	0	0.00%	0	90873	159843	198642	93.4	164.3	204.2	1825	2123	2500	93.4	164.3	204.2	270677.5	295.0	3532	278.2	2913	3	68	3	3.7	506	973	973	1
10790	10790 (2019-08-11)60sec.agd	60	0	0		8/12/2019	Monday	1	0	0	0	0	0	363	453	5	0	44.21%	55.18%	0.61%	0.00%	5	0.61%	0.3	250825	547170	586682	305.5	666.5	714.6	3057	3298	3955	305.5	666.5	714.6	840537.9	1053.2	5038.3	1023.8	7311	8.9	93	8.9	37.3	1047	821	821	1
10790	10790 (2019-08-11)60sec.agd	60	0	0		8/13/2019	Tuesday	2	0	0	0	0	0	460	442	0	0	51.00%	49.00%	0.00%	0.00%	0	0.00%	0	217420	552981	504393	241	613.1	559.2	1884	2841	3012	241	613.1	559.2	779404.7	884.1	3808	864.1	6137	6.8	59	6.8	142.7	2033	902	902	1
10790	10790 (2019-08-11)60sec.agd	60	0	0		8/14/2019	Wednesday	3	0	0	0	0	0	581	287	2	0	66.78%	32.99%	0.23%	0.00%	2	0.23%	0.1	174045	349277	279171	200.1	401.5	320.9	2219	3308	2404	200.1	401.5	320.9	479815.1	569.4	4439.9	551.5	4304	4.9	56	4.9	104.1	3840	870	870	1
10790	10790 (2019-08-11)60sec.agd	60	0	0		8/15/2019	Thursday	4	0	0	0	0	0	550	160	3	0	77.14%	22.44%	0.42%	0.00%	3	0.42%	0.3	108512	209479	149563	152.2	293.8	209.8	2693	2693	2331	152.2	293.8	209.8	279330.3	414.2	4129.1	391.8	3965	5.6	111	5.6	9	627	713	713	1
10790	10790 (2019-08-11)60sec.agd	60	0	0		8/17/2019	Saturday	6	0	0	0	0	0	637	192	13	0	75.65%	22.80%	1.54%	0.00%	13	1.54%	0.9	141734	250935	199593	168.3	298	237	4056	2731	1928	168.3	298	237	350562.8	440.7	4904.7	416.3	6089	7.2	129	7.2	12.2	2217	842	842	1
10189	10189 (2019-05-05)60sec.agd	60	0	0		5/6/2019	Monday	1	0	0	0	0	0	369	408	50	0	44.62%	49.33%	6.05%	0.00%	50	6.05%	3.3	392438	455501	885365	474.5	550.8	1070.6	4031	2504	3498	474.5	550.8	1070.6	1070214.9	1388.5	4830.6	1294.1	16152	19.5	137	19.5	0	0	827	827	1
10189	10189 (2019-05-05)60sec.agd	60	0	0		5/7/2019	Tuesday	2	1	1	1	10	23083	390	413	46	0	45.94%	48.65%	5.42%	0.00%	46	5.42%	3.1	381013	362834	1015982	448.8	427.4	1196.7	3925	1963	3641	448.8	427.4	1196.7	1144132.4	1416.8	4540.7	1347.6	16599	19.6	128	19.6	0	0	849	849	1
10189	10189 (2019-05-05)60sec.agd	60	0	0		5/8/2019	Wednesday	3	0	0	0	0	0	369	416	54	0	43.98%	49.58%	6.44%	0.00%	54	6.44%	3.6	470617	421515	825498	560.9	502.4	983.9	3816	2143	3245	560.9	502.4	983.9	1039520.2	1299.9	4630.1	1239	20147	24	125	24	0	0	839	839	1
10189	10189 (2019-05-05)60sec.agd	60	0	0		5/9/2019	Thursday	4	1	1	1	10	23477	362	414	46	0	44.04%	50.36%	5.60%	0.00%	46	5.60%	3.1	360916	435934	985390	439.1	530.3	1198.8	3472	2097	3498	439.1	530.3	1198.8	1136350.4	1451.1	4273.6	1382.4	15639	19	115	19	0	0	822	822	1
10189	10189 (2019-05-05)60sec.agd	60	0	0		5/10/2019	Friday	5	0	0	0	0	0	289	337	43	0	43.20%	50.37%	6.43%	0.00%	43	6.43%	3.6	327950	436665	811041	490.2	652.7	1212.3	3695	2200	3730	490.2	652.7	1212.3	977760.2	1532.9	4536.6	1461.5	13941	20.8	124	20.8	0	0	669	669	1
10465	10465 (2019-10-20)60sec.agd	60	0	0		10/22/2019	Tuesday	2	0	0	0	0	0	318	858	15	0	26.70%	72.04%	1.26%	0.00%	15	1.26%	0.8	497885	942606	908460	418	791.4	762.8	3045	2660	2451	418	791.4	762.8	1400605.3	1218.8	3888.7	1176	16697	14	111	14	5.3	1861	1191	1191	1
10465	10465 (2019-10-20)60sec.agd	60	0	0		10/23/2019	Wednesday	3	1	1	1	15	51264	502	413	69	0	51.02%	41.97%	7.01%	0.00%	69	7.01%	3.8	461533	637763	452837	469	648.1	460.2	4286	3603	2713	469	648.1	460.2	908193.6	976.2	5465.1	923	15256	15.5	137	15.5	9.2	907	984	984	1
10465	10465 (2019-10-20)60sec.agd	60	0	0		10/24/2019	Thursday	4	0	0	0	0	0	421	372	46	0	50.18%	44.34%	5.48%	0.00%	46	5.48%	2.9	362877	443971	412740	432.5	529.2	491.9	4343	3513	2835	432.5	529.2	491.9	706501.4	903.2	5276.7	842.1	11030	13.1	144	13.1	4.1	449	839	839	1
10465	10465 (2019-10-20)60sec.agd	60	0	0		10/25/2019	Friday	5	0	0	0	0	0	389	617	115	0	34.70%	55.04%	10.26%	0.00%	115	10.26%	6.1	762580	640548	916297	680.3	571.4	817.4	4725	2148	3403	680.3	571.4	817.4	1353303.4	1272.1	5565.2	1207.2	16405	14.6	117	14.6	2.1	711	1121	1121	1
10465	10465 (2019-10-20)60sec.agd	60	0	0		10/26/2019	Saturday	6	0	0	0	0	0	578	403	13	0	58.15%	40.54%	1.31%	0.00%	13	1.31%	0.7	264924	457664	287268	266.5	460.4	289	3305	4129	2365	266.5	460.4	289	601800.6	640.5	4485.5	605.4	9140	9.2	119	9.2	42.9	2463	994	994	1
10791	10791 (2019-08-04)60sec.agd	60	0	0		8/5/2019	Monday	1	0	0	0	0	0	367	267	16	0	56.46%	41.08%	2.46%	0.00%	16	2.46%	1.3	180140	291001	182377	277.1	447.7	280.6	4999	6171	2833	277.1	447.7	280.6	387805.8	657.6	6789.7	596.6	6500	10	125	10	6.7	340	650	650	1
10791	10791 (2019-08-04)60sec.agd	60	0	0		8/6/2019	Tuesday	2	0	0	0	0	0	456	318	32	0	56.58%	39.45%	3.97%	0.00%	32	3.97%	2.1	294379	265948	323301	365.2	330	401.1	4677	3058	7176	365.2	330	401.1	511772.3	735.5	8425.2	635	10119	12.6	123	12.6	27.8	2207	806	806	1
10791	10791 (2019-08-04)60sec.agd	60	0	0		8/7/2019	Wednesday	3	0	0	0	0	0	477	200	16	0	68.83%	28.86%	2.31%	0.00%	16	2.31%	1.1	139687	236778	136811	201.6	341.7	197.4	3710	3385	1529	201.6	341.7	197.4	307072.5	473.1	5127.7	443.1	4786	6.9	116	6.9	3.2	541	693	693	1
10791	10791 (2019-08-04)60sec.agd	60	0	0		8/8/2019	Thursday	4	2	2	2	21	60578	654	204	24	0	74.15%	23.13%	2.72%	0.00%	24	2.72%	1.5	164620	199117	346591	186.6	225.8	393	3321	1720	2823	186.6	225.8	393	432287.7	537.1	4146.1	490.1	5968	6.8	115	6.8	13.8	687	882	882	1
10791	10791 (2019-08-04)60sec.agd	60	0	0		8/10/2019	Saturday	6	0	0	0	0	0	443	189	1	0	69.98%	29.86%	0.16%	0.00%	1	0.16%	0.1	90183	165731	86080	142.5	261.8	136	2224	2335	3519	142.5	261.8	136	207387.3	360.9	4496.1	327.6	2826	4.5	90	4.5	20.5	1223	633	633	1
10200	10200 (2019-03-24)60sec.agd	60	0	0		3/24/2019	Sunday	7	0	0	0	0	0	379	357	16	0	50.40%	47.47%	2.13%	0.00%	16	2.13%	1.2	240902	369381	501501	320.3	491.2	666.9	3733	3162	3896	320.3	491.2	666.9	667816.9	950.7	5444.4	888.1	7321	9.7	120	9.7	3	200	752	752	1
10200	10200 (2019-03-24)60sec.agd	60	0	0		3/25/2019	Monday	1	1	1	1	12	37882	392	379	35	0	48.64%	47.02%	4.34%	0.00%	35	4.34%	2.3	314828	390507	389394	390.6	484.5	483.1	4208	3231	2954	390.6	484.5	483.1	635011.9	859.6	4875.4	787.9	8990	11.2	128	11.2	31.9	2180	806	806	1
10200	10200 (2019-03-24)60sec.agd	60	0	0		3/26/2019	Tuesday	2	1	1	1	11	42491	397	302	50	0	53.00%	40.32%	6.68%	0.00%	50	6.68%	3.6	336901	307824	306371	449.8	411	409	4777	4368	2904	449.8	411	409	549655.4	782.2	5914.4	733.9	10629	14.2	142	14.2	7.1	1531	749	749	1
10200	10200 (2019-03-24)60sec.agd	60	0	0		3/27/2019	Wednesday	3	1	1	1	11	31494	387	342	40	0	50.33%	44.47%	5.20%	0.00%	40	5.20%	3.1	302851	630890	424605	393.8	820.4	552.2	4503	3488	2334	393.8	820.4	552.2	818553.8	1152.3	4682.2	1064.4	9238	12	129	12	1.5	313	769	769	1
10200	10200 (2019-03-24)60sec.agd	60	0	0		3/28/2019	Thursday	4	0	0	0	0	0	508	420	27	0	53.19%	43.98%	2.83%	0.00%	27	2.83%	1.6	314249	613432	588374	329.1	642.3	616.1	3771	3909	3543	329.1	642.3	616.1	906220.3	1000.9	5087.9	948.9	9353	9.8	115	9.8	11.2	1248	955	955	1
10460	10460 (2019-10-20)60sec.agd	60	0	0		10/20/2019	Sunday	7	0	0	0	0	0	476	193	4	0	70.73%	28.68%	0.59%	0.00%	4	0.59%	0.3	96353	212108	257219	143.2	315.2	382.2	3550	3716	5201	143.2	315.2	382.2	347037.9	544.8	7311.7	515.7	3483	5.2	113	5.2	3	370	673	673	1
10460	10460 (2019-10-20)60sec.agd	60	0	0		10/21/2019	Monday	1	0	0	0	0	0	677	252	3	0	72.64%	27.04%	0.32%	0.00%	3	0.32%	0.2	119484	236228	354929	128.2	253.5	380.8	2192	2440	2899	128.2	253.5	380.8	442780.6	495.5	4262.2	475.1	3823	4.1	107	4.1	4.8	337	932	932	1
10460	10460 (2019-10-20)60sec.agd	60	0	0		10/22/2019	Tuesday	2	0	0	0	0	0	495	217	6	0	68.94%	30.22%	0.84%	0.00%	6	0.84%	0.5	129692	191174	293727	180.6	266.3	409.1	2905	2610	3185	180.6	266.3	409.1	373688.5	545.1	4558.1	520.5	3765	5.2	104	5.2	13.8	1755	718	718	1
10460	10460 (2019-10-20)60sec.agd	60	0	0		10/23/2019	Wednesday	3	0	0	0	0	0	652	205	0	0	76.08%	23.92%	0.00%	0.00%	0	0.00%	0	98940	190401	247397	115.4	222.2	288.7	1851	2011	3003	115.4	222.2	288.7	327485.8	399.1	3895.8	382.1	3438	4	83	4	9.3	888	857	857	1
10460	10460 (2019-10-20)60sec.agd	60	0	0		10/24/2019	Thursday	4	0	0	0	0	0	743	223	9	0	76.21%	22.87%	0.92%	0.00%	9	0.92%	0.5	128542	230420	287984	131.8	236.3	295.4	2936	2366	2950	131.8	236.3	295.4	390578	418.2	3902.8	400.6	5052	5.2	126	5.2	9.8	1263	975	975	1
10459	10459 (2019-10-20)60sec.agd	60	0	0		10/21/2019	Monday	1	0	0	0	0	0	440	346	0	0	55.98%	44.02%	0.00%	0.00%	0	0.00%	0	151822	378620	445206	193.2	481.7	566.4	1590	2413	2788	193.2	481.7	566.4	603830.6	805.0	3571.6	768.2	6698	8.5	63	8.5	26.3	2187	786	786	1
10459	10459 (2019-10-20)60sec.agd	60	0	0		10/22/2019	Tuesday	2	0	0	0	0	0	549	316	26	0	61.62%	35.47%	2.92%	0.00%	26	2.92%	1.6	229746	387873	365079	257.9	435.3	409.7	4296	3042	3020	257.9	435.3	409.7	580096	709.8	5221	651.1	8894	10	122	10	22.2	999	891	891	1
10459	10459 (2019-10-20)60sec.agd	60	0	0		10/23/2019	Wednesday	3	0	0	0	0	0	388	504	0	0	43.50%	56.50%	0.00%	0.00%	0	0.00%	0	190387	429742	638180	213.4	481.8	715.4	1731	2154	4361	213.4	481.8	715.4	792590.1	914.8	4725.3	888.6	8373	9.4	61	9.4	2.6	135	892	892	1
10459	10459 (2019-10-20)60sec.agd	60	0	0		10/24/2019	Thursday	4	0	0	0	0	0	354	406	5	0	46.27%	53.07%	0.65%	0.00%	5	0.65%	0.3	153177	404676	496055	200.2	529	648.4	2542	2910	2924	200.2	529	648.4	658252.6	893.5	4129.7	860.5	7215	9.4	110	9.4	6.8	607	765	765	1
10459	10459 (2019-10-20)60sec.agd	60	0	0		10/25/2019	Friday	5	0	0	0	0	0	313	294	2	0	51.40%	48.28%	0.33%	0.00%	2	0.33%	0.2	122505	306636	410689	201.2	503.5	674.4	3785	2822	2698	201.2	503.5	674.4	526971.1	899.1	4743.5	865.3	5337	8.8	117	8.8	0	0	609	609	1
10821	10821 (2019-03-17)60sec.agd	60	0	0		3/17/2019	Sunday	7	0	0	0	0	0	534	176	38	0	71.39%	23.53%	5.08%	0.00%	38	5.08%	2.9	253780	213159	246236	339.3	285	329.2	5823	4585	5024	339.3	285	329.2	412884	569.0	8320.6	552	4938	6.6	114	6.6	18	3485	748	748	1
10821	10821 (2019-03-17)60sec.agd	60	0	0		3/18/2019	Monday	1	0	0	0	0	0	710	214	32	0	74.27%	22.38%	3.35%	0.00%	32	3.35%	1.8	271962	209301	298971	284.5	218.9	312.7	5296	4883	3165	284.5	218.9	312.7	455141.6	506.2	6022.6	476.1	7137	7.5	116	7.5	0	26	956	956	1
10821	10821 (2019-03-17)60sec.agd	60	0	0		3/19/2019	Tuesday	2	0	0	0	0	0	804	235	0	0	77.38%	22.62%	0.00%	0.00%	0	0.00%	0	172064	258978	306188	165.6	249.3	294.7	1993	5692	4416	165.6	249.3	294.7	436379.1	441.4	6939.9	420	5916	5.7	108	5.7	0	0	1039	1039	1
10821	10821 (2019-03-17)60sec.agd	60	0	0		3/20/2019	Wednesday	3	0	0	0	0	0	551	293	0	0	65.28%	34.72%	0.00%	0.00%	0	0.00%	0	234308	401083	450661	277.6	475.2	534	1805	5766	3591	277.6	475.2	534	647196.4	802.5	6535.7	766.8	8344	9.9	104	9.9	0	0	844	844	1
10821	10821 (2019-03-17)60sec.agd	60	0	0		3/21/2019	Thursday	4	0	0	0	0	0	399	243	3	0	61.86%	37.67%	0.47%	0.00%	3	0.47%	0.3	167632	252013	334568	259.9	390.7	518.7	2655	5570	3816	259.9	390.7	518.7	451161.6	733.7	6195.2	699.5	4888	7.6	78	7.6	0.5	204	645	645	1
10810	10810 (2019-03-24)60sec.agd	60	0	0		3/25/2019	Monday	1	0	0	0	0	0	530	230	49	0	65.51%	28.43%	6.06%	0.00%	49	6.06%	3.3	305975	219824	347762	378.2	271.7	429.9	5364	3256	4699	378.2	271.7	429.9	512719.9	665.6	7839.3	633.8	8484	10.5	130	10.5	7.6	533	809	809	1
10810	10810 (2019-03-24)60sec.agd	60	0	0		3/26/2019	Tuesday	2	4	4	4	65	190252	367	267	132	1	47.85%	34.81%	17.21%	0.13%	133	17.34%	9.5	603263	524048	563637	786.5	683.2	734.9	6531	2999	3585	786.5	683.2	734.9	977874.8	1363.6	7261.4	1274.9	21236	27.7	143	27.7	10.8	536	767	767	1
10810	10810 (2019-03-24)60sec.agd	60	0	0		3/27/2019	Wednesday	3	0	0	0	0	0	407	192	51	0	62.62%	29.54%	7.85%	0.00%	51	7.85%	3.9	297607	271997	310595	457.9	418.5	477.8	4392	2401	2776	457.9	418.5	477.8	508941.6	834.3	5263.4	783	9044	13.9	118	13.9	2.9	345	650	650	1
10810	10810 (2019-03-24)60sec.agd	60	0	0		3/29/2019	Friday	5	0	0	0	0	0	431	245	30	0	61.05%	34.70%	4.25%	0.00%	30	4.25%	2.3	250282	252624	307511	354.5	357.8	435.6	4715	2508	3038	354.5	357.8	435.6	470130.8	698.3	5777.1	665.9	7276	10.3	132	10.3	52.7	690	706	706	1
10810	10810 (2019-03-24)60sec.agd	60	0	0		3/30/2019	Saturday	6	1	1	1	10	25242	456	208	85	0	60.88%	27.77%	11.35%	0.00%	85	11.35%	6.5	405021	281813	449357	540.7	376.3	599.9	3764	2381	3937	540.7	376.3	599.9	667369.7	916.8	5944.5	891	11227	15	110	15	1.1	341	749	749	1
10236	10236 (2019-08-25)60sec.agd	60	0	0		8/26/2019	Monday	1	0	0	0	0	0	355	438	49	0	42.16%	52.02%	5.82%	0.00%	49	5.82%	3.3	429470	390506	634909	510.1	463.8	754	3391	3598	4415	510.1	463.8	754	860260.9	1049.2	5707.6	1021.7	9103	10.8	77	10.8	9.9	583	842	842	1
10236	10236 (2019-08-25)60sec.agd	60	0	0		8/27/2019	Tuesday	2	0	0	0	0	0	265	357	47	0	39.61%	53.36%	7.03%	0.00%	47	7.03%	3.9	426107	381303	579819	636.9	570	866.7	4389	3087	3914	636.9	570	866.7	814339.7	1246.7	6641.7	1217.2	7507	11.2	64	11.2	0	0	669	669	1
10236	10236 (2019-08-25)60sec.agd	60	0	0		8/28/2019	Wednesday	3	4	4	4	41	123022	296	453	153	0	32.82%	50.22%	16.96%	0.00%	153	16.96%	9.6	867917	533104	904070	962.2	591	1002.3	4747	3138	5644	962.2	591	1002.3	1361918.6	1541.2	7657.4	1509.9	13176	14.6	103	14.6	0	0	902	902	1
10236	10236 (2019-08-25)60sec.agd	60	0	0		8/29/2019	Thursday	4	0	0	0	0	0	361	437	73	0	41.45%	50.17%	8.38%	0.00%	73	8.38%	4.9	543985	345440	746222	624.6	396.6	856.7	4237	2935	5858	624.6	396.6	856.7	985949.2	1164.1	6954.6	1132	9762	11.2	84	11.2	0	0	871	871	1
10236	10236 (2019-08-25)60sec.agd	60	0	0		8/30/2019	Friday	5	0	0	0	0	0	192	383	42	0	31.12%	62.07%	6.81%	0.00%	42	6.81%	3.8	439848	300342	551097	712.9	486.8	893.2	4042	3674	4886	712.9	486.8	893.2	766406.9	1285.9	5948.5	1242.2	8751	14.2	61	14.2	5.7	1607	617	617	1
10248	10248 (2019-06-02)60sec.agd	60	0	0		6/4/2019	Tuesday	2	1	1	1	13	37147	578	391	55	0	56.45%	38.18%	5.37%	0.00%	55	5.37%	3.1	420193	343478	562009	410.3	335.4	548.8	4486	3792	5096	410.3	335.4	548.8	781276.8	805.8	6475	763	7412	7.2	63	7.2	4.5	329	1024	1024	1
10248	10248 (2019-06-02)60sec.agd	60	0	0		6/5/2019	Wednesday	3	0	0	0	0	0	561	301	15	0	63.97%	34.32%	1.71%	0.00%	15	1.71%	0.9	245057	217839	244213	279.4	248.4	278.5	3404	3448	2947	279.4	248.4	278.5	408835.9	514.0	5013.8	466.2	6001	6.8	90	6.8	9.4	619	877	877	1
10248	10248 (2019-06-02)60sec.agd	60	0	0		6/6/2019	Thursday	4	1	1	1	12	26530	680	265	28	0	69.89%	27.24%	2.88%	0.00%	28	2.88%	1.6	240817	233283	282236	247.5	239.8	290.1	2768	3069	2571	247.5	239.8	290.1	438259	487.8	4359.2	450.4	5657	5.8	110	5.8	0	0	973	973	1
10248	10248 (2019-06-02)60sec.agd	60	0	0		6/7/2019	Friday	5	0	0	0	0	0	623	361	11	0	62.61%	36.28%	1.11%	0.00%	11	1.11%	0.6	292937	328404	400416	294.4	330.1	402.4	2915	4033	3233	294.4	330.1	402.4	594974.2	632.3	5231.9	598	8463	8.5	134	8.5	0	0	995	995	1
10248	10248 (2019-06-02)60sec.agd	60	0	0		6/8/2019	Saturday	6	0	0	0	0	0	794	222	15	0	77.01%	21.53%	1.45%	0.00%	15	1.45%	0.8	165859	153540	189888	160.9	148.9	184.2	4154	3487	2573	160.9	148.9	184.2	295196.9	314.3	5736.6	286.3	3523	3.4	108	3.4	6.6	176	1031	1031	1
10259	10259 (2019-06-16)60sec.agd	60	0	0		6/17/2019	Monday	1	0	0	0	0	0	492	133	0	0	78.72%	21.28%	0.00%	0.00%	0	0.00%	0	54959	72455	156363	87.9	115.9	250.2	1670	1400	2192	87.9	115.9	250.2	180885.6	302.0	2924.1	289.4	1079	1.7	32	1.7	1.7	695	625	625	1
10259	10259 (2019-06-16)60sec.agd	60	0	0		6/18/2019	Tuesday	2	0	0	0	0	0	622	221	1	0	73.70%	26.18%	0.12%	0.00%	1	0.12%	0.1	77037	143739	227401	91.3	170.3	269.4	3215	1474	2926	91.3	170.3	269.4	279833.5	345.4	4590.2	331.6	2355	2.8	66	2.8	1.6	194	844	844	1
10259	10259 (2019-06-16)60sec.agd	60	0	0		6/26/2019	Wednesday	3	0	0	0	0	0	466	146	4	0	75.65%	23.70%	0.65%	0.00%	4	0.65%	0.3	72954	126696	127816	118.4	205.7	207.5	2284	1748	2145	118.4	205.7	207.5	194193.4	335.8	3062.8	315.2	2960	4.8	128	4.8	0.7	65	616	616	1
10259	10259 (2019-06-16)60sec.agd	60	0	0		6/28/2019	Friday	5	0	0	0	0	0	466	358	4	0	56.28%	43.24%	0.48%	0.00%	4	0.48%	0.3	203508	206861	311072	245.8	249.8	375.7	2916	2508	3410	245.8	249.8	375.7	425408.9	550.9	5140.2	513.8	6483	7.8	110	7.8	13.5	387	828	828	1
10259	10259 (2019-06-16)60sec.agd	60	0	0		7/5/2019	Friday	5	0	0	0	0	0	619	178	1	0	77.57%	22.31%	0.13%	0.00%	1	0.13%	0.1	61518	158923	170771	77.1	199.2	214	2351	2080	2667	77.1	199.2	214	241254.5	314.6	4101.5	302.3	1379	1.7	38	1.7	1.5	558	798	798	1
10548	10548 (2019-05-12)60sec.agd	60	0	0		5/14/2019	Tuesday	2	0	0	0	0	0	698	201	0	0	77.64%	22.36%	0.00%	0.00%	0	0.00%	0	99915	231153	109244	111.1	257.1	121.5	1867	3004	2404	111.1	257.1	121.5	274497.7	321.6	4263.7	305.3	5513	6.1	117	6.1	28.5	3598	899	899	1
10548	10548 (2019-05-12)60sec.agd	60	0	0		5/15/2019	Wednesday	3	0	0	0	0	0	548	131	0	0	80.71%	19.29%	0.00%	0.00%	0	0.00%	0	38836	178307	60875	57.2	262.6	89.7	1807	1969	2505	57.2	262.6	89.7	192373	291.8	3436.2	283.3	1184	1.7	25	1.7	0	0	679	679	1
10548	10548 (2019-05-12)60sec.agd	60	0	0		5/16/2019	Thursday	4	0	0	0	0	0	608	117	1	0	83.75%	16.12%	0.14%	0.00%	1	0.14%	0.1	43025	151900	71013	59.3	209.2	97.8	2153	2313	1877	59.3	209.2	97.8	173111.5	254.3	3008.6	238.4	1187	1.6	27	1.6	0	0	726	726	1
10548	10548 (2019-05-12)60sec.agd	60	0	0		5/17/2019	Friday	5	0	0	0	0	0	556	163	0	0	77.33%	22.67%	0.00%	0.00%	0	0.00%	0	52715	173050	86439	73.3	240.7	120.2	1350	2837	1483	73.3	240.7	120.2	200491.6	289.4	2899.6	278.8	1988	2.8	62	2.8	47.3	2343	719	719	1
10548	10548 (2019-05-12)60sec.agd	60	0	0		5/18/2019	Saturday	6	0	0	0	0	0	569	84	1	0	87.00%	12.84%	0.15%	0.00%	1	0.15%	0.1	32593	101382	37786	49.8	155	57.8	2340	2224	2175	49.8	155	57.8	112997.3	184.7	3892.6	172.8	851	1.3	52	1.3	1.6	196	654	654	1
10263	10263 (2019-06-23)60sec.agd	60	0	0		6/24/2019	Monday	1	0	0	0	0	0	441	314	40	0	55.47%	39.50%	5.03%	0.00%	40	5.03%	2.9	289676	346333	587135	364.4	435.6	738.5	3748	2982	3059	364.4	435.6	738.5	740666.1	979.5	5096.8	931.7	8259	10.4	113	10.4	0.8	208	795	795	1
10263	10263 (2019-06-23)60sec.agd	60	0	0		6/25/2019	Tuesday	2	0	0	0	0	0	364	395	52	0	44.88%	48.71%	6.41%	0.00%	52	6.41%	3.5	365395	346837	516140	450.5	427.7	636.4	4612	3317	3379	450.5	427.7	636.4	721255.8	949.2	6208.1	889.3	9402	11.6	127	11.6	2.9	490	811	811	1
10263	10263 (2019-06-23)60sec.agd	60	0	0		6/27/2019	Thursday	4	0	0	0	0	0	526	484	37	0	50.24%	46.23%	3.53%	0.00%	37	3.53%	1.9	362806	449713	717924	346.5	429.5	685.7	3475	2720	3199	346.5	429.5	685.7	921566.5	915.8	5004	880.2	9736	9.3	104	9.3	10.8	1893	1047	1047	1
10263	10263 (2019-06-23)60sec.agd	60	0	0		6/28/2019	Friday	5	0	0	0	0	0	383	365	44	0	48.36%	46.09%	5.56%	0.00%	44	5.56%	3.1	326676	336012	504179	412.5	424.3	636.6	4240	3026	3779	412.5	424.3	636.6	688344.2	915.9	5745.9	869.1	9158	11.6	115	11.6	2.1	287	792	792	1
10263	10263 (2019-06-23)60sec.agd	60	0	0		6/29/2019	Saturday	6	0	0	0	0	0	342	291	6	0	53.52%	45.54%	0.94%	0.00%	6	0.94%	0.5	175384	277865	418331	274.5	434.8	654.7	3216	2895	3307	274.5	434.8	654.7	531948.6	861.8	5367.9	832.5	6438	10.1	107	10.1	18.8	1667	639	639	1
10251	10251 (2019-06-09)60sec.agd	60	0	0		6/3/2019	Monday	1	0	0	0	0	0	725	75	1	0	90.51%	9.36%	0.12%	0.00%	1	0.12%	0.1	35764	56528	97681	44.6	70.6	121.9	2168	1851	2386	44.6	70.6	121.9	118389.4	159.3	3573.2	147.8	958	1.2	69	1.2	0.4	155	801	801	1
10251	10251 (2019-06-09)60sec.agd	60	0	0		6/9/2019	Sunday	7	0	0	0	0	0	735	150	3	0	82.77%	16.89%	0.34%	0.00%	3	0.34%	0.2	83962	166190	213394	94.6	187.2	240.3	4509	3548	3347	94.6	187.2	240.3	283206.2	341.4	6642.4	318.9	2358	2.7	88	2.7	15.2	592	888	888	1
10251	10251 (2019-06-09)60sec.agd	60	0	0		6/11/2019	Tuesday	2	0	0	0	0	0	544	117	3	0	81.93%	17.62%	0.45%	0.00%	3	0.45%	0.2	52698	174344	105731	79.4	262.6	159.2	5618	4928	5965	79.4	262.6	159.2	210599	355.2	9561.8	317.2	825	1.2	26	1.2	3.9	192	664	664	1
10251	10251 (2019-06-09)60sec.agd	60	0	0		6/12/2019	Wednesday	3	0	0	0	0	0	651	121	2	0	84.11%	15.63%	0.26%	0.00%	2	0.26%	0.1	52536	195529	117613	67.9	252.6	152	2965	2891	3410	67.9	252.6	152	234146.2	341.9	5101.7	302.5	1205	1.6	39	1.6	8.4	1004	774	774	1
10251	10251 (2019-06-09)60sec.agd	60	0	0		6/14/2019	Friday	5	0	0	0	0	0	529	104	0	0	83.57%	16.43%	0.00%	0.00%	0	0.00%	0	33313	144935	94044	52.6	229	148.6	1659	2325	2649	52.6	229	148.6	175955.1	302.7	3512.2	278	1015	1.6	53	1.6	7.7	686	633	633	1
10224	10224 (2019-06-09)60sec.agd	60	0	0		6/10/2019	Monday	1	0	0	0	0	0	361	413	3	0	46.46%	53.15%	0.39%	0.00%	3	0.39%	0.2	206350	338232	396830	265.6	435.3	510.7	2489	3065	2531	265.6	435.3	510.7	560763.1	749.2	4116.1	721.7	7089	9.1	90	9.1	11.2	1156	777	777	1
10224	10224 (2019-06-09)60sec.agd	60	0	0		6/11/2019	Tuesday	2	0	0	0	0	0	275	474	2	0	36.62%	63.12%	0.27%	0.00%	2	0.27%	0.2	221547	328568	440431	295	437.5	586.5	2745	2727	3827	295	437.5	586.5	592469	818.9	5386.5	788.9	6941	9.2	80	9.2	10.7	524	751	751	1
10224	10224 (2019-06-09)60sec.agd	60	0	0		6/12/2019	Wednesday	3	0	0	0	0	0	537	294	2	0	64.47%	35.29%	0.24%	0.00%	2	0.24%	0.1	174530	239111	312880	209.5	287	375.6	2286	1885	2346	209.5	287	375.6	430730.4	543.1	2795.2	517.1	7585	9.1	90	9.1	23.1	774	833	833	1
10224	10224 (2019-06-09)60sec.agd	60	0	0		6/13/2019	Thursday	4	0	0	0	0	0	440	379	2	0	53.59%	46.16%	0.24%	0.00%	2	0.24%	0.1	214544	340327	428330	261.3	414.5	521.7	2186	2342	2740	261.3	414.5	521.7	587637.8	739.6	4069.9	715.8	8116	9.9	76	9.9	28.5	618	821	821	1
10224	10224 (2019-06-09)60sec.agd	60	0	0		6/14/2019	Friday	5	0	0	0	0	0	564	208	6	0	72.49%	26.74%	0.77%	0.00%	6	0.77%	0.4	145542	221054	150971	187.1	284.1	194.1	2446	2855	2515	187.1	284.1	194.1	304695.9	415.7	4523.2	391.6	7145	9.2	105	9.2	53.8	1165	778	778	1
10291	10291 (2019-07-14)60sec.agd	60	0	0		7/15/2019	Monday	1	0	0	0	0	0	607	475	16	0	55.28%	43.26%	1.46%	0.00%	16	1.46%	0.8	268041	624006	486487	244.1	568.3	443.1	4495	3603	4217	244.1	568.3	443.1	835403.5	805.2	7139.3	760.8	7924	7.2	100	7.2	4.1	311	1098	1098	1
10291	10291 (2019-07-14)60sec.agd	60	0	0		7/16/2019	Tuesday	2	0	0	0	0	0	521	512	16	0	49.67%	48.81%	1.53%	0.00%	16	1.53%	0.9	279403	584451	477283	266.4	557.2	455	3483	3499	4517	266.4	557.2	455	804641.6	840.4	5146.6	767.1	8354	8	127	8	4.6	1289	1049	1049	1
10291	10291 (2019-07-14)60sec.agd	60	0	0		7/18/2019	Thursday	4	0	0	0	0	0	615	435	2	0	58.46%	41.35%	0.19%	0.00%	2	0.19%	0.1	186995	579012	319023	177.8	550.4	303.3	2497	3491	1739	177.8	550.4	303.3	687020.9	687.0	4357.6	653.1	6606	6.3	95	6.3	2.9	892	1052	1052	1
10291	10291 (2019-07-14)60sec.agd	60	0	0		7/19/2019	Friday	5	0	0	0	0	0	548	70	1	0	88.53%	11.31%	0.16%	0.00%	1	0.16%	0.1	40715	71299	89096	65.8	115.2	143.9	2954	2413	2804	65.8	115.2	143.9	121158.4	226.9	4734	195.7	992	1.6	84	1.6	0	0	619	619	1
10291	10291 (2019-07-14)60sec.agd	60	0	0		7/20/2019	Saturday	6	0	0	0	0	0	730	402	9	0	63.98%	35.23%	0.79%	0.00%	9	0.79%	0.4	228829	596146	283054	200.6	522.5	248.1	3813	3491	3607	200.6	522.5	248.1	698478.6	659.4	5615.9	612.2	7130	6.2	113	6.2	6.6	1184	1141	1141	1
10849	10849 (2019-03-10)60sec.agd	60	0	0		3/11/2019	Monday	1	0	0	0	0	0	325	404	6	0	44.22%	54.97%	0.82%	0.00%	6	0.82%	0.5	228475	349652	295946	310.9	475.7	402.6	3394	1988	3467	310.9	475.7	402.6	511899.8	729.6	4327.9	696.5	8097	11	105	11	0	28	735	735	1
10849	10849 (2019-03-10)60sec.agd	60	0	0		3/12/2019	Tuesday	2	0	0	0	0	0	357	369	1	0	49.11%	50.76%	0.14%	0.00%	1	0.14%	0.1	190617	361869	231573	262.2	497.8	318.5	2451	2232	1913	262.2	497.8	318.5	470010.7	659.7	3216.8	646.5	6668	9.2	124	9.2	0.3	81	727	727	1
10849	10849 (2019-03-10)60sec.agd	60	0	0		3/13/2019	Wednesday	3	0	0	0	0	0	312	419	3	0	42.51%	57.08%	0.41%	0.00%	3	0.41%	0.2	228649	404045	280594	311.5	550.5	382.3	2694	2355	2520	311.5	550.5	382.3	542462.6	761.6	3307.2	739	8886	12.1	132	12.1	0	0	734	734	1
10849	10849 (2019-03-10)60sec.agd	60	0	0		3/14/2019	Thursday	4	0	0	0	0	0	328	420	4	0	43.62%	55.85%	0.53%	0.00%	4	0.53%	0.3	209747	377747	331137	278.9	502.3	440.3	2627	2566	3318	278.9	502.3	440.3	544369.6	747.5	4282.1	723.9	7195	9.6	116	9.6	0	0	752	752	1
10849	10849 (2019-03-10)60sec.agd	60	0	0		3/15/2019	Friday	5	0	0	0	0	0	306	344	2	0	46.93%	52.76%	0.31%	0.00%	2	0.31%	0.2	186679	308790	224387	286.3	473.6	344.2	2457	2460	1612	286.3	473.6	344.2	424911.6	666.5	3231.5	651.7	6511	10	117	10	1.8	177	652	652	1
10294	10294 (2019-07-28)60sec.agd	60	0	0		7/29/2019	Monday	1	2	2	2	39	100746	509	346	49	0	56.31%	38.27%	5.42%	0.00%	49	5.42%	3.1	309538	442335	774775	342.4	489.3	857.1	3450	3337	4286	342.4	489.3	857.1	944325.3	1101.7	5012.7	1044.6	9675	10.7	119	10.7	10.4	503	904	904	1
10294	10294 (2019-07-28)60sec.agd	60	0	0		7/30/2019	Tuesday	2	0	0	0	0	0	677	228	13	0	73.75%	24.84%	1.42%	0.00%	13	1.42%	0.8	146348	240448	408650	159.4	261.9	445.2	3100	2825	2698	159.4	261.9	445.2	496213.5	572.1	4317.7	540.5	5009	5.5	123	5.5	0.1	44	918	918	1
10294	10294 (2019-07-28)60sec.agd	60	0	0		8/1/2019	Thursday	4	0	0	0	0	0	450	230	41	0	62.41%	31.90%	5.69%	0.00%	41	5.69%	3.2	210053	264706	353906	291.3	367.1	490.9	3239	3409	2790	291.3	367.1	490.9	489327.1	740.6	4716.1	678.7	7788	10.8	123	10.8	1.2	187	721	721	1
10294	10294 (2019-07-28)60sec.agd	60	0	0		8/2/2019	Friday	5	0	0	0	0	0	444	339	25	0	54.95%	41.96%	3.09%	0.00%	25	3.09%	1.5	260059	279086	666093	321.9	345.4	824.4	3452	2970	3847	321.9	345.4	824.4	767593.4	986.6	5012.4	950	7065	8.7	126	8.7	1.4	164	808	808	1
10294	10294 (2019-07-28)60sec.agd	60	0	0		8/4/2019	Sunday	7	0	0	0	0	0	426	278	18	0	59.00%	38.50%	2.49%	0.00%	18	2.49%	1.3	223006	335601	331456	308.9	464.8	459.1	3005	2803	3028	308.9	464.8	459.1	521749.7	794.7	4301.6	722.6	4720	6.5	117	6.5	4.1	826	722	722	1
10798	10798 (2019-09-29)60sec.agd	60	0	0		9/30/2019	Monday	1	0	0	0	0	0	596	298	17	0	65.42%	32.71%	1.87%	0.00%	17	1.87%	1.1	193923	236820	298849	212.9	260	328	3889	2588	4175	212.9	260	328	427785.7	495.4	5616	469.6	4969	5.5	100	5.5	1.8	224	911	911	1
10798	10798 (2019-09-29)60sec.agd	60	0	0		10/1/2019	Tuesday	2	1	1	1	26	96525	497	258	55	0	61.36%	31.85%	6.79%	0.00%	55	6.79%	3.9	344295	327119	503814	425.1	403.9	622	5050	4160	7520	425.1	403.9	622	692368.7	893.1	8859.5	854.8	8020	9.9	113	9.9	69.4	3844	810	810	1
10798	10798 (2019-09-29)60sec.agd	60	0	0		10/16/2019	Wednesday	3	0	0	0	0	0	570	55	0	0	91.20%	8.80%	0.00%	0.00%	0	0.00%	0	14265	6483	12166	22.8	10.4	19.5	476	327	397	22.8	10.4	19.5	19837.6	37.4	599.1	31.7	402	0.6	10	0.6	0	0	625	625	1
10798	10798 (2019-09-29)60sec.agd	60	0	0		10/26/2019	Saturday	6	0	0	0	0	0	686	51	0	0	93.08%	6.92%	0.00%	0.00%	0	0.00%	0	13710	6891	10161	18.6	9.4	13.8	369	403	309	18.6	9.4	13.8	18403.7	27.5	556.8	25	433	0.6	14	0.6	0	0	737	737	1
10798	10798 (2019-09-29)60sec.agd	60	0	0		11/22/2019	Friday	5	0	0	0	0	0	592	22	0	0	96.42%	3.58%	0.00%	0.00%	0	0.00%	0	8457	15015	16487	13.8	24.5	26.9	332	556	649	13.8	24.5	26.9	23849.4	47.6	659.5	38.8	318	0.5	15	0.5	0	0	614	614	1
10280	10280 (2019-08-25)60sec.agd	60	0	0		8/26/2019	Monday	1	1	1	1	10	48444	466	340	24	0	56.14%	40.96%	2.89%	0.00%	24	2.89%	1.5	281862	420938	417932	339.6	507.2	503.5	5696	3777	4585	339.6	507.2	503.5	656736	844.1	6361.5	791.2	9810	11.8	137	11.8	0	20	830	830	1
10280	10280 (2019-08-25)60sec.agd	60	0	0		8/27/2019	Tuesday	2	3	3	3	53	178503	551	333	67	0	57.94%	35.02%	7.05%	0.00%	67	7.05%	3.9	411858	470018	494637	433.1	494.2	520.1	5327	2242	3136	433.1	494.2	520.1	797000.4	912.2	6169.6	838.1	13941	14.7	134	14.7	0	0	951	951	1
10280	10280 (2019-08-25)60sec.agd	60	0	0		8/28/2019	Wednesday	3	0	0	0	0	0	505	400	27	0	54.18%	42.92%	2.90%	0.00%	27	2.90%	1.7	295277	480847	491175	316.8	515.9	527	5771	2362	2393	316.8	515.9	527	748101.1	863.4	6193.8	802.7	10523	11.3	139	11.3	0	0	932	932	1
10280	10280 (2019-08-25)60sec.agd	60	0	0		8/29/2019	Thursday	4	0	0	0	0	0	398	457	22	0	45.38%	52.11%	2.51%	0.00%	22	2.51%	1.5	334981	540960	566032	382	616.8	645.4	4776	3274	3109	382	616.8	645.4	851611.5	1019.0	5242.3	971.1	11493	13.1	138	13.1	7.1	601	877	877	1
10280	10280 (2019-08-25)60sec.agd	60	0	0		8/30/2019	Friday	5	2	2	2	22	82220	601	389	54	0	57.57%	37.26%	5.17%	0.00%	54	5.17%	3	419937	575304	499217	402.2	551.1	478.2	5697	3416	3703	402.2	551.1	478.2	869792.7	904.4	6286.9	833.1	13452	12.9	151	12.9	0	0	1044	1044	1
10290	10290 (2019-08-04)60sec.agd	60	0	0		7/29/2019	Monday	1	2	2	2	67	203520	459	311	70	0	54.64%	37.02%	8.33%	0.00%	70	8.33%	4.7	367857	579531	439071	437.9	689.9	522.7	3960	4625	4061	437.9	689.9	522.7	814836.4	1042.8	5853.6	970	12534	14.9	133	14.9	0.5	205	840	840	1
10290	10290 (2019-08-04)60sec.agd	60	0	0		7/31/2019	Wednesday	3	1	1	1	69	234939	453	275	82	0	55.93%	33.95%	10.12%	0.00%	82	10.12%	5.9	394349	522564	353477	486.9	645.1	436.4	4669	5268	5540	486.9	645.1	436.4	743996.1	971.2	8957.8	918.5	13091	16.2	162	16.2	5.2	1061	810	810	1
10290	10290 (2019-08-04)60sec.agd	60	0	0		8/1/2019	Thursday	4	1	1	1	56	199689	372	394	68	0	44.60%	47.24%	8.15%	0.00%	68	8.15%	4.5	452268	537346	535727	542.3	644.3	642.4	4928	3853	3212	542.3	644.3	642.4	883340.5	1145.0	6537.8	1059.2	12347	14.8	141	14.8	1.1	263	834	834	1
10290	10290 (2019-08-04)60sec.agd	60	0	0		8/2/2019	Friday	5	2	2	2	63	193216	574	214	61	0	67.61%	25.21%	7.18%	0.00%	61	7.18%	4.1	295203	463999	284111	347.7	546.5	334.6	4237	5153	3487	347.7	546.5	334.6	618998.3	772.0	6427.8	729.1	10053	11.8	133	11.8	0.7	248	849	849	1
10290	10290 (2019-08-04)60sec.agd	60	0	0		8/3/2019	Saturday	6	0	0	0	0	0	471	346	8	0	57.09%	41.94%	0.97%	0.00%	8	0.97%	0.5	188953	315045	460539	229	381.9	558.2	3195	3022	2839	229	381.9	558.2	589111.8	747.2	4410.7	714.1	4859	5.9	97	5.9	0.1	35	825	825	1
10289	10289 (2019-08-04)60sec.agd	60	0	0		8/5/2019	Monday	1	1	1	1	21	98315	775	160	36	0	79.81%	16.48%	3.71%	0.00%	36	3.71%	2.1	230614	221347	158331	237.5	228	163.1	5787	3189	2565	237.5	228	163.1	356715.6	409.3	6621.5	367.4	5972	6.2	109	6.2	12.8	1886	971	971	1
10289	10289 (2019-08-04)60sec.agd	60	0	0		8/6/2019	Tuesday	2	0	0	0	0	0	691	170	5	0	79.79%	19.63%	0.58%	0.00%	5	0.58%	0.3	98237	122933	178756	113.4	142	206.4	2921	2072	3213	113.4	142	206.4	238152.8	294.8	4811.3	275	2687	3.1	84	3.1	4	522	866	866	1
10289	10289 (2019-08-04)60sec.agd	60	0	0		8/7/2019	Wednesday	3	1	1	1	32	137773	704	107	27	3	83.71%	12.72%	3.21%	0.36%	30	3.57%	1.8	187417	185402	94929	222.9	220.5	112.9	9334	5752	2969	222.9	220.5	112.9	280197.3	373.5	9897.5	333.2	4265	5.1	152	5.1	1.8	181	841	841	1
10289	10289 (2019-08-04)60sec.agd	60	0	0		8/8/2019	Thursday	4	0	0	0	0	0	623	145	4	0	80.70%	18.78%	0.52%	0.00%	4	0.52%	0.3	84909	129991	144958	110	168.4	187.8	5025	2913	5332	110	168.4	187.8	212414.7	297.6	7791.9	275.1	2246	2.9	59	2.9	45.5	1209	772	772	1
10289	10289 (2019-08-04)60sec.agd	60	0	0		8/10/2019	Saturday	6	0	0	0	0	0	643	110	4	0	84.94%	14.53%	0.53%	0.00%	4	0.53%	0.3	62512	83327	84779	82.6	110.1	112	2706	2130	2478	82.6	110.1	112	134307.9	193.4	3381.6	177.4	1674	2.2	78	2.2	1.6	649	757	757	1
10925	10925 (2019-06-02)60sec.agd	60	0	0		6/4/2019	Tuesday	2	2	2	2	28	108502	567	341	52	0	59.06%	35.52%	5.42%	0.00%	52	5.42%	3.1	444287	434975	473629	462.8	453.1	493.4	5547	3334	2649	462.8	453.1	493.4	781612.8	858.1	6071	814.2	10664	11.1	117	11.1	34.4	1606	960	960	1
10925	10925 (2019-06-02)60sec.agd	60	0	0		6/5/2019	Wednesday	3	0	0	0	0	0	696	353	9	0	65.78%	33.36%	0.85%	0.00%	9	0.85%	0.5	237099	253924	323449	224.1	240	305.7	3341	2047	3075	224.1	240	305.7	474671	468.9	4451.5	448.6	5683	5.4	110	5.4	24.7	3109	1058	1058	1
10925	10925 (2019-06-02)60sec.agd	60	0	0		6/6/2019	Thursday	4	2	2	2	31	110826	830	185	45	0	78.30%	17.45%	4.25%	0.00%	45	4.25%	2.4	253374	191247	223958	239	180.4	211.3	4653	2169	3296	239	180.4	211.3	388498.4	391.1	5275.7	366.5	6371	6	112	6	11.5	933	1060	1060	1
10925	10925 (2019-06-02)60sec.agd	60	0	0		6/7/2019	Friday	5	1	1	1	19	79790	465	165	27	0	70.78%	25.11%	4.11%	0.00%	27	4.11%	2.1	195147	142107	181644	297	216.3	276.5	5118	2221	3317	297	216.3	276.5	302111.4	484.8	5637.8	459.8	4883	7.4	120	7.4	4	572	657	657	1
10925	10925 (2019-06-02)60sec.agd	60	0	0		6/8/2019	Saturday	6	1	1	1	10	21427	381	364	31	0	49.10%	46.91%	3.99%	0.00%	31	3.99%	2.4	317471	342950	413011	409.1	441.9	532.2	3302	2719	3474	409.1	441.9	532.2	623683.1	842.4	4339.4	803.7	8300	10.7	89	10.7	12.5	699	776	776	1
10482	10482 (2019-11-03)60sec.agd	60	0	0		11/4/2019	Monday	1	0	0	0	0	0	567	274	8	0	66.78%	32.27%	0.94%	0.00%	8	0.94%	0.5	164622	187074	252388	193.9	220.3	297.3	2406	2003	2724	193.9	220.3	297.3	354678.4	438.7	3514.1	417.8	5654	6.7	120	6.7	10.3	1775	849	849	1
10482	10482 (2019-11-03)60sec.agd	60	0	0		11/5/2019	Tuesday	2	0	0	0	0	0	496	297	19	0	61.08%	36.58%	2.34%	0.00%	19	2.34%	1.3	206720	187074	341080	254.6	230.4	420	3808	2304	2549	254.6	230.4	420	440528.6	570.9	4879.2	542.5	4607	5.7	104	5.7	7.1	854	812	812	1
10482	10482 (2019-11-03)60sec.agd	60	0	0		11/6/2019	Wednesday	3	1	1	1	12	28320	532	375	27	0	56.96%	40.15%	2.89%	0.00%	27	2.89%	1.6	277502	245238	338314	297.1	262.6	362.2	3666	2388	3581	297.1	262.6	362.2	501602.8	568.6	4428.4	537	5874	6.3	116	6.3	21.2	1022	934	934	1
10482	10482 (2019-11-03)60sec.agd	60	0	0		11/7/2019	Thursday	4	2	2	2	22	50078	529	234	30	0	66.71%	29.51%	3.78%	0.00%	30	3.78%	2	226104	279183	299247	285.1	352.1	377.4	4344	4465	4600	285.1	352.1	377.4	467562.8	617.9	7743.8	589.6	6658	8.4	115	8.4	25.2	1138	793	793	1
10482	10482 (2019-11-03)60sec.agd	60	0	0		11/8/2019	Friday	5	0	0	0	0	0	602	289	15	0	66.45%	31.90%	1.66%	0.00%	15	1.66%	0.9	208000	240078	310694	229.6	265	342.9	2860	2272	5532	229.6	265	342.9	444333.4	517.0	6616.5	490.4	6249	6.9	120	6.9	14.6	1828	906	906	1
10894	10894 (2019-08-04)60sec.agd	60	0	0		8/5/2019	Monday	1	1	1	1	14	61631	538	290	34	8	61.84%	33.33%	3.91%	0.92%	42	4.83%	2.8	345744	380478	312777	397.4	437.3	359.5	10322	4261	5296	397.4	437.3	359.5	601773.9	739.6	11495.7	691.7	10241	11.8	127	11.8	38.5	2095	870	870	1
10894	10894 (2019-08-04)60sec.agd	60	0	0		8/7/2019	Wednesday	3	3	3	3	61	191426	342	281	103	0	47.11%	38.71%	14.19%	0.00%	103	14.19%	7.9	519659	616338	404581	715.8	849	557.3	5104	4633	3766	715.8	849	557.3	901999.9	1292.5	7806.3	1242.4	17248	23.8	118	23.8	6.6	965	726	726	1
10894	10894 (2019-08-04)60sec.agd	60	0	0		8/8/2019	Thursday	4	0	0	0	0	0	479	200	13	0	69.22%	28.90%	1.88%	0.00%	13	1.88%	1.1	157505	217191	213226	227.6	313.9	308.1	4511	3221	2580	227.6	313.9	308.1	342702.6	516.7	5729.4	495.2	6008	8.7	120	8.7	2.6	327	692	692	1
10894	10894 (2019-08-04)60sec.agd	60	0	0		8/9/2019	Friday	5	0	0	0	0	0	510	233	9	0	67.82%	30.98%	1.20%	0.00%	9	1.20%	0.6	157660	225376	181409	209.7	299.7	241.2	4786	3061	2685	209.7	299.7	241.2	329484.8	464.8	5726	438.1	4944	6.6	119	6.6	5.6	925	752	752	1
10894	10894 (2019-08-04)60sec.agd	60	0	0		8/10/2019	Saturday	6	0	0	0	0	0	450	373	2	0	54.55%	45.21%	0.24%	0.00%	2	0.24%	0.1	178231	357688	308337	216	433.6	373.7	2567	4224	3197	216	433.6	373.7	504756.1	633.5	5886.6	611.8	6396	7.8	105	7.8	11.9	1238	825	825	1
10782	10782 (2019-08-11)60sec.agd	60	0	0		8/12/2019	Monday	1	0	0	0	0	0	420	211	5	0	66.04%	33.18%	0.79%	0.00%	5	0.79%	0.5	108756	78520	138340	171	123.5	217.5	2690	3068	3505	171	123.5	217.5	192694.6	331.5	5379	303	1870	2.9	33	2.9	0	0	636	636	1
10782	10782 (2019-08-11)60sec.agd	60	0	0		8/13/2019	Tuesday	2	0	0	0	0	0	512	366	21	0	56.95%	40.71%	2.34%	0.00%	21	2.34%	1.3	261446	197585	322654	290.8	219.8	358.9	4796	2964	4234	290.8	219.8	358.9	459890.7	561.2	5755.9	511.6	4956	5.5	83	5.5	2	280	899	899	1
10782	10782 (2019-08-11)60sec.agd	60	0	0		8/14/2019	Wednesday	3	0	0	0	0	0	612	180	1	0	77.18%	22.70%	0.13%	0.00%	1	0.13%	0.1	80881	80490	175206	102	101.5	220.9	2432	3642	3463	102	101.5	220.9	209087.3	285.7	5583.1	263.7	1883	2.4	81	2.4	3.7	783	793	793	1
10782	10782 (2019-08-11)60sec.agd	60	0	0		8/15/2019	Thursday	4	0	0	0	0	0	547	279	19	0	64.73%	33.02%	2.25%	0.00%	19	2.25%	1.3	210654	131933	226730	249.3	156.1	268.3	5576	3256	3323	249.3	156.1	268.3	336434.1	438.2	7017.1	398.1	3502	4.1	81	4.1	4.5	609	845	845	1
10782	10782 (2019-08-11)60sec.agd	60	0	0		8/16/2019	Friday	5	0	0	0	0	0	574	252	29	1	67.06%	29.44%	3.39%	0.12%	30	3.50%	1.9	220846	160978	290727	258	188.1	339.6	7395	3644	4310	258	188.1	339.6	399010.1	505.7	8255.3	466.1	4363	5.1	105	5.1	2.1	977	856	856	1
10184	10184 (2019-06-02)60sec.agd	60	0	0		6/3/2019	Monday	1	0	0	0	0	0	470	494	9	0	48.30%	50.77%	0.92%	0.00%	9	0.92%	0.5	270877	397928	431978	278.4	409	444	3309	3389	3960	278.4	409	444	646781.3	694.8	4911.3	664.7	10163	10.4	144	10.4	2.1	149	973	973	1
10184	10184 (2019-06-02)60sec.agd	60	0	0		6/4/2019	Tuesday	2	0	0	0	0	0	276	693	4	0	28.37%	71.22%	0.41%	0.00%	4	0.41%	0.2	371488	443750	630758	381.8	456.1	648.3	2606	2627	5174	381.8	456.1	648.3	856021.6	936.3	5432.3	879.8	12859	13.2	108	13.2	1.2	360	973	973	1
10184	10184 (2019-06-02)60sec.agd	60	0	0		6/5/2019	Wednesday	3	0	0	0	0	0	561	404	11	0	57.48%	41.39%	1.13%	0.00%	11	1.13%	0.6	228862	374226	352174	234.5	383.4	360.8	2359	2756	2072	234.5	383.4	360.8	562538.4	595.0	3760.3	576.4	10083	10.3	114	10.3	30.4	683	976	976	1
10184	10184 (2019-06-02)60sec.agd	60	0	0		6/6/2019	Thursday	4	0	0	0	0	0	241	555	2	0	30.20%	69.55%	0.25%	0.00%	2	0.25%	0.1	257942	304998	330101	323.2	382.2	413.7	2477	2125	1957	323.2	382.2	413.7	518193.5	680.8	3444.5	649.4	7322	9.2	54	9.2	0	0	798	798	1
10184	10184 (2019-06-02)60sec.agd	60	0	0		6/7/2019	Friday	5	0	0	0	0	0	491	464	0	0	51.41%	48.59%	0.00%	0.00%	0	0.00%	0	191773	308673	420416	200.8	323.2	440.2	1827	2259	2240	200.8	323.2	440.2	555702.7	597.0	3437.9	581.9	6246	6.5	70	6.5	19.7	3385	955	955	1
10499	10499 (2019-09-29)60sec.agd	60	0	0		9/29/2019	Sunday	7	0	0	0	0	0	400	195	5	0	66.67%	32.50%	0.83%	0.00%	5	0.83%	0.5	140013	44190	64488	233.4	73.7	107.5	2772	1184	1752	233.4	73.7	107.5	160359.3	282.8	3304.8	267.3	1853	3.1	44	3.1	4.8	1433	600	600	1
10499	10499 (2019-09-29)60sec.agd	60	0	0		9/30/2019	Monday	1	1	1	1	10	22576	307	369	42	0	42.76%	51.39%	5.85%	0.00%	42	5.85%	3.2	363251	106483	210932	505.9	148.3	293.8	3897	1586	2918	505.9	148.3	293.8	433338.5	625.0	4660.1	603.5	5292	7.4	55	7.4	0.6	383	718	718	1
10499	10499 (2019-09-29)60sec.agd	60	0	0		10/2/2019	Wednesday	3	0	0	0	0	0	351	241	15	0	57.83%	39.70%	2.47%	0.00%	15	2.47%	1.4	211440	65365	139036	348.3	107.7	229.1	4197	2416	2629	348.3	107.7	229.1	261362.7	465.4	4603.2	430.6	2225	3.7	40	3.7	0	0	607	607	1
10499	10499 (2019-09-29)60sec.agd	60	0	0		10/3/2019	Thursday	4	0	0	0	0	0	394	312	10	0	55.03%	43.58%	1.40%	0.00%	10	1.40%	0.8	242845	82823	141563	339.2	115.7	197.7	4601	2544	2370	339.2	115.7	197.7	293041.7	441.7	4645.9	409.3	2697	3.8	30	3.8	0.1	75	716	716	1
10499	10499 (2019-09-29)60sec.agd	60	0	0		10/5/2019	Saturday	6	0	0	0	0	0	464	226	2	0	67.05%	32.66%	0.29%	0.00%	2	0.29%	0.2	97132	104420	188107	140.4	150.9	271.8	2914	2374	2197	140.4	150.9	271.8	236055.9	357.8	4029.5	341.1	2703	3.9	48	3.9	5.9	1370	692	692	1
10494	10494 (2019-09-08)60sec.agd	60	0	0		9/8/2019	Sunday	7	0	0	0	0	0	503	194	8	0	71.35%	27.52%	1.13%	0.00%	8	1.13%	0.6	107926	181806	123460	153.1	257.9	175.1	3032	2406	2305	153.1	257.9	175.1	244834.3	367.9	4196	347.3	4567	6.5	115	6.5	6.9	1602	705	705	1
10494	10494 (2019-09-08)60sec.agd	60	0	0		9/9/2019	Monday	1	0	0	0	0	0	412	217	4	0	65.09%	34.28%	0.63%	0.00%	4	0.63%	0.3	109543	260398	233703	173.1	411.4	369.2	2596	3234	2851	173.1	411.4	369.2	366638.6	605.3	4935.5	579.2	4395	6.9	104	6.9	2.4	252	633	633	1
10494	10494 (2019-09-08)60sec.agd	60	0	0		9/10/2019	Tuesday	2	0	0	0	0	0	484	240	9	0	66.03%	32.74%	1.23%	0.00%	9	1.23%	0.7	131515	324924	261756	179.4	443.3	357.1	2749	2686	3367	179.4	443.3	357.1	437479.1	638.2	4331.5	596.8	5195	7.1	117	7.1	8.2	667	733	733	1
10494	10494 (2019-09-08)60sec.agd	60	0	0		9/11/2019	Wednesday	3	1	1	1	20	51547	472	344	43	0	54.95%	40.05%	5.01%	0.00%	43	5.01%	2.9	327447	367957	368501	381.2	428.4	429	3632	2224	3117	381.2	428.4	429	615147.9	774.3	3913.2	716.1	13215	15.4	125	15.4	28.5	1781	859	859	1
10494	10494 (2019-09-08)60sec.agd	60	0	0		9/13/2019	Friday	5	1	1	1	12	30170	517	363	33	0	56.63%	39.76%	3.61%	0.00%	33	3.61%	2.1	274693	345280	299049	300.9	378.2	327.5	3290	3216	2174	300.9	378.2	327.5	533014.8	613.6	4333.9	583.8	10591	11.6	116	11.6	11.6	1407	913	913	1
10510	10510 (2019-09-08)60sec.agd	60	0	0		9/9/2019	Monday	1	1	1	1	12	35641	510	346	72	0	54.96%	37.28%	7.76%	0.00%	72	7.76%	4.5	462944	200280	441177	498.9	215.8	475.4	5068	2442	3805	498.9	215.8	475.4	670124.1	784.5	5961	722.1	7189	7.7	114	7.7	0.6	86	928	928	1
10510	10510 (2019-09-08)60sec.agd	60	0	0		9/10/2019	Tuesday	2	3	3	3	47	159369	465	296	98	1	54.07%	34.42%	11.40%	0.12%	99	11.51%	6.6	537684	311847	479393	625.2	362.6	557.4	6573	3162	5046	625.2	362.6	557.4	784965.1	961.5	7399	912.8	10363	12.1	115	12.1	1.2	258	860	860	1
10510	10510 (2019-09-08)60sec.agd	60	0	0		9/11/2019	Wednesday	3	4	4	4	111	516826	427	301	137	30	47.71%	33.63%	15.31%	3.35%	167	18.66%	10.4	947917	383080	407691	1059.1	428	455.5	7264	3999	3801	1059.1	428	455.5	1100685.6	1276.3	8760.8	1229.8	9632	10.8	71	10.8	0.5	80	895	895	1
10510	10510 (2019-09-08)60sec.agd	60	0	0		9/12/2019	Thursday	4	2	2	2	58	328086	582	370	86	27	54.65%	34.74%	8.08%	2.54%	113	10.61%	5.9	777735	379159	577553	730.3	356	542.3	7981	3458	5048	730.3	356	542.3	1040288.8	1026.9	9509.3	976.8	10260	9.6	116	9.6	0.4	325	1065	1065	1
10510	10510 (2019-09-08)60sec.agd	60	0	0		9/14/2019	Saturday	6	0	0	0	0	0	471	385	43	0	52.39%	42.83%	4.78%	0.00%	43	4.78%	2.5	397233	259210	363047	441.9	288.3	403.8	4721	4468	4592	441.9	288.3	403.8	597316.5	714.8	6717.2	664.4	8293	9.2	110	9.2	1.6	299	899	899	1
10469	10469 (2019-10-27)60sec.agd	60	0	0		10/27/2019	Sunday	7	2	2	2	27	82180	529	203	50	0	67.65%	25.96%	6.39%	0.00%	50	6.39%	3.6	249709	401371	214431	319.3	513.3	274.2	3953	3961	6090	319.3	513.3	274.2	519070.2	741.0	7864.1	663.8	7963	10.2	111	10.2	9.6	692	782	782	1
10469	10469 (2019-10-27)60sec.agd	60	0	0		10/28/2019	Monday	1	5	5	5	83	275039	342	237	87	0	51.35%	35.59%	13.06%	0.00%	87	13.06%	6.7	401427	574039	240319	602.7	861.9	360.8	4376	3873	1980	602.7	861.9	360.8	740552.2	1213.9	5456.9	1111.9	12515	18.8	111	18.8	9.2	706	666	666	1
10469	10469 (2019-10-27)60sec.agd	60	0	0		10/29/2019	Tuesday	2	5	5	5	78	291431	416	208	90	0	58.26%	29.13%	12.61%	0.00%	90	12.61%	6.9	422890	560514	276225	592.3	785	386.9	5136	3947	2323	592.3	785	386.9	754527.8	1186.6	6410	1056.8	12362	17.3	120	17.3	11.6	462	714	714	1
10469	10469 (2019-10-27)60sec.agd	60	0	0		10/31/2019	Thursday	4	2	2	2	27	81468	522	195	47	0	68.32%	25.52%	6.15%	0.00%	47	6.15%	3.4	227754	419638	177932	298.1	549.3	232.9	3915	4005	2247	298.1	549.3	232.9	509536.8	720.5	5581.2	666.9	8012	10.5	118	10.5	34.6	1504	764	764	1
10469	10469 (2019-10-27)60sec.agd	60	0	0		11/1/2019	Friday	5	3	3	3	46	146367	396	211	86	0	57.14%	30.45%	12.41%	0.00%	86	12.41%	7.2	401502	550980	183424	579.4	795.1	264.7	4171	3927	2686	579.4	795.1	264.7	705993.8	1069.6	5555.7	1018.8	13212	19.1	114	19.1	42.9	1107	693	693	1
10778	10778 (2019-08-04)60sec.agd	60	0	0		8/5/2019	Monday	1	0	0	0	0	0	485	312	2	0	60.70%	39.05%	0.25%	0.00%	2	0.25%	0.1	173612	335550	197362	217.3	420	247	2268	2616	2164	217.3	420	247	426247.2	558.7	3582.9	533.5	7029	8.8	107	8.8	34.7	1610	799	799	1
10778	10778 (2019-08-04)60sec.agd	60	0	0		8/6/2019	Tuesday	2	0	0	0	0	0	466	325	4	0	58.62%	40.88%	0.50%	0.00%	4	0.50%	0.3	155361	377765	212153	195.4	475.2	266.9	3258	2396	2048	195.4	475.2	266.9	460274.2	609.1	4071.4	579	5709	7.2	116	7.2	118.9	4537	795	795	1
10778	10778 (2019-08-04)60sec.agd	60	0	0		8/7/2019	Wednesday	3	4	4	4	63	171496	436	255	76	0	56.84%	33.25%	9.91%	0.00%	76	9.91%	5.8	349262	414733	311149	455.4	540.7	405.7	3581	3638	2928	455.4	540.7	405.7	625140.9	867.2	5545.5	815	12096	15.8	115	15.8	118.6	4130	767	767	1
10778	10778 (2019-08-04)60sec.agd	60	0	0		8/8/2019	Thursday	4	0	0	0	0	0	794	186	18	0	79.56%	18.64%	1.80%	0.00%	18	1.80%	1	137810	226258	132122	138.1	226.7	132.4	3196	2820	2017	138.1	226.7	132.4	296041.4	318.1	4390.3	296.6	5701	5.7	126	5.7	5.7	759	998	998	1
10778	10778 (2019-08-04)60sec.agd	60	0	0		8/9/2019	Friday	5	0	0	0	0	0	768	186	10	0	79.67%	19.29%	1.04%	0.00%	10	1.04%	0.6	113250	228061	125713	117.5	236.6	130.4	2861	2661	2285	117.5	236.6	130.4	283973.8	315.7	3722.1	294.6	4367	4.5	111	4.5	2.3	362	964	964	1
10910	10910 (2019-05-05)60sec.agd	60	0	0		5/6/2019	Monday	1	0	0	0	0	0	414	356	4	0	53.49%	45.99%	0.52%	0.00%	4	0.52%	0.3	172929	349688	238516	223.4	451.8	308.2	2640	2830	3173	223.4	451.8	308.2	457248.3	617.7	4251.1	590.8	5297	6.8	103	6.8	2.6	206	774	774	1
10910	10910 (2019-05-05)60sec.agd	60	0	0		5/7/2019	Tuesday	2	0	0	0	0	0	385	270	4	0	58.42%	40.97%	0.61%	0.00%	4	0.61%	0.3	148619	234781	232294	225.5	356.3	352.5	2784	3110	3786	225.5	356.3	352.5	362174.3	576.9	5635.3	549.6	3966	6	104	6	1.2	158	659	659	1
10910	10910 (2019-05-05)60sec.agd	60	0	0		5/8/2019	Wednesday	3	0	0	0	0	0	442	218	2	0	66.77%	32.93%	0.30%	0.00%	2	0.30%	0.2	126305	214770	112516	190.8	324.4	170	2871	2955	4219	190.8	324.4	170	273384.3	435.8	5897	413	4358	6.6	85	6.6	0	0	662	662	1
10910	10910 (2019-05-05)60sec.agd	60	0	0		5/10/2019	Friday	5	0	0	0	0	0	460	224	0	0	67.25%	32.75%	0.00%	0.00%	0	0.00%	0	123869	243279	161399	181.1	355.7	236	1856	2331	2432	181.1	355.7	236	317140.1	482.0	3527.8	463.7	4041	5.9	79	5.9	0	0	684	684	1
10910	10910 (2019-05-05)60sec.agd	60	0	0		5/11/2019	Saturday	6	0	0	0	0	0	447	220	0	0	67.02%	32.98%	0.00%	0.00%	0	0.00%	0	102083	198546	165173	153	297.7	247.6	1843	2411	2524	153	297.7	247.6	277711.3	434.1	3788.3	416.4	3146	4.7	71	4.7	1.8	234	667	667	1
10470	10470 (2019-10-27)60sec.agd	60	0	0		10/28/2019	Monday	1	1	1	1	42	159823	599	188	44	3	71.82%	22.54%	5.28%	0.36%	47	5.64%	3.1	272498	425222	186942	326.7	509.9	224.2	7238	3487	3780	326.7	509.9	224.2	538531.5	706.6	7816.7	645.7	10465	12.5	162	12.5	1.8	503	834	834	1
10470	10470 (2019-10-27)60sec.agd	60	0	0		10/29/2019	Tuesday	2	1	1	1	41	146709	576	205	51	0	69.23%	24.64%	6.13%	0.00%	51	6.13%	3.6	271767	368437	377099	326.6	442.8	453.2	5581	3253	3040	326.6	442.8	453.2	593133	768.8	6777.2	712.9	8610	10.3	152	10.3	0	0	832	832	1
10470	10470 (2019-10-27)60sec.agd	60	0	0		10/30/2019	Wednesday	3	2	2	2	42	177591	551	152	52	4	72.60%	20.03%	6.85%	0.53%	56	7.38%	4.3	306597	320442	207700	403.9	422.2	273.6	7343	6183	2543	403.9	422.2	273.6	489718.4	710.4	8666.1	645.2	9696	12.8	161	12.8	0.1	26	759	759	1
10470	10470 (2019-10-27)60sec.agd	60	0	0		10/31/2019	Thursday	4	0	0	0	0	0	648	135	1	0	82.65%	17.22%	0.13%	0.00%	1	0.13%	0.1	63780	158411	103389	81.4	202.1	131.9	2638	2528	3656	81.4	202.1	131.9	199627.7	273.9	4932.5	254.6	2426	3.1	85	3.1	0	0	784	784	1
10470	10470 (2019-10-27)60sec.agd	60	0	0		11/1/2019	Friday	5	0	0	0	0	0	707	284	17	0	70.14%	28.17%	1.69%	0.00%	17	1.69%	1	166519	235384	221139	165.2	233.5	219.4	3727	2931	2826	165.2	233.5	219.4	363368.5	403.0	4495.3	360.5	5219	5.2	121	5.2	2.7	979	1008	1008	1
10508	10508 (2019-09-08)60sec.agd	60	0	0		9/8/2019	Sunday	7	0	0	0	0	0	415	214	11	0	64.84%	33.44%	1.72%	0.00%	11	1.72%	0.9	164041	223133	121051	256.3	348.6	189.1	2848	2743	2770	256.3	348.6	189.1	302243.5	504.5	3954.2	472.3	6333	9.9	132	9.9	6.6	542	640	640	1
10508	10508 (2019-09-08)60sec.agd	60	0	0		9/9/2019	Monday	1	0	0	0	0	0	411	353	20	0	52.42%	45.03%	2.55%	0.00%	20	2.55%	1.4	270813	356114	163987	345.4	454.2	209.2	2749	3328	4098	345.4	454.2	209.2	476496.2	650.0	5952	607.8	13539	17.3	129	17.3	0	39	784	784	1
10508	10508 (2019-09-08)60sec.agd	60	0	0		9/10/2019	Tuesday	2	0	0	0	0	0	581	335	31	0	61.35%	35.37%	3.27%	0.00%	31	3.27%	1.8	305304	387610	234409	322.4	409.3	247.5	2338	2733	1977	322.4	409.3	247.5	546259.7	621.3	3685.9	576.8	15905	16.8	124	16.8	1.6	366	947	947	1
10508	10508 (2019-09-08)60sec.agd	60	0	0		9/11/2019	Wednesday	3	0	0	0	0	0	432	294	19	0	57.99%	39.46%	2.55%	0.00%	19	2.55%	1.4	236096	315025	230761	316.9	422.9	309.7	2367	2746	2380	316.9	422.9	309.7	456325.2	657.3	3684.4	612.5	12502	16.8	139	16.8	2.1	309	745	745	1
10508	10508 (2019-09-08)60sec.agd	60	0	0		9/12/2019	Thursday	4	3	3	3	50	114220	452	347	67	0	52.19%	40.07%	7.74%	0.00%	67	7.74%	4.2	371158	426197	389160	428.6	492.1	449.4	2933	2401	2167	428.6	492.1	449.4	686183.4	868.6	3573.8	792.4	19794	22.9	132	22.9	3.4	438	866	866	1
10828	10828 (2019-03-10)60sec.agd	60	0	0		3/11/2019	Monday	1	1	1	1	16	71435	697	268	21	3	70.48%	27.10%	2.12%	0.30%	24	2.43%	1.4	263164	198444	297366	266.1	200.7	300.7	6046	4079	2796	266.1	200.7	300.7	443916.5	490.8	6386	448.9	5820	5.9	125	5.9	0	0	989	989	1
10828	10828 (2019-03-10)60sec.agd	60	0	0		3/12/2019	Tuesday	2	2	2	2	24	57979	743	334	66	0	65.00%	29.22%	5.77%	0.00%	66	5.77%	3.3	441940	410205	560270	386.6	358.9	490.2	4394	4019	4831	386.6	358.9	490.2	823092.7	741.0	7568.8	720.1	9561	8.4	99	8.4	9.1	1024	1143	1143	1
10828	10828 (2019-03-10)60sec.agd	60	0	0		3/13/2019	Wednesday	3	0	0	0	0	0	856	189	12	0	80.98%	17.88%	1.14%	0.00%	12	1.14%	0.6	160792	121701	129442	152.1	115.1	122.5	2827	2102	3261	152.1	115.1	122.5	239625.6	237.9	4704.6	226.7	2857	2.7	107	2.7	1.1	532	1057	1057	1
10828	10828 (2019-03-10)60sec.agd	60	0	0		3/14/2019	Thursday	4	4	4	4	72	228445	667	251	89	0	66.24%	24.93%	8.84%	0.00%	89	8.84%	4.9	465347	349007	531297	462.1	346.6	527.6	5059	3550	5709	462.1	346.6	527.6	787800.9	806.1	7999.9	782.3	7688	7.6	93	7.6	0	0	1007	1007	1
10828	10828 (2019-03-10)60sec.agd	60	0	0		3/15/2019	Friday	5	0	0	0	0	0	749	315	33	0	68.28%	28.71%	3.01%	0.00%	33	3.01%	1.7	290537	272324	415342	264.8	248.2	378.6	5511	3357	7870	264.8	248.2	378.6	575396.5	560.3	9589.8	524.5	5940	5.4	85	5.4	1.1	177	1097	1097	1
10828	10828 (2019-03-10)60sec.agd	60	0	0		3/16/2019	Saturday	6	0	0	0	0	0	572	283	22	0	65.22%	32.27%	2.51%	0.00%	22	2.51%	1.5	258878	222342	274642	295.2	253.5	313.2	3270	3940	4119	295.2	253.5	313.2	438043.4	523.0	6508.1	499.5	5199	5.9	102	5.9	5.6	249	877	877	1
10797	10797 (2019-09-01)60sec.agd	60	0	0		9/2/2019	Monday	1	1	1	1	25	58472	501	150	26	0	74.00%	22.16%	3.84%	0.00%	26	3.84%	2.2	142804	144886	179145	210.9	214	264.6	2603	2043	2309	210.9	214	264.6	271068	437.5	3866.9	400.4	5998	8.9	107	8.9	8.6	457	677	677	1
10797	10797 (2019-09-01)60sec.agd	60	0	0		9/3/2019	Tuesday	2	4	4	4	62	156406	541	191	70	0	67.46%	23.82%	8.73%	0.00%	70	8.73%	4.7	274853	309821	296801	342.7	386.3	370.1	3866	2119	1745	342.7	386.3	370.1	509533.2	697.2	4383.9	635.3	11647	14.5	164	14.5	19.3	864	802	802	1
10797	10797 (2019-09-01)60sec.agd	60	0	0		9/4/2019	Wednesday	3	0	0	0	0	0	605	161	1	0	78.88%	20.99%	0.13%	0.00%	1	0.13%	0.1	80190	142354	142202	104.6	185.6	185.4	2163	2071	2118	104.6	185.6	185.4	216602.2	304.9	3357	282.4	2949	3.8	97	3.8	3.8	331	767	767	1
10797	10797 (2019-09-01)60sec.agd	60	0	0		9/5/2019	Thursday	4	2	2	2	29	78483	518	143	34	0	74.53%	20.58%	4.89%	0.00%	34	4.89%	2.6	167562	135854	185484	241.1	195.5	266.9	3336	2172	2086	241.1	195.5	266.9	284495.4	460.1	3522.3	409.3	7024	10.1	120	10.1	12.6	486	695	695	1
10797	10797 (2019-09-01)60sec.agd	60	0	0		9/6/2019	Friday	5	1	1	1	13	32449	519	134	20	0	77.12%	19.91%	2.97%	0.00%	20	2.97%	1.7	122924	118593	148698	182.7	176.2	220.9	2991	2117	3078	182.7	176.2	220.9	226463.5	369.4	3906.4	336.5	4768	7.1	112	7.1	8.2	808	673	673	1
10797	10797 (2019-09-01)60sec.agd	60	0	0		9/7/2019	Saturday	6	1	1	1	11	24770	527	163	20	0	74.23%	22.96%	2.82%	0.00%	20	2.82%	1.5	143345	206330	185076	201.9	290.6	260.7	2526	2426	2225	201.9	290.6	260.7	312046.4	474.7	3438.9	439.5	6787	9.6	105	9.6	78.1	1782	710	710	1
10684	10684 (2019-11-03)60sec.agd	60	0	0		11/3/2019	Sunday	7	1	1	1	12	25027	159	406	39	0	26.32%	67.22%	6.46%	0.00%	39	6.46%	3.5	442368	558866	554759	732.4	925.3	918.5	3023	3328	2938	732.4	925.3	918.5	903204.4	1553.4	4290.4	1495.4	16436	27.2	117	27.2	85.7	1211	604	604	1
10684	10684 (2019-11-03)60sec.agd	60	0	0		11/4/2019	Monday	1	5	5	5	90	279492	583	325	111	0	57.21%	31.89%	10.89%	0.00%	111	10.89%	6.2	603482	478696	372427	592.2	469.8	365.5	4149	2800	2932	592.2	469.8	365.5	855594.7	918.5	4569.3	839.6	22006	21.6	133	21.6	58.5	2293	1019	1019	1
10684	10684 (2019-11-03)60sec.agd	60	0	0		11/6/2019	Wednesday	3	3	3	3	43	101691	274	445	75	0	34.51%	56.05%	9.45%	0.00%	75	9.45%	5.4	558776	642191	611611	703.7	808.8	770.3	3198	3307	3120	703.7	808.8	770.3	1048192.7	1396.7	4286.1	1320.1	20790	26.2	130	26.2	231.3	3868	794	794	1
10684	10684 (2019-11-03)60sec.agd	60	0	0		11/7/2019	Thursday	4	2	2	2	30	86747	289	420	92	0	36.08%	52.43%	11.49%	0.00%	92	11.49%	6.6	593217	545145	758351	740.6	680.6	946.8	3931	3040	3904	740.6	680.6	946.8	1106429.3	1442.3	5622.7	1381.3	19068	23.8	126	23.8	159.5	3895	801	801	1
10684	10684 (2019-11-03)60sec.agd	60	0	0		11/8/2019	Friday	5	4	4	4	58	170250	362	255	95	0	50.84%	35.81%	13.34%	0.00%	95	13.34%	7.3	473251	367290	292323	664.7	515.9	410.6	3776	2408	2154	664.7	515.9	410.6	666574.2	1029.2	4129.6	936.2	17025	23.9	132	23.9	378.2	4860	712	712	1
10684	10684 (2019-11-03)60sec.agd	60	0	0		11/9/2019	Saturday	6	1	1	1	20	44581	398	502	40	0	42.34%	53.40%	4.26%	0.00%	40	4.26%	2.5	525407	668809	613575	558.9	711.5	652.7	3306	3945	3044	558.9	711.5	652.7	1048728.9	1168.2	4303.5	1115.7	20442	21.7	122	21.7	35.5	2078	940	940	1
10935	10935 (2019-03-24)60sec.agd	60	0	0		3/24/2019	Sunday	7	0	0	0	0	0	461	147	10	0	74.60%	23.79%	1.62%	0.00%	10	1.62%	0.9	106190	130857	143707	171.8	211.7	232.5	5189	2063	2320	171.8	211.7	232.5	221475.9	380.4	5891.3	358.4	2999	4.9	116	4.9	2.7	249	618	618	1
10935	10935 (2019-03-24)60sec.agd	60	0	0		3/25/2019	Monday	1	0	0	0	0	0	639	126	16	0	81.82%	16.13%	2.05%	0.00%	16	2.05%	1.1	122174	118839	110101	156.4	152.2	141	4480	2100	2320	156.4	152.2	141	202907.4	283.9	4902.1	259.8	3515	4.5	105	4.5	0	0	781	781	1
10935	10935 (2019-03-24)60sec.agd	60	0	0		3/26/2019	Tuesday	2	0	0	0	0	0	423	270	10	0	60.17%	38.41%	1.42%	0.00%	10	1.42%	0.8	196532	140877	217340	279.6	200.4	309.2	2918	1874	2691	279.6	200.4	309.2	325127.4	494.8	4159.5	462.5	2614	3.7	47	3.7	188.4	3781	703	703	1
10935	10935 (2019-03-24)60sec.agd	60	0	0		3/27/2019	Wednesday	3	0	0	0	0	0	719	132	21	0	82.45%	15.14%	2.41%	0.00%	21	2.41%	1.3	154349	92424	123729	177	106	141.9	5345	1806	2176	177	106	141.9	218345.3	270.6	5740.6	250.4	4034	4.6	114	4.6	2.1	213	872	872	1
10935	10935 (2019-03-24)60sec.agd	60	0	0		3/29/2019	Friday	5	0	0	0	0	0	578	153	10	0	78.00%	20.65%	1.35%	0.00%	10	1.35%	0.8	134252	126592	150645	181.2	170.8	203.3	5225	2097	2627	181.2	170.8	203.3	238208	342.2	5850.9	321.5	3468	4.7	105	4.7	0	0	741	741	1
10935	10935 (2019-03-24)60sec.agd	60	0	0		3/30/2019	Saturday	6	2	2	2	21	61144	511	354	39	0	56.53%	39.16%	4.31%	0.00%	39	4.31%	2.4	343879	379887	413468	380.4	420.2	457.4	4898	6138	5758	380.4	420.2	457.4	658424.4	766.4	9267.8	728.3	8700	9.6	101	9.6	18.3	1436	904	904	1
10924	10924 (2019-05-26)60sec.agd	60	0	0		5/27/2019	Monday	1	0	0	0	0	0	395	270	3	0	59.13%	40.42%	0.45%	0.00%	3	0.45%	0.3	143084	251953	299551	214.2	377.2	448.4	2179	2247	2326	214.2	377.2	448.4	416754.3	664.2	2931.8	623.9	6117	9.2	103	9.2	27	1377	668	668	1
10924	10924 (2019-05-26)60sec.agd	60	0	0		5/28/2019	Tuesday	2	0	0	0	0	0	573	298	8	0	65.19%	33.90%	0.91%	0.00%	8	0.91%	0.5	154071	281473	270647	175.3	320.2	307.9	2504	2174	2581	175.3	320.2	307.9	419779.4	515.8	3523.6	477.6	5895	6.7	109	6.7	2.6	138	879	879	1
10924	10924 (2019-05-26)60sec.agd	60	0	0		5/29/2019	Wednesday	3	0	0	0	0	0	541	245	1	0	68.74%	31.13%	0.13%	0.00%	1	0.13%	0.1	151873	286553	260749	193	364.1	331.3	2107	2172	1993	193	364.1	331.3	416134.7	581.8	2986.6	528.8	6622	8.4	103	8.4	63.9	1518	787	787	1
10924	10924 (2019-05-26)60sec.agd	60	0	0		5/30/2019	Thursday	4	0	0	0	0	0	558	312	2	0	63.99%	35.78%	0.23%	0.00%	2	0.23%	0.1	161896	363059	328584	185.7	416.4	376.8	2087	2544	2237	185.7	416.4	376.8	515741.8	636.4	3257	591.4	6934	8	106	8	72.7	1437	872	872	1
10924	10924 (2019-05-26)60sec.agd	60	0	0		5/31/2019	Friday	5	0	0	0	0	0	573	272	3	0	67.57%	32.08%	0.35%	0.00%	3	0.35%	0.2	128342	284193	345143	151.3	335.1	407	2537	1892	1809	151.3	335.1	407	465146.2	581.8	3149.1	548.5	5248	6.2	112	6.2	53.1	1559	848	848	1
10924	10924 (2019-05-26)60sec.agd	60	0	0		6/1/2019	Saturday	6	0	0	0	0	0	487	312	8	0	60.35%	38.66%	0.99%	0.00%	8	0.99%	0.6	140627	278091	277006	174.3	344.6	343.3	2393	2074	1796	174.3	344.6	343.3	416944.7	553.0	3191.1	516.7	5542	6.9	109	6.9	4.6	619	807	807	1
10921	10921 (2019-05-26)60sec.agd	60	0	0		5/26/2019	Sunday	7	0	0	0	0	0	372	306	3	0	54.63%	44.93%	0.44%	0.00%	3	0.44%	0.3	199468	150155	220186	292.9	220.5	323.3	3200	3778	3543	292.9	220.5	323.3	332890.2	523.5	6088.2	488.8	3712	5.5	52	5.5	0.4	74	681	681	1
10921	10921 (2019-05-26)60sec.agd	60	0	0		5/28/2019	Tuesday	2	0	0	0	0	0	627	189	1	0	76.74%	23.13%	0.12%	0.00%	1	0.12%	0.1	83481	126133	207708	102.2	154.4	254.2	2106	1728	3060	102.2	154.4	254.2	256946	328.1	3917.1	314.5	2323	2.8	52	2.8	0.1	30	817	817	1
10921	10921 (2019-05-26)60sec.agd	60	0	0		5/29/2019	Wednesday	3	0	0	0	0	0	565	242	1	0	69.93%	29.95%	0.12%	0.00%	1	0.12%	0.1	127789	132761	293003	158.2	164.3	362.6	2066	1879	2531	158.2	164.3	362.6	346130.4	445.3	3178.1	428.4	3628	4.5	111	4.5	2.2	147	808	808	1
10921	10921 (2019-05-26)60sec.agd	60	0	0		5/30/2019	Thursday	4	0	0	0	0	0	530	335	3	0	61.06%	38.59%	0.35%	0.00%	3	0.35%	0.2	171380	159372	295559	197.4	183.6	340.5	2703	1900	3299	197.4	183.6	340.5	376995.6	455.7	4208.1	434.3	3649	4.2	61	4.2	5.4	230	868	868	1
10921	10921 (2019-05-26)60sec.agd	60	0	0		5/31/2019	Friday	5	0	0	0	0	0	502	307	3	0	61.82%	37.81%	0.37%	0.00%	3	0.37%	0.2	168576	132589	257239	207.6	163.3	316.8	2626	2748	3358	207.6	163.3	316.8	334917.3	436.7	5071.8	412.5	2875	3.5	107	3.5	0.5	144	812	812	1
10921	10921 (2019-05-26)60sec.agd	60	0	0		6/1/2019	Saturday	6	0	0	0	0	0	563	357	6	0	60.80%	38.55%	0.65%	0.00%	6	0.65%	0.4	200235	207018	461520	216.2	223.6	498.4	2692	2567	3556	216.2	223.6	498.4	544014	614.8	4817	587.5	4442	4.8	86	4.8	0	0	926	926	1
10840	10840 (2019-04-07)60sec.agd	60	0	0		4/7/2019	Sunday	7	0	0	0	0	0	511	163	4	0	75.37%	24.04%	0.59%	0.00%	4	0.59%	0.3	94129	157529	162964	138.8	232.3	240.4	2639	4617	3542	138.8	232.3	240.4	245424	382.4	5894.3	362	1841	2.7	80	2.7	0.4	79	678	678	1
10840	10840 (2019-04-07)60sec.agd	60	0	0		4/8/2019	Monday	1	0	0	0	0	0	516	283	3	0	64.34%	35.29%	0.37%	0.00%	3	0.37%	0.2	126180	363116	231249	157.3	452.8	288.3	4005	4075	3909	157.3	452.8	288.3	448609.8	579.5	6735.8	559.4	3433	4.3	47	4.3	4.8	1525	802	802	1
10840	10840 (2019-04-07)60sec.agd	60	0	0		4/9/2019	Tuesday	2	2	2	2	50	177825	619	168	59	0	73.17%	19.86%	6.97%	0.00%	59	6.97%	3.9	287923	354637	156044	340.3	419.2	184.4	4764	4124	2040	340.3	419.2	184.4	482718.1	603.7	6114.2	570.6	8337	9.9	114	9.9	49.5	1900	846	846	1
10840	10840 (2019-04-07)60sec.agd	60	0	0		4/10/2019	Wednesday	3	1	1	1	10	42497	519	317	15	0	60.99%	37.25%	1.76%	0.00%	15	1.76%	1	206505	484938	278821	242.7	569.8	327.6	5165	4587	5276	242.7	569.8	327.6	596280.4	736.5	8513.9	700.7	5942	7	117	7	32.1	2071	851	851	1
10840	10840 (2019-04-07)60sec.agd	60	0	0		4/11/2019	Thursday	4	1	1	1	11	44666	460	324	27	0	56.72%	39.95%	3.33%	0.00%	27	3.33%	1.9	235176	590318	235788	290	727.9	290.7	4825	4048	2046	290	727.9	290.7	677775.1	874.5	5723.7	835.7	8218	10.1	117	10.1	3.6	259	811	811	1
10840	10840 (2019-04-07)60sec.agd	60	0	0		4/12/2019	Friday	5	0	0	0	0	0	842	225	4	0	78.62%	21.01%	0.37%	0.00%	4	0.37%	0.2	106008	396873	189940	99	370.6	177.3	4217	3498	2607	99	370.6	177.3	452573.8	441.1	5647.4	422.6	3623	3.4	101	3.4	5.7	899	1071	1071	1
10934	10934 (2019-03-24)60sec.agd	60	0	0		3/25/2019	Monday	1	2	2	2	25	121074	524	233	62	7	63.44%	28.21%	7.51%	0.85%	69	8.35%	4.6	450804	401125	253507	545.8	485.6	306.9	10880	5743	4771	545.8	485.6	306.9	654516.1	849.3	12961.5	792.4	10666	12.9	122	12.9	0.6	147	826	826	1
10934	10934 (2019-03-24)60sec.agd	60	0	0		3/26/2019	Tuesday	2	0	0	0	0	0	678	166	18	0	78.65%	19.26%	2.09%	0.00%	18	2.09%	1.2	150696	194331	110247	174.8	225.4	127.9	4997	2957	2988	174.8	225.4	127.9	269496.2	332.0	5411.6	312.6	5313	6.2	131	6.2	0	0	862	862	1
10934	10934 (2019-03-24)60sec.agd	60	0	0		3/27/2019	Wednesday	3	0	0	0	0	0	590	208	31	1	71.08%	25.06%	3.73%	0.12%	32	3.86%	2.1	237050	267351	254350	285.6	322.1	306.4	6375	4289	6706	285.6	322.1	306.4	438592.3	578.0	9252.6	528.4	6604	8	125	8	0	0	830	830	1
10934	10934 (2019-03-24)60sec.agd	60	0	0		3/28/2019	Thursday	4	2	2	2	36	201113	588	171	38	17	72.24%	21.01%	4.67%	2.09%	55	6.76%	3.7	365887	291491	174407	449.5	358.1	214.3	9369	4680	3887	449.5	358.1	214.3	499257.6	665.0	10715.7	613.3	9033	11.1	167	11.1	0	0	814	814	1
10934	10934 (2019-03-24)60sec.agd	60	0	0		3/29/2019	Friday	5	0	0	0	0	0	647	165	20	0	77.76%	19.83%	2.40%	0.00%	20	2.40%	1.3	162232	168686	171859	195	202.7	206.6	5198	3142	2874	195	202.7	206.6	290361.3	380.3	5573.9	349	4790	5.8	135	5.8	0.6	471	832	832	1
10934	10934 (2019-03-24)60sec.agd	60	0	0		3/30/2019	Saturday	6	0	0	0	0	0	580	261	21	0	67.29%	30.28%	2.44%	0.00%	21	2.44%	1.3	198230	269413	217225	230	312.5	252	4100	2972	2191	230	312.5	252	398829.8	496.3	4695	462.7	6129	7.1	120	7.1	2.7	650	862	862	1
10844	10844 (2019-03-10)60sec.agd	60	0	0		3/11/2019	Monday	1	0	0	0	0	0	571	275	13	0	66.47%	32.01%	1.51%	0.00%	13	1.51%	0.9	199016	302919	265437	231.7	352.6	309	3106	4903	4437	231.7	352.6	309	449248.4	550.3	6852.4	523	6896	8	103	8	1.3	367	859	859	1
10844	10844 (2019-03-10)60sec.agd	60	0	0		3/12/2019	Tuesday	2	0	0	0	0	0	584	296	22	0	64.75%	32.82%	2.44%	0.00%	22	2.44%	1.4	263080	382849	333178	291.7	424.4	369.4	3353	5370	4119	291.7	424.4	369.4	571657.3	671.4	5853.8	633.8	9421	10.4	106	10.4	37.9	3041	902	902	1
10844	10844 (2019-03-10)60sec.agd	60	0	0		3/13/2019	Wednesday	3	0	0	0	0	0	519	308	21	0	61.20%	36.32%	2.48%	0.00%	21	2.48%	1.4	218574	337648	297667	257.8	398.2	351	3747	2923	2606	257.8	398.2	351	500386.3	624.5	4899	590.1	7666	9	119	9	31.7	1976	848	848	1
10844	10844 (2019-03-10)60sec.agd	60	0	0		3/14/2019	Thursday	4	0	0	0	0	0	690	246	14	0	72.63%	25.89%	1.47%	0.00%	14	1.47%	0.8	182298	280307	204255	191.9	295.1	215	2795	3390	3725	191.9	295.1	215	391822.3	430.6	5760.2	412.4	6349	6.7	123	6.7	2.8	344	950	950	1
10844	10844 (2019-03-10)60sec.agd	60	0	0		3/15/2019	Friday	5	0	0	0	0	0	725	268	19	0	71.64%	26.48%	1.88%	0.00%	19	1.88%	1.1	216644	358972	220698	214.1	354.7	218.1	3502	3316	2297	214.1	354.7	218.1	473817.6	489.3	4609.7	468.2	8804	8.7	117	8.7	92.7	2183	1012	1012	1
10844	10844 (2019-03-10)60sec.agd	60	0	0		3/16/2019	Saturday	6	0	0	0	0	0	555	214	8	0	71.43%	27.54%	1.03%	0.00%	8	1.03%	0.6	125757	247849	176979	161.8	319	227.8	3523	2767	2502	161.8	319	227.8	329492.8	444.4	4669.3	424.1	4866	6.3	107	6.3	26.9	1498	777	777	1
10783	10783 (2019-08-25)60sec.agd	60	0	0		8/26/2019	Monday	1	2	2	2	34	94145	538	346	56	0	57.23%	36.81%	5.96%	0.00%	56	5.96%	3.5	302812	438107	410865	322.1	466.1	437.1	3585	2388	3044	322.1	466.1	437.1	672638.8	791.8	4216.9	715.6	11945	12.7	135	12.7	0	44	940	940	1
10783	10783 (2019-08-25)60sec.agd	60	0	0		8/27/2019	Tuesday	2	1	1	1	13	30502	373	380	47	0	46.63%	47.50%	5.88%	0.00%	47	5.88%	3.4	304423	388773	381840	380.5	486	477.3	4484	1969	2367	380.5	486	477.3	624195.2	861.1	4932.4	780.2	12848	16.1	132	16.1	2.2	290	800	800	1
10783	10783 (2019-08-25)60sec.agd	60	0	0		8/28/2019	Wednesday	3	0	0	0	0	0	563	325	25	0	61.66%	35.60%	2.74%	0.00%	25	2.74%	1.6	233677	390802	306921	255.9	428	336.2	3644	2596	3586	255.9	428	336.2	549119	642.8	4928.1	601.4	9242	10.1	148	10.1	4.7	295	913	913	1
10783	10783 (2019-08-25)60sec.agd	60	0	0		8/29/2019	Thursday	4	1	1	1	14	34739	588	260	64	0	64.47%	28.51%	7.02%	0.00%	64	7.02%	4	302820	389217	220462	332	426.8	241.7	3936	2360	3033	332	426.8	241.7	540179	649.6	4531.8	592.3	14700	16.1	138	16.1	0.6	100	912	912	1
10783	10783 (2019-08-25)60sec.agd	60	0	0		8/30/2019	Friday	5	0	0	0	0	0	484	380	4	0	55.76%	43.78%	0.46%	0.00%	4	0.46%	0.3	190510	375000	419432	219.5	432	483.2	3337	3148	3136	219.5	432	483.2	594005.3	715.3	4762	684.3	6117	7	92	7	27.2	3732	868	868	1
10783	10783 (2019-08-25)60sec.agd	60	0	0		8/31/2019	Saturday	6	0	0	0	0	0	668	291	0	0	69.66%	30.34%	0.00%	0.00%	0	0.00%	0	106971	287163	228286	111.5	299.4	238	1877	1997	1882	111.5	299.4	238	382125.5	421.3	3153.5	398.5	3690	3.8	73	3.8	1.6	898	959	959	1
10776	10776 (2019-07-28)60sec.agd	60	0	0		7/29/2019	Monday	1	0	0	0	0	0	561	659	35	0	44.70%	52.51%	2.79%	0.00%	35	2.79%	1.6	543779	529815	1016346	433.3	422.2	809.8	3632	3528	5146	433.3	422.2	809.8	1268605	1048.8	6011.3	1010.8	11652	9.3	110	9.3	2.8	620	1255	1255	1
10776	10776 (2019-07-28)60sec.agd	60	0	0		7/30/2019	Tuesday	2	0	0	0	0	0	728	365	5	0	66.30%	33.24%	0.46%	0.00%	5	0.46%	0.3	175894	399254	698678	160.2	363.6	636.3	2365	2700	3113	160.2	363.6	636.3	823707.1	788.6	4374.2	750.2	6928	6.3	88	6.3	1.7	469	1098	1098	1
10776	10776 (2019-07-28)60sec.agd	60	0	0		7/31/2019	Wednesday	3	0	0	0	0	0	599	354	3	0	62.66%	37.03%	0.31%	0.00%	3	0.31%	0.2	171237	547098	368202	179.1	572.3	385.1	2999	2551	3354	179.1	572.3	385.1	681330.3	764.3	5110.2	712.7	6581	6.9	110	6.9	3.8	988	956	956	1
10776	10776 (2019-07-28)60sec.agd	60	0	0		8/1/2019	Thursday	4	0	0	0	0	0	403	639	24	0	37.80%	59.94%	2.25%	0.00%	24	2.25%	1.3	435482	655036	1013012	408.5	614.5	950.3	4401	5184	4631	408.5	614.5	950.3	1282540.5	1288.2	5691.5	1203.1	11559	10.8	126	10.8	2.5	318	1066	1066	1
10776	10776 (2019-07-28)60sec.agd	60	0	0		8/2/2019	Friday	5	0	0	0	0	0	409	669	17	0	37.35%	61.10%	1.55%	0.00%	17	1.55%	0.9	516811	530529	803143	472	484.5	733.5	2398	4020	3507	472	484.5	733.5	1092517	1049.5	4364.3	997.7	9951	9.1	106	9.1	0.6	426	1095	1095	1
10776	10776 (2019-07-28)60sec.agd	60	0	0		8/3/2019	Saturday	6	0	0	0	0	0	353	616	16	0	35.84%	62.54%	1.62%	0.00%	16	1.62%	0.9	364792	656086	595771	370.3	666.1	604.8	2964	2682	4218	370.3	666.1	604.8	958365.9	1018.5	4545.5	973	9622	9.8	129	9.8	209.4	3541	985	985	1
10811	10811 (2019-03-10)60sec.agd	60	0	0		3/11/2019	Monday	1	0	0	0	0	0	621	319	23	1	64.42%	33.09%	2.39%	0.10%	24	2.49%	1.4	307074	228236	415272	318.5	236.8	430.8	6512	2051	3009	318.5	236.8	430.8	564656.5	611.3	7437.4	585.7	8752	9.1	124	9.1	0.6	267	964	964	1
10811	10811 (2019-03-10)60sec.agd	60	0	0		3/12/2019	Tuesday	2	0	0	0	0	0	627	238	22	1	70.61%	26.80%	2.48%	0.11%	23	2.59%	1.4	193595	131108	228629	218	147.6	257.5	6060	2248	3203	218	147.6	257.5	327016.1	393.1	6993.8	368.3	5093	5.7	119	5.7	0	0	888	888	1
10811	10811 (2019-03-10)60sec.agd	60	0	0		3/13/2019	Wednesday	3	3	3	3	61	341564	733	167	62	29	73.97%	16.85%	6.26%	2.93%	91	9.18%	5.1	585033	284385	369827	590.3	287	373.2	10514	3557	3949	590.3	287	373.2	748271.6	799.2	11161.3	755.1	13377	13.5	159	13.5	0.2	124	991	991	1
10811	10811 (2019-03-10)60sec.agd	60	0	0		3/14/2019	Thursday	4	0	0	0	0	0	643	266	12	0	69.82%	28.88%	1.30%	0.00%	12	1.30%	0.7	169273	155142	208620	183.8	168.4	226.5	4085	2004	3016	183.8	168.4	226.5	310233.3	353.3	5276.2	336.8	5633	6.1	113	6.1	0	36	921	921	1
10811	10811 (2019-03-10)60sec.agd	60	0	0		3/15/2019	Friday	5	0	0	0	0	0	575	301	8	0	65.05%	34.05%	0.90%	0.00%	8	0.90%	0.5	171392	139169	202276	193.9	157.4	228.8	2707	1946	2512	193.9	157.4	228.8	299430.8	358.9	3652.2	338.7	6380	7.2	100	7.2	0	0	884	884	1
10811	10811 (2019-03-10)60sec.agd	60	0	0		3/16/2019	Saturday	6	1	1	1	13	51649	650	224	35	3	71.27%	24.56%	3.84%	0.33%	38	4.17%	2.4	282990	144772	256885	310.3	158.7	281.7	6094	1910	3767	310.3	158.7	281.7	408695.7	476.1	6981.5	448.1	9101	10	128	10	0.4	73	912	912	1
10931	10931 (2019-03-24)60sec.agd	60	0	0		3/25/2019	Monday	1	0	0	0	0	0	483	304	10	0	60.60%	38.14%	1.25%	0.00%	10	1.25%	0.7	170364	361392	168624	213.8	453.4	211.6	2865	2745	3580	213.8	453.4	211.6	433661.3	573.3	4765.2	544.1	7610	9.5	132	9.5	58.3	2546	797	797	1
10931	10931 (2019-03-24)60sec.agd	60	0	0		3/26/2019	Tuesday	2	0	0	0	0	0	519	228	27	0	67.05%	29.46%	3.49%	0.00%	27	3.49%	1.9	234711	363340	90527	303.2	469.4	117	2919	2886	2173	303.2	469.4	117	441928	595.6	3935.3	571	11263	14.6	129	14.6	32.6	944	774	774	1
10931	10931 (2019-03-24)60sec.agd	60	0	0		3/27/2019	Wednesday	3	0	0	0	0	0	527	297	9	0	63.27%	35.65%	1.08%	0.00%	9	1.08%	0.6	174841	385165	108099	209.9	462.4	129.8	2902	2941	2733	209.9	462.4	129.8	436585.4	551.5	4216.7	524.1	8269	9.9	124	9.9	37.5	2047	833	833	1
10931	10931 (2019-03-24)60sec.agd	60	0	0		3/28/2019	Thursday	4	0	0	0	0	0	661	277	8	0	69.87%	29.28%	0.85%	0.00%	8	0.85%	0.5	154598	316697	129108	163.4	334.8	136.5	3516	3329	5144	163.4	334.8	136.5	375321.7	418.6	7064.4	396.7	6336	6.7	132	6.7	50.3	2695	946	946	1
10931	10931 (2019-03-24)60sec.agd	60	0	0		3/29/2019	Friday	5	0	0	0	0	0	569	196	17	0	72.76%	25.06%	2.17%	0.00%	17	2.17%	1.1	156606	280606	108656	200.3	358.8	138.9	2840	3259	2071	200.3	358.8	138.9	339221.6	464.2	4205.8	433.8	7505	9.6	126	9.6	0.3	73	782	782	1
10931	10931 (2019-03-24)60sec.agd	60	0	0		3/30/2019	Saturday	6	0	0	0	0	0	579	158	1	0	78.46%	21.41%	0.14%	0.00%	1	0.14%	0.1	74653	127152	78964	101.2	172.3	107	2305	2347	2035	101.2	172.3	107	167260.3	241.4	3175.3	226.6	2862	3.9	123	3.9	1.6	412	738	738	1
10814	10814 (2019-03-17)60sec.agd	60	0	0		3/17/2019	Sunday	7	0	0	0	0	0	392	217	0	0	64.37%	35.63%	0.00%	0.00%	0	0.00%	0	86495	202341	238127	142	332.3	391	1717	2337	2267	142	332.3	391	324234.1	557.6	3050.5	532.4	2898	4.8	94	4.8	13.1	1261	609	609	1
10814	10814 (2019-03-17)60sec.agd	60	0	0		3/19/2019	Tuesday	2	0	0	0	0	0	323	324	0	0	49.92%	50.08%	0.00%	0.00%	0	0.00%	0	116706	338675	349856	180.4	523.5	540.7	1914	2213	2131	180.4	523.5	540.7	500719.7	800.6	3264.5	773.9	5039	7.8	69	7.8	20	1311	647	647	1
10814	10814 (2019-03-17)60sec.agd	60	0	0		3/20/2019	Wednesday	3	0	0	0	0	0	450	355	1	0	55.83%	44.04%	0.12%	0.00%	1	0.12%	0.1	129790	395425	493040	161	490.6	611.7	2148	2561	2453	161	490.6	611.7	645209.1	822.3	3351.6	800.5	4948	6.1	48	6.1	4.6	2619	806	806	1
10814	10814 (2019-03-17)60sec.agd	60	0	0		3/21/2019	Thursday	4	0	0	0	0	0	344	366	2	0	48.31%	51.40%	0.28%	0.00%	2	0.28%	0.2	180788	356938	428208	253.9	501.3	601.4	2288	2905	2823	253.9	501.3	601.4	586047	851.7	3929.1	823.1	4252	6	89	6	0.4	60	712	712	1
10814	10814 (2019-03-17)60sec.agd	60	0	0		3/22/2019	Friday	5	0	0	0	0	0	372	290	0	0	56.19%	43.81%	0.00%	0.00%	0	0.00%	0	116903	278966	363717	176.6	421.4	549.4	1536	1825	2626	176.6	421.4	549.4	473052.2	739.3	3285.1	714.6	3809	5.8	80	5.8	0.8	299	662	662	1
10814	10814 (2019-03-17)60sec.agd	60	0	0		4/27/2019	Saturday	6	0	0	0	0	0	542	83	2	0	86.44%	13.24%	0.32%	0.00%	2	0.32%	0.2	53097	47257	49940	84.7	75.4	79.6	3820	3846	1860	84.7	75.4	79.6	86870.7	150.3	4944.8	138.5	1317	2.1	115	2.1	0	0	627	627	1
10929	10929 (2019-03-24)60sec.agd	60	0	0		3/24/2019	Sunday	7	0	0	0	0	0	296	308	8	0	48.37%	50.33%	1.31%	0.00%	8	1.31%	0.7	219751	254679	359831	359.1	416.1	588	4285	2712	3351	359.1	416.1	588	492575.1	836.2	5050.1	804.9	7325	12	111	12	14.7	1218	612	612	1
10929	10929 (2019-03-24)60sec.agd	60	0	0		3/25/2019	Monday	1	0	0	0	0	0	457	453	13	0	49.51%	49.08%	1.41%	0.00%	13	1.41%	0.8	299314	346435	479163	324.3	375.3	519.1	2792	2757	2646	324.3	375.3	519.1	662724.1	742.9	4045.4	718	9430	10.2	132	10.2	7.6	920	923	923	1
10929	10929 (2019-03-24)60sec.agd	60	0	0		3/26/2019	Tuesday	2	0	0	0	0	0	508	386	7	0	56.38%	42.84%	0.78%	0.00%	7	0.78%	0.4	231598	289700	388131	257	321.5	430.8	2658	2667	2942	257	321.5	430.8	536851.4	620.3	4066.1	595.8	7863	8.7	117	8.7	0.2	150	901	901	1
10929	10929 (2019-03-24)60sec.agd	60	0	0		3/27/2019	Wednesday	3	0	0	0	0	0	482	338	11	0	58.00%	40.67%	1.32%	0.00%	11	1.32%	0.7	224623	272171	355150	270.3	327.5	427.4	3217	3214	2352	270.3	327.5	427.4	500663.6	626.2	5041.6	602.5	8345	10	123	10	5.7	1435	831	831	1
10929	10929 (2019-03-24)60sec.agd	60	0	0		3/28/2019	Thursday	4	0	0	0	0	0	558	312	16	0	62.98%	35.21%	1.81%	0.00%	16	1.81%	1	234913	276954	301196	265.1	312.6	340	3003	2669	2590	265.1	312.6	340	471812.1	563.4	4112.9	532.5	7317	8.3	130	8.3	10.1	1752	886	886	1
10929	10929 (2019-03-24)60sec.agd	60	0	0		3/29/2019	Friday	5	0	0	0	0	0	526	275	6	0	65.18%	34.08%	0.74%	0.00%	6	0.74%	0.4	166810	224365	282986	206.7	278	350.7	2968	2617	2163	206.7	278	350.7	397801.8	514.0	4057.4	492.9	6722	8.3	131	8.3	4.4	1320	807	807	1
10928	10928 (2019-03-24)60sec.agd	60	0	0		3/25/2019	Monday	1	0	0	0	0	0	509	369	5	0	57.64%	41.79%	0.57%	0.00%	5	0.57%	0.3	217388	260791	343508	246.2	295.3	389	2612	4416	3935	246.2	295.3	389	482977.5	579.1	6308.3	547	5309	6	135	6	1.4	374	883	883	1
10928	10928 (2019-03-24)60sec.agd	60	0	0		3/26/2019	Tuesday	2	0	0	0	0	0	607	262	5	0	69.45%	29.98%	0.57%	0.00%	5	0.57%	0.3	150941	272248	218672	172.7	311.5	250.2	3099	4023	4675	172.7	311.5	250.2	380420.3	464.4	6541.6	435.3	4569	5.2	139	5.2	0	0	874	874	1
10928	10928 (2019-03-24)60sec.agd	60	0	0		3/27/2019	Wednesday	3	0	0	0	0	0	587	276	11	0	67.16%	31.58%	1.26%	0.00%	11	1.26%	0.6	163658	301327	240886	187.3	344.8	275.6	3098	4324	4970	187.3	344.8	275.6	419056	503.7	7090	479.5	4342	5	138	5	0	22	874	874	1
10928	10928 (2019-03-24)60sec.agd	60	0	0		3/28/2019	Thursday	4	0	0	0	0	0	644	263	4	0	70.69%	28.87%	0.44%	0.00%	4	0.44%	0.3	138251	285826	210182	151.8	313.7	230.7	2780	4492	4503	151.8	313.7	230.7	380770.7	439.8	6671.7	418	3841	4.2	132	4.2	0	0	911	911	1
10928	10928 (2019-03-24)60sec.agd	60	0	0		3/29/2019	Friday	5	0	0	0	0	0	555	270	9	0	66.55%	32.37%	1.08%	0.00%	9	1.08%	0.6	170786	259242	240058	204.8	310.8	287.8	3821	4668	5156	204.8	310.8	287.8	392431	499.4	7935.7	470.5	4467	5.4	139	5.4	0.3	59	834	834	1
10928	10928 (2019-03-24)60sec.agd	60	0	0		3/30/2019	Saturday	6	0	0	0	0	0	351	329	7	0	51.09%	47.89%	1.02%	0.00%	7	1.02%	0.6	195625	250441	318338	284.8	364.5	463.4	3312	3935	3703	284.8	364.5	463.4	449809.9	686.6	5821	654.7	4605	6.7	68	6.7	8	978	687	687	1
10808	10808 (2019-03-10)60sec.agd	60	0	0		3/10/2019	Sunday	7	1	1	1	22	70075	465	202	61	0	63.87%	27.75%	8.38%	0.00%	61	8.38%	4.7	348817	299347	243221	479.1	411.2	334.1	5500	2669	2741	479.1	411.2	334.1	520036.9	769.4	6234.6	714.3	9837	13.5	121	13.5	6.7	290	728	728	1
10808	10808 (2019-03-10)60sec.agd	60	0	0		3/11/2019	Monday	1	5	5	5	80	284934	514	185	86	0	65.48%	23.57%	10.96%	0.00%	86	10.96%	5.7	439579	388382	226976	560	494.8	289.1	4992	3883	2801	560	494.8	289.1	628958.2	844.5	5974.2	801.2	11565	14.7	120	14.7	0	0	785	785	1
10808	10808 (2019-03-10)60sec.agd	60	0	0		3/12/2019	Tuesday	2	3	3	3	68	306769	555	95	49	17	77.51%	13.27%	6.84%	2.37%	66	9.22%	4.7	350537	200579	183555	489.6	280.1	256.4	8790	2654	3879	489.6	280.1	256.4	443622.1	657.1	9853.5	619.6	8851	12.4	158	12.4	36	1895	716	716	1
10808	10808 (2019-03-10)60sec.agd	60	0	0		3/13/2019	Wednesday	3	0	0	0	0	0	1033	241	13	0	80.26%	18.73%	1.01%	0.00%	13	1.01%	0.6	155910	214949	220674	121.1	167	171.5	3944	3261	3340	121.1	167	171.5	345265.1	278.6	5831.5	268.3	4557	3.5	113	3.5	0	48	1287	1287	1
10808	10808 (2019-03-10)60sec.agd	60	0	0		3/14/2019	Thursday	4	5	5	5	77	253889	553	198	104	0	64.68%	23.16%	12.16%	0.00%	104	12.16%	6.9	481621	407481	439088	563.3	476.6	513.6	4791	3582	5326	563.3	476.6	513.6	768633.7	929.3	7238.3	899	13708	16	118	16	0	0	855	855	1
10808	10808 (2019-03-10)60sec.agd	60	0	0		3/16/2019	Saturday	6	2	2	2	29	133472	448	337	52	0	53.52%	40.26%	6.21%	0.00%	52	6.21%	3.5	386969	359023	351718	462.3	428.9	420.2	5827	2829	2416	462.3	428.9	420.2	634309.1	819.7	6585.8	757.8	10074	12	120	12	11.6	1145	837	837	1
11033	11033 (2019-06-02)60sec.agd	60	0	0		6/2/2019	Sunday	7	0	0	0	0	0	429	248	24	0	61.20%	35.38%	3.42%	0.00%	24	3.42%	1.8	230424	273168	277911	328.7	389.7	396.4	3303	4725	4680	328.7	389.7	396.4	452714.6	680.6	7425.5	645.8	5748	8.2	108	8.2	40.8	903	701	701	1
11033	11033 (2019-06-02)60sec.agd	60	0	0		6/3/2019	Monday	1	3	3	3	50	172511	334	307	76	2	46.45%	42.70%	10.57%	0.28%	78	10.85%	6	494675	539232	525835	688	750	731.3	7472	8667	7266	688	750	731.3	901097.6	1303.2	11052.4	1253.3	11925	16.6	113	16.6	9.3	567	719	719	1
11033	11033 (2019-06-02)60sec.agd	60	0	0		6/5/2019	Wednesday	3	0	0	0	0	0	652	298	28	0	66.67%	30.47%	2.86%	0.00%	28	2.86%	1.6	261418	356489	296335	267.3	364.5	303	4225	2805	3253	267.3	364.5	303	532201.3	580.4	5076.9	544.2	8565	8.8	114	8.8	3	241	978	978	1
11033	11033 (2019-06-02)60sec.agd	60	0	0		6/6/2019	Thursday	4	0	0	0	0	0	545	387	10	0	57.86%	41.08%	1.06%	0.00%	10	1.06%	0.6	261616	400012	425650	277.7	424.6	451.9	4226	2512	2634	277.7	424.6	451.9	640023.8	711.5	5214.3	679.4	9705	10.3	113	10.3	0	0	942	942	1
11033	11033 (2019-06-02)60sec.agd	60	0	0		6/7/2019	Friday	5	0	0	0	0	0	477	453	10	0	50.74%	48.19%	1.06%	0.00%	10	1.06%	0.6	323860	403841	566885	344.5	429.6	603.1	3489	3257	3293	344.5	429.6	603.1	767679.3	848.8	4732	816.7	10593	11.3	110	11.3	0	0	940	940	1
11033	11033 (2019-06-02)60sec.agd	60	0	0		6/8/2019	Saturday	6	0	0	0	0	0	485	482	26	0	48.84%	48.54%	2.62%	0.00%	26	2.62%	1.4	391317	458005	716573	394.1	461.2	721.6	3941	2387	3241	394.1	461.2	721.6	936148.7	979.9	4815.5	942.7	12514	12.6	112	12.6	0	0	993	993	1
10824	10824 (2019-03-24)60sec.agd	60	0	0		3/25/2019	Monday	1	2	2	2	66	262217	586	243	82	0	64.32%	26.67%	9.00%	0.00%	82	9.00%	5.1	438418	370418	269803	481.2	406.6	296.2	5452	3683	4000	481.2	406.6	296.2	634203	764.3	6374.8	696.2	12490	13.7	117	13.7	7.5	434	911	911	1
10824	10824 (2019-03-24)60sec.agd	60	0	0		3/26/2019	Tuesday	2	1	1	1	33	150518	458	230	45	0	62.48%	31.38%	6.14%	0.00%	45	6.14%	3.2	301355	257130	210105	411.1	350.8	286.6	5211	3696	3449	411.1	350.8	286.6	448413.6	668.3	6106.3	611.8	8740	11.9	118	11.9	3.9	229	733	733	1
10824	10824 (2019-03-24)60sec.agd	60	0	0		3/27/2019	Wednesday	3	1	1	1	38	136874	591	231	47	0	68.01%	26.58%	5.41%	0.00%	47	5.41%	2.9	294624	251638	247002	339	289.6	284.2	4703	2706	3357	339	289.6	284.2	459494.3	568.5	5795.2	528.8	9073	10.4	107	10.4	1.4	178	869	869	1
10824	10824 (2019-03-24)60sec.agd	60	0	0		3/28/2019	Thursday	4	0	0	0	0	0	705	285	13	0	70.29%	28.41%	1.30%	0.00%	13	1.30%	0.7	193077	241081	250937	192.5	240.4	250.2	4192	2656	3280	192.5	240.4	250.2	397955	423.6	5090.5	396.8	6601	6.6	108	6.6	2.7	415	1003	1003	1
10824	10824 (2019-03-24)60sec.agd	60	0	0		3/29/2019	Friday	5	2	2	2	41	153103	447	245	54	0	59.92%	32.84%	7.24%	0.00%	54	7.24%	3.9	326535	288413	246159	437.7	386.6	330	4780	3668	3184	437.7	386.6	330	500401.3	726.1	5531.1	670.8	9879	13.2	114	13.2	1.7	272	746	746	1
10824	10824 (2019-03-24)60sec.agd	60	0	0		3/30/2019	Saturday	6	0	0	0	0	0	558	279	15	0	65.49%	32.75%	1.76%	0.00%	15	1.76%	1	199058	277330	285458	233.6	325.5	335	4848	2962	2207	233.6	325.5	335	444997	549.4	5879.3	522.3	6453	7.6	113	7.6	0	20	852	852	1
10804	10804 (2019-03-10)60sec.agd	60	0	0		3/10/2019	Sunday	7	0	0	0	0	0	540	160	30	0	73.97%	21.92%	4.11%	0.00%	30	4.11%	2.3	192009	175126	208728	263	239.9	285.9	3314	2555	2555	263	239.9	285.9	333322.6	477.5	4360.3	456.6	6943	9.5	120	9.5	1.1	82	730	730	1
10804	10804 (2019-03-10)60sec.agd	60	0	0		3/11/2019	Monday	1	0	0	0	0	0	1057	255	10	0	79.95%	19.29%	0.76%	0.00%	10	0.76%	0.4	154311	131608	244449	116.7	99.6	184.9	3525	1386	3311	116.7	99.6	184.9	317628.5	258.0	3954	240.3	4667	3.5	115	3.5	0	0	1322	1322	1
10804	10804 (2019-03-10)60sec.agd	60	0	0		3/12/2019	Tuesday	2	0	0	0	0	0	944	237	6	0	79.53%	19.97%	0.51%	0.00%	6	0.51%	0.3	135257	185933	307524	113.9	156.6	259.1	3549	2171	2843	113.9	156.6	259.1	383974.7	340.6	4341	323.5	4516	3.8	119	3.8	0.1	78	1187	1187	1
10804	10804 (2019-03-10)60sec.agd	60	0	0		3/13/2019	Wednesday	3	0	0	0	0	0	1088	250	6	0	80.95%	18.60%	0.45%	0.00%	6	0.45%	0.3	147249	278904	263943	109.6	207.5	196.4	2665	2547	2785	109.6	207.5	196.4	411261	329.0	3785.3	306	5053	3.8	114	3.8	0.7	230	1344	1344	1
10804	10804 (2019-03-10)60sec.agd	60	0	0		3/15/2019	Friday	5	0	0	0	0	0	834	469	28	0	62.66%	35.24%	2.10%	0.00%	28	2.10%	1.2	368694	421276	555171	277	316.5	417.1	3204	3027	3911	277	316.5	417.1	788431.1	620.4	5246.7	592.4	12905	9.7	115	9.7	0.3	128	1331	1331	1
10804	10804 (2019-03-10)60sec.agd	60	0	0		3/16/2019	Saturday	6	1	1	1	11	26319	744	450	115	0	56.84%	34.38%	8.79%	0.00%	115	8.79%	5.2	710899	415735	685612	543.1	317.6	523.8	4150	2811	4459	543.1	317.6	523.8	1071576.8	857.9	5148.5	818.6	12315	9.4	119	9.4	4.3	574	1309	1309	1
10806	10806 (2019-03-10)60sec.agd	60	0	0		3/11/2019	Monday	1	0	0	0	0	0	571	250	13	0	68.47%	29.98%	1.56%	0.00%	13	1.56%	0.9	178404	124511	168088	213.9	149.3	201.5	2839	2088	3247	213.9	149.3	201.5	274926.4	370.7	4644	329.6	6159	7.4	120	7.4	0	0	834	834	1
10806	10806 (2019-03-10)60sec.agd	60	0	0		3/12/2019	Tuesday	2	0	0	0	0	0	623	218	4	0	73.73%	25.80%	0.47%	0.00%	4	0.47%	0.3	119181	133269	185341	141	157.7	219.3	2971	1992	2262	141	157.7	219.3	257519	323.0	3479.2	304.8	4728	5.6	120	5.6	0	0	845	845	1
10806	10806 (2019-03-10)60sec.agd	60	0	0		3/13/2019	Wednesday	3	0	0	0	0	0	581	220	6	0	72.00%	27.26%	0.74%	0.00%	6	0.74%	0.4	121953	134301	199960	151.1	166.4	247.8	2624	2143	2146	151.1	166.4	247.8	269987.6	358.6	3580.3	334.6	5526	6.8	115	6.8	0	0	807	807	1
10806	10806 (2019-03-10)60sec.agd	60	0	0		3/14/2019	Thursday	4	0	0	0	0	0	591	98	4	0	85.28%	14.14%	0.58%	0.00%	4	0.58%	0.3	61171	81088	104657	88.3	117	151	2990	2352	2658	88.3	117	151	145843.2	224.8	3992.8	210.5	2810	4.1	128	4.1	0	0	693	693	1
10806	10806 (2019-03-10)60sec.agd	60	0	0		3/15/2019	Friday	5	0	0	0	0	0	571	247	13	0	68.71%	29.72%	1.56%	0.00%	13	1.56%	0.9	200413	132198	232804	241.2	159.1	280.1	2908	2692	3306	241.2	159.1	280.1	334424	421.4	4758.7	402.4	5012	6	123	6	9	1147	831	831	1
10806	10806 (2019-03-10)60sec.agd	60	0	0		3/16/2019	Saturday	6	0	0	0	0	0	476	223	2	0	67.90%	31.81%	0.29%	0.00%	2	0.29%	0.2	141340	114539	221460	201.6	163.4	315.9	2234	1886	2519	201.6	163.4	315.9	286602	433.3	3470.7	408.8	4162	5.9	111	5.9	0.3	88	701	701	1
10677	10677 (2019-09-29)60sec.agd	60	0	0		9/30/2019	Monday	1	0	0	0	0	0	417	421	4	0	49.52%	50.00%	0.48%	0.00%	4	0.48%	0.3	190286	380117	535090	226	451.4	635.5	2513	2243	2879	226	451.4	635.5	683387.9	835.7	4213.6	811.6	6391	7.6	57	7.6	1.3	632	842	842	1
10677	10677 (2019-09-29)60sec.agd	60	0	0		10/1/2019	Tuesday	2	0	0	0	0	0	496	438	2	0	52.99%	46.79%	0.21%	0.00%	2	0.21%	0.1	223349	376245	456129	238.6	402	487.3	2230	2494	3208	238.6	402	487.3	632059.1	714.0	3944.1	675.3	6511	7	69	7	0.1	48	936	936	1
10677	10677 (2019-09-29)60sec.agd	60	0	0		10/2/2019	Wednesday	3	0	0	0	0	0	459	375	0	0	55.04%	44.96%	0.00%	0.00%	0	0.00%	0	147135	288510	394984	176.4	345.9	473.6	1991	2186	2852	176.4	345.9	473.6	510782.8	630.5	3804.5	612.4	5558	6.7	55	6.7	0.3	103	834	834	1
10677	10677 (2019-09-29)60sec.agd	60	0	0		10/3/2019	Thursday	4	0	0	0	0	0	397	374	9	0	50.90%	47.95%	1.15%	0.00%	9	1.15%	0.6	206630	349971	314425	264.9	448.7	403.1	2902	3000	2840	264.9	448.7	403.1	513847	705.9	4070.8	658.8	7571	9.7	108	9.7	0	0	780	780	1
10677	10677 (2019-09-29)60sec.agd	60	0	0		10/4/2019	Friday	5	0	0	0	0	0	599	400	2	0	59.84%	39.96%	0.20%	0.00%	2	0.20%	0.1	199596	369111	420387	199.4	368.7	420	2962	3194	3479	199.4	368.7	420	593975.4	616.9	4728.7	593.4	7409	7.4	116	7.4	0.3	71	1001	1001	1
10677	10677 (2019-09-29)60sec.agd	60	0	0		10/5/2019	Saturday	6	0	0	0	0	0	346	401	10	0	45.71%	52.97%	1.32%	0.00%	10	1.32%	0.7	178851	388315	448858	236.3	513	592.9	3455	2302	3510	236.3	513	592.9	619878.8	849.8	4774.6	818.9	6237	8.2	49	8.2	0	0	757	757	1
11034	11034 (2019-06-02)60sec.agd	60	0	0		6/2/2019	Sunday	7	0	0	0	0	0	363	266	7	0	57.08%	41.82%	1.10%	0.00%	7	1.10%	0.6	155210	230695	304592	244	362.7	478.9	3281	4177	3839	244	362.7	478.9	412415.6	694.8	6553.6	648.5	5446	8.6	112	8.6	0.3	54	636	636	1
11034	11034 (2019-06-02)60sec.agd	60	0	0		6/4/2019	Tuesday	2	1	1	1	11	33901	486	456	34	0	49.80%	46.72%	3.48%	0.00%	34	3.48%	2	359646	354630	507148	368.5	363.4	519.6	3941	3707	4446	368.5	363.4	519.6	715756.1	802.5	5693.6	733.4	7324	7.5	95	7.5	0.5	382	976	976	1
11034	11034 (2019-06-02)60sec.agd	60	0	0		6/5/2019	Wednesday	3	0	0	0	0	0	586	352	10	0	61.81%	37.13%	1.05%	0.00%	10	1.05%	0.6	218874	255372	307519	230.9	269.4	324.4	4072	3423	4709	230.9	269.4	324.4	455728.7	529.5	7104.4	480.7	4251	4.5	88	4.5	7.4	1336	948	948	1
11034	11034 (2019-06-02)60sec.agd	60	0	0		6/6/2019	Thursday	4	0	0	0	0	0	541	493	27	0	50.99%	46.47%	2.54%	0.00%	27	2.54%	1.4	389781	409470	403903	367.4	385.9	380.7	3968	3314	4894	367.4	385.9	380.7	694789.6	711.1	6953.1	654.8	8470	8	122	8	3.9	220	1061	1061	1
11034	11034 (2019-06-02)60sec.agd	60	0	0		6/7/2019	Friday	5	0	0	0	0	0	617	391	28	0	59.56%	37.74%	2.70%	0.00%	28	2.70%	1.6	344716	390575	435166	332.7	377	420	2798	2725	3592	332.7	377	420	678783.8	706.7	5143.5	655.2	8173	7.9	115	7.9	0.8	272	1036	1036	1
11034	11034 (2019-06-02)60sec.agd	60	0	0		6/8/2019	Saturday	6	0	0	0	0	0	739	463	19	0	60.52%	37.92%	1.56%	0.00%	19	1.56%	0.9	293141	402985	643125	240.1	330	526.7	3674	3195	4317	240.1	330	526.7	813595.9	717.2	6507.1	666.3	6679	5.5	110	5.5	48.1	781	1221	1221	1
10712	10712 (2019-06-30)60sec.agd	60	0	0		6/30/2019	Sunday	7	0	0	0	0	0	473	210	1	0	69.15%	30.70%	0.15%	0.00%	1	0.15%	0.1	81903	262999	127782	119.7	384.5	186.8	4931	6755	6416	119.7	384.5	186.8	303652.5	461.5	10540.9	443.9	3629	5.3	103	5.3	0.2	84	684	684	1
10712	10712 (2019-06-30)60sec.agd	60	0	0		7/2/2019	Tuesday	2	4	4	4	97	396914	444	277	104	0	53.82%	33.58%	12.61%	0.00%	104	12.61%	6.9	537605	591091	316235	651.6	716.5	383.3	4914	5870	3924	651.6	716.5	383.3	859309.2	1126.5	8176.3	1041.6	16216	19.7	132	19.7	2	150	825	825	1
10712	10712 (2019-06-30)60sec.agd	60	0	0		7/3/2019	Wednesday	3	2	2	2	72	201749	339	255	94	0	49.27%	37.06%	13.66%	0.00%	94	13.66%	7.8	420657	621848	471993	611.4	903.8	686	3653	5443	3419	611.4	903.8	686	886805.9	1340.8	6682	1289	18503	26.9	135	26.9	30.8	1003	688	688	1
10712	10712 (2019-06-30)60sec.agd	60	0	0		7/4/2019	Thursday	4	0	0	0	0	0	449	171	0	0	72.42%	27.58%	0.00%	0.00%	0	0.00%	0	54714	234940	86745	88.2	378.9	139.9	1860	2237	3241	88.2	378.9	139.9	256349.6	428.5	4226.2	413.5	1910	3.1	38	3.1	10.3	359	620	620	1
10712	10712 (2019-06-30)60sec.agd	60	0	0		7/5/2019	Friday	5	3	3	3	71	264216	387	170	85	0	60.28%	26.48%	13.24%	0.00%	85	13.24%	7.7	390858	429044	270314	608.8	668.3	421	4235	6711	3041	608.8	668.3	421	640248.7	1061.5	7570.5	997.3	14065	21.9	139	21.9	2.3	378	642	642	1
10712	10712 (2019-06-30)60sec.agd	60	0	0		7/6/2019	Saturday	6	0	0	0	0	0	437	347	13	0	54.83%	43.54%	1.63%	0.00%	13	1.63%	0.9	183748	364272	208216	230.5	457.1	261.2	2616	3403	2313	230.5	457.1	261.2	458051.7	615.5	4321.2	574.7	6562	8.2	116	8.2	40.2	1084	797	797	1
10888	10888 (2019-08-25)60sec.agd	60	0	0		8/26/2019	Monday	1	0	0	0	0	0	544	180	33	0	71.86%	23.78%	4.36%	0.00%	33	4.36%	2.4	209596	207093	219894	276.9	273.6	290.5	5757	2919	2308	276.9	273.6	290.5	367656.6	516.7	6646.4	485.7	8091	10.7	152	10.7	248.4	5014	757	757	1
10888	10888 (2019-08-25)60sec.agd	60	0	0		8/27/2019	Tuesday	2	5	5	5	120	515558	623	154	138	5	67.72%	16.74%	15.00%	0.54%	143	15.54%	8.4	690684	341702	356245	750.7	371.4	387.2	6310	2701	2757	750.7	371.4	387.2	848949.4	960.8	6905.4	922.8	17592	19.1	129	19.1	191.2	4228	920	920	1
10888	10888 (2019-08-25)60sec.agd	60	0	0		8/28/2019	Wednesday	3	0	0	0	0	0	651	34	0	0	95.04%	4.96%	0.00%	0.00%	0	0.00%	0	14995	23576	23479	21.9	34.4	34.3	1522	1384	1329	21.9	34.4	34.3	36495.8	56.3	2432.4	53.3	291	0.4	53	0.4	5.6	1652	685	685	1
10888	10888 (2019-08-25)60sec.agd	60	0	0		8/29/2019	Thursday	4	0	0	0	0	0	653	165	22	0	77.74%	19.64%	2.62%	0.00%	22	2.62%	1.4	157600	153817	172751	187.6	183.1	205.7	4501	2127	1970	187.6	183.1	205.7	279893.4	354.6	5222.6	333.2	5457	6.5	116	6.5	196.9	6000	840	840	1
10888	10888 (2019-08-25)60sec.agd	60	0	0		8/30/2019	Friday	5	0	0	0	0	0	620	183	46	0	73.03%	21.55%	5.42%	0.00%	46	5.42%	2.9	247714	199414	219963	291.8	234.9	259.1	5373	2517	2792	291.8	234.9	259.1	386667.7	486.4	5743.2	455.4	7990	9.4	124	9.4	51.4	3848	849	849	1
10888	10888 (2019-08-25)60sec.agd	60	0	0		8/31/2019	Saturday	6	2	2	2	36	170634	773	242	50	3	72.38%	22.66%	4.68%	0.28%	53	4.96%	2.8	357961	237930	251123	335.2	222.8	235.1	6343	2997	2613	335.2	222.8	235.1	497804.7	501.1	6922.3	466.1	9865	9.2	144	9.2	48.2	2230	1068	1068	1
10714	10714 (2019-06-30)60sec.agd	60	0	0		7/1/2019	Monday	1	0	0	0	0	0	696	248	1	0	73.65%	26.24%	0.11%	0.00%	1	0.11%	0.1	91452	252337	279254	96.8	267	295.5	3137	3606	3289	96.8	267	295.5	387324.4	424.4	5801.9	409.9	3857	4.1	76	4.1	2.7	356	945	945	1
10714	10714 (2019-06-30)60sec.agd	60	0	0		7/2/2019	Tuesday	2	0	0	0	0	0	658	270	0	0	70.91%	29.09%	0.00%	0.00%	0	0.00%	0	86882	253965	269433	93.6	273.7	290.3	1651	2163	2279	93.6	273.7	290.3	380316.8	426.8	3242.4	409.8	3617	3.9	53	3.9	0	0	928	928	1
10714	10714 (2019-06-30)60sec.agd	60	0	0		7/3/2019	Wednesday	3	0	0	0	0	0	595	292	0	0	67.08%	32.92%	0.00%	0.00%	0	0.00%	0	134101	317304	274790	151.2	357.7	309.8	1960	3939	3790	151.2	357.7	309.8	440652.3	519.9	5751.2	496.8	5427	6.1	101	6.1	1.7	109	887	887	1
10714	10714 (2019-06-30)60sec.agd	60	0	0		7/4/2019	Thursday	4	0	0	0	0	0	511	252	2	0	66.80%	32.94%	0.26%	0.00%	2	0.26%	0.1	81764	258383	222655	106.9	337.8	291.1	2686	2708	2463	106.9	337.8	291.1	350745.5	478.8	4292.7	458.5	3720	4.9	83	4.9	39.2	1301	765	765	1
10714	10714 (2019-06-30)60sec.agd	60	0	0		7/5/2019	Friday	5	0	0	0	0	0	661	292	8	0	68.78%	30.39%	0.83%	0.00%	8	0.83%	0.5	138476	334073	319998	144.1	347.6	333	3485	4943	3615	144.1	347.6	333	482886.2	530.8	6341.8	502.5	5500	5.7	107	5.7	0.3	86	961	961	1
10714	10714 (2019-06-30)60sec.agd	60	0	0		7/6/2019	Saturday	6	0	0	0	0	0	529	238	4	0	68.61%	30.87%	0.52%	0.00%	4	0.52%	0.3	95789	204974	294097	124.2	265.9	381.4	2642	2653	3726	124.2	265.9	381.4	371056.5	510.1	4627.1	481.3	3335	4.3	116	4.3	0.2	89	771	771	1
10711	10711 (2019-06-30)60sec.agd	60	0	0		6/30/2019	Sunday	7	0	0	0	0	0	453	342	30	0	54.91%	41.45%	3.64%	0.00%	30	3.64%	2.1	301066	296605	325222	364.9	359.5	394.2	4955	4450	4875	364.9	359.5	394.2	533277.2	681.4	7815.6	646.4	7188	8.7	144	8.7	13.8	698	825	825	1
10711	10711 (2019-06-30)60sec.agd	60	0	0		7/1/2019	Monday	1	1	1	1	12	33679	489	465	45	0	48.95%	46.55%	4.50%	0.00%	45	4.50%	2.4	425206	353143	381871	425.6	353.5	382.3	3478	2520	3003	425.6	353.5	382.3	671815.1	697.2	4703.8	672.5	10021	10	122	10	3	160	999	999	1
10711	10711 (2019-06-30)60sec.agd	60	0	0		7/2/2019	Tuesday	2	0	0	0	0	0	259	403	19	0	38.03%	59.18%	2.79%	0.00%	19	2.79%	1.6	344850	409523	341103	506.4	601.4	500.9	2939	3139	3426	506.4	601.4	500.9	634808.5	971.6	5029.2	932.2	8391	12.3	119	12.3	10.6	247	681	681	1
10711	10711 (2019-06-30)60sec.agd	60	0	0		7/3/2019	Wednesday	3	2	2	2	31	76544	477	541	71	0	43.80%	49.68%	6.52%	0.00%	71	6.52%	3.7	553607	552728	618461	508.4	507.6	567.9	3711	3323	3607	508.4	507.6	567.9	997237.7	963.7	5469.2	915.7	12589	11.6	123	11.6	3.7	552	1089	1089	1
10711	10711 (2019-06-30)60sec.agd	60	0	0		7/4/2019	Thursday	4	0	0	0	0	0	217	446	24	0	31.59%	64.92%	3.49%	0.00%	24	3.49%	1.8	379354	367311	312458	552.2	534.7	454.8	2829	2690	3386	552.2	534.7	454.8	613560.8	930.4	4826.2	893.1	6389	9.3	40	9.3	2.3	146	687	687	1
10711	10711 (2019-06-30)60sec.agd	60	0	0		7/5/2019	Friday	5	0	0	0	0	0	437	585	21	0	41.90%	56.09%	2.01%	0.00%	21	2.01%	1.1	444089	585237	441171	425.8	561.1	423	2938	3837	2728	425.8	561.1	423	856941.8	849.5	4854.6	821.6	10531	10.1	101	10.1	10.6	366	1043	1043	1
10881	10881(2019-07-28)60sec.agd	60	0	0		7/28/2019	Sunday	7	1	1	1	11	31505	510	116	14	0	79.69%	18.13%	2.19%	0.00%	14	2.19%	1.3	108359	120387	154407	169.3	188.1	241.3	4911	2391	4059	169.3	188.1	241.3	223777.2	376.6	5985	349.7	3482	5.4	113	5.4	21.4	1918	640	640	1
10881	10881(2019-07-28)60sec.agd	60	0	0		7/29/2019	Monday	1	0	0	0	0	0	558	333	4	0	62.35%	37.21%	0.45%	0.00%	4	0.45%	0.3	162568	298810	353014	181.6	333.9	394.4	2653	2287	2800	181.6	333.9	394.4	490239.4	568.0	3832.4	547.8	6389	7.1	89	7.1	0.6	178	895	895	1
10881	10881(2019-07-28)60sec.agd	60	0	0		7/30/2019	Tuesday	2	0	0	0	0	0	387	308	14	0	54.58%	43.44%	1.97%	0.00%	14	1.97%	1.1	201614	302841	340042	284.4	427.1	479.6	3633	2938	2645	284.4	427.1	479.6	497985.4	744.0	4392.6	702.4	7215	10.2	120	10.2	1.7	537	709	709	1
10881	10881(2019-07-28)60sec.agd	60	0	0		7/31/2019	Wednesday	3	1	1	1	11	28622	495	392	22	0	54.46%	43.12%	2.42%	0.00%	22	2.42%	1.3	261592	350414	380065	287.8	385.5	418.1	3737	2550	2966	287.8	385.5	418.1	579370.1	675.4	4858.6	637.4	10485	11.5	124	11.5	13.7	280	909	909	1
10881	10881(2019-07-28)60sec.agd	60	0	0		8/2/2019	Friday	5	2	2	2	32	94546	500	346	51	0	55.74%	38.57%	5.69%	0.00%	51	5.69%	3.2	323351	378715	447759	360.5	422.2	499.2	4277	2496	2637	360.5	422.2	499.2	669678.3	795.6	4997.6	746.6	12966	14.5	121	14.5	46.9	1260	897	897	1
10881	10881(2019-07-28)60sec.agd	60	0	0		8/3/2019	Saturday	6	0	0	0	0	0	624	360	7	0	62.97%	36.33%	0.71%	0.00%	7	0.71%	0.4	188475	297058	392733	190.2	299.8	396.3	2639	3301	2638	190.2	299.8	396.3	527262.3	558.7	4852.2	532.1	6822	6.9	111	6.9	2.9	408	991	991	1
10882	10882 (2019-09-22)60sec.agd	60	0	0		9/22/2019	Sunday	7	2	2	2	42	187436	400	221	38	7	60.06%	33.18%	5.71%	1.05%	45	6.76%	3.8	350083	339361	421165	525.7	509.6	632.4	6710	4676	6641	525.7	509.6	632.4	644285.6	1026.0	9709.1	967.4	8509	12.8	155	12.8	40.9	4429	666	666	1
10882	10882 (2019-09-22)60sec.agd	60	0	0		9/23/2019	Monday	1	0	0	0	0	0	828	266	16	0	74.59%	23.96%	1.44%	0.00%	16	1.44%	0.8	177486	230050	267804	159.9	207.3	241.3	3402	2481	3154	159.9	207.3	241.3	395149.7	375.2	4623.8	356	5376	4.8	95	4.8	14.8	3167	1110	1110	1
10882	10882 (2019-09-22)60sec.agd	60	0	0		9/24/2019	Tuesday	2	0	0	0	0	0	438	203	3	0	68.01%	31.52%	0.47%	0.00%	3	0.47%	0.3	109789	180818	174660	170.5	280.8	271.2	3090	3276	2614	170.5	280.8	271.2	274326.2	445.9	4986	426	3200	5	90	5	6.5	401	644	644	1
10882	10882 (2019-09-22)60sec.agd	60	0	0		9/25/2019	Wednesday	3	1	1	1	11	33118	717	347	18	0	66.27%	32.07%	1.66%	0.00%	18	1.66%	0.9	240206	326401	357949	222	301.7	330.8	4623	2863	3286	222	301.7	330.8	540707	524.2	6269.3	499.7	7825	7.2	121	7.2	153.7	4762	1082	1082	1
10882	10882 (2019-09-22)60sec.agd	60	0	0		9/26/2019	Thursday	4	0	0	0	0	0	608	465	43	0	54.48%	41.67%	3.85%	0.00%	43	3.85%	2.2	406162	428228	584781	363.9	383.7	524	5484	5037	3865	363.9	383.7	524	830852.3	784.3	7824.9	744.5	11091	9.9	114	9.9	27.6	1330	1116	1116	1
10882	10882 (2019-09-22)60sec.agd	60	0	0		9/27/2019	Friday	5	0	0	0	0	0	553	322	14	0	62.20%	36.22%	1.57%	0.00%	14	1.57%	0.9	215137	303861	313787	242	341.8	353	4755	3892	2515	242	341.8	353	486906.3	572.7	6639.5	547.7	6655	7.5	121	7.5	18.7	1048	889	889	1
10900	10900 (2019-06-23)60sec.agd	60	0	0		6/23/2019	Sunday	7	0	0	0	0	0	515	121	6	0	80.22%	18.85%	0.93%	0.00%	6	0.93%	0.5	63679	73859	82371	99.2	115	128.3	3579	2319	2933	99.2	115	128.3	127652.5	212.4	4478.1	198.8	1930	3	120	3	35.5	3587	642	642	1
10900	10900 (2019-06-23)60sec.agd	60	0	0		6/24/2019	Monday	1	0	0	0	0	0	428	414	49	0	48.04%	46.46%	5.50%	0.00%	49	5.50%	3.1	440089	473673	540544	493.9	531.6	606.7	4562	2959	3384	493.9	531.6	606.7	842752.8	984.3	5442.5	945.9	16711	18.8	124	18.8	3.5	772	891	891	1
10900	10900 (2019-06-23)60sec.agd	60	0	0		6/25/2019	Tuesday	2	0	0	0	0	0	478	165	0	0	74.34%	25.66%	0.00%	0.00%	0	0.00%	0	93322	121864	150371	145.1	189.5	233.9	1917	3404	3859	145.1	189.5	233.9	214875	347.7	5426.6	334.2	2774	4.3	83	4.3	6.1	717	643	643	1
10900	10900 (2019-06-23)60sec.agd	60	0	0		6/26/2019	Wednesday	3	1	1	1	18	57189	455	380	61	0	50.78%	42.41%	6.81%	0.00%	61	6.81%	3.8	420340	442439	408141	469.1	493.8	455.5	4563	2801	2309	469.1	493.8	455.5	734177.8	855.7	5524.9	819.4	15065	16.8	125	16.8	3.4	381	896	896	1
10900	10900 (2019-06-23)60sec.agd	60	0	0		6/28/2019	Friday	5	1	1	1	17	57438	447	295	46	0	56.73%	37.44%	5.84%	0.00%	46	5.84%	3.3	328689	315263	322502	417.1	400.1	409.3	3995	2495	2228	417.1	400.1	409.3	558063.4	741.9	4985.1	708.2	12163	15.4	123	15.4	4.6	572	788	788	1
10900	10900 (2019-06-23)60sec.agd	60	0	0		6/29/2019	Saturday	6	0	0	0	0	0	538	299	4	0	63.97%	35.55%	0.48%	0.00%	4	0.48%	0.2	173876	212462	257844	206.7	252.6	306.6	2895	2067	2110	206.7	252.6	306.6	376638.4	471.4	3851.6	447.8	6314	7.5	103	7.5	9.1	610	841	841	1
10962	10962 (2019-08-25)60sec.agd	60	0	0		8/26/2019	Monday	1	2	2	2	37	80296	389	549	58	0	39.06%	55.12%	5.82%	0.00%	58	5.82%	3.4	530115	765527	841220	532.2	768.6	844.6	2751	3389	3319	532.2	768.6	844.6	1254872.3	1300.2	4912.3	1259.9	14851	14.9	98	14.9	5	623	996	996	1
10962	10962 (2019-08-25)60sec.agd	60	0	0		8/27/2019	Tuesday	2	1	1	1	17	41977	453	537	24	0	44.67%	52.96%	2.37%	0.00%	24	2.37%	1.3	436890	576387	583962	430.9	568.4	575.9	2871	3270	4390	430.9	568.4	575.9	929573.3	955.5	5501.9	916.7	11161	11	99	11	8.7	2157	1014	1014	1
10962	10962 (2019-08-25)60sec.agd	60	0	0		8/28/2019	Wednesday	3	0	0	0	0	0	478	559	36	0	44.55%	52.10%	3.36%	0.00%	36	3.36%	1.9	480678	656107	686630	448	611.5	639.9	3040	3610	5341	448	611.5	639.9	1064419.3	1033.2	6646.7	992	12600	11.7	96	11.7	1.1	240	1073	1073	1
10962	10962 (2019-08-25)60sec.agd	60	0	0		8/29/2019	Thursday	4	0	0	0	0	0	531	491	16	0	51.16%	47.30%	1.54%	0.00%	16	1.54%	0.9	360281	614814	683050	347.1	592.3	658	2635	2883	3747	347.1	592.3	658	987094.7	990.0	4658.3	951	11416	11	92	11	3	511	1038	1038	1
10962	10962 (2019-08-25)60sec.agd	60	0	0		8/30/2019	Friday	5	0	0	0	0	0	630	454	18	0	57.17%	41.20%	1.63%	0.00%	18	1.63%	0.9	371556	528169	692154	337.2	479.3	628.1	3216	3273	3427	337.2	479.3	628.1	946622.2	892.7	4912.4	859	7899	7.2	90	7.2	44.8	2960	1102	1102	1
10962	10962 (2019-08-25)60sec.agd	60	0	0		8/31/2019	Saturday	6	0	0	0	0	0	720	250	17	0	72.95%	25.33%	1.72%	0.00%	17	1.72%	0.9	198017	235652	240162	200.6	238.8	243.3	2718	2185	2677	200.6	238.8	243.3	390410.5	413.5	3657.6	395.6	6471	6.6	98	6.6	19.1	2167	987	987	1
10966	10966 (2019-08-25)60sec.agd	60	0	0		8/25/2019	Sunday	7	0	0	0	0	0	653	148	3	0	81.22%	18.41%	0.37%	0.00%	3	0.37%	0.2	78255	62194	81383	97.3	77.4	101.2	3776	2664	3298	97.3	77.4	101.2	128899.7	181.8	4905.3	160.3	1363	1.7	51	1.7	4.5	1036	804	804	1
10966	10966 (2019-08-25)60sec.agd	60	0	0		8/26/2019	Monday	1	0	0	0	0	0	698	194	2	0	78.08%	21.70%	0.22%	0.00%	2	0.22%	0.1	97896	202379	271792	109.5	226.4	304	3161	3130	2824	109.5	226.4	304	352720.5	419.0	5210	394.5	3079	3.4	54	3.4	0.5	127	894	894	1
10966	10966 (2019-08-25)60sec.agd	60	0	0		8/27/2019	Tuesday	2	0	0	0	0	0	750	56	0	0	93.05%	6.95%	0.00%	0.00%	0	0.00%	0	16585	80299	74599	20.6	99.6	92.6	797	1572	1488	20.6	99.6	92.6	110851.3	145.1	2194	137.5	814	1	40	1	0	0	806	806	1
10966	10966 (2019-08-25)60sec.agd	60	0	0		8/28/2019	Wednesday	3	0	0	0	0	0	607	143	1	0	80.83%	19.04%	0.13%	0.00%	1	0.13%	0.1	65596	136061	170682	87.3	181.2	227.3	2365	2293	2492	87.3	181.2	227.3	227920.5	321.3	4101.7	303.5	2913	3.9	90	3.9	0.1	39	751	751	1
10966	10966 (2019-08-25)60sec.agd	60	0	0		8/30/2019	Friday	5	0	0	0	0	0	644	130	1	0	83.10%	16.77%	0.13%	0.00%	1	0.13%	0.1	54259	147788	102809	70	190.7	132.7	2164	1956	2250	70	190.7	132.7	188029.3	269.5	3683.9	242.6	2728	3.5	102	3.5	0.1	38	775	775	1
10966	10966 (2019-08-25)60sec.agd	60	0	0		8/31/2019	Saturday	6	0	0	0	0	0	731	126	1	0	85.20%	14.69%	0.12%	0.00%	1	0.12%	0.1	41631	161475	113390	48.5	188.2	132.2	2588	2316	2245	48.5	188.2	132.2	201654.7	268.4	3785.4	235	2195	2.6	60	2.6	0	0	858	858	1
10893	10893 (2019-06-30)60sec.agd	60	0	0		7/1/2019	Monday	1	0	0	0	0	0	512	404	19	0	54.76%	43.21%	2.03%	0.00%	19	2.03%	1.2	269951	335377	399644	288.7	358.7	427.4	5676	2252	2665	288.7	358.7	427.4	587423.7	661.4	6336.9	628.3	9894	10.6	123	10.6	4.2	337	935	935	1
10893	10893 (2019-06-30)60sec.agd	60	0	0		7/2/2019	Tuesday	2	1	1	1	45	167759	433	345	63	0	51.49%	41.02%	7.49%	0.00%	63	7.49%	3.9	414600	374685	465504	493	445.5	553.5	4840	2683	2530	493	445.5	553.5	727307.4	938.2	5181.8	864.8	13139	15.6	120	15.6	11.9	530	841	841	1
10893	10893 (2019-06-30)60sec.agd	60	0	0		7/3/2019	Wednesday	3	1	1	1	41	135555	388	483	56	0	41.86%	52.10%	6.04%	0.00%	56	6.04%	3.5	491610	574408	591499	530.3	619.6	638.1	4694	3146	2712	530.3	619.6	638.1	959945.8	1096.9	5326.6	1035.5	16301	17.6	132	17.6	9.3	450	927	927	1
10893	10893 (2019-06-30)60sec.agd	60	0	0		7/4/2019	Thursday	4	1	1	1	14	49092	477	473	35	0	48.43%	48.02%	3.55%	0.00%	35	3.55%	2.1	386924	531110	637108	392.8	539.2	646.8	4355	3137	3844	392.8	539.2	646.8	915256.6	988.6	4958.6	929.2	14649	14.9	139	14.9	8.6	546	985	985	1
10893	10893 (2019-06-30)60sec.agd	60	0	0		7/5/2019	Friday	5	0	0	0	0	0	451	257	6	0	63.17%	35.99%	0.84%	0.00%	6	0.84%	0.4	150921	276863	214823	211.4	387.8	300.9	2832	3158	3064	211.4	387.8	300.9	381548.4	563.9	4370.6	534.4	5517	7.7	100	7.7	33.6	1735	714	714	1
10893	10893 (2019-06-30)60sec.agd	60	0	0		7/6/2019	Saturday	6	0	0	0	0	0	604	403	35	0	57.97%	38.68%	3.36%	0.00%	35	3.36%	1.9	338925	354603	419436	325.3	340.3	402.5	3851	2369	2658	325.3	340.3	402.5	645399.1	659.6	4480.4	619.4	12699	12.2	122	12.2	52.9	2767	1042	1042	1
10722	10722 (2019-08-18)60sec.agd	60	0	0		8/22/2019	Thursday	4	0	0	0	0	0	866	222	5	0	79.23%	20.31%	0.46%	0.00%	5	0.46%	0.3	122335	241374	222987	111.9	220.8	204	4101	3947	5626	111.9	220.8	204	350642.9	343.1	7546.5	320.8	5092	4.7	100	4.7	46.2	4489	1093	1093	1
10722	10722 (2019-08-18)60sec.agd	60	0	0		8/23/2019	Friday	5	0	0	0	0	0	693	159	21	0	79.38%	18.21%	2.41%	0.00%	21	2.41%	1.3	151392	362135	331025	173.4	414.8	379.2	5332	38484	32161	173.4	414.8	379.2	513457.7	619.3	50435.9	588.2	4318	4.9	101	4.9	7.2	682	873	873	1
10722	10722 (2019-08-18)60sec.agd	60	0	0		9/4/2019	Wednesday	3	0	0	0	0	0	796	211	6	0	78.58%	20.83%	0.59%	0.00%	6	0.59%	0.3	124431	161911	202004	122.8	159.8	199.4	2764	3839	4152	122.8	159.8	199.4	287234.9	301.1	6294.2	283.5	4412	4.4	109	4.4	3.7	730	1013	1013	1
10722	10722 (2019-08-18)60sec.agd	60	0	0		9/5/2019	Thursday	4	0	0	0	0	0	718	227	3	0	75.74%	23.95%	0.32%	0.00%	3	0.32%	0.2	108816	217661	216984	114.8	229.6	228.9	3333	2573	3962	114.8	229.6	228.9	326035.7	363.6	5774	343.9	4288	4.5	86	4.5	18.9	3438	948	948	1
10722	10722 (2019-08-18)60sec.agd	60	0	0		9/10/2019	Tuesday	2	0	0	0	0	0	741	128	5	0	84.78%	14.65%	0.57%	0.00%	5	0.57%	0.3	55513	159832	92191	63.5	182.9	105.5	4592	5590	5088	63.5	182.9	105.5	192684	233.5	8844.3	220.5	2173	2.5	68	2.5	3.9	1101	874	874	1
10722	10722 (2019-08-18)60sec.agd	60	0	0		9/12/2019	Thursday	4	0	0	0	0	0	638	115	1	0	84.62%	15.25%	0.13%	0.00%	1	0.13%	0.1	48644	143603	98029	64.5	190.5	130	3698	2448	2435	64.5	190.5	130	180548.5	253.7	4304.5	239.5	2143	2.8	121	2.8	7.7	2186	754	754	1
10961	10961 (2019-08-25)60sec.agd	60	0	0		8/25/2019	Sunday	7	0	0	0	0	0	540	184	17	0	72.87%	24.83%	2.29%	0.00%	17	2.29%	1.3	141380	219281	273818	190.8	295.9	369.5	3212	2625	3716	190.8	295.9	369.5	378217.9	543.1	4489.2	510.4	6611	8.9	134	8.9	19.5	1387	741	741	1
10961	10961 (2019-08-25)60sec.agd	60	0	0		8/26/2019	Monday	1	3	3	3	85	258641	474	270	100	0	56.16%	31.99%	11.85%	0.00%	100	11.85%	6.7	451689	515795	537509	535.2	611.1	636.9	3949	3117	2702	535.2	611.1	636.9	871196.5	1102.6	5142.4	1032.2	19974	23.7	141	23.7	1.6	147	844	844	1
10961	10961 (2019-08-25)60sec.agd	60	0	0		8/27/2019	Tuesday	2	0	0	0	0	0	474	288	10	0	61.40%	37.31%	1.30%	0.00%	10	1.30%	0.7	169713	289634	400217	219.8	375.2	518.4	3620	2935	3145	219.8	375.2	518.4	522363.9	705.2	4909.1	676.6	8906	11.5	140	11.5	2.9	472	772	772	1
10961	10961 (2019-08-25)60sec.agd	60	0	0		8/28/2019	Wednesday	3	0	0	0	0	0	506	319	42	0	58.36%	36.79%	4.84%	0.00%	42	4.84%	2.8	298025	412001	470957	343.7	475.2	543.2	3239	3489	2854	343.7	475.2	543.2	693083.1	836.5	4957.6	799.4	14627	16.9	142	16.9	27.1	1058	867	867	1
10961	10961 (2019-08-25)60sec.agd	60	0	0		8/30/2019	Friday	5	0	0	0	0	0	468	235	21	0	64.64%	32.46%	2.90%	0.00%	21	2.90%	1.6	176267	283901	314131	243.5	392.1	433.9	3708	3286	2788	243.5	392.1	433.9	458637.2	664.7	5200	633.5	8192	11.3	149	11.3	60.2	2274	724	724	1
10961	10961 (2019-08-25)60sec.agd	60	0	0		8/31/2019	Saturday	6	0	0	0	0	0	535	198	24	0	70.67%	26.16%	3.17%	0.00%	24	3.17%	1.8	163681	246581	301111	216.2	325.7	397.8	3193	2557	2428	216.2	325.7	397.8	422210.2	593.0	4259	557.7	7311	9.7	134	9.7	9.4	423	757	757	1
10716	10716 (2019-08-18)60sec.agd	60	0	0		8/19/2019	Monday	1	0	0	0	0	0	564	321	19	0	62.39%	35.51%	2.10%	0.00%	19	2.10%	1.1	210272	255118	413298	232.6	282.2	457.2	4690	3776	5159	232.6	282.2	457.2	529258.7	619.0	7533.5	585.5	6828	7.6	114	7.6	1.6	140	904	904	1
10716	10716 (2019-08-18)60sec.agd	60	0	0		8/20/2019	Tuesday	2	0	0	0	0	0	455	197	12	0	68.52%	29.67%	1.81%	0.00%	12	1.81%	0.9	117052	154681	247445	176.3	233	372.7	4580	3970	5842	176.3	233	372.7	314414.4	493.1	8418.2	473.5	3653	5.5	111	5.5	0.4	128	664	664	1
10716	10716 (2019-08-18)60sec.agd	60	0	0		8/22/2019	Thursday	4	0	0	0	0	0	659	184	11	0	77.17%	21.55%	1.29%	0.00%	11	1.29%	0.7	126413	184344	328534	148	215.9	384.7	2853	2780	2618	148	215.9	384.7	397363.2	493.8	4078.7	465.3	4616	5.4	107	5.4	0	27	854	854	1
10716	10716 (2019-08-18)60sec.agd	60	0	0		8/23/2019	Friday	5	0	0	0	0	0	579	360	10	0	61.01%	37.93%	1.05%	0.00%	10	1.05%	0.6	220330	284187	423981	232.2	299.5	446.8	2657	2881	3687	232.2	299.5	446.8	555938.3	610.9	4540.4	585.8	6651	7	106	7	0.8	139	949	949	1
10716	10716 (2019-08-18)60sec.agd	60	0	0		8/24/2019	Saturday	6	0	0	0	0	0	567	46	0	0	92.50%	7.50%	0.00%	0.00%	0	0.00%	0	17944	13676	68172	29.3	22.3	111.2	1148	932	2238	29.3	22.3	111.2	71808.4	127.9	2540.9	117.1	619	1	18	1	0	0	613	613	1
10716	10716 (2019-08-18)60sec.agd	60	0	0		8/25/2019	Sunday	7	0	0	0	0	0	554	52	0	0	91.42%	8.58%	0.00%	0.00%	0	0.00%	0	16839	5200	30816	27.8	8.6	50.9	614	529	830	27.8	8.6	50.9	35499.5	69.6	1141.4	58.6	370	0.6	9	0.6	0	0	606	606	1
10980	10980 (2019-07-28)60sec.agd	60	0	0		7/29/2019	Monday	1	0	0	0	0	0	561	659	35	0	44.70%	52.51%	2.79%	0.00%	35	2.79%	1.6	543779	529815	1016346	433.3	422.2	809.8	3632	3528	5146	433.3	422.2	809.8	1268605	1048.8	6011.3	1010.8	11652	9.3	110	9.3	2.8	620	1255	1255	1
10980	10980 (2019-07-28)60sec.agd	60	0	0		7/30/2019	Tuesday	2	0	0	0	0	0	728	365	5	0	66.30%	33.24%	0.46%	0.00%	5	0.46%	0.3	175894	399254	698678	160.2	363.6	636.3	2365	2700	3113	160.2	363.6	636.3	823707.1	788.6	4374.2	750.2	6928	6.3	88	6.3	1.7	469	1098	1098	1
10980	10980 (2019-07-28)60sec.agd	60	0	0		7/31/2019	Wednesday	3	0	0	0	0	0	599	354	3	0	62.66%	37.03%	0.31%	0.00%	3	0.31%	0.2	171237	547098	368202	179.1	572.3	385.1	2999	2551	3354	179.1	572.3	385.1	681330.3	764.3	5110.2	712.7	6581	6.9	110	6.9	3.8	988	956	956	1
10980	10980 (2019-07-28)60sec.agd	60	0	0		8/1/2019	Thursday	4	0	0	0	0	0	403	639	24	0	37.80%	59.94%	2.25%	0.00%	24	2.25%	1.3	435482	655036	1013012	408.5	614.5	950.3	4401	5184	4631	408.5	614.5	950.3	1282540.5	1288.2	5691.5	1203.1	11559	10.8	126	10.8	2.5	318	1066	1066	1
10980	10980 (2019-07-28)60sec.agd	60	0	0		8/2/2019	Friday	5	0	0	0	0	0	409	669	17	0	37.35%	61.10%	1.55%	0.00%	17	1.55%	0.9	516811	530529	803143	472	484.5	733.5	2398	4020	3507	472	484.5	733.5	1092517	1049.5	4364.3	997.7	9951	9.1	106	9.1	0.6	426	1095	1095	1
10980	10980 (2019-07-28)60sec.agd	60	0	0		8/3/2019	Saturday	6	0	0	0	0	0	353	616	16	0	35.84%	62.54%	1.62%	0.00%	16	1.62%	0.9	364792	656086	595771	370.3	666.1	604.8	2964	2682	4218	370.3	666.1	604.8	958365.9	1018.5	4545.5	973	9622	9.8	129	9.8	209.4	3541	985	985	1
11006	11006 (2019-05-19)60sec.agd	60	0	0		5/20/2019	Monday	1	2	2	2	24	83680	377	450	45	0	43.23%	51.61%	5.16%	0.00%	45	5.16%	3	408304	384402	604455	468.2	440.8	693.2	5734	4887	5669	468.2	440.8	693.2	824525.9	991.3	7667.3	945.6	12698	14.6	136	14.6	0	36	872	872	1
11006	11006 (2019-05-19)60sec.agd	60	0	0		5/21/2019	Tuesday	2	4	4	4	61	246772	344	507	98	10	35.87%	52.87%	10.22%	1.04%	108	11.26%	6.4	707382	607848	718497	737.6	633.8	749.2	6647	3169	3138	737.6	633.8	749.2	1177330.2	1314.7	7169.9	1227.7	17607	18.4	133	18.4	2.5	317	959	959	1
11006	11006 (2019-05-19)60sec.agd	60	0	0		5/22/2019	Wednesday	3	1	1	1	16	92712	380	492	32	9	41.62%	53.89%	3.50%	0.99%	41	4.49%	2.6	424623	431493	704002	465.1	472.6	771.1	6647	3667	3422	465.1	472.6	771.1	928498.6	1077.5	7503.8	1017	12001	13.1	180	13.1	2.4	196	913	913	1
11006	11006 (2019-05-19)60sec.agd	60	0	0		5/23/2019	Thursday	4	0	0	0	0	0	310	617	26	0	32.53%	64.74%	2.73%	0.00%	26	2.73%	1.5	371580	513509	739934	389.9	538.8	776.4	3725	2687	4407	389.9	538.8	776.4	974302.6	1066.1	5960.9	1022.4	10054	10.5	110	10.5	0	0	953	953	1
11006	11006 (2019-05-19)60sec.agd	60	0	0		5/24/2019	Friday	5	1	1	1	17	83505	437	533	30	1	43.66%	53.25%	3.00%	0.10%	31	3.10%	1.7	368029	404897	599389	367.7	404.5	598.8	6074	2672	4043	367.7	404.5	598.8	811575.1	860.7	7299.2	810.8	9766	9.8	142	9.8	0	0	1001	1001	1
11006	11006 (2019-05-19)60sec.agd	60	0	0		5/25/2019	Saturday	6	0	0	0	0	0	401	442	28	0	46.04%	50.75%	3.21%	0.00%	28	3.21%	1.9	359436	380379	570678	412.7	436.7	655.2	4457	2893	3744	412.7	436.7	655.2	774309.9	926.0	5399.6	889	9560	11	116	11	0.1	39	871	871	1
10728	10728 (2019-09-22)60sec.agd	60	0	0		9/23/2019	Monday	1	1	1	1	11	39417	561	267	26	0	65.69%	31.26%	3.04%	0.00%	26	3.04%	1.6	204907	268343	319943	239.9	314.2	374.6	4139	3148	3040	239.9	314.2	374.6	465143.4	590.8	5369	544.7	7321	8.6	125	8.6	64.2	3703	854	854	1
10728	10728 (2019-09-22)60sec.agd	60	0	0		9/24/2019	Tuesday	2	2	2	2	67	279388	568	283	73	0	61.47%	30.63%	7.90%	0.00%	73	7.90%	4.3	425071	400961	472142	460	433.9	511	5171	3469	3915	460	433.9	511	751247.7	876.6	6418.3	813	12275	13.3	129	13.3	3.5	479	924	924	1
10728	10728 (2019-09-22)60sec.agd	60	0	0		9/25/2019	Wednesday	3	3	3	3	50	193891	466	210	60	0	63.32%	28.53%	8.15%	0.00%	60	8.15%	4.6	312552	298751	371543	424.7	405.9	504.8	5372	2852	4485	424.7	405.9	504.8	570074.7	834.5	6995	774.6	9696	13.2	129	13.2	13.1	908	736	736	1
10728	10728 (2019-09-22)60sec.agd	60	0	0		9/26/2019	Thursday	4	0	0	0	0	0	402	197	15	0	65.47%	32.08%	2.44%	0.00%	15	2.44%	1.4	129595	222832	273532	211.1	362.9	445.5	4673	2898	2826	211.1	362.9	445.5	375857.3	645.7	5843.8	612.1	4644	7.6	125	7.6	13.1	1585	614	614	1
10728	10728 (2019-09-22)60sec.agd	60	0	0		9/27/2019	Friday	5	1	1	1	15	59585	556	286	28	0	63.91%	32.87%	3.22%	0.00%	28	3.22%	1.8	237535	314052	343144	273	361	394.4	5192	3298	2298	273	361	394.4	522302	649.8	6083.2	600.3	7506	8.6	139	8.6	12.1	274	870	870	1
10728	10728 (2019-09-22)60sec.agd	60	0	0		9/28/2019	Saturday	6	3	3	3	75	293399	468	159	91	0	65.18%	22.14%	12.67%	0.00%	91	12.67%	7	405143	359954	348452	564.3	501.3	485.3	5161	3005	2837	564.3	501.3	485.3	644303.1	975.0	6094.9	897.4	12282	17.1	128	17.1	31.3	630	718	718	1
11002	11002 (2019-05-12)60sec.agd	60	0	0		5/12/2019	Sunday	7	0	0	0	0	0	507	280	4	0	64.10%	35.40%	0.51%	0.00%	4	0.51%	0.3	149408	193903	332853	188.9	245.1	420.8	3704	2099	6262	188.9	245.1	420.8	413173.4	555.7	6408.8	522.3	3227	4.1	108	4.1	1.1	295	791	791	1
11002	11002 (2019-05-12)60sec.agd	60	0	0		5/13/2019	Monday	1	2	2	2	47	282196	503	379	36	19	53.68%	40.45%	3.84%	2.03%	55	5.87%	3.2	528007	515840	636110	563.5	550.5	678.9	14928	10586	9098	563.5	550.5	678.9	974432.3	1099.1	19527.9	1039.9	9932	10.6	137	10.6	7.6	796	937	937	1
11002	11002 (2019-05-12)60sec.agd	60	0	0		5/15/2019	Wednesday	3	1	1	1	10	54580	546	387	19	6	56.99%	40.40%	1.98%	0.63%	25	2.61%	1.5	310812	326842	379307	324.4	341.2	395.9	10108	9408	10622	324.4	341.2	395.9	589324.7	648.0	15050.5	615.2	7926	8.3	157	8.3	0.1	78	958	958	1
11002	11002 (2019-05-12)60sec.agd	60	0	0		5/16/2019	Thursday	4	0	0	0	0	0	658	363	4	0	64.20%	35.41%	0.39%	0.00%	4	0.39%	0.2	173372	239506	326578	169.1	233.7	318.6	2449	2533	2726	169.1	233.7	318.6	440538.5	446.7	3911.9	429.8	5185	5.1	87	5.1	0	0	1025	1025	1
11002	11002 (2019-05-12)60sec.agd	60	0	0		5/17/2019	Friday	5	0	0	0	0	0	1025	318	4	0	76.10%	23.61%	0.30%	0.00%	4	0.30%	0.2	154539	237468	318607	114.7	176.3	236.5	3787	3513	2367	114.7	176.3	236.5	426361.1	332.9	5084.6	316.5	4821	3.6	86	3.6	0	0	1347	1347	1
11002	11002 (2019-05-12)60sec.agd	60	0	0		5/18/2019	Saturday	6	0	0	0	0	0	434	166	9	0	71.26%	27.26%	1.48%	0.00%	9	1.48%	0.8	107930	121680	146821	177.2	199.8	241.1	3339	2411	2372	177.2	199.8	241.1	219114.8	381.5	4507.7	359.8	3378	5.5	127	5.5	0.1	41	609	609	1
10796	10796 (2019-09-01)60sec.agd	60	0	0		9/2/2019	Monday	1	0	0	0	0	0	263	449	20	0	35.93%	61.34%	2.73%	0.00%	20	2.73%	1.4	379036	179493	303824	517.8	245.2	415.1	2785	2727	4173	517.8	245.2	415.1	517875.5	755.2	5554.5	707.5	6228	8.5	82	8.5	1.9	657	732	732	1
10796	10796 (2019-09-01)60sec.agd	60	0	0		9/3/2019	Tuesday	2	0	0	0	0	0	306	352	5	0	46.15%	53.09%	0.75%	0.00%	5	0.75%	0.4	251712	207444	402146	379.7	312.9	606.6	3178	2727	4786	379.7	312.9	606.6	517796.6	818.5	5210.1	781	5909	8.9	87	8.9	4.5	720	663	663	1
10796	10796 (2019-09-01)60sec.agd	60	0	0		9/4/2019	Wednesday	3	0	0	0	0	0	269	480	19	0	35.03%	62.50%	2.47%	0.00%	19	2.47%	1.4	338561	181730	285805	440.8	236.6	372.1	3406	2154	2377	440.8	236.6	372.1	478888.1	644.6	4550.7	623.6	6371	8.3	87	8.3	43.1	1716	768	768	1
10796	10796 (2019-09-01)60sec.agd	60	0	0		9/5/2019	Thursday	4	0	0	0	0	0	510	328	14	0	59.86%	38.50%	1.64%	0.00%	14	1.64%	0.9	289975	168612	306058	340.3	197.9	359.2	3874	1977	2338	340.3	197.9	359.2	454078.2	558.2	4472.6	533	5276	6.2	76	6.2	0.7	107	852	852	1
10796	10796 (2019-09-01)60sec.agd	60	0	0		9/6/2019	Friday	5	0	0	0	0	0	432	301	20	0	57.37%	39.97%	2.66%	0.00%	20	2.66%	1.4	279414	192871	384172	371.1	256.1	510.2	3045	2089	5594	371.1	256.1	510.2	512698.3	712.0	6123.7	680.9	6433	8.5	93	8.5	74.5	1937	753	753	1
10796	10796 (2019-09-01)60sec.agd	60	0	0		9/7/2019	Saturday	6	0	0	0	0	0	357	289	17	0	53.85%	43.59%	2.56%	0.00%	17	2.56%	1.4	244970	174855	318350	369.5	263.7	480.2	3085	2246	6360	369.5	263.7	480.2	438099.6	698.1	6752	660.8	5571	8.4	97	8.4	4.8	547	663	663	1
10941	10941 (2019-03-31)60sec.agd	60	0	0		4/1/2019	Monday	1	1	1	1	32	131402	486	283	33	0	60.60%	35.29%	4.11%	0.00%	33	4.11%	2.4	267294	383336	262397	333.3	478	327.2	4494	4067	2728	333.3	478	327.2	535952.2	716.4	6048.7	668.3	8705	10.9	124	10.9	0.2	83	802	802	1
10941	10941 (2019-03-31)60sec.agd	60	0	0		4/2/2019	Tuesday	2	1	1	1	41	169413	613	246	49	0	67.51%	27.09%	5.40%	0.00%	49	5.40%	3.1	318915	382657	266506	351.2	421.4	293.5	4997	2915	5377	351.2	421.4	293.5	564941.2	669.1	6843.3	622.2	9859	10.9	121	10.9	0.3	147	908	908	1
10941	10941 (2019-03-31)60sec.agd	60	0	0		4/3/2019	Wednesday	3	1	1	1	41	177722	491	270	48	0	60.69%	33.37%	5.93%	0.00%	48	5.93%	3.4	330499	341921	371425	408.5	422.6	459.1	5065	3441	4010	408.5	422.6	459.1	603403.8	799.4	6322.7	745.9	8998	11.1	120	11.1	0	0	809	809	1
10941	10941 (2019-03-31)60sec.agd	60	0	0		4/4/2019	Thursday	4	1	1	1	49	158429	457	174	53	0	66.81%	25.44%	7.75%	0.00%	53	7.75%	4.1	272357	280940	267789	398.2	410.7	391.5	3900	3000	3306	398.2	410.7	391.5	474148.3	715.4	5445.3	693.2	8482	12.4	123	12.4	0	0	684	684	1
10941	10941 (2019-03-31)60sec.agd	60	0	0		4/5/2019	Friday	5	0	0	0	0	0	520	220	8	0	69.52%	29.41%	1.07%	0.00%	8	1.07%	0.6	134549	225056	165588	179.9	300.9	221.4	3214	2529	3249	179.9	300.9	221.4	310117.8	430.6	4746.5	414.6	4192	5.6	91	5.6	0	0	748	748	1
10941	10941 (2019-03-31)60sec.agd	60	0	0		4/6/2019	Saturday	6	1	1	1	57	196516	356	246	67	0	53.21%	36.77%	10.01%	0.00%	67	10.01%	5.2	388976	477958	408247	581.4	714.4	610.2	3992	3742	3318	581.4	714.4	610.2	739196.7	1137.0	5969.7	1104.9	10678	16	120	16	0.1	42	669	669	1
10920	10920 (2019-05-12)60sec.agd	60	0	0		5/13/2019	Monday	1	1	1	1	11	35009	949	299	35	0	73.97%	23.30%	2.73%	0.00%	35	2.73%	1.6	265587	295466	331876	207	230.3	258.7	4051	2978	2599	207	230.3	258.7	517666.2	426.5	5275.5	403.5	8288	6.5	114	6.5	16.9	2069	1283	1283	1
10920	10920 (2019-05-12)60sec.agd	60	0	0		5/14/2019	Tuesday	2	1	1	1	27	151762	468	374	40	9	52.53%	41.98%	4.49%	1.01%	49	5.50%	3.1	449448	401227	440166	504.4	450.3	494	7558	3010	3235	504.4	450.3	494	746145.2	896.7	8133.7	837.4	13318	14.9	168	14.9	0.3	190	891	891	1
10920	10920 (2019-05-12)60sec.agd	60	0	0		5/15/2019	Wednesday	3	0	0	0	0	0	539	300	17	0	62.97%	35.05%	1.99%	0.00%	17	1.99%	1.1	225271	292927	359364	263.2	342.2	419.8	3621	2573	3259	263.2	342.2	419.8	515456.8	628.9	5085.1	602.2	7766	9.1	113	9.1	0.2	65	856	856	1
10920	10920 (2019-05-12)60sec.agd	60	0	0		5/16/2019	Thursday	4	1	1	1	30	168022	538	270	26	13	63.52%	31.88%	3.07%	1.53%	39	4.60%	2.6	357401	299419	381740	422	353.5	450.7	7380	3628	4330	422	353.5	450.7	602588.3	766.6	8072	711.4	10984	13	170	13	6.6	1838	847	847	1
10920	10920 (2019-05-12)60sec.agd	60	0	0		5/17/2019	Friday	5	1	1	1	39	217446	529	376	39	18	54.99%	39.09%	4.05%	1.87%	57	5.93%	3.4	499915	462626	468719	519.7	480.9	487.2	7710	3895	3094	519.7	480.9	487.2	826822.4	934.9	8105.1	859.5	15894	16.5	175	16.5	28.4	1495	962	962	1
10920	10920 (2019-05-12)60sec.agd	60	0	0		5/18/2019	Saturday	6	0	0	0	0	0	485	246	27	0	63.98%	32.45%	3.56%	0.00%	27	3.56%	2.1	226156	263473	296089	298.4	347.6	390.6	4433	3561	2654	298.4	347.6	390.6	456325.8	633.7	5784.1	602	7700	10.2	124	10.2	167.5	4599	758	758	1
11014	11014 (2019-06-09)60sec.agd	60	0	0		6/10/2019	Monday	1	3	3	3	69	278868	735	224	92	0	69.93%	21.31%	8.75%	0.00%	92	8.75%	5.1	483115	387238	303930	459.7	368.4	289.2	4838	2946	3261	459.7	368.4	289.2	689729.5	695.5	5684.7	656.3	14694	14	126	14	5	464	1051	1051	1
11014	11014 (2019-06-09)60sec.agd	60	0	0		6/11/2019	Tuesday	2	2	2	2	34	130940	599	272	66	3	63.72%	28.94%	7.02%	0.32%	69	7.34%	4.1	406029	371136	353301	431.9	394.8	375.9	7075	3895	3679	431.9	394.8	375.9	653776	735.6	7602.4	695.5	11234	12	130	12	9.3	790	940	940	1
11014	11014 (2019-06-09)60sec.agd	60	0	0		6/12/2019	Wednesday	3	1	1	1	61	208761	520	274	106	0	57.78%	30.44%	11.78%	0.00%	106	11.78%	6.2	472646	415919	305349	525.2	462.1	339.3	3994	3961	2773	525.2	462.1	339.3	699729.1	819.7	5353.8	777.5	15787	17.5	116	17.5	0	25	900	900	1
11014	11014 (2019-06-09)60sec.agd	60	0	0		6/13/2019	Thursday	4	1	1	1	69	336991	569	303	134	0	56.56%	30.12%	13.32%	0.00%	134	13.32%	7.4	706349	602668	410792	702.1	599.1	408.3	5934	3512	2757	702.1	599.1	408.3	1015326.4	1070.1	6930	1009.3	20752	20.6	125	20.6	0	0	1006	1006	1
11014	11014 (2019-06-09)60sec.agd	60	0	0		6/14/2019	Friday	5	0	0	0	0	0	535	288	54	0	61.00%	32.84%	6.16%	0.00%	54	6.16%	3.2	334695	304424	278198	381.6	347.1	317.2	3981	2572	2743	381.6	347.1	317.2	531120.4	647.3	4745.9	605.6	10746	12.3	116	12.3	0.4	75	877	877	1
11014	11014 (2019-06-09)60sec.agd	60	0	0		6/15/2019	Saturday	6	0	0	0	0	0	411	210	25	0	63.62%	32.51%	3.87%	0.00%	25	3.87%	1.8	213302	274329	192206	330.2	424.7	297.5	3328	3565	3761	330.2	424.7	297.5	397111.2	644.3	5656.7	614.7	8703	13.5	116	13.5	16.1	1659	646	646	1
10958	10958 (2019-07-21)60sec.agd	60	0	0		7/21/2019	Sunday	7	0	0	0	0	0	539	150	12	0	76.89%	21.40%	1.71%	0.00%	12	1.71%	1	133010	155901	229878	189.7	222.4	327.9	3435	3479	4536	189.7	222.4	327.9	307962.1	451.4	6157.4	439.3	2963	4.2	69	4.2	0.8	87	701	701	1
10958	10958 (2019-07-21)60sec.agd	60	0	0		7/22/2019	Monday	1	0	0	0	0	0	435	280	10	0	60.00%	38.62%	1.38%	0.00%	10	1.38%	0.8	181567	285537	315848	250.4	393.8	435.7	2776	3889	3617	250.4	393.8	435.7	462880	677.7	5844.4	638.5	5485	7.6	96	7.6	0.2	67	725	725	1
10958	10958 (2019-07-21)60sec.agd	60	0	0		7/23/2019	Tuesday	2	2	2	2	33	96516	387	240	34	0	58.55%	36.31%	5.14%	0.00%	34	5.14%	2.8	236936	320788	338924	358.5	485.3	512.7	4845	3577	4309	358.5	485.3	512.7	523367.1	831.5	6851.3	791.8	7711	11.7	122	11.7	73	4280	661	661	1
10958	10958 (2019-07-21)60sec.agd	60	0	0		7/24/2019	Wednesday	3	0	0	0	0	0	364	257	6	0	58.05%	40.99%	0.96%	0.00%	6	0.96%	0.5	156955	208039	365163	250.3	331.8	582.4	3557	2914	4255	250.3	331.8	582.4	448619.1	756.6	5740.2	715.5	4493	7.2	103	7.2	0	0	627	627	1
10958	10958 (2019-07-21)60sec.agd	60	0	0		7/25/2019	Thursday	4	0	0	0	0	0	383	233	6	0	61.58%	37.46%	0.96%	0.00%	6	0.96%	0.5	136160	261592	352622	218.9	420.6	566.9	3060	2984	3257	218.9	420.6	566.9	459687.1	773.4	4854.2	739	4897	7.9	95	7.9	0.1	42	622	622	1
10958	10958 (2019-07-21)60sec.agd	60	0	0		7/26/2019	Friday	5	1	1	1	19	58379	412	207	32	0	63.29%	31.80%	4.92%	0.00%	32	4.92%	2.7	213189	244822	328325	327.5	376.1	504.3	3760	2634	3972	327.5	376.1	504.3	461719.3	739.8	5545.2	709.2	6555	10.1	109	10.1	1.8	298	651	651	1
10708	10708 (2019-06-30)60sec.agd	60	0	0		7/1/2019	Monday	1	3	3	3	49	169196	744	207	67	0	73.08%	20.33%	6.58%	0.00%	67	6.58%	3.7	340864	307699	344805	334.8	302.3	338.7	5329	3016	4462	334.8	302.3	338.7	574245.1	627.7	6207.9	564.1	13084	12.9	170	12.9	2	204	1018	1018	1
10708	10708 (2019-06-30)60sec.agd	60	0	0		7/2/2019	Tuesday	2	2	2	2	28	81290	745	154	41	0	79.26%	16.38%	4.36%	0.00%	41	4.36%	2.6	199418	204174	214204	212.1	217.2	227.9	3571	2872	4123	212.1	217.2	227.9	356844.4	421.0	5412.5	379.6	8258	8.8	135	8.8	0.2	75	940	940	1
10708	10708 (2019-06-30)60sec.agd	60	0	0		7/3/2019	Wednesday	3	1	1	1	26	80022	729	188	37	0	76.42%	19.71%	3.88%	0.00%	37	3.88%	2.2	215739	211189	255783	226.1	221.4	268.1	4223	2768	2949	226.1	221.4	268.1	395688.1	454.7	4973	414.8	8546	9	151	9	3	461	954	954	1
10708	10708 (2019-06-30)60sec.agd	60	0	0		7/4/2019	Thursday	4	4	4	4	67	203308	589	210	106	0	65.08%	23.20%	11.71%	0.00%	106	11.71%	6.6	420419	408875	332983	464.6	451.8	367.9	4802	3844	5790	464.6	451.8	367.9	674395	808.8	7715.7	745.2	17030	18.8	156	18.8	5.1	618	905	905	1
10708	10708 (2019-06-30)60sec.agd	60	0	0		7/5/2019	Friday	5	1	1	1	11	38795	732	175	30	0	78.12%	18.68%	3.20%	0.00%	30	3.20%	1.8	184936	232634	228791	197.4	248.3	244.2	3945	3071	2450	197.4	248.3	244.2	375053.6	438.0	4973	400.3	7437	7.9	145	7.9	1.4	259	937	937	1
10708	10708 (2019-06-30)60sec.agd	60	0	0		7/6/2019	Saturday	6	2	2	2	22	61989	653	170	68	0	73.29%	19.08%	7.63%	0.00%	68	7.63%	4.3	299381	300740	302188	336	337.5	339.2	4213	3021	2528	336	337.5	339.2	520952.1	644.9	5429.9	584.7	12479	14	153	14	1.6	225	891	891	1
10907	10907 (2019-05-05)60sec.agd	60	0	0		5/6/2019	Monday	1	0	0	0	0	0	648	283	30	0	67.43%	29.45%	3.12%	0.00%	30	3.12%	1.8	272772	205602	319399	283.8	213.9	332.4	4453	2996	3452	283.8	213.9	332.4	467645.7	508.2	5498.5	486.6	4507	4.7	121	4.7	0.8	210	961	961	1
10907	10907 (2019-05-05)60sec.agd	60	0	0		5/7/2019	Tuesday	2	0	0	0	0	0	579	291	49	0	63.00%	31.66%	5.33%	0.00%	49	5.33%	2.9	360598	220531	307077	392.4	240	334.1	3783	3076	4043	392.4	240	334.1	522456.8	591.4	6333.9	568.5	5104	5.6	58	5.6	0	0	919	919	1
10907	10907 (2019-05-05)60sec.agd	60	0	0		5/8/2019	Wednesday	3	2	2	2	22	64120	560	276	82	0	61.00%	30.07%	8.93%	0.00%	82	8.93%	5.1	438076	218194	247428	477.2	237.7	269.5	4502	3035	3299	477.2	237.7	269.5	548397.5	620.8	5882.4	597.4	4916	5.4	57	5.4	0	0	918	918	1
10907	10907 (2019-05-05)60sec.agd	60	0	0		5/9/2019	Thursday	4	0	0	0	0	0	531	381	78	0	53.64%	38.48%	7.88%	0.00%	78	7.88%	4.3	473356	292520	425579	478.1	295.5	429.9	3429	3001	3903	478.1	295.5	429.9	700536.5	730.0	5840	707.6	6243	6.3	62	6.3	0	0	990	990	1
10907	10907 (2019-05-05)60sec.agd	60	0	0		5/10/2019	Friday	5	0	0	0	0	0	596	252	58	0	65.78%	27.81%	6.40%	0.00%	58	6.40%	3.4	347437	211724	237161	383.5	233.7	261.8	3556	2486	3233	383.5	233.7	261.8	470940.4	537.0	5065.6	519.8	4717	5.2	60	5.2	0	0	906	906	1
10907	10907 (2019-05-05)60sec.agd	60	0	0		5/11/2019	Saturday	6	1	1	1	12	37320	697	179	35	0	76.51%	19.65%	3.84%	0.00%	35	3.84%	2.1	225964	165876	242966	248	182.1	266.7	5342	2894	3397	248	182.1	266.7	370954.2	428.0	6340.8	407.2	4998	5.5	121	5.5	0	28	911	911	1
10707	10707 (2019-06-30)60sec.agd	60	0	0		6/30/2019	Sunday	7	0	0	0	0	0	312	402	1	0	43.64%	56.22%	0.14%	0.00%	1	0.14%	0.1	158280	246263	340274	221.4	344.4	475.9	2063	1946	2626	221.4	344.4	475.9	448870.2	656.4	3147	627.8	5614	7.9	97	7.9	9.7	734	715	715	1
10707	10707 (2019-06-30)60sec.agd	60	0	0		7/1/2019	Monday	1	0	0	0	0	0	382	382	1	0	49.93%	49.93%	0.13%	0.00%	1	0.13%	0.1	204123	294570	332787	266.8	385.1	435	2272	2174	2848	266.8	385.1	435	489065.3	666.0	3731.7	639.3	8861	11.6	93	11.6	0	25	765	765	1
10707	10707 (2019-06-30)60sec.agd	60	0	0		7/2/2019	Tuesday	2	0	0	0	0	0	345	409	4	0	45.51%	53.96%	0.53%	0.00%	4	0.53%	0.3	228436	347078	462825	301.4	457.9	610.6	2740	2047	2456	301.4	457.9	610.6	621975.2	861.1	3905.7	820.5	9910	13.1	101	13.1	0	0	758	758	1
10707	10707 (2019-06-30)60sec.agd	60	0	0		7/3/2019	Wednesday	3	0	0	0	0	0	406	382	10	0	50.88%	47.87%	1.25%	0.00%	10	1.25%	0.7	233866	421254	403478	293.1	527.9	505.6	3080	2689	2021	293.1	527.9	505.6	628444.7	815.5	4019.2	787.5	11521	14.4	108	14.4	0	0	798	798	1
10707	10707 (2019-06-30)60sec.agd	60	0	0		7/4/2019	Thursday	4	0	0	0	0	0	344	341	0	0	50.22%	49.78%	0.00%	0.00%	0	0.00%	0	111163	242108	369573	162.3	353.4	539.5	1481	1848	2458	162.3	353.4	539.5	455585	687.7	2713.8	665.1	4405	6.4	43	6.4	0.1	35	685	685	1
10707	10707 (2019-06-30)60sec.agd	60	0	0		7/5/2019	Friday	5	0	0	0	0	0	353	475	10	0	42.12%	56.68%	1.19%	0.00%	10	1.19%	0.7	325179	325336	501861	388	388.2	598.9	2732	2085	2239	388	388.2	598.9	680771.1	836.3	3801.8	812.4	12633	15.1	98	15.1	0.1	67	838	838	1
11000	11000 (2019-05-12)60sec.agd	60	0	0		5/12/2019	Sunday	7	0	0	0	0	0	533	256	7	0	66.96%	32.16%	0.88%	0.00%	7	0.88%	0.5	134050	223957	261614	168.4	281.4	328.7	4690	3320	5519	168.4	281.4	328.7	369551.1	482.9	7967.3	464.3	3823	4.8	99	4.8	7.4	1830	796	796	1
11000	11000 (2019-05-12)60sec.agd	60	0	0		5/13/2019	Monday	1	2	2	2	27	88860	566	412	40	2	55.49%	40.39%	3.92%	0.20%	42	4.12%	2.3	341741	581825	542284	335	570.4	531.7	7054	8409	4958	335	570.4	531.7	865666.9	896.4	10829.9	848.7	10852	10.6	130	10.6	0.9	375	1020	1020	1
11000	11000 (2019-05-12)60sec.agd	60	0	0		5/14/2019	Tuesday	2	0	0	0	0	0	396	336	0	0	54.10%	45.90%	0.00%	0.00%	0	0.00%	0	148176	362604	309889	202.4	495.4	423.3	1913	2496	2342	202.4	495.4	423.3	499468.7	699.9	3252.7	682.3	5859	8	87	8	3.9	431	732	732	1
11000	11000 (2019-05-12)60sec.agd	60	0	0		5/15/2019	Wednesday	3	0	0	0	0	0	475	384	1	0	55.23%	44.65%	0.12%	0.00%	1	0.12%	0.1	191017	464728	373237	222.1	540.4	434	2261	2580	2922	222.1	540.4	434	625911.7	747.8	4073.1	727.8	7283	8.5	119	8.5	0.9	81	860	860	1
11000	11000 (2019-05-12)60sec.agd	60	0	0		5/16/2019	Thursday	4	0	0	0	0	0	468	368	0	0	55.98%	44.02%	0.00%	0.00%	0	0.00%	0	166205	357239	368539	198.8	427.3	440.8	1790	2327	3102	198.8	427.3	440.8	539504.2	667.5	3434.8	645.3	5703	6.8	81	6.8	2.4	437	836	836	1
11000	11000 (2019-05-12)60sec.agd	60	0	0		5/17/2019	Friday	5	0	0	0	0	0	472	290	1	0	61.86%	38.01%	0.13%	0.00%	1	0.13%	0.1	167660	288618	341333	219.7	378.3	447.4	2156	1997	2815	219.7	378.3	447.4	477408	648.5	3345.2	625.7	5668	7.4	78	7.4	3.1	597	763	763	1
10864	10864 (2019-03-24)60sec.agd	60	0	0		3/24/2019	Sunday	7	1	1	1	33	96890	479	215	39	0	65.35%	29.33%	5.32%	0.00%	39	5.32%	2.8	209144	209036	214925	285.3	285.2	293.2	3493	3011	2420	285.3	285.2	293.2	365554.4	549.7	4409.8	498.7	6984	9.5	119	9.5	9.3	493	733	733	1
10864	10864 (2019-03-24)60sec.agd	60	0	0		3/25/2019	Monday	1	1	1	1	37	98286	460	302	44	0	57.07%	37.47%	5.46%	0.00%	44	5.46%	3.1	271046	393881	440142	336.3	488.7	546.1	3263	3534	4050	336.3	488.7	546.1	649871.6	865.2	4973.8	806.3	8831	11	115	11	0.1	48	806	806	1
10864	10864 (2019-03-24)60sec.agd	60	0	0		3/26/2019	Tuesday	2	1	1	1	31	116131	397	405	42	0	47.04%	47.99%	4.98%	0.00%	42	4.98%	2.8	409277	495812	408728	484.9	587.5	484.3	4529	3369	3433	484.9	587.5	484.3	761837.1	972.8	5323.4	902.7	10368	12.3	116	12.3	0.3	100	844	844	1
10864	10864 (2019-03-24)60sec.agd	60	0	0		3/27/2019	Wednesday	3	0	0	0	0	0	510	334	1	0	60.36%	39.53%	0.12%	0.00%	1	0.12%	0.1	178131	398190	276654	210.8	471.2	327.4	2168	3217	2693	210.8	471.2	327.4	516549.5	636.7	4165	611.3	6047	7.2	79	7.2	0	0	845	845	1
10864	10864 (2019-03-24)60sec.agd	60	0	0		3/28/2019	Thursday	4	0	0	0	0	0	439	254	12	0	62.27%	36.03%	1.70%	0.00%	12	1.70%	0.9	174377	177163	276562	247.3	251.3	392.3	3583	1442	2552	247.3	251.3	392.3	371861	563.1	4158.6	527.5	3910	5.5	93	5.5	0	0	705	705	1
10864	10864 (2019-03-24)60sec.agd	60	0	0		3/29/2019	Friday	5	0	0	0	0	0	387	463	8	0	45.10%	53.96%	0.93%	0.00%	8	0.93%	0.5	281996	446101	535856	328.7	519.9	624.5	3120	2822	3936	328.7	519.9	624.5	752110	916.1	4927.5	876.6	7079	8.3	65	8.3	0	41	858	858	1
10994	10994 (2019-11-03)60sec.agd	60	0	0		11/4/2019	Monday	1	0	0	0	0	0	573	336	22	0	61.55%	36.09%	2.36%	0.00%	22	2.36%	1.3	230954	269614	352426	248.1	289.6	378.5	4458	2656	3060	248.1	289.6	378.5	500235.5	573.2	5667.8	537.3	5341	5.7	88	5.7	1.6	557	931	931	1
10994	10994 (2019-11-03)60sec.agd	60	0	0		11/5/2019	Tuesday	2	1	1	1	10	33772	505	380	26	0	55.43%	41.71%	2.85%	0.00%	26	2.85%	1.6	301188	326029	540281	330.6	357.9	593.1	5867	2496	3017	330.6	357.9	593.1	699222.9	820.7	6464.5	767.5	7957	8.7	113	8.7	4.2	1016	911	911	1
10994	10994 (2019-11-03)60sec.agd	60	0	0		11/6/2019	Wednesday	3	0	0	0	0	0	536	372	19	0	57.82%	40.13%	2.05%	0.00%	19	2.05%	1.2	241185	248874	371189	260.2	268.5	400.4	4170	2352	2736	260.2	268.5	400.4	507828.5	579.4	5074.8	547.8	5534	6	98	6	1.2	208	927	927	1
10994	10994 (2019-11-03)60sec.agd	60	0	0		11/7/2019	Thursday	4	0	0	0	0	0	612	374	20	0	60.83%	37.18%	1.99%	0.00%	20	1.99%	1.1	249834	326894	423577	248.3	324.9	421.1	4360	2746	3070	248.3	324.9	421.1	590503.3	620.5	5050.7	587	5862	5.8	90	5.8	3.3	1464	1006	1006	1
10994	10994 (2019-11-03)60sec.agd	60	0	0		11/8/2019	Friday	5	0	0	0	0	0	564	167	20	3	74.80%	22.15%	2.65%	0.40%	23	3.05%	1.8	165440	154529	194534	219.4	204.9	258	6254	2616	2661	219.4	204.9	258	298484.6	427.4	7064.7	395.9	4126	5.5	120	5.5	7	660	754	754	1
10994	10994 (2019-11-03)60sec.agd	60	0	0		11/9/2019	Saturday	6	0	0	0	0	0	639	225	23	1	71.96%	25.34%	2.59%	0.11%	24	2.70%	1.6	206636	169317	246953	232.7	190.7	278.1	6208	2208	3008	232.7	190.7	278.1	363802.8	440.2	6926.4	409.7	4796	5.4	112	5.4	0.7	334	888	888	1
10206	10206 (2019-03-24)60sec.agd	60	0	0		3/25/2019	Monday	1	0	0	0	0	0	278	625	14	0	30.32%	68.16%	1.53%	0.00%	14	1.53%	0.9	468465	546628	541121	510.9	596.1	590.1	2966	2381	2884	510.9	596.1	590.1	900596.2	1024.1	3982.8	982.1	12493	13.6	116	13.6	5.5	416	917	917	1
10206	10206 (2019-03-24)60sec.agd	60	0	0		3/26/2019	Tuesday	2	0	0	0	0	0	258	713	8	0	26.35%	72.83%	0.82%	0.00%	8	0.82%	0.4	515581	743819	720131	526.6	759.8	735.6	3915	2645	2763	526.6	759.8	735.6	1156580.8	1214.8	4524.1	1181.4	13612	13.9	87	13.9	0.1	51	979	979	1
10206	10206 (2019-03-24)60sec.agd	60	0	0		3/27/2019	Wednesday	3	0	0	0	0	0	232	684	7	0	25.14%	74.11%	0.76%	0.00%	7	0.76%	0.4	450976	713396	460121	488.6	772.9	498.5	3127	2477	1947	488.6	772.9	498.5	961262	1087.9	4048.6	1041.5	11084	12	70	12	1.5	174	923	923	1
10206	10206 (2019-03-24)60sec.agd	60	0	0		3/28/2019	Thursday	4	0	0	0	0	0	335	625	10	0	34.54%	64.43%	1.03%	0.00%	10	1.03%	0.6	434111	586493	484693	447.5	604.6	499.7	2693	3381	4180	447.5	604.6	499.7	875987.3	944.1	6013	903.1	12637	13	98	13	0.2	212	970	970	1
10206	10206 (2019-03-24)60sec.agd	60	0	0		3/29/2019	Friday	5	0	0	0	0	0	454	561	0	0	44.73%	55.27%	0.00%	0.00%	0	0.00%	0	282648	407924	294231	278.5	401.9	289.9	1623	2589	2403	278.5	401.9	289.9	576943.5	586.3	3411.8	568.4	9786	9.6	92	9.6	0.8	132	1015	1015	1
10206	10206 (2019-03-24)60sec.agd	60	0	0		3/30/2019	Saturday	6	0	0	0	0	0	560	404	5	0	57.79%	41.69%	0.52%	0.00%	5	0.52%	0.3	255619	355164	244783	263.8	366.5	252.6	5032	6126	5851	263.8	366.5	252.6	501399.3	545.1	9853.1	517.4	6106	6.3	66	6.3	1.4	417	969	969	1
10204	10204 (2019-03-24)60sec.agd	60	0	0		3/25/2019	Monday	1	1	1	1	10	39424	494	357	39	0	55.51%	40.11%	4.38%	0.00%	39	4.38%	2.6	397627	383501	398217	446.8	430.9	447.4	5099	3870	4022	446.8	430.9	447.4	680997.1	806.3	6088.3	765.2	9638	10.8	136	10.8	5.1	402	890	890	1
10204	10204 (2019-03-24)60sec.agd	60	0	0		3/26/2019	Tuesday	2	1	1	1	22	73013	413	227	38	0	60.91%	33.48%	5.60%	0.00%	38	5.60%	3.2	266231	303420	385260	392.7	447.5	568.2	4092	4145	7308	392.7	447.5	568.2	558003.5	889.2	8488.8	823	7845	11.6	135	11.6	19.9	1959	678	678	1
10204	10204 (2019-03-24)60sec.agd	60	0	0		3/27/2019	Wednesday	3	0	0	0	0	0	393	382	19	0	49.50%	48.11%	2.39%	0.00%	19	2.39%	1.3	285510	344706	331994	359.6	434.1	418.1	3605	3198	3130	359.6	434.1	418.1	557277.5	747.8	4743.6	701.9	7532	9.5	128	9.5	2.7	262	794	794	1
10204	10204 (2019-03-24)60sec.agd	60	0	0		3/28/2019	Thursday	4	0	0	0	0	0	434	205	11	0	66.77%	31.54%	1.69%	0.00%	11	1.69%	0.9	156024	193149	156405	240	297.2	240.6	3457	5012	2812	240	297.2	240.6	293449.4	483.1	5614.8	451.5	4182	6.4	129	6.4	4.4	652	650	650	1
10204	10204 (2019-03-24)60sec.agd	60	0	0		3/29/2019	Friday	5	1	1	1	21	84879	436	433	25	4	48.55%	48.22%	2.78%	0.45%	29	3.23%	1.9	409813	316312	291579	456.4	352.2	324.7	7163	6448	3305	456.4	352.2	324.7	594153.4	706.5	7965.8	661.6	7143	8	61	8	6.9	681	898	898	1
10204	10204 (2019-03-24)60sec.agd	60	0	0		3/30/2019	Saturday	6	0	0	0	0	0	390	295	7	0	56.36%	42.63%	1.01%	0.00%	7	1.01%	0.5	216951	346558	347191	313.5	500.8	501.7	2406	4735	5495	313.5	500.8	501.7	536387.7	809.3	7620.8	775.1	4461	6.4	89	6.4	2.3	164	692	692	1
10203	10203 (2019-03-24)60sec.agd	60	0	0		3/25/2019	Monday	1	0	0	0	0	0	546	351	22	0	59.41%	38.19%	2.39%	0.00%	22	2.39%	1.4	264731	440705	475376	288.1	479.5	517.3	5218	3668	6436	288.1	479.5	517.3	700204.1	803.7	9061.1	761.9	10923	11.9	116	11.9	3.6	1604	919	919	1
10203	10203 (2019-03-24)60sec.agd	60	0	0		3/26/2019	Tuesday	2	0	0	0	0	0	636	279	14	0	68.46%	30.03%	1.51%	0.00%	14	1.51%	0.9	209659	271684	465039	225.7	292.4	500.6	3446	3600	4120	225.7	292.4	500.6	577953.6	660.7	6374.6	622.1	6980	7.5	101	7.5	2	402	929	929	1
10203	10203 (2019-03-24)60sec.agd	60	0	0		3/27/2019	Wednesday	3	0	0	0	0	0	614	232	7	0	71.98%	27.20%	0.82%	0.00%	7	0.82%	0.5	140907	267176	281974	165.2	313.2	330.6	2222	2376	3575	165.2	313.2	330.6	413215.6	509.6	4651.8	484.4	5926	6.9	100	6.9	8.2	464	853	853	1
10203	10203 (2019-03-24)60sec.agd	60	0	0		3/28/2019	Thursday	4	0	0	0	0	0	501	275	14	0	63.42%	34.81%	1.77%	0.00%	14	1.77%	1	171790	331343	312524	217.5	419.4	395.6	3410	2031	3092	217.5	419.4	395.6	486796.9	644.7	4527.9	616.2	7050	8.9	110	8.9	1.8	217	790	790	1
10203	10203 (2019-03-24)60sec.agd	60	0	0		3/29/2019	Friday	5	2	2	2	27	68673	730	255	33	0	71.71%	25.05%	3.24%	0.00%	33	3.24%	1.8	217908	242841	376331	214.1	238.5	369.7	3859	1992	3894	214.1	238.5	369.7	498077	533.0	4822.8	489.3	7625	7.5	123	7.5	11.9	500	1018	1018	1
10203	10203 (2019-03-24)60sec.agd	60	0	0		3/30/2019	Saturday	6	0	0	0	0	0	650	350	8	0	64.48%	34.72%	0.79%	0.00%	8	0.79%	0.4	189086	330155	375693	187.6	327.5	372.7	2764	2516	2647	187.6	327.5	372.7	534697.2	557.4	3612.3	530.5	7496	7.4	111	7.4	27.1	673	1008	1008	1
10207	10207 (2019-03-24)60sec.agd	60	0	0		3/25/2019	Monday	1	1	1	1	13	35403	392	327	20	0	53.04%	44.25%	2.71%	0.00%	20	2.71%	1.5	223572	357604	354923	302.5	483.9	480.3	3461	2916	2232	302.5	483.9	480.3	551212.7	782.6	4502.2	745.9	5479	7.4	87	7.4	0	22	739	739	1
10207	10207 (2019-03-24)60sec.agd	60	0	0		3/26/2019	Tuesday	2	0	0	0	0	0	497	262	15	0	64.21%	33.85%	1.94%	0.00%	15	1.94%	1.1	164015	320481	250621	211.9	414.1	323.8	4120	2451	1798	211.9	414.1	323.8	438656.9	599.9	4797.3	566.7	4391	5.7	84	5.7	0.1	40	774	774	1
10207	10207 (2019-03-24)60sec.agd	60	0	0		3/27/2019	Wednesday	3	0	0	0	0	0	445	300	2	0	59.57%	40.16%	0.27%	0.00%	2	0.27%	0.1	143930	301993	428762	192.7	404.3	574	2129	5797	4333	192.7	404.3	574	543831.3	764.1	7493.2	728	5130	6.9	88	6.9	3.3	411	747	747	1
10207	10207 (2019-03-24)60sec.agd	60	0	0		3/28/2019	Thursday	4	1	1	1	16	54713	392	338	20	0	52.27%	45.07%	2.67%	0.00%	20	2.67%	1.4	236990	422546	371020	316	563.4	494.7	3782	3009	2655	316	563.4	494.7	610217.4	865.1	5333.2	813.6	8176	10.9	126	10.9	0.6	146	750	750	1
10207	10207 (2019-03-24)60sec.agd	60	0	0		3/29/2019	Friday	5	0	0	0	0	0	556	274	5	0	66.59%	32.81%	0.60%	0.00%	5	0.60%	0.3	137893	239076	265459	165.1	286.3	317.9	4465	2317	2740	165.1	286.3	317.9	382936.4	487.0	5226.3	458.6	4877	5.8	122	5.8	1.1	188	835	835	1
10207	10207 (2019-03-24)60sec.agd	60	0	0		3/30/2019	Saturday	6	0	0	0	0	0	511	223	2	0	69.43%	30.30%	0.27%	0.00%	2	0.27%	0.2	101253	206835	281426	137.6	281	382.4	2189	2591	3441	137.6	281	382.4	363639.2	516.0	4417.9	494.1	3904	5.3	95	5.3	0.5	269	736	736	1
10220	10220 (2019-05-12)60sec.agd	60	0	0		5/13/2019	Monday	1	0	0	0	0	0	662	405	9	0	61.52%	37.64%	0.84%	0.00%	9	0.84%	0.5	231213	469900	516155	214.9	436.7	479.7	2730	2900	3038	214.9	436.7	479.7	735310.4	718.5	3867.1	683.4	8581	8	108	8	0.1	35	1076	1076	1
10220	10220 (2019-05-12)60sec.agd	60	0	0		5/14/2019	Tuesday	2	0	0	0	0	0	655	414	4	0	61.04%	38.58%	0.37%	0.00%	4	0.37%	0.2	219165	450397	589089	204.3	419.8	549	4056	3762	4441	204.3	419.8	549	773250.7	744.9	6005.6	720.6	7292	6.8	110	6.8	9	785	1073	1073	1
10220	10220 (2019-05-12)60sec.agd	60	0	0		5/15/2019	Wednesday	3	0	0	0	0	0	524	461	4	0	52.98%	46.61%	0.40%	0.00%	4	0.40%	0.2	288320	552667	573315	291.5	558.8	579.7	2422	2690	2740	291.5	558.8	579.7	846911.6	888.5	3827.8	856.3	10494	10.6	90	10.6	0.4	105	989	989	1
10220	10220 (2019-05-12)60sec.agd	60	0	0		5/16/2019	Thursday	4	0	0	0	0	0	612	416	4	0	59.30%	40.31%	0.39%	0.00%	4	0.39%	0.2	246192	408822	549625	238.6	396.1	532.6	2442	2669	4180	238.6	396.1	532.6	727896.7	729.5	4843	705.3	7068	6.8	107	6.8	27.4	1550	1032	1032	1
10220	10220 (2019-05-12)60sec.agd	60	0	0		5/17/2019	Friday	5	0	0	0	0	0	652	381	4	0	62.87%	36.74%	0.39%	0.00%	4	0.39%	0.2	242429	380079	444566	233.8	366.5	428.7	2439	2308	2921	233.8	366.5	428.7	633143.6	634.1	3708.2	610.6	7318	7.1	102	7.1	12.4	1267	1037	1037	1
10220	10220 (2019-05-12)60sec.agd	60	0	0		5/18/2019	Saturday	6	0	0	0	0	0	672	379	2	0	63.82%	35.99%	0.19%	0.00%	2	0.19%	0.1	190158	422055	426106	180.6	400.8	404.7	2425	3674	3148	180.6	400.8	404.7	629171.5	627.7	5073.2	597.5	5524	5.2	44	5.2	9.8	1053	1053	1053	1
10217	10217 (2019-05-12)60sec.agd	60	0	0		5/12/2019	Sunday	7	0	0	0	0	0	476	196	2	0	70.62%	29.08%	0.30%	0.00%	2	0.30%	0.2	84390	166206	176971	125.2	246.6	262.6	2327	1930	3669	125.2	246.6	262.6	257030.8	404.9	4402.9	381.4	2675	4	92	4	3.8	341	674	674	1
10217	10217 (2019-05-12)60sec.agd	60	0	0		5/13/2019	Monday	1	0	0	0	0	0	606	398	20	0	59.18%	38.87%	1.95%	0.00%	20	1.95%	1.1	264103	449666	689837	257.9	439.1	673.7	3844	2797	3904	257.9	439.1	673.7	864768.8	889.7	5222.1	844.5	6855	6.7	127	6.7	0.7	170	1024	1024	1
10217	10217 (2019-05-12)60sec.agd	60	0	0		5/14/2019	Tuesday	2	1	1	1	18	57725	576	394	45	0	56.75%	38.82%	4.43%	0.00%	45	4.43%	2.5	375067	502577	881965	369.5	495.1	868.9	3770	2991	4153	369.5	495.1	868.9	1082183.5	1110.9	5939.5	1066.2	8327	8.2	118	8.2	5.9	683	1015	1015	1
10217	10217 (2019-05-12)60sec.agd	60	0	0		5/16/2019	Thursday	4	0	0	0	0	0	389	284	10	0	56.95%	41.58%	1.46%	0.00%	10	1.46%	0.8	162267	284491	434733	237.6	416.5	636.5	4109	2530	4094	237.6	416.5	636.5	544296.3	841.1	5106.8	796.9	4319	6.3	124	6.3	0.2	101	683	683	1
10217	10217 (2019-05-12)60sec.agd	60	0	0		5/17/2019	Friday	5	0	0	0	0	0	628	344	19	0	63.37%	34.71%	1.92%	0.00%	19	1.92%	1.1	245293	418026	594895	247.5	421.8	600.3	4341	2867	3900	247.5	421.8	600.3	767342.5	820.2	5013.3	774.3	7230	7.3	126	7.3	2	492	991	991	1
10217	10217 (2019-05-12)60sec.agd	60	0	0		5/18/2019	Saturday	6	0	0	0	0	0	553	290	14	0	64.53%	33.84%	1.63%	0.00%	14	1.63%	0.9	205402	291113	538784	239.7	339.7	628.7	4625	2504	4144	239.7	339.7	628.7	645929.5	793.9	4934	753.7	3840	4.5	127	4.5	10.9	1670	857	857	1
10209	10209 (2019-05-05)60sec.agd	60	0	0		5/6/2019	Monday	1	0	0	0	0	0	446	356	7	0	55.13%	44.00%	0.87%	0.00%	7	0.87%	0.5	207575	309521	450259	256.6	382.6	556.6	2818	1856	2919	256.6	382.6	556.6	584485.9	766.1	3832.2	722.5	5793	7.2	89	7.2	2.5	165	809	809	1
10209	10209 (2019-05-05)60sec.agd	60	0	0		5/7/2019	Tuesday	2	0	0	0	0	0	551	504	1	0	52.18%	47.73%	0.09%	0.00%	1	0.09%	0.1	240752	439586	605314	228	416.3	573.2	2451	2197	2642	228	416.3	573.2	785876.8	770.9	3997.6	744.2	6833	6.5	76	6.5	0	20	1056	1056	1
10209	10209 (2019-05-05)60sec.agd	60	0	0		5/8/2019	Wednesday	3	0	0	0	0	0	361	276	6	0	56.14%	42.92%	0.93%	0.00%	6	0.93%	0.5	175422	189960	268704	272.8	295.4	417.9	2819	2386	2740	272.8	295.4	417.9	372906.9	609.4	4098.9	579.9	5630	8.8	123	8.8	0.5	99	643	643	1
10209	10209 (2019-05-05)60sec.agd	60	0	0		5/9/2019	Thursday	4	0	0	0	0	0	687	323	5	0	67.68%	31.82%	0.49%	0.00%	5	0.49%	0.3	151787	278577	366656	149.5	274.5	361.2	3934	3497	5018	149.5	274.5	361.2	484851.6	498.0	7272.3	477.7	4319	4.3	65	4.3	0	0	1015	1015	1
10209	10209 (2019-05-05)60sec.agd	60	0	0		5/10/2019	Friday	5	0	0	0	0	0	584	365	9	0	60.96%	38.10%	0.94%	0.00%	9	0.94%	0.5	183663	281316	414840	191.7	293.6	433	3067	2868	2686	191.7	293.6	433	533819.3	598.8	3975.6	557.2	5088	5.3	91	5.3	0.2	62	958	958	1
10209	10209 (2019-05-05)60sec.agd	60	0	0		7/12/2019	Friday	5	0	0	0	0	0	804	115	0	0	87.49%	12.51%	0.00%	0.00%	0	0.00%	0	39212	24653	25340	42.7	26.8	27.6	1551	1164	1778	42.7	26.8	27.6	52796.5	63.9	2630.9	57.4	1717	1.9	70	1.9	0	0	919	919	1
10202	10202 (2019-03-24)60sec.agd	60	0	0		3/25/2019	Monday	1	0	0	0	0	0	665	194	7	0	76.79%	22.40%	0.81%	0.00%	7	0.81%	0.4	97154	176997	162618	112.2	204.4	187.8	3199	4602	2609	112.2	204.4	187.8	259251.7	325.5	6028.7	299.4	2881	3.3	126	3.3	6	681	866	866	1
10202	10202 (2019-03-24)60sec.agd	60	0	0		3/26/2019	Tuesday	2	0	0	0	0	0	414	210	0	0	66.35%	33.65%	0.00%	0.00%	0	0.00%	0	73731	209436	134430	118.2	335.6	215.4	1421	2435	2404	118.2	335.6	215.4	259559.5	440.9	3647.9	416	2303	3.7	68	3.7	28.9	4789	624	624	1
10202	10202 (2019-03-24)60sec.agd	60	0	0		3/27/2019	Wednesday	3	0	0	0	0	0	521	234	1	0	68.92%	30.95%	0.13%	0.00%	1	0.13%	0.1	144061	240207	154952	190.6	317.7	205	3147	2891	4000	190.6	317.7	205	320098.6	440.7	5633.5	423.4	4842	6.4	104	6.4	21.3	1346	756	756	1
10202	10202 (2019-03-24)60sec.agd	60	0	0		3/28/2019	Thursday	4	0	0	0	0	0	505	237	2	0	67.88%	31.85%	0.27%	0.00%	2	0.27%	0.1	108668	214516	151454	146.1	288.3	203.6	2459	2266	1919	146.1	288.3	203.6	284190.4	402.6	3333.4	382	3175	4.3	112	4.3	4.9	767	744	744	1
10202	10202 (2019-03-24)60sec.agd	60	0	0		3/29/2019	Friday	5	0	0	0	0	0	534	235	2	0	69.26%	30.48%	0.26%	0.00%	2	0.26%	0.1	111785	257575	139494	145	334.1	180.9	2438	2985	1615	145	334.1	180.9	313527.3	425.8	3818.3	406.7	4084	5.3	116	5.3	1.9	203	771	771	1
10202	10202 (2019-03-24)60sec.agd	60	0	0		3/30/2019	Saturday	6	0	0	0	0	0	439	244	0	0	64.28%	35.72%	0.00%	0.00%	0	0.00%	0	82509	222833	138260	120.8	326.3	202.4	1573	1807	1924	120.8	326.3	202.4	274914.7	420.4	2790.9	402.5	2407	3.5	37	3.5	3.2	318	683	683	1
10171	10171 (2019-09-15)60sec.agd	60	0	0		9/16/2019	Monday	1	1	1	1	23	70638	556	349	53	0	58.04%	36.43%	5.53%	0.00%	53	5.53%	3.1	330311	372671	370601	344.8	389	386.8	3412	2901	3183	344.8	389	386.8	620752.9	696.4	5102.2	648	10915	11.4	112	11.4	67.1	2591	958	958	1
10171	10171 (2019-09-15)60sec.agd	60	0	0		9/17/2019	Tuesday	2	2	2	2	51	149725	437	444	70	0	45.95%	46.69%	7.36%	0.00%	70	7.36%	4.1	436162	411382	671186	458.6	432.6	705.8	4491	2260	6571	458.6	432.6	705.8	899979.5	1022.2	7197.9	946.4	14224	15	121	15	49.6	3597	951	951	1
10171	10171 (2019-09-15)60sec.agd	60	0	0		9/18/2019	Wednesday	3	0	0	0	0	0	516	343	2	0	59.93%	39.84%	0.23%	0.00%	2	0.23%	0.1	169469	259572	374296	196.8	301.5	434.7	2491	2099	6392	196.8	301.5	434.7	485998.8	595.6	6489.8	564.5	6084	7.1	99	7.1	50.4	3292	861	861	1
10171	10171 (2019-09-15)60sec.agd	60	0	0		9/19/2019	Thursday	4	1	1	1	14	35688	482	350	20	0	56.57%	41.08%	2.35%	0.00%	20	2.35%	1.3	244035	319805	449424	286.4	375.4	527.5	3027	3005	3240	286.4	375.4	527.5	603166.9	747.9	4012	707.9	9078	10.7	109	10.7	210.3	4954	852	852	1
10171	10171 (2019-09-15)60sec.agd	60	0	0		9/20/2019	Friday	5	0	0	0	0	0	575	404	19	0	57.62%	40.48%	1.90%	0.00%	19	1.90%	1.1	311303	324422	369442	311.9	325.1	370.2	3320	2928	3061	311.9	325.1	370.2	581933.5	620.2	4451.3	583.1	6621	6.6	99	6.6	18	3804	998	998	1
10171	10171 (2019-09-15)60sec.agd	60	0	0		9/21/2019	Saturday	6	2	2	2	32	88487	552	370	40	0	57.38%	38.46%	4.16%	0.00%	40	4.16%	2.4	317389	341615	427779	329.9	355.1	444.7	4334	2409	2951	329.9	355.1	444.7	632796.5	703.5	4997.3	657.8	9099	9.5	125	9.5	20.9	1602	962	962	1
10167	10167 (2019-04-28)60sec.agd	60	0	0		4/29/2019	Monday	1	1	1	1	19	50159	477	431	67	0	48.92%	44.21%	6.87%	0.00%	67	6.87%	3.9	469517	320687	485036	481.6	328.9	497.5	4769	2423	2483	481.6	328.9	497.5	747359.5	817.2	5072.6	766.5	10636	10.9	127	10.9	4	378	975	975	1
10167	10167 (2019-04-28)60sec.agd	60	0	0		4/30/2019	Tuesday	2	2	2	2	30	80048	369	448	50	0	42.56%	51.67%	5.77%	0.00%	50	5.77%	3.1	431633	420789	586752	497.8	485.3	676.8	3405	2377	2993	497.8	485.3	676.8	841218.4	1029.1	4585.8	970.3	13541	15.6	135	15.6	14.6	1537	867	867	1
10167	10167 (2019-04-28)60sec.agd	60	0	0		5/1/2019	Wednesday	3	2	2	2	33	85717	392	477	42	0	43.03%	52.36%	4.61%	0.00%	42	4.61%	2.6	395865	337040	502696	434.5	370	551.8	3311	2110	4035	434.5	370	551.8	723193.1	837.4	5133.2	793.8	8684	9.5	126	9.5	34.5	2764	911	911	1
10167	10167 (2019-04-28)60sec.agd	60	0	0		5/2/2019	Thursday	4	2	2	2	34	91731	594	268	74	0	63.46%	28.63%	7.91%	0.00%	74	7.91%	4.4	339503	316927	408616	362.7	338.6	436.6	3623	1895	2392	362.7	338.6	436.6	618604.9	714.1	4330.3	660.9	13690	14.6	132	14.6	4.4	548	936	936	1
10167	10167 (2019-04-28)60sec.agd	60	0	0		5/3/2019	Friday	5	6	6	6	83	235706	492	320	108	0	53.48%	34.78%	11.74%	0.00%	108	11.74%	6.8	516690	399831	494792	561.6	434.6	537.8	3824	2670	3334	561.6	434.6	537.8	819544.1	945.4	5553.8	890.8	17002	18.5	131	18.5	36.2	4167	920	920	1
10167	10167 (2019-04-28)60sec.agd	60	0	0		5/4/2019	Saturday	6	3	3	3	41	95074	548	372	72	0	55.24%	37.50%	7.26%	0.00%	72	7.26%	4.2	386059	351588	430117	389.2	354.4	433.6	3518	2263	2364	389.2	354.4	433.6	676503	739.8	4433.2	682	11578	11.7	128	11.7	45.6	5000	992	992	1
10166	10166 (2019-04-28)10sec.agd	10	0	0		4/29/2019	Monday	1	0	0	0	0	0	747.333333333333	92.1666666666667	4.5	0	88.55%	10.92%	0.53%	0.00%	4.5	0.53%	0.3	61598	116822	151618	12.2	23.1	29.9	646	993	995	73	138.4	179.6	201071.4	43.6	1478.5	238.2	2198	0.4	21	2.6	0	0	5064	844	1
10166	10166 (2019-04-28)10sec.agd	10	0	0		4/30/2019	Tuesday	2	0	0	0	0	0	642.833333333333	114.833333333333	1.33333333333333	0	84.69%	15.13%	0.18%	0.00%	1.33333333333333	0.18%	0.1	65582	139788	151005	14.4	30.7	33.2	963	1409	943	86.4	184.2	199	215972.7	51.1	1949.8	284.5	2352	0.5	20	3.1	0	57	4554	759	1
10166	10166 (2019-04-28)10sec.agd	10	0	0		5/1/2019	Wednesday	3	0	0	0	0	0	602.333333333333	102.333333333333	3.33333333333333	0	85.08%	14.45%	0.47%	0.00%	3.33333333333333	0.47%	0.3	68166	147327	119074	16	34.7	28	757	813	738	96.3	208.1	168.2	201321.8	52.7	1268.7	284.4	2146	0.5	21	3	0	0	4248	708	1
10166	10166 (2019-04-28)10sec.agd	10	0	0		5/2/2019	Thursday	4	0	0	0	0	0	642.5	105.166666666667	6.33333333333333	0	85.21%	13.95%	0.84%	0.00%	6.33333333333333	0.84%	0.5	76683	113302	198126	17	25	43.8	836	1224	1043	101.7	150.3	262.8	240772.8	58.4	1700.2	319.3	2509	0.6	20	3.3	0	44	4524	754	1
10166	10166 (2019-04-28)10sec.agd	10	0	0		5/3/2019	Friday	5	0	0	0	0	0	787.166666666667	110	4.83333333333333	0	87.27%	12.20%	0.54%	0.00%	4.83333333333333	0.54%	0.3	69829	111802	157067	12.9	20.7	29	752	937	911	77.4	123.9	174.1	205050.8	41.8	1450	227.3	2262	0.4	20	2.5	0	0	5412	902	1
10166	10166 (2019-04-28)10sec.agd	10	0	0		5/4/2019	Saturday	6	0	0	0	0	0	579	158.333333333333	2.66666666666667	0	78.24%	21.40%	0.36%	0.00%	2.66666666666667	0.36%	0.2	94650	152409	253253	21.3	34.3	57	559	616	880	127.9	206	342.2	310361.4	74.3	1146.9	419.4	4394	1	20	5.9	0	0	4440	740	1
10175	10175 (2019-09-01)60sec.agd	60	0	0		9/2/2019	Monday	1	1	1	1	11	24900	567	213	11	0	71.68%	26.93%	1.39%	0.00%	11	1.39%	0.8	130828	223002	168035	165.4	281.9	212.4	2828	2536	2771	165.4	281.9	212.4	308353.1	419.3	3920.2	389.8	5186	6.6	114	6.6	55.1	3696	791	791	1
10175	10175 (2019-09-01)60sec.agd	60	0	0		9/3/2019	Tuesday	2	1	1	1	12	25751	484	236	26	0	64.88%	31.64%	3.49%	0.00%	26	3.49%	1.9	191674	283501	243120	256.9	380	325.9	2883	3066	2533	256.9	380	325.9	419784.6	620.3	4051	562.7	7960	10.7	125	10.7	21.9	997	746	746	1
10175	10175 (2019-09-01)60sec.agd	60	0	0		9/4/2019	Wednesday	3	0	0	0	0	0	633	241	1	0	72.34%	27.54%	0.11%	0.00%	1	0.11%	0.1	112481	230699	166632	128.5	263.7	190.4	3801	3624	3363	128.5	263.7	190.4	306006.9	378.3	6236.2	349.7	3661	4.2	95	4.2	78.2	4072	875	875	1
10175	10175 (2019-09-01)60sec.agd	60	0	0		9/5/2019	Thursday	4	0	0	0	0	0	570	205	2	0	73.36%	26.38%	0.26%	0.00%	2	0.26%	0.1	95902	166363	205155	123.4	214.1	264	2520	3331	3022	123.4	214.1	264	281002.5	383.0	4247.7	361.7	3074	4	73	4	22.8	2014	777	777	1
10175	10175 (2019-09-01)60sec.agd	60	0	0		9/6/2019	Friday	5	0	0	0	0	0	587	175	3	0	76.73%	22.88%	0.39%	0.00%	3	0.39%	0.2	95522	145317	151696	124.9	190	198.3	2473	2802	2526	124.9	190	198.3	230766.5	324.7	4510.8	301.7	3253	4.3	92	4.3	50.3	2610	765	765	1
10175	10175 (2019-09-01)60sec.agd	60	0	0		9/7/2019	Saturday	6	0	0	0	0	0	592	259	0	0	69.57%	30.43%	0.00%	0.00%	0	0.00%	0	150487	224418	198695	176.8	263.7	233.5	1811	2266	2322	176.8	263.7	233.5	335394.5	423.2	3218.3	394.1	5450	6.4	89	6.4	90.9	2372	851	851	1
10190	10190 (2019-05-05)60sec.agd	60	0	0		5/5/2019	Sunday	7	0	0	0	0	0	517	246	8	0	67.06%	31.91%	1.04%	0.00%	8	1.04%	0.6	210785	146673	206462	273.4	190.2	267.8	2863	2895	3710	273.4	190.2	267.8	329499.4	444.5	4808.7	427.4	4186	5.4	75	5.4	3.4	635	771	771	1
10190	10190 (2019-05-05)60sec.agd	60	0	0		5/6/2019	Monday	1	0	0	0	0	0	380	601	12	0	38.27%	60.52%	1.21%	0.00%	12	1.21%	0.7	438821	321219	836743	441.9	323.5	842.6	2769	2431	4088	441.9	323.5	842.6	997940.1	1054.7	4525.1	1005	13590	13.7	107	13.7	2.8	933	993	993	1
10190	10190 (2019-05-05)60sec.agd	60	0	0		5/7/2019	Tuesday	2	0	0	0	0	0	401	626	27	0	38.05%	59.39%	2.56%	0.00%	27	2.56%	1.4	525856	367280	1025953	498.9	348.5	973.4	3373	3293	4097	498.9	348.5	973.4	1209958.1	1185.8	5873	1148	16156	15.3	134	15.3	0.3	134	1054	1054	1
10190	10190 (2019-05-05)60sec.agd	60	0	0		5/8/2019	Wednesday	3	0	0	0	0	0	538	346	6	0	60.45%	38.88%	0.67%	0.00%	6	0.67%	0.4	200615	251494	397983	225.4	282.6	447.2	2861	3829	4774	225.4	282.6	447.2	511748.1	596.1	6755.6	575	6727	7.6	123	7.6	0	0	890	890	1
10190	10190 (2019-05-05)60sec.agd	60	0	0		5/9/2019	Thursday	4	0	0	0	0	0	319	317	8	0	49.53%	49.22%	1.24%	0.00%	8	1.24%	0.7	244300	172597	548995	379.3	268	852.5	2554	1411	3381	379.3	268	852.5	625194.1	1003.0	3774.7	970.8	9795	15.2	111	15.2	0	0	644	644	1
10190	10190 (2019-05-05)60sec.agd	60	0	0		5/10/2019	Friday	5	0	0	0	0	0	515	462	27	0	51.29%	46.02%	2.69%	0.00%	27	2.69%	1.5	398483	278712	704780	396.9	277.6	702	3281	2037	3908	396.9	277.6	702	856261.6	888.4	5168.1	852.9	14227	14.2	114	14.2	0.6	131	1004	1004	1
10182	10182 (2019-05-05)60sec.agd	60	0	0		5/6/2019	Monday	1	0	0	0	0	0	673	249	6	0	72.52%	26.83%	0.65%	0.00%	6	0.65%	0.4	144471	251182	217046	155.7	270.7	233.9	2368	2345	2431	155.7	270.7	233.9	362040.4	410.5	3486.1	390.1	5499	5.9	122	5.9	0.9	544	928	928	1
10182	10182 (2019-05-05)60sec.agd	60	0	0		5/7/2019	Tuesday	2	0	0	0	0	0	504	216	2	0	69.81%	29.92%	0.28%	0.00%	2	0.28%	0.2	104917	253245	184324	145.3	350.8	255.3	3133	2914	5227	145.3	350.8	255.3	330327	481.4	6754.9	457.5	3885	5.4	126	5.4	2.8	1111	722	722	1
10182	10182 (2019-05-05)60sec.agd	60	0	0		5/8/2019	Wednesday	3	1	1	1	15	36761	691	242	15	0	72.89%	25.53%	1.58%	0.00%	15	1.58%	0.9	143089	260163	230316	150.9	274.4	242.9	2753	2213	2414	150.9	274.4	242.9	375772.1	416.8	4143	396.4	5688	6	120	6	0.7	107	948	948	1
10182	10182 (2019-05-05)60sec.agd	60	0	0		5/9/2019	Thursday	4	1	1	1	24	61923	614	212	26	0	72.07%	24.88%	3.05%	0.00%	26	3.05%	1.7	170046	255724	246877	199.6	300.1	289.8	3056	2847	2753	199.6	300.1	289.8	394028.8	484.1	4727.2	462.5	6788	8	119	8	0	0	852	852	1
10182	10182 (2019-05-05)60sec.agd	60	0	0		5/10/2019	Friday	5	0	0	0	0	0	556	192	2	0	74.13%	25.60%	0.27%	0.00%	2	0.27%	0.1	90582	199068	155287	120.8	265.4	207	2903	2939	4199	120.8	265.4	207	268229.8	375.7	5890.4	357.6	3493	4.7	124	4.7	7.2	2052	750	750	1
10182	10182 (2019-05-05)60sec.agd	60	0	0		5/11/2019	Saturday	6	0	0	0	0	0	490	204	11	0	69.50%	28.94%	1.56%	0.00%	11	1.56%	0.8	128322	258641	223784	182	366.9	317.4	2955	3148	3706	182	366.9	317.4	365295.7	551.7	4855	518.1	5270	7.5	119	7.5	14	1089	705	705	1
10181	10181 (2019-05-05)60sec.agd	60	0	0		5/5/2019	Sunday	7	0	0	0	0	0	340	268	8	0	55.19%	43.51%	1.30%	0.00%	8	1.30%	0.7	163093	210796	401199	264.8	342.2	651.3	3238	2626	2940	264.8	342.2	651.3	481658.5	811.6	4277.9	781.9	6668	10.8	94	10.8	0.8	150	616	616	1
10181	10181 (2019-05-05)60sec.agd	60	0	0		5/6/2019	Monday	1	0	0	0	0	0	350	484	63	0	39.02%	53.96%	7.02%	0.00%	63	7.02%	3.9	501446	500070	875223	559	557.5	975.7	3985	2890	3244	559	557.5	975.7	1125847.9	1301.1	4871.7	1255.1	15814	17.6	119	17.6	2.5	158	897	897	1
10181	10181 (2019-05-05)60sec.agd	60	0	0		5/7/2019	Tuesday	2	1	1	1	19	46294	371	482	94	0	39.18%	50.90%	9.93%	0.00%	94	9.93%	5.5	664790	532077	990033	702	561.9	1045.4	3916	3050	3659	702	561.9	1045.4	1305839.6	1427.1	5542.6	1378.9	16002	16.9	106	16.9	0	0	947	947	1
10181	10181 (2019-05-05)60sec.agd	60	0	0		5/8/2019	Wednesday	3	8	8	8	90	248140	148	420	205	0	19.15%	54.33%	26.52%	0.00%	205	26.52%	14.6	1002009	551211	1022074	1296.3	713.1	1322.2	5315	2413	3677	1296.3	713.1	1322.2	1533783.2	2046.7	6356.1	1984.2	16126	20.9	116	20.9	0	0	773	773	1
10181	10181 (2019-05-05)60sec.agd	60	0	0		5/9/2019	Thursday	4	0	0	0	0	0	302	479	29	0	37.28%	59.14%	3.58%	0.00%	29	3.58%	2.1	364907	503859	764376	450.5	622	943.7	4163	2546	3391	450.5	622	943.7	985546.4	1265.4	5291	1216.7	11840	14.6	117	14.6	3.2	181	810	810	1
10181	10181 (2019-05-05)60sec.agd	60	0	0		5/11/2019	Saturday	6	0	0	0	0	0	263	365	12	0	41.09%	57.03%	1.88%	0.00%	12	1.88%	1.1	270203	417673	490043	422.2	652.6	765.7	3411	2774	4179	422.2	652.6	765.7	698285.4	1132.8	4627.6	1091.1	9544	14.9	112	14.9	0.6	226	640	640	1
10285	10285 (2019-07-14)60sec.agd	60	0	0		7/15/2019	Monday	1	2	2	2	21	59769	850	238	37	0	75.56%	21.16%	3.29%	0.00%	37	3.29%	1.9	265225	330342	248706	235.8	293.6	221.1	4675	5050	3373	235.8	293.6	221.1	491248.2	458.3	7197.9	436.7	8941	7.9	129	7.9	2.8	168	1125	1125	1
10285	10285 (2019-07-14)60sec.agd	60	0	0		7/16/2019	Tuesday	2	0	0	0	0	0	598	309	8	0	65.36%	33.77%	0.87%	0.00%	8	0.87%	0.5	205932	297655	388500	225.1	325.3	424.6	2326	2482	3743	225.1	325.3	424.6	530979	602.1	4143.2	580.3	7978	8.7	95	8.7	0	0	915	915	1
10285	10285 (2019-07-14)60sec.agd	60	0	0		7/17/2019	Wednesday	3	0	0	0	0	0	388	444	4	0	46.41%	53.11%	0.48%	0.00%	4	0.48%	0.3	251554	506612	450295	300.9	606	538.6	2348	2530	2390	300.9	606	538.6	722980.4	899.4	3826.2	864.8	7095	8.5	80	8.5	0	0	836	836	1
10285	10285 (2019-07-14)60sec.agd	60	0	0		7/18/2019	Thursday	4	1	1	1	48	115210	640	178	60	0	72.89%	20.27%	6.83%	0.00%	60	6.83%	4	248941	365271	250218	283.5	416	285	3976	3353	2906	283.5	416	285	507940.5	598.2	5166.3	578.5	9522	10.8	121	10.8	5.7	393	878	878	1
10285	10285 (2019-07-14)60sec.agd	60	0	0		7/19/2019	Friday	5	0	0	0	0	0	549	230	34	0	67.53%	28.29%	4.18%	0.00%	34	4.18%	2.4	247046	343044	228220	303.9	421.9	280.7	4334	3449	4391	303.9	421.9	280.7	480411.6	623.7	7068.2	590.9	10638	13.1	119	13.1	0.9	184	813	813	1
10285	10285 (2019-07-14)60sec.agd	60	0	0		7/20/2019	Saturday	6	2	2	2	22	64034	787	166	45	0	78.86%	16.63%	4.51%	0.00%	45	4.51%	2.6	244163	320096	169802	244.7	320.7	170.1	4517	4340	3704	244.7	320.7	170.1	436932.2	461.5	5711.6	437.8	8675	8.7	152	8.7	0.1	51	998	998	1
10283	10283 (2019-07-07)60sec.agd	60	0	0		7/8/2019	Monday	1	0	0	0	0	0	567	304	2	0	64.95%	34.82%	0.23%	0.00%	2	0.23%	0.1	210857	267924	317187	241.5	306.9	363.3	2346	1983	3187	241.5	306.9	363.3	465673.2	561.8	3385.3	533.4	4830	5.5	64	5.5	3.5	263	873	873	1
10283	10283 (2019-07-07)60sec.agd	60	0	0		7/9/2019	Tuesday	2	0	0	0	0	0	515	260	9	0	65.69%	33.16%	1.15%	0.00%	9	1.15%	0.6	161762	312749	219212	206.3	398.9	279.6	3194	3593	3386	206.3	398.9	279.6	414768.3	559.7	4888.7	529	4237	5.4	87	5.4	28.9	2575	784	784	1
10283	10283 (2019-07-07)60sec.agd	60	0	0		7/10/2019	Wednesday	3	0	0	0	0	0	645	330	9	0	65.55%	33.54%	0.91%	0.00%	9	0.91%	0.5	250675	304346	337743	254.8	309.3	343.2	2845	2297	2135	254.8	309.3	343.2	519167.4	550.3	4001.6	527.6	4548	4.6	51	4.6	21.2	821	984	984	1
10283	10283 (2019-07-07)60sec.agd	60	0	0		7/11/2019	Thursday	4	0	0	0	0	0	519	366	10	0	57.99%	40.89%	1.12%	0.00%	10	1.12%	0.6	281699	384808	350098	314.7	430	391.2	2505	2758	2027	314.7	430	391.2	591608.1	681.4	4116.1	661	5348	6	64	6	42.6	1104	895	895	1
10283	10283 (2019-07-07)60sec.agd	60	0	0		7/12/2019	Friday	5	0	0	0	0	0	661	280	2	0	70.10%	29.69%	0.21%	0.00%	2	0.21%	0.1	174879	235641	275991	185.4	249.9	292.7	2086	2467	2754	185.4	249.9	292.7	402840.4	450.5	3907.5	427.2	3542	3.8	62	3.8	8	468	943	943	1
10283	10283 (2019-07-07)60sec.agd	60	0	0		7/13/2019	Saturday	6	0	0	0	0	0	534	300	8	0	63.42%	35.63%	0.95%	0.00%	8	0.95%	0.5	209781	231385	303685	249.1	274.8	360.7	3913	2084	3013	249.1	274.8	360.7	435627.9	548.8	4913	517.4	5189	6.2	94	6.2	90.5	3516	842	842	1
10272	10272 (2019-03-31)60sec.agd	60	0	0		4/1/2019	Monday	1	3	3	3	33	96533	409	440	64	0	44.80%	48.19%	7.01%	0.00%	64	7.01%	4	498141	580097	551545	545.6	635.4	604.1	4185	5145	4290	545.6	635.4	604.1	942793.1	1069.0	7562.7	1032.6	15160	16.6	133	16.6	1.5	210	913	913	1
10272	10272 (2019-03-31)60sec.agd	60	0	0		4/2/2019	Tuesday	2	3	3	3	35	97725	492	402	73	0	50.88%	41.57%	7.55%	0.00%	73	7.55%	4.3	488195	600922	499129	504.9	621.4	516.2	5291	5026	5573	504.9	621.4	516.2	921179.3	991.0	7973.1	952.6	13317	13.8	132	13.8	0	28	967	967	1
10272	10272 (2019-03-31)60sec.agd	60	0	0		4/3/2019	Wednesday	3	0	0	0	0	0	511	369	48	0	55.06%	39.76%	5.17%	0.00%	48	5.17%	3	424314	499505	425672	457.2	538.3	458.7	4812	3461	3056	457.2	538.3	458.7	781501.3	878.0	6089.3	842.1	11114	12	127	12	0.4	139	928	928	1
10272	10272 (2019-03-31)60sec.agd	60	0	0		4/4/2019	Thursday	4	0	0	0	0	0	558	390	53	0	55.74%	38.96%	5.29%	0.00%	53	5.29%	3.1	430553	580631	475548	430.1	580.1	475.1	4960	3629	3322	430.1	580.1	475.1	865248	914.2	5976	864.4	12166	12.2	124	12.2	0.3	84	1001	1001	1
10272	10272 (2019-03-31)60sec.agd	60	0	0		4/5/2019	Friday	5	0	0	0	0	0	626	422	42	0	57.43%	38.72%	3.85%	0.00%	42	3.85%	2.2	421081	556612	463762	386.3	510.7	425.5	4386	3303	3885	386.3	510.7	425.5	837974.5	810.6	5199.9	768.8	12895	11.8	129	11.8	2.3	185	1090	1090	1
10272	10272 (2019-03-31)60sec.agd	60	0	0		4/6/2019	Saturday	6	1	1	1	11	54562	271	512	56	1	32.26%	60.95%	6.67%	0.12%	57	6.79%	4.1	522755	643782	669365	622.3	766.4	796.9	7703	6063	7897	622.3	766.4	796.9	1065728.7	1331.4	11184.4	1268.7	12528	14.9	126	14.9	3	360	840	840	1
10287	10287 (2019-07-14)60sec.agd	60	0	0		7/15/2019	Monday	1	0	0	0	0	0	444	550	11	0	44.18%	54.73%	1.09%	0.00%	11	1.09%	0.6	307834	619344	497507	306.3	616.3	495	3676	3023	4357	306.3	616.3	495	851975.3	876.1	5564.6	847.7	9445	9.4	127	9.4	12.4	577	1005	1005	1
10287	10287 (2019-07-14)60sec.agd	60	0	0		7/16/2019	Tuesday	2	0	0	0	0	0	744	326	6	0	69.14%	30.30%	0.56%	0.00%	6	0.56%	0.3	164505	331025	227407	152.9	307.6	211.3	2738	3818	2951	152.9	307.6	211.3	433997	420.8	4584.1	403.3	5982	5.6	117	5.6	0.1	70	1076	1076	1
10287	10287 (2019-07-14)60sec.agd	60	0	0		7/17/2019	Wednesday	3	0	0	0	0	0	606	404	15	0	59.12%	39.41%	1.46%	0.00%	15	1.46%	0.8	262029	448808	371683	255.6	437.9	362.6	3700	3282	3941	255.6	437.9	362.6	638933.5	656.2	5115.5	623.3	10304	10.1	123	10.1	0.4	195	1025	1025	1
10287	10287 (2019-07-14)60sec.agd	60	0	0		7/18/2019	Thursday	4	0	0	0	0	0	655	356	30	0	62.92%	34.20%	2.88%	0.00%	30	2.88%	1.7	295311	428986	342851	283.7	412.1	329.3	3558	3070	2815	283.7	412.1	329.3	623525.8	628.9	5146.5	599	7768	7.5	127	7.5	3	605	1041	1041	1
10287	10287 (2019-07-14)60sec.agd	60	0	0		7/19/2019	Friday	5	0	0	0	0	0	391	427	3	0	47.62%	52.01%	0.37%	0.00%	3	0.37%	0.2	191001	475921	313249	232.6	579.7	381.5	2937	3072	3955	232.6	579.7	381.5	600921.9	755.4	5421.9	731.9	6327	7.7	115	7.7	1	194	821	821	1
10287	10287 (2019-07-14)60sec.agd	60	0	0		7/20/2019	Saturday	6	0	0	0	0	0	660	294	5	0	68.82%	30.66%	0.52%	0.00%	5	0.52%	0.3	148415	335362	194996	154.8	349.7	203.3	2402	3091	3149	154.8	349.7	203.3	415353	458.3	4596.7	433.1	5629	5.9	113	5.9	2.4	1172	959	959	1
10450	10450 (2019-10-13)60sec.agd	60	0	0		10/14/2019	Monday	1	0	0	0	0	0	550	208	7	0	71.90%	27.19%	0.92%	0.00%	7	0.92%	0.5	141803	194750	194476	185.4	254.6	254.2	3069	2701	3804	185.4	254.6	254.2	309607.1	486.5	4849	404.7	1919	2.5	26	2.5	0	0	765	765	1
10450	10450 (2019-10-13)60sec.agd	60	0	0		10/15/2019	Tuesday	2	0	0	0	0	0	579	133	9	1	80.19%	18.42%	1.25%	0.14%	10	1.39%	0.8	108164	152185	218646	149.8	210.8	302.8	6332	1849	4340	149.8	210.8	302.8	287516.6	442.2	6797	398.2	1598	2.2	29	2.2	3	289	722	722	1
10450	10450 (2019-10-13)60sec.agd	60	0	0		10/16/2019	Wednesday	3	0	0	0	0	0	462	205	53	0	64.17%	28.47%	7.36%	0.00%	53	7.36%	4.1	326074	120613	172185	452.9	167.5	239.1	5618	2352	3366	452.9	167.5	239.1	387968.3	611.6	6119.4	538.8	3134	4.4	55	4.4	5.3	2194	720	720	1
10450	10450 (2019-10-13)60sec.agd	60	0	0		10/17/2019	Thursday	4	1	1	1	17	68117	490	172	29	1	70.81%	24.86%	4.19%	0.14%	30	4.34%	2.1	204726	158245	181578	295.8	228.7	262.4	6026	1770	2664	295.8	228.7	262.4	316108.8	547.1	6141.4	456.8	2345	3.4	27	3.4	2.8	358	692	692	1
10450	10450 (2019-10-13)60sec.agd	60	0	0		10/18/2019	Friday	5	0	0	0	0	0	552	248	7	0	68.40%	30.73%	0.87%	0.00%	7	0.87%	0.5	147656	158145	186693	183	196	231.3	3062	2051	2800	183	196	231.3	285773.4	407.7	4278.7	354.1	2230	2.8	25	2.8	0	0	807	807	1
10450	10450 (2019-10-13)60sec.agd	60	0	0		10/19/2019	Saturday	6	0	0	0	0	0	633	162	1	0	79.52%	20.35%	0.13%	0.00%	1	0.13%	0.1	66640	157556	263589	83.7	197.9	331.1	2550	2171	3843	83.7	197.9	331.1	314235.5	415.8	4198.6	394.8	2156	2.7	60	2.7	0.1	30	796	796	1
10300	10300 (2019-07-21)60sec.agd	60	0	0		7/22/2019	Monday	1	1	1	1	43	255018	659	254	33	28	67.66%	26.08%	3.39%	2.87%	61	6.26%	3.6	460474	218482	428417	472.8	224.3	439.9	7503	2051	4336	472.8	224.3	439.9	665816.7	756.4	8138.3	683.6	13090	13.4	168	13.4	4.3	474	974	974	1
10300	10300 (2019-07-21)60sec.agd	60	0	0		7/23/2019	Tuesday	2	1	1	1	11	70970	637	313	17	10	65.20%	32.04%	1.74%	1.02%	27	2.76%	1.6	308690	222209	444032	316	227.4	454.5	7340	3545	4942	316	227.4	454.5	584663	645.6	8534.6	598.4	9176	9.4	134	9.4	1.2	370	977	977	1
10300	10300 (2019-07-21)60sec.agd	60	0	0		7/24/2019	Wednesday	3	0	0	0	0	0	656	264	27	0	69.27%	27.88%	2.85%	0.00%	27	2.85%	1.7	250173	203113	342815	264.2	214.5	362	4112	3377	3851	264.2	214.5	362	470492.9	534.4	5905.3	496.8	8469	8.9	122	8.9	2.9	549	947	947	1
10300	10300 (2019-07-21)60sec.agd	60	0	0		7/25/2019	Thursday	4	1	1	1	16	87297	796	224	27	9	75.38%	21.21%	2.56%	0.85%	36	3.41%	1.9	296030	227003	348471	280.3	215	330	7700	4596	3724	280.3	215	330	510486.2	530.0	8425.9	483.4	9043	8.6	129	8.6	0.1	39	1056	1056	1
10300	10300 (2019-07-21)60sec.agd	60	0	0		7/26/2019	Friday	5	0	0	0	0	0	553	421	14	0	55.97%	42.61%	1.42%	0.00%	14	1.42%	0.8	291832	261952	532129	295.4	265.1	538.6	3251	1946	3496	295.4	265.1	538.6	661018.9	698.0	4997.5	669	9268	9.4	117	9.4	21	1772	988	988	1
10300	10300 (2019-07-21)60sec.agd	60	0	0		7/27/2019	Saturday	6	4	4	4	215	729916	538	148	228	0	58.86%	16.19%	24.95%	0.00%	228	24.95%	13.4	871410	584267	1010187	953.4	639.2	1105.2	5013	3433	5470	953.4	639.2	1105.2	1456434.4	1629.3	7133.9	1593.5	28512	31.2	145	31.2	40.6	2617	914	914	1
10296	10296 (2019-07-21)60sec.agd	60	0	0		7/22/2019	Monday	1	0	0	0	0	0	471	327	10	0	58.29%	40.47%	1.24%	0.00%	10	1.24%	0.7	174259	240765	446108	215.7	298	552.1	3713	2233	2941	215.7	298	552.1	536046.9	698.8	4526.5	663.4	5716	7.1	121	7.1	15.6	1185	808	808	1
10296	10296 (2019-07-21)60sec.agd	60	0	0		7/23/2019	Tuesday	2	0	0	0	0	0	448	240	30	0	62.40%	33.43%	4.18%	0.00%	30	4.18%	2.3	222413	192370	342960	309.8	267.9	477.7	4593	2675	3183	309.8	267.9	477.7	451769.1	676.7	4920.2	629.2	7019	9.8	118	9.8	2	332	718	718	1
10296	10296 (2019-07-21)60sec.agd	60	0	0		7/24/2019	Wednesday	3	0	0	0	0	0	496	307	14	0	60.71%	37.58%	1.71%	0.00%	14	1.71%	1	206211	170058	278542	252.4	208.1	340.9	2750	2284	3696	252.4	208.1	340.9	386041.9	492.9	4926.8	472.5	5958	7.3	121	7.3	9.3	1010	817	817	1
10296	10296 (2019-07-21)60sec.agd	60	0	0		7/25/2019	Thursday	4	0	0	0	0	0	456	347	21	0	55.34%	42.11%	2.55%	0.00%	21	2.55%	1.4	260352	162602	286054	316	197.3	347.2	4178	3643	4158	316	197.3	347.2	419582.5	545.5	6087.9	509.2	5665	6.9	117	6.9	1.2	218	824	824	1
10296	10296 (2019-07-21)60sec.agd	60	0	0		7/26/2019	Friday	5	0	0	0	0	0	544	299	9	0	63.85%	35.09%	1.06%	0.00%	9	1.06%	0.6	204804	145340	262153	240.4	170.6	307.7	3564	2759	2746	240.4	170.6	307.7	363032.5	460.5	4945.4	426.1	4886	5.7	124	5.7	2	222	852	852	1
10296	10296 (2019-07-21)60sec.agd	60	0	0		7/27/2019	Saturday	6	0	0	0	0	0	461	333	14	0	57.05%	41.21%	1.73%	0.00%	14	1.73%	1	222395	171767	331507	275.2	212.6	410.3	3372	3015	3728	275.2	212.6	410.3	434580.6	569.0	5861.6	537.8	5140	6.4	114	6.4	3.7	413	808	808	1
10271	10271 (2019-03-31)60sec.agd	60	0	0		4/1/2019	Monday	1	0	0	0	0	0	475	188	5	0	71.11%	28.14%	0.75%	0.00%	5	0.75%	0.4	112789	188096	143913	168.8	281.6	215.4	3595	4440	3693	168.8	281.6	215.4	262321.2	418.8	5841.2	392.7	4638	6.9	132	6.9	7.8	1196	668	668	1
10271	10271 (2019-03-31)60sec.agd	60	0	0		4/2/2019	Tuesday	2	0	0	0	0	0	580	235	24	0	69.13%	28.01%	2.86%	0.00%	24	2.86%	1.6	189473	266358	153719	225.8	317.5	183.2	2968	2723	2323	225.8	317.5	183.2	361214.8	468.1	3809.6	430.5	7679	9.2	115	9.2	11.9	2815	839	839	1
10271	10271 (2019-03-31)60sec.agd	60	0	0		4/3/2019	Wednesday	3	1	1	1	13	35479	616	250	33	0	68.52%	27.81%	3.67%	0.00%	33	3.67%	2.1	226596	290259	290087	252.1	322.9	322.7	3647	2195	2456	252.1	322.9	322.7	468771.3	561.3	4213.1	521.4	8474	9.4	134	9.4	7.7	821	899	899	1
10271	10271 (2019-03-31)60sec.agd	60	0	0		4/4/2019	Thursday	4	0	0	0	0	0	494	314	5	0	60.76%	38.62%	0.62%	0.00%	5	0.62%	0.3	166636	234031	285668	205	287.9	351.4	3041	2079	2544	205	287.9	351.4	405147.2	527.1	4476.8	498.3	4391	5.4	85	5.4	17.6	2972	813	813	1
10271	10271 (2019-03-31)60sec.agd	60	0	0		4/5/2019	Friday	5	0	0	0	0	0	551	218	17	0	70.10%	27.74%	2.16%	0.00%	17	2.16%	1.2	133117	204666	192645	169.4	260.4	245.1	3391	2613	2137	169.4	260.4	245.1	310999	439.0	4200	395.7	4772	6.1	113	6.1	0.6	330	786	786	1
10271	10271 (2019-03-31)60sec.agd	60	0	0		4/6/2019	Saturday	6	0	0	0	0	0	548	317	6	0	62.92%	36.39%	0.69%	0.00%	6	0.69%	0.4	162721	238067	267470	186.8	273.3	307.1	2795	2407	2519	186.8	273.3	307.1	393311.9	483.6	3996.4	451.6	6030	6.9	115	6.9	12.5	1825	871	871	1
10227	10227 (2019-09-08)60sec.agd	60	0	0		9/9/2019	Monday	1	0	0	0	0	0	429	441	8	0	48.86%	50.23%	0.91%	0.00%	8	0.91%	0.5	370240	295148	221381	421.7	336.2	252.1	4370	4525	10631	421.7	336.2	252.1	522684.9	626.5	11761.9	595.3	6926	7.9	81	7.9	0.4	71	878	878	1
10227	10227 (2019-09-08)60sec.agd	60	0	0		9/10/2019	Tuesday	2	2	2	2	75	188007	564	276	83	1	61.04%	29.87%	8.98%	0.11%	84	9.09%	5.3	379441	446775	365583	410.7	483.5	395.7	6881	4915	3362	410.7	483.5	395.7	690821.5	776.1	9099.9	747.6	12175	13.2	113	13.2	4.5	561	924	924	1
10227	10227 (2019-09-08)60sec.agd	60	0	0		9/11/2019	Wednesday	3	0	0	0	0	0	530	393	16	2	56.32%	41.76%	1.70%	0.21%	18	1.91%	1.1	335807	456339	453120	356.9	485	481.5	9653	8714	7864	356.9	485	481.5	725485.6	812.5	15197.3	771	8060	8.6	105	8.6	7.5	557	941	941	1
10227	10227 (2019-09-08)60sec.agd	60	0	0		9/12/2019	Thursday	4	0	0	0	0	0	548	224	20	0	69.19%	28.28%	2.53%	0.00%	20	2.53%	1.4	202805	192103	146275	256.1	242.6	184.7	3506	3097	2636	256.1	242.6	184.7	315324.9	419.7	4902.1	398.1	3512	4.4	62	4.4	4.2	407	792	792	1
10227	10227 (2019-09-08)60sec.agd	60	0	0		9/13/2019	Friday	5	0	0	0	0	0	520	195	9	0	71.82%	26.93%	1.24%	0.00%	9	1.24%	0.6	117115	202061	151866	161.8	279.1	209.8	2769	3001	2724	161.8	279.1	209.8	278581.9	414.7	4326.3	384.8	3264	4.5	111	4.5	4.7	539	724	724	1
10227	10227 (2019-09-08)60sec.agd	60	0	0		9/14/2019	Saturday	6	0	0	0	0	0	531	219	8	0	70.05%	28.89%	1.06%	0.00%	8	1.06%	0.5	174809	160491	176203	230.6	211.7	232.5	2866	2550	2635	230.6	211.7	232.5	295572.4	420.6	3774	389.9	3948	5.2	119	5.2	3.3	137	758	758	1
10225	10225 (2019-06-09)60sec.agd	60	0	0		6/10/2019	Monday	1	0	0	0	0	0	723	371	2	0	65.97%	33.85%	0.18%	0.00%	2	0.18%	0.1	178348	502829	355142	162.7	458.8	324	2298	2945	3345	162.7	458.8	324	640914.1	610.0	4251	584.8	6716	6.1	93	6.1	8.9	1044	1096	1096	1
10225	10225 (2019-06-09)60sec.agd	60	0	0		6/11/2019	Tuesday	2	2	2	2	38	107437	609	386	39	0	58.90%	37.33%	3.77%	0.00%	39	3.77%	2.1	281832	580482	237852	272.6	561.4	230	3496	3147	3319	272.6	561.4	230	687722.5	703.8	4588.5	665.1	9628	9.3	109	9.3	18.5	3004	1034	1034	1
10225	10225 (2019-06-09)60sec.agd	60	0	0		6/12/2019	Wednesday	3	0	0	0	0	0	745	316	4	0	69.95%	29.67%	0.38%	0.00%	4	0.38%	0.2	147756	435896	213964	138.7	409.3	200.9	2627	2553	2450	138.7	409.3	200.9	507560.6	494.9	3646.4	476.6	6096	5.7	100	5.7	43.2	3687	1065	1065	1
10225	10225 (2019-06-09)60sec.agd	60	0	0		6/13/2019	Thursday	4	0	0	0	0	0	764	438	6	0	63.25%	36.26%	0.50%	0.00%	6	0.50%	0.3	206381	572086	341841	170.8	473.6	283	2582	2460	2925	170.8	473.6	283	697660.9	606.7	4093.9	577.5	8369	6.9	94	6.9	7.4	1157	1208	1208	1
10225	10225 (2019-06-09)60sec.agd	60	0	0		6/14/2019	Friday	5	0	0	0	0	0	729	292	4	0	71.12%	28.49%	0.39%	0.00%	4	0.39%	0.2	138470	413924	259056	135.1	403.8	252.7	3606	2873	1891	135.1	403.8	252.7	507559.9	515.7	4536.6	495.2	5165	5	110	5	31.1	1646	1025	1025	1
10225	10225 (2019-06-09)60sec.agd	60	0	0		6/15/2019	Saturday	6	0	0	0	0	0	731	423	1	0	63.29%	36.62%	0.09%	0.00%	1	0.09%	0	158974	483679	331037	137.6	418.8	286.6	2058	2692	1918	137.6	418.8	286.6	607292	552.7	3094.9	525.8	4522	3.9	92	3.9	1.1	199	1155	1155	1
10223	10223 (2019-05-12)60sec.agd	60	0	0		5/13/2019	Monday	1	0	0	0	0	0	453	271	3	0	62.31%	37.28%	0.41%	0.00%	3	0.41%	0.2	168708	275458	230922	232.1	378.9	317.6	2830	2505	2268	232.1	378.9	317.6	397069.9	572.2	3648.4	546.2	4174	5.7	70	5.7	20.5	1901	727	727	1
10223	10223 (2019-05-12)60sec.agd	60	0	0		5/14/2019	Tuesday	2	0	0	0	0	0	626	334	23	0	63.68%	33.98%	2.34%	0.00%	23	2.34%	1.4	237066	411365	290059	241.2	418.5	295.1	3888	3014	3724	241.2	418.5	295.1	556377.3	606.8	4979.2	566	7677	7.8	111	7.8	14.2	1093	983	983	1
10223	10223 (2019-05-12)60sec.agd	60	0	0		5/15/2019	Wednesday	3	0	0	0	0	0	644	316	12	0	66.26%	32.51%	1.23%	0.00%	12	1.23%	0.7	199201	358482	262204	204.9	368.8	269.8	2952	2949	3622	204.9	368.8	269.8	486766.2	527.2	4771.7	500.8	4904	5	106	5	0.5	201	972	972	1
10223	10223 (2019-05-12)60sec.agd	60	0	0		5/16/2019	Thursday	4	0	0	0	0	0	767	243	0	0	75.94%	24.06%	0.00%	0.00%	0	0.00%	0	109807	216325	162330	108.7	214.2	160.7	1950	2863	2628	108.7	214.2	160.7	291899.1	304.7	4186.5	289	2931	2.9	63	2.9	2.7	666	1010	1010	1
10223	10223 (2019-05-12)60sec.agd	60	0	0		5/17/2019	Friday	5	0	0	0	0	0	1030	392	3	0	72.28%	27.51%	0.21%	0.00%	3	0.21%	0.1	183962	325531	350724	129.1	228.4	246.1	3702	3491	4761	129.1	228.4	246.1	512659.5	376.2	6968.4	359.8	4887	3.4	109	3.4	17.5	3249	1425	1425	1
10223	10223 (2019-05-12)60sec.agd	60	0	0		5/18/2019	Saturday	6	0	0	0	0	0	436	291	0	0	59.97%	40.03%	0.00%	0.00%	0	0.00%	0	154857	343681	195949	213	472.7	269.5	1983	2853	3272	213	472.7	269.5	424845.1	604.4	4632.4	584.4	4791	6.6	71	6.6	248.3	3260	727	727	1
10249	10249 (2019-06-02)60sec.agd	60	0	0		6/3/2019	Monday	1	0	0	0	0	0	353	351	0	0	50.14%	49.86%	0.00%	0.00%	0	0.00%	0	145952	139306	419831	207.3	197.9	596.4	1404	1346	2828	207.3	197.9	596.4	465796.3	683.0	3347.8	661.6	3616	5.1	78	5.1	1.4	93	704	704	1
10249	10249 (2019-06-02)60sec.agd	60	0	0		6/4/2019	Tuesday	2	0	0	0	0	0	433	209	0	0	67.45%	32.55%	0.00%	0.00%	0	0.00%	0	86026	105446	260699	134	164.2	406.1	1881	1810	2629	134	164.2	406.1	294080.4	483.5	3558.6	458.1	3203	5	100	5	6.3	142	642	642	1
10249	10249 (2019-06-02)60sec.agd	60	0	0		6/5/2019	Wednesday	3	0	0	0	0	0	669	160	0	0	80.70%	19.30%	0.00%	0.00%	0	0.00%	0	54130	68481	212662	65.3	82.6	256.5	1912	2262	2430	65.3	82.6	256.5	229880	292.4	3831.1	277.3	1239	1.5	25	1.5	2.3	211	829	829	1
10249	10249 (2019-06-02)60sec.agd	60	0	0		6/6/2019	Thursday	4	0	0	0	0	0	716	157	0	0	82.02%	17.98%	0.00%	0.00%	0	0.00%	0	74722	96906	148693	85.6	111	170.3	1788	1679	1979	85.6	111	170.3	192571.4	237.9	2916.2	220.6	1766	2	77	2	7.8	502	873	873	1
10249	10249 (2019-06-02)60sec.agd	60	0	0		6/7/2019	Friday	5	0	0	0	0	0	903	190	0	0	82.62%	17.38%	0.00%	0.00%	0	0.00%	0	82821	152357	186626	75.8	139.4	170.7	1780	1699	1682	75.8	139.4	170.7	254757.2	245.5	2868.8	233.1	3425	3.1	106	3.1	12.2	513	1093	1093	1
10249	10249 (2019-06-02)60sec.agd	60	0	0		6/8/2019	Saturday	6	0	0	0	0	0	861	160	0	0	84.33%	15.67%	0.00%	0.00%	0	0.00%	0	58448	100994	147075	57.2	98.9	144	1462	1516	1718	57.2	98.9	144	187741.9	202.9	2490	183.9	1566	1.5	56	1.5	5	676	1021	1021	1
10267	10267 (2019-06-16)60sec.agd	60	0	0		6/17/2019	Monday	1	0	0	0	0	0	832	104	0	0	88.89%	11.11%	0.00%	0.00%	0	0.00%	0	48329	112486	131800	51.6	120.2	140.8	1911	1669	1824	51.6	120.2	140.8	179888.9	209.5	2465.5	192.2	1912	2	103	2	0	20	936	936	1
10267	10267 (2019-06-16)60sec.agd	60	0	0		6/18/2019	Tuesday	2	0	0	0	0	0	783	156	1	0	83.30%	16.60%	0.11%	0.00%	1	0.11%	0.1	66848	142326	247930	71.1	151.4	263.8	2051	1184	2125	71.1	151.4	263.8	293589.2	328.8	2735.6	312.3	2925	3.1	112	3.1	5.6	397	940	940	1
10267	10267 (2019-06-16)60sec.agd	60	0	0		6/19/2019	Wednesday	3	1	1	1	10	22095	784	130	20	0	83.94%	13.92%	2.14%	0.00%	20	2.14%	1.2	114900	139355	228336	123	149.2	244.5	2657	1991	2083	123	149.2	244.5	291134.3	340.4	3156.4	311.7	4716	5	121	5	1.5	250	934	934	1
10267	10267 (2019-06-16)60sec.agd	60	0	0		6/20/2019	Thursday	4	0	0	0	0	0	652	143	1	0	81.91%	17.96%	0.13%	0.00%	1	0.13%	0.1	51980	132266	164282	65.3	166.2	206.4	2053	2332	1752	65.3	166.2	206.4	217220.6	288.9	3234.4	272.9	1843	2.3	66	2.3	0.5	112	796	796	1
10267	10267 (2019-06-16)60sec.agd	60	0	0		6/21/2019	Friday	5	0	0	0	0	0	787	198	0	0	79.90%	20.10%	0.00%	0.00%	0	0.00%	0	74869	189190	277421	76	192.1	281.6	1733	1799	2066	76	192.1	281.6	344035.8	365.6	2859.1	349.3	3075	3.1	101	3.1	0.2	110	985	985	1
10267	10267 (2019-06-16)60sec.agd	60	0	0		6/22/2019	Saturday	6	0	0	0	0	0	601	179	0	0	77.05%	22.95%	0.00%	0.00%	0	0.00%	0	73463	144842	218510	94.2	185.7	280.1	1637	2102	2322	94.2	185.7	280.1	272254.7	365.6	3024.2	349	3363	4.3	102	4.3	5.1	481	780	780	1
10265	10265 (2019-06-16)60sec.agd	60	0	0		6/17/2019	Monday	1	0	0	0	0	0	841	118	0	0	87.70%	12.30%	0.00%	0.00%	0	0.00%	0	42288	103333	228697	44.1	107.8	238.5	1158	1741	2635	44.1	107.8	238.5	254496.2	281.6	2693.3	265.4	556	0.6	35	0.6	0	0	959	959	1
10265	10265 (2019-06-16)60sec.agd	60	0	0		6/18/2019	Tuesday	2	0	0	0	0	0	882	69	0	0	92.74%	7.26%	0.00%	0.00%	0	0.00%	0	20977	93326	199196	22.1	98.1	209.5	740	1376	2459	22.1	98.1	209.5	220972.4	241.6	2533.1	232.4	916	1	41	1	0	0	951	951	1
10265	10265 (2019-06-16)60sec.agd	60	0	0		6/19/2019	Wednesday	3	1	1	1	10	23331	699	96	21	0	85.66%	11.76%	2.57%	0.00%	21	2.57%	1.4	101247	113333	201023	124.1	138.9	246.4	3023	3878	3701	124.1	138.9	246.4	252003.1	338.0	6113.9	308.8	3029	3.7	105	3.7	0.1	53	816	816	1
10265	10265 (2019-06-16)60sec.agd	60	0	0		6/20/2019	Thursday	4	0	0	0	0	0	685	145	0	0	82.53%	17.47%	0.00%	0.00%	0	0.00%	0	60410	134869	274067	72.8	162.5	330.2	1045	1585	2407	72.8	162.5	330.2	311370.7	389.0	2634.3	375.1	2398	2.9	54	2.9	0.1	61	830	830	1
10265	10265 (2019-06-16)60sec.agd	60	0	0		6/21/2019	Friday	5	0	0	0	0	0	778	156	0	0	83.30%	16.70%	0.00%	0.00%	0	0.00%	0	65240	160875	241832	69.9	172.2	258.9	1187	1922	2425	69.9	172.2	258.9	297690.7	341.7	2721.8	318.7	1500	1.6	48	1.6	0	0	934	934	1
10265	10265 (2019-06-16)60sec.agd	60	0	0		6/22/2019	Saturday	6	0	0	0	0	0	605	95	0	0	86.43%	13.57%	0.00%	0.00%	0	0.00%	0	35113	139663	278469	50.2	199.5	397.8	1189	1612	2922	50.2	199.5	397.8	313502.2	464.0	3245	447.9	1434	2	67	2	2.3	142	700	700	1
10264	10264 (2019-06-16)60sec.agd	60	0	0		6/17/2019	Monday	1	0	0	0	0	0	599	249	2	0	70.47%	29.29%	0.24%	0.00%	2	0.24%	0.1	138973	127904	257412	163.5	150.5	302.8	2123	1319	2477	163.5	150.5	302.8	319270.8	412.6	2708.9	375.6	4553	5.4	112	5.4	0	0	850	850	1
10264	10264 (2019-06-16)60sec.agd	60	0	0		6/18/2019	Tuesday	2	0	0	0	0	0	447	243	8	0	64.04%	34.81%	1.15%	0.00%	8	1.15%	0.6	161932	82986	145261	232	118.9	208.1	3797	1814	2768	232	118.9	208.1	232829.1	369.5	4124.8	333.6	2308	3.3	43	3.3	0.1	56	698	698	1
10264	10264 (2019-06-16)60sec.agd	60	0	0		6/19/2019	Wednesday	3	0	0	0	0	0	511	301	4	0	62.62%	36.89%	0.49%	0.00%	4	0.49%	0.3	176052	110154	235670	215.8	135	288.8	2559	1523	2725	215.8	135	288.8	314115.5	426.9	3426.1	384.9	3648	4.5	105	4.5	0	0	816	816	1
10264	10264 (2019-06-16)60sec.agd	60	0	0		6/20/2019	Thursday	4	0	0	0	0	0	577	279	26	0	65.42%	31.63%	2.95%	0.00%	26	2.95%	1.6	245450	107214	213070	278.3	121.6	241.6	3147	2413	2836	278.3	121.6	241.6	342256.3	440.6	4156.3	388	4630	5.2	117	5.2	0	0	882	882	1
10264	10264 (2019-06-16)60sec.agd	60	0	0		6/21/2019	Friday	5	0	0	0	0	0	483	297	8	0	61.29%	37.69%	1.02%	0.00%	8	1.02%	0.6	180478	125299	239743	229	159	304.2	2776	2823	2983	229	159	304.2	325190.5	465.7	4766	412.7	2427	3.1	33	3.1	3.8	113	788	788	1
10264	10264 (2019-06-16)60sec.agd	60	0	0		6/22/2019	Saturday	6	0	0	0	0	0	417	351	1	0	54.23%	45.64%	0.13%	0.00%	1	0.13%	0.1	214808	136308	324665	279.3	177.3	422.2	2116	1759	2840	279.3	177.3	422.2	412467.8	586.8	3611.6	536.4	5688	7.4	73	7.4	0.6	88	769	769	1
10084	10084 (2019-03-24)60sec.agd	60	0	0		3/25/2019	Monday	1	0	0	0	0	0	532	366	3	0	59.05%	40.62%	0.33%	0.00%	3	0.33%	0.2	170595	319562	588172	189.3	354.7	652.8	2327	2121	2665	189.3	354.7	652.8	690774.1	801.4	3424.6	766.7	4926	5.5	94	5.5	7.4	603	901	901	1
10084	10084 (2019-03-24)60sec.agd	60	0	0		3/26/2019	Tuesday	2	0	0	0	0	0	461	447	0	0	50.77%	49.23%	0.00%	0.00%	0	0.00%	0	213383	380936	610879	235	419.5	672.8	1946	1957	2827	235	419.5	672.8	750877.9	869.9	3558.4	827	4798	5.3	56	5.3	0.4	54	908	908	1
10084	10084 (2019-03-24)60sec.agd	60	0	0		3/27/2019	Wednesday	3	0	0	0	0	0	600	362	21	0	61.04%	36.83%	2.14%	0.00%	21	2.14%	1.2	251110	340325	456434	255.5	346.2	464.3	3543	2979	3046	255.5	346.2	464.3	622261.5	667.1	4925.8	633	6198	6.3	114	6.3	3.1	468	983	983	1
10084	10084 (2019-03-24)60sec.agd	60	0	0		3/28/2019	Thursday	4	0	0	0	0	0	516	392	11	0	56.15%	42.66%	1.20%	0.00%	11	1.20%	0.6	224345	390576	522951	244.1	425	569	3716	2792	3144	244.1	425	569	690187	801.3	4209.6	751	6515	7.1	108	7.1	0.4	78	919	919	1
10084	10084 (2019-03-24)60sec.agd	60	0	0		3/29/2019	Friday	5	0	0	0	0	0	470	316	12	0	58.90%	39.60%	1.50%	0.00%	12	1.50%	0.9	195171	258210	444124	244.6	323.6	556.5	2623	1862	2815	244.6	323.6	556.5	549554.6	729.8	3601	688.7	6037	7.6	96	7.6	20.3	1191	798	798	1
10084	10084 (2019-03-24)60sec.agd	60	0	0		3/30/2019	Saturday	6	0	0	0	0	0	637	324	1	0	66.22%	33.68%	0.10%	0.00%	1	0.10%	0.1	161816	318225	451055	168.2	330.8	468.9	2136	2029	2624	168.2	330.8	468.9	575241	633.0	3500.8	598	2856	3	67	3	1	293	962	962	1
10083	10083 (2019-03-24)60sec.agd	60	0	0		3/25/2019	Monday	1	0	0	0	0	0	446	377	32	0	52.16%	44.09%	3.74%	0.00%	32	3.74%	2	263823	466406	204997	308.6	545.5	239.8	3363	3787	2483	308.6	545.5	239.8	573725.5	720.1	5241.8	671	9775	11.4	125	11.4	0	0	855	855	1
10083	10083 (2019-03-24)60sec.agd	60	0	0		3/26/2019	Tuesday	2	0	0	0	0	0	501	288	25	0	61.55%	35.38%	3.07%	0.00%	25	3.07%	1.8	250187	431105	344185	307.4	529.6	422.8	3791	3621	2640	307.4	529.6	422.8	605729.6	794.5	4683.5	744.1	7156	8.8	127	8.8	45.2	1376	814	814	1
10083	10083 (2019-03-24)60sec.agd	60	0	0		3/27/2019	Wednesday	3	0	0	0	0	0	508	258	7	0	65.72%	33.38%	0.91%	0.00%	7	0.91%	0.5	158395	293236	263877	204.9	379.3	341.4	2478	2667	2466	204.9	379.3	341.4	425096.9	581.2	3659.4	549.9	6086	7.9	101	7.9	0	29	773	773	1
10083	10083 (2019-03-24)60sec.agd	60	0	0		3/28/2019	Thursday	4	0	0	0	0	0	499	273	19	0	63.08%	34.51%	2.40%	0.00%	19	2.40%	1.3	209487	400835	325268	264.8	506.7	411.2	4044	4407	3598	264.8	506.7	411.2	557093.1	757.4	6752.4	704.3	6391	8.1	124	8.1	1.9	163	791	791	1
10083	10083 (2019-03-24)60sec.agd	60	0	0		3/29/2019	Friday	5	0	0	0	0	0	607	318	21	0	64.16%	33.62%	2.22%	0.00%	21	2.22%	1.2	230797	256481	268559	244	271.1	283.9	3823	3140	2845	244	271.1	283.9	437234.1	508.9	4654.4	462.2	7033	7.4	130	7.4	0.1	48	946	946	1
10083	10083 (2019-03-24)60sec.agd	60	0	0		3/30/2019	Saturday	6	0	0	0	0	0	382	345	11	0	51.76%	46.75%	1.49%	0.00%	11	1.49%	0.8	216195	310791	453839	292.9	421.1	615	2877	2391	2915	292.9	421.1	615	591017.1	853.1	4660.1	800.8	4059	5.5	91	5.5	3.4	199	738	738	1
10076	10076 (2019-03-24)60sec.agd	60	0	0		3/25/2019	Monday	1	0	0	0	0	0	467	208	1	0	69.08%	30.77%	0.15%	0.00%	1	0.15%	0.1	156371	185835	320468	231.3	274.9	474.1	2058	1968	2468	231.3	274.9	474.1	402102.3	639.9	3285.5	594.8	7681	11.4	122	11.4	0.2	89	676	676	1
10076	10076 (2019-03-24)60sec.agd	60	0	0		3/26/2019	Tuesday	2	0	0	0	0	0	451	240	0	0	65.27%	34.73%	0.00%	0.00%	0	0.00%	0	88654	111285	290936	128.3	161	421	1777	1939	2771	128.3	161	421	323863.6	495.3	3133	468.7	2544	3.7	76	3.7	15.9	467	691	691	1
10076	10076 (2019-03-24)60sec.agd	60	0	0		3/27/2019	Wednesday	3	0	0	0	0	0	431	253	0	0	63.01%	36.99%	0.00%	0.00%	0	0.00%	0	167780	206338	333472	245.3	301.7	487.5	2016	2286	2626	245.3	301.7	487.5	426531.4	654.2	3621.6	623.6	9183	13.4	123	13.4	0.1	41	684	684	1
10076	10076 (2019-03-24)60sec.agd	60	0	0		3/28/2019	Thursday	4	0	0	0	0	0	432	246	7	0	63.07%	35.91%	1.02%	0.00%	7	1.02%	0.6	166598	202089	325660	243.2	295	475.4	2314	1512	1874	243.2	295	475.4	417910.6	644.8	3169.9	610.1	8967	13.1	128	13.1	2.9	479	685	685	1
10076	10076 (2019-03-24)60sec.agd	60	0	0		3/29/2019	Friday	5	0	0	0	0	0	505	212	1	0	70.33%	29.53%	0.14%	0.00%	1	0.14%	0.1	80585	231648	250524	112.2	322.6	348.9	2073	2326	2722	112.2	322.6	348.9	350595.2	516.3	3824.6	488.3	3645	5.1	119	5.1	5.9	362	718	718	1
10076	10076 (2019-03-24)60sec.agd	60	0	0		3/30/2019	Saturday	6	0	0	0	0	0	467	193	5	0	70.23%	29.02%	0.75%	0.00%	5	0.75%	0.4	135308	185322	280144	203.5	278.7	421.3	2520	1861	2689	203.5	278.7	421.3	362123.1	580.9	3742	544.5	7893	11.9	126	11.9	94.1	1323	665	665	1
10094	10094 (2019-03-24)60sec.agd	60	0	0		3/24/2019	Sunday	7	0	0	0	0	0	580	188	0	0	75.52%	24.48%	0.00%	0.00%	0	0.00%	0	93335	178910	145571	121.5	233	189.5	1906	2894	2125	121.5	233	189.5	248819.5	348.2	3517.9	324	3002	3.9	97	3.9	7.8	413	768	768	1
10094	10094 (2019-03-24)60sec.agd	60	0	0		3/25/2019	Monday	1	0	0	0	0	0	527	240	2	0	68.53%	31.21%	0.26%	0.00%	2	0.26%	0.1	113956	271998	243135	148.2	353.7	316.2	2188	2407	2180	148.2	353.7	316.2	382208.7	523.9	3312.9	497	5147	6.7	106	6.7	2.6	224	769	769	1
10094	10094 (2019-03-24)60sec.agd	60	0	0		3/26/2019	Tuesday	2	0	0	0	0	0	539	160	3	0	76.78%	22.79%	0.43%	0.00%	3	0.43%	0.2	91314	194936	103365	130.1	277.7	147.2	2386	2787	1632	130.1	277.7	147.2	238794.1	364.2	3320.7	340.2	4063	5.8	116	5.8	3.6	341	702	702	1
10094	10094 (2019-03-24)60sec.agd	60	0	0		3/28/2019	Thursday	4	0	0	0	0	0	464	273	2	0	62.79%	36.94%	0.27%	0.00%	2	0.27%	0.2	120256	261689	212417	162.7	354.1	287.4	2335	2539	2533	162.7	354.1	287.4	357859.8	514.8	3660.3	484.2	5282	7.1	113	7.1	0.4	91	739	739	1
10094	10094 (2019-03-24)60sec.agd	60	0	0		3/29/2019	Friday	5	0	0	0	0	0	486	307	0	0	61.29%	38.71%	0.00%	0.00%	0	0.00%	0	115170	323340	215244	145.2	407.7	271.4	1610	2618	2117	145.2	407.7	271.4	405145.5	531.2	3732	510.9	5417	6.8	90	6.8	0	0	793	793	1
10094	10094 (2019-03-24)60sec.agd	60	0	0		3/30/2019	Saturday	6	0	0	0	0	0	541	271	0	0	66.63%	33.37%	0.00%	0.00%	0	0.00%	0	113996	246844	295517	140.4	304	363.9	1773	1789	2261	140.4	304	363.9	401568.6	514.8	2900.9	494.5	4753	5.9	103	5.9	4.7	1142	812	812	1
10110	10110 (2019-04-07)60sec.agd	60	0	0		4/8/2019	Monday	1	0	0	0	0	0	480	243	1	0	66.30%	33.56%	0.14%	0.00%	1	0.14%	0.1	104648	179943	297211	144.5	248.5	410.5	2499	1910	3355	144.5	248.5	410.5	362856.8	518.6	4307.4	501.2	2588	3.6	56	3.6	0.6	110	724	724	1
10110	10110 (2019-04-07)60sec.agd	60	0	0		4/9/2019	Tuesday	2	5	5	5	62	172141	237	551	81	0	27.27%	63.41%	9.32%	0.00%	81	9.32%	5.4	569946	501009	774722	655.9	576.5	891.5	3744	2756	3051	655.9	576.5	891.5	1084455	1319.9	4754.5	1247.9	16114	18.5	131	18.5	1	106	869	869	1
10110	10110 (2019-04-07)60sec.agd	60	0	0		4/10/2019	Wednesday	3	3	3	3	60	173240	518	254	59	0	62.33%	30.57%	7.10%	0.00%	59	7.10%	3.9	294183	253321	333995	354	304.8	401.9	4098	2549	2207	354	304.8	401.9	512120.9	669.3	4447.5	616.3	9823	11.8	127	11.8	0.4	50	831	831	1
10110	10110 (2019-04-07)60sec.agd	60	0	0		4/11/2019	Thursday	4	0	0	0	0	0	485	398	27	0	53.30%	43.74%	2.97%	0.00%	27	2.97%	1.7	308814	261236	413238	339.4	287.1	454.1	3094	2090	2055	339.4	287.1	454.1	578252.5	674.6	3822.2	635.4	7439	8.2	124	8.2	0.2	42	910	910	1
10110	10110 (2019-04-07)60sec.agd	60	0	0		4/12/2019	Friday	5	2	2	2	30	96630	413	254	71	0	55.96%	34.42%	9.62%	0.00%	71	9.62%	5.5	365671	300788	362502	495.5	407.6	491.2	3979	2380	1945	495.5	407.6	491.2	596319	863.2	4978.7	808	13217	17.9	128	17.9	0.4	59	738	738	1
10110	10110 (2019-04-07)60sec.agd	60	0	0		4/13/2019	Saturday	6	3	3	3	37	104251	598	279	62	0	63.68%	29.71%	6.60%	0.00%	62	6.60%	3.6	317439	282222	386228	338.1	300.6	411.3	3518	2272	2804	338.1	300.6	411.3	574098.3	650.3	4485.3	611.4	10979	11.7	127	11.7	0.4	196	939	939	1
10099	10099 (2019-03-17)60sec.agd	60	0	0		3/18/2019	Monday	1	0	0	0	0	0	409	404	70	0	46.32%	45.75%	7.93%	0.00%	70	7.93%	4.7	469362	453554	880756	531.6	513.7	997.5	5734	3637	4213	531.6	513.7	997.5	1096240.4	1307.8	7024.7	1241.5	13237	15	125	15	0	0	883	883	1
10099	10099 (2019-03-17)60sec.agd	60	0	0		3/19/2019	Tuesday	2	0	0	0	0	0	415	463	42	0	45.11%	50.33%	4.57%	0.00%	42	4.57%	2.5	374689	327372	810695	407.3	355.8	881.2	4970	3280	4228	407.3	355.8	881.2	951204.8	1085.1	6475	1033.9	9432	10.3	118	10.3	0	0	920	920	1
10099	10099 (2019-03-17)60sec.agd	60	0	0		3/20/2019	Wednesday	3	0	0	0	0	0	469	395	34	0	52.23%	43.99%	3.79%	0.00%	34	3.79%	2.1	302952	671798	708775	337.4	748.1	789.3	4534	3071	3157	337.4	748.1	789.3	1022474.7	1220.5	5108	1138.6	10318	11.5	119	11.5	0.4	124	898	898	1
10099	10099 (2019-03-17)60sec.agd	60	0	0		3/21/2019	Thursday	4	0	0	0	0	0	497	478	50	0	48.49%	46.63%	4.88%	0.00%	50	4.88%	2.6	467149	516151	997838	455.8	503.6	973.5	4826	2002	3742	455.8	503.6	973.5	1216684.3	1232.5	5461	1187	17416	17	117	17	0	0	1025	1025	1
10099	10099 (2019-03-17)60sec.agd	60	0	0		3/22/2019	Friday	5	0	0	0	0	0	714	385	27	0	63.41%	34.19%	2.40%	0.00%	27	2.40%	1.4	267716	373608	686091	237.8	331.8	609.3	5195	3144	3591	237.8	331.8	609.3	825818.2	775.5	6077	733.4	8282	7.4	118	7.4	0.6	533	1126	1126	1
10099	10099 (2019-03-17)60sec.agd	60	0	0		3/23/2019	Saturday	6	0	0	0	0	0	526	361	22	0	57.87%	39.71%	2.42%	0.00%	22	2.42%	1.3	213477	411225	538928	234.8	452.4	592.9	3495	5128	6111	234.8	452.4	592.9	710719.2	817.9	8709.5	781.9	7610	8.4	102	8.4	0.3	66	909	909	1
10098	10098 (2019-03-17)60sec.agd	60	0	0		3/18/2019	Monday	1	2	2	2	21	47977	658	337	46	0	63.21%	32.37%	4.42%	0.00%	46	4.42%	2.4	281860	481914	538782	270.8	462.9	517.6	3804	3955	4179	270.8	462.9	517.6	775868.7	806.1	6322.3	745.3	10596	10.2	136	10.2	12.4	911	1041	1041	1
10098	10098 (2019-03-17)60sec.agd	60	0	0		3/19/2019	Tuesday	2	3	3	3	50	116040	722	280	63	0	67.79%	26.29%	5.92%	0.00%	63	5.92%	3.5	308436	506828	423760	289.6	475.9	397.9	2805	3969	3256	289.6	475.9	397.9	729095.3	739.5	5810.8	684.6	10454	9.8	124	9.8	0.2	48	1065	1065	1
10098	10098 (2019-03-17)60sec.agd	60	0	0		3/20/2019	Wednesday	3	3	3	3	52	128906	650	340	58	0	62.02%	32.44%	5.53%	0.00%	58	5.53%	3.2	292772	490855	462827	279.4	468.4	441.6	3416	3936	2689	279.4	468.4	441.6	735433.8	765.5	5221.4	701.7	11229	10.7	132	10.7	3.1	103	1048	1048	1
10098	10098 (2019-03-17)60sec.agd	60	0	0		3/21/2019	Thursday	4	2	2	2	51	123612	545	418	59	0	53.33%	40.90%	5.77%	0.00%	59	5.77%	3.3	354814	606045	667332	347.2	593	653	3160	3820	3009	347.2	593	653	968770.1	1006.3	5030	947.9	11905	11.6	128	11.6	0	20	1022	1022	1
10098	10098 (2019-03-17)60sec.agd	60	0	0		3/22/2019	Friday	5	0	0	0	0	0	820	228	7	0	77.73%	21.61%	0.66%	0.00%	7	0.66%	0.4	126207	306504	412888	119.6	290.5	391.4	4137	2877	4169	119.6	290.5	391.4	529480.3	526.8	6539.2	501.9	3988	3.8	75	3.8	0	29	1055	1055	1
10098	10098 (2019-03-17)60sec.agd	60	0	0		3/23/2019	Saturday	6	0	0	0	0	0	550	244	2	0	69.10%	30.65%	0.25%	0.00%	2	0.25%	0.1	99938	192060	335566	125.6	241.3	421.6	3675	2960	3782	125.6	241.3	421.6	399348.5	521.6	6047.4	501.7	2896	3.6	79	3.6	0	32	796	796	1
10074	10074 (2019-03-24)60sec.agd	60	0	0		3/25/2019	Monday	1	0	0	0	0	0	620	277	6	0	68.66%	30.68%	0.66%	0.00%	6	0.66%	0.4	172065	167017	183125	190.5	185	202.8	3203	2877	2079	190.5	185	202.8	301721.4	353.8	3657.3	334.1	3010	3.3	50	3.3	0.3	100	903	903	1
10074	10074 (2019-03-24)60sec.agd	60	0	0		3/26/2019	Tuesday	2	0	0	0	0	0	670	253	0	0	72.59%	27.41%	0.00%	0.00%	0	0.00%	0	124739	153937	166306	135.1	166.8	180.2	1861	1871	2268	135.1	166.8	180.2	258677.6	293.9	3033.3	280.3	3008	3.3	52	3.3	0	0	923	923	1
10074	10074 (2019-03-24)60sec.agd	60	0	0		3/27/2019	Wednesday	3	0	0	0	0	0	701	251	1	0	73.56%	26.34%	0.10%	0.00%	1	0.10%	0.1	143074	125545	128361	150.1	131.7	134.7	2035	1972	2803	150.1	131.7	134.7	229582.8	256.3	3561.8	240.9	2480	2.6	32	2.6	0.2	85	953	953	1
10074	10074 (2019-03-24)60sec.agd	60	0	0		3/28/2019	Thursday	4	0	0	0	0	0	615	329	4	0	64.87%	34.70%	0.42%	0.00%	4	0.42%	0.2	213562	214622	228201	225.3	226.4	240.7	2768	2575	3586	225.3	226.4	240.7	379139.9	418.0	4540.7	399.9	3929	4.1	59	4.1	0	0	948	948	1
10074	10074 (2019-03-24)60sec.agd	60	0	0		3/29/2019	Friday	5	0	0	0	0	0	706	248	1	0	73.93%	25.97%	0.10%	0.00%	1	0.10%	0.1	122967	155152	179639	128.8	162.5	188.1	2757	2779	3384	128.8	162.5	188.1	267326	294.3	5174.5	279.9	2586	2.7	64	2.7	0.2	103	955	955	1
10074	10074 (2019-03-24)60sec.agd	60	0	0		3/30/2019	Saturday	6	0	0	0	0	0	547	470	2	0	53.68%	46.12%	0.20%	0.00%	2	0.20%	0.1	247110	250827	241851	242.5	246.2	237.3	3120	2193	2252	242.5	246.2	237.3	427164.4	446.5	3388.6	419.2	6075	6	91	6	1.6	175	1019	1019	1
10047	10047 (2019-03-03)60sec.agd	60	0	0		3/4/2019	Monday	1	0	0	0	0	0	442	441	9	0	49.55%	49.44%	1.01%	0.00%	9	1.01%	0.6	238914	325271	357016	267.8	364.7	400.2	4156	2854	5640	267.8	364.7	400.2	538833.5	630.8	7259.4	604.1	6974	7.8	81	7.8	0	0	892	892	1
10047	10047 (2019-03-03)60sec.agd	60	0	0		3/5/2019	Tuesday	2	0	0	0	0	0	530	385	6	0	57.55%	41.80%	0.65%	0.00%	6	0.65%	0.4	212622	263757	286240	230.9	286.4	310.8	2360	4116	3592	230.9	286.4	310.8	443519.1	504.4	5498.2	481.6	7071	7.7	103	7.7	0	0	921	921	1
10047	10047 (2019-03-03)60sec.agd	60	0	0		3/6/2019	Wednesday	3	0	0	0	0	0	531	298	14	0	62.99%	35.35%	1.66%	0.00%	14	1.66%	0.9	179417	239068	199473	212.8	283.6	236.6	2672	2783	4233	212.8	283.6	236.6	359351.4	449.0	5554.9	426.3	5808	6.9	123	6.9	0	0	843	843	1
10047	10047 (2019-03-03)60sec.agd	60	0	0		3/7/2019	Thursday	4	0	0	0	0	0	523	346	16	0	59.10%	39.10%	1.81%	0.00%	16	1.81%	1	247375	313928	442422	279.5	354.7	499.9	3584	3713	7804	279.5	354.7	499.9	596223.5	701.9	9018.9	673.7	7311	8.3	120	8.3	0	0	885	885	1
10047	10047 (2019-03-03)60sec.agd	60	0	0		3/8/2019	Friday	5	0	0	0	0	0	541	355	28	0	58.55%	38.42%	3.03%	0.00%	28	3.03%	1.6	294083	347018	570402	318.3	375.6	617.3	5232	5232	7028	318.3	375.6	617.3	729564.8	819.8	10204.9	789.6	8296	9	117	9	0.5	279	924	924	1
10047	10047 (2019-03-03)60sec.agd	60	0	0		3/9/2019	Saturday	6	0	0	0	0	0	626	206	13	0	74.08%	24.38%	1.54%	0.00%	13	1.54%	0.9	165227	129424	216342	195.5	153.2	256	3805	3183	3305	195.5	153.2	256	301420.6	375.6	5436	356.7	4102	4.9	125	4.9	0	25	845	845	1
10031	10031 (2019-03-03)60sec.agd	60	0	0		3/4/2019	Monday	1	2	2	2	31	87859	585	287	56	0	63.04%	30.93%	6.03%	0.00%	56	6.03%	3.3	315676	343575	298690	340.2	370.2	321.9	5867	2366	4086	340.2	370.2	321.9	553995.3	645.9	6467.6	597	11473	12.4	150	12.4	30.6	4269	928	928	1
10031	10031 (2019-03-03)60sec.agd	60	0	0		3/5/2019	Tuesday	2	1	1	1	11	25472	612	192	33	0	73.12%	22.94%	3.94%	0.00%	33	3.94%	2.2	190319	222703	199518	227.4	266.1	238.4	3585	2365	2603	227.4	266.1	238.4	354436.7	452.7	4172.4	423.5	7618	9.1	136	9.1	26.8	1922	837	837	1
10031	10031 (2019-03-03)60sec.agd	60	0	0		3/6/2019	Wednesday	3	1	1	1	14	44313	446	156	43	0	69.15%	24.19%	6.67%	0.00%	43	6.67%	3.6	236269	216127	225225	366.3	335.1	349.2	4381	3091	2519	366.3	335.1	349.2	391484.6	652.5	4965	607	8437	13.1	154	13.1	15	1177	645	645	1
10031	10031 (2019-03-03)60sec.agd	60	0	0		3/7/2019	Thursday	4	0	0	0	0	0	459	206	10	0	68.00%	30.52%	1.48%	0.00%	10	1.48%	0.8	121826	183156	194194	180.5	271.3	287.7	3533	3862	3080	180.5	271.3	287.7	293426.3	462.0	4986.5	434.7	3813	5.6	127	5.6	6.4	1140	675	675	1
10031	10031 (2019-03-03)60sec.agd	60	0	0		3/8/2019	Friday	5	0	0	0	0	0	609	293	25	0	65.70%	31.61%	2.70%	0.00%	25	2.70%	1.5	233377	304297	293364	251.8	328.3	316.5	3723	2290	2277	251.8	328.3	316.5	482829.1	552.1	4425.6	520.9	9519	10.3	143	10.3	33.4	2621	927	927	1
10031	10031 (2019-03-03)60sec.agd	60	0	0		3/9/2019	Saturday	6	1	1	1	10	23093	613	224	22	0	71.36%	26.08%	2.56%	0.00%	22	2.56%	1.5	191555	261171	198134	223	304	230.7	3264	2659	3084	223	304	230.7	379685	470.8	4411.1	442	7966	9.3	133	9.3	26	1884	859	859	1
10015	10015 (2019-03-10)60sec.agd	60	0	0		3/11/2019	Monday	1	0	0	0	0	0	477	227	5	0	67.28%	32.02%	0.71%	0.00%	5	0.71%	0.4	121537	210898	311064	171.4	297.5	438.7	2171	2173	2891	171.4	297.5	438.7	394981	584.1	3888.3	557.1	4176	5.9	86	5.9	0	0	709	709	1
10015	10015 (2019-03-10)60sec.agd	60	0	0		3/12/2019	Tuesday	2	2	2	2	32	95950	657	181	45	0	74.41%	20.50%	5.10%	0.00%	45	5.10%	2.8	207645	214614	252625	235.2	243.1	286.1	4138	2735	2857	235.2	243.1	286.1	391145.8	510.8	4380.1	443	7325	8.3	121	8.3	5.3	1026	883	883	1
10015	10015 (2019-03-10)60sec.agd	60	0	0		3/13/2019	Wednesday	3	0	0	0	0	0	749	171	0	0	81.41%	18.59%	0.00%	0.00%	0	0.00%	0	55769	189610	228690	60.6	206.1	248.6	1152	1440	2134	60.6	206.1	248.6	302260.2	345.8	2686.8	328.5	1738	1.9	35	1.9	7.4	1002	920	920	1
10015	10015 (2019-03-10)60sec.agd	60	0	0		3/14/2019	Thursday	4	0	0	0	0	0	806	133	1	0	85.74%	14.15%	0.11%	0.00%	1	0.11%	0.1	48295	143152	150775	51.4	152.3	160.4	2157	2471	2734	51.4	152.3	160.4	213443.2	241.8	4066.4	227.1	1417	1.5	28	1.5	0	0	940	940	1
10015	10015 (2019-03-10)60sec.agd	60	0	0		3/15/2019	Friday	5	0	0	0	0	0	378	248	25	0	58.06%	38.10%	3.84%	0.00%	25	3.84%	2.3	175720	238606	239357	269.9	366.5	367.7	3918	3624	4138	269.9	366.5	367.7	380922.7	650.9	6058.3	585.1	6060	9.3	117	9.3	4.7	409	651	651	1
10015	10015 (2019-03-10)60sec.agd	60	0	0		3/16/2019	Saturday	6	0	0	0	0	0	665	187	2	0	77.87%	21.90%	0.23%	0.00%	2	0.23%	0.1	84954	166991	255826	99.5	195.5	299.6	2778	1662	2285	99.5	195.5	299.6	317096.4	393.6	3944.9	371.3	2792	3.3	101	3.3	2.4	143	854	854	1
10056	10056 (2019-03-17)60sec.agd	60	0	0		3/18/2019	Monday	1	2	2	2	34	90100	505	305	68	0	57.52%	34.74%	7.74%	0.00%	68	7.74%	4.3	321462	318042	237582	366.1	362.2	270.6	3030	2105	1542	366.1	362.2	270.6	510816.7	634.1	3554.1	581.8	15301	17.4	150	17.4	0.1	93	878	878	1
10056	10056 (2019-03-17)60sec.agd	60	0	0		3/19/2019	Tuesday	2	3	3	3	35	79027	470	330	58	0	54.78%	38.46%	6.76%	0.00%	58	6.76%	3.6	325624	315630	280679	379.5	367.9	327.1	2991	2301	2229	379.5	367.9	327.1	533323.5	659.9	3674.1	621.6	14019	16.3	145	16.3	8.8	993	858	858	1
10056	10056 (2019-03-17)60sec.agd	60	0	0		3/20/2019	Wednesday	3	2	2	2	20	51531	365	450	30	0	43.20%	53.25%	3.55%	0.00%	30	3.55%	2	348216	457726	360771	412.1	541.7	426.9	3350	2246	1959	412.1	541.7	426.9	678913.2	849.2	4251.9	803.4	13448	15.9	144	15.9	2.6	293	845	845	1
10056	10056 (2019-03-17)60sec.agd	60	0	0		3/21/2019	Thursday	4	4	4	4	42	103442	470	240	38	0	62.83%	32.09%	5.08%	0.00%	38	5.08%	2.7	194647	210567	169218	260.2	281.5	226.2	3565	2420	1980	260.2	281.5	226.2	332957.4	483.4	4046.5	445.1	8573	11.5	140	11.5	0	0	748	748	1
10056	10056 (2019-03-17)60sec.agd	60	0	0		3/22/2019	Friday	5	0	0	0	0	0	649	274	21	0	68.75%	29.03%	2.22%	0.00%	21	2.22%	1.2	225753	250812	201013	239.1	265.7	212.9	2881	1626	1986	239.1	265.7	212.9	392781.5	450.7	3325.3	416.1	11094	11.8	143	11.8	31.9	2438	944	944	1
10056	10056 (2019-03-17)60sec.agd	60	0	0		3/23/2019	Saturday	6	0	0	0	0	0	565	122	0	0	82.24%	17.76%	0.00%	0.00%	0	0.00%	0	44082	94008	98048	64.2	136.8	142.7	1485	1455	1648	64.2	136.8	142.7	142808	222.4	2061	207.9	1857	2.7	91	2.7	0.4	117	687	687	1
10070	10070 (2019-03-17)60sec.agd	60	0	0		3/18/2019	Monday	1	2	2	2	27	65116	612	205	39	0	71.50%	23.95%	4.56%	0.00%	39	4.56%	2.6	234953	328339	254269	274.5	383.6	297	3234	3183	2930	274.5	383.6	297	477139.5	581.9	4828.4	557.4	8083	9.4	121	9.4	2	414	856	856	1
10070	10070 (2019-03-17)60sec.agd	60	0	0		3/19/2019	Tuesday	2	2	2	2	27	69657	503	327	44	0	57.55%	37.41%	5.03%	0.00%	44	5.03%	2.9	276345	291090	303771	316.2	333.1	347.6	3526	3372	4293	316.2	333.1	347.6	503365.4	606.2	6222.6	575.9	6538	7.5	120	7.5	0	0	874	874	1
10070	10070 (2019-03-17)60sec.agd	60	0	0		3/20/2019	Wednesday	3	1	1	1	20	56038	552	317	51	0	60.00%	34.46%	5.54%	0.00%	51	5.54%	3	335599	322359	295041	364.8	350.4	320.7	4144	3739	4495	364.8	350.4	320.7	550991.1	626.0	6894.3	598.9	6442	7	114	7	0	0	920	920	1
10070	10070 (2019-03-17)60sec.agd	60	0	0		3/21/2019	Thursday	4	1	1	1	16	45053	549	296	20	0	63.47%	34.22%	2.31%	0.00%	20	2.31%	1.3	252975	234956	223426	292.5	271.6	258.3	3608	2867	3408	292.5	271.6	258.3	411241.8	504.0	5293.6	475.4	5181	6	123	6	0	0	865	865	1
10070	10070 (2019-03-17)60sec.agd	60	0	0		3/22/2019	Friday	5	1	1	1	15	41617	645	199	22	0	74.48%	22.98%	2.54%	0.00%	22	2.54%	1.5	167396	185187	178172	193.3	213.8	205.7	3638	2637	3282	193.3	213.8	205.7	306693.5	380.9	5200.4	354.1	4070	4.7	127	4.7	0	0	866	866	1
10070	10070 (2019-03-17)60sec.agd	60	0	0		3/23/2019	Saturday	6	1	1	1	19	59747	477	320	49	0	56.38%	37.83%	5.79%	0.00%	49	5.79%	3.3	353049	420102	323511	417.3	496.6	382.4	5697	5865	5652	417.3	496.6	382.4	637015.4	790.1	9939.8	753	7547	8.9	123	8.9	1.2	676	846	846	1
10069	10069 (2019-03-10)60sec.agd	60	0	0		3/11/2019	Monday	1	0	0	0	0	0	476	338	51	0	55.03%	39.08%	5.90%	0.00%	51	5.90%	3.4	343424	375429	368345	397	434	425.8	4295	7300	4629	397	434	425.8	628144.1	767.2	8488.8	726.2	10764	12.4	128	12.4	0.1	104	865	865	1
10069	10069 (2019-03-10)60sec.agd	60	0	0		3/12/2019	Tuesday	2	2	2	2	28	68839	318	279	41	0	49.84%	43.73%	6.43%	0.00%	41	6.43%	3.7	273499	301623	378468	428.7	472.8	593.2	3808	2399	3378	428.7	472.8	593.2	555892.2	911.7	5295.3	871.3	7692	12.1	119	12.1	0	25	638	638	1
10069	10069 (2019-03-10)60sec.agd	60	0	0		3/13/2019	Wednesday	3	3	3	3	32	87388	518	284	66	0	59.68%	32.72%	7.60%	0.00%	66	7.60%	4.1	332441	322341	386201	383	371.4	444.9	3190	2376	3068	383	371.4	444.9	602969.3	747.2	4421.8	694.7	11732	13.5	127	13.5	0.2	99	868	868	1
10069	10069 (2019-03-10)60sec.agd	60	0	0		3/14/2019	Thursday	4	0	0	0	0	0	347	260	16	0	55.70%	41.73%	2.57%	0.00%	16	2.57%	1.5	200786	229805	270705	322.3	368.9	434.5	2860	2316	2530	322.3	368.9	434.5	407929.6	694.9	3793.9	654.8	6463	10.4	122	10.4	0.3	97	623	623	1
10069	10069 (2019-03-10)60sec.agd	60	0	0		3/15/2019	Friday	5	2	2	2	35	122732	475	312	64	4	55.56%	36.49%	7.49%	0.47%	68	7.95%	4.3	436552	417021	438375	510.6	487.7	512.7	8163	6600	6846	510.6	487.7	512.7	746094.4	907.6	10448.6	872.6	10870	12.7	142	12.7	0	31	855	855	1
10069	10069 (2019-03-10)60sec.agd	60	0	0		3/16/2019	Saturday	6	1	1	1	11	33682	421	200	16	0	66.09%	31.40%	2.51%	0.00%	16	2.51%	1.3	157638	190210	190907	247.5	298.6	299.7	3569	2621	3309	247.5	298.6	299.7	312210	525.0	4463.1	490.1	4904	7.7	129	7.7	10.5	823	637	637	1
10061	10061 (2019-03-10)60sec.agd	60	0	0		3/11/2019	Monday	1	0	0	0	0	0	412	252	8	0	61.31%	37.50%	1.19%	0.00%	8	1.19%	0.7	159194	125904	232090	236.9	187.4	345.4	3268	1798	3185	236.9	187.4	345.4	308318.5	484.1	4067.8	458.8	2864	4.3	99	4.3	0	0	672	672	1
10061	10061 (2019-03-10)60sec.agd	60	0	0		3/12/2019	Tuesday	2	2	2	2	30	114114	459	286	72	0	56.18%	35.01%	8.81%	0.00%	72	8.81%	4.8	454679	266368	433200	556.5	326	530.2	5301	2240	4096	556.5	326	530.2	682163.6	873.9	6334.8	835	10182	12.5	111	12.5	5.1	471	817	817	1
10061	10061 (2019-03-10)60sec.agd	60	0	0		3/13/2019	Wednesday	3	0	0	0	0	0	570	277	46	0	63.83%	31.02%	5.15%	0.00%	46	5.15%	2.9	366041	202458	327497	409.9	226.7	366.7	5532	3357	3868	409.9	226.7	366.7	531252.8	627.5	6082.1	594.9	7261	8.1	112	8.1	4.6	733	893	893	1
10061	10061 (2019-03-10)60sec.agd	60	0	0		3/14/2019	Thursday	4	2	2	2	50	209288	434	189	58	0	63.73%	27.75%	8.52%	0.00%	58	8.52%	4.8	362694	195580	272592	532.6	287.2	400.3	5464	2739	3490	532.6	287.2	400.3	494069.7	765.7	6149.1	725.5	7248	10.6	111	10.6	8.8	942	681	681	1
10061	10061 (2019-03-10)60sec.agd	60	0	0		3/15/2019	Friday	5	1	1	1	11	42837	334	281	41	0	50.91%	42.84%	6.25%	0.00%	41	6.25%	3.4	357171	168981	336169	544.5	257.6	512.5	5759	1523	5338	544.5	257.6	512.5	518782.5	831.8	6335.9	790.8	7138	10.9	112	10.9	5.1	719	656	656	1
10061	10061 (2019-03-10)60sec.agd	60	0	0		3/16/2019	Saturday	6	0	0	0	0	0	453	240	25	0	63.09%	33.43%	3.48%	0.00%	25	3.48%	1.8	229264	142832	211237	319.3	198.9	294.2	4934	2397	3703	319.3	198.9	294.2	342905.3	503.3	5778.8	477.6	4341	6	110	6	10	557	718	718	1
10141	10141 (2019-04-28)60sec.agd	60	0	0		4/29/2019	Monday	1	0	0	0	0	0	450	261	17	0	61.81%	35.85%	2.34%	0.00%	17	2.34%	1.3	201676	274489	354294	277	377	486.7	2489	1786	2623	277	377	486.7	491468.9	718.8	3804.1	675.1	9327	12.8	108	12.8	0.1	43	728	728	1
10141	10141 (2019-04-28)60sec.agd	60	0	0		4/30/2019	Tuesday	2	1	1	1	17	46771	380	260	63	0	54.05%	36.98%	8.96%	0.00%	63	8.96%	5.3	323355	316503	500862	460	450.2	712.5	3567	5843	3427	460	450.2	712.5	674978	1053.5	6831.9	960.1	13022	18.5	115	18.5	45.1	1834	703	703	1
10141	10141 (2019-04-28)60sec.agd	60	0	0		5/1/2019	Wednesday	3	2	2	2	22	52293	353	263	50	0	53.00%	39.49%	7.51%	0.00%	50	7.51%	4.2	292872	333089	348124	439.7	500.1	522.7	3456	5898	3002	439.7	500.1	522.7	563837.4	942.8	6809.8	846.6	11855	17.8	117	17.8	175.4	4622	666	666	1
10141	10141 (2019-04-28)60sec.agd	60	0	0		5/2/2019	Thursday	4	3	3	3	57	140523	314	247	101	1	47.36%	37.25%	15.23%	0.15%	102	15.38%	8.5	434265	351451	559311	655	530.1	843.6	6202	4516	3099	655	530.1	843.6	790526.8	1306.3	7845.1	1192.3	16312	24.6	117	24.6	91.5	4663	663	663	1
10141	10141 (2019-04-28)60sec.agd	60	0	0		5/3/2019	Friday	5	1	1	1	12	29612	281	376	60	0	39.19%	52.44%	8.37%	0.00%	60	8.37%	4.6	398289	509850	468360	555.5	711.1	653.2	3583	5062	3213	555.5	711.1	653.2	798712.9	1237.4	5508.7	1114	15144	21.1	116	21.1	95.2	2298	717	717	1
10141	10141 (2019-04-28)60sec.agd	60	0	0		5/4/2019	Saturday	6	3	3	3	46	111343	304	300	67	1	45.24%	44.64%	9.97%	0.15%	68	10.12%	5.7	362330	449029	329742	539.2	668.2	490.7	6057	6814	4234	539.2	668.2	490.7	664559.9	1077.9	10052.1	988.9	15128	22.5	113	22.5	222.8	4223	672	672	1
10135	10135 (2019-03-31)60sec.agd	60	0	0		4/1/2019	Monday	1	0	0	0	0	0	730	155	0	0	82.49%	17.51%	0.00%	0.00%	0	0.00%	0	63265	73994	157479	71.5	83.6	177.9	1943	3330	3595	71.5	83.6	177.9	185141	224.4	5271.4	209.2	1722	1.9	77	1.9	0	0	885	885	1
10135	10135 (2019-03-31)60sec.agd	60	0	0		4/2/2019	Tuesday	2	0	0	0	0	0	721	117	2	0	85.83%	13.93%	0.24%	0.00%	2	0.24%	0.1	50336	51685	175583	59.9	61.5	209	2455	2422	2507	59.9	61.5	209	189827.4	239.5	4178.3	226	1169	1.4	54	1.4	1.4	262	840	840	1
10135	10135 (2019-03-31)60sec.agd	60	0	0		4/3/2019	Wednesday	3	0	0	0	0	0	701	152	3	0	81.89%	17.76%	0.35%	0.00%	3	0.35%	0.2	77503	91035	227057	90.5	106.3	265.3	3058	2681	3609	90.5	106.3	265.3	256610.5	321.4	5283.3	299.8	2346	2.7	104	2.7	0.1	50	856	856	1
10135	10135 (2019-03-31)60sec.agd	60	0	0		4/4/2019	Thursday	4	0	0	0	0	0	790	138	0	0	85.13%	14.87%	0.00%	0.00%	0	0.00%	0	45767	57818	245125	49.3	62.3	264.1	1788	1621	2921	49.3	62.3	264.1	255976.2	283.3	3731.5	275.8	1448	1.6	43	1.6	0	0	928	928	1
10135	10135 (2019-03-31)60sec.agd	60	0	0		4/5/2019	Friday	5	0	0	0	0	0	801	138	2	0	85.12%	14.67%	0.21%	0.00%	2	0.21%	0.1	84494	128707	256430	89.8	136.8	272.5	2787	4181	4178	89.8	136.8	272.5	299100.4	343.1	6534.8	317.9	3471	3.7	107	3.7	0	41	941	941	1
10135	10135 (2019-03-31)60sec.agd	60	0	0		4/6/2019	Saturday	6	0	0	0	0	0	663	64	0	0	91.20%	8.80%	0.00%	0.00%	0	0.00%	0	23204	54888	169816	31.9	75.5	233.6	1334	1532	2067	31.9	75.5	233.6	179968.3	255.8	2202.1	247.5	807	1.1	32	1.1	0	0	727	727	1
10134	10134 (2019-03-31)60sec.agd	60	0	0		4/1/2019	Monday	1	1	1	1	16	45080	577	269	39	0	65.20%	30.40%	4.41%	0.00%	39	4.41%	2.6	255867	351615	308806	289.1	397.3	348.9	4277	2805	2500	289.1	397.3	348.9	533350	630.1	5255	602.7	7704	8.7	128	8.7	3.2	350	885	885	1
10134	10134 (2019-03-31)60sec.agd	60	0	0		4/2/2019	Tuesday	2	0	0	0	0	0	544	256	3	0	67.75%	31.88%	0.37%	0.00%	3	0.37%	0.2	129958	269429	211023	161.8	335.5	262.8	2060	2695	2886	161.8	335.5	262.8	366076.2	480.0	3885.5	455.9	3642	4.5	92	4.5	4.2	504	803	803	1
10134	10134 (2019-03-31)60sec.agd	60	0	0		4/3/2019	Wednesday	3	0	0	0	0	0	546	172	6	0	75.41%	23.76%	0.83%	0.00%	6	0.83%	0.4	103678	206792	216933	143.2	285.6	299.6	3922	2761	2826	143.2	285.6	299.6	317130.9	459.1	4771.6	438	2822	3.9	123	3.9	1.6	469	724	724	1
10134	10134 (2019-03-31)60sec.agd	60	0	0		4/4/2019	Thursday	4	0	0	0	0	0	491	215	14	0	68.19%	29.86%	1.94%	0.00%	14	1.94%	1.1	153602	184123	229811	213.3	255.7	319.2	4062	2512	3186	213.3	255.7	319.2	332126.4	491.8	5253.9	461.3	3556	4.9	116	4.9	7.8	1796	720	720	1
10134	10134 (2019-03-31)60sec.agd	60	0	0		4/5/2019	Friday	5	1	1	1	14	50862	701	313	42	0	66.38%	29.64%	3.98%	0.00%	42	3.98%	2.3	317787	403918	463954	300.9	382.5	439.4	4607	3130	3829	300.9	382.5	439.4	692381.1	687.0	6456.5	655.7	8453	8	128	8	12.7	1296	1056	1056	1
10134	10134 (2019-03-31)60sec.agd	60	0	0		4/6/2019	Saturday	6	3	3	3	46	144512	511	419	71	0	51.05%	41.86%	7.09%	0.00%	71	7.09%	3.9	431623	551500	660422	431.2	550.9	659.8	5818	3508	5136	431.2	550.9	659.8	962604.7	1014.6	8125.8	961.6	12696	12.7	124	12.7	67.6	4085	1001	1001	1
10143	10143 (2019-04-28)60sec.agd	60	0	0		4/29/2019	Monday	1	0	0	0	0	0	411	462	11	0	46.49%	52.26%	1.24%	0.00%	11	1.24%	0.7	371460	573919	592355	420.2	649.2	670.1	4472	3117	2997	420.2	649.2	670.1	904571.7	1059.9	5491.4	1023.3	12035	13.6	123	13.6	7.7	484	884	884	1
10143	10143 (2019-04-28)60sec.agd	60	0	0		4/30/2019	Tuesday	2	2	2	2	41	131099	497	375	43	0	54.32%	40.98%	4.70%	0.00%	43	4.70%	2.7	358733	409874	381457	392.1	447.9	416.9	4877	2845	2735	392.1	447.9	416.9	664977.8	773.8	5650	726.8	11797	12.9	132	12.9	7.9	495	915	915	1
10143	10143 (2019-04-28)60sec.agd	60	0	0		5/1/2019	Wednesday	3	2	2	2	48	197092	215	461	60	0	29.21%	62.64%	8.15%	0.00%	60	8.15%	4.3	573106	695026	624475	778.7	944.3	848.5	5846	3646	3075	778.7	944.3	848.5	1096120.7	1585.4	6767	1489.3	17079	23.2	128	23.2	43.3	1336	736	736	1
10143	10143 (2019-04-28)60sec.agd	60	0	0		5/2/2019	Thursday	4	5	5	5	78	333836	507	251	68	11	60.57%	29.99%	8.12%	1.31%	79	9.44%	5.3	508446	490322	401851	607.5	585.8	480.1	8388	6156	4759	607.5	585.8	480.1	812660.6	1038.7	10708.8	970.9	13879	16.6	135	16.6	7.1	226	837	837	1
10143	10143 (2019-04-28)60sec.agd	60	0	0		5/3/2019	Friday	5	1	1	1	23	111489	228	552	23	8	28.11%	68.06%	2.84%	0.99%	31	3.82%	2.1	504004	729463	685299	621.5	899.5	845	6787	3437	3502	621.5	899.5	845	1120611.9	1461.5	7638	1381.8	15190	18.7	127	18.7	14.6	909	811	811	1
10143	10143 (2019-04-28)60sec.agd	60	0	0		5/4/2019	Saturday	6	0	0	0	0	0	384	465	8	0	44.81%	54.26%	0.93%	0.00%	8	0.93%	0.5	278369	479936	462330	324.8	560	539.5	3537	3630	3120	324.8	560	539.5	722202.8	885.9	4264	842.7	9180	10.7	116	10.7	3.6	718	857	857	1
10161	10161 (2019-04-28)60sec.agd	60	0	0		4/28/2019	Sunday	7	0	0	0	0	0	279	328	10	0	45.22%	53.16%	1.62%	0.00%	10	1.62%	0.9	247110	425489	305715	400.5	689.6	495.5	4000	3086	2981	400.5	689.6	495.5	579280.5	971.8	4669.2	938.9	8406	13.6	115	13.6	3	249	617	617	1
10161	10161 (2019-04-28)60sec.agd	60	0	0		4/29/2019	Monday	1	0	0	0	0	0	647	285	13	0	68.47%	30.16%	1.38%	0.00%	13	1.38%	0.8	200298	205021	221244	212	217	234.1	4551	2340	2347	212	217	234.1	362079.8	404.2	5206.1	383.2	5623	6	118	6	0	0	945	945	1
10161	10161 (2019-04-28)60sec.agd	60	0	0		4/30/2019	Tuesday	2	0	0	0	0	0	701	278	16	0	70.45%	27.94%	1.61%	0.00%	16	1.61%	0.9	191140	298337	197915	192.1	299.8	198.9	3593	2483	4405	192.1	299.8	198.9	405844.6	438.9	5035.9	407.9	7023	7.1	119	7.1	6.5	892	995	995	1
10161	10161 (2019-04-28)60sec.agd	60	0	0		5/1/2019	Wednesday	3	0	0	0	0	0	704	262	14	0	71.84%	26.73%	1.43%	0.00%	14	1.43%	0.8	153968	244147	165257	157.1	249.1	168.6	3848	2521	1788	157.1	249.1	168.6	332601.5	360.3	4459.7	339.4	5762	5.9	121	5.9	0.3	98	980	980	1
10161	10161 (2019-04-28)60sec.agd	60	0	0		5/3/2019	Friday	5	0	0	0	0	0	476	287	11	0	61.50%	37.08%	1.42%	0.00%	11	1.42%	0.7	207213	201381	209121	267.7	260.2	270.2	3255	2639	2449	267.7	260.2	270.2	356683.5	479.4	4623.6	460.8	5214	6.7	118	6.7	0.3	108	774	774	1
10161	10161 (2019-04-28)60sec.agd	60	0	0		5/4/2019	Saturday	6	0	0	0	0	0	528	156	10	0	76.08%	22.48%	1.44%	0.00%	10	1.44%	0.8	118370	126954	140239	170.6	182.9	202.1	3933	3303	2456	170.6	182.9	202.1	223149.6	337.5	5100.2	321.5	3194	4.6	117	4.6	0.7	172	694	694	1
10154	10154 (2019-09-01)60sec.agd	60	0	0		9/2/2019	Monday	1	5	5	5	74	180050	557	216	83	0	65.07%	25.23%	9.70%	0.00%	83	9.70%	5.5	332383	267091	493437	388.3	312	576.4	3036	2799	3352	388.3	312	576.4	652147.3	806.2	5055.9	761.9	15502	18.1	132	18.1	3.1	250	856	856	1
10154	10154 (2019-09-01)60sec.agd	60	0	0		9/3/2019	Tuesday	2	1	1	1	13	32893	694	196	22	0	76.10%	21.49%	2.41%	0.00%	22	2.41%	1.4	159774	226628	434290	175.2	248.5	476.2	3041	2246	3883	175.2	248.5	476.2	515262.8	602.8	5329.1	565	7322	8	133	8	0	0	912	912	1
10154	10154 (2019-09-01)60sec.agd	60	0	0		9/4/2019	Wednesday	3	0	0	0	0	0	664	225	16	0	73.37%	24.86%	1.77%	0.00%	16	1.77%	1	151686	200637	459540	167.6	221.7	507.8	3118	2846	3361	167.6	221.7	507.8	523871	612.4	4487.3	578.9	6335	7	126	7	0.2	99	905	905	1
10154	10154 (2019-09-01)60sec.agd	60	0	0		9/5/2019	Thursday	4	1	1	1	69	249420	534	255	82	0	61.31%	29.28%	9.41%	0.00%	82	9.41%	5.1	404001	291447	635104	463.8	334.6	729.2	4349	2087	5380	463.8	334.6	729.2	807164.9	987.9	6788.9	926.7	14387	16.5	144	16.5	0.5	131	871	871	1
10154	10154 (2019-09-01)60sec.agd	60	0	0		9/6/2019	Friday	5	1	1	1	48	162858	714	277	74	0	67.04%	26.01%	6.95%	0.00%	74	6.95%	4.1	374927	309919	592135	352	291	556	4590	2949	3354	352	291	556	766318.4	770.2	5851.7	719.5	15127	14.2	128	14.2	7.1	487	1065	1065	1
10154	10154 (2019-09-01)60sec.agd	60	0	0		9/7/2019	Saturday	6	4	4	4	129	419375	532	291	145	0	54.96%	30.06%	14.98%	0.00%	145	14.98%	8.5	615377	452893	643639	635.7	467.9	664.9	4262	3284	3761	635.7	467.9	664.9	999035.6	1103.6	5773.8	1032.1	26090	27	190	27	1	220	968	968	1
10152	10152 (2019-04-28)60sec.agd	60	0	0		4/29/2019	Monday	1	0	0	0	0	0	264	480	56	0	33.00%	60.00%	7.00%	0.00%	56	7.00%	3.7	572458	507663	948017	715.6	634.6	1185	3583	2838	4863	715.6	634.6	1185	1218263.6	1578.7	6010.6	1522.8	15799	19.7	107	19.7	19	628	800	800	1
10152	10152 (2019-04-28)60sec.agd	60	0	0		4/30/2019	Tuesday	2	0	0	0	0	0	168	464	30	0	25.38%	70.09%	4.53%	0.00%	30	4.53%	2.5	440898	547069	599093	666	826.4	905	3242	2691	3499	666	826.4	905	923356.9	1445.2	5001.5	1394.8	13912	21	103	21	5.6	1096	662	662	1
10152	10152 (2019-04-28)60sec.agd	60	0	0		5/1/2019	Wednesday	3	0	0	0	0	0	185	580	55	0	22.56%	70.73%	6.71%	0.00%	55	6.71%	3.7	595692	609329	746412	726.5	743.1	910.3	3533	2304	3263	726.5	743.1	910.3	1132811.4	1434.4	4800	1381.5	17616	21.5	112	21.5	17.3	847	820	820	1
10152	10152 (2019-04-28)60sec.agd	60	0	0		5/2/2019	Thursday	4	0	0	0	0	0	140	470	29	0	21.91%	73.55%	4.54%	0.00%	29	4.54%	2.4	441102	481653	755552	690.3	753.8	1182.4	2964	2569	4361	690.3	753.8	1182.4	998708.9	1617.9	5331.7	1562.9	11799	18.5	98	18.5	6.5	849	639	639	1
10152	10152 (2019-04-28)60sec.agd	60	0	0		5/3/2019	Friday	5	3	3	3	30	75144	117	411	121	0	18.03%	63.33%	18.64%	0.00%	121	18.64%	11	736372	442002	1085847	1134.6	681.1	1673.1	4190	2544	5621	1134.6	681.1	1673.1	1384439.7	2201.7	6583.5	2133.2	11674	18	91	18	18.9	487	649	649	1
10152	10152 (2019-04-28)60sec.agd	60	0	0		5/5/2019	Sunday	7	0	0	0	0	0	332	356	59	0	44.44%	47.66%	7.90%	0.00%	59	7.90%	4.5	474501	303402	629089	635.2	406.2	842.2	4433	2570	4214	635.2	406.2	842.2	844367.8	1204.3	5583.4	1130.3	5339	7.1	50	7.1	13.1	1973	747	747	1
10133	10133 (2019-04-07)60sec.agd	60	0	0		4/8/2019	Monday	1	3	3	3	41	104148	476	373	47	0	53.13%	41.63%	5.25%	0.00%	47	5.25%	2.9	377881	389575	464363	421.7	434.8	518.3	3158	4194	3785	421.7	434.8	518.3	714279.9	841.0	5673.6	797.2	9056	10.1	120	10.1	3.9	526	896	896	1
10133	10133 (2019-04-07)60sec.agd	60	0	0		4/9/2019	Tuesday	2	3	3	3	66	228541	486	324	95	0	53.70%	35.80%	10.50%	0.00%	95	10.50%	5.9	514968	452320	589172	569	499.8	651	5426	4308	5178	569	499.8	651	903830.2	1035.6	7923.8	998.7	12176	13.5	121	13.5	1.7	129	905	905	1
10133	10133 (2019-04-07)60sec.agd	60	0	0		4/10/2019	Wednesday	3	2	2	2	52	182829	459	338	59	0	53.62%	39.49%	6.89%	0.00%	59	6.89%	3.9	381580	339187	546321	445.8	396.2	638.2	4851	4313	3925	445.8	396.2	638.2	747741.8	920.1	6939.6	873.5	8482	9.9	121	9.9	4.2	1506	856	856	1
10133	10133 (2019-04-07)60sec.agd	60	0	0		4/11/2019	Thursday	4	3	3	3	73	208149	386	419	79	0	43.67%	47.40%	8.94%	0.00%	79	8.94%	4.9	518511	495806	555681	586.6	560.9	628.6	4179	4514	3691	586.6	560.9	628.6	907446.2	1066.1	6696	1026.5	9992	11.3	76	11.3	3.8	280	884	884	1
10133	10133 (2019-04-07)60sec.agd	60	0	0		4/12/2019	Friday	5	5	5	5	71	258822	464	368	104	1	49.52%	39.27%	11.10%	0.11%	105	11.21%	6.2	626865	482898	662908	669	515.4	707.5	6015	4436	5751	669	515.4	707.5	1032277.7	1140.6	9232.1	1101.7	12846	13.7	119	13.7	48.1	1459	937	937	1
10133	10133 (2019-04-07)60sec.agd	60	0	0		4/13/2019	Saturday	6	1	1	1	10	27750	444	271	17	0	60.66%	37.02%	2.32%	0.00%	17	2.32%	1.2	192820	187543	298127	263.4	256.2	407.3	3784	3748	3814	263.4	256.2	407.3	401536.6	574.4	6234.4	548.5	4291	5.9	116	5.9	1.6	674	732	732	1
10123	10123 (2019-05-05)60sec.agd	60	0	0		5/5/2019	Sunday	7	0	0	0	0	0	416	237	7	0	63.03%	35.91%	1.06%	0.00%	7	1.06%	0.6	141355	130436	205895	214.2	197.6	312	3673	3896	4223	214.2	197.6	312	281757.9	451.6	6283.3	426.9	3430	5.2	100	5.2	2.5	373	660	660	1
10123	10123 (2019-05-05)60sec.agd	60	0	0		5/6/2019	Monday	1	0	0	0	0	0	635	302	5	0	67.41%	32.06%	0.53%	0.00%	5	0.53%	0.3	137001	194478	219662	145.4	206.5	233.2	2814	2327	4467	145.4	206.5	233.2	323793.7	365.2	5231.6	343.7	3737	4	98	4	0.6	112	942	942	1
10123	10123 (2019-05-05)60sec.agd	60	0	0		5/7/2019	Tuesday	2	0	0	0	0	0	637	290	1	0	68.64%	31.25%	0.11%	0.00%	1	0.11%	0.1	118945	174414	198244	128.2	187.9	213.6	2059	1901	2574	128.2	187.9	213.6	289601.2	330.5	2974.6	312.1	2974	3.2	77	3.2	0	0	928	928	1
10123	10123 (2019-05-05)60sec.agd	60	0	0		5/8/2019	Wednesday	3	0	0	0	0	0	510	194	1	0	72.34%	27.52%	0.14%	0.00%	1	0.14%	0.1	78126	154780	147890	110.8	219.5	209.8	3125	4661	3786	110.8	219.5	209.8	227885.9	342.3	6769.4	323.2	1849	2.6	61	2.6	0	0	705	705	1
10123	10123 (2019-05-05)60sec.agd	60	0	0		5/9/2019	Thursday	4	0	0	0	0	0	542	211	8	0	71.22%	27.73%	1.05%	0.00%	8	1.05%	0.6	121338	151452	180305	159.4	199	236.9	3596	2335	4228	159.4	199	236.9	264897.2	376.2	4806.4	348.1	3525	4.6	100	4.6	0	36	761	761	1
10123	10123 (2019-05-05)60sec.agd	60	0	0		5/11/2019	Saturday	6	0	0	0	0	0	543	248	1	0	68.56%	31.31%	0.13%	0.00%	1	0.13%	0.1	98193	128798	148403	124	162.6	187.4	2120	2339	2151	124	162.6	187.4	219668.5	303.7	3355.2	277.4	2570	3.2	87	3.2	0.3	167	792	792	1
10115	10115 (2019-03-24)60sec.agd	60	0	0		3/24/2019	Sunday	7	0	0	0	0	0	500	217	6	0	69.16%	30.01%	0.83%	0.00%	6	0.83%	0.5	140583	211905	220758	194.4	293.1	305.3	3281	2311	2608	194.4	293.1	305.3	336751.2	485.8	3871.3	465.8	4815	6.7	97	6.7	21.1	1950	723	723	1
10115	10115 (2019-03-24)60sec.agd	60	0	0		3/26/2019	Tuesday	2	2	2	2	22	56074	628	208	27	0	72.77%	24.10%	3.13%	0.00%	27	3.13%	1.8	199445	274915	257199	231.1	318.6	298	3018	2745	2702	231.1	318.6	298	426037.4	529.1	3952.5	493.7	6608	7.7	97	7.7	17.6	1429	863	863	1
10115	10115 (2019-03-24)60sec.agd	60	0	0		3/27/2019	Wednesday	3	1	1	1	23	64306	624	274	35	0	66.88%	29.37%	3.75%	0.00%	35	3.75%	2.1	243135	259861	345594	260.6	278.5	370.4	3548	2456	2995	260.6	278.5	370.4	496062.1	576.2	4396.3	531.7	7745	8.3	100	8.3	100.6	4229	933	933	1
10115	10115 (2019-03-24)60sec.agd	60	0	0		3/28/2019	Thursday	4	2	2	2	42	114533	463	108	43	0	75.41%	17.59%	7.00%	0.00%	43	7.00%	3.9	179755	154344	185325	292.8	251.4	301.8	3851	1710	2758	292.8	251.4	301.8	300797.7	531.4	4289.3	489.9	6091	9.9	103	9.9	19.4	901	614	614	1
10115	10115 (2019-03-24)60sec.agd	60	0	0		3/29/2019	Friday	5	2	2	2	44	131410	531	337	58	0	57.34%	36.39%	6.26%	0.00%	58	6.26%	3.4	364744	430220	353667	393.9	464.6	381.9	3927	2530	2332	393.9	464.6	381.9	665738.5	784.8	4432.4	718.9	12645	13.7	104	13.7	25.9	1631	926	926	1
10115	10115 (2019-03-24)60sec.agd	60	0	0		3/30/2019	Saturday	6	0	0	0	0	0	522	276	17	0	64.05%	33.87%	2.09%	0.00%	17	2.09%	1.1	189586	278942	300814	232.6	342.3	369.1	3028	1897	2654	232.6	342.3	369.1	451929.8	588.8	3990.9	554.5	7037	8.6	102	8.6	89.5	2651	815	815	1
10111	10111 (2019-04-07)60sec.agd	60	0	0		4/8/2019	Monday	1	3	3	3	44	118484	556	244	56	0	64.95%	28.50%	6.54%	0.00%	56	6.54%	3.5	308162	220823	205993	360	258	240.6	3616	1794	2119	360	258	240.6	431462.3	576.6	3912	504	10535	12.3	120	12.3	5.8	242	856	856	1
10111	10111 (2019-04-07)60sec.agd	60	0	0		4/9/2019	Tuesday	2	2	2	2	29	89690	513	299	29	0	61.00%	35.55%	3.45%	0.00%	29	3.45%	1.9	208755	275736	255691	248.2	327.9	304	3821	2257	2164	248.2	327.9	304	430101	571.8	4288.6	511.4	8271	9.8	126	9.8	72.5	2633	841	841	1
10111	10111 (2019-04-07)60sec.agd	60	0	0		4/10/2019	Wednesday	3	3	3	3	64	187065	571	121	59	0	76.03%	16.11%	7.86%	0.00%	59	7.86%	4.5	227638	165691	111726	303.1	220.6	148.8	3594	1932	1508	303.1	220.6	148.8	302911.3	476.8	3726.3	403.3	8418	11.2	117	11.2	5.7	580	751	751	1
[truncated: 970 more rows]
