# Supplementary material for: Influence of pre-processing criteria on analysis of accelerometry-based physical activity
Source: PLoS One. 2025 Jan 2;20(1):e0316357. doi: 10.1371/journal.pone.0316357 (PMC11694966; doi:10.1371/journal.pone.0316357)
Supplement: S1 File — (ZIP) [file pone.0316357.s001.zip › scenarios/6Choi 201110_3_0Troiano Adult 200810-min MVPA 2020/6Choi 201110_3_0Troiano Adult 200810-min MVPA 2020_DailyTotals.csv]

Day of Week	Day of Week Num	Number of 10-min Bouts occurring in this day	Number of 10-min Bouts starting in this day	Number of 10-min Bouts ending in this day	Total time of 10-min Bouts occurring in this day	Total activity counts of 10-min Bouts occurring in this day	Sedentary	Light	Moderate	Vigorous	Total MVPA	% in MVPA	Axis 1 Counts	Axis 2 Counts	Axis 3 Counts	Axis 1 Average Counts	Axis 2 Average Counts	Axis 3 Average Counts	Axis 1 Max Counts	Axis 2 Max Counts	Axis 3 Max Counts	Axis 1 CPM	Axis 2 CPM	Axis 3 CPM	Vector Magnitude Counts	Vector Magnitude Average Counts	Vector Magnitude Max Counts	Vector Magnitude CPM	Steps Counts	Steps Average Counts	Steps Max Counts	Steps Per Minute	Lux Average Counts	Lux Max Counts	Number of Epochs	Time	Calendar Days
Monday	1	248	248	248	4630	15480902	219827.3	139379.2	10960.5	215	11175.5	0	114960566	143271951	162250367	310.4	387.8	438.2	14928	10586	10631	310.4	386.8	438.1	249924082.6	713.1	19527.9	674.8	3409195	9.2	187	9.2	12.9	5014	374602	370382	420
Tuesday	2	226	226	226	4429	15351689	217335.8	135557.8	10471.3	199	10670.3333333333	0	109922426	136461658	156048022	304.3	377.4	430.6	12172	7228	8484	302.3	375.3	429.2	239356500.3	700.2	12250.3	658.4	3261819	9.1	186	9	16.5	5000	367359	363564	416
Wednesday	3	214	214	214	3868	13094925	212725.3	127156.3	10064.3	223	10287.3333333333	0	104721519	130200747	142928799	299	372.1	407.7	15714	9408	10964	299.1	371.8	408.2	224461773.7	677.2	16588.7	641	3093552	8.9	184	8.8	15.8	4931	353709	350169	402
Thursday	4	186	186	186	3524	12327057	209496.5	127911.2	9641.3	275	9916.33333333333	0	103561083	132984215	149770201	300.2	383.2	432.2	17013	12730	8349	298.2	382.9	431.2	230030990.4	701.2	17037.9	662.3	3069192	8.9	189	8.8	11.9	6000	351094	347324	401
Friday	5	155	155	155	2652	9239806	202248.2	122426	8717.8	176	8893.83333333333	0	97457898	121567816	137967205	296.3	369.8	416.2	24161	38484	32161	292.2	364.4	413.6	211978149.9	679.6	50435.9	635.5	2893752	8.8	187	8.7	15	5962	338078	333568	379
Saturday	6	94	94	94	1806	5757112	166802	93349.3	5622.7	32	5654.66666666667	0	68065684	89426337	102122494	256.3	337.2	384.5	12316	11964	9166	256.1	336.4	384.2	154686971.3	614.9	15770.1	582	2042825	7.7	190	7.7	21	5000	269506	265806	311
Sunday	7	34	34	34	597	2019774	75785	41755	2327	28	2355	0	30296608	39858421	45309302	250.3	331	376.4	10164	8400	10110	252.7	332.4	377.9	68768921.7	602.0	13243.8	573.6	891348	7.4	168	7.4	17.6	5000	119895	119895	170
