# Supplementary material for: Influence of pre-processing criteria on analysis of accelerometry-based physical activity
Source: PLoS One. 2025 Jan 2;20(1):e0316357. doi: 10.1371/journal.pone.0316357 (PMC11694966; doi:10.1371/journal.pone.0316357)
Supplement: S1 File — (ZIP) [file pone.0316357.s001.zip › scenarios/6Choi 201110_3_0Troiano Adult 200810-min MVPA 2020/6Choi 201110_3_0Troiano Adult 200810-min MVPA 2020_Summary.csv]

Subject	Filename	Epoch	Weight (lbs)	Age	Gender	10-min Bouts	Total Time in 10-min Bouts	Avg Time per 10-min Bout	Max Time per 10-min Bout	Min Time per 10-min Bout	Total Counts in 10-min Bouts	Sedentary	Light	Moderate	Vigorous	% in Sedentary	% in Light	% in Moderate	% in Vigorous	Total MVPA	% in MVPA	Average MVPA Per day	Axis 1 Counts	Axis 2 Counts	Axis 3 Counts	Axis 1 Average Counts	Axis 2 Average Counts	Axis 3 Average Counts	Axis 1 Max Counts	Axis 2 Max Counts	Axis 3 Max Counts	Axis 1 CPM	Axis 2 CPM	Axis 3 CPM	Vector Magnitude Counts	Vector Magnitude Average Counts	Vector Magnitude Max Counts	Vector Magnitude CPM	Steps Counts	Steps Average Counts	Steps Max Counts	Steps Per Minute	Lux Average Counts	Lux Max Counts	Number of Epochs	Time	Calendar Days
11015	11015 (2019-06-09)60sec.agd	60	0	0		0	0	0	0	0	0	844	1117	3	0	42.97%	56.87%	0.15%	0.00%	3	0.15%	1	539351	1317578	759583	274.6	670.9	386.8	2399	2915	2920	274.6	670.9	386.8	1613653.5	862.4	4357.3	821.6	18225	9.3	86	9.3	1.1	400	1964	1964	3	0
10973	10973 (2019-09-08)60sec.agd	60	0	0		0	0	0	0	0	0	1631	1004	50	0	60.74%	37.39%	1.86%	0.00%	50	1.86%	16.7	786327	589156	992219	292.9	219.4	369.5	4167	2432	3396	292.9	219.4	369.5	1396393	552.1	4876.3	520.1	12626	4.7	74	4.7	15.4	2861	2685	2685	3	0
10063	10063 (2019-03-10)60sec.agd	60	0	0		2	22	11	11	11	68899	1528	1198	76	0	54.53%	42.76%	2.71%	0.00%	76	2.71%	25.3	1028821	1025919	1609142	367.2	366.1	574.3	5490	4011	4213	367.2	366.1	574.3	2168022.2	828.9	7253.7	773.7	26592	9.5	132	9.5	2.1	2253	2802	2802	3	7.333333333
10288	10288 (2019-08-04)60sec.agd	60	0	0		3	37	12.3	15	10	112170	1092	926	103	0	51.49%	43.66%	4.86%	0.00%	103	4.86%	34.3	797795	863788	1078973	376.1	407.3	508.7	4596	4346	5064	376.1	407.3	508.7	1595866.3	811	8102.8	752.4	29098	13.7	125	13.7	184	4575	2121	2121	3	12.33333333
10072	10072 (2019-03-10)60sec.agd	60	0	0		0	0	0	0	0	0	1240	997	30	0	54.70%	43.98%	1.32%	0.00%	30	1.32%	10	705024	883632	1228806	311	389.8	542	5063	3454	4058	311	389.8	542	1669679.2	780.6	5536.5	736.5	18734	8.3	120	8.3	1.5	203	2267	2267	3	0
10071	10071 (2019-03-10)60sec.agd	60	0	0		4	45	11.3	13	10	127867	1258	1028	140	0	51.85%	42.37%	5.77%	0.00%	140	5.77%	46.7	1112104	841917	1035792	458.4	347	427	5266	3825	3421	458.4	347	427	1737372.9	736.1	7115	716.1	20810	8.6	111	8.6	0.1	84	2426	2426	3	15
11010	11010 (2019-06-02)60sec.agd	60	0	0		1	21	21	21	21	75121	1333	745	89	0	61.51%	34.38%	4.11%	0.00%	89	4.11%	29.7	751212	723841	834417	346.7	334	385.1	5151	3850	3544	346.7	334	385.1	1335858.1	649.6	6858.9	616.5	19970	9.2	114	9.2	6.3	859	2167	2167	3	7
10696	10696 (2019-08-25)60sec.agd	60	0	0		1	17	17	17	17	46801	1942	1110	77	0	62.06%	35.47%	2.46%	0.00%	77	2.46%	25.7	804425	1060147	1453613	257.1	338.8	464.6	4203	4230	4424	257.1	338.8	464.6	1970787.2	675.2	6682	629.8	25334	8.1	150	8.1	44.4	4335	3129	3129	3	5.666666667
10787	10787 (2019-08-11)60sec.agd	60	0	0		1	20	20	20	20	68932	1370	869	65	0	59.46%	37.72%	2.82%	0.00%	65	2.82%	21.7	646429	996102	730353	280.6	432.3	317	4100	2844	3880	280.6	432.3	317	1394096.5	661.7	5348	605.1	20529	8.9	114	8.9	10.7	498	2304	2304	3	6.666666667
10057	10057 (2019-03-17)60sec.agd	60	0	0		0	0	0	0	0	0	1788	963	9	0	64.78%	34.89%	0.33%	0.00%	9	0.33%	3	413347	1010923	1517562	149.8	366.3	549.8	2393	3554	3117	149.8	366.3	549.8	1869710	707.1	5229.2	677.4	16345	5.9	111	5.9	2.1	783	2760	2760	3	0
10799	10799 (2019-10-20)60sec.agd	60	0	0		2	20	10	10	10	56589	1206	1594	163	0	40.70%	53.80%	5.50%	0.00%	163	5.50%	54.3	1552821	1657442	1325586	524.1	559.4	447.4	4459	3805	3506	524.1	559.4	447.4	2629742.4	938.7	5504.8	887.5	49152	16.6	127	16.6	17.4	1826	2963	2963	3	6.666666667
10795	10795 (2019-07-28)60sec.agd	60	0	0		2	28	14	16	12	79478	750	1468	75	1	32.69%	63.99%	3.27%	0.04%	76	3.31%	25.3	1263908	2063318	2005771	551	899.4	874.4	6418	5277	5284	551	899.4	874.4	3142906.6	1420.2	8726.4	1370.1	30223	13.2	130	13.2	4.8	617	2294	2294	3	9.333333333
10235	10235 (2019-06-09)60sec.agd	60	0	0		2	24	12	14	10	84415	1482	1132	43	0	55.78%	42.60%	1.62%	0.00%	43	1.62%	14.3	704486	1195073	1035509	265.1	449.8	389.7	5049	4387	5909	265.1	449.8	389.7	1731120.7	687	8013	651.5	16882	6.4	132	6.4	2.1	930	2657	2657	3	8
10841	10841 (2019-04-07)60sec.agd	60	0	0		0	0	0	0	0	0	1748	455	42	0	77.86%	20.27%	1.87%	0.00%	42	1.87%	14	368082	476711	596108	164	212.3	265.5	4488	5429	5287	164	212.3	265.5	847397.5	402.1	8270.3	377.5	11750	5.2	113	5.2	1.8	173	2245	2245	3	0
10229	10229 (2019-09-08)60sec.agd	60	0	0		0	0	0	0	0	0	1299	573	27	0	68.40%	30.17%	1.42%	0.00%	27	1.42%	9	348283	391962	723919	183.4	206.4	381.2	3889	5968	4415	183.4	206.4	381.2	893864.6	498	7156.3	470.7	7734	4.1	126	4.1	12.4	2281	1899	1899	3	0
10297	10297 (2019-07-21)60sec.agd	60	0	0		0	0	0	0	0	0	1147	950	76	0	52.78%	43.72%	3.50%	0.00%	76	3.50%	25.3	800241	1373156	1240057	368.3	631.9	570.7	4005	3658	3787	368.3	631.9	570.7	2015858.2	973.9	6047.8	927.7	25810	11.9	111	11.9	8.4	1599	2173	2173	3	0
11022	11022 (2019-07-28)60sec.agd	60	0	0		0	0	0	0	0	0	1264	737	10	0	62.85%	36.65%	0.50%	0.00%	10	0.50%	3.3	426395	795209	773396	212	395.4	384.6	4845	3558	4283	212	395.4	384.6	1188407.1	616.5	6256	591	14634	7.3	111	7.3	21.1	2392	2011	2011	3	0
10274	10274 (2019-03-31)60sec.agd	60	0	0		3	36	12	13	11	91692	1658	680	69	0	68.88%	28.25%	2.87%	0.00%	69	2.87%	23	577804	709034	652896	240.1	294.6	271.2	4421	3314	5075	240.1	294.6	271.2	1123770.4	497.6	7130.5	466.9	19746	8.2	133	8.2	2.8	513	2407	2407	3	12
10883	10883 (2019-09-22)60sec.agd	60	0	0		0	0	0	0	0	0	1823	684	36	0	71.69%	26.90%	1.42%	0.00%	36	1.42%	12	553540	602201	952780	217.7	236.8	374.7	2838	4062	4303	217.7	236.8	374.7	1255723.8	515.6	6315.6	493.8	21974	8.6	126	8.6	2.6	915	2543	2543	3	0
10793	10793 (2019-08-11)60sec.agd	60	0	0		0	0	0	0	0	0	821	1040	109	0	41.68%	52.79%	5.53%	0.00%	109	5.53%	36.3	1087232	1309461	1737686	551.9	664.7	882.1	4628	2586	4584	551.9	664.7	882.1	2432347.5	1320.8	6408.5	1234.7	35601	18.1	123	18.1	74.3	4400	1970	1970	3	0
10443	10443 (2019-10-13)60sec.agd	60	0	0		1	10	10	10	10	25042	1348	690	36	0	65.00%	33.27%	1.74%	0.00%	36	1.74%	12	427910	647153	746726	206.3	312	360	3401	2324	2767	206.3	312	360	1076807.2	549.5	4369.2	519.2	15737	7.6	108	7.6	208.8	4802	2074	2074	3	3.333333333
10692	10692 (2019-09-08)60sec.agd	60	0	0		0	0	0	0	0	0	1294	736	16	0	63.25%	35.97%	0.78%	0.00%	16	0.78%	5.3	417115	445746	852606	203.9	217.9	416.7	5101	1724	3482	203.9	217.9	416.7	1048623.6	537.5	6407.7	512.5	12837	6.3	118	6.3	9.2	3154	2046	2046	3	0
10641	10641 (2019-06-02)60sec.agd	60	0	0		0	0	0	0	0	0	1821	868	5	0	67.59%	32.22%	0.19%	0.00%	5	0.19%	1.7	410659	758302	1227285	152.4	281.5	455.6	3069	3232	3932	152.4	281.5	455.6	1499963.7	579.9	5943.5	556.8	17689	6.6	133	6.6	0.1	62	2694	2694	3	0
10971	10971 (2019-09-01)60sec.agd	60	0	0		0	0	0	0	0	0	1720	503	21	0	76.65%	22.42%	0.94%	0.00%	21	0.94%	7	303495	334796	635351	135.2	149.2	283.1	3125	2988	5564	135.2	149.2	283.1	779659.2	364.9	6091.4	347.4	8479	3.8	103	3.8	91.9	4825	2244	2244	3	0
10613	10613 (2019-05-19)60sec.agd	60	0	0		0	0	0	0	0	0	1783	570	21	0	75.11%	24.01%	0.88%	0.00%	21	0.88%	7	311447	512179	521719	131.2	215.7	219.8	3771	2924	3115	131.2	215.7	219.8	794680.6	359.7	4835.2	334.7	10291	4.3	114	4.3	6.8	1946	2374	2374	3	0
10137	10137 (2019-04-07)60sec.agd	60	0	0		1	10	10	10	10	21335	935	1313	129	0	39.34%	55.24%	5.43%	0.00%	129	5.43%	43	1337714	1662296	1446067	562.8	699.3	608.4	4200	3830	4219	562.8	699.3	608.4	2577560.2	1126.7	6237.4	1084.4	42345	17.8	105	17.8	2.8	559	2377	2377	3	3.333333333
10629	10629 (2019-05-26)60sec.agd	60	0	0		0	0	0	0	0	0	2746	657	24	0	80.13%	19.17%	0.70%	0.00%	24	0.70%	8	459370	739900	803774	134	215.9	234.5	3409	2658	3206	134	215.9	234.5	1185126.8	371.4	4627.7	345.8	15707	4.6	104	4.6	6.7	2358	3427	3427	3	0
10937	10937 (2019-03-24)60sec.agd	60	0	0		3	39	13	19	10	116084	1056	1270	103	0	43.47%	52.28%	4.24%	0.00%	103	4.24%	34.3	1143412	1053633	1870904	470.7	433.8	770.2	4933	3395	4054	470.7	433.8	770.2	2432656	1063.2	6163.1	1001.5	37798	15.6	138	15.6	0.7	225	2429	2429	3	13
10097	10097 (2019-03-17)60sec.agd	60	0	0		1	23	23	23	23	96729	1214	818	52	0	58.25%	39.25%	2.50%	0.00%	52	2.50%	17.3	634010	734033	1081534	304.2	352.2	519	5017	3436	4419	304.2	352.2	519	1452752.2	730.2	6515.9	697.1	15174	7.3	130	7.3	0.8	405	2084	2084	3	7.666666667
10108	10108 (2019-03-31)60sec.agd	60	0	0		0	0	0	0	0	0	1671	818	16	0	66.71%	32.65%	0.64%	0.00%	16	0.64%	5.3	395575	785505	691137	157.9	313.6	275.9	3926	3191	3279	157.9	313.6	275.9	1118556.2	462.9	5630.8	446.5	13388	5.3	126	5.3	7.3	3036	2505	2505	3	0
10119	10119 (2019-05-05)60sec.agd	60	0	0		13	230	17.7	76	10	702835	905	1653	403	0	30.56%	55.83%	13.61%	0.00%	403	13.61%	134.3	2584754	2437754	3055876	872.9	823.3	1032	5937	4827	6467	872.9	823.3	1032	4686360.6	1685.2	7837.2	1582.7	41661	14.1	114	14.1	0.7	288	2961	2961	3	76.66666667
10969	10969 (2019-09-01)60sec.agd	60	0	0		0	0	0	0	0	0	1077	1250	99	0	44.39%	51.53%	4.08%	0.00%	99	4.08%	33	1026459	1495452	1614947	423.1	616.4	665.7	5096	5726	4671	423.1	616.4	665.7	2428589.8	1029.6	7365.8	1001.1	27315	11.3	108	11.3	5.8	947	2426	2426	3	0
10574	10574 (2019-08-25)60sec.agd	60	0	0		1	13	13	13	13	28640	1371	680	50	0	65.25%	32.37%	2.38%	0.00%	50	2.38%	16.7	482112	435793	599203	229.5	207.4	285.2	2844	2176	3268	229.5	207.4	285.2	883963.7	443.3	4720	420.7	14140	6.7	107	6.7	23.1	1417	2101	2101	3	4.333333333
10605	10605 (2019-11-03)60sec.agd	60	0	0		0	0	0	0	0	0	1490	969	8	0	60.40%	39.28%	0.32%	0.00%	8	0.32%	2.7	522205	608141	638914	211.7	246.5	259	2775	2837	2765	211.7	246.5	259	1025058.4	445.4	4543.6	415.5	16780	6.8	122	6.8	9	1271	2467	2467	3	0
10960	10960 (2019-08-18)60sec.agd	60	0	0		1	10	10	10	10	22973	1427	760	49	0	63.82%	33.99%	2.19%	0.00%	49	2.19%	16.3	533559	735108	820135	238.6	328.8	366.8	3620	2980	4064	238.6	328.8	366.8	1223801.6	587.8	6204.9	547.3	14387	6.4	120	6.4	2.3	1061	2236	2236	3	3.333333333
10930	10930 (2019-03-24)60sec.agd	60	0	0		2	28	14	14	14	83913	1540	1165	89	0	55.12%	41.70%	3.19%	0.00%	89	3.19%	29.7	938306	946413	1280061	335.8	338.7	458.1	5298	4263	3014	335.8	338.7	458.1	1847883.1	690.3	7225	661.4	29805	10.7	141	10.7	37.1	4691	2794	2794	3	9.333333333
10164	10164 (2019-04-28)60sec.agd	60	0	0		0	0	0	0	0	0	1570	826	9	0	65.28%	34.35%	0.37%	0.00%	9	0.37%	3	416879	608155	703317	173.3	252.9	292.4	2495	3251	3455	173.3	252.9	292.4	1018967.8	445.4	5360.1	423.7	17568	7.3	109	7.3	7.5	621	2405	2405	3	0
10634	10634 (2019-05-26)60sec.agd	60	0	0		0	0	0	0	0	0	1287	927	53	0	56.77%	40.89%	2.34%	0.00%	53	2.34%	17.7	701074	1069683	668042	309.3	471.8	294.7	5682	3455	3313	309.3	471.8	294.7	1442916	678.3	6140.1	636.5	25055	11.1	160	11.1	3.2	187	2267	2267	3	0
10635	10635 (2019-05-26)60sec.agd	60	0	0		0	0	0	0	0	0	1144	899	18	0	55.51%	43.62%	0.87%	0.00%	18	0.87%	6	570675	1080286	821362	276.9	524.2	398.5	2840	2891	2981	276.9	524.2	398.5	1472183.2	754.9	4379.6	714.3	15943	7.7	94	7.7	5.4	1820	2061	2061	3	0
10168	10168 (2019-08-04)60sec.agd	60	0	0		0	0	0	0	0	0	1637	710	19	0	69.19%	30.01%	0.80%	0.00%	19	0.80%	6.3	447352	611792	955304	189.1	258.6	403.8	3080	3104	3974	189.1	258.6	403.8	1219433.9	540.1	5061.4	515.4	14008	5.9	104	5.9	29.9	2633	2366	2366	3	0
10983	10983 (2019-11-03)60sec.agd	60	0	0		0	0	0	0	0	0	1938	357	4	0	84.30%	15.53%	0.17%	0.00%	4	0.17%	1.3	216591	236814	209410	94.2	103	91.1	3015	2738	3966	94.2	103	91.1	383203.7	180.5	4510	166.7	6706	2.9	93	2.9	0.2	174	2299	2299	3	0
11007	11007 (2019-06-02)60sec.agd	60	0	0		4	132	33	60	11	408108	1710	432	136	2	75.00%	18.95%	5.96%	0.09%	138	6.05%	46	646145	525389	556532	283.4	230.4	244.1	6080	2801	2817	283.4	230.4	244.1	1001631.1	478.1	6931.5	439.3	20283	8.9	180	8.9	2.5	352	2280	2280	3	44
10802	10802 (2019-03-03)60sec.agd	60	0	0		1	11	11	11	11	26947	2096	886	36	0	69.45%	29.36%	1.19%	0.00%	36	1.19%	9	602114	530864	529812	199.5	175.9	175.6	3137	4684	3076	199.5	175.9	175.6	961799.7	347	6138.1	318.7	14088	4.7	138	4.7	0.1	57	3018	3018	4	2.75
10584	10584 (2019-06-09)60sec.agd	60	0	0		0	0	0	0	0	0	2315	757	24	0	74.77%	24.45%	0.78%	0.00%	24	0.78%	6	509816	954651	1036732	164.7	308.3	334.9	4298	4855	5212	164.7	308.3	334.9	1498694.1	520.2	6668.7	484.1	22193	7.2	121	7.2	33.5	2891	3096	3096	4	0
10661	10661 (2019-06-30)60sec.agd	60	0	0		0	0	0	0	0	0	2219	1307	53	0	62.00%	36.52%	1.48%	0.00%	53	1.48%	13.3	723479	894716	701994	202.1	250	196.1	5116	3864	4069	202.1	250	196.1	1347862.8	414	6590.7	376.6	23850	6.7	122	6.7	10.9	2861	3579	3579	4	0
10509	10509 (2019-09-08)60sec.agd	60	0	0		1	10	10	10	10	20770	1441	1275	24	0	52.59%	46.53%	0.88%	0.00%	24	0.88%	6	600748	1197631	686677	219.3	437.1	250.6	2756	3543	3170	219.3	437.1	250.6	1505570.8	574.5	5328.7	549.5	21004	7.7	117	7.7	0.7	319	2740	2740	4	2.5
10784	10784 (2019-09-01)60sec.agd	60	0	0		0	0	0	0	0	0	1874	972	6	0	65.71%	34.08%	0.21%	0.00%	6	0.21%	1.5	389999	972977	906297	136.7	341.2	317.8	4040	5764	6000	136.7	341.2	317.8	1385697.6	508	8737.4	485.9	13612	4.8	85	4.8	7.8	2020	2852	2852	4	0
10719	10719 (2019-08-18)60sec.agd	60	0	0		6	126	21	29	15	408314	1522	1234	184	0	51.77%	41.97%	6.26%	0.00%	184	6.26%	46	1251703	2151690	1466761	425.7	731.9	498.9	4682	3759	2702	425.7	731.9	498.9	2889276.4	1054.5	5362	982.7	48263	16.4	116	16.4	127	5000	2940	2940	4	31.5
10724	10724 (2019-08-04)60sec.agd	60	0	0		3	186	62	64	61	788944	2601	632	255	0	74.57%	18.12%	7.31%	0.00%	255	7.31%	63.8	1388626	1153573	750631	398.1	330.7	215.2	5495	2644	2655	398.1	330.7	215.2	1955111.2	604.5	6138.1	560.5	38216	11	115	11	35.1	1989	3488	3488	4	46.5
10800	10800 (2019-09-22)60sec.agd	60	0	0		4	55	13.8	22	10	170310	1068	1795	128	1	35.70%	59.99%	4.28%	0.03%	129	4.31%	32.3	1554354	1378871	2078629	519.5	460.9	694.7	6141	3109	4753	519.5	460.9	694.7	2939047.5	1039	6894.9	982.3	38067	12.7	128	12.7	1.6	495	2992	2992	4	13.75
10668	10668 (2019-10-06)60sec.agd	60	0	0		3	40	13.3	14	12	105614	1315	1532	147	0	43.92%	51.17%	4.91%	0.00%	147	4.91%	36.8	1268891	1926141	1728671	423.8	643.3	577.4	4098	4140	3951	423.8	643.3	577.4	2882430.7	1022.8	5832.4	962.7	40225	13.4	124	13.4	15.7	2102	2994	2994	4	10
10268	10268 (2019-06-23)60sec.agd	60	0	0		6	88	14.7	21	10	264530	1553	1052	143	0	56.51%	38.28%	5.20%	0.00%	143	5.20%	35.8	1089715	1060732	1188620	396.5	386	432.5	4430	3382	4016	396.5	386	432.5	1930142.1	744.7	6186.9	702.4	23527	8.6	132	8.6	10	1590	2748	2748	4	22
10671	10671 (2019-10-20)60sec.agd	60	0	0		3	40	13.3	14	13	96425	3075	887	97	0	75.76%	21.85%	2.39%	0.00%	97	2.39%	24.3	842280	994692	1426718	207.5	245.1	351.5	3426	3353	4289	207.5	245.1	351.5	1932452.3	507.9	5252.3	476.1	42036	10.4	156	10.4	3.1	1757	4059	4059	4	10
10260	10260 (2019-06-16)60sec.agd	60	0	0		10	146	14.6	27	11	425421	1938	989	206	0	61.86%	31.57%	6.58%	0.00%	206	6.58%	51.5	1240957	1131943	1327116	396.1	361.3	423.6	4826	3154	3028	396.1	361.3	423.6	2140678.9	725.1	5688.2	683.3	34324	11	145	11	2	281	3133	3133	4	36.5
10262	10262 (2019-06-16)60sec.agd	60	0	0		1	11	11	11	11	21236	2350	957	63	0	69.73%	28.40%	1.87%	0.00%	63	1.87%	15.8	677751	736531	1046820	201.1	218.6	310.6	3826	3441	4343	201.1	218.6	310.6	1448328.8	458.7	5858.4	429.8	23127	6.9	124	6.9	15.7	844	3370	3370	4	2.75
10276	10276 (2019-03-31)60sec.agd	60	0	0		2	23	11.5	12	11	85699	702	1915	209	0	24.84%	67.76%	7.40%	0.00%	209	7.40%	52.3	2085495	2808291	2200099	738	993.7	778.5	5930	3875	5705	738	993.7	778.5	4132338.7	1545.6	6417.4	1462.3	54719	19.4	122	19.4	2.3	288	2826	2826	4	5.75
10665	10665 (2019-09-08)60sec.agd	60	0	0		0	0	0	0	0	0	1926	1132	39	0	62.19%	36.55%	1.26%	0.00%	39	1.26%	9.8	640786	1071564	1408377	206.9	346	454.8	4760	7232	7326	206.9	346	454.8	1882121.6	636.3	10961.5	607.7	16965	5.5	107	5.5	47	4112	3097	3097	4	0
10720	10720 (2019-07-21)60sec.agd	60	0	0		0	0	0	0	0	0	2226	940	28	0	69.69%	29.43%	0.88%	0.00%	28	0.88%	7	604321	925724	1290612	189.2	289.8	404.1	3878	4530	4441	189.2	289.8	404.1	1699367	556.4	6839.2	532	23942	7.5	111	7.5	2.1	472	3194	3194	4	0
10602	10602 (2019-10-06)60sec.agd	60	0	0		1	12	12	12	12	40007	2190	968	40	0	68.48%	30.27%	1.25%	0.00%	40	1.25%	10	673313	844168	1312576	210.5	264	410.4	5090	3903	4889	210.5	264	410.4	1699654.6	554.2	8065	531.5	18006	5.6	105	5.6	32.3	3405	3198	3198	4	3
10593	10593 (2019-06-09)60sec.agd	60	0	0		0	0	0	0	0	0	2413	853	44	0	72.90%	25.77%	1.33%	0.00%	44	1.33%	11	587345	923694	789927	177.4	279.1	238.6	3237	4164	3551	177.4	279.1	238.6	1349877.6	435.2	6126.9	407.8	20990	6.3	108	6.3	22.6	1446	3310	3310	4	0
10449	10449 (2019-10-13)60sec.agd	60	0	0		5	103	20.6	49	10	298140	2138	1038	166	0	63.97%	31.06%	4.97%	0.00%	166	4.97%	41.5	1057489	1240441	2230519	316.4	371.2	667.4	5796	3713	6103	316.4	371.2	667.4	2762642.2	878	6700.6	826.6	37451	11.2	131	11.2	22.7	2107	3342	3342	4	25.75
10626	10626 (2019-05-26)60sec.agd	60	0	0		1	10	10	10	10	20804	2088	935	26	0	68.48%	30.67%	0.85%	0.00%	26	0.85%	6.5	588652	851677	1522610	193.1	279.3	499.4	2875	2841	3663	193.1	279.3	499.4	1841251.2	632	4503.2	603.9	24100	7.9	115	7.9	19.9	2207	3049	3049	4	2.5
10616	10616 (2019-05-19)60sec.agd	60	0	0		0	0	0	0	0	0	1782	1951	103	0	46.45%	50.86%	2.69%	0.00%	103	2.69%	25.8	1361533	1907433	2576778	354.9	497.2	671.7	4813	3999	4408	354.9	497.2	671.7	3483081.6	951.9	6144.5	908	40856	10.7	102	10.7	1.3	320	3836	3836	4	0
10444	10444 (2019-10-13)60sec.agd	60	0	0		2	23	11.5	12	11	75484	2115	1317	128	0	59.41%	36.99%	3.60%	0.00%	128	3.60%	32	1214369	1244525	1137861	341.1	349.6	319.6	4826	3770	3658	341.1	349.6	319.6	2078042.9	626.4	5983.7	583.7	33859	9.5	131	9.5	0.1	114	3560	3560	4	5.75
10560	10560 (2019-10-13)60sec.agd	60	0	0		0	0	0	0	0	0	1596	1695	99	0	47.08%	50.00%	2.92%	0.00%	99	2.92%	24.8	1339521	2349187	1686079	395.1	693	497.4	4385	3425	3686	395.1	693	497.4	3186825.8	984.9	5683.7	940.1	40267	11.9	123	11.9	9.6	2383	3390	3390	4	0
10638	10638 (2019-05-26)60sec.agd	60	0	0		1	30	30	30	30	74619	1942	1570	55	0	54.44%	44.01%	1.54%	0.00%	55	1.54%	13.8	925644	1298224	1450283	259.5	364	406.6	3701	4601	3721	259.5	364	406.6	2155347.6	636.8	5744.1	604.2	29363	8.2	122	8.2	1.4	482	3567	3567	4	7.5
10455	10455 (2019-11-03)60sec.agd	60	0	0		0	0	0	0	0	0	1300	1837	26	0	41.10%	58.08%	0.82%	0.00%	26	0.82%	6.5	1132136	2222315	1731741	357.9	702.6	547.5	3676	3802	2820	357.9	702.6	547.5	3036337.1	994.3	5027.6	960	39692	12.5	133	12.5	18.5	3998	3163	3163	4	0
10792	10792 (2019-08-11)60sec.agd	60	0	0		6	67	11.2	13	10	177385	1470	1256	248	0	49.43%	42.23%	8.34%	0.00%	248	8.34%	62	1496557	1867898	1351576	503.2	628.1	454.5	4639	5028	3333	503.2	628.1	454.5	2748724	998.3	6781.8	924.3	50725	17.1	120	17.1	1.2	291	2974	2974	4	16.75
10730	10730 (2019-10-06)60sec.agd	60	0	0		2	43	21.5	32	11	149155	1116	1766	80	0	37.68%	59.62%	2.70%	0.00%	80	2.70%	20	1413453	1666534	2020869	477.2	562.6	682.3	5255	4151	5960	477.2	562.6	682.3	2976423.4	1043.6	7883.4	1004.9	26379	8.9	105	8.9	91.8	3953	2962	2962	4	10.75
10639	10639 (2019-05-26)60sec.agd	60	0	0		0	0	0	0	0	0	2323	1011	8	0	69.51%	30.25%	0.24%	0.00%	8	0.24%	2	588309	663019	749800	176	198.4	224.4	2690	2409	3521	176	198.4	224.4	1160991.7	375.9	3892.5	347.4	14228	4.3	104	4.3	34.8	2004	3342	3342	4	0
10777	10777 (2019-07-28)60sec.agd	60	0	0		0	0	0	0	0	0	1738	1569	23	0	52.19%	47.12%	0.69%	0.00%	23	0.69%	5.8	963733	1935865	1852135	289.4	581.3	556.2	3923	3890	4165	289.4	581.3	556.2	2847237	886.2	6751.6	855	36115	10.8	116	10.8	43.7	3653	3330	3330	4	0
10295	10295 (2019-07-28)60sec.agd	60	0	0		1	12	12	12	12	28254	2701	1630	138	0	60.44%	36.47%	3.09%	0.00%	138	3.09%	34.5	1474017	2241001	2244358	329.8	501.5	502.2	4630	4025	4395	329.8	501.5	502.2	3497421.1	824.9	6533.2	782.6	34250	7.7	131	7.7	9	3256	4469	4469	4	3
10713	10713 (2019-06-30)60sec.agd	60	0	0		3	46	15.3	25	10	123843	2390	961	101	0	69.24%	27.84%	2.93%	0.00%	101	2.93%	25.3	805641	1155637	1438984	233.4	334.8	416.9	4546	4288	3271	233.4	334.8	416.9	2013760	626.2	5806.4	583.4	25805	7.5	135	7.5	4.2	970	3452	3452	4	11.5
10518	10518 (2019-10-06)60sec.agd	60	0	0		1	33	33	33	33	90143	2263	1164	53	0	65.03%	33.45%	1.52%	0.00%	53	1.52%	13.3	696735	909070	1149680	200.2	261.2	330.4	3747	3632	3759	200.2	261.2	330.4	1622840.7	498.7	5396.9	466.3	22495	6.5	118	6.5	13.6	4633	3480	3480	4	8.25
10679	10679 (2019-09-29)60sec.agd	60	0	0		2	54	27	43	11	364417	1572	1517	201	48	47.09%	45.45%	6.02%	1.44%	249	7.46%	62.3	2030697	1345665	2788755	608.4	403.1	835.5	10733	5058	5726	608.4	403.1	835.5	3702931.1	1163.6	11439.9	1109.3	48191	14.4	164	14.4	0.2	546	3338	3338	4	13.5
10575	10575 (2019-08-25)60sec.agd	60	0	0		0	0	0	0	0	0	2353	1356	104	0	61.71%	35.56%	2.73%	0.00%	104	2.73%	26	956586	1408681	1277309	250.9	369.4	335	3797	3772	3255	250.9	369.4	335	2128604.5	601.4	5365.1	558.2	33331	8.7	133	8.7	30.5	1629	3813	3813	4	0
10563	10563 (2019-08-25)60sec.agd	60	0	0		0	0	0	0	0	0	2226	1321	15	0	62.49%	37.09%	0.42%	0.00%	15	0.42%	3.8	613409	1207332	1187948	172.2	338.9	333.5	3684	2848	3794	172.2	338.9	333.5	1801427.7	533.4	5445.7	505.7	24091	6.8	115	6.8	1.4	1229	3562	3562	4	0
10304	10304 (2019-08-04)60sec.agd	60	0	0		0	0	0	0	0	0	2482	658	7	0	78.87%	20.91%	0.22%	0.00%	7	0.22%	1.8	320558	624202	643955	101.9	198.3	204.6	2759	2540	3540	101.9	198.3	204.6	952398.9	324.8	4703.9	302.6	14405	4.6	123	4.6	59.4	4867	3147	3147	4	0
10301	10301 (2019-07-21)60sec.agd	60	0	0		8	120	15	25	10	339913	1892	1192	191	0	57.77%	36.40%	5.83%	0.00%	191	5.83%	47.8	1186634	1270150	1682103	362.3	387.8	513.6	3770	3580	4565	362.3	387.8	513.6	2418853.4	782.6	6312.4	738.6	40956	12.5	121	12.5	17.4	1282	3275	3275	4	30
10472	10472 (2019-10-27)60sec.agd	60	0	0		2	54	27	29	25	197828	1727	1004	108	0	60.83%	35.36%	3.80%	0.00%	108	3.80%	27	928019	830650	1216985	326.9	292.6	428.7	4512	3714	4704	326.9	292.6	428.7	1741336	648.3	6411.1	613.4	24224	8.5	120	8.5	13.9	4425	2839	2839	4	13.5
10466	10466 (2019-10-20)60sec.agd	60	0	0		0	0	0	0	0	0	1939	859	43	0	68.25%	30.24%	1.51%	0.00%	43	1.51%	10.8	583130	1091227	746778	205.3	384.1	262.9	2967	3170	2689	205.3	384.1	262.9	1445162.4	540	4254.4	508.7	20197	7.1	114	7.1	11	2516	2841	2841	4	0
10037	10037 (2019-03-03)60sec.agd	60	0	0		2	23	11.5	12	11	85699	702	1915	209	0	24.84%	67.76%	7.40%	0.00%	209	7.40%	52.3	2085495	2808291	2200099	738	993.7	778.5	5930	3875	5705	738	993.7	778.5	4132338.7	1545.6	6417.4	1462.3	54719	19.4	122	19.4	2.3	288	2826	2826	4	5.75
10226	10226 (2019-06-09)60sec.agd	60	0	0		0	0	0	0	0	0	2112	1320	51	0	60.64%	37.90%	1.46%	0.00%	51	1.46%	12.8	914602	1675201	1328843	262.6	481	381.5	4615	4502	3393	262.6	481	381.5	2325643.8	698.7	5933.5	667.7	32328	9.3	123	9.3	14.7	2971	3483	3483	4	0
10174	10174 (2019-09-15)60sec.agd	60	0	0		3	35	11.7	12	11	88224	2586	545	84	0	80.44%	16.95%	2.61%	0.00%	84	2.61%	21	525400	420360	767344	163.4	130.7	238.7	3811	3807	5894	163.4	130.7	238.7	1020570.7	340.8	6815.6	317.4	16074	5	115	5	16.9	1739	3215	3215	4	8.75
10192	10192 (2019-05-12)60sec.agd	60	0	0		4	50	12.5	15	11	122932	2025	1030	111	0	63.96%	32.53%	3.51%	0.00%	111	3.51%	27.8	832807	1237293	1210475	263	390.8	382.3	3665	3609	3531	263	390.8	382.3	1920862.1	652.2	4750	606.7	35046	11.1	133	11.1	12	2866	3166	3166	4	12.5
10151	10151 (2019-04-07)60sec.agd	60	0	0		1	11	11	11	11	25244	2650	878	52	0	74.02%	24.53%	1.45%	0.00%	52	1.45%	13	623216	1048181	693220	174.1	292.8	193.6	3104	2747	3011	174.1	292.8	193.6	1402724.3	421.7	3847.5	391.8	29979	8.4	130	8.4	42.3	3394	3580	3580	4	2.75
10827	10827 (2019-06-30)60sec.agd	60	0	0		1	14	14	14	14	42096	1901	1548	63	0	54.13%	44.08%	1.79%	0.00%	63	1.79%	15.8	1091456	1039875	1513691	310.8	296.1	431	5722	4067	4675	310.8	296.1	431	2136323.2	651.1	7371.8	608.3	23207	6.6	104	6.6	3	951	3512	3512	4	3.5
10230	10230 (2019-09-01)60sec.agd	60	0	0		1	12	12	12	12	25059	1897	977	57	0	64.72%	33.33%	1.94%	0.00%	57	1.94%	14.3	695626	646173	878227	237.3	220.5	299.6	4978	5022	5055	237.3	220.5	299.6	1293335.9	474.1	7517.4	441.3	18395	6.3	114	6.3	15.7	2609	2931	2931	4	3
10947	10947 (2019-05-19)60sec.agd	60	0	0		8	125	15.6	22	10	358050	2230	1010	258	3	63.70%	28.85%	7.37%	0.09%	261	7.46%	65.3	1437766	1901748	1241428	410.7	543.2	354.6	6726	4122	3993	410.7	543.2	354.6	2687928.6	812.1	7581.1	767.8	47595	13.6	133	13.6	0.2	124	3501	3501	4	31.25
10215	10215 (2019-05-12)60sec.agd	60	0	0		0	0	0	0	0	0	1352	1568	56	0	45.43%	52.69%	1.88%	0.00%	56	1.88%	14	1097403	1224863	1989325	368.8	411.6	668.5	3715	3981	7010	368.8	411.6	668.5	2581084.4	896.4	8178.5	867.3	33710	11.3	99	11.3	0.7	124	2976	2976	4	0
10216	10216 (2019-05-12)60sec.agd	60	0	0		0	0	0	0	0	0	2042	1513	42	0	56.77%	42.06%	1.17%	0.00%	42	1.17%	10.5	947722	1416699	1893503	263.5	393.9	526.4	4047	3941	4537	263.5	393.9	526.4	2547659.1	741.8	6064.2	708.3	29297	8.1	122	8.1	6.8	585	3597	3597	4	0
10982	10982 (2019-10-27)60sec.agd	60	0	0		0	0	0	0	0	0	1810	1209	65	0	58.69%	39.20%	2.11%	0.00%	65	2.11%	16.3	889448	1359047	1193317	288.4	440.7	386.9	5826	4593	3932	288.4	440.7	386.9	2015473.1	689.8	6828.6	653.5	31503	10.2	128	10.2	3	1148	3084	3084	4	0
10092	10092 (2019-03-17)60sec.agd	60	0	0		0	0	0	0	0	0	1692	1058	65	2	60.06%	37.56%	2.31%	0.07%	67	2.38%	16.8	724641	1201247	1531104	257.2	426.4	543.5	8843	2844	3731	257.2	426.4	543.5	2076626.7	779.7	8902	737.2	24294	8.6	125	8.6	15	2074	2817	2817	4	0
10896	10896 (2019-08-04)60sec.agd	60	0	0		1	11	11	11	11	31508	2135	846	178	0	67.58%	26.78%	5.63%	0.00%	178	5.63%	44.5	1011630	934041	1027526	320.2	295.7	325.3	4611	3153	4245	320.2	295.7	325.3	1718033	571.2	6108.4	543.9	37358	11.8	161	11.8	1.9	357	3159	3159	4	2.75
10959	10959 (2019-07-21)60sec.agd	60	0	0		3	47	15.7	23	10	164847	1605	852	49	0	64.05%	34.00%	1.96%	0.00%	49	1.96%	12.3	500403	798083	724971	199.7	318.5	289.3	4396	3212	3106	199.7	318.5	289.3	1188664.2	510.7	5241.3	474.3	18096	7.2	129	7.2	17.8	3516	2506	2506	4	11.75
10859	10859 (2019-10-13)60sec.agd	60	0	0		0	0	0	0	0	0	2488	1006	7	0	71.07%	28.73%	0.20%	0.00%	7	0.20%	1.8	385894	1119654	729794	110.2	319.8	208.5	3584	3746	3818	110.2	319.8	208.5	1391092.6	418	6069.7	397.3	13354	3.8	100	3.8	2.1	1154	3501	3501	4	0
10185	10185 (2019-06-02)60sec.agd	60	0	0		0	0	0	0	0	0	1820	1476	77	0	53.96%	43.76%	2.28%	0.00%	77	2.28%	19.3	1157261	2050540	1747107	343.1	607.9	518	4791	5625	5683	343.1	607.9	518	2931953.3	916.1	7252.3	869.2	35750	10.6	101	10.6	48.3	1985	3373	3373	4	0
10011	10011 (2019-03-10)60sec.agd	60	0	0		1	15	15	15	15	42387	1786	2028	217	2	44.28%	50.29%	5.38%	0.05%	219	5.43%	54.8	2076680	1959931	3170453	514.9	486	786.1	6657	5770	5490	514.9	486	786.1	4266814	1111.9	8828.9	1058	49722	12.3	131	12.3	4.1	1586	4033	4033	4	3.75
11036	11036 (2019-09-08)60sec.agd	60	0	0		0	0	0	0	0	0	1167	1370	62	0	44.90%	52.71%	2.39%	0.00%	62	2.39%	15.5	1222456	1786789	1270438	470.4	687.5	488.8	3497	2900	2770	470.4	687.5	488.8	2510184.5	1012.3	4248.4	965.8	42924	16.5	107	16.5	73.6	2300	2599	2599	4	0
10245	10245 (2019-06-02)60sec.agd	60	0	0		2	24	12	14	10	72687	1657	1352	82	0	53.61%	43.74%	2.65%	0.00%	82	2.65%	20.5	932925	1310799	2106082	301.8	424.1	681.4	4916	3103	5406	301.8	424.1	681.4	2650306.5	911.9	6908.6	857.4	21915	7.1	132	7.1	10.2	2096	3091	3091	4	6
10253	10253 (2019-06-09)60sec.agd	60	0	0		0	0	0	0	0	0	3507	602	4	0	85.27%	14.64%	0.10%	0.00%	4	0.10%	1	291311	673403	915157	70.8	163.7	222.5	2842	4005	4809	70.8	163.7	222.5	1172964.6	310	6605.1	285.2	12153	3	116	3	0	49	4113	4113	4	0
10818	10818 (2019-03-03)60sec.agd	60	0	0		0	0	0	0	0	0	2296	1239	55	0	63.96%	34.51%	1.53%	0.00%	55	1.53%	13.8	730753	1335805	892485	203.6	372.1	248.6	4424	3591	2651	203.6	372.1	248.6	1764909.2	516.7	5352.1	491.6	24715	6.9	131	6.9	7.4	1680	3590	3590	4	0
10016	10016 (2019-03-10)60sec.agd	60	0	0		1	12	12	12	12	32760	2835	746	123	2	76.50%	20.13%	3.32%	0.05%	125	3.37%	31.3	817760	1069329	1613890	220.7	288.5	435.5	6127	2328	3271	220.7	288.5	435.5	2101627.2	632	6934.7	567.1	27843	7.5	161	7.5	0.1	84	3706	3706	4	3
10158	10158 (2019-07-07)60sec.agd	60	0	0		11	279	25.4	57	12	1016579	1888	1122	359	0	56.04%	33.30%	10.66%	0.00%	359	10.66%	89.8	1840310	1644163	1216591	546.2	488	361.1	4800	6513	4999	546.2	488	361.1	2751382.7	864.7	9510.5	816.7	54332	16.1	132	16.1	0.4	254	3369	3369	4	69.75
11038	11038 (2019-09-08)60sec.agd	60	0	0		0	0	0	0	0	0	1620	1539	139	0	49.12%	46.66%	4.21%	0.00%	139	4.21%	34.8	1264023	1650500	2251987	383.3	500.5	682.8	5328	3586	5062	383.3	500.5	682.8	3064857.2	973.2	6531.6	929.3	32572	9.9	125	9.9	28.1	4199	3298	3298	4	0
10243	10243 (2019-06-02)60sec.agd	60	0	0		0	0	0	0	0	0	3314	861	5	0	79.28%	20.60%	0.12%	0.00%	5	0.12%	1.3	445141	453898	534697	106.5	108.6	127.9	2905	3628	3637	106.5	108.6	127.9	830707.4	219.3	5324.5	198.7	13928	3.3	108	3.3	0.6	231	4180	4180	4	0
10040	10040 (2019-03-03)60sec.agd	60	0	0		0	0	0	0	0	0	2376	353	0	0	87.06%	12.94%	0.00%	0.00%	0	0.00%	0	271363	468996	715387	99.4	171.9	262.1	2392	2818	3710	99.4	171.9	262.1	897426.1	356.4	4402.5	328.8	11285	4.1	134	4.1	31.3	3767	2729	2729	4	0
10255	10255 (2019-06-09)60sec.agd	60	0	0		0	0	0	0	0	0	1786	1409	65	0	54.79%	43.22%	1.99%	0.00%	65	1.99%	16.3	1033432	1015055	1298741	317	311.4	398.4	3738	2880	3334	317	311.4	398.4	1945519.6	638.3	4950	596.8	19414	6	111	6	19.3	1852	3260	3260	4	0
10721	10721 (2019-07-21)60sec.agd	60	0	0		2	26	13	13	13	64931	1441	1797	277	0	41.00%	51.12%	7.88%	0.00%	277	7.88%	55.4	2080642	1456127	1968089	591.9	414.3	559.9	5501	4035	4754	591.9	414.3	559.9	3212903.9	967.8	7603.4	914.1	65290	18.6	117	18.6	0.7	280	3515	3515	5	5.2
10594	10594 (2019-06-09)60sec.agd	60	0	0		6	157	26.2	35	11	817542	2258	1696	216	33	53.72%	40.35%	5.14%	0.79%	249	5.92%	49.8	2099613	2344462	2713902	499.6	557.8	645.7	9889	3736	4066	499.6	557.8	645.7	4155735.9	1075.1	10132.3	988.8	65492	15.6	189	15.6	37.7	4531	4203	4203	5	31.4
10978	10978 (2019-10-20)60sec.agd	60	0	0		0	0	0	0	0	0	2080	1627	62	1	55.17%	43.16%	1.64%	0.03%	63	1.67%	12.6	1152839	1384823	1115445	305.8	367.3	295.9	6314	4499	5629	305.8	367.3	295.9	2119195.6	592.8	7947.1	562.1	27733	7.4	135	7.4	9.6	2103	3770	3770	5	0
10588	10588 (2019-06-02)60sec.agd	60	0	0		2	91	45.5	46	45	222663	2688	1330	131	0	64.79%	32.06%	3.16%	0.00%	131	3.16%	26.2	1009151	1476019	1563746	243.2	355.8	376.9	3625	2903	3514	243.2	355.8	376.9	2375356.7	614.1	4465.2	572.5	38015	9.2	140	9.2	3.9	557	4149	4149	5	18.2
10122	10122 (2019-05-05)60sec.agd	60	0	0		8	168	21	38	10	543415	1586	2691	298	0	34.67%	58.82%	6.51%	0.00%	298	6.51%	59.6	2834005	3586138	2287736	619.5	783.9	500.1	5006	3393	4202	619.5	783.9	500.1	5111331.1	1180	6579.2	1117.2	74824	16.4	132	16.4	0	0	4575	4575	5	33.6
10162	10162 (2019-04-28)60sec.agd	60	0	0		0	0	0	0	0	0	2545	1811	58	0	57.66%	41.03%	1.31%	0.00%	58	1.31%	11.6	1132161	1900575	2211920	256.5	430.6	501.1	4702	4635	3610	256.5	430.6	501.1	3128348.4	755	6045.7	708.7	36605	8.3	119	8.3	1.8	1700	4414	4414	5	0
10105	10105 (2019-03-31)60sec.agd	60	0	0		2	24	12	13	11	67688	2531	1342	161	0	62.74%	33.27%	3.99%	0.00%	161	3.99%	32.2	1161528	1906236	1701252	287.9	472.5	421.7	4278	3970	5306	287.9	472.5	421.7	2806624.5	762	5729.5	695.7	45027	11.2	133	11.2	4.3	579	4034	4034	5	4.8
10106	10106 (2019-03-31)60sec.agd	60	0	0		2	43	21.5	31	12	148810	2199	2002	108	1	51.02%	46.45%	2.51%	0.02%	109	2.53%	21.8	1460057	1541319	1965880	338.8	357.6	456.1	6172	12730	8272	338.8	357.6	456.1	2893460.7	712.2	16388.2	671.3	37382	8.7	131	8.7	1.3	545	4310	4310	5	8.6
10121	10121 (2019-05-05)60sec.agd	60	0	0		2	27	13.5	17	10	72397	2500	1305	113	0	63.81%	33.31%	2.88%	0.00%	113	2.88%	22.6	1036528	1128823	1649279	264.6	288.1	420.9	4864	2690	3969	264.6	288.1	420.9	2251389.1	612.3	6092	574.6	30287	7.7	115	7.7	25.2	3668	3918	3918	5	5.4
10120	10120 (2019-05-05)60sec.agd	60	0	0		0	0	0	0	0	0	3581	1275	10	0	73.59%	26.20%	0.21%	0.00%	10	0.21%	2	598886	893518	1308653	123.1	183.6	268.9	3930	2496	3008	123.1	183.6	268.9	1693992.8	365.4	5013.3	348.1	19459	4	126	4	4.1	1002	4866	4866	5	0
10977	10977 (2019-10-20)60sec.agd	60	0	0		2	20	10	10	10	49859	2887	1305	231	0	65.27%	29.50%	5.22%	0.00%	231	5.22%	46.2	1708606	1075589	2003260	386.3	243.2	452.9	5138	3908	6357	386.3	243.2	452.9	2844165.4	667.8	7792	643	38437	8.7	107	8.7	0.1	456	4423	4423	5	4
10551	10551 (2019-06-09)60sec.agd	60	0	0		1	13	13	13	13	37596	3069	1662	37	0	64.37%	34.86%	0.78%	0.00%	37	0.78%	7.4	878321	1885192	2383295	184.2	395.4	499.9	3262	4082	4502	184.2	395.4	499.9	3163145.9	728.1	6897.2	663.4	34289	7.2	139	7.2	3.2	682	4768	4768	5	2.6
11060	11060 (2019-09-29)60sec.agd	60	0	0		4	98	24.5	32	17	262198	2872	923	153	0	72.75%	23.38%	3.88%	0.00%	153	3.88%	30.6	776494	878725	1333964	196.7	222.6	337.9	3307	2825	4256	196.7	222.6	337.9	1776108.2	490.5	5555.2	449.9	31181	7.9	127	7.9	0.1	54	3948	3948	5	19.6
10576	10576 (2019-08-18)60sec.agd	60	0	0		1	11	11	11	11	31913	1952	1932	115	2	48.79%	48.29%	2.87%	0.05%	117	2.92%	23.4	1595885	1765368	2908119	398.9	441.2	726.8	24161	8925	5160	398.9	441.2	726.8	3757729.3	983.6	25528.9	939.2	60691	15.2	125	15.2	6.8	1354	4001	4001	5	2.2
10149	10149 (2019-04-07)60sec.agd	60	0	0		3	39	13	18	10	144284	2903	948	91	1	73.62%	24.04%	2.31%	0.03%	92	2.33%	18.4	841695	1042829	1070831	213.5	264.5	271.6	6116	3922	10964	213.5	264.5	271.6	1715407.2	465.3	12801.7	435.1	22440	5.7	119	5.7	4.9	947	3943	3943	5	7.8
10140	10140 (2019-04-07)60sec.agd	60	0	0		0	0	0	0	0	0	2420	1352	43	0	63.43%	35.44%	1.13%	0.00%	43	1.13%	8.6	891340	1022490	1333561	233.6	268	349.6	4655	2836	3492	233.6	268	349.6	1902198.1	528.4	5376	498.6	23232	6.1	115	6.1	0.5	353	3815	3815	5	0
10946	10946 (2019-05-19)60sec.agd	60	0	0		11	264	24	64	10	1022057	2707	1447	398	12	59.31%	31.70%	8.72%	0.26%	410	8.98%	82	2488243	2735627	2689202	545.2	599.4	589.2	7470	5675	5896	545.2	599.4	589.2	4572397.2	1038.8	9996.4	1001.8	61080	13.4	124	13.4	73.8	4852	4564	4564	5	52.8
10775	10775 (2019-07-28)60sec.agd	60	0	0		12	202	16.8	41	10	894501	2343	1700	335	70	52.68%	38.22%	7.53%	1.57%	405	9.11%	81	2741825	1992746	3104485	616.4	448	698	6760	3062	3911	616.4	448	698	4596353.8	1128.1	7503.1	1033.4	68579	15.4	130	15.4	5.5	934	4448	4448	5	40.4
10129	10129 (2019-04-07)60sec.agd	60	0	0		2	23	11.5	13	10	64587	1921	2021	100	0	47.53%	50.00%	2.47%	0.00%	100	2.47%	20	1391918	2478991	2198592	344.4	613.3	543.9	5399	6154	6054	344.4	613.3	543.9	3593972.6	932.3	8541.3	889.2	52471	13	136	13	18	4807	4042	4042	5	4.6
10729	10729 (2019-10-06)60sec.agd	60	0	0		1	10	10	10	10	27312	2571	1632	166	0	58.85%	37.35%	3.80%	0.00%	166	3.80%	33.2	1439026	1352001	1721842	329.4	309.5	394.1	4637	2676	3258	329.4	309.5	394.1	2619817.2	641.1	5349.9	599.6	43318	9.9	113	9.9	231.5	5000	4369	4369	5	2
10587	10587 (2019-05-19)60sec.agd	60	0	0		0	0	0	0	0	0	2191	1790	153	0	53.00%	43.30%	3.70%	0.00%	153	3.70%	30.6	1592504	1696011	2597501	385.2	410.3	628.3	4146	3513	3838	385.2	410.3	628.3	3487052.3	885.7	6239.8	843.5	42183	10.2	124	10.2	10.4	1270	4134	4134	5	0
10130	10130 (2019-03-31)60sec.agd	60	0	0		0	0	0	0	0	0	2341	1426	78	0	60.88%	37.09%	2.03%	0.00%	78	2.03%	15.6	1080615	1804922	1667104	281	469.4	433.6	5126	3701	4125	281	469.4	433.6	2684158.7	741	6217	698.1	25997	6.8	123	6.8	21.4	3195	3845	3845	5	0
10581	10581 (2019-06-02)60sec.agd	60	0	0		0	0	0	0	0	0	2191	1406	180	0	58.01%	37.23%	4.77%	0.00%	180	4.77%	36	1410050	1108325	1856519	373.3	293.4	491.5	5745	4446	4576	373.3	293.4	491.5	2581334.6	713.7	7416.6	683.4	37662	10	126	10	0	49	3777	3777	5	0
10529	10529 (2019-09-29)60sec.agd	60	0	0		0	0	0	0	0	0	3449	958	28	0	77.77%	21.60%	0.63%	0.00%	28	0.63%	5.6	506387	921307	1329248	114.2	207.7	299.7	3936	2850	3405	114.2	207.7	299.7	1694737.3	403	4915.2	382.1	20285	4.6	125	4.6	13	2263	4435	4435	5	0
10032	10032 (2019-03-03)60sec.agd	60	0	0		3	53	17.7	26	13	158209	1934	1570	207	3	52.07%	42.27%	5.57%	0.08%	210	5.65%	42	1520446	1791683	2392751	409.4	482.4	644.3	6814	3616	5963	409.4	482.4	644.3	3353675.8	950.1	8092.3	903	42992	11.6	124	11.6	24.2	3452	3714	3714	5	10.6
10654	10654 (2019-08-04)60sec.agd	60	0	0		0	0	0	0	0	0	2381	1373	89	0	61.96%	35.73%	2.32%	0.00%	89	2.32%	17.8	1086691	1722888	1659048	282.8	448.3	431.7	3686	3901	4215	282.8	448.3	431.7	2627105	732	6540.4	683.6	39338	10.2	110	10.2	131.6	4720	3843	3843	5	0
10655	10655 (2019-08-04)60sec.agd	60	0	0		0	0	0	0	0	0	2520	1056	36	1	69.75%	29.23%	1.00%	0.03%	37	1.02%	7.4	627672	1227332	1361742	173.7	339.7	376.9	6789	3610	6205	173.7	339.7	376.9	1937693.8	558.8	9582.7	536.3	21723	6	112	6	24.7	2235	3613	3613	5	0
10650	10650 (2019-08-04)60sec.agd	60	0	0		2	33	16.5	19	14	98545	2970	1157	89	0	70.45%	27.44%	2.11%	0.00%	89	2.11%	17.8	978844	1001151	1120588	232.2	237.5	265.8	4503	3250	4071	232.2	237.5	265.8	1793364.5	455.5	6059.8	425.4	30763	7.3	111	7.3	3.8	964	4216	4216	5	6.6
10642	10642 (2019-06-02)60sec.agd	60	0	0		1	12	12	12	12	38460	2398	1803	113	0	55.59%	41.79%	2.62%	0.00%	113	2.62%	22.6	1458834	1804114	2396774	338.2	418.2	555.6	4140	3712	5325	338.2	418.2	555.6	3335798.2	809.2	7000.6	773.2	32126	7.4	110	7.4	7.5	1098	4314	4314	5	2.4
10050	10050 (2019-03-17)60sec.agd	60	0	0		2	40	20	24	16	103316	3177	1259	84	0	70.29%	27.85%	1.86%	0.00%	84	1.86%	16.8	750264	1847001	785896	166	408.6	173.9	3577	3423	3705	166	408.6	173.9	2142881.5	506.7	5762	474.1	31758	7	123	7	1.4	869	4520	4520	5	8
10041	10041 (2019-03-03)60sec.agd	60	0	0		4	70	17.5	22	13	204710	2751	1273	175	0	65.52%	30.32%	4.17%	0.00%	175	4.17%	35	1244993	1677198	1060777	296.5	399.4	252.6	4831	4939	6226	296.5	399.4	252.6	2342701.1	602.9	9044.8	557.9	40537	9.7	118	9.7	0	51	4199	4199	5	14
10656	10656 (2019-08-25)60sec.agd	60	0	0		3	36	12	15	10	131845	2132	1426	149	1	57.50%	38.46%	4.02%	0.03%	150	4.05%	30	1397665	1230698	1785389	376.9	331.9	481.5	8242	3619	6078	376.9	331.9	481.5	2579864.1	732.4	9277.7	695.8	34161	9.2	122	9.2	45.8	4410	3708	3708	5	7.2
10669	10669 (2019-10-06)60sec.agd	60	0	0		0	0	0	0	0	0	2348	1545	83	0	59.05%	38.86%	2.09%	0.00%	83	2.09%	16.6	1127107	1490515	1899570	283.5	374.9	477.8	3833	3201	3226	283.5	374.9	477.8	2664652.2	713	4952.4	670.2	28073	7.1	120	7.1	2.4	463	3976	3976	5	0
10670	10670 (2019-10-20)60sec.agd	60	0	0		0	0	0	0	0	0	2862	1247	19	0	69.33%	30.21%	0.46%	0.00%	19	0.46%	3.8	682897	1295712	1301771	165.4	313.9	315.4	4509	3944	3901	165.4	313.9	315.4	1959547.3	497.8	6689.2	474.7	19441	4.7	116	4.7	0.6	286	4128	4128	5	0
10673	10673 (2019-10-20)60sec.agd	60	0	0		0	0	0	0	0	0	2921	1545	14	0	65.20%	34.49%	0.31%	0.00%	14	0.31%	2.8	699926	1216672	1198648	156.2	271.6	267.6	3786	3384	3919	156.2	271.6	267.6	1845790.9	444.8	6115.4	412	18323	4.1	115	4.1	4.4	3173	4480	4480	5	0
10666	10666 (2019-09-08)60sec.agd	60	0	0		0	0	0	0	0	0	2767	2462	216	0	50.82%	45.22%	3.97%	0.00%	216	3.97%	43.2	2287920	2619164	3617606	420.2	481	664.4	4534	3558	5588	420.2	481	664.4	5018134.2	963	7166.1	921.6	51534	9.5	92	9.5	71.5	4711	5445	5445	5	0
10678	10678 (2019-09-29)60sec.agd	60	0	0		1	44	44	44	44	186833	2138	1727	157	0	53.16%	42.94%	3.90%	0.00%	157	3.90%	31.4	1656953	1611466	1317307	412	400.7	327.5	5765	2904	2633	412	400.7	327.5	2660378.5	699.9	6041.8	661.5	66909	16.6	178	16.6	4.5	2563	4022	4022	5	8.8
10663	10663 (2019-06-30)60sec.agd	60	0	0		5	98	19.6	33	14	311620	2230	1396	195	0	58.36%	36.53%	5.10%	0.00%	195	5.10%	39	1357661	1353276	1440487	355.3	354.2	377	5776	3543	3723	355.3	354.2	377	2397832.8	670.5	6866	627.5	42150	11	128	11	13.4	1277	3821	3821	5	19.6
10664	10664 (2019-06-30)60sec.agd	60	0	0		7	148	21.1	43	10	518019	2642	1031	190	0	68.39%	26.69%	4.92%	0.00%	190	4.92%	38	1168784	1107121	1707450	302.6	286.6	442	4789	3161	3906	302.6	286.6	442	2346733.6	645.7	5943.5	607.5	32238	8.3	121	8.3	5.7	1040	3863	3863	5	29.6
10053	10053 (2019-03-17)60sec.agd	60	0	0		13	193	14.8	25	11	668315	2786	897	275	16	70.11%	22.57%	6.92%	0.40%	291	7.32%	58.2	1688248	1992342	1934386	424.8	501.3	486.8	9850	8056	6631	424.8	501.3	486.8	3249839.6	859.9	13069.6	817.8	47359	11.9	150	11.9	3.5	793	3974	3974	5	38.6
10621	10621 (2019-05-19)60sec.agd	60	0	0		2	30	15	18	12	94412	2524	1492	134	1	60.80%	35.94%	3.23%	0.02%	135	3.25%	27	1339994	1629030	1601605	322.8	392.4	385.8	6246	3838	4500	322.8	392.4	385.8	2648482.8	680	7774.2	638	38201	9.2	149	9.2	26	3281	4151	4151	5	6
10622	10622 (2019-05-19)60sec.agd	60	0	0		3	57	19	24	14	167475	2158	1627	158	4	54.67%	41.22%	4.00%	0.10%	162	4.10%	32.4	1329133	1521723	2189124	336.7	385.5	554.6	9983	5412	7034	336.7	385.5	554.6	2979009.8	785.8	11984.4	754.8	35384	9	129	9	53.5	4530	3947	3947	5	11.4
10624	10624 (2019-05-19)60sec.agd	60	0	0		0	0	0	0	0	0	2298	1675	39	0	57.28%	41.75%	0.97%	0.00%	39	0.97%	7.8	948254	1405267	1556183	236.4	350.3	387.9	4884	3463	3460	236.4	350.3	387.9	2301231.5	612	5227	573.6	31614	7.9	115	7.9	8.3	790	4012	4012	5	0
10620	10620 (2019-05-19)60sec.agd	60	0	0		3	42	14	22	10	115261	2616	1573	151	0	60.28%	36.24%	3.48%	0.00%	151	3.48%	30.2	1358089	1361829	1644409	312.9	313.8	378.9	4987	8686	4747	312.9	313.8	378.9	2530427.8	629.7	9592.8	583	35232	8.1	153	8.1	8.1	1860	4340	4340	5	8.4
10100	10100 (2019-03-24)60sec.agd	60	0	0		6	142	23.7	37	12	436690	1868	1740	229	0	48.68%	45.35%	5.97%	0.00%	229	5.97%	45.8	1817366	1447304	2421079	473.6	377.2	631	3990	3205	3777	473.6	377.2	631	3355462.9	938.9	5402.5	874.5	36681	9.6	117	9.6	2.8	892	3837	3837	5	28.4
10615	10615 (2019-05-19)60sec.agd	60	0	0		0	0	0	0	0	0	2439	1049	66	0	68.63%	29.52%	1.86%	0.00%	66	1.86%	13.2	750325	914475	1314693	211.1	257.3	369.9	4412	2746	3998	211.1	257.3	369.9	1768521.9	538.7	5324.4	497.6	27464	7.7	152	7.7	18.6	1213	3554	3554	5	0
10993	10993 (2019-11-03)60sec.agd	60	0	0		1	23	23	23	23	52937	2495	1433	39	0	62.89%	36.12%	0.98%	0.00%	39	0.98%	7.8	733327	1248775	1276405	184.9	314.8	321.8	4036	3318	3734	184.9	314.8	321.8	1930393	511.3	6213	486.6	25577	6.4	126	6.4	10.5	1851	3967	3967	5	4.6
10706	10706 (2019-08-25)60sec.agd	60	0	0		0	0	0	0	0	0	3641	1338	4	0	73.07%	26.85%	0.08%	0.00%	4	0.08%	0.8	593800	1265455	1053228	119.2	254	211.4	2257	2946	2955	119.2	254	211.4	1750218.3	379.8	3895.7	351.2	14912	3	92	3	6.6	1013	4983	4983	5	0
11016	11016 (2019-06-09)60sec.agd	60	0	0		0	0	0	0	0	0	1420	2765	175	0	32.57%	63.42%	4.01%	0.00%	175	4.01%	35	2631037	3098770	4483178	603.4	710.7	1028.3	3980	3408	4161	603.4	710.7	1028.3	6051744.9	1443.6	5616.7	1388	78725	18.1	103	18.1	0.7	475	4360	4360	5	0
11017	11017 (2019-06-09)60sec.agd	60	0	0		5	71	14.2	17	10	201018	3252	1013	125	0	74.08%	23.08%	2.85%	0.00%	125	2.85%	25	936228	964148	1147892	213.3	219.6	261.5	5822	7023	5549	213.3	219.6	261.5	1767416.3	427.6	8707.9	402.6	26954	6.1	125	6.1	0.9	558	4390	4390	5	14.2
10054	10054 (2019-03-17)60sec.agd	60	0	0		7	117	16.7	28	10	336626	2582	1983	405	0	51.95%	39.90%	8.15%	0.00%	405	8.15%	81	2629495	2928337	2511060	529.1	589.2	505.2	5074	5160	4843	529.1	589.2	505.2	4668492.7	989.7	7183.9	939.3	53723	10.8	127	10.8	9.8	2338	4970	4970	5	23.4
11013	11013 (2019-06-02)60sec.agd	60	0	0		0	0	0	0	0	0	4019	680	2	0	85.49%	14.47%	0.04%	0.00%	2	0.04%	0.4	300769	437015	570734	64	93	121.4	2513	2261	2891	64	93	121.4	779218.5	179.2	4311.6	165.8	9567	2	80	2	12.1	1024	4701	4701	5	0
10995	10995 (2019-11-03)60sec.agd	60	0	0		3	60	20	21	18	652861	3093	1072	68	52	72.18%	25.02%	1.59%	1.21%	120	2.80%	24	1415629	1341685	1327678	330.4	313.1	309.8	17013	3104	2904	330.4	313.1	309.8	2359417.9	636.6	17037.9	550.6	33580	7.8	170	7.8	7.2	2866	4285	4285	5	12
10996	10996 (2019-11-03)60sec.agd	60	0	0		6	259	43.2	75	17	1223606	2571	841	254	54	69.11%	22.61%	6.83%	1.45%	308	8.28%	61.6	1822791	1786988	1308523	490	480.4	351.8	14466	8180	3394	490	480.4	351.8	2868470.9	859.3	16588.7	771.1	52969	14.2	171	14.2	7.1	3415	3720	3720	5	51.8
11004	11004 (2019-06-02)60sec.agd	60	0	0		0	0	0	0	0	0	3328	1113	45	0	74.19%	24.81%	1.00%	0.00%	45	1.00%	9	939931	1450710	1837739	209.5	323.4	409.7	3922	4940	5413	209.5	323.4	409.7	2522957.5	583.3	7493.6	562.4	28330	6.3	112	6.3	0.3	346	4486	4486	5	0
10447	10447 (2019-10-13)60sec.agd	60	0	0		0	0	0	0	0	0	2555	1569	42	0	61.33%	37.66%	1.01%	0.00%	42	1.01%	8.4	989410	1375018	1565998	237.5	330.1	375.9	3212	3293	3023	237.5	330.1	375.9	2306936.6	585.4	5187.5	553.8	28558	6.9	109	6.9	21.7	2719	4166	4166	5	0
10446	10446 (2019-10-20)60sec.agd	60	0	0		6	204	34	66	12	737169	2325	1430	243	2	58.13%	35.75%	6.08%	0.05%	245	6.13%	49	1595199	1818481	1443371	398.8	454.6	360.8	7550	2906	4773	398.8	454.6	360.8	2816887.1	781	7802.9	704.2	56656	14.2	170	14.2	7.5	1644	4000	4000	5	40.8
10884	10884 (2019-09-22)60sec.agd	60	0	0		2	22	11	11	11	55549	3063	891	121	0	75.17%	21.87%	2.97%	0.00%	121	2.97%	24.2	829193	806231	859555	203.5	197.8	210.9	3325	2747	3624	203.5	197.8	210.9	1440973.4	400.8	5074.3	353.6	41316	10.1	173	10.1	4.5	1301	4075	4075	5	4.4
10208	10208 (2019-03-24)60sec.agd	60	0	0		1	42	42	42	42	193952	2620	1762	76	13	58.60%	39.41%	1.70%	0.29%	89	1.99%	17.8	1257259	1869643	1855017	281.2	418.2	414.9	6908	4236	6129	281.2	418.2	414.9	2918450.5	692.7	9674.4	652.8	34792	7.8	119	7.8	26.6	4931	4471	4471	5	8.4
10212	10212 (2019-05-12)60sec.agd	60	0	0		0	0	0	0	0	0	3130	1660	49	0	64.68%	34.30%	1.01%	0.00%	49	1.01%	9.8	989520	1381537	1525946	204.5	285.5	315.3	4153	3010	3626	204.5	285.5	315.3	2283923.3	502.4	5513.6	472	33308	6.9	113	6.9	15.5	2905	4839	4839	5	0
10852	10852 (2019-05-05)60sec.agd	60	0	0		0	0	0	0	0	0	2243	1753	60	0	55.30%	43.22%	1.48%	0.00%	60	1.48%	12	1267409	1341173	1692537	312.5	330.7	417.3	3144	2584	4359	312.5	330.7	417.3	2503947.3	640	5667.9	617.3	26864	6.6	100	6.6	5	1582	4056	4056	5	0
10445	10445 (2019-10-13)60sec.agd	60	0	0		3	73	24.3	35	11	176030	2210	1651	98	0	55.82%	41.70%	2.48%	0.00%	98	2.48%	19.6	988846	2084181	1042168	249.8	526.4	263.2	5076	6233	5517	249.8	526.4	263.2	2531351.6	663.2	9749.5	639.4	32944	8.3	117	8.3	1.3	606	3959	3959	5	14.6
10211	10211 (2019-05-12)60sec.agd	60	0	0		3	60	20	40	10	186047	2029	1543	120	0	54.96%	41.79%	3.25%	0.00%	120	3.25%	24	1044312	1526492	1523023	282.9	413.5	412.5	4066	3302	4023	282.9	413.5	412.5	2395905.8	685.7	5584.7	648.9	33324	9	124	9	9.3	2174	3692	3692	5	12
10789	10789 (2019-08-11)60sec.agd	60	0	0		0	0	0	0	0	0	3616	935	7	0	79.33%	20.51%	0.15%	0.00%	7	0.15%	1.4	431235	708902	855778	94.6	155.5	187.8	3499	4218	3227	94.6	155.5	187.8	1191999	277.8	6103.2	261.5	13699	3	109	3	7.4	4737	4558	4558	5	0
10790	10790 (2019-08-11)60sec.agd	60	0	0		0	0	0	0	0	0	2591	1534	23	0	62.46%	36.98%	0.55%	0.00%	23	0.55%	4.6	892536	1909842	1719402	215.2	460.4	414.5	4056	3308	3955	215.2	460.4	414.5	2720378.7	680.8	5038.3	655.8	27806	6.7	129	6.7	64.3	3840	4148	4148	5	0
10189	10189 (2019-05-05)60sec.agd	60	0	0		2	20	10	10	10	46560	1779	1988	239	0	44.41%	49.63%	5.97%	0.00%	239	5.97%	47.8	1932934	2112449	4523276	482.5	527.3	1129.1	4031	2504	3730	482.5	527.3	1129.1	5353382.1	1412.9	4830.6	1336.3	82478	20.6	137	20.6	0	0	4006	4006	5	4
10465	10465 (2019-10-20)60sec.agd	60	0	0		1	15	15	15	15	51264	2208	2663	258	0	43.05%	51.92%	5.03%	0.00%	258	5.03%	51.6	2349799	3122552	2977602	458.1	608.8	580.5	4725	4129	3403	458.1	608.8	580.5	4913043.9	1020.2	5565.2	957.9	68528	13.4	144	13.4	12.4	2463	5129	5129	5	3
10791	10791 (2019-08-04)60sec.agd	60	0	0		2	21	10.5	11	10	60578	2397	1178	89	0	65.42%	32.15%	2.43%	0.00%	89	2.43%	17.8	869009	1158575	1075160	237.2	316.2	293.4	4999	6171	7176	237.2	316.2	293.4	1803729.9	559.6	8425.2	492.3	30199	8.2	125	8.2	14.7	2207	3664	3664	5	4.2
10200	10200 (2019-03-24)60sec.agd	60	0	0		3	34	11.3	12	11	111867	2063	1800	168	0	51.18%	44.65%	4.17%	0.00%	168	4.17%	33.6	1509731	2312034	2210245	374.5	573.6	548.3	4777	4368	3896	374.5	573.6	548.3	3536943.9	951.5	5914.4	877.4	45531	11.3	142	11.3	11.2	2180	4031	4031	5	6.8
10460	10460 (2019-10-20)60sec.agd	60	0	0		0	0	0	0	0	0	3043	1090	22	0	73.24%	26.23%	0.53%	0.00%	22	0.53%	4.4	573011	1060331	1441256	137.9	255.2	346.9	3550	3716	5201	137.9	255.2	346.9	1878792.8	474.1	7311.7	452.2	19561	4.7	126	4.7	8.2	1755	4155	4155	5	0
10459	10459 (2019-10-20)60sec.agd	60	0	0		0	0	0	0	0	0	2044	1866	33	0	51.84%	47.32%	0.84%	0.00%	33	0.84%	6.6	847637	1907547	2355209	215	483.8	597.3	4296	3042	4361	215	483.8	597.3	3147099.2	840	5221	798.1	36517	9.3	122	9.3	12.2	2187	3943	3943	5	0
10821	10821 (2019-03-17)60sec.agd	60	0	0		0	0	0	0	0	0	2998	1161	73	0	70.84%	27.43%	1.72%	0.00%	73	1.72%	14.6	1099746	1334534	1636624	259.9	315.3	386.7	5823	5766	5024	259.9	315.3	386.7	2380957.9	595.2	8320.6	562.6	31223	7.4	116	7.4	3.3	3485	4232	4232	5	0
10810	10810 (2019-03-24)60sec.agd	60	0	0		5	75	15	26	10	215494	2191	1142	347	1	59.52%	31.02%	9.43%	0.03%	348	9.45%	69.6	1862148	1550306	1978862	505.9	421.2	537.6	6531	3256	4699	505.9	421.2	537.6	3128408.3	898.2	7839.3	849.9	57267	15.6	143	15.6	14.8	690	3681	3681	5	15
10236	10236 (2019-08-25)60sec.agd	60	0	0		4	41	10.3	11	10	123022	1469	2068	364	0	37.66%	53.01%	9.33%	0.00%	364	9.33%	72.8	2707327	1950695	3416117	694	500	875.7	4747	3674	5858	694	500	875.7	4775425.2	1259.9	7657.4	1224.2	48299	12.4	103	12.4	3	1607	3901	3901	5	8.2
10248	10248 (2019-06-02)60sec.agd	60	0	0		2	25	12.5	13	12	63677	3236	1540	124	0	66.04%	31.43%	2.53%	0.00%	124	2.53%	24.8	1364863	1276544	1678762	278.5	260.5	342.6	4486	4033	5096	278.5	260.5	342.6	2512102.2	551.8	6475	512.7	31056	6.3	134	6.3	4	619	4900	4900	5	5
10259	10259 (2019-06-16)60sec.agd	60	0	0		0	0	0	0	0	0	2665	1036	10	0	71.81%	27.92%	0.27%	0.00%	10	0.27%	2	469976	708674	993423	126.6	191	267.7	3215	2508	3410	126.6	191	267.7	1307664.2	375.7	5140.2	352.4	14256	3.8	128	3.8	4.1	695	3711	3711	5	0
10548	10548 (2019-05-12)60sec.agd	60	0	0		0	0	0	0	0	0	2979	696	2	0	81.02%	18.93%	0.05%	0.00%	2	0.05%	0.4	267084	835792	365357	72.6	227.3	99.4	2340	3004	2505	72.6	227.3	99.4	950456.7	272.2	4263.7	258.5	10723	2.9	117	2.9	16.5	3598	3677	3677	5	0
10263	10263 (2019-06-23)60sec.agd	60	0	0		0	0	0	0	0	0	2056	1849	179	0	50.34%	45.27%	4.38%	0.00%	179	4.38%	35.8	1519937	1756760	2743709	372.2	430.2	671.8	4612	3317	3779	372.2	430.2	671.8	3595045.7	926.4	6208.1	880.3	42993	10.5	127	10.5	6.9	1893	4084	4084	5	0
10251	10251 (2019-06-09)60sec.agd	60	0	0		0	0	0	0	0	0	3184	567	9	0	84.68%	15.08%	0.24%	0.00%	9	0.24%	1.8	258273	737526	628463	68.7	196.2	167.1	5618	4928	5965	68.7	196.2	167.1	1002803.7	298.6	9561.8	266.7	6361	1.7	88	1.7	7.4	1004	3760	3760	5	0
10224	10224 (2019-06-09)60sec.agd	60	0	0		0	0	0	0	0	0	2177	1768	15	0	54.97%	44.65%	0.38%	0.00%	15	0.38%	3	962513	1467292	1729442	243.1	370.5	436.7	2745	3065	3827	243.1	370.5	436.7	2463807.4	651.6	5386.5	622.2	36876	9.3	105	9.3	25.6	1165	3960	3960	5	0
10291	10291 (2019-07-14)60sec.agd	60	0	0		0	0	0	0	0	0	3021	1894	44	0	60.92%	38.19%	0.89%	0.00%	44	0.89%	8.8	1003983	2454914	1654943	202.5	495	333.7	4495	3603	4517	202.5	495	333.7	3126247.1	681.8	7139.3	630.4	31006	6.3	127	6.3	4	1289	4959	4959	5	0
10849	10849 (2019-03-10)60sec.agd	60	0	0		0	0	0	0	0	0	1628	1956	16	0	45.22%	54.33%	0.44%	0.00%	16	0.44%	3.2	1044167	1802103	1363637	290	500.6	378.8	3394	2566	3467	290	500.6	378.8	2489450.9	714.3	4327.9	691.5	37357	10.4	132	10.4	0.4	177	3600	3600	5	0
10294	10294 (2019-07-28)60sec.agd	60	0	0		2	39	19.5	21	18	100746	2506	1421	146	0	61.53%	34.89%	3.58%	0.00%	146	3.58%	29.2	1149004	1562176	2534880	282.1	383.5	622.4	3452	3409	4286	282.1	383.5	622.4	3191585.9	841.2	5012.7	783.6	34257	8.4	126	8.4	3.5	826	4073	4073	5	7.8
10798	10798 (2019-09-29)60sec.agd	60	0	0		1	26	26	26	26	96525	2941	684	72	0	79.55%	18.50%	1.95%	0.00%	72	1.95%	14.4	574650	592328	841477	155.4	160.2	227.6	5050	4160	7520	155.4	160.2	227.6	1178625.7	337.5	8859.5	318.8	14142	3.8	113	3.8	15.6	3844	3697	3697	5	5.2
10280	10280 (2019-08-25)60sec.agd	60	0	0		6	85	14.2	27	10	309167	2521	1919	194	0	54.40%	41.41%	4.19%	0.00%	194	4.19%	38.8	1743915	2488067	2468993	376.3	536.9	532.8	5771	3777	4585	376.3	536.9	532.8	3915053.4	908.6	6361.5	844.9	59219	12.8	151	12.8	1.3	601	4634	4634	5	17
10290	10290 (2019-08-04)60sec.agd	60	0	0		6	255	42.5	69	22	831364	2329	1540	289	0	56.01%	37.04%	6.95%	0.00%	289	6.95%	57.8	1698630	2418485	2072925	408.5	581.6	498.5	4928	5268	5540	408.5	581.6	498.5	3609907.4	935.4	8957.8	868.2	52884	12.7	162	12.7	1.5	1061	4158	4158	5	51
10289	10289 (2019-08-04)60sec.agd	60	0	0		2	53	26.5	32	21	236088	3436	692	76	3	81.67%	16.45%	1.81%	0.07%	79	1.88%	15.8	663689	743000	661753	157.8	176.6	157.3	9334	5752	5332	157.8	176.6	157.3	1196013.8	319.2	9897.5	284.3	16844	4	152	4	12.8	1886	4207	4207	5	10.6
10925	10925 (2019-06-02)60sec.agd	60	0	0		6	88	14.7	21	10	320545	2939	1408	164	0	65.15%	31.21%	3.64%	0.00%	164	3.64%	32.8	1447378	1365203	1615691	320.9	302.6	358.2	5547	3334	3474	320.9	302.6	358.2	2563033.3	600	6071	568.2	35901	8	120	8	18.6	3109	4511	4511	5	17.6
10482	10482 (2019-11-03)60sec.agd	60	0	0		3	34	11.3	12	10	78398	2726	1469	99	0	63.48%	34.21%	2.31%	0.00%	99	2.31%	19.8	1082948	1138647	1541723	252.2	265.2	359	4344	4465	5532	252.2	265.2	359	2201409.4	541.6	7743.8	512.7	29042	6.8	120	6.8	15.7	1828	4294	4294	5	6.8
10894	10894 (2019-08-04)60sec.agd	60	0	0		4	75	18.8	22	14	253057	2319	1377	161	8	60.00%	35.63%	4.17%	0.21%	169	4.37%	33.8	1358799	1797071	1420330	351.6	465	367.5	10322	4633	5296	351.6	465	367.5	2663294.2	727.5	11495.7	689.1	44837	11.6	127	11.6	14	2095	3865	3865	5	15
10782	10782 (2019-08-11)60sec.agd	60	0	0		0	0	0	0	0	0	2665	1288	75	1	66.15%	31.97%	1.86%	0.02%	76	1.89%	15.2	882583	649506	1153657	219.1	161.2	286.3	7395	3644	4310	219.1	161.2	286.3	1591142.8	433.1	8255.3	394.9	16574	4.1	105	4.1	2.6	977	4029	4029	5	0
10184	10184 (2019-06-02)60sec.agd	60	0	0		0	0	0	0	0	0	2039	2610	26	0	43.61%	55.83%	0.56%	0.00%	26	0.56%	5.2	1320942	1829575	2165427	282.6	391.4	463.2	3309	3389	5174	282.6	391.4	463.2	3127508	701.9	5432.3	669	46673	10	144	10	11.1	3385	4675	4675	5	0
10499	10499 (2019-09-29)60sec.agd	60	0	0		1	10	10	10	10	22576	1916	1343	74	0	57.49%	40.29%	2.22%	0.00%	74	2.22%	14.8	1054681	403281	744126	316.4	121	223.3	4601	2544	2918	316.4	121	223.3	1352298.4	439.5	4660.1	405.7	14770	4.4	55	4.4	2.3	1433	3333	3333	5	2
10494	10494 (2019-09-08)60sec.agd	60	0	0		2	32	16	20	12	81717	2388	1358	97	0	62.14%	35.34%	2.52%	0.00%	97	2.52%	19.4	951124	1480365	1286469	247.5	385.2	334.8	3632	3234	3367	247.5	385.2	334.8	2179706.4	607.8	4935.5	567.2	37963	9.9	125	9.9	12.3	1781	3843	3843	5	6.4
10510	10510 (2019-09-08)60sec.agd	60	0	0		10	228	22.8	64	10	1039922	2455	1698	436	58	52.83%	36.54%	9.38%	1.25%	494	10.63%	98.8	3123513	1533576	2268861	672.2	330	488.2	7981	4468	5048	672.2	330	488.2	4154024.4	954.1	9509.3	893.9	45737	9.8	116	9.8	0.8	325	4647	4647	5	45.6
10469	10469 (2019-10-27)60sec.agd	60	0	0		17	261	15.4	19	10	876485	2205	1054	360	0	60.93%	29.12%	9.95%	0.00%	360	9.95%	72	1703282	2506542	1092331	470.6	692.6	301.8	5136	4005	6090	470.6	692.6	301.8	3221352.1	974.6	7864.1	890.1	54064	14.9	120	14.9	21.6	1504	3619	3619	5	52.2
10778	10778 (2019-08-04)60sec.agd	60	0	0		4	63	15.8	22	10	171496	2949	1264	110	0	68.22%	29.24%	2.54%	0.00%	110	2.54%	22	929295	1582367	978499	215	366	226.3	3581	3638	2928	215	366	226.3	2079647.8	513	5545.5	481.1	34902	8.1	126	8.1	51.1	4537	4323	4323	5	12.6
10910	10910 (2019-05-05)60sec.agd	60	0	0		0	0	0	0	0	0	2148	1288	10	0	62.33%	37.38%	0.29%	0.00%	10	0.29%	2	673805	1241064	909898	195.5	360.1	264	2871	3110	4219	195.5	360.1	264	1679930.8	512.5	5897	487.5	20808	6	104	6	1.2	234	3446	3446	5	0
10470	10470 (2019-10-27)60sec.agd	60	0	0		4	125	31.3	42	16	484123	3081	964	165	7	73.06%	22.86%	3.91%	0.17%	172	4.08%	34.4	1081161	1507896	1096269	256.4	357.6	260	7343	6183	3780	256.4	357.6	260	2155102.1	566.5	8666.1	511.1	36416	8.6	162	8.6	1	979	4217	4217	5	25
10508	10508 (2019-09-08)60sec.agd	60	0	0		3	50	16.7	23	11	114220	2291	1543	148	0	57.53%	38.75%	3.72%	0.00%	148	3.72%	29.6	1347412	1708079	1139368	338.4	429	286.1	2933	3328	4098	338.4	429	286.1	2455852.7	668.7	5952	616.7	68073	17.1	139	17.1	2.6	542	3982	3982	5	10
10828	10828 (2019-03-10)60sec.agd	60	0	0		7	112	16	36	10	357859	4284	1640	243	3	69.43%	26.58%	3.94%	0.05%	246	3.99%	41	1880658	1574023	2208359	304.8	255.1	357.9	6046	4079	7870	304.8	255.1	357.9	3300192.8	562.2	9589.8	534.9	37065	6	125	6	2.9	1024	6170	6170	6	18.66666667
10797	10797 (2019-09-01)60sec.agd	60	0	0		9	140	15.6	25	11	350580	3211	942	171	0	74.26%	21.79%	3.95%	0.00%	171	3.95%	28.5	931678	1057838	1137406	215.5	244.6	263	3866	2426	3078	215.5	244.6	263	1811280.6	461.3	4383.9	418.9	39173	9.1	164	9.1	21.8	1782	4324	4324	6	23.33333333
10684	10684 (2019-11-03)60sec.agd	60	0	0		16	253	15.8	25	12	707788	2065	2353	452	0	42.40%	48.32%	9.28%	0.00%	452	9.28%	75.3	3196501	3260997	3203046	656.4	669.6	657.7	4149	3945	3904	656.4	669.6	657.7	5577743.6	1225.7	5622.7	1145.3	115767	23.8	133	23.8	149	4860	4870	4870	6	42.16666667
10935	10935 (2019-03-24)60sec.agd	60	0	0		2	21	10.5	11	10	61144	3331	1182	106	0	72.12%	25.59%	2.29%	0.00%	106	2.29%	17.7	1057376	989476	1158990	228.9	214.2	250.9	5345	6138	5758	228.9	214.2	250.9	1854822	430.2	9267.8	401.6	25330	5.5	116	5.5	33	3781	4619	4619	6	3.5
10924	10924 (2019-05-26)60sec.agd	60	0	0		0	0	0	0	0	0	3127	1709	25	0	64.33%	35.16%	0.51%	0.00%	25	0.51%	4.2	879893	1745322	1781680	181	359	366.5	2537	2544	2581	181	359	366.5	2644757.9	586.2	3523.6	544.1	36358	7.5	112	7.5	37.6	1559	4861	4861	6	0
10921	10921 (2019-05-26)60sec.agd	60	0	0		0	0	0	0	0	0	3159	1736	17	0	64.31%	35.34%	0.35%	0.00%	17	0.35%	2.8	950929	908028	1735215	193.6	184.9	353.3	3200	3778	3556	193.6	184.9	353.3	2177097.1	469	6088.2	443.2	20629	4.2	111	4.2	1.5	230	4912	4912	6	0
10840	10840 (2019-04-07)60sec.agd	60	0	0		4	71	17.8	38	10	264988	3467	1480	112	0	68.53%	29.25%	2.21%	0.00%	112	2.21%	18.7	1055921	2347411	1254806	208.7	464	248	5165	4617	5276	208.7	464	248	2863537.3	601.5	8513.9	566	31394	6.2	117	6.2	16.3	2071	5059	5059	6	11.83333333
10934	10934 (2019-03-24)60sec.agd	60	0	0		4	61	15.3	24	11	322187	3607	1204	190	25	71.77%	23.96%	3.78%	0.50%	215	4.28%	35.8	1564899	1592397	1181595	311.4	316.8	235.1	10880	5743	6706	311.4	316.8	235.1	2526025.3	547.8	12961.5	502.6	42535	8.5	167	8.5	0.6	650	5026	5026	6	10.16666667
10844	10844 (2019-03-10)60sec.agd	60	0	0		0	0	0	0	0	0	3644	1607	97	0	68.14%	30.05%	1.81%	0.00%	97	1.81%	16.2	1205369	1910544	1498214	225.4	357.2	280.1	3747	5370	4437	225.4	357.2	280.1	2710671.1	534.3	6852.4	506.9	44002	8.2	123	8.2	33.6	3041	5348	5348	6	0
10783	10783 (2019-08-25)60sec.agd	60	0	0		4	61	15.3	22	12	159386	3214	1982	196	0	59.61%	36.76%	3.64%	0.00%	196	3.64%	32.7	1441213	2269062	1967806	267.3	420.8	364.9	4484	3148	3586	267.3	420.8	364.9	3331365.7	674.6	4932.4	617.8	58542	10.9	148	10.9	5.9	3732	5392	5392	6	10.16666667
10776	10776 (2019-07-28)60sec.agd	60	0	0		0	0	0	0	0	0	3053	3302	100	0	47.30%	51.15%	1.55%	0.00%	100	1.55%	16.7	2207995	3317818	4495152	342.1	514	696.4	4401	5184	5146	342.1	514	696.4	6007457.8	997.4	6011.3	930.7	56293	8.7	129	8.7	33.8	3541	6455	6455	6	0
10811	10811 (2019-03-10)60sec.agd	60	0	0		4	74	18.5	30	11	393213	3849	1515	162	34	69.23%	27.25%	2.91%	0.61%	196	3.53%	32.7	1709357	1082812	1681509	307.4	194.8	302.4	10514	3557	3949	307.4	194.8	302.4	2630942	504.9	11161.3	473.2	48336	8.7	159	8.7	0.2	267	5560	5560	6	12.33333333
10931	10931 (2019-03-24)60sec.agd	60	0	0		0	0	0	0	0	0	3338	1460	72	0	68.54%	29.98%	1.48%	0.00%	72	1.48%	12	965773	1834352	683978	198.3	376.7	140.4	3516	3329	5144	198.3	376.7	140.4	2182977.5	475.2	7064.4	448.3	43845	9	132	9	31.2	2695	4870	4870	6	0
10814	10814 (2019-03-17)60sec.agd	60	0	0		0	0	0	0	0	0	2423	1635	5	0	59.64%	40.24%	0.12%	0.00%	5	0.12%	0.8	683779	1619602	1922888	168.3	398.6	473.3	3820	3846	2823	168.3	398.6	473.3	2605410.3	667.1	4944.8	641.3	22263	5.5	115	5.5	6.3	2619	4063	4063	6	0
10929	10929 (2019-03-24)60sec.agd	60	0	0		0	0	0	0	0	0	2827	2072	61	0	57.00%	41.77%	1.23%	0.00%	61	1.23%	10.2	1377009	1664304	2166457	277.6	335.5	436.8	4285	3214	3351	277.6	335.5	436.8	3059345.9	643.3	5050.1	616.8	47002	9.5	132	9.5	6.7	1752	4960	4960	6	0
10928	10928 (2019-03-24)60sec.agd	60	0	0		0	0	0	0	0	0	3253	1769	41	0	64.25%	34.94%	0.81%	0.00%	41	0.81%	6.8	1036649	1629875	1571644	204.7	321.9	310.4	3821	4668	5156	204.7	321.9	310.4	2490220.6	522.7	7935.7	491.8	27133	5.4	139	5.4	1.4	978	5063	5063	6	0
10808	10808 (2019-03-10)60sec.agd	60	0	0		16	276	17.3	38	10	1049139	3568	1258	365	17	68.51%	24.16%	7.01%	0.33%	382	7.33%	63.7	2163433	1869761	1665232	415.4	359	319.7	8790	3883	5326	415.4	359	319.7	3308994.7	678.4	9853.5	635.4	58592	11.3	158	11.3	7.8	1895	5208	5208	6	46
11033	11033 (2019-06-02)60sec.agd	60	0	0		3	50	16.7	23	11	172511	2922	2175	174	2	55.41%	41.25%	3.30%	0.04%	176	3.34%	29.3	1963310	2430747	2809189	372.3	461	532.7	7472	8667	7266	372.3	461	532.7	4201744.9	838.8	11052.4	796.8	59050	11.2	114	11.2	7.2	903	5273	5273	6	8.333333333
10824	10824 (2019-03-24)60sec.agd	60	0	0		6	178	29.7	38	11	702712	3345	1513	256	0	65.41%	29.59%	5.01%	0.00%	256	5.01%	42.7	1753067	1686010	1509464	342.8	329.7	295.2	5452	3696	4000	342.8	329.7	295.2	2862578.4	609.1	6374.8	559.8	53236	10.4	118	10.4	2.9	434	5114	5114	6	29.66666667
10804	10804 (2019-03-10)60sec.agd	60	0	0		1	11	11	11	11	26319	5207	1821	195	0	72.09%	25.21%	2.70%	0.00%	195	2.70%	32.5	1708419	1608582	2265427	236.5	222.7	313.6	4150	3027	4459	236.5	222.7	313.6	3261654.6	482.5	5246.7	451.6	46399	6.4	120	6.4	1.1	574	7223	7223	6	1.833333333
10806	10806 (2019-03-10)60sec.agd	60	0	0		0	0	0	0	0	0	3413	1256	42	0	72.45%	26.66%	0.89%	0.00%	42	0.89%	7	822462	719906	1112310	174.6	152.8	236.1	2990	2692	3306	174.6	152.8	236.1	1559468.5	356.9	4758.7	331	28397	6	128	6	1.6	1147	4711	4711	6	0
10677	10677 (2019-09-29)60sec.agd	60	0	0		0	0	0	0	0	0	2714	2409	27	0	52.70%	46.78%	0.52%	0.00%	27	0.52%	4.5	1145847	2152269	2569873	222.5	417.9	499	3455	3194	3510	222.5	417.9	499	3542523.7	720.2	4774.6	687.9	39677	7.7	116	7.7	0.3	632	5150	5150	6	0
11034	11034 (2019-06-02)60sec.agd	60	0	0		1	11	11	11	11	33901	3332	2421	125	0	56.69%	41.19%	2.13%	0.00%	125	2.13%	20.8	1761368	2043727	2601453	299.7	347.7	442.6	4072	4177	4894	299.7	347.7	442.6	3747905.4	695.7	7104.4	637.6	40343	6.9	122	6.9	12.1	1336	5878	5878	6	1.833333333
10712	10712 (2019-06-30)60sec.agd	60	0	0		9	240	26.7	59	11	862879	2529	1430	297	0	59.42%	33.60%	6.98%	0.00%	297	6.98%	49.5	1669485	2504194	1481285	392.3	588.4	348	4931	6755	6416	392.3	588.4	348	3354455.7	847.1	10540.9	788.2	60885	14.3	139	14.3	14.8	1084	4256	4256	6	40
10888	10888 (2019-08-25)60sec.agd	60	0	0		7	156	22.3	46	14	686192	3864	958	289	8	75.48%	18.71%	5.65%	0.16%	297	5.80%	49.5	1678550	1163532	1243455	327.9	227.3	242.9	6343	2997	2792	327.9	227.3	242.9	2391133	500	6922.3	467.1	49286	9.6	152	9.6	122.8	6000	5119	5119	6	26
10714	10714 (2019-06-30)60sec.agd	60	0	0		0	0	0	0	0	0	3650	1592	15	0	69.43%	30.28%	0.29%	0.00%	15	0.29%	2.5	628464	1621036	1660227	119.5	308.4	315.8	3485	4943	3790	119.5	308.4	315.8	2403971.4	480.9	6341.8	457.3	25456	4.8	116	4.8	6.5	1301	5257	5257	6	0
10711	10711 (2019-06-30)60sec.agd	60	0	0		3	43	14.3	17	12	110223	2332	2782	210	0	43.80%	52.25%	3.94%	0.00%	210	3.94%	35	2448172	2564547	2420286	459.8	481.7	454.6	4955	4450	4875	459.8	481.7	454.6	4292811.6	844.3	7815.6	806.3	55109	10.4	144	10.4	7.2	698	5324	5324	6	7.166666667
10881	10881(2019-07-28)60sec.agd	60	0	0		4	54	13.5	16	11	154673	3074	1855	112	0	60.98%	36.80%	2.22%	0.00%	112	2.22%	18.7	1245959	1748225	2068020	247.2	346.8	410.2	4911	3301	4059	247.2	346.8	410.2	2980840.7	626.5	5985	591.3	47359	9.4	124	9.4	14.4	1918	5041	5041	6	9
10882	10882 (2019-09-22)60sec.agd	60	0	0		3	53	17.7	29	11	220554	3544	1824	132	7	64.35%	33.12%	2.40%	0.13%	139	2.52%	23.2	1498863	1808719	2120146	272.2	328.4	385	6710	5037	6641	272.2	328.4	385	3164344.1	606.2	9709.1	574.6	42656	7.7	155	7.7	47.5	4762	5507	5507	6	8.833333333
10900	10900 (2019-06-23)60sec.agd	60	0	0		2	35	17.5	18	17	114627	2861	1674	166	0	60.86%	35.61%	3.53%	0.00%	166	3.53%	27.7	1519995	1639560	1761773	323.3	348.8	374.8	4563	3404	3859	323.3	348.8	374.8	2846469	634.9	5524.9	605.5	54957	11.7	125	11.7	9.4	3587	4701	4701	6	5.833333333
10962	10962 (2019-08-25)60sec.agd	60	0	0		3	54	18	21	16	122273	3201	2840	169	0	51.55%	45.73%	2.72%	0.00%	169	2.72%	28.2	2377537	3376656	3727178	382.9	543.7	600.2	3216	3610	5341	382.9	543.7	600.2	5562943.8	932.7	6646.7	895.8	64398	10.4	99	10.4	13.9	2960	6210	6210	6	9
10966	10966 (2019-08-25)60sec.agd	60	0	0		0	0	0	0	0	0	4083	797	8	0	83.53%	16.31%	0.16%	0.00%	8	0.16%	1.3	354222	790196	814655	72.5	161.7	166.7	3776	3130	3298	72.5	161.7	166.7	1188926.3	269.7	5210	243.2	13092	2.7	102	2.7	0.9	1036	4888	4888	6	0
10893	10893 (2019-06-30)60sec.agd	60	0	0		3	100	33.3	45	14	352406	2865	2365	214	0	52.63%	43.44%	3.93%	0.00%	214	3.93%	35.7	2052931	2447046	2728014	377.1	449.5	501.1	5676	3158	3844	377.1	449.5	501.1	4200550	824.4	6336.9	771.6	72199	13.3	139	13.3	20.2	2767	5444	5444	6	16.66666667
10722	10722 (2019-08-18)60sec.agd	60	0	0		0	0	0	0	0	0	4452	1062	41	0	80.14%	19.12%	0.74%	0.00%	41	0.74%	6.8	611131	1286516	1163220	110	231.6	209.4	5332	38484	32161	110	231.6	209.4	1838935.9	353	50435.9	331	22426	4	121	4	15.8	4489	5555	5555	6	0
10961	10961 (2019-08-25)60sec.agd	60	0	0		3	85	28.3	42	14	258641	2997	1494	214	0	63.70%	31.75%	4.55%	0.00%	214	4.55%	35.7	1400755	1967193	2297743	297.7	418.1	488.4	3949	3489	3716	297.7	418.1	488.4	3333404.5	750.9	5200	708.5	65621	13.9	149	13.9	19.6	2274	4705	4705	6	14.16666667
10716	10716 (2019-08-18)60sec.agd	60	0	0		0	0	0	0	0	0	3378	1160	52	0	73.59%	25.27%	1.13%	0.00%	52	1.13%	8.7	708850	897206	1512246	154.4	195.5	329.5	4690	3970	5842	154.4	195.5	329.5	1895873.1	437.7	8418.2	413	22737	5	114	5	0.5	140	4590	4590	6	0
10980	10980 (2019-07-28)60sec.agd	60	0	0		0	0	0	0	0	0	3053	3302	100	0	47.30%	51.15%	1.55%	0.00%	100	1.55%	16.7	2207995	3317818	4495152	342.1	514	696.4	4401	5184	5146	342.1	514	696.4	6007457.8	997.4	6011.3	930.7	56293	8.7	129	8.7	33.8	3541	6455	6455	6	0
11006	11006 (2019-05-19)60sec.agd	60	0	0		8	118	14.8	23	10	506669	2249	3041	259	20	40.38%	54.61%	4.65%	0.36%	279	5.01%	46.5	2639354	2722528	3936955	473.9	488.9	706.9	6647	4887	5669	473.9	488.9	706.9	5466073.8	1040.2	7667.3	981.5	71686	12.9	180	12.9	0.8	317	5569	5569	6	19.66666667
10728	10728 (2019-09-22)60sec.agd	60	0	0		10	218	21.8	38	11	865680	3021	1402	293	0	64.06%	29.73%	6.21%	0.00%	293	6.21%	48.8	1714803	1864893	2128756	363.6	395.4	451.4	5372	3469	4485	363.6	395.4	451.4	3309075	761.4	6995	701.7	53724	11.4	139	11.4	23.1	3703	4716	4716	6	36.33333333
11002	11002 (2019-05-12)60sec.agd	60	0	0		3	57	19	32	10	336776	3673	1893	76	25	64.81%	33.40%	1.34%	0.44%	101	1.78%	16.8	1424068	1635239	2140276	251.3	288.6	377.7	14928	10586	10622	251.3	288.6	377.7	3046761.8	569.8	19527.9	537.6	34469	6.1	157	6.1	1.4	796	5667	5667	6	9.5
10796	10796 (2019-09-01)60sec.agd	60	0	0		0	0	0	0	0	0	2137	2199	95	0	48.23%	49.63%	2.14%	0.00%	95	2.14%	15.8	1783668	1105005	2000355	402.5	249.4	451.4	3874	2727	6360	402.5	249.4	451.4	2898952.9	691.7	6752	654.2	35788	8.1	97	8.1	22	1937	4431	4431	6	0
10941	10941 (2019-03-31)60sec.agd	60	0	0		5	220	44	57	32	833482	2923	1439	258	0	63.27%	31.15%	5.58%	0.00%	258	5.58%	43	1712590	2091868	1741952	370.7	452.8	377	5065	4067	5377	370.7	452.8	377	3216095.9	736.1	6843.3	696.1	50914	11	124	11	0.1	147	4620	4620	6	36.66666667
10920	10920 (2019-05-12)60sec.agd	60	0	0		4	107	26.8	39	11	572239	3508	1865	184	40	62.68%	33.32%	3.29%	0.71%	224	4.00%	37.3	2023778	2015138	2277954	361.6	360	407	7710	3895	4330	361.6	360	407	3653153.8	699.2	8133.7	652.7	63950	11.4	175	11.4	32.5	4599	5597	5597	6	17.83333333
11014	11014 (2019-06-09)60sec.agd	60	0	0		7	233	33.3	69	10	955560	3369	1571	477	3	62.16%	28.99%	8.80%	0.06%	480	8.86%	80	2616136	2355714	1843776	482.7	434.6	340.2	7075	3961	3761	482.7	434.6	340.2	3974049.1	778.7	7602.4	733.2	81916	15.1	130	15.1	4.6	1659	5420	5420	6	38.83333333
10958	10958 (2019-07-21)60sec.agd	60	0	0		3	52	17.3	23	10	154895	2520	1367	100	0	63.21%	34.29%	2.51%	0.00%	100	2.51%	16.7	1057817	1476679	1930760	265.3	370.4	484.3	4845	3889	4536	265.3	370.4	484.3	2650922.8	700.9	6851.3	664.9	32104	8.1	122	8.1	12.6	4280	3987	3987	6	8.666666667
10708	10708 (2019-06-30)60sec.agd	60	0	0		13	203	15.6	28	10	634600	4192	1104	349	0	74.26%	19.56%	6.18%	0.00%	349	6.18%	58.2	1660757	1665311	1678754	294.2	295	297.4	5329	3844	5790	294.2	295	297.4	2889565.6	564.3	7715.7	511.9	66834	11.8	170	11.8	2.2	618	5645	5645	6	33.83333333
10907	10907 (2019-05-05)60sec.agd	60	0	0		3	34	11.3	12	10	101440	3611	1662	332	0	64.42%	29.65%	5.92%	0.00%	332	5.92%	55.3	2118203	1314447	1779610	377.9	234.5	317.5	5342	3076	4043	377.9	234.5	317.5	3062934.3	571.1	6340.8	546.5	30485	5.4	121	5.4	0.1	210	5605	5605	6	5.666666667
10707	10707 (2019-06-30)60sec.agd	60	0	0		0	0	0	0	0	0	2142	2391	26	0	46.98%	52.45%	0.57%	0.00%	26	0.57%	4.3	1261047	1876609	2410798	276.6	411.6	528.8	3080	2689	2848	276.6	411.6	528.8	3305124.5	757.7	4019.2	725	52944	11.6	108	11.6	1.6	734	4559	4559	6	0
11000	11000 (2019-05-12)60sec.agd	60	0	0		2	27	13.5	16	11	88860	2910	2046	49	2	58.12%	40.86%	0.98%	0.04%	51	1.02%	8.5	1148849	2278971	2196896	229.4	455.2	438.8	7054	8409	5519	229.4	455.2	438.8	3367479	700.4	10829.9	672.6	39188	7.8	130	7.8	2.9	1830	5007	5007	6	4.5
10864	10864 (2019-03-24)60sec.agd	60	0	0		3	101	33.7	37	31	311307	2672	1973	146	0	55.77%	41.18%	3.05%	0.00%	146	3.05%	24.3	1523971	2120183	2152867	318.1	442.5	449.4	4529	3534	4050	318.1	442.5	449.4	3384154.2	760.2	5323.4	706.4	43219	9	119	9	1.5	493	4791	4791	6	16.83333333
10994	10994 (2019-11-03)60sec.agd	60	0	0		1	10	10	10	10	33772	3429	1854	130	4	63.30%	34.23%	2.40%	0.07%	134	2.47%	22.3	1395237	1495257	2128960	257.6	276	393	6254	2746	3070	257.6	276	393	2952109.5	582.6	7064.7	545	33616	6.2	120	6.2	2.9	1464	5417	5417	6	1.666666667
10206	10206 (2019-03-24)60sec.agd	60	0	0		0	0	0	0	0	0	2117	3612	44	0	36.67%	62.57%	0.76%	0.00%	44	0.76%	7.3	2407400	3353424	2745080	417	580.9	475.5	5032	6126	5851	417	580.9	475.5	4957468.3	895.8	9853.1	858.7	65718	11.4	116	11.4	1.5	417	5773	5773	6	0
10204	10204 (2019-03-24)60sec.agd	60	0	0		3	53	17.7	22	10	197316	2560	1899	139	4	55.63%	41.26%	3.02%	0.09%	143	3.11%	23.8	1732156	1887646	1910646	376.4	410.2	415.2	7163	6448	7308	376.4	410.2	415.2	3195956.8	743.7	8488.8	694.5	40801	8.9	136	8.9	6.7	1959	4602	4602	6	8.833333333
10203	10203 (2019-03-24)60sec.agd	60	0	0		2	27	13.5	17	10	68673	3677	1742	98	0	66.65%	31.58%	1.78%	0.00%	98	1.78%	16.3	1194081	1883904	2286937	216.4	341.5	414.5	5218	3668	6436	216.4	341.5	414.5	3194527.3	616.4	9061.1	579	46000	8.3	123	8.3	9.6	1604	5517	5517	6	4.5
10207	10207 (2019-03-24)60sec.agd	60	0	0		2	29	14.5	16	13	90116	2793	1724	64	0	60.97%	37.63%	1.40%	0.00%	64	1.40%	10.7	1007653	1848535	1952211	220	403.5	426.2	4465	5797	4333	220	403.5	426.2	2871162.5	665.5	7493.2	626.8	31957	7	126	7	0.9	411	4581	4581	6	4.833333333
10220	10220 (2019-05-12)60sec.agd	60	0	0		0	0	0	0	0	0	3777	2456	27	0	60.34%	39.23%	0.43%	0.00%	27	0.43%	4.5	1417477	2683920	3098856	226.4	428.7	495	4056	3762	4441	226.4	428.7	495	4337692.5	722.4	6005.6	692.9	46277	7.4	110	7.4	9.8	1550	6260	6260	6	0
10217	10217 (2019-05-12)60sec.agd	60	0	0		1	18	18	18	18	57725	3228	1906	110	0	61.56%	36.35%	2.10%	0.00%	110	2.10%	18.3	1336522	2112079	3317185	254.9	402.8	632.6	4625	2991	4153	254.9	402.8	632.6	4153418.5	835.1	5939.5	792	33246	6.3	127	6.3	4	1670	5244	5244	6	3
10209	10209 (2019-05-05)60sec.agd	60	0	0		0	0	0	0	0	0	3433	1939	28	0	63.57%	35.91%	0.52%	0.00%	28	0.52%	4.7	998411	1523613	2131113	184.9	282.2	394.7	3934	3497	5018	184.9	282.2	394.7	2803544.8	548.8	7272.3	519.2	29380	5.4	123	5.4	0.5	165	5400	5400	6	0
10202	10202 (2019-03-24)60sec.agd	60	0	0		0	0	0	0	0	0	3078	1354	12	0	69.26%	30.47%	0.27%	0.00%	12	0.27%	2	617908	1321564	881208	139	297.4	198.3	3199	4602	4000	139	297.4	198.3	1704367.7	406.2	6028.7	383.5	19692	4.4	126	4.4	10.5	4789	4444	4444	6	0
10171	10171 (2019-09-15)60sec.agd	60	0	0		6	120	20	34	12	344538	3118	2260	204	0	55.86%	40.49%	3.65%	0.00%	204	3.65%	34	1808669	2029467	2662728	324	363.6	477	4491	3005	6571	324	363.6	477	3805277.9	731.8	7197.9	681.7	56021	10	125	10	66.7	4954	5582	5582	6	20
10167	10167 (2019-04-28)60sec.agd	60	0	0		16	240	15	24	10	638435	2872	2316	413	0	51.28%	41.35%	7.37%	0.00%	413	7.37%	68.8	2539267	2146862	2908009	453.4	383.3	519.2	4769	2670	4035	453.4	383.3	519.2	4417398.5	843.4	5553.8	788.7	75131	13.4	135	13.4	23.3	5000	5601	5601	6	40
10166	10166 (2019-04-28)10sec.agd	10	0	0		0	0	0	0	0	0	4001.166667	682.8333333	23	0	85.00%	14.51%	0.49%	0.00%	23	0.49%	3.8	436508	781450	1030143	15.5	27.7	36.5	963	1409	1043	92.7	166	218.9	1364697	53	1949.8	289.9	15861	0.6	21	3.4	0	57	28242	4707	6	0
10175	10175 (2019-09-01)60sec.agd	60	0	0		2	23	11.5	12	11	50651	3433	1329	43	0	71.45%	27.66%	0.89%	0.00%	43	0.89%	7.2	776894	1273300	1133333	161.7	265	235.9	3801	3624	3363	161.7	265	235.9	1873312.8	422.8	6236.2	389.9	28584	5.9	125	5.9	54.5	4072	4805	4805	6	3.833333333
10190	10190 (2019-05-05)60sec.agd	60	0	0		0	0	0	0	0	0	2670	2598	88	0	49.85%	48.51%	1.64%	0.00%	88	1.64%	14.7	2018860	1537975	3720916	376.9	287.1	694.7	3373	3829	4774	376.9	287.1	694.7	4504040.3	879.1	6755.6	840.9	64681	12.1	134	12.1	1.2	933	5356	5356	6	0
10182	10182 (2019-05-05)60sec.agd	60	0	0		2	39	19.5	24	15	98684	3528	1315	62	0	71.93%	26.81%	1.26%	0.00%	62	1.26%	10.3	781427	1478023	1257634	159.3	301.3	256.4	3133	3148	5227	159.3	301.3	256.4	2092085.9	449.9	6754.9	426.5	30623	6.2	126	6.2	3.8	2052	4905	4905	6	6.5
10181	10181 (2019-05-05)60sec.agd	60	0	0		9	109	12.1	19	10	294434	1774	2498	411	0	37.88%	53.34%	8.78%	0.00%	411	8.78%	68.5	2966448	2715686	4542948	633.5	579.9	970.1	5315	3050	4179	633.5	579.9	970.1	6067383.4	1356.1	6356.1	1295.6	75994	16.2	119	16.2	1.2	226	4683	4683	6	18.16666667
10285	10285 (2019-07-14)60sec.agd	60	0	0		5	91	18.2	48	10	239013	3812	1565	188	0	68.50%	28.12%	3.38%	0.00%	188	3.38%	31.3	1462861	2163020	1735741	262.9	388.7	311.9	4675	5050	4391	262.9	388.7	311.9	3135508.7	595	7197.9	563.4	52849	9.5	152	9.5	1.6	393	5565	5565	6	15.16666667
10283	10283 (2019-07-07)60sec.agd	60	0	0		0	0	0	0	0	0	3441	1840	40	0	64.67%	34.58%	0.75%	0.00%	40	0.75%	6.7	1289653	1736853	1803916	242.4	326.4	339	3913	3593	3386	242.4	326.4	339	2816731.5	557.7	4913	529.4	27694	5.2	94	5.2	31.7	3516	5321	5321	6	0
10272	10272 (2019-03-31)60sec.agd	60	0	0		7	79	11.3	12	10	248820	2867	2535	336	1	49.96%	44.17%	5.85%	0.02%	337	5.87%	56.2	2785039	3461549	3085021	485.3	603.2	537.6	7703	6063	7897	485.3	603.2	537.6	5408892.5	987.3	11184.4	942.5	77180	13.4	133	13.4	1.2	360	5739	5739	6	13.16666667
10287	10287 (2019-07-14)60sec.agd	60	0	0		0	0	0	0	0	0	3500	2357	70	0	59.05%	39.77%	1.18%	0.00%	70	1.18%	11.7	1369095	2639446	1947693	231	445.3	328.6	3700	3818	4357	231	445.3	328.6	3554518.9	627.7	5564.6	599.7	45455	7.7	127	7.7	3.2	1172	5927	5927	6	0
10450	10450 (2019-10-13)60sec.agd	60	0	0		1	17	17	17	17	68117	3266	1128	106	2	72.55%	25.06%	2.35%	0.04%	108	2.40%	18	995063	941494	1217167	221	209.1	270.4	6332	2701	4340	221	209.1	270.4	1832500.2	482.1	6797	407	13382	3	60	3	1.8	2194	4502	4502	6	2.833333333
10300	10300 (2019-07-21)60sec.agd	60	0	0		7	285	40.7	115	11	1143201	3839	1624	346	47	65.56%	27.73%	5.91%	0.80%	393	6.71%	65.5	2478609	1717026	3106051	423.3	293.2	530.4	7700	4596	5470	423.3	293.2	530.4	4328883.7	787.6	8534.6	739.2	77558	13.2	168	13.2	11.3	2617	5856	5856	6	47.5
10296	10296 (2019-07-21)60sec.agd	60	0	0		0	0	0	0	0	0	2876	1853	98	0	59.58%	38.39%	2.03%	0.00%	98	2.03%	16.3	1290434	1082902	1947324	267.3	224.3	403.4	4593	3643	4158	267.3	224.3	403.4	2574872.3	570.7	6087.9	533.4	34384	7.1	124	7.1	5.6	1185	4827	4827	6	0
10271	10271 (2019-03-31)60sec.agd	60	0	0		1	13	13	13	13	35479	3264	1522	90	0	66.94%	31.21%	1.85%	0.00%	90	1.85%	15	991332	1421477	1333502	203.3	291.5	273.5	3647	4440	3693	203.3	291.5	273.5	2186678.7	486.4	5841.2	448.5	35984	7.4	134	7.4	9.8	2972	4876	4876	6	2.166666667
10227	10227 (2019-09-08)60sec.agd	60	0	0		2	75	37.5	38	37	188007	3122	1748	144	3	62.23%	34.84%	2.87%	0.06%	147	2.93%	24.5	1580217	1752917	1514428	315	349.4	301.9	9653	8714	10631	315	349.4	301.9	2804156.9	594.6	15197.3	558.9	37885	7.6	119	7.6	4.1	561	5017	5017	6	12.5
10225	10225 (2019-06-09)60sec.agd	60	0	0		2	38	19	20	18	107437	4301	2226	56	0	65.33%	33.81%	0.85%	0.00%	56	0.85%	9.3	1111761	2988896	1738892	168.9	454	264.1	3606	3147	3345	168.9	454	264.1	3632252.4	580.8	4588.5	551.8	40496	6.2	110	6.2	17.8	3687	6583	6583	6	6.333333333
10223	10223 (2019-05-12)60sec.agd	60	0	0		0	0	0	0	0	0	3956	1847	41	0	67.69%	31.61%	0.70%	0.00%	41	0.70%	6.8	1053601	1930842	1492188	180.3	330.4	255.3	3888	3491	4761	180.3	330.4	255.3	2657978.7	480.5	6968.4	454.8	29364	5	111	5	40.6	3260	5844	5844	6	0
10249	10249 (2019-06-02)60sec.agd	60	0	0		0	0	0	0	0	0	3935	1227	0	0	76.23%	23.77%	0.00%	0.00%	0	0.00%	0	502099	663490	1375586	97.3	128.5	266.5	1912	2262	2828	97.3	128.5	266.5	1607656.4	332.6	3831.1	311.4	14815	2.9	106	2.9	6.2	676	5162	5162	6	0
10267	10267 (2019-06-16)60sec.agd	60	0	0		1	10	10	10	10	22095	4439	910	22	0	82.65%	16.94%	0.41%	0.00%	22	0.41%	3.7	430389	860465	1268279	80.1	160.2	236.1	2657	2332	2322	80.1	160.2	236.1	1591906.5	316.2	3234.4	296.4	17834	3.3	121	3.3	2.1	481	5371	5371	6	1.666666667
10265	10265 (2019-06-16)60sec.agd	60	0	0		1	10	10	10	10	23331	4490	679	21	0	86.51%	13.08%	0.40%	0.00%	21	0.40%	3.5	325275	745399	1423284	62.7	143.6	274.2	3023	3878	3701	62.7	143.6	274.2	1639256.2	335.7	6113.9	315.8	9833	1.9	105	1.9	0.3	142	5190	5190	6	1.666666667
10264	10264 (2019-06-16)60sec.agd	60	0	0		0	0	0	0	0	0	3034	1720	49	0	63.17%	35.81%	1.02%	0.00%	49	1.02%	8.2	1117693	689865	1415821	232.7	143.6	294.8	3797	2823	2983	232.7	143.6	294.8	1931243.2	450.5	4766	402.1	23254	4.8	117	4.8	0.7	113	4803	4803	6	0
10084	10084 (2019-03-24)60sec.agd	60	0	0		0	0	0	0	0	0	3216	2207	48	0	58.78%	40.34%	0.88%	0.00%	48	0.88%	8	1216420	2007834	3073615	222.3	367	561.8	3716	2979	3144	222.3	367	561.8	3867581.2	748.6	4925.8	706.9	31330	5.7	114	5.7	5	1191	5471	5471	6	0
10083	10083 (2019-03-24)60sec.agd	60	0	0		0	0	0	0	0	0	2943	1859	115	0	59.85%	37.81%	2.34%	0.00%	115	2.34%	19.2	1328884	2158854	1860725	270.3	439.1	378.4	4044	4407	3598	270.3	439.1	378.4	3144659.1	695.9	6752.4	639.5	40500	8.2	130	8.2	8.3	1376	4917	4917	6	0
10076	10076 (2019-03-24)60sec.agd	60	0	0		0	0	0	0	0	0	2753	1352	14	0	66.84%	32.82%	0.34%	0.00%	14	0.34%	2.3	795296	1122517	1801204	193.1	272.5	437.3	2520	2326	2771	193.1	272.5	437.3	2266467.7	587.8	3824.6	550.2	39913	9.7	128	9.7	19.4	1323	4119	4119	6	0
10094	10094 (2019-03-24)60sec.agd	60	0	0		0	0	0	0	0	0	3137	1439	7	0	68.45%	31.40%	0.15%	0.00%	7	0.15%	1.2	648027	1477717	1215249	141.4	322.4	265.2	2386	2894	2533	141.4	322.4	265.2	2020004.1	468.2	3732	440.8	27664	6	116	6	3.2	1142	4583	4583	6	0
10110	10110 (2019-04-07)60sec.agd	60	0	0		13	189	14.5	28	10	546262	2731	1979	301	0	54.50%	39.49%	6.01%	0.00%	301	6.01%	50.2	1960701	1778519	2567896	391.3	354.9	512.5	4098	2756	3355	391.3	354.9	512.5	3688030.4	786.3	4978.7	736	60160	12	131	12	0.5	196	5011	5011	6	31.5
10099	10099 (2019-03-17)60sec.agd	60	0	0		0	0	0	0	0	0	3030	2486	245	0	52.60%	43.15%	4.25%	0.00%	245	4.25%	40.8	2095345	2753708	4623083	363.7	478	802.5	5734	5128	6111	363.7	478	802.5	5774623.4	1063.9	8709.5	1002.4	66295	11.5	125	11.5	0.2	533	5761	5761	6	0
10098	10098 (2019-03-17)60sec.agd	60	0	0		10	174	17.4	41	10	416535	3945	1847	235	0	65.46%	30.65%	3.90%	0.00%	235	3.90%	39.2	1464027	2584206	2841155	242.9	428.8	471.4	4137	3969	4179	242.9	428.8	471.4	4110189.5	734.8	6539.2	682	51068	8.5	136	8.5	2.7	911	6027	6027	6	29
10074	10074 (2019-03-24)60sec.agd	60	0	0		0	0	0	0	0	0	3859	1828	14	0	67.69%	32.06%	0.25%	0.00%	14	0.25%	2.3	1023517	1067100	1127483	179.5	187.2	197.8	3203	2877	3586	179.5	187.2	197.8	1859437.4	345.1	5174.5	326.2	21088	3.7	91	3.7	0.4	175	5701	5701	6	0
10047	10047 (2019-03-03)60sec.agd	60	0	0		0	0	0	0	0	0	3193	2031	86	0	60.13%	38.25%	1.62%	0.00%	86	1.62%	14.3	1337638	1618466	2071895	251.9	304.8	390.2	5232	5232	7804	251.9	304.8	390.2	2949823.1	584.1	10204.9	555.5	39562	7.5	125	7.5	0.1	279	5310	5310	6	0
10031	10031 (2019-03-03)60sec.agd	60	0	0		5	66	13.2	20	10	180737	3324	1358	189	0	68.24%	27.88%	3.88%	0.00%	189	3.88%	31.5	1289022	1531029	1409125	264.6	314.3	289.3	5867	3862	4086	264.6	314.3	289.3	2447705.2	539.3	6467.6	502.5	48826	10	154	10	24.2	4269	4871	4871	6	11
10015	10015 (2019-03-10)60sec.agd	60	0	0		2	32	16	19	13	95950	3732	1147	78	0	75.29%	23.14%	1.57%	0.00%	78	1.57%	13	693920	1163871	1438337	140	234.8	290.2	4138	3624	4138	140	234.8	290.2	1976090.6	437.9	6058.3	398.6	23508	4.7	121	4.7	3.3	1026	4957	4957	6	5.333333333
10056	10056 (2019-03-17)60sec.agd	60	0	0		11	131	11.9	24	10	324100	3024	1721	215	0	60.97%	34.70%	4.33%	0.00%	215	4.33%	35.8	1459784	1646785	1347311	294.3	332	271.6	3565	2420	2229	294.3	332	271.6	2580332.7	560.5	4251.9	520.2	64292	13	150	13	8.1	2438	4960	4960	6	21.83333333
10070	10070 (2019-03-17)60sec.agd	60	0	0		8	124	15.5	20	12	337228	3338	1664	225	0	63.86%	31.83%	4.30%	0.00%	225	4.30%	37.5	1620317	1782033	1578190	310	340.9	301.9	5697	5865	5652	310	340.9	301.9	2879540.3	581.2	9939.8	550.9	37861	7.2	127	7.2	0.5	676	5227	5227	6	20.66666667
10069	10069 (2019-03-10)60sec.agd	60	0	0		8	106	13.3	22	10	312641	2555	1673	254	4	56.95%	37.29%	5.66%	0.09%	258	5.75%	43	1744340	1836429	2033001	388.8	409.4	453.2	8163	7300	6846	388.8	409.4	453.2	3247812.6	766.2	10448.6	724	52425	11.7	142	11.7	1.6	823	4486	4486	6	17.66666667
10061	10061 (2019-03-10)60sec.agd	60	0	0		5	91	18.2	26	11	366239	2662	1525	250	0	60.00%	34.37%	5.63%	0.00%	250	5.63%	41.7	1929043	1102123	1812785	434.8	248.4	408.6	5759	3357	5338	434.8	248.4	408.6	2867415.5	682.5	6335.9	646.3	39034	8.8	112	8.8	5.6	942	4437	4437	6	15.16666667
10141	10141 (2019-04-28)60sec.agd	60	0	0		10	154	15.4	29	10	380542	2082	1707	358	2	50.18%	41.14%	8.63%	0.05%	360	8.68%	60	2012787	2234411	2560693	485.1	538.5	617.2	6202	6814	4234	485.1	538.5	617.2	3949816.8	1053.1	10052.1	952	80788	19.5	117	19.5	103	4663	4149	4149	6	25.66666667
10135	10135 (2019-03-31)60sec.agd	60	0	0		0	0	0	0	0	0	4406	764	7	0	85.11%	14.76%	0.14%	0.00%	7	0.14%	1.2	344569	458127	1231490	66.6	88.5	237.9	3058	4181	4178	66.6	88.5	237.9	1358372.5	279.4	6534.8	262.4	10963	2.1	107	2.1	0.3	262	5177	5177	6	0
10134	10134 (2019-03-31)60sec.agd	60	0	0		5	76	15.2	16	14	240454	3370	1644	175	0	64.95%	31.68%	3.37%	0.00%	175	3.37%	29.2	1392515	1967377	2090949	268.4	379.1	403	5818	3508	5136	268.4	379.1	403	3190883.6	649.6	8125.8	614.9	38873	7.5	128	7.5	18.1	4085	5189	5189	6	12.66666667
10143	10143 (2019-04-28)60sec.agd	60	0	0		10	190	19	30	10	773516	2242	2566	213	19	44.48%	50.91%	4.23%	0.38%	232	4.60%	38.7	2594118	3378540	3147767	514.7	670.3	624.6	8388	6156	4759	514.7	670.3	624.6	5296453.3	1116.2	10708.8	1050.9	79160	15.7	135	15.7	13.2	1336	5040	5040	6	31.66666667
10161	10161 (2019-04-28)60sec.agd	60	0	0		0	0	0	0	0	0	3335	1596	74	0	66.63%	31.89%	1.48%	0.00%	74	1.48%	12.3	1118099	1501329	1239491	223.4	300	247.7	4551	3303	4405	223.4	300	247.7	2245099.6	474.9	5206.1	448.6	35222	7	121	7	1.9	892	5005	5005	6	0
10154	10154 (2019-09-01)60sec.agd	60	0	0		12	333	27.8	69	10	1044596	3695	1460	422	0	66.25%	26.18%	7.57%	0.00%	422	7.57%	70.3	2038148	1748615	3258145	365.5	313.5	584.2	4590	3284	5380	365.5	313.5	584.2	4222228.1	814.6	6788.9	757.1	84763	15.2	190	15.2	2.1	487	5577	5577	6	55.5
10152	10152 (2019-04-28)60sec.agd	60	0	0		3	30	10	10	10	75144	1206	2761	350	0	27.94%	63.96%	8.11%	0.00%	350	8.11%	58.3	3261023	2891118	4764010	755.4	669.7	1103.5	4433	2838	5621	755.4	669.7	1103.5	6456672.9	1565.5	6583.5	1495.6	76139	17.6	112	17.6	13.7	1973	4317	4317	6	5
10133	10133 (2019-04-07)60sec.agd	60	0	0		17	313	18.4	29	10	1010239	2715	2093	401	1	52.11%	40.17%	7.70%	0.02%	402	7.72%	67	2612625	2347329	3116572	501.5	450.5	598.2	6015	4514	5751	501.5	450.5	598.2	4695613.3	942.4	9232.1	901.3	56843	10.9	121	10.9	11.2	1506	5210	5210	6	52.16666667
10123	10123 (2019-05-05)60sec.agd	60	0	0		0	0	0	0	0	0	3283	1482	23	0	68.57%	30.95%	0.48%	0.00%	23	0.48%	3.8	694958	934358	1100399	145.1	195.1	229.8	3673	4661	4467	145.1	195.1	229.8	1602145.3	358.6	6769.4	334.6	18085	3.8	100	3.8	0.5	373	4788	4788	6	0
10115	10115 (2019-03-24)60sec.agd	60	0	0		7	131	18.7	34	10	366323	3268	1420	186	0	67.05%	29.13%	3.82%	0.00%	186	3.82%	31	1317248	1610187	1663357	270.3	330.4	341.3	3927	2745	2995	270.3	330.4	341.3	2663569.2	590.5	4432.4	546.5	44941	9.2	104	9.2	47.8	4229	4874	4874	6	21.83333333
10111	10111 (2019-04-07)60sec.agd	60	0	0		10	166	16.6	29	10	471328	3541	1200	231	0	71.22%	24.14%	4.65%	0.00%	231	4.65%	38.5	1318971	1243343	1217528	265.3	250.1	244.9	3821	2603	3753	265.3	250.1	244.9	2183566.1	501.8	4472.8	439.2	48584	9.8	126	9.8	14.5	2633	4972	4972	6	27.66666667
10124	10124 (2019-05-05)60sec.agd	60	0	0		0	0	0	0	0	0	3749	1178	104	0	74.52%	23.41%	2.07%	0.00%	104	2.07%	17.3	1018628	1038178	1545209	202.5	206.4	307.1	3725	2657	2705	202.5	206.4	307.1	2122047.9	445.1	4883.9	421.8	37751	7.5	120	7.5	3.8	367	5031	5031	6	0
10132	10132 (2019-03-31)60sec.agd	60	0	0		0	0	0	0	0	0	2266	2316	246	0	46.93%	47.97%	5.10%	0.00%	246	5.10%	41	2235230	1902916	3504303	463	394.1	725.8	4627	5022	6495	463	394.1	725.8	4571376.4	989.9	9242.1	946.8	50255	10.4	132	10.4	140.3	2229	4828	4828	6	0
10131	10131 (2019-03-31)60sec.agd	60	0	0		0	0	0	0	0	0	3391	1653	2	0	67.20%	32.76%	0.04%	0.00%	2	0.04%	0.3	656080	1204525	1560907	130	238.7	309.3	2522	2501	3238	130	238.7	309.3	2077920.1	435.2	4806.3	411.8	16884	3.3	84	3.3	0.2	92	5046	5046	6	0
10127	10127 (2019-05-05)60sec.agd	60	0	0		0	0	0	0	0	0	4469	2907	49	0	60.19%	39.15%	0.66%	0.00%	49	0.66%	8.2	1397771	3107716	1822903	188.3	418.5	245.5	4257	3750	3563	188.3	418.5	245.5	3864535.9	556	5473.1	520.5	45394	6.1	130	6.1	1.4	385	7425	7425	6	0
10453	10453 (2019-11-03)60sec.agd	60	0	0		0	0	0	0	0	0	3785	774	1	0	83.00%	16.97%	0.02%	0.00%	1	0.02%	0.2	306936	607813	921108	67.3	133.3	202	3705	3952	4507	67.3	133.3	202	1145463.4	272.5	7046.9	251.2	8746	1.9	91	1.9	2	973	4560	4560	6	0
10637	10637 (2019-05-26)60sec.agd	60	0	0		0	0	0	0	0	0	1974	3298	142	0	36.46%	60.92%	2.62%	0.00%	142	2.62%	23.7	2602065	4064146	5518148	480.6	750.7	1019.2	4537	3890	5016	480.6	750.7	1019.2	7330619.5	1404.5	6096.8	1354	80984	15	127	15	4.6	1267	5414	5414	6	0
10532	10532 (2019-10-06)60sec.agd	60	0	0		0	0	0	0	0	0	2715	2513	10	0	51.83%	47.98%	0.19%	0.00%	10	0.19%	1.7	1082374	2013112	2251645	206.6	384.3	429.9	3172	2728	2396	206.6	384.3	429.9	3208435.5	639	4202.2	612.5	40462	7.7	127	7.7	4.3	1023	5238	5238	6	0
10549	10549 (2019-06-02)60sec.agd	60	0	0		4	60	15	21	11	162918	2755	2418	111	0	52.14%	45.76%	2.10%	0.00%	111	2.10%	18.5	1413780	2868680	2773788	267.6	542.9	524.9	5156	3329	4671	267.6	542.9	524.9	4233438.2	848.9	7214.4	801.2	50206	9.5	126	9.5	47.8	3375	5284	5284	6	10
10573	10573 (2019-08-25)60sec.agd	60	0	0		10	127	12.7	16	10	466721	2441	1959	232	0	52.70%	42.29%	5.01%	0.00%	232	5.01%	38.7	1912559	2015076	2788817	412.9	435	602.1	5647	4576	4650	412.9	435	602.1	3936484.9	897.6	7052	849.8	53084	11.5	138	11.5	44.8	4528	4632	4632	6	21.16666667
10008	10008 (2019-03-03)60sec.agd	60	0	0		0	0	0	0	0	0	2699	2377	27	0	52.89%	46.58%	0.53%	0.00%	27	0.53%	4.5	1337153	1814798	2641661	262	355.6	517.7	4022	5787	4754	262	355.6	517.7	3472728.4	716.9	7692.7	680.5	36317	7.1	103	7.1	0	34	5103	5103	6	0
10640	10640 (2019-05-26)60sec.agd	60	0	0		1	14	14	14	14	41175	2474	2721	148	0	46.30%	50.93%	2.77%	0.00%	148	2.77%	24.7	2044775	2110666	2924754	382.7	395	547.4	5023	4214	6699	382.7	395	547.4	4146106.8	820.8	8950.2	776	40490	7.6	123	7.6	9.1	487	5343	5343	6	2.333333333
10521	10521 (2019-10-06)60sec.agd	60	0	0		0	0	0	0	0	0	3628	1230	67	0	73.66%	24.97%	1.36%	0.00%	67	1.36%	11.2	850359	1480146	1089422	172.7	300.5	221.2	5121	3660	3650	172.7	300.5	221.2	2025039	438.1	6071.4	411.2	33719	6.8	137	6.8	13.9	3529	4925	4925	6	0
10643	10643 (2019-06-02)60sec.agd	60	0	0		0	0	0	0	0	0	2711	2351	90	0	52.62%	45.63%	1.75%	0.00%	90	1.75%	15	1643199	2843768	2718333	318.9	552	527.6	5200	4569	4752	318.9	552	527.6	4263385.2	879	6184.8	827.5	49169	9.5	134	9.5	1.7	332	5152	5152	6	0
10528	10528 (2019-09-15)60sec.agd	60	0	0		1	14	14	14	14	45793	2464	2377	104	0	49.83%	48.07%	2.10%	0.00%	104	2.10%	17.3	1491880	1686610	2579868	301.7	341.1	521.7	4157	3020	5884	301.7	341.1	521.7	3424336.2	737.4	7811.7	692.5	42016	8.5	113	8.5	17.2	1751	4945	4945	6	2.333333333
10607	10607 (2019-08-18)60sec.agd	60	0	0		0	0	0	0	0	0	3924	473	29	2	88.62%	10.68%	0.65%	0.05%	31	0.70%	5.2	371468	421433	801549	83.9	95.2	181	7620	6393	7500	83.9	95.2	181	978813.1	231.8	12014	221.1	11323	2.6	114	2.6	19.1	1942	4428	4428	6	0
10530	10530 (2019-09-29)60sec.agd	60	0	0		5	112	22.4	61	10	386675	2357	2186	264	2	49.01%	45.46%	5.49%	0.04%	266	5.53%	44.3	2205878	2713223	3439178	458.7	564.2	715.2	11359	7397	6259	458.7	564.2	715.2	4904632.7	1100.2	12374.9	1019.9	58848	12.2	174	12.2	126.5	4812	4809	4809	6	18.66666667
10636	10636 (2019-05-26)60sec.agd	60	0	0		0	0	0	0	0	0	6377	1875	6	0	77.22%	22.71%	0.07%	0.00%	6	0.07%	1	886020	1327194	2046692	107.3	160.7	247.8	2579	2054	3692	107.3	160.7	247.8	2595269.4	340.5	4201.2	314.3	20956	2.5	56	2.5	0.3	173	8258	8258	6	0
10623	10623 (2019-05-19)60sec.agd	60	0	0		2	22	11	12	10	52694	2630	2344	98	0	51.85%	46.21%	1.93%	0.00%	98	1.93%	16.3	1800138	2845250	2395234	354.9	561	472.2	3704	3661	4278	354.9	561	472.2	4131959.6	850.2	5467.2	814.7	50584	10	123	10	0.1	508	5072	5072	6	3.666666667
10625	10625 (2019-05-19)60sec.agd	60	0	0		1	12	12	12	12	27959	2688	2034	136	2	55.31%	41.85%	2.80%	0.04%	138	2.84%	23	1567368	1418724	2137593	322.5	291.9	439.8	9186	4519	6755	322.5	291.9	439.8	3006447.1	672.3	9623.6	618.6	34551	7.1	115	7.1	4	1715	4860	4860	6	2
10604	10604 (2019-11-03)60sec.agd	60	0	0		1	10	10	10	10	28287	2140	1915	117	0	51.29%	45.90%	2.80%	0.00%	117	2.80%	19.5	1493285	2107933	2112573	357.9	505.3	506.4	5549	3545	3606	357.9	505.3	506.4	3337101.5	850.7	6470.5	799.9	39604	9.5	133	9.5	1	291	4172	4172	6	1.666666667
10606	10606 (2019-08-18)60sec.agd	60	0	0		2	22	11	11	11	59242	3113	1958	180	0	59.28%	37.29%	3.43%	0.00%	180	3.43%	30	1849341	1803138	1682180	352.2	343.4	320.4	3666	2783	3365	352.2	343.4	320.4	3082385.2	618.8	4943.5	587	37494	7.1	113	7.1	1	547	5251	5251	6	3.666666667
10614	10614 (2019-05-19)60sec.agd	60	0	0		2	78	39	52	26	412353	2718	1633	85	34	60.81%	36.53%	1.90%	0.76%	119	2.66%	19.8	1331461	1341514	2068182	297.9	300.1	462.7	7754	5193	5663	297.9	300.1	462.7	2801753.9	681.4	9877.1	626.8	33522	7.5	147	7.5	5.4	3210	4470	4470	6	13
10603	10603 (2019-10-06)60sec.agd	60	0	0		0	0	0	0	0	0	2226	2245	142	0	48.25%	48.67%	3.08%	0.00%	142	3.08%	23.7	1827596	1925083	2355800	396.2	417.3	510.7	4745	2933	3458	396.2	417.3	510.7	3549062.6	816.6	5597.4	769.4	71841	15.6	147	15.6	19.2	4161	4613	4613	6	0
10589	10589 (2019-06-02)60sec.agd	60	0	0		0	0	0	0	0	0	2640	2063	40	0	55.66%	43.50%	0.84%	0.00%	40	0.84%	6.7	1270318	1379743	2337186	267.8	290.9	492.8	3024	2630	5247	267.8	290.9	492.8	2996637.6	663.7	6049.1	631.8	38304	8.1	113	8.1	1	741	4743	4743	6	0
10633	10633 (2019-05-26)60sec.agd	60	0	0		1	11	11	11	11	28715	3073	1810	44	0	62.37%	36.74%	0.89%	0.00%	44	0.89%	7.3	961440	1481774	1873518	195.1	300.7	380.3	2901	2996	3253	195.1	300.7	380.3	2574896.3	555.2	4867.2	522.6	32299	6.6	111	6.6	4.8	1900	4927	4927	6	1.833333333
10591	10591 (2019-06-02)60sec.agd	60	0	0		0	0	0	0	0	0	2486	2822	7	0	46.77%	53.10%	0.13%	0.00%	7	0.13%	1.2	1656844	3182825	3972029	311.7	598.8	747.3	2319	3341	4138	311.7	598.8	747.3	5352805	1038.9	4587.4	1007.1	48585	9.1	105	9.1	3	828	5315	5315	6	0
10631	10631 (2019-05-26)60sec.agd	60	0	0		0	0	0	0	0	0	2802	1625	58	0	62.47%	36.23%	1.29%	0.00%	58	1.29%	9.7	1085950	1192345	1195997	242.1	265.9	266.7	3349	2339	3771	242.1	265.9	266.7	2007830.4	474.6	5501.5	447.7	30227	6.7	107	6.7	10.1	1060	4485	4485	6	0
10632	10632 (2019-05-26)60sec.agd	60	0	0		0	0	0	0	0	0	3652	1418	34	1	71.54%	27.78%	0.67%	0.02%	35	0.69%	5.8	781144	989212	1580710	153	193.8	309.6	7050	3346	8851	153	193.8	309.6	2021724.6	421.2	10443.3	396	20940	4.1	115	4.1	0.2	177	5105	5105	6	0
10648	10648 (2019-06-23)60sec.agd	60	0	0		5	73	14.6	22	10	225546	3086	2361	324	0	53.47%	40.91%	5.61%	0.00%	324	5.61%	54	2467135	3489869	3078777	427.5	604.7	533.5	4690	4776	3744	427.5	604.7	533.5	5267334.1	977	6383.5	912.7	63652	11	148	11	18.2	1261	5771	5771	6	12.16666667
10657	10657 (2019-11-03)60sec.agd	60	0	0		5	71	14.2	29	10	186454	5873	1779	140	0	75.37%	22.83%	1.80%	0.00%	140	1.80%	23.3	1176742	1930654	1673593	151	247.8	214.8	3910	3656	3107	151	247.8	214.8	2813016.2	388.8	5319.8	361	44898	5.8	123	5.8	1	483	7792	7792	6	11.83333333
10488	10488 (2019-09-22)60sec.agd	60	0	0		0	0	0	0	0	0	4978	690	1	0	87.81%	12.17%	0.02%	0.00%	1	0.02%	0.2	234640	841409	665550	41.4	148.4	117.4	2063	1645	2091	41.4	148.4	117.4	1098172	210.1	2854.5	193.7	6990	1.2	61	1.2	3.6	1403	5669	5669	6	0
10461	10461 (2019-10-20)60sec.agd	60	0	0		21	272	13	24	10	838593	1959	1616	450	17	48.47%	39.98%	11.13%	0.42%	467	11.55%	77.8	2545393	2550843	2914220	629.7	631.1	721	12316	8408	6229	629.7	631.1	721	4634490.7	1205.4	13937.1	1146.6	74496	18.4	136	18.4	12.8	2178	4042	4042	6	45.33333333
10475	10475 (2019-10-27)60sec.agd	60	0	0		2	30	15	17	13	104070	1863	2519	276	2	39.98%	54.06%	5.92%	0.04%	278	5.97%	46.3	2727960	2742069	4162025	585.4	588.4	893.1	6622	4078	4704	585.4	588.4	893.1	5681827.2	1277.5	7515.9	1219.3	53943	11.6	119	11.6	226.9	5000	4660	4660	6	5
10674	10674 (2019-09-29)60sec.agd	60	0	0		1	11	11	11	11	27544	3231	1893	106	0	61.78%	36.20%	2.03%	0.00%	106	2.03%	17.7	1423656	1061224	2048223	272.2	202.9	391.6	3998	4910	5124	272.2	202.9	391.6	2710758.2	549.8	8081	518.3	36003	6.9	127	6.9	5.5	567	5230	5230	6	1.833333333
10516	10516 (2019-10-06)60sec.agd	60	0	0		4	55	13.8	15	12	146649	2871	2185	122	0	55.45%	42.20%	2.36%	0.00%	122	2.36%	20.3	1504913	2151304	2393261	290.6	415.5	462.2	3469	3217	3288	290.6	415.5	462.2	3552544.2	729.6	4697.5	686.1	45024	8.7	127	8.7	66.1	4437	5178	5178	6	9.166666667
10672	10672 (2019-10-20)60sec.agd	60	0	0		0	0	0	0	0	0	5680	1692	12	0	76.92%	22.91%	0.16%	0.00%	12	0.16%	2	765162	1116554	1606898	103.6	151.2	217.6	2999	4127	3117	103.6	151.2	217.6	2101020.4	312	5622.7	284.5	18185	2.5	114	2.5	2.9	2316	7384	7384	6	0
10662	10662 (2019-06-30)60sec.agd	60	0	0		0	0	0	0	0	0	5431	1723	5	0	75.86%	24.07%	0.07%	0.00%	5	0.07%	0.8	738027	938638	1156313	103.1	131.1	161.5	4503	3948	4755	103.1	131.1	161.5	1662162.7	255.5	7646.8	232.2	17723	2.5	106	2.5	2.7	1195	7159	7159	6	0
10476	10476 (2019-10-27)60sec.agd	60	0	0		5	82	16.4	27	10	211788	2148	2690	125	0	43.28%	54.20%	2.52%	0.00%	125	2.52%	20.8	1777291	2919055	2376128	358.1	588.2	478.8	3672	3111	3710	358.1	588.2	478.8	4162406.7	878.8	4832.7	838.7	63425	12.8	123	12.8	23.6	3006	4963	4963	6	13.66666667
10651	10651 (2019-08-11)60sec.agd	60	0	0		4	107	26.8	39	12	320872	2894	2502	182	1	51.87%	44.85%	3.26%	0.02%	183	3.28%	30.5	1965616	2222190	2277034	352.3	398.3	408.1	6484	4610	4667	352.3	398.3	408.1	3739874.1	715.9	7503	670.3	47275	8.5	167	8.5	16.6	2760	5579	5579	6	17.83333333
10464	10464 (2019-10-20)60sec.agd	60	0	0		0	0	0	0	0	0	2681	2816	86	0	48.02%	50.44%	1.54%	0.00%	86	1.54%	14.3	1946516	2422101	3239922	348.7	433.8	580.3	4693	3860	5869	348.7	433.8	580.3	4489163.9	856.3	7171.9	804.1	39926	7.2	103	7.2	3.5	1168	5583	5583	6	0
10454	10454 (2019-11-03)60sec.agd	60	0	0		0	0	0	0	0	0	2711	1616	88	0	61.40%	36.60%	1.99%	0.00%	88	1.99%	14.7	1081861	1229491	2241822	245	278.5	507.8	5194	2883	4559	245	278.5	507.8	2776299.2	665.2	6101.7	628.8	43528	9.9	134	9.9	14.6	2104	4415	4415	6	0
10458	10458 (2019-11-03)60sec.agd	60	0	0		0	0	0	0	0	0	3668	1562	110	0	68.69%	29.25%	2.06%	0.00%	110	2.06%	18.3	1138676	1604002	1787226	213.2	300.4	334.7	4698	5670	5088	213.2	300.4	334.7	2657740.1	527.9	7268	497.7	35886	6.7	131	6.7	38.6	5962	5340	5340	6	0
10519	10519 (2019-10-06)60sec.agd	60	0	0		2	45	22.5	33	12	126566	3517	1441	113	0	69.36%	28.42%	2.23%	0.00%	113	2.23%	18.8	1250633	1793109	1767475	246.6	353.6	348.5	3572	3293	3746	246.6	353.6	348.5	2811279.2	588	5188.7	554.4	35228	6.9	116	6.9	25.9	3168	5071	5071	6	7.5
10964	10964 (2019-08-25)60sec.agd	60	0	0		7	122	17.4	25	11	403201	3628	1831	195	2	64.14%	32.37%	3.45%	0.04%	197	3.48%	28.1	1579571	1636421	2193492	279.3	289.3	387.8	7266	4142	5330	279.3	289.3	387.8	3159798.3	596.4	9087.1	558.7	54499	9.6	146	9.6	39.7	4712	5656	5656	7	17.42857143
10126	10126 (2019-05-05)60sec.agd	60	0	0		0	0	0	0	0	0	6899	1993	26	0	77.36%	22.35%	0.29%	0.00%	26	0.29%	3.7	849257	2025900	2104832	95.2	227.2	236	3797	4808	4229	95.2	227.2	236	3042338.9	369.1	5596.9	341.1	33722	3.8	127	3.8	2	562	8918	8918	7	0
11037	11037 (2019-09-15)60sec.agd	60	0	0		4	103	25.8	43	10	420059	4129	1678	290	15	67.56%	27.45%	4.74%	0.25%	305	4.99%	43.6	2096935	2248070	2568865	343.1	367.8	420.3	6872	4417	5908	343.1	367.8	420.3	4006247.9	697.1	7939.5	655.5	51103	8.4	124	8.4	28	3151	6112	6112	7	14.71428571
10024	10024 (2019-03-17)60sec.agd	60	0	0		0	0	0	0	0	0	3506	2547	32	0	57.62%	41.86%	0.53%	0.00%	32	0.53%	4.6	1363632	3143076	1935794	224.1	516.5	318.1	3582	3502	3511	224.1	516.5	318.1	3935189.6	683.9	5024.6	646.7	49111	8.1	115	8.1	0.6	485	6085	6085	7	0
11035	11035 (2019-06-02)60sec.agd	60	0	0		9	196	21.8	38	10	704090	2989	2200	283	19	54.43%	40.07%	5.15%	0.35%	302	5.50%	43.1	2207842	2600993	2756810	402.1	473.7	502.1	6634	3061	3413	402.1	473.7	502.1	4386311.9	869.8	7290.2	798.8	78284	14.3	183	14.3	17	1660	5491	5491	7	28
10612	10612 (2019-05-19)60sec.agd	60	0	0		10	134	13.4	19	12	421345	3261	2703	347	0	51.67%	42.83%	5.50%	0.00%	347	5.50%	49.6	2736331	3535885	4467123	433.6	560.3	707.8	4886	4224	5535	433.6	560.3	707.8	6320219.8	1063.1	7561.5	1001.5	80950	12.8	129	12.8	2	400	6311	6311	7	19.14285714
10571	10571 (2019-11-03)60sec.agd	60	0	0		0	0	0	0	0	0	4229	1096	8	0	79.30%	20.55%	0.15%	0.00%	8	0.15%	1.1	488820	487508	819267	91.7	91.4	153.6	2785	3070	3744	91.7	91.4	153.6	1071357.8	222.6	5184.7	200.9	12554	2.4	98	2.4	1.5	563	5333	5333	7	0
10147	10147 (2019-04-07)60sec.agd	60	0	0		1	11	11	11	11	24875	2378	2404	167	0	48.05%	48.58%	3.37%	0.00%	167	3.37%	23.9	2045419	2332304	2612218	413.3	471.3	527.8	5416	5778	6480	413.3	471.3	527.8	4055498	857.8	10232.7	819.5	54277	11	135	11	4.8	763	4949	4949	7	1.571428571
10610	10610 (2019-05-19)60sec.agd	60	0	0		3	30	10	10	10	74924	4231	2761	197	0	58.85%	38.41%	2.74%	0.00%	197	2.74%	28.1	2256122	1907033	4062736	313.8	265.3	565.1	4714	3305	4963	313.8	265.3	565.1	5023214.6	740.1	6239.3	698.7	55158	7.7	113	7.7	1.6	1553	7189	7189	7	4.285714286
10990	10990 (2019-10-20)60sec.agd	60	0	0		0	0	0	0	0	0	4671	1934	183	0	68.81%	28.49%	2.70%	0.00%	183	2.70%	26.1	1786448	1192943	1552638	263.2	175.7	228.7	4283	2912	3652	263.2	175.7	228.7	2650508.3	412.1	6337.3	390.5	33213	4.9	116	4.9	2	1046	6788	6788	7	0
10627	10627 (2019-05-26)60sec.agd	60	0	0		2	23	11.5	12	11	59857	4225	1890	171	0	67.21%	30.07%	2.72%	0.00%	171	2.72%	24.4	1638793	1257485	2108653	260.7	200	335.5	4875	3183	5262	260.7	200	335.5	2951834.8	512	5919.6	469.6	36705	5.8	120	5.8	0.5	349	6286	6286	7	3.285714286
10955	10955 (2019-07-28)60sec.agd	60	0	0		1	10	10	10	10	34820	3364	3130	39	0	51.49%	47.91%	0.60%	0.00%	39	0.60%	5.6	1571670	2787194	2733513	240.6	426.6	418.4	5227	11720	9166	240.6	426.6	418.4	4208407.1	678	15770.1	644.2	59759	9.1	120	9.1	15.5	4110	6533	6533	7	1.428571429
10956	10956 (2019-07-21)60sec.agd	60	0	0		0	0	0	0	0	0	6351	3125	45	0	66.71%	32.82%	0.47%	0.00%	45	0.47%	6.4	1819279	2205452	2512570	191.1	231.6	263.9	3752	2986	3354	191.1	231.6	263.9	3806153.3	422.5	4718	399.8	36202	3.8	119	3.8	16.1	4430	9521	9521	7	0
10089	10089 (2019-03-17)60sec.agd	60	0	0		1	11	11	11	11	26880	2915	2479	171	0	52.38%	44.55%	3.07%	0.00%	171	3.07%	24.4	2063489	2046210	4035402	370.8	367.7	725.1	5132	2598	5593	370.8	367.7	725.1	4972869.5	931.3	7188.4	893.6	68191	12.3	127	12.3	50.4	3331	5565	5565	7	1.571428571
10087	10087 (2019-05-05)60sec.agd	60	0	0		0	0	0	0	0	0	5301	2209	51	0	70.11%	29.22%	0.67%	0.00%	51	0.67%	7.3	1428046	1967163	1624416	188.9	260.2	214.8	4040	3991	3933	188.9	260.2	214.8	2923657.5	438.9	6215.1	386.7	36144	4.8	129	4.8	0.2	125	7561	7561	7	0
10062	10062 (2019-03-10)60sec.agd	60	0	0		0	0	0	0	0	0	2899	2870	151	0	48.97%	48.48%	2.55%	0.00%	151	2.55%	21.6	2058780	1803241	3257380	347.8	304.6	550.2	4527	4238	4127	347.8	304.6	550.2	4254500.9	767.1	5769.6	718.7	38371	6.5	124	6.5	5.5	3406	5920	5920	7	0
10090	10090 (2019-03-17)60sec.agd	60	0	0		6	88	14.7	24	10	217368	2411	2874	233	0	43.69%	52.08%	4.22%	0.00%	233	4.22%	33.3	2539039	2847092	4899522	460.1	516	887.9	4105	3842	4550	460.1	516	887.9	6209506.2	1182.4	6673.1	1125.3	64881	11.8	132	11.8	7.5	1384	5518	5518	7	12.57142857
10086	10086 (2019-05-05)60sec.agd	60	0	0		0	0	0	0	0	0	3006	3372	91	0	46.47%	52.13%	1.41%	0.00%	91	1.41%	13	1910863	3103094	4036273	295.4	479.7	623.9	4063	2845	4307	295.4	479.7	623.9	5438022.6	882	5150.7	840.6	65593	10.1	141	10.1	0.7	994	6469	6469	7	0
10073	10073 (2019-03-24)60sec.agd	60	0	0		0	0	0	0	0	0	2783	2929	58	0	48.23%	50.76%	1.01%	0.00%	58	1.01%	8.3	1862738	2930925	4341572	322.8	508	752.4	4405	3241	7724	322.8	508	752.4	5559618.8	1029	9464.1	963.5	46688	8.1	129	8.1	3.2	1266	5770	5770	7	0
10644	10644 (2019-06-02)60sec.agd	60	0	0		2	20	10	10	10	51613	3674	2231	127	0	60.91%	36.99%	2.11%	0.00%	127	2.11%	18.1	1779826	2740415	1610342	295.1	454.3	267	4690	3399	3647	295.1	454.3	267	3642918.7	635.3	5553.5	603.9	68928	11.4	123	11.4	1.9	900	6032	6032	7	2.857142857
11012	11012 (2019-06-02)60sec.agd	60	0	0		3	43	14.3	16	12	152649	2513	3839	199	2	38.35%	58.58%	3.04%	0.03%	201	3.07%	28.7	3367882	3646787	4928022	513.9	556.5	752	7239	3325	3832	513.9	556.5	752	6994789.9	1123.5	7757.4	1067.4	72536	11.1	127	11.1	8.1	1316	6553	6553	7	6.142857143
11001	11001 (2019-05-12)60sec.agd	60	0	0		1	15	15	15	15	38899	3503	2375	70	0	58.89%	39.93%	1.18%	0.00%	70	1.18%	10	1480839	1931276	2251004	249	324.7	378.4	3743	4179	3480	249	324.7	378.4	3315076.2	585.9	5544.6	557.3	42452	7.1	113	7.1	5.3	1390	5948	5948	7	2.142857143
10093	10093 (2019-03-17)60sec.agd	60	0	0		1	12	12	12	12	38487	4220	2765	132	1	59.29%	38.85%	1.85%	0.01%	133	1.87%	19	1983564	2746720	3012913	278.7	385.9	423.3	7093	3848	4048	278.7	385.9	423.3	4533943.3	680.9	8321.7	637	68563	9.6	134	9.6	2.8	1151	7118	7118	7	1.714285714
10116	10116 (2019-03-24)60sec.agd	60	0	0		6	144	24	51	10	383589	2971	2925	265	0	48.22%	47.48%	4.30%	0.00%	265	4.30%	37.9	2536508	4244986	4518007	411.7	689	733.3	4762	3737	4660	411.7	689	733.3	6698221.1	1148.2	7411.4	1087.2	96573	15.7	131	15.7	1.7	484	6161	6161	7	20.57142857
10025	10025 (2019-03-24)60sec.agd	60	0	0		0	0	0	0	0	0	3573	2382	6	0	59.94%	39.96%	0.10%	0.00%	6	0.10%	0.9	889294	1673363	2136405	149.2	280.7	358.4	3190	3190	4606	149.2	280.7	358.4	2855733.5	512.9	6301.1	479.1	21278	3.6	98	3.6	2	1489	5961	5961	7	0
10703	10703 (2019-07-14)60sec.agd	60	0	0		1	10	10	10	10	23686	3175	2552	75	0	54.72%	43.98%	1.29%	0.00%	75	1.29%	10.7	1518426	1896637	2882707	261.7	326.9	496.8	4688	3086	5976	261.7	326.9	496.8	3769993.2	683.8	8198.4	649.8	48817	8.4	123	8.4	2.9	471	5802	5802	7	1.428571429
10118	10118 (2019-05-05)60sec.agd	60	0	0		4	137	34.3	42	14	457821	3661	1637	214	0	66.42%	29.70%	3.88%	0.00%	214	3.88%	30.6	1492784	2030908	1817792	270.8	368.5	329.8	5014	3606	4099	270.8	368.5	329.8	3107629.2	624.2	6144.7	563.8	51717	9.4	140	9.4	2.9	2427	5512	5512	7	19.57142857
10114	10114 (2019-03-24)60sec.agd	60	0	0		4	69	17.3	24	11	178801	3952	1874	115	0	66.52%	31.54%	1.94%	0.00%	115	1.94%	16.4	1253756	2291992	2494092	211	385.8	419.8	3810	3733	4627	211	385.8	419.8	3611873	636.1	6124.1	608	46649	7.9	119	7.9	44.3	4692	5941	5941	7	9.857142857
10055	10055 (2019-03-17)60sec.agd	60	0	0		4	63	15.8	24	10	148705	2982	2258	97	0	55.87%	42.31%	1.82%	0.00%	97	1.82%	13.9	1540277	2540009	1658007	288.6	475.9	310.7	3689	5154	3329	288.6	475.9	310.7	3401923.9	677.7	6214.1	637.4	53200	10	110	10	12.9	1353	5337	5337	7	9
10984	10984 (2019-10-06)60sec.agd	60	0	0		3	37	12.3	17	10	90942	3500	1973	231	0	61.36%	34.59%	4.05%	0.00%	231	4.05%	33	1825528	2042602	2655522	320	358.1	465.6	4714	2677	4142	320	358.1	465.6	3815307.7	741.7	5476	668.9	57148	10	124	10	2.6	766	5704	5704	7	5.285714286
10112	10112 (2019-03-24)60sec.agd	60	0	0		0	0	0	0	0	0	5216	1636	26	0	75.84%	23.79%	0.38%	0.00%	26	0.38%	3.7	739460	1938769	1634857	107.5	281.9	237.7	3915	3578	3256	107.5	281.9	237.7	2641663.1	409	5334.4	384.1	26807	3.9	111	3.9	31.8	2962	6878	6878	7	0
10699	10699 (2019-08-25)60sec.agd	60	0	0		11	188	17.1	31	10	481529	3766	1853	222	0	64.48%	31.72%	3.80%	0.00%	222	3.80%	31.7	1440874	2142325	2321935	246.7	366.8	397.5	4067	4837	4489	246.7	366.8	397.5	3472327.2	662.4	6919.1	594.5	53660	9.2	111	9.2	46.9	2515	5841	5841	7	26.85714286
10847	10847 (2019-03-10)60sec.agd	60	0	0		0	0	0	0	0	0	3932	1717	105	0	68.34%	29.84%	1.82%	0.00%	105	1.82%	15	1124258	1620215	2113300	195.4	281.6	367.3	5399	2734	3434	195.4	281.6	367.3	2890517.2	547	6074.7	502.3	39205	6.8	117	6.8	10.5	2802	5754	5754	7	0
10531	10531 (2019-10-06)60sec.agd	60	0	0		0	0	0	0	0	0	1976	3285	92	0	36.91%	61.37%	1.72%	0.00%	92	1.72%	13.1	2205812	4978662	1964877	412.1	930.1	367.1	5336	4471	5333	412.1	930.1	367.1	5789078	1125.2	7871.9	1081.5	75208	14	122	14	1.8	328	5353	5353	7	0
10231	10231 (2019-06-09)60sec.agd	60	0	0		0	0	0	0	0	0	4100	2314	36	0	63.57%	35.88%	0.56%	0.00%	36	0.56%	5.1	1288984	1935528	2578729	199.8	300.1	399.8	3394	3365	3431	199.8	300.1	399.8	3472404.3	565	4686.6	538.4	40092	6.2	127	6.2	3.8	739	6450	6450	7	0
10238	10238 (2019-08-25)60sec.agd	60	0	0		8	176	22	53	10	587352	3838	2465	316	3	57.96%	37.22%	4.77%	0.05%	319	4.82%	45.6	2253165	3667990	2205416	340.3	553.9	333	8506	3724	3685	340.3	553.9	333	4836813.3	790.6	8612.2	730.4	83094	12.5	129	12.5	2.5	1071	6622	6622	7	25.14285714
10232	10232 (2019-06-09)60sec.agd	60	0	0		4	91	22.8	33	12	373816	3184	1552	177	0	64.81%	31.59%	3.60%	0.00%	177	3.60%	25.3	1479774	2016833	2075953	301.2	410.5	422.5	4897	2684	3197	301.2	410.5	422.5	3250681.1	725	5371.2	661.6	44003	9	110	9	24.6	1568	4913	4913	7	13
10561	10561 (2019-07-07)60sec.agd	60	0	0		0	0	0	0	0	0	3032	2343	22	0	56.18%	43.41%	0.41%	0.00%	22	0.41%	3.1	1118185	2486225	2092227	207.2	460.7	387.7	3728	4777	4978	207.2	460.7	387.7	3436432.2	675.4	7382.1	636.7	40708	7.5	137	7.5	22	2910	5397	5397	7	0
10580	10580 (2019-06-02)60sec.agd	60	0	0		3	33	11	12	10	97244	6501	2433	152	0	71.55%	26.78%	1.67%	0.00%	152	1.67%	21.7	1795438	1779740	2372439	197.6	195.9	261.1	4339	3147	5207	197.6	195.9	261.1	3466920.7	403.5	6976.8	381.6	44930	4.9	131	4.9	7.6	3542	9086	9086	7	4.714285714
10871	10871 (2019-10-13)60sec.agd	60	0	0		2	71	35.5	60	11	416768	4124	2911	138	46	57.13%	40.32%	1.91%	0.64%	184	2.55%	26.3	2668611	3596727	2807733	369.7	498.2	388.9	8352	3556	4081	369.7	498.2	388.9	5285952.6	774.1	8894.9	732.2	82198	11.4	166	11.4	2.5	509	7219	7219	7	10.14285714
10774	10774 (2019-07-28)60sec.agd	60	0	0		0	0	0	0	0	0	3023	3657	51	0	44.91%	54.33%	0.76%	0.00%	51	0.76%	7.3	2291524	3330445	3526709	340.4	494.8	524	3955	3672	3549	340.4	494.8	524	5364757.5	843.4	5509.1	797	72786	10.8	131	10.8	4.6	3065	6731	6731	7	0
10213	10213 (2019-05-12)60sec.agd	60	0	0		9	133	14.8	24	10	326637	3456	2343	240	0	57.23%	38.80%	3.97%	0.00%	240	3.97%	34.3	1841820	3124834	2452953	305	517.4	406.2	4382	3849	3824	305	517.4	406.2	4378797.4	772.4	5676	725.1	61143	10.1	123	10.1	7.5	1836	6039	6039	7	19
10785	10785 (2019-08-11)60sec.agd	60	0	0		0	0	0	0	0	0	2643	4132	40	0	38.78%	60.63%	0.59%	0.00%	40	0.59%	5.7	2475291	3560727	4222818	363.2	522.5	619.6	2825	3000	3595	363.2	522.5	619.6	6052936	921.7	5138.5	888.2	98514	14.5	115	14.5	0.6	245	6815	6815	7	0
10511	10511 (2019-09-08)60sec.agd	60	0	0		14	320	22.9	56	10	1080625	3234	2464	610	0	51.27%	39.06%	9.67%	0.00%	610	9.67%	87.1	3715154	3101940	4853427	589	491.7	769.4	5951	6070	5757	589	491.7	769.4	6854207.1	1139.9	8841.5	1086.6	77443	12.3	122	12.3	64.1	3304	6308	6308	7	45.71428571
10282	10282 (2019-07-07)60sec.agd	60	0	0		10	226	22.6	53	10	714128	4708	1797	393	5	68.20%	26.03%	5.69%	0.07%	398	5.77%	56.9	2108468	2119457	2655502	305.4	307	384.7	7818	5035	4457	305.4	307	384.7	3998678.1	610.6	8850.6	579.3	62618	9.1	163	9.1	5.8	1449	6903	6903	7	32.28571429
10293	10293 (2019-07-28)60sec.agd	60	0	0		11	363	33	55	19	1382987	3851	1627	432	0	65.16%	27.53%	7.31%	0.00%	432	7.31%	61.7	2463004	1956020	2658600	416.8	331	449.8	5913	4139	8733	416.8	331	449.8	4118319.7	756.5	9884.6	696.8	70482	11.9	147	11.9	57	4910	5910	5910	7	51.85714286
10788	10788 (2019-08-11)60sec.agd	60	0	0		4	78	19.5	30	14	247440	3551	2184	136	0	60.48%	37.20%	2.32%	0.00%	136	2.32%	19.4	1498804	2632986	2144750	255.3	448.5	365.3	4876	3170	5251	255.3	448.5	365.3	3712005	682.1	6788.2	632.3	45375	7.7	117	7.7	12.9	1653	5871	5871	7	11.14285714
10823	10823 (2019-03-17)60sec.agd	60	0	0		0	0	0	0	0	0	4298	2405	53	1	63.61%	35.59%	0.78%	0.01%	54	0.80%	7.7	1412842	2087843	2229055	209.1	309	329.9	6074	7228	5477	209.1	309	329.9	3365099.9	535.3	8462.9	498	38438	5.7	142	5.7	0.3	453	6757	6757	7	0
10240	10240 (2019-08-25)60sec.agd	60	0	0		6	79	13.2	14	12	198095	4177	1204	106	0	76.13%	21.94%	1.93%	0.00%	106	1.93%	15.1	842273	1753965	1270656	153.5	319.7	231.6	3761	4665	5566	153.5	319.7	231.6	2323872.6	464.1	7703.6	423.5	32935	6	134	6	24	4781	5487	5487	7	11.28571429
10252	10252 (2019-06-09)60sec.agd	60	0	0		1	10	10	10	10	54245	3314	2803	127	6	53.02%	44.85%	2.03%	0.10%	133	2.13%	19	2310306	3016573	3604466	369.6	482.7	576.7	10164	8400	5996	369.6	482.7	576.7	5237308.6	875.2	13206.6	838	51408	8.2	145	8.2	4	1025	6250	6250	7	1.428571429
10258	10258 (2019-06-16)60sec.agd	60	0	0		0	0	0	0	0	0	3939	1692	30	1	69.57%	29.88%	0.53%	0.02%	31	0.55%	4.4	910248	1194334	1981753	160.8	210.9	350	7126	6170	6727	160.8	210.9	350	2486429.2	471.9	9507.4	439.1	24721	4.4	105	4.4	14.1	1066	5662	5662	7	0
10257	10257 (2019-08-18)60sec.agd	60	0	0		0	0	0	0	0	0	3049	3999	121	0	42.53%	55.78%	1.69%	0.00%	121	1.69%	17.3	2497707	3083043	3459154	348.4	430.1	482.5	3819	4251	4858	348.4	430.1	482.5	5263975.8	767.1	7099.5	734.3	81427	11.4	124	11.4	0.1	155	7169	7169	7	0
10153	10153 (2019-04-28)60sec.agd	60	0	0		0	0	0	0	0	0	4388	2520	40	1	63.15%	36.26%	0.58%	0.01%	41	0.59%	5.9	1381069	2609906	2961306	198.7	375.6	426.1	6299	6011	6823	198.7	375.6	426.1	4181900.8	644.3	10273.6	601.8	49992	7.2	106	7.2	1.2	925	6949	6949	7	0
10922	10922 (2019-06-02)60sec.agd	60	0	0		3	33	11	12	10	74504	3750	2475	231	0	58.09%	38.34%	3.58%	0.00%	231	3.58%	33	2215278	1927309	2070666	343.1	298.5	320.7	4489	2979	4351	343.1	298.5	320.7	3592998	585.5	5872.1	556.5	51572	8	135	8	8	1465	6456	6456	7	4.714285714
10590	10590 (2019-06-02)60sec.agd	60	0	0		0	0	0	0	0	0	2310	3079	14	0	42.75%	56.99%	0.26%	0.00%	14	0.26%	2	1403548	3136025	1949968	259.8	580.4	360.9	3691	3087	2954	259.8	580.4	360.9	3950566.4	759.3	4861.4	731.2	40923	7.6	102	7.6	0	0	5403	5403	7	0
10188	10188 (2019-05-05)60sec.agd	60	0	0		6	120	20	32	11	840714	2935	3135	265	71	45.82%	48.94%	4.14%	1.11%	336	5.25%	48	3677173	3545043	5684151	574	553.4	887.3	11847	4543	6244	574	553.4	887.3	7641891.4	1279.2	11967.9	1192.9	111008	17.3	161	17.3	2.1	811	6406	6406	7	17.14285714
10187	10187 (2019-05-05)60sec.agd	60	0	0		2	25	12.5	15	10	64416	3227	2327	159	0	56.49%	40.73%	2.78%	0.00%	159	2.78%	22.7	1751466	2592590	1657397	306.6	453.8	290.1	5621	3539	4815	306.6	453.8	290.1	3540638.5	649.1	6928.1	619.8	64635	11.3	138	11.3	0.4	297	5713	5713	7	3.571428571
10923	10923 (2019-05-26)60sec.agd	60	0	0		0	0	0	0	0	0	4651	1035	9	0	81.67%	18.17%	0.16%	0.00%	9	0.16%	1.3	411892	899345	927878	72.3	157.9	162.9	3009	3344	3619	72.3	157.9	162.9	1356257.4	252.4	5610.9	238.1	14023	2.5	105	2.5	14.7	4710	5695	5695	7	0
10160	10160 (2019-04-28)60sec.agd	60	0	0		5	218	43.6	47	36	870104	3909	1894	232	18	64.58%	31.29%	3.83%	0.30%	250	4.13%	35.7	1837526	2794015	2582960	303.6	461.6	426.7	7792	4658	5118	303.6	461.6	426.7	4225482.7	768.3	8520.9	698.1	63028	10.4	168	10.4	7	950	6053	6053	7	31.14285714
10156	10156 (2019-04-14)60sec.agd	60	0	0		2	22	11	12	10	51929	3244	2365	145	0	56.38%	41.10%	2.52%	0.00%	145	2.52%	20.7	1656906	1631263	2271220	288	283.5	394.7	5314	4363	4261	288	283.5	394.7	3250353.3	597.7	6955.8	564.9	40069	7	121	7	16	2839	5754	5754	7	3.142857143
10717	10717 (2019-07-21)60sec.agd	60	0	0		3	50	16.7	21	10	218111	4103	2673	235	12	58.42%	38.06%	3.35%	0.17%	247	3.52%	35.3	2558991	2350892	3626538	364.4	334.7	516.4	7907	5186	7798	364.4	334.7	516.4	5022639.3	762.2	10121.1	715.2	70139	10	155	10	13.6	2748	7023	7023	7	7.142857143
10169	10169 (2019-08-11)60sec.agd	60	0	0		6	187	31.2	61	11	586568	3825	2406	273	0	58.81%	36.99%	4.20%	0.00%	273	4.20%	39	2134414	2449907	2815190	328.2	376.7	432.8	4927	3134	4655	328.2	376.7	432.8	4299193.2	716.4	7106	661	68644	10.6	137	10.6	10.2	1644	6504	6504	7	26.71428571
10718	10718 (2019-07-28)60sec.agd	60	0	0		0	0	0	0	0	0	5536	1748	9	0	75.91%	23.97%	0.12%	0.00%	9	0.12%	1.3	729495	1473891	1764407	100	202.1	241.9	3549	3562	3943	100	202.1	241.9	2411980.5	350.2	6301	330.7	23902	3.3	68	3.3	4.3	1411	7293	7293	7	0
10194	10194 (2019-05-05)60sec.agd	60	0	0		2	25	12.5	15	10	100521	3665	3007	98	3	54.11%	44.40%	1.45%	0.04%	101	1.49%	14.4	1994189	3189002	3185224	294.4	470.8	470.3	7054	3852	5558	294.4	470.8	470.3	4928709.3	781.4	8160.4	727.7	76211	11.3	148	11.3	9.2	1251	6773	6773	7	3.571428571
10196	10196 (2019-05-19)60sec.agd	60	0	0		7	179	25.6	42	10	1071605	3284	3038	262	75	49.32%	45.62%	3.93%	1.13%	337	5.06%	48.1	3647018	3415840	4942766	547.7	513	742.3	14162	6003	4647	547.7	513	742.3	7028487.7	1142	14647.6	1055.5	108257	16.3	161	16.3	5.2	914	6659	6659	7	25.57142857
10889	10889 (2019-03-24)60sec.agd	60	0	0		2	26	13	15	11	64736	5937	1738	59	0	76.76%	22.47%	0.76%	0.00%	59	0.76%	8.4	961118	1364439	1104113	124.3	176.4	142.8	3679	3090	4330	124.3	176.4	142.8	2001126.5	278.3	5560.7	258.7	29950	3.9	127	3.9	0.1	234	7734	7734	7	3.714285714
10159	10159 (2019-07-28)60sec.agd	60	0	0		6	114	19	35	11	341202	5885	3136	271	0	63.33%	33.75%	2.92%	0.00%	271	2.92%	33.9	2712988	2143135	2696483	292	230.6	290.2	5270	3412	3930	292	230.6	290.2	4384558.4	507.9	6535.1	471.9	59552	6.4	125	6.4	8.3	2104	9292	9292	8	14.25
10872	10872 (2019-10-13)60sec.agd	60	0	0		0	0	0	0	0	0	4967	1478	70	0	76.24%	22.69%	1.07%	0.00%	70	1.07%	8.8	999801	1159055	1642771	153.5	177.9	252.2	4783	4216	6272	153.5	177.9	252.2	2245374.6	367.4	7775.1	344.6	27406	4.2	117	4.2	6.6	4071	6515	6515	8	0
10688	10688 (2019-11-10)60sec.agd	60	0	0		6	79	13.2	22	10	281057	3358	2075	146	0	60.19%	37.19%	2.62%	0.00%	146	2.62%	18.3	1536693	2274801	2009744	275.4	407.7	360.2	5467	4625	4419	275.4	407.7	360.2	3402236.9	653	6955.3	609.8	43543	7.8	120	7.8	13.2	3783	5579	5579	8	9.875
10103	10103 (2019-03-31)60sec.agd	60	0	0		0	0	0	0	0	0	4772	2691	79	0	63.27%	35.68%	1.05%	0.00%	79	1.05%	9.9	1560349	2467791	3522888	206.9	327.2	467.1	3858	4597	5150	206.9	327.2	467.1	4575524.2	656.4	7263.2	606.7	48066	6.4	131	6.4	15.3	2077	7542	7542	8	0
10803	10803 (2019-03-03)60sec.agd	60	0	0		4	47	11.8	13	10	137312	4724	2365	138	0	65.37%	32.72%	1.91%	0.00%	138	1.91%	17.3	1723675	2459472	1883376	238.5	340.3	260.6	4231	4522	5662	238.5	340.3	260.6	3545019.5	512.2	7612.8	490.5	56094	7.8	107	7.8	1.6	1026	7227	7227	8	5.875
10078	10078 (2019-03-24)60sec.agd	60	0	0		2	28	14	16	12	71965	5637	3957	63	0	58.37%	40.98%	0.65%	0.00%	63	0.65%	7.9	2296471	4351400	4963023	237.8	450.6	513.9	4311	4296	4349	237.8	450.6	513.9	6988566.3	759	7161.3	723.7	90849	9.4	129	9.4	5	2709	9657	9657	8	3.5
10583	10583 (2019-06-09)60sec.agd	60	0	0		0	0	0	0	0	0	4732	2207	39	2	67.79%	31.62%	0.56%	0.03%	41	0.59%	5.1	1246728	1406602	2452878	178.6	201.5	351.4	9360	6550	8484	178.6	201.5	351.4	3090221.7	474.4	12798.4	442.7	32611	4.7	97	4.7	0.1	68	6980	6980	8	0
10173	10173 (2019-09-15)60sec.agd	60	0	0		1	30	30	30	30	110664	3563	2191	211	2	59.71%	36.72%	3.54%	0.03%	213	3.57%	26.6	2077256	2561257	2985901	348.1	429.2	500.4	7372	7940	4121	348.1	429.2	500.4	4448666.6	794.6	10565.6	745.5	63225	10.6	168	10.6	88	4347	5967	5967	8	3.75
10691	10691 (2019-07-21)60sec.agd	60	0	0		0	0	0	0	0	0	4878	1810	76	0	72.12%	26.76%	1.12%	0.00%	76	1.12%	9.5	1077887	1804714	1721180	159.4	266.8	254.5	4326	4302	3537	159.4	266.8	254.5	2716853.6	429.4	5629	401.7	39133	5.8	146	5.8	13	1856	6764	6764	8	0
10218	10218 (2019-05-12)60sec.agd	60	0	0		5	159	31.8	46	25	414413	2999	3344	252	0	45.47%	50.71%	3.82%	0.00%	252	3.82%	28	2835852	3153530	3646223	430	478.2	552.9	3995	3813	3340	430	478.2	552.9	5593009	890.9	5795.9	848.1	79969	12.1	129	12.1	1.9	1343	6595	6595	9	17.66666667
11058	11058 (2019-09-29)60sec.agd	60	0	0		3	42	14	17	10	126493	5154	1508	87	0	76.37%	22.34%	1.29%	0.00%	87	1.29%	9.7	967203	1022682	1512510	143.3	151.5	224.1	3546	2281	2667	143.3	151.5	224.1	2066167.1	328.7	4335.1	306.1	35570	5.3	107	5.3	23.3	2323	6749	6749	9	4.666666667
10957	10957 (2019-07-21)60sec.agd	60	0	0		3	47	15.7	20	13	120820	5014	3883	370	0	54.11%	41.90%	3.99%	0.00%	370	3.99%	37	3743433	3404492	4471829	404	367.4	482.6	5043	3290	3605	404	367.4	482.6	6752859.5	759.6	5762.9	728.7	98725	10.7	114	10.7	8.6	1540	9267	9267	10	4.7
10125	10125 (2019-05-05)60sec.agd	60	0	0		4	49	12.3	15	11	123383	5365	3993	101	0	56.72%	42.21%	1.07%	0.00%	101	1.07%	10.1	1763400	2571792	3330167	186.4	271.9	352.1	4482	4013	5760	186.4	271.9	352.1	4562204.1	513.1	8328.9	482.3	66506	7	140	7	0.2	447	9459	9459	10	4.9
10237	10237 (2019-08-25)60sec.agd	60	0	0		24	342	14.3	28	10	1158534	5150	4049	934	0	50.82%	39.96%	9.22%	0.00%	934	9.22%	93.4	5492369	4264686	5809155	542	420.9	573.3	5187	3938	6833	542	420.9	573.3	9060902	958.3	7534.2	894.2	166100	16.4	141	16.4	105.8	4449	10133	10133	10	34.2
10172	10172 (2019-09-08)60sec.agd	60	0	0		5	119	23.8	40	10	387879	5646	3769	244	2	58.44%	39.01%	2.53%	0.02%	246	2.55%	24.6	3080725	3002505	4519782	318.9	310.8	467.8	6096	6354	10110	318.9	310.8	467.8	6239738.1	686.8	13243.8	645.9	83658	8.7	146	8.7	13.2	2945	9661	9661	10	11.9
10277	10277 (2019-03-31)60sec.agd	60	0	0		3	55	18.3	23	11	138962	5409	3396	160	0	60.33%	37.88%	1.78%	0.00%	160	1.78%	16	2343642	2931417	2756407	261.4	327	307.5	3710	3498	4506	261.4	327	307.5	4656569.9	561.3	5729.2	519.4	58884	6.6	127	6.6	0.9	548	8965	8965	10	5.5
10860	10860 (2019-03-17)60sec.agd	60	0	0		4	61	15.3	28	10	185134	604	13688	390	0	4.11%	93.23%	2.66%	0.00%	390	2.66%	35.5	11242306	11715968	12102246	765.7	798	824.3	5700	4476	5152	765.7	798	824.3	20251363.1	1390.3	7344.6	1379.3	262289	17.9	114	17.9	1.6	2368	14682	14682	11	5.545454545
10819	10819 (2019-03-24)60sec.agd	60	0	0		8	185	23.1	38	11	1015011	4897	3555	321	94	55.23%	40.09%	3.62%	1.06%	415	4.68%	37.7	3631180	2971031	3801936	409.5	335.1	428.8	8161	4234	8349	409.5	335.1	428.8	6038808.7	738.8	10238.2	681	80899	9.1	114	9.1	4.4	1585	8867	8867	11	16.81818182
10866	10866 (2019-03-17)60sec.agd	60	0	0		2	36	18	26	10	104062	4910	3523	116	0	57.43%	41.21%	1.36%	0.00%	116	1.36%	10.5	2383841	2948155	3187372	278.8	344.9	372.8	4740	11964	7911	278.8	344.9	372.8	4953146.1	625.2	14586.3	579.4	104359	12.2	126	12.2	0.3	273	8549	8549	11	3.272727273
10695	10695 (2019-08-25)60sec.agd	60	0	0		0	0	0	0	0	0	4717	4139	196	0	52.11%	45.72%	2.17%	0.00%	196	2.17%	17.8	2833361	3545465	4747531	313	391.7	524.5	4689	3101	4791	313	391.7	524.5	6567899.8	764.1	7014.6	725.6	99793	11	160	11	15.1	4048	9052	9052	11	0
10652	10652 (2019-11-21)60sec.agd	60	0	0		1	10	10	10	10	22325	5635	3265	90	0	62.68%	36.32%	1.00%	0.00%	90	1.00%	8.2	1918577	2965120	3978701	213.4	329.8	442.6	4300	2459	4095	213.4	329.8	442.6	5320050.4	630.4	5347.7	591.8	51656	5.7	123	5.7	25.5	4888	8990	8990	11	0.909090909
10867	10867 (2019-10-20)60sec.agd	60	0	0		0	0	0	0	0	0	8132	2185	51	2	78.42%	21.07%	0.49%	0.02%	53	0.51%	4.4	1120822	2081969	1491581	108.1	200.8	143.8	14532	7471	4190	108.1	200.8	143.8	2795648.5	297.7	14743.7	269.6	42110	4.1	164	4.1	28.6	4714	10370	10370	12	0
10697	10697 (2019-08-25)60sec.agd	60	0	0		3	84	28	39	11	339021	7298	3709	385	9	64.01%	32.53%	3.38%	0.08%	394	3.46%	30.3	3362800	3846943	3273435	295	337.4	287.1	8318	4069	5046	295	337.4	287.1	6068176.9	572.1	8636.9	532.2	93042	8.2	152	8.2	2.3	724	11401	11401	13	6.461538462
10234	10234 (2019-06-09)60sec.agd	60	0	0		13	193	14.8	25	11	668302	7288	3081	286	16	68.30%	28.87%	2.68%	0.15%	302	2.83%	23.2	2493999	3430026	3228802	233.7	321.4	302.6	9850	8057	6631	233.7	321.4	302.6	5330128.7	534	13070.4	499.5	66876	6.3	150	6.3	2	793	10671	10671	13	14.84615385
10088	10088 (2019-05-05)60sec.agd	60	0	0		0	0	0	0	0	0	7569	4632	79	0	61.64%	37.72%	0.64%	0.00%	79	0.64%	5.6	2467942	3579183	3015541	201	291.5	245.6	4495	3022	4023	201	291.5	245.6	5291009	459.2	5876	430.9	69317	5.6	114	5.6	4.2	1151	12280	12280	14	0
																						23.70222717																										8.538139366
																						19.84284448																										12.70019328
