# Supplementary material for: Influence of pre-processing criteria on analysis of accelerometry-based physical activity
Source: PLoS One. 2025 Jan 2;20(1):e0316357. doi: 10.1371/journal.pone.0316357 (PMC11694966; doi:10.1371/journal.pone.0316357)
Supplement: S1 File — (ZIP) [file pone.0316357.s001.zip › scenarios/7Choi 201110_3_0Freedson Adult VM3 201110-min MVPA 2690/7Choi 201110_3_0Freedson Adult VM3 201110-min MVPA 2690_DailyTotals.csv]

Day of Week	Day of Week Num	Number of 2690 Bouts occurring in this day	Number of 2690 Bouts starting in this day	Number of 2690 Bouts ending in this day	Total time of 2690 Bouts occurring in this day	Total activity counts of 2690 Bouts occurring in this day	Light	Moderate	Vigorous	Very Vigorous	Total MVPA	% in MVPA	Axis 1 Counts	Axis 2 Counts	Axis 3 Counts	Axis 1 Average Counts	Axis 2 Average Counts	Axis 3 Average Counts	Axis 1 Max Counts	Axis 2 Max Counts	Axis 3 Max Counts	Axis 1 CPM	Axis 2 CPM	Axis 3 CPM	Vector Magnitude Counts	Vector Magnitude Average Counts	Vector Magnitude Max Counts	Vector Magnitude CPM	Steps Counts	Steps Average Counts	Steps Max Counts	Steps Per Minute	Lux Average Counts	Lux Max Counts	Number of Epochs	Time	Calendar Days
Monday	1	391	391	391	7239	19783427	349746.7	19967	619.3	49	20635.3333333333	0.1	114960566	143271951	162250367	310.4	387.8	438.2	14928	10586	10631	310.4	386.8	438.1	249924082.6	713.1	19527.9	674.8	3409195	9.2	187	9.2	12.9	5014	374602	370382	420
Tuesday	2	352	352	352	6691	19063164	344181.8	18694.8	621.2	66.2	19382.1666666667	0.1	109922426	136461658	156048022	304.3	377.4	430.6	12172	7228	8484	302.3	375.3	429.2	239356500.3	700.2	12250.3	658.4	3261819	9.1	186	9	16.5	5000	367359	363564	416
Wednesday	3	345	345	345	5901	16504679	332108.8	17462.8	529.3	68	18060.1666666667	0.1	104721519	130200747	142928799	299	372.1	407.7	15714	9408	10964	299.1	371.8	408.2	224461773.7	677.2	16588.7	641	3093552	8.9	184	8.8	15.8	4931	353709	350169	402
Thursday	4	328	328	328	6162	16831379	328583.2	17986.5	664.2	90.2	18740.8333333333	0.1	103561083	132984215	149770201	300.2	383.2	432.2	17013	12730	8349	298.2	382.9	431.2	230030990.4	701.2	17037.9	662.3	3069192	8.9	189	8.8	11.9	6000	351094	347324	401
Friday	5	276	276	276	4627	12290890	317456.8	15675.7	365.5	70	16111.1666666667	0	97457898	121567816	137967205	296.3	369.8	416.2	24161	38484	32161	292.2	364.4	413.6	211978149.9	679.6	50435.9	635.5	2893752	8.8	187	8.7	15	5962	338078	333568	379
Saturday	6	181	181	181	3112	7852983	254777	10822.8	192.2	14	11029	0	68065684	89426337	102122494	256.3	337.2	384.5	12316	11964	9166	256.1	336.4	384.2	154686971.3	614.9	15770.1	582	2042825	7.7	190	7.7	21	5000	269506	265806	311
Sunday	7	72	72	72	1184	3081787	115264	4437	185	9	4631	0	30296608	39858421	45309302	250.3	331	376.4	10164	8400	10110	252.7	332.4	377.9	68768921.7	602.0	13243.8	573.6	891348	7.4	168	7.4	17.6	5000	119895	119895	170
