# Supplementary material for: Influence of pre-processing criteria on analysis of accelerometry-based physical activity
Source: PLoS One. 2025 Jan 2;20(1):e0316357. doi: 10.1371/journal.pone.0316357 (PMC11694966; doi:10.1371/journal.pone.0316357)
Supplement: S1 File — (ZIP) [file pone.0316357.s001.zip › scenarios/8Troiano 2007 3d10_3_0Freedson Adult 199810-min MVPA 1952/8Troiano 2007 3d10_3_0Freedson Adult 199810-min MVPA 1952_DailyDetailed.csv]

Subject	Filename	Epoch	Weight (lbs)	Age	Gender	Date	Day of Week	Day of Week Num	Number of Freedson (1998) Bouts occurring in this day	Number of Freedson (1998) Bouts starting in this day	Number of Freedson (1998) Bouts ending in this day	Total time of Freedson (1998) Bouts occurring in this day	Total activity counts of Freedson (1998) Bouts occurring in this day	Sedentary	Light	Moderate	Vigorous	Very Vigorous	% in Sedentary	% in Light	% in Moderate	% in Vigorous	% in Very Vigorous	Total MVPA	% in MVPA	Average MVPA Per Hour	Axis 1 Counts	Axis 2 Counts	Axis 3 Counts	Axis 1 Average Counts	Axis 2 Average Counts	Axis 3 Average Counts	Axis 1 Max Counts	Axis 2 Max Counts	Axis 3 Max Counts	Axis 1 CPM	Axis 2 CPM	Axis 3 CPM	Vector Magnitude Counts	Vector Magnitude Average Counts	Vector Magnitude Max Counts	Vector Magnitude CPM	Steps Counts	Steps Average Counts	Steps Max Counts	Steps Per Minute	Lux Average Counts	Lux Max Counts	Number of Epochs
10119	10119 (2019-05-05)60sec.agd	60	0	0		5/6/2019	Monday	1	9	9	9	181	529014	325	513	224	0	0	30.60%	48.31%	21.09%	0.00%	0.00%	224	21.09%	11.2	1082235	843745	1043541	1019.1	794.5	982.6	5649	4827	6467	1019.1	794.5	982.6	1723982.6	1739.4	7572.2	1623.3	15174	14.3	86	14.3	1.7	288	1062
10119	10119 (2019-05-05)60sec.agd	60	0	0		5/8/2019	Wednesday	3	4	4	4	66	213090	200	618	138	1	0	20.90%	64.58%	14.42%	0.10%	0.00%	139	14.52%	8.2	934557	1019950	1415713	976.5	1065.8	1479.3	5937	3493	5685	976.5	1065.8	1479.3	1979378.2	2156.6	7837.2	2068.3	16098	16.8	114	16.8	0	0	957
10119	10119 (2019-05-05)60sec.agd	60	0	0		5/9/2019	Thursday	4	0	0	0	0	0	343	493	70	0	0	37.86%	54.42%	7.73%	0.00%	0.00%	70	7.73%	4.4	568230	574043	596839	627.2	633.6	658.8	3068	2717	3007	627.2	633.6	658.8	1004304.5	1191.1	4387.4	1108.5	10388	11.5	110	11.5	0.2	186	906
10071	10071 (2019-03-10)60sec.agd	60	0	0		3/11/2019	Monday	1	3	3	3	35	88780	415	297	44	0	0	54.89%	39.29%	5.82%	0.00%	0.00%	44	5.82%	3.4	320614	238895	271937	424.1	316	359.7	4711	3777	3421	424.1	316	359.7	483543.1	652.8	6585.4	639.6	5582	7.4	67	7.4	0	0	756
10071	10071 (2019-03-10)60sec.agd	60	0	0		3/12/2019	Tuesday	2	1	1	1	13	42187	460	364	65	0	0	51.74%	40.94%	7.31%	0.00%	0.00%	65	7.31%	4.1	456958	324563	414404	514	365.1	466.1	5266	3815	3383	514	365.1	466.1	697052.7	801.1	7115	784.1	8852	10	111	10	0.3	84	889
10071	10071 (2019-03-10)60sec.agd	60	0	0		3/13/2019	Wednesday	3	3	3	3	34	81069	435	362	37	0	0	52.16%	43.41%	4.44%	0.00%	0.00%	37	4.44%	2.5	335499	279071	350721	402.3	334.6	420.5	4683	3825	3334	402.3	334.6	420.5	559862	697.6	6389.5	671.3	6379	7.6	109	7.6	0.1	68	834
11007	11007 (2019-06-02)60sec.agd	60	0	0		6/3/2019	Monday	1	1	1	1	60	215183	541	143	62	2	0	72.33%	19.12%	8.29%	0.27%	0.00%	64	8.56%	4.3	303416	220110	241021	405.6	294.3	322.2	6080	2801	2755	405.6	294.3	322.2	445646.5	650.7	6931.5	595.8	9440	12.6	180	12.6	0.7	64	748
11007	11007 (2019-06-02)60sec.agd	60	0	0		6/4/2019	Tuesday	2	3	3	3	72	192925	450	136	73	0	0	68.29%	20.64%	11.08%	0.00%	0.00%	73	11.08%	6.1	270652	209175	194155	410.7	317.4	294.6	3684	2625	2817	410.7	317.4	294.6	393322.8	646.8	4936.1	596.8	8942	13.6	112	13.6	5.6	352	659
11007	11007 (2019-06-02)60sec.agd	60	0	0		6/6/2019	Thursday	4	0	0	0	0	0	615	155	1	0	0	79.77%	20.10%	0.13%	0.00%	0.00%	1	0.13%	0.1	72782	97174	122133	94.4	126	158.4	2353	1859	1683	94.4	126	158.4	172210.6	231.7	3394.2	223.4	1904	2.5	49	2.5	2	190	771
10959	10959 (2019-07-21)60sec.agd	60	0	0		7/21/2019	Sunday	7	0	0	0	0	0	426	177	1	0	0	70.53%	29.30%	0.17%	0.00%	0.00%	1	0.17%	0.1	79090	145457	129177	130.9	240.8	213.9	2613	2243	2901	130.9	240.8	213.9	209999.2	370.7	4194.8	347.7	3135	5.2	98	5.2	6.8	700	604
10959	10959 (2019-07-21)60sec.agd	60	0	0		7/22/2019	Monday	1	1	1	1	24	87346	408	246	25	0	0	60.09%	36.23%	3.68%	0.00%	0.00%	25	3.68%	2.1	186520	266450	238736	274.7	392.4	351.6	4396	2989	2028	274.7	392.4	351.6	403460.3	646.9	5241.3	594.2	6372	9.4	126	9.4	21.4	1815	679
10959	10959 (2019-07-21)60sec.agd	60	0	0		7/23/2019	Tuesday	2	2	2	2	24	79497	355	232	23	0	0	58.20%	38.03%	3.77%	0.00%	0.00%	23	3.77%	1.9	160672	249194	220791	263.4	408.5	362	4025	3212	3106	263.4	408.5	362	369678	656.4	5114	606	5615	9.2	129	9.2	41.9	3516	610
10930	10930 (2019-03-24)60sec.agd	60	0	0		3/25/2019	Monday	1	1	1	1	14	46237	524	401	32	0	0	54.75%	41.90%	3.34%	0.00%	0.00%	32	3.34%	1.9	312115	332204	441641	326.1	347.1	461.5	4719	3310	2519	326.1	347.1	461.5	634682.6	699.6	5875.6	663.2	9852	10.3	141	10.3	25.3	3722	957
10930	10930 (2019-03-24)60sec.agd	60	0	0		3/29/2019	Friday	5	1	1	1	14	37676	624	436	47	0	0	56.37%	39.39%	4.25%	0.00%	0.00%	47	4.25%	2.5	400510	380488	483697	361.8	343.7	436.9	5298	4263	3014	361.8	343.7	436.9	734263	687.3	7225	663.3	12400	11.2	123	11.2	4.4	552	1107
10930	10930 (2019-03-24)60sec.agd	60	0	0		3/30/2019	Saturday	6	0	0	0	0	0	483	323	16	0	0	58.76%	39.29%	1.95%	0.00%	0.00%	16	1.95%	1.1	225806	233862	354888	274.7	284.5	431.7	3628	2758	2697	274.7	284.5	431.7	481274.6	606.5	4937.1	585.5	7554	9.2	119	9.2	90.7	4691	822
10969	10969 (2019-09-01)60sec.agd	60	0	0		9/4/2019	Wednesday	3	0	0	0	0	0	308	444	37	0	0	39.04%	56.27%	4.69%	0.00%	0.00%	37	4.69%	2.5	356601	526869	543412	452	667.8	688.7	4632	5726	4671	452	667.8	688.7	836691	1084.8	7365.8	1060.4	9095	11.5	108	11.5	0	0	789
10969	10969 (2019-09-01)60sec.agd	60	0	0		9/5/2019	Thursday	4	0	0	0	0	0	276	399	39	0	0	38.66%	55.88%	5.46%	0.00%	0.00%	39	5.46%	3	346889	472224	537543	485.8	661.4	752.9	5096	3214	2929	485.8	661.4	752.9	795160.3	1142.8	6448	1113.7	9483	13.3	106	13.3	2.9	105	714
10969	10969 (2019-09-01)60sec.agd	60	0	0		9/6/2019	Friday	5	0	0	0	0	0	431	399	31	0	0	50.06%	46.34%	3.60%	0.00%	0.00%	31	3.60%	1.9	322848	496283	533909	375	576.4	620.1	4305	3391	3584	375	576.4	620.1	797236.8	959.2	5894.3	925.9	8734	10.1	105	10.1	13.8	947	861
10960	10960 (2019-08-18)60sec.agd	60	0	0		8/19/2019	Monday	1	0	0	0	0	0	510	216	15	0	0	68.83%	29.15%	2.02%	0.00%	0.00%	15	2.02%	1.1	152972	227300	285578	206.4	306.7	385.4	3081	1960	2699	206.4	306.7	385.4	395753.1	576.0	3838	534.1	4432	6	120	6	1.6	364	741
10960	10960 (2019-08-18)60sec.agd	60	0	0		8/20/2019	Tuesday	2	0	0	0	0	0	394	280	19	0	0	56.85%	40.40%	2.74%	0.00%	0.00%	19	2.74%	1.5	187777	276789	277401	271	399.4	400.3	3620	2980	4064	271	399.4	400.3	434538.5	663.4	6204.9	627	5224	7.5	119	7.5	5	1061	693
10960	10960 (2019-08-18)60sec.agd	60	0	0		8/21/2019	Wednesday	3	1	1	1	10	22973	439	264	17	0	0	60.97%	36.67%	2.36%	0.00%	0.00%	17	2.36%	1.2	193128	231689	258491	268.2	321.8	359	3472	2579	2665	268.2	321.8	359	397235.2	596.1	4028	551.7	4734	6.6	88	6.6	0.7	90	720
10072	10072 (2019-03-10)60sec.agd	60	0	0		3/11/2019	Monday	1	0	0	0	0	0	391	374	14	0	0	50.19%	48.01%	1.80%	0.00%	0.00%	14	1.80%	1	262118	295785	399812	336.5	379.7	513.2	5063	3454	4058	336.5	379.7	513.2	562178.1	769.1	5536.5	721.7	6036	7.7	103	7.7	1.1	203	779
10072	10072 (2019-03-10)60sec.agd	60	0	0		3/14/2019	Thursday	4	0	0	0	0	0	438	288	6	0	0	59.84%	39.34%	0.82%	0.00%	0.00%	6	0.82%	0.5	180047	259202	392658	246	354.1	536.4	2949	2176	2349	246	354.1	536.4	503768.7	724.8	3591	688.2	5295	7.2	105	7.2	1.3	136	732
10072	10072 (2019-03-10)60sec.agd	60	0	0		3/15/2019	Friday	5	0	0	0	0	0	411	323	22	0	0	54.37%	42.72%	2.91%	0.00%	0.00%	22	2.91%	1.7	262859	328645	436336	347.7	434.7	577.2	2826	2612	3080	347.7	434.7	577.2	606210.8	846.5	4257.2	801.9	7403	9.8	120	9.8	2.2	198	756
10795	10795 (2019-07-28)60sec.agd	60	0	0		7/28/2019	Sunday	7	0	0	0	0	0	339	436	12	0	0	43.07%	55.40%	1.52%	0.00%	0.00%	12	1.52%	0.9	291289	418741	540269	370.1	532.1	686.5	4399	2535	2748	370.1	532.1	686.5	743023.5	978.9	5192.9	944.1	7750	9.8	122	9.8	3.6	482	787
10795	10795 (2019-07-28)60sec.agd	60	0	0		7/29/2019	Monday	1	0	0	0	0	0	218	457	15	0	0	31.59%	66.23%	2.17%	0.00%	0.00%	15	2.17%	1.2	372904	651905	603834	540.4	944.8	875.1	4270	5277	2716	540.4	944.8	875.1	963666.4	1448.9	6016	1396.6	8442	12.2	115	12.2	4	400	690
10795	10795 (2019-07-28)60sec.agd	60	0	0		8/1/2019	Thursday	4	2	2	2	36	104455	193	570	54	1	0	23.59%	69.68%	6.60%	0.12%	0.00%	55	6.72%	3.7	600352	993175	862548	733.9	1214.2	1054.5	6418	4815	5284	733.9	1214.2	1054.5	1445962.7	1820.3	8726.4	1767.7	14036	17.2	130	17.2	6.5	617	818
10168	10168 (2019-08-04)60sec.agd	60	0	0		8/7/2019	Wednesday	3	0	0	0	0	0	360	302	8	0	0	53.73%	45.07%	1.19%	0.00%	0.00%	8	1.19%	0.6	178851	244939	418804	266.9	365.6	625.1	3080	2886	3974	266.9	365.6	625.1	517087.6	810.2	5061.4	771.8	5302	7.9	96	7.9	100	2633	670
10168	10168 (2019-08-04)60sec.agd	60	0	0		8/8/2019	Thursday	4	0	0	0	0	0	653	218	2	0	0	74.80%	24.97%	0.23%	0.00%	0.00%	2	0.23%	0.1	123158	154320	276967	141.1	176.8	317.3	2298	1903	3254	141.1	176.8	317.3	340137.1	403.8	3923.6	389.6	3503	4	59	4	4.1	448	873
10168	10168 (2019-08-04)60sec.agd	60	0	0		8/9/2019	Friday	5	0	0	0	0	0	605	188	11	0	0	75.25%	23.38%	1.37%	0.00%	0.00%	11	1.37%	0.8	145241	212529	259527	180.6	264.3	322.8	2724	3104	3668	180.6	264.3	322.8	365537.7	475.5	4596.2	454.6	5201	6.5	104	6.5	0.3	78	804
10787	10787 (2019-08-11)60sec.agd	60	0	0		8/13/2019	Tuesday	2	1	1	1	20	68932	492	256	40	0	0	62.44%	32.49%	5.08%	0.00%	0.00%	40	5.08%	2.7	274310	299224	253008	348.1	379.7	321.1	4100	2844	3880	348.1	379.7	321.1	478324.2	674.0	5348	607	7967	10.1	111	10.1	2.6	241	788
10787	10787 (2019-08-11)60sec.agd	60	0	0		8/16/2019	Friday	5	0	0	0	0	0	395	273	19	0	0	57.50%	39.74%	2.77%	0.00%	0.00%	19	2.77%	1.5	176887	302480	266018	257.5	440.3	387.2	3288	2567	2659	257.5	440.3	387.2	439941.7	689.4	4297.8	640.4	5679	8.3	114	8.3	2.9	381	687
10787	10787 (2019-08-11)60sec.agd	60	0	0		8/17/2019	Saturday	6	0	0	0	0	0	462	336	12	0	0	57.04%	41.48%	1.48%	0.00%	0.00%	12	1.48%	0.8	196767	397645	214491	242.9	490.9	264.8	2946	2472	2541	242.9	490.9	264.8	492793.3	647.7	3734.4	608.4	6909	8.5	107	8.5	25.4	498	810
11010	11010 (2019-06-02)60sec.agd	60	0	0		6/3/2019	Monday	1	0	0	0	0	0	420	247	20	0	0	61.14%	35.95%	2.91%	0.00%	0.00%	20	2.91%	1.7	216918	238248	270043	315.7	346.8	393.1	3390	3402	3544	315.7	346.8	393.1	420403.1	643.7	5360.3	611.9	5867	8.5	83	8.5	2.4	198	687
11010	11010 (2019-06-02)60sec.agd	60	0	0		6/4/2019	Tuesday	2	1	1	1	21	75121	570	229	62	0	0	66.20%	26.60%	7.20%	0.00%	0.00%	62	7.20%	4.1	329095	285676	298255	382.2	331.8	346.4	5151	3235	2675	382.2	331.8	346.4	528081.8	650.3	6318.6	613.3	9001	10.5	114	10.5	13.2	859	861
11010	11010 (2019-06-02)60sec.agd	60	0	0		6/5/2019	Wednesday	3	0	0	0	0	0	396	265	12	0	0	58.84%	39.38%	1.78%	0.00%	0.00%	12	1.78%	0.9	205556	200289	266729	305.4	297.6	396.3	4483	3850	3482	305.4	297.6	396.3	391807.7	603.8	6858.9	582.2	5105	7.6	102	7.6	0.9	91	673
10937	10937 (2019-03-24)60sec.agd	60	0	0		3/25/2019	Monday	1	3	3	3	41	119855	372	500	73	0	0	39.37%	52.91%	7.72%	0.00%	0.00%	73	7.72%	4.6	591252	480078	695526	625.7	508	736	4933	3395	3431	625.7	508	736	1031411.8	1167.0	6163.1	1091.4	15082	16	102	16	0	0	945
10937	10937 (2019-03-24)60sec.agd	60	0	0		3/26/2019	Tuesday	2	0	0	0	0	0	327	419	22	0	0	42.58%	54.56%	2.86%	0.00%	0.00%	22	2.86%	1.5	327370	287273	588968	426.3	374.1	766.9	3583	3324	4054	426.3	374.1	766.9	732516.3	986.8	5441.8	953.8	13155	17.1	129	17.1	0.4	104	768
10937	10937 (2019-03-24)60sec.agd	60	0	0		3/27/2019	Wednesday	3	0	0	0	0	0	359	338	22	0	0	49.93%	47.01%	3.06%	0.00%	0.00%	22	3.06%	1.7	225245	286943	587076	313.3	399.1	816.5	2725	1945	2793	313.3	399.1	816.5	691180	1005.4	3570.9	961.3	9565	13.3	138	13.3	2	225	719
10057	10057 (2019-03-17)60sec.agd	60	0	0		3/18/2019	Monday	1	0	0	0	0	0	555	317	2	0	0	63.50%	36.27%	0.23%	0.00%	0.00%	2	0.23%	0.1	133115	357214	664529	152.3	408.7	760.3	2336	3554	3117	152.3	408.7	760.3	766107.2	904.1	5229.2	876.6	6110	7	111	7	5.7	783	874
10057	10057 (2019-03-17)60sec.agd	60	0	0		3/20/2019	Wednesday	3	0	0	0	0	0	627	354	6	0	0	63.53%	35.87%	0.61%	0.00%	0.00%	6	0.61%	0.3	152385	305011	516105	154.4	309	522.9	2393	2016	2853	154.4	309	522.9	618560.6	649.6	4143.1	626.7	5579	5.7	99	5.7	0.5	150	987
10057	10057 (2019-03-17)60sec.agd	60	0	0		3/21/2019	Thursday	4	0	0	0	0	0	606	292	1	0	0	67.41%	32.48%	0.11%	0.00%	0.00%	1	0.11%	0.1	127847	348698	336928	142.2	387.9	374.8	2160	2652	2946	142.2	387.9	374.8	501453.5	578.6	3847.9	557.8	4656	5.2	93	5.2	0.5	103	899
10063	10063 (2019-03-10)60sec.agd	60	0	0		3/12/2019	Tuesday	2	0	0	0	0	0	457	302	7	0	0	59.66%	39.43%	0.91%	0.00%	0.00%	7	0.91%	0.5	227801	160944	141592	297.4	210.1	184.8	2459	2080	3249	297.4	210.1	184.8	312801.2	437.0	4569.9	408.4	3662	4.8	73	4.8	0.5	377	766
10063	10063 (2019-03-10)60sec.agd	60	0	0		3/14/2019	Thursday	4	2	2	2	22	68899	554	394	45	0	0	55.79%	39.68%	4.53%	0.00%	0.00%	45	4.53%	2.3	373998	404897	614548	376.6	407.8	618.9	5490	4011	3505	376.6	407.8	618.9	825521.2	889.6	7158.3	831.3	9843	9.9	132	9.9	0.3	81	993
10063	10063 (2019-03-10)60sec.agd	60	0	0		3/15/2019	Friday	5	0	0	0	0	0	515	494	33	0	0	49.42%	47.41%	3.17%	0.00%	0.00%	33	3.17%	1.7	427810	460770	853450	410.6	442.2	819	5118	3062	4213	410.6	442.2	819	1060050.6	1061.2	7253.7	1017.3	13095	12.6	128	12.6	5	2253	1042
10448	10448 (2019-10-13)60sec.agd	60	0	0		10/15/2019	Tuesday	2	0	0	0	0	0	313	403	9	0	0	43.17%	55.59%	1.24%	0.00%	0.00%	9	1.24%	0.7	282574	253781	501018	389.8	350	691.1	3378	1878	2862	389.8	350	691.1	628706.5	891.7	4564.3	867.2	5069	7	76	7	10.2	2000	725
10448	10448 (2019-10-13)60sec.agd	60	0	0		10/16/2019	Wednesday	3	0	0	0	0	0	199	409	4	0	0	32.52%	66.83%	0.65%	0.00%	0.00%	4	0.65%	0.3	252686	358345	529166	412.9	585.5	864.7	2095	2281	2726	412.9	585.5	864.7	687224.9	1157.4	3442	1122.9	5923	9.7	104	9.7	2.6	231	612
10448	10448 (2019-10-13)60sec.agd	60	0	0		10/17/2019	Thursday	4	0	0	0	0	0	395	289	1	0	0	57.66%	42.19%	0.15%	0.00%	0.00%	1	0.15%	0.1	142198	225618	373729	207.6	329.4	545.6	1966	2281	2507	207.6	329.4	545.6	459126.5	695.2	3247.6	670.3	3899	5.7	105	5.7	0.8	77	685
10692	10692 (2019-09-08)60sec.agd	60	0	0		9/9/2019	Monday	1	0	0	0	0	0	461	181	1	0	0	71.70%	28.15%	0.16%	0.00%	0.00%	1	0.16%	0.1	91448	106951	208296	142.2	166.3	323.9	2332	1398	2419	142.2	166.3	323.9	251373.2	406.1	3520.3	390.9	2812	4.4	56	4.4	0.8	156	643
10692	10692 (2019-09-08)60sec.agd	60	0	0		9/10/2019	Tuesday	2	0	0	0	0	0	404	217	2	0	0	64.85%	34.83%	0.32%	0.00%	0.00%	2	0.32%	0.2	103362	121972	234327	165.9	195.8	376.1	2574	1504	2850	165.9	195.8	376.1	283672.4	478.5	3284.6	455.3	3597	5.8	107	5.8	6.9	608	623
10692	10692 (2019-09-08)60sec.agd	60	0	0		9/11/2019	Wednesday	3	0	0	0	0	0	418	339	14	0	0	54.22%	43.97%	1.82%	0.00%	0.00%	14	1.82%	0.9	223576	218791	412328	290	283.8	534.8	5101	1724	3482	290	283.8	534.8	517561.7	705.2	6407.7	671.3	6438	8.4	118	8.4	18.2	3154	771
10971	10971 (2019-09-01)60sec.agd	60	0	0		9/2/2019	Monday	1	0	0	0	0	0	440	227	0	0	0	65.97%	34.03%	0.00%	0.00%	0.00%	0	0.00%	0	113446	170592	317844	170.1	255.8	476.5	1854	1860	5564	170.1	255.8	476.5	378148.7	585.8	6091.4	566.9	3248	4.9	60	4.9	13.1	2587	667
10971	10971 (2019-09-01)60sec.agd	60	0	0		9/3/2019	Tuesday	2	0	0	0	0	0	554	142	18	0	0	77.59%	19.89%	2.52%	0.00%	0.00%	18	2.52%	1.3	125487	103521	200041	175.8	145	280.2	3125	2971	5114	175.8	145	280.2	257837.1	379.1	6011.7	361.1	3369	4.7	103	4.7	235.8	4825	714
10971	10971 (2019-09-01)60sec.agd	60	0	0		9/5/2019	Thursday	4	0	0	0	0	0	578	134	3	0	0	80.84%	18.74%	0.42%	0.00%	0.00%	3	0.42%	0.2	64547	60673	117419	90.3	84.9	164.2	2911	2988	3487	90.3	84.9	164.2	147087.6	220.1	5072.6	205.7	1862	2.6	100	2.6	40.7	3437	715
10973	10973 (2019-09-08)60sec.agd	60	0	0		9/9/2019	Monday	1	0	0	0	0	0	525	378	31	0	0	56.21%	40.47%	3.32%	0.00%	0.00%	31	3.32%	1.8	348678	240219	471015	373.3	257.2	504.3	4167	2432	3209	373.3	257.2	504.3	633353.5	711.1	4876.3	678.1	5496	5.9	70	5.9	5.8	1716	934
10973	10973 (2019-09-08)60sec.agd	60	0	0		9/11/2019	Wednesday	3	0	0	0	0	0	538	314	13	0	0	62.20%	36.30%	1.50%	0.00%	0.00%	13	1.50%	0.9	222452	185309	296432	257.2	214.2	342.7	3385	1757	3297	257.2	214.2	342.7	414362.5	510.0	4310	479	3775	4.4	74	4.4	41.6	2861	865
10973	10973 (2019-09-08)60sec.agd	60	0	0		9/13/2019	Friday	5	0	0	0	0	0	493	307	12	0	0	60.71%	37.81%	1.48%	0.00%	0.00%	12	1.48%	0.7	215554	163921	225108	265.5	201.9	277.2	2829	1750	3396	265.5	201.9	277.2	352146.6	465.0	4180.3	433.7	3358	4.1	67	4.1	0	0	812
11022	11022 (2019-07-28)60sec.agd	60	0	0		7/28/2019	Sunday	7	0	0	0	0	0	453	197	4	0	0	69.27%	30.12%	0.61%	0.00%	0.00%	4	0.61%	0.3	103334	179435	204193	158	274.4	312.2	2907	3558	4283	158	274.4	312.2	290808.6	471.6	6256	444.7	3009	4.6	111	4.6	28	1273	654
11022	11022 (2019-07-28)60sec.agd	60	0	0		7/30/2019	Tuesday	2	0	0	0	0	0	432	233	3	0	0	64.67%	34.88%	0.45%	0.00%	0.00%	3	0.45%	0.2	139798	241344	206686	209.3	361.3	309.4	4845	2671	2243	209.3	361.3	309.4	347144.8	540.5	5797.7	519.7	4501	6.7	93	6.7	9.6	1110	668
11022	11022 (2019-07-28)60sec.agd	60	0	0		8/1/2019	Thursday	4	0	0	0	0	0	350	306	5	0	0	52.95%	46.29%	0.76%	0.00%	0.00%	5	0.76%	0.4	183448	374540	362787	277.5	566.6	548.8	2240	2641	3348	277.5	566.6	548.8	552763.8	863.3	4258.2	836.3	7125	10.8	94	10.8	26.7	2392	661
10164	10164 (2019-04-28)60sec.agd	60	0	0		4/28/2019	Sunday	7	0	0	0	0	0	394	246	5	0	0	61.09%	38.14%	0.78%	0.00%	0.00%	5	0.78%	0.5	136172	173853	265550	211.1	269.5	411.7	2495	3251	3455	211.1	269.5	411.7	345375.9	560.2	5360.1	535.5	7177	11.1	109	11.1	2.2	271	645
10164	10164 (2019-04-28)60sec.agd	60	0	0		5/1/2019	Wednesday	3	0	0	0	0	0	534	275	3	0	0	65.76%	33.87%	0.37%	0.00%	0.00%	3	0.37%	0.2	134973	175068	214833	166.2	215.6	264.6	2215	1736	2493	166.2	215.6	264.6	308252.7	396.8	3292.5	379.6	4397	5.4	104	5.4	10.5	621	812
10164	10164 (2019-04-28)60sec.agd	60	0	0		5/3/2019	Friday	5	0	0	0	0	0	620	305	1	0	0	66.95%	32.94%	0.11%	0.00%	0.00%	1	0.11%	0.1	145722	259234	222934	157.4	280	240.7	2113	2111	2579	157.4	280	240.7	371667.5	418.5	3271.9	401.4	5994	6.5	109	6.5	8.7	584	926
10641	10641 (2019-06-02)60sec.agd	60	0	0		6/4/2019	Tuesday	2	0	0	0	0	0	653	244	4	0	0	72.48%	27.08%	0.44%	0.00%	0.00%	4	0.44%	0.3	128015	200589	323952	142.1	222.6	359.5	2524	1899	3002	142.1	222.6	359.5	401956.1	471.3	4331.8	446.1	5561	6.2	133	6.2	0.2	62	901
10641	10641 (2019-06-02)60sec.agd	60	0	0		6/5/2019	Wednesday	3	0	0	0	0	0	524	290	3	0	0	64.14%	35.50%	0.37%	0.00%	0.00%	3	0.37%	0.2	138902	305323	462747	170	373.7	566.4	3069	3232	3932	170	373.7	566.4	571533.6	724.8	5943.5	699.6	6952	8.5	121	8.5	0	33	817
10641	10641 (2019-06-02)60sec.agd	60	0	0		6/6/2019	Thursday	4	0	0	0	0	0	612	332	0	0	0	64.83%	35.17%	0.00%	0.00%	0.00%	0	0.00%	0	143720	252389	440551	152.2	267.4	466.7	1888	2191	3011	152.2	267.4	466.7	527674.9	577.8	3525.4	559	5175	5.5	106	5.5	0	0	944
10245	10245 (2019-06-02)60sec.agd	60	0	0		6/3/2019	Monday	1	1	1	1	14	44037	403	481	17	0	0	44.73%	53.39%	1.89%	0.00%	0.00%	17	1.89%	1.1	272697	532248	858662	302.7	590.7	953	4712	2274	5406	302.7	590.7	953	1046399.5	1202.9	6908.6	1161.4	8106	9	131	9	14.1	937	901
10245	10245 (2019-06-02)60sec.agd	60	0	0		6/5/2019	Wednesday	3	0	0	0	0	0	329	315	10	0	0	50.31%	48.17%	1.53%	0.00%	0.00%	10	1.53%	0.8	214390	189959	300656	327.8	290.5	459.7	2530	2025	2514	327.8	290.5	459.7	415260.8	695.7	3389.1	635	2734	4.2	37	4.2	5.8	614	654
10245	10245 (2019-06-02)60sec.agd	60	0	0		6/7/2019	Friday	5	1	1	1	10	28650	477	305	40	0	0	58.03%	37.10%	4.87%	0.00%	0.00%	40	4.87%	2.7	268915	340107	582990	327.1	413.8	709.2	4916	2332	5240	327.1	413.8	709.2	726543.5	940.8	6668.8	883.9	7049	8.6	132	8.6	11.5	2096	822
10192	10192 (2019-05-12)60sec.agd	60	0	0		5/15/2019	Wednesday	3	1	1	1	12	30894	700	215	50	0	0	72.54%	22.28%	5.18%	0.00%	0.00%	50	5.18%	2.8	264756	323702	283310	274.4	335.4	293.6	3665	2755	2900	274.4	335.4	293.6	505117.1	566.4	4634.2	523.4	11010	11.4	125	11.4	0.1	70	965
10192	10192 (2019-05-12)60sec.agd	60	0	0		5/22/2019	Wednesday	3	3	3	3	42	98389	503	352	55	0	0	55.27%	38.68%	6.04%	0.00%	0.00%	55	6.04%	3.2	311720	412321	423418	342.5	453.1	465.3	3222	3609	3531	342.5	453.1	465.3	668177.2	786.5	4750	734.3	12320	13.5	133	13.5	16.9	1194	910
10192	10192 (2019-05-12)60sec.agd	60	0	0		5/24/2019	Friday	5	0	0	0	0	0	388	262	14	0	0	58.43%	39.46%	2.11%	0.00%	0.00%	14	2.11%	1	175469	273828	336326	264.3	412.4	506.5	2219	2650	3190	264.3	412.4	506.5	467852.9	739.7	4425.5	704.6	7274	11	109	11	34	2866	664
10696	10696 (2019-08-25)60sec.agd	60	0	0		8/28/2019	Wednesday	3	0	0	0	0	0	401	425	13	0	0	47.79%	50.66%	1.55%	0.00%	0.00%	13	1.55%	0.9	258455	377465	519447	308.1	449.9	619.1	3605	3932	4424	308.1	449.9	619.1	692173.4	875.8	6682	825	7825	9.3	120	9.3	47.6	3384	839
10696	10696 (2019-08-25)60sec.agd	60	0	0		8/29/2019	Thursday	4	0	0	0	0	0	1041	308	31	0	0	75.43%	22.32%	2.25%	0.00%	0.00%	31	2.25%	1.3	248336	285727	402578	180	207	291.7	4009	3286	3148	180	207	291.7	552611.7	432.7	5310.4	400.4	9084	6.6	150	6.6	64.4	4335	1380
10696	10696 (2019-08-25)60sec.agd	60	0	0		8/30/2019	Friday	5	1	1	1	17	46801	442	376	34	0	0	51.88%	44.13%	3.99%	0.00%	0.00%	34	3.99%	2.1	297634	396976	531598	349.3	465.9	623.9	4203	4230	2980	349.3	465.9	623.9	727167.4	916.5	6023.5	853.5	8425	9.9	143	9.9	12	566	852
10274	10274 (2019-03-31)60sec.agd	60	0	0		3/31/2019	Sunday	7	1	1	1	12	30385	428	193	21	0	0	66.67%	30.06%	3.27%	0.00%	0.00%	21	3.27%	1.9	166467	243440	189304	259.3	379.2	294.9	4421	3123	5075	259.3	379.2	294.9	350443	578.1	7130.5	545.9	6921	10.8	133	10.8	8	513	642
10274	10274 (2019-03-31)60sec.agd	60	0	0		4/1/2019	Monday	1	2	2	2	26	65238	629	232	39	0	0	69.89%	25.78%	4.33%	0.00%	0.00%	39	4.33%	2.4	247594	255564	188302	275.1	284	209.2	3168	3314	2806	275.1	284	209.2	402583.4	471.0	4740.6	447.3	7578	8.4	123	8.4	0.4	55	900
10274	10274 (2019-03-31)60sec.agd	60	0	0		4/2/2019	Tuesday	2	0	0	0	0	0	601	252	12	0	0	69.48%	29.13%	1.39%	0.00%	0.00%	12	1.39%	0.8	163743	210030	275290	189.3	242.8	318.3	3363	2786	3312	189.3	242.8	318.3	383026.1	465.6	4754.6	442.8	5247	6.1	122	6.1	1.6	382	865
10883	10883 (2019-09-22)60sec.agd	60	0	0		9/23/2019	Monday	1	0	0	0	0	0	498	231	1	0	0	68.22%	31.64%	0.14%	0.00%	0.00%	1	0.14%	0.1	136633	167151	278193	187.2	229	381.1	2049	1643	3315	187.2	229	381.1	352135.5	502.5	3972.7	482.4	5112	7	108	7	3.3	915	730
10883	10883 (2019-09-22)60sec.agd	60	0	0		9/25/2019	Wednesday	3	0	0	0	0	0	611	251	28	0	0	68.65%	28.20%	3.15%	0.00%	0.00%	28	3.15%	1.8	239941	231640	405589	269.6	260.3	455.7	2838	1974	3448	269.6	260.3	455.7	525101.1	614.8	4493.8	590	9827	11	126	11	4.6	574	890
10883	10883 (2019-09-22)60sec.agd	60	0	0		9/26/2019	Thursday	4	0	0	0	0	0	494	200	10	0	0	70.17%	28.41%	1.42%	0.00%	0.00%	10	1.42%	0.6	177207	203332	269126	251.7	288.8	382.3	2506	4062	4303	251.7	288.8	382.3	381018.4	564.4	6315.6	541.2	7036	10	121	10	0	0	704
10634	10634 (2019-05-26)60sec.agd	60	0	0		6/17/2019	Monday	1	0	0	0	0	0	581	353	18	0	0	61.03%	37.08%	1.89%	0.00%	0.00%	18	1.89%	1.1	254935	373047	311512	267.8	391.9	327.2	3292	2376	3313	267.8	391.9	327.2	548812.9	620.2	4716.6	576.5	8494	8.9	102	8.9	5.8	149	952
10634	10634 (2019-05-26)60sec.agd	60	0	0		6/18/2019	Tuesday	2	0	0	0	0	0	343	281	11	0	0	54.02%	44.25%	1.73%	0.00%	0.00%	11	1.73%	1	189012	296732	156881	297.7	467.3	247.1	2524	2635	1994	297.7	467.3	247.1	385210.4	635.3	3610.5	606.6	7149	11.3	95	11.3	0.1	55	635
10634	10634 (2019-05-26)60sec.agd	60	0	0		6/19/2019	Wednesday	3	0	0	0	0	0	398	296	9	0	0	56.61%	42.11%	1.28%	0.00%	0.00%	9	1.28%	0.8	186569	328272	153193	265.4	467	217.9	3008	2505	1945	265.4	467	217.9	407478.3	608.7	3642.6	579.6	7348	10.5	100	10.5	0.4	139	703
10297	10297 (2019-07-21)60sec.agd	60	0	0		7/22/2019	Monday	1	0	0	0	0	0	446	323	33	0	0	55.61%	40.27%	4.11%	0.00%	0.00%	33	4.11%	2.4	295529	488630	428041	368.5	609.3	533.7	4005	3266	3787	368.5	609.3	533.7	713663.6	935.0	5088.5	889.9	9597	12	103	12	16.9	1599	802
10297	10297 (2019-07-21)60sec.agd	60	0	0		7/24/2019	Wednesday	3	0	0	0	0	0	439	291	19	0	0	58.61%	38.85%	2.54%	0.00%	0.00%	19	2.54%	1.4	222718	433472	319531	297.4	578.7	426.6	3588	2806	3370	297.4	578.7	426.6	582753.2	807.7	5005.5	778	7061	9.4	93	9.4	3.1	370	749
10297	10297 (2019-07-21)60sec.agd	60	0	0		7/26/2019	Friday	5	0	0	0	0	0	262	334	28	0	0	41.99%	53.53%	4.49%	0.00%	0.00%	28	4.49%	2.3	284098	453784	495178	455.3	727.2	793.6	3960	3658	3622	455.3	727.2	793.6	729268.7	1227.4	6047.8	1168.7	9163	14.7	111	14.7	3.8	171	624
10635	10635 (2019-05-26)60sec.agd	60	0	0		5/27/2019	Monday	1	0	0	0	0	0	425	277	15	0	0	59.27%	38.63%	2.09%	0.00%	0.00%	15	2.09%	1.1	202101	352704	220546	281.9	491.9	307.6	2772	2768	2579	281.9	491.9	307.6	462477.5	686.9	4223.9	645	7181	10	94	10	5.4	1392	717
10635	10635 (2019-05-26)60sec.agd	60	0	0		6/15/2019	Saturday	6	0	0	0	0	0	248	351	9	0	0	40.79%	57.73%	1.48%	0.00%	0.00%	9	1.48%	0.8	266217	451214	346242	437.9	742.1	569.5	2840	2891	2981	437.9	742.1	569.5	627972.2	1083.8	4379.6	1032.8	5638	9.3	51	9.3	11	1820	608
10635	10635 (2019-05-26)60sec.agd	60	0	0		6/16/2019	Sunday	7	0	0	0	0	0	411	264	1	0	0	60.80%	39.05%	0.15%	0.00%	0.00%	1	0.15%	0.1	102376	276458	254573	151.4	409	376.6	2239	2555	2131	151.4	409	376.6	389509	598.2	3385.6	576.2	3124	4.6	47	4.6	0.8	258	676
10097	10097 (2019-03-17)60sec.agd	60	0	0		3/18/2019	Monday	1	1	1	1	23	96729	470	309	32	0	0	57.95%	38.10%	3.95%	0.00%	0.00%	32	3.95%	2.1	308119	317300	439337	379.9	391.2	541.7	5017	3158	4419	379.9	391.2	541.7	623404.9	807.8	6515.9	768.7	7247	8.9	130	8.9	0.4	63	811
10097	10097 (2019-03-17)60sec.agd	60	0	0		3/19/2019	Tuesday	2	0	0	0	0	0	397	287	15	0	0	56.80%	41.06%	2.15%	0.00%	0.00%	15	2.15%	1.1	197517	251238	369640	282.6	359.4	528.8	2920	2877	4163	282.6	359.4	528.8	488638.1	728.0	5355.5	699.1	4392	6.3	71	6.3	1.8	405	699
10097	10097 (2019-03-17)60sec.agd	60	0	0		3/21/2019	Thursday	4	0	0	0	0	0	382	219	11	0	0	62.42%	35.78%	1.80%	0.00%	0.00%	11	1.80%	0.9	129499	167187	274186	211.6	273.2	448	3282	3436	3273	211.6	273.2	448	346265	589.2	5681.9	565.8	3544	5.8	118	5.8	0	0	612
10443	10443 (2019-10-13)60sec.agd	60	0	0		10/15/2019	Tuesday	2	0	0	0	0	0	398	251	8	0	0	60.58%	38.20%	1.22%	0.00%	0.00%	8	1.22%	0.7	145438	223321	267452	221.4	339.9	407.1	3401	2324	2288	221.4	339.9	407.1	377564.6	604.6	4369.2	574.7	5968	9.1	103	9.1	180.8	2672	657
10443	10443 (2019-10-13)60sec.agd	60	0	0		10/16/2019	Wednesday	3	2	2	2	25	58583	425	243	31	0	0	60.80%	34.76%	4.43%	0.00%	0.00%	31	4.43%	2.6	199307	270399	293002	285.1	386.8	419.2	3123	2268	2767	285.1	386.8	419.2	445745.5	680.4	3856.4	637.7	6797	9.7	108	9.7	170.1	3805	699
10443	10443 (2019-10-13)60sec.agd	60	0	0		10/19/2019	Saturday	6	0	0	0	0	0	460	194	0	0	0	70.34%	29.66%	0.00%	0.00%	0.00%	0	0.00%	0	83661	153870	186599	127.9	235.3	285.3	1184	1996	1923	127.9	235.3	285.3	255918.6	409.1	2826.2	391.3	2970	4.5	58	4.5	298.6	4802	654
10613	10613 (2019-05-19)60sec.agd	60	0	0		5/20/2019	Monday	1	0	0	0	0	0	457	166	8	0	0	72.42%	26.31%	1.27%	0.00%	0.00%	8	1.27%	0.7	95296	148655	149330	151	235.6	236.7	3771	2924	1631	151	235.6	236.7	231255.5	397.4	4721.4	366.5	3466	5.5	114	5.5	1.1	292	631
10613	10613 (2019-05-19)60sec.agd	60	0	0		5/23/2019	Thursday	4	0	0	0	0	0	606	231	4	0	0	72.06%	27.47%	0.48%	0.00%	0.00%	4	0.48%	0.3	105427	218939	228321	125.4	260.3	271.5	3534	2605	3097	125.4	260.3	271.5	333436.1	420.4	4724.5	396.5	2930	3.5	103	3.5	3.8	603	841
10613	10613 (2019-05-19)60sec.agd	60	0	0		5/24/2019	Friday	5	0	0	0	0	0	631	172	10	0	0	77.61%	21.16%	1.23%	0.00%	0.00%	10	1.23%	0.7	110695	144381	143548	136.2	177.6	176.6	3583	2759	3115	136.2	177.6	176.6	231744	306.2	4835.2	285	3894	4.8	114	4.8	15.1	1946	813
10574	10574 (2019-08-25)60sec.agd	60	0	0		8/26/2019	Monday	1	0	0	0	0	0	502	220	0	0	0	69.53%	30.47%	0.00%	0.00%	0.00%	0	0.00%	0	96365	102025	143871	133.5	141.3	199.3	1471	1320	2155	133.5	141.3	199.3	200983	296.3	2652.9	278.4	2817	3.9	49	3.9	8.5	751	722
10574	10574 (2019-08-25)60sec.agd	60	0	0		8/27/2019	Tuesday	2	1	1	1	13	28640	439	192	45	0	0	64.94%	28.40%	6.66%	0.00%	0.00%	45	6.66%	3.8	231140	184314	273630	341.9	272.7	404.8	2844	2176	3268	341.9	272.7	404.8	402828.4	623.3	4720	595.9	6815	10.1	107	10.1	53.6	1417	676
10574	10574 (2019-08-25)60sec.agd	60	0	0		8/31/2019	Saturday	6	0	0	0	0	0	430	266	7	0	0	61.17%	37.84%	1.00%	0.00%	0.00%	7	1.00%	0.5	154607	149454	181702	219.9	212.6	258.5	2450	2108	2992	219.9	212.6	258.5	281523.4	421.2	4400.5	400.5	4508	6.4	91	6.4	8.9	882	703
10629	10629 (2019-05-26)60sec.agd	60	0	0		5/30/2019	Thursday	4	0	0	0	0	0	1042	243	7	0	0	80.65%	18.81%	0.54%	0.00%	0.00%	7	0.54%	0.3	162807	273466	291093	126	211.7	225.3	3409	2344	2802	126	211.7	225.3	431306	362.9	4462.9	333.8	5048	3.9	102	3.9	16.3	2358	1292
10629	10629 (2019-05-26)60sec.agd	60	0	0		5/31/2019	Friday	5	1	1	1	11	22422	968	183	20	0	0	82.66%	15.63%	1.71%	0.00%	0.00%	20	1.71%	1	137629	239115	275411	117.5	204.2	235.2	2712	2237	2864	117.5	204.2	235.2	389831.9	354.3	4145.1	332.9	4808	4.1	102	4.1	0	22	1171
10629	10629 (2019-05-26)60sec.agd	60	0	0		6/1/2019	Saturday	6	0	0	0	0	0	588	223	6	0	0	71.97%	27.29%	0.73%	0.00%	0.00%	6	0.73%	0.4	158925	227313	239100	194.5	278.2	292.7	2739	2658	3206	194.5	278.2	292.7	366192.8	478.3	4627.7	448.2	5851	7.2	104	7.2	2.5	931	817
10802	10802 (2019-03-03)60sec.agd	60	0	0		3/3/2019	Sunday	7	0	0	0	0	0	438	165	3	0	0	72.28%	27.23%	0.50%	0.00%	0.00%	3	0.50%	0.3	84283	88543	73241	139.1	146.1	120.9	2909	4684	2727	139.1	146.1	120.9	142505.2	259.1	6138.1	235.2	1714	2.8	138	2.8	0.1	57	606
10802	10802 (2019-03-03)60sec.agd	60	0	0		3/5/2019	Tuesday	2	0	0	0	0	0	535	220	7	0	0	70.21%	28.87%	0.92%	0.00%	0.00%	7	0.92%	0.5	150797	113207	111220	197.9	148.6	146	3137	1927	2557	197.9	148.6	146	218918.8	318.8	3653.8	287.3	2559	3.4	58	3.4	0	0	762
10802	10802 (2019-03-03)60sec.agd	60	0	0		3/8/2019	Friday	5	1	1	1	11	26947	488	334	22	0	0	57.82%	39.57%	2.61%	0.00%	0.00%	22	2.61%	1.4	280645	223380	238908	332.5	264.7	283.1	2993	2205	3076	332.5	264.7	283.1	430972.5	545.6	4029.2	510.6	7938	9.4	115	9.4	0.4	54	844
10602	10602 (2019-10-06)60sec.agd	60	0	0		10/7/2019	Monday	1	0	0	0	0	0	500	371	11	0	0	56.69%	42.06%	1.25%	0.00%	0.00%	11	1.25%	0.7	264292	266988	467073	299.7	302.7	529.6	5090	3903	4889	299.7	302.7	529.6	599408.1	711.8	8065	679.6	5826	6.6	102	6.6	35.1	2237	882
10602	10602 (2019-10-06)60sec.agd	60	0	0		10/8/2019	Tuesday	2	1	1	1	12	40007	573	211	24	0	0	70.92%	26.11%	2.97%	0.00%	0.00%	24	2.97%	1.7	183910	223419	307839	227.6	276.5	381	3933	3610	4276	227.6	276.5	381	422497.1	542.8	6516.5	522.9	5061	6.3	105	6.3	11.2	788	808
10602	10602 (2019-10-06)60sec.agd	60	0	0		10/9/2019	Wednesday	3	0	0	0	0	0	530	258	8	0	0	66.58%	32.41%	1.01%	0.00%	0.00%	8	1.01%	0.5	152367	236458	371752	191.4	297.1	467	2756	3084	3847	191.4	297.1	467	466184.1	603.1	4942	585.7	4651	5.8	83	5.8	58.3	3405	796
10288	10288 (2019-08-04)60sec.agd	60	0	0		8/7/2019	Wednesday	3	2	2	2	27	74299	395	340	51	0	0	50.25%	43.26%	6.49%	0.00%	0.00%	51	6.49%	3.6	302356	344653	424393	384.7	438.5	539.9	3799	2195	2808	384.7	438.5	539.9	624751.4	868.4	4569.6	794.8	10543	13.4	121	13.4	101.7	2675	786
10288	10288 (2019-08-04)60sec.agd	60	0	0		8/8/2019	Thursday	4	1	1	1	15	46950	297	321	46	0	0	44.73%	48.34%	6.93%	0.00%	0.00%	46	6.93%	3.5	297315	334816	362861	447.8	504.2	546.5	3964	2733	2455	447.8	504.2	546.5	576338.5	934.6	4784.7	868	10187	15.3	125	15.3	109.8	2461	664
10288	10288 (2019-08-04)60sec.agd	60	0	0		8/10/2019	Saturday	6	0	0	0	0	0	331	254	17	0	0	54.98%	42.19%	2.82%	0.00%	0.00%	17	2.82%	1.4	198124	184319	291719	329.1	306.2	484.6	4596	4346	5064	329.1	306.2	484.6	397902.7	692.8	8102.8	661	8368	13.9	114	13.9	394.2	4575	602
10605	10605 (2019-11-03)60sec.agd	60	0	0		11/5/2019	Tuesday	2	0	0	0	0	0	626	296	2	0	0	67.75%	32.03%	0.22%	0.00%	0.00%	2	0.22%	0.1	129739	229925	209381	140.4	248.8	226.6	2225	2837	2765	140.4	248.8	226.6	336954.2	385.7	4543.6	364.7	4133	4.5	67	4.5	5.8	782	924
10605	10605 (2019-11-03)60sec.agd	60	0	0		11/6/2019	Wednesday	3	0	0	0	0	0	516	316	5	0	0	61.65%	37.75%	0.60%	0.00%	0.00%	5	0.60%	0.3	195728	171872	243109	233.8	205.3	290.5	2171	2250	2599	233.8	205.3	290.5	356302.4	457.0	3982.6	425.7	7466	8.9	115	8.9	18.9	1271	837
10605	10605 (2019-11-03)60sec.agd	60	0	0		11/7/2019	Thursday	4	0	0	0	0	0	440	355	3	0	0	55.14%	44.49%	0.38%	0.00%	0.00%	3	0.38%	0.2	196722	207387	189702	246.5	259.9	237.7	2775	2530	2667	246.5	259.9	237.7	343068.2	455.9	4139.9	429.9	5182	6.5	122	6.5	1.5	267	798
10235	10235 (2019-06-09)60sec.agd	60	0	0		6/9/2019	Sunday	7	2	2	2	24	84415	407	260	39	0	0	57.65%	36.83%	5.52%	0.00%	0.00%	39	5.52%	3	254655	291145	239828	360.7	412.4	339.7	5049	4387	5909	360.7	412.4	339.7	455117.6	694.6	8013	644.6	8022	11.4	132	11.4	6.5	406	706
10235	10235 (2019-06-09)60sec.agd	60	0	0		6/10/2019	Monday	1	0	0	0	0	0	402	391	1	0	0	50.63%	49.24%	0.13%	0.00%	0.00%	1	0.13%	0.1	214996	418685	378281	270.8	527.3	476.4	2697	2908	2981	270.8	527.3	476.4	603835.2	792.6	4088.3	760.5	4517	5.7	93	5.7	0	26	794
10235	10235 (2019-06-09)60sec.agd	60	0	0		6/11/2019	Tuesday	2	0	0	0	0	0	401	478	6	0	0	45.31%	54.01%	0.68%	0.00%	0.00%	6	0.68%	0.4	234724	485143	417398	265.2	548.2	471.6	2360	3641	2438	265.2	548.2	471.6	681674.5	797.2	4951.1	770.3	4340	4.9	71	4.9	1.1	930	885
10268	10268 (2019-06-23)60sec.agd	60	0	0		6/24/2019	Monday	1	2	2	2	20	53766	327	243	51	0	0	52.66%	39.13%	8.21%	0.00%	0.00%	51	8.21%	4.3	318050	285557	361749	512.2	459.8	582.5	4085	2570	4016	512.2	459.8	582.5	559965.1	952.1	5530.2	901.7	6514	10.5	118	10.5	7.5	1590	621
10268	10268 (2019-06-23)60sec.agd	60	0	0		6/25/2019	Tuesday	2	4	4	4	68	210764	308	267	86	0	0	46.60%	40.39%	13.01%	0.00%	0.00%	86	13.01%	6.6	449828	343793	403836	680.5	520.1	610.9	4430	3216	4002	680.5	520.1	610.9	695429.6	1101.1	6186.9	1052.1	9865	14.9	132	14.9	29.3	310	661
10268	10268 (2019-06-23)60sec.agd	60	0	0		6/26/2019	Wednesday	3	0	0	0	0	0	529	292	8	0	0	63.81%	35.22%	0.97%	0.00%	0.00%	8	0.97%	0.5	168655	192330	233166	203.4	232	281.3	2564	2595	3170	203.4	232	281.3	346123.9	442.4	4232	417.5	3566	4.3	102	4.3	0.3	148	829
10799	10799 (2019-10-20)60sec.agd	60	0	0		10/21/2019	Monday	1	1	1	1	10	28608	358	575	43	0	0	36.68%	58.91%	4.41%	0.00%	0.00%	43	4.41%	2.4	488679	549773	423063	500.7	563.3	433.5	4100	3726	2271	500.7	563.3	433.5	848551.6	923.4	4920.2	869.4	16130	16.5	127	16.5	9.1	1185	976
10799	10799 (2019-10-20)60sec.agd	60	0	0		10/22/2019	Tuesday	2	1	1	1	10	27981	480	476	72	0	0	46.69%	46.30%	7.00%	0.00%	0.00%	72	7.00%	4	528256	544675	466672	513.9	529.8	454	3911	3151	3037	513.9	529.8	454	890790.7	916.9	5119.2	866.5	16266	15.8	126	15.8	9.5	758	1028
10799	10799 (2019-10-20)60sec.agd	60	0	0		10/23/2019	Wednesday	3	0	0	0	0	0	369	532	59	0	0	38.44%	55.42%	6.15%	0.00%	0.00%	59	6.15%	3.3	535886	563016	435851	558.2	586.5	454	4459	3805	3506	558.2	586.5	454	891138	976.6	5504.8	928.3	16756	17.5	117	17.5	34.4	1826	960
10229	10229 (2019-09-08)60sec.agd	60	0	0		9/12/2019	Thursday	4	0	0	0	0	0	400	220	11	0	0	63.39%	34.87%	1.74%	0.00%	0.00%	11	1.74%	1	129098	143664	319884	204.6	227.7	506.9	3889	2687	3740	204.6	227.7	506.9	373672.9	615.5	5245.9	592.2	2730	4.3	86	4.3	3	423	631
10229	10229 (2019-09-08)60sec.agd	60	0	0		9/13/2019	Friday	5	0	0	0	0	0	487	165	16	0	0	72.90%	24.70%	2.40%	0.00%	0.00%	16	2.40%	1.3	129687	149034	223222	194.1	223.1	334.2	3842	5968	3061	194.1	223.1	334.2	298090.4	482.1	7156.3	446.2	2951	4.4	126	4.4	22.9	2281	668
10229	10229 (2019-09-08)60sec.agd	60	0	0		9/14/2019	Saturday	6	0	0	0	0	0	437	188	1	0	0	69.81%	30.03%	0.16%	0.00%	0.00%	1	0.16%	0.1	89661	99874	181286	143.2	159.5	289.6	2385	1872	4415	143.2	159.5	289.6	225562.7	377.0	5193.6	360.3	2055	3.3	73	3.3	10	1046	626
10827	10827 (2019-06-30)60sec.agd	60	0	0		7/2/2019	Tuesday	2	1	1	1	14	42096	477	422	31	0	0	51.29%	45.38%	3.33%	0.00%	0.00%	31	3.33%	1.8	357140	316311	504162	384	340.1	542.1	5722	3977	4675	384	340.1	542.1	694104.4	797.2	7371.8	746.3	7022	7.6	104	7.6	6.9	951	930
10827	10827 (2019-06-30)60sec.agd	60	0	0		7/3/2019	Wednesday	3	0	0	0	0	0	548	471	15	0	0	53.00%	45.55%	1.45%	0.00%	0.00%	15	1.45%	0.8	323946	284783	298382	313.3	275.4	288.6	2899	2039	2615	313.3	275.4	288.6	524475.2	534.9	4135.8	507.2	6283	6.1	82	6.1	0.8	159	1034
10827	10827 (2019-06-30)60sec.agd	60	0	0		7/5/2019	Friday	5	0	0	0	0	0	482	319	3	0	0	59.95%	39.68%	0.37%	0.00%	0.00%	3	0.37%	0.2	138634	200893	243093	172.4	249.9	302.4	2504	2674	2589	172.4	249.9	302.4	344487.4	457.5	3581.6	428.5	4407	5.5	98	5.5	1.9	372	804
10827	10827 (2019-06-30)60sec.agd	60	0	0		7/6/2019	Saturday	6	0	0	0	0	0	391	325	25	0	0	52.77%	43.86%	3.37%	0.00%	0.00%	25	3.37%	1.8	271716	237846	468054	366.7	321	631.7	4792	4067	3925	366.7	321	631.7	591164	842.6	5944.9	797.8	5495	7.4	70	7.4	2.2	416	741
10947	10947 (2019-05-19)60sec.agd	60	0	0		5/20/2019	Monday	1	0	0	0	0	0	584	313	30	2	0	62.86%	33.69%	3.23%	0.22%	0.00%	32	3.44%	1.9	267874	397953	312101	288.3	428.4	336	6726	2918	2994	288.3	428.4	336	572302.5	652.5	7463.2	616	8955	9.6	133	9.6	0	0	929
10947	10947 (2019-05-19)60sec.agd	60	0	0		5/21/2019	Tuesday	2	1	1	1	22	74696	492	151	26	1	0	73.43%	22.54%	3.88%	0.15%	0.00%	27	4.03%	1.8	179729	161761	200475	268.3	241.4	299.2	6246	4122	3993	268.3	241.4	299.2	314100.9	499.1	7581.1	468.8	4384	6.5	112	6.5	0	0	670
10947	10947 (2019-05-19)60sec.agd	60	0	0		5/23/2019	Thursday	4	8	8	8	114	309857	475	271	171	0	0	51.80%	29.55%	18.65%	0.00%	0.00%	171	18.65%	10.1	717969	917539	464848	783	1000.6	506.9	5579	3725	3202	783	1000.6	506.9	1254368.8	1422.6	6955.7	1367.9	25137	27.4	121	27.4	0.1	45	917
10947	10947 (2019-05-19)60sec.agd	60	0	0		5/24/2019	Friday	5	0	0	0	0	0	554	270	37	0	0	64.34%	31.36%	4.30%	0.00%	0.00%	37	4.30%	2.2	272471	424640	264159	316.5	493.2	306.8	4734	2732	2731	316.5	493.2	306.8	569508.2	695.0	5821.2	661.4	9117	10.6	120	10.6	0.6	124	861
10665	10665 (2019-09-08)60sec.agd	60	0	0		9/9/2019	Monday	1	0	0	0	0	0	463	293	8	0	0	60.60%	38.35%	1.05%	0.00%	0.00%	8	1.05%	0.6	147318	221024	305344	192.8	289.3	399.7	4458	3290	3926	192.8	289.3	399.7	404708.7	558.0	6184.9	529.7	3898	5.1	102	5.1	49.5	2880	764
10665	10665 (2019-09-08)60sec.agd	60	0	0		9/11/2019	Wednesday	3	0	0	0	0	0	417	232	6	0	0	63.66%	35.42%	0.92%	0.00%	0.00%	6	0.92%	0.5	123946	183645	256467	189.2	280.4	391.6	3158	2331	3210	189.2	280.4	391.6	338915.1	543.7	4436.1	517.4	3594	5.5	92	5.5	38.9	2266	655
10665	10665 (2019-09-08)60sec.agd	60	0	0		9/12/2019	Thursday	4	0	0	0	0	0	396	243	18	0	0	60.27%	36.99%	2.74%	0.00%	0.00%	18	2.74%	1.5	184687	261490	366701	281.1	398	558.1	4760	7232	7326	281.1	398	558.1	486781.2	766.9	10961.5	740.9	4797	7.3	107	7.3	62.1	4112	657
10665	10665 (2019-09-08)60sec.agd	60	0	0		9/14/2019	Saturday	6	0	0	0	0	0	651	363	9	0	0	63.64%	35.48%	0.88%	0.00%	0.00%	9	0.88%	0.5	186054	406938	481697	181.9	397.8	470.9	3048	2591	5072	181.9	397.8	470.9	657454.7	671.4	6186.7	642.7	4682	4.6	102	4.6	40.7	4094	1023
10671	10671 (2019-10-20)60sec.agd	60	0	0		10/21/2019	Monday	1	0	0	0	0	0	836	207	38	0	0	77.34%	19.15%	3.52%	0.00%	0.00%	38	3.52%	2	233511	226194	288693	216	209.2	267.1	2802	2742	3815	216	209.2	267.1	434781.3	427.3	4985.6	402.2	11362	10.5	156	10.5	1.4	157	1081
10671	10671 (2019-10-20)60sec.agd	60	0	0		10/22/2019	Tuesday	2	2	2	2	27	67658	664	220	39	0	0	71.94%	23.84%	4.23%	0.00%	0.00%	39	4.23%	2.2	249254	295895	433970	270	320.6	470.2	3426	2578	4289	270	320.6	470.2	581387.5	663.3	5252.3	629.9	12973	14.1	150	14.1	11.8	1757	923
10671	10671 (2019-10-20)60sec.agd	60	0	0		10/24/2019	Thursday	4	0	0	0	0	0	757	248	7	0	0	74.80%	24.51%	0.69%	0.00%	0.00%	7	0.69%	0.4	155410	206076	372901	153.6	203.6	368.5	2260	2595	3313	153.6	203.6	368.5	453513.8	475.6	4084.2	448.1	7278	7.2	145	7.2	0	0	1012
10671	10671 (2019-10-20)60sec.agd	60	0	0		10/25/2019	Friday	5	1	1	1	18	38969	819	186	39	0	0	78.45%	17.82%	3.74%	0.00%	0.00%	39	3.74%	2.2	204186	266638	331158	195.6	255.4	317.2	2752	3353	2718	195.6	255.4	317.2	471649.6	484.9	4327.9	451.8	10424	10	149	10	0	25	1044
10011	10011 (2019-03-10)60sec.agd	60	0	0		3/11/2019	Monday	1	0	0	0	0	0	349	491	46	2	0	39.30%	55.29%	5.18%	0.23%	0.00%	48	5.41%	3.2	468419	420734	783834	527.5	473.8	882.7	6657	5770	5490	527.5	473.8	882.7	1005400	1185.2	8828.9	1132.2	10987	12.4	128	12.4	0	23	888
10011	10011 (2019-03-10)60sec.agd	60	0	0		3/12/2019	Tuesday	2	0	0	0	0	0	433	542	50	0	0	42.24%	52.88%	4.88%	0.00%	0.00%	50	4.88%	2.6	509968	487497	673362	497.5	475.6	656.9	4661	3456	3216	497.5	475.6	656.9	975262.6	1007.2	5722.6	951.5	13462	13.1	124	13.1	1.9	607	1025
10011	10011 (2019-03-10)60sec.agd	60	0	0		3/13/2019	Wednesday	3	0	0	0	0	0	432	486	48	0	0	44.72%	50.31%	4.97%	0.00%	0.00%	48	4.97%	2.8	470221	475199	685767	486.8	491.9	709.9	4654	2504	3007	486.8	491.9	709.9	957704.7	1043.4	5325.2	991.4	12414	12.9	131	12.9	0.7	178	966
10011	10011 (2019-03-10)60sec.agd	60	0	0		3/16/2019	Saturday	6	1	1	1	15	42387	531	498	86	0	0	47.62%	44.66%	7.71%	0.00%	0.00%	86	7.71%	4.3	629146	577404	1028973	564.3	517.9	922.8	4153	4855	4068	564.3	517.9	922.8	1337163.2	1249.9	5968.7	1199.2	12870	11.5	118	11.5	12.4	1586	1115
10661	10661 (2019-06-30)60sec.agd	60	0	0		7/1/2019	Monday	1	0	0	0	0	0	478	336	14	0	0	57.73%	40.58%	1.69%	0.00%	0.00%	14	1.69%	0.9	174175	196526	128879	210.4	237.4	155.7	4677	3382	3270	210.4	237.4	155.7	292522.1	387.0	5717.6	353.3	5992	7.2	120	7.2	2.6	350	828
10661	10661 (2019-06-30)60sec.agd	60	0	0		7/2/2019	Tuesday	2	0	0	0	0	0	634	344	17	0	0	63.72%	34.57%	1.71%	0.00%	0.00%	17	1.71%	1	189037	254251	194862	190	255.5	195.8	5116	3382	2543	190	255.5	195.8	371954	411.3	6070.6	373.8	7021	7.1	120	7.1	0.8	151	995
10661	10661 (2019-06-30)60sec.agd	60	0	0		7/3/2019	Wednesday	3	0	0	0	0	0	547	302	22	0	0	62.80%	34.67%	2.53%	0.00%	0.00%	22	2.53%	1.5	223043	183415	148688	256.1	210.6	170.7	5096	3864	1987	256.1	210.6	170.7	324803.6	403.4	6590.7	372.9	7262	8.3	122	8.3	41.2	2861	871
10661	10661 (2019-06-30)60sec.agd	60	0	0		7/6/2019	Saturday	6	0	0	0	0	0	493	325	2	0	0	60.12%	39.63%	0.24%	0.00%	0.00%	2	0.24%	0.1	137582	261138	230377	167.8	318.5	280.9	2568	2898	4069	167.8	318.5	280.9	374426.8	489.8	5569.7	456.6	3577	4.4	59	4.4	0	37	820
10149	10149 (2019-04-07)60sec.agd	60	0	0		4/8/2019	Monday	1	0	0	0	0	0	580	147	4	0	0	79.34%	20.11%	0.55%	0.00%	0.00%	4	0.55%	0.3	69959	120332	103834	95.7	164.6	142	3427	2070	3371	95.7	164.6	142	173653.5	248.8	5026.8	237.6	1743	2.4	80	2.4	1.1	308	731
10149	10149 (2019-04-07)60sec.agd	60	0	0		4/10/2019	Wednesday	3	2	2	2	21	75221	523	140	36	1	0	74.71%	20.00%	5.14%	0.14%	0.00%	37	5.29%	2.3	187617	213769	195335	268	305.4	279.1	6116	3922	10964	268	305.4	279.1	345040.7	544.7	12801.7	492.9	5293	7.6	116	7.6	10.8	947	700
10149	10149 (2019-04-07)60sec.agd	60	0	0		4/11/2019	Thursday	4	0	0	0	0	0	570	98	15	0	0	83.46%	14.35%	2.20%	0.00%	0.00%	15	2.20%	1.3	87839	128178	81238	128.6	187.7	118.9	4276	2540	2660	128.6	187.7	118.9	175342.2	282.7	4771.3	256.7	2751	4	119	4	0	0	683
10149	10149 (2019-04-07)60sec.agd	60	0	0		4/12/2019	Friday	5	1	1	1	18	69063	515	432	34	1	0	52.44%	43.99%	3.46%	0.10%	0.00%	35	3.56%	2.1	421642	473950	585626	429.4	482.6	596.4	5761	2714	3892	429.4	482.6	596.4	863347.2	916.6	6866.8	879.2	10890	11.1	119	11.1	10	900	982
10158	10158 (2019-07-07)60sec.agd	60	0	0		7/8/2019	Monday	1	2	2	2	57	200188	396	214	76	0	0	57.73%	31.20%	11.08%	0.00%	0.00%	76	11.08%	5.8	367575	326678	259276	535.8	476.2	378	4800	6513	4999	535.8	476.2	378	555926.2	849.5	9510.5	810.4	11030	16.1	117	16.1	0	29	686
10158	10158 (2019-07-07)60sec.agd	60	0	0		7/10/2019	Wednesday	3	4	4	4	95	316925	465	254	109	0	0	56.16%	30.68%	13.16%	0.00%	0.00%	109	13.16%	7.3	497003	477055	292619	600.2	576.2	353.4	4383	3399	3615	600.2	576.2	353.4	748478	954.9	5913.5	904	15291	18.5	116	18.5	0	0	828
10158	10158 (2019-07-07)60sec.agd	60	0	0		7/11/2019	Thursday	4	3	3	3	59	228857	488	326	92	0	0	53.86%	35.98%	10.15%	0.00%	0.00%	92	10.15%	5.8	508134	446371	369823	560.9	492.7	408.2	4710	2622	3831	560.9	492.7	408.2	770854.3	906.9	5443.8	850.8	14708	16.2	132	16.2	1.5	254	906
10158	10158 (2019-07-07)60sec.agd	60	0	0		7/12/2019	Friday	5	2	2	2	70	275478	393	329	83	0	0	48.82%	40.87%	10.31%	0.00%	0.00%	83	10.31%	5.2	468702	394729	295769	582.2	490.3	367.4	4744	2711	2653	582.2	490.3	367.4	680420.3	893.9	5519.9	845.2	13304	16.5	120	16.5	0	27	805
10668	10668 (2019-10-06)60sec.agd	60	0	0		10/7/2019	Monday	1	0	0	0	0	0	456	412	25	0	0	51.06%	46.14%	2.80%	0.00%	0.00%	25	2.80%	1.6	293517	447357	429096	328.7	501	480.5	3994	2741	3753	328.7	501	480.5	685860	819.0	4698	768	8812	9.9	123	9.9	7.6	657	893
10668	10668 (2019-10-06)60sec.agd	60	0	0		10/8/2019	Tuesday	2	0	0	0	0	0	260	344	24	0	0	41.40%	54.78%	3.82%	0.00%	0.00%	24	3.82%	1.8	250181	402437	341675	398.4	640.8	544.1	3829	2606	2311	398.4	640.8	544.1	584198.5	980.1	4751.9	930.3	8708	13.9	123	13.9	26.5	1783	628
10668	10668 (2019-10-06)60sec.agd	60	0	0		10/10/2019	Thursday	4	2	2	2	28	74543	331	371	62	0	0	43.32%	48.56%	8.12%	0.00%	0.00%	62	8.12%	4.4	392715	572541	416922	514	749.4	545.7	4098	2918	3045	514	749.4	545.7	809847	1128.9	4971.4	1060	13266	17.4	124	17.4	9.8	852	764
10668	10668 (2019-10-06)60sec.agd	60	0	0		10/12/2019	Saturday	6	1	1	1	12	31071	325	402	39	0	0	42.43%	52.48%	5.09%	0.00%	0.00%	39	5.09%	2.8	332478	503821	541164	434	657.7	706.5	3628	4140	3951	434	657.7	706.5	810700.7	1113.6	5832.4	1058.4	9439	12.3	121	12.3	21	2102	766
10639	10639 (2019-05-26)60sec.agd	60	0	0		5/27/2019	Monday	1	0	0	0	0	0	360	365	3	0	0	49.45%	50.14%	0.41%	0.00%	0.00%	3	0.41%	0.2	206647	237777	321973	283.9	326.6	442.3	2563	2364	3521	283.9	326.6	442.3	450452.5	651.8	3892.5	618.8	5067	7	93	7	135	2004	728
10639	10639 (2019-05-26)60sec.agd	60	0	0		5/28/2019	Tuesday	2	0	0	0	0	0	431	266	5	0	0	61.40%	37.89%	0.71%	0.00%	0.00%	5	0.71%	0.4	196216	109394	158406	279.5	155.8	225.6	2690	1734	1844	279.5	155.8	225.6	274882.2	423.4	3431.2	391.6	3053	4.3	56	4.3	2.7	504	702
10639	10639 (2019-05-26)60sec.agd	60	0	0		5/29/2019	Wednesday	3	0	0	0	0	0	724	203	1	0	0	78.02%	21.88%	0.11%	0.00%	0.00%	1	0.11%	0.1	108355	131766	133279	116.8	142	143.6	1959	1844	2260	116.8	142	143.6	216486.4	245.8	2908.3	233.3	3095	3.3	104	3.3	4.6	460	928
10639	10639 (2019-05-26)60sec.agd	60	0	0		5/30/2019	Thursday	4	0	0	0	0	0	710	176	2	0	0	79.95%	19.82%	0.23%	0.00%	0.00%	2	0.23%	0.1	77705	184648	136978	87.5	207.9	154.3	2500	2409	1744	87.5	207.9	154.3	242684.8	289.9	3763.3	273.3	3015	3.4	95	3.4	13.4	1949	888
11036	11036 (2019-09-08)60sec.agd	60	0	0		9/9/2019	Monday	1	0	0	0	0	0	302	321	28	0	0	46.39%	49.31%	4.30%	0.00%	0.00%	28	4.30%	2.3	323872	443929	333493	497.5	681.9	512.3	3497	2755	2759	497.5	681.9	512.3	642793.6	1027.5	4248.4	987.4	11052	17	107	17	57.2	2273	651
11036	11036 (2019-09-08)60sec.agd	60	0	0		9/10/2019	Tuesday	2	0	0	0	0	0	167	419	25	0	0	27.33%	68.58%	4.09%	0.00%	0.00%	25	4.09%	1.9	440215	613687	393547	720.5	1004.4	644.1	2772	2900	2683	720.5	1004.4	644.1	851633.9	1444.1	4180	1393.8	14869	24.3	93	24.3	112.3	1675	611
11036	11036 (2019-09-08)60sec.agd	60	0	0		9/11/2019	Wednesday	3	0	0	0	0	0	491	209	6	0	0	69.55%	29.60%	0.85%	0.00%	0.00%	6	0.85%	0.5	150606	255014	234464	213.3	361.2	332.1	2539	2399	2612	213.3	361.2	332.1	377740.2	569.0	3819.1	535	6501	9.2	88	9.2	2.2	561	706
11036	11036 (2019-09-08)60sec.agd	60	0	0		9/12/2019	Thursday	4	0	0	0	0	0	207	411	13	0	0	32.81%	65.13%	2.06%	0.00%	0.00%	13	2.06%	1.1	307763	474159	308934	487.7	751.4	489.6	2610	2510	2770	487.7	751.4	489.6	644193.3	1074.2	4140.2	1020.9	10502	16.6	87	16.6	133.1	2300	631
10654	10654 (2019-08-04)60sec.agd	60	0	0		8/5/2019	Monday	1	0	0	0	0	0	513	233	16	0	0	67.32%	30.58%	2.10%	0.00%	0.00%	16	2.10%	1.1	164479	251095	236325	215.9	329.5	310.1	3686	3901	4215	215.9	329.5	310.1	382036.1	542.4	6540.4	501.4	5701	7.5	100	7.5	47.7	1472	762
10654	10654 (2019-08-04)60sec.agd	60	0	0		8/6/2019	Tuesday	2	0	0	0	0	0	580	241	9	0	0	69.88%	29.04%	1.08%	0.00%	0.00%	9	1.08%	0.6	168275	285314	286365	202.7	343.8	345	3268	2478	3239	202.7	343.8	345	437864.7	561.5	4144.6	527.5	6363	7.7	93	7.7	46.7	1199	830
10654	10654 (2019-08-04)60sec.agd	60	0	0		8/9/2019	Friday	5	0	0	0	0	0	352	434	39	0	0	42.67%	52.61%	4.73%	0.00%	0.00%	39	4.73%	2.8	372628	587703	574677	451.7	712.4	696.6	3425	2811	4076	451.7	712.4	696.6	902496.6	1162.0	5470.6	1093.9	12933	15.7	100	15.7	435.9	4720	825
10654	10654 (2019-08-04)60sec.agd	60	0	0		8/10/2019	Saturday	6	0	0	0	0	0	486	310	28	0	0	58.98%	37.62%	3.40%	0.00%	0.00%	28	3.40%	2	287622	420838	427596	349.1	510.7	518.9	3405	2606	3676	349.1	510.7	518.9	665334	866.6	4904.2	807.4	10486	12.7	108	12.7	80.8	2283	824
10016	10016 (2019-03-10)60sec.agd	60	0	0		3/11/2019	Monday	1	0	0	0	0	0	863	232	19	1	0	77.40%	20.81%	1.70%	0.09%	0.00%	20	1.79%	1.1	179062	282065	409194	160.6	253	367	6086	1793	2497	160.6	253	367	528264.7	521.3	6572.8	473.8	5785	5.2	158	5.2	0	0	1115
10016	10016 (2019-03-10)60sec.agd	60	0	0		3/12/2019	Tuesday	2	0	0	0	0	0	781	185	32	0	0	78.26%	18.54%	3.21%	0.00%	0.00%	32	3.21%	1.9	188974	257968	458242	189.4	258.5	459.2	5305	1888	2637	189.4	258.5	459.2	558788.3	618.0	5645.7	559.9	6442	6.5	142	6.5	0	0	998
10016	10016 (2019-03-10)60sec.agd	60	0	0		3/14/2019	Thursday	4	1	1	1	14	37196	698	217	55	2	0	71.81%	22.33%	5.66%	0.21%	0.00%	57	5.86%	3.2	318430	357097	450739	327.6	367.4	463.7	5945	2195	2604	327.6	367.4	463.7	657329.1	759.9	6815.4	676.3	11421	11.8	161	11.8	0.3	84	972
10016	10016 (2019-03-10)60sec.agd	60	0	0		3/16/2019	Saturday	6	0	0	0	0	0	498	108	18	2	0	79.55%	17.25%	2.88%	0.32%	0.00%	20	3.19%	1.8	131294	172244	295792	209.7	275.2	472.5	6127	2328	3271	209.7	275.2	472.5	366604.7	648.1	6934.7	585.6	4195	6.7	160	6.7	0	0	626
10638	10638 (2019-05-26)60sec.agd	60	0	0		5/27/2019	Monday	1	0	0	0	0	0	469	332	2	0	0	58.41%	41.34%	0.25%	0.00%	0.00%	2	0.25%	0.1	144596	209327	218893	180.1	260.7	272.6	2812	2746	3721	180.1	260.7	272.6	335618.7	438.2	5412.4	418	3936	4.9	59	4.9	2.2	268	803
10638	10638 (2019-05-26)60sec.agd	60	0	0		5/29/2019	Wednesday	3	0	0	0	0	0	606	303	2	0	0	66.52%	33.26%	0.22%	0.00%	0.00%	2	0.22%	0.1	140356	238899	220809	154.1	262.2	242.4	2233	3319	1994	154.1	262.2	242.4	354300.9	405.4	4073.5	388.9	4454	4.9	122	4.9	3.4	482	911
10638	10638 (2019-05-26)60sec.agd	60	0	0		5/30/2019	Thursday	4	0	0	0	0	0	450	434	19	0	0	49.83%	48.06%	2.10%	0.00%	0.00%	19	2.10%	1.2	325590	373193	493412	360.6	413.3	546.4	3701	2909	3569	360.6	413.3	546.4	699097.5	819.3	4962.4	774.2	9514	10.5	90	10.5	0.3	121	903
10638	10638 (2019-05-26)60sec.agd	60	0	0		6/1/2019	Saturday	6	1	1	1	30	74619	411	497	36	0	0	43.54%	52.65%	3.81%	0.00%	0.00%	36	3.81%	2.1	315098	476805	517169	333.8	505.1	547.8	3290	4601	2288	333.8	505.1	547.8	770774.6	858.6	5744.1	816.5	11459	12.1	119	12.1	0	0	944
10978	10978 (2019-10-20)60sec.agd	60	0	0		10/21/2019	Monday	1	0	0	0	0	0	469	479	9	0	0	49.01%	50.05%	0.94%	0.00%	0.00%	9	0.94%	0.5	292059	424273	325909	305.2	443.3	340.6	2683	2840	3052	305.2	443.3	340.6	609526.6	666.4	4618.3	636.9	8065	8.4	96	8.4	0	39	957
10978	10978 (2019-10-20)60sec.agd	60	0	0		10/22/2019	Tuesday	2	0	0	0	0	0	266	398	30	1	0	38.27%	57.27%	4.32%	0.14%	0.00%	31	4.46%	2.6	357652	341812	336878	514.6	491.8	484.7	6314	4499	5629	514.6	491.8	484.7	598529.2	910.9	7947.1	861.2	6745	9.7	95	9.7	2.2	661	695
10978	10978 (2019-10-20)60sec.agd	60	0	0		10/23/2019	Wednesday	3	0	0	0	0	0	537	346	9	0	0	60.20%	38.79%	1.01%	0.00%	0.00%	9	1.01%	0.6	200696	337204	214804	225	378	240.8	3170	3202	3980	225	378	240.8	447354.6	523.4	6011.8	501.5	5880	6.6	75	6.6	0	0	892
10978	10978 (2019-10-20)60sec.agd	60	0	0		10/24/2019	Thursday	4	0	0	0	0	0	227	360	15	0	0	37.71%	59.80%	2.49%	0.00%	0.00%	15	2.49%	1.3	248116	237164	197959	412.2	394	328.8	3532	3579	2553	412.2	394	328.8	396227.3	683.1	5267.2	658.2	5464	9.1	122	9.1	0	0	602
10215	10215 (2019-05-12)60sec.agd	60	0	0		5/13/2019	Monday	1	0	0	0	0	0	326	454	18	0	0	40.85%	56.89%	2.26%	0.00%	0.00%	18	2.26%	1.3	325880	392882	567290	408.4	492.3	710.9	2861	3307	5062	408.4	492.3	710.9	763133	990.4	6119.1	956.3	10444	13.1	99	13.1	0.3	105	798
10215	10215 (2019-05-12)60sec.agd	60	0	0		5/15/2019	Wednesday	3	0	0	0	0	0	332	390	12	0	0	45.23%	53.13%	1.63%	0.00%	0.00%	12	1.63%	0.9	257729	306766	534531	351.1	417.9	728.2	3715	3981	5418	351.1	417.9	728.2	668021.7	935.1	7681.4	910.1	7885	10.7	92	10.7	1.6	124	734
10215	10215 (2019-05-12)60sec.agd	60	0	0		5/16/2019	Thursday	4	0	0	0	0	0	344	350	24	0	0	47.91%	48.75%	3.34%	0.00%	0.00%	24	3.34%	1.8	261152	278453	453379	363.7	387.8	631.4	3016	3753	7010	363.7	387.8	631.4	592696.3	854.0	8178.5	825.5	8198	11.4	98	11.4	0.4	110	718
10215	10215 (2019-05-12)60sec.agd	60	0	0		5/17/2019	Friday	5	0	0	0	0	0	350	363	13	0	0	48.21%	50.00%	1.79%	0.00%	0.00%	13	1.79%	1	252642	246762	434125	348	339.9	598	3164	3889	4304	348	339.9	598	559628.4	796.0	5929.7	770.8	7183	9.9	91	9.9	0.4	114	726
11038	11038 (2019-09-08)60sec.agd	60	0	0		9/10/2019	Tuesday	2	0	0	0	0	0	189	369	49	0	0	31.14%	60.79%	8.07%	0.00%	0.00%	49	8.07%	4.5	370825	477664	667598	610.9	786.9	1099.8	3668	3586	3774	610.9	786.9	1099.8	900755.9	1548.4	6210.8	1483.9	8513	14	118	14	1.6	155	607
11038	11038 (2019-09-08)60sec.agd	60	0	0		9/12/2019	Thursday	4	0	0	0	0	0	192	390	39	0	0	30.92%	62.80%	6.28%	0.00%	0.00%	39	6.28%	3.3	305430	413803	521991	491.8	666.3	840.6	5328	2625	3130	491.8	666.3	840.6	732799.4	1232.0	6531.6	1180	7629	12.3	109	12.3	13.8	3465	621
11038	11038 (2019-09-08)60sec.agd	60	0	0		9/13/2019	Friday	5	0	0	0	0	0	550	510	35	0	0	50.23%	46.58%	3.20%	0.00%	0.00%	35	3.20%	1.8	361351	537587	776750	330	490.9	709.4	4367	3383	5062	330	490.9	709.4	1011392.6	962.7	6237.9	923.6	10124	9.2	125	9.2	2.9	366	1095
11038	11038 (2019-09-08)60sec.agd	60	0	0		9/14/2019	Saturday	6	0	0	0	0	0	588	259	27	0	0	67.28%	29.63%	3.09%	0.00%	0.00%	27	3.09%	1.6	226451	221398	285836	259.1	253.3	327	4399	3353	4009	259.1	253.3	327	426613.8	515.4	5949.9	488.1	6307	7.2	116	7.2	91.6	4199	874
10251	10251 (2019-06-09)60sec.agd	60	0	0		6/9/2019	Sunday	7	0	0	0	0	0	666	151	3	0	0	81.22%	18.41%	0.37%	0.00%	0.00%	3	0.37%	0.2	84912	167680	214474	103.6	204.5	261.6	4509	3548	3347	103.6	204.5	261.6	285176.7	372.2	6642.4	347.8	2366	2.9	88	2.9	16.5	592	820
10251	10251 (2019-06-09)60sec.agd	60	0	0		6/11/2019	Tuesday	2	0	0	0	0	0	544	117	3	0	0	81.93%	17.62%	0.45%	0.00%	0.00%	3	0.45%	0.2	52698	174344	105731	79.4	262.6	159.2	5618	4928	5965	79.4	262.6	159.2	210599	355.2	9561.8	317.2	825	1.2	26	1.2	3.9	192	664
10251	10251 (2019-06-09)60sec.agd	60	0	0		6/12/2019	Wednesday	3	0	0	0	0	0	738	124	3	0	0	85.32%	14.34%	0.35%	0.00%	0.00%	3	0.35%	0.2	55201	198454	120865	63.8	229.4	139.7	2965	2891	3410	63.8	229.4	139.7	238829.4	311.9	5101.7	276.1	1236	1.4	39	1.4	7.6	1004	865
10251	10251 (2019-06-09)60sec.agd	60	0	0		6/14/2019	Friday	5	0	0	0	0	0	529	104	0	0	0	83.57%	16.43%	0.00%	0.00%	0.00%	0	0.00%	0	33313	144935	94044	52.6	229	148.6	1659	2325	2649	52.6	229	148.6	175955.1	302.7	3512.2	278	1015	1.6	53	1.6	7.7	686	633
10716	10716 (2019-08-18)60sec.agd	60	0	0		8/19/2019	Monday	1	0	0	0	0	0	615	320	21	0	0	64.33%	33.47%	2.20%	0.00%	0.00%	21	2.20%	1.2	210526	255378	414159	220.2	267.1	433.2	4690	3776	5159	220.2	267.1	433.2	530157.3	586.3	7533.5	554.6	6835	7.1	114	7.1	1.5	140	956
10716	10716 (2019-08-18)60sec.agd	60	0	0		8/20/2019	Tuesday	2	0	0	0	0	0	457	197	12	0	0	68.62%	29.58%	1.80%	0.00%	0.00%	12	1.80%	0.9	117129	154908	247610	175.9	232.6	371.8	4580	3970	5842	175.9	232.6	371.8	314684.6	492.1	8418.2	472.5	3654	5.5	111	5.5	0.4	128	666
10716	10716 (2019-08-18)60sec.agd	60	0	0		8/22/2019	Thursday	4	0	0	0	0	0	642	182	13	0	0	76.70%	21.74%	1.55%	0.00%	0.00%	13	1.55%	0.9	126408	184344	328534	151	220.2	392.5	2853	2780	2618	151	220.2	392.5	397361.7	503.8	4078.7	474.7	4616	5.5	107	5.5	0	27	837
10716	10716 (2019-08-18)60sec.agd	60	0	0		8/23/2019	Friday	5	0	0	0	0	0	579	359	11	0	0	61.01%	37.83%	1.16%	0.00%	0.00%	11	1.16%	0.6	220330	284187	423981	232.2	299.5	446.8	2657	2881	3687	232.2	299.5	446.8	555938.3	610.9	4540.4	585.8	6651	7	106	7	0.8	139	949
10616	10616 (2019-05-19)60sec.agd	60	0	0		5/21/2019	Tuesday	2	0	0	0	0	0	468	463	24	0	0	49.01%	48.48%	2.51%	0.00%	0.00%	24	2.51%	1.3	332858	502198	588989	348.5	525.9	616.7	4399	2461	3316	348.5	525.9	616.7	842558.8	928.0	4851.7	882.3	10554	11.1	102	11.1	1.4	228	955
10616	10616 (2019-05-19)60sec.agd	60	0	0		5/22/2019	Wednesday	3	0	0	0	0	0	367	398	28	0	0	46.28%	50.19%	3.53%	0.00%	0.00%	28	3.53%	1.9	291417	406345	527110	367.5	512.4	664.7	4033	3999	4018	367.5	512.4	664.7	726557	965.4	5786.2	916.2	8710	11	93	11	0.7	320	793
10616	10616 (2019-05-19)60sec.agd	60	0	0		5/23/2019	Thursday	4	0	0	0	0	0	503	618	24	0	0	43.93%	53.97%	2.10%	0.00%	0.00%	24	2.10%	1.2	374491	586220	819207	327.1	512	715.5	4813	3555	4408	327.1	512	715.5	1074708.1	977.1	6144.5	938.6	11461	10	100	10	1.5	164	1145
10616	10616 (2019-05-19)60sec.agd	60	0	0		5/24/2019	Friday	5	0	0	0	0	0	394	466	35	0	0	44.02%	52.07%	3.91%	0.00%	0.00%	35	3.91%	2.3	363714	414929	643562	406.4	463.6	719.1	3828	2242	3979	406.4	463.6	719.1	847718.1	988.0	5672	947.2	10148	11.3	94	11.3	1.6	229	895
10720	10720 (2019-07-21)60sec.agd	60	0	0		7/23/2019	Tuesday	2	0	0	0	0	0	579	236	11	0	0	70.10%	28.57%	1.33%	0.00%	0.00%	11	1.33%	0.7	158531	211960	332324	191.9	256.6	402.3	3878	2757	4038	191.9	256.6	402.3	424851	542.7	5432	514.3	5647	6.8	103	6.8	1.5	137	826
10720	10720 (2019-07-21)60sec.agd	60	0	0		7/24/2019	Wednesday	3	0	0	0	0	0	441	287	9	0	0	59.84%	38.94%	1.22%	0.00%	0.00%	9	1.22%	0.6	172613	256541	377788	234.2	348.1	512.6	2921	2342	3930	234.2	348.1	512.6	488192.9	688.4	4680.5	662.4	7195	9.8	111	9.8	5.7	472	737
10720	10720 (2019-07-21)60sec.agd	60	0	0		7/26/2019	Friday	5	0	0	0	0	0	502	200	11	0	0	70.41%	28.05%	1.54%	0.00%	0.00%	11	1.54%	0.8	143402	222331	292635	201.1	311.8	410.4	2914	4530	3291	201.1	311.8	410.4	394500.3	583.7	5279.8	553.3	5320	7.5	94	7.5	2	311	713
10720	10720 (2019-07-21)60sec.agd	60	0	0		7/27/2019	Saturday	6	0	0	0	0	0	615	213	2	0	0	74.10%	25.66%	0.24%	0.00%	0.00%	2	0.24%	0.1	129979	235104	288057	156.6	283.3	347.1	2837	4485	4441	156.6	283.3	347.1	393884.8	488.5	6839.2	474.6	5779	7	106	7	0	21	830
10032	10032 (2019-03-03)60sec.agd	60	0	0		3/5/2019	Tuesday	2	0	0	0	0	0	292	407	47	2	0	39.04%	54.41%	6.28%	0.27%	0.00%	49	6.55%	3.8	399534	415126	657914	534.1	555	879.6	6814	3616	5963	534.1	555	879.6	874532.9	1229.0	8092.3	1169.2	9553	12.8	119	12.8	36.2	1588	748
10032	10032 (2019-03-03)60sec.agd	60	0	0		3/7/2019	Thursday	4	0	0	0	0	0	324	384	34	0	0	43.67%	51.75%	4.58%	0.00%	0.00%	34	4.58%	2.6	295037	405536	568971	397.6	546.5	766.8	5083	3197	4909	397.6	546.5	766.8	758442	1071.2	7476.2	1022.2	8894	12	112	12	58.7	3452	742
10032	10032 (2019-03-03)60sec.agd	60	0	0		3/8/2019	Friday	5	3	3	3	53	158209	257	308	93	3	0	38.88%	46.60%	14.07%	0.45%	0.00%	96	14.52%	8	489356	467224	560403	740.3	706.8	847.8	6307	3204	3570	740.3	706.8	847.8	878532.3	1390.8	6975.5	1329.1	14075	21.3	124	21.3	7.5	1101	661
10032	10032 (2019-03-03)60sec.agd	60	0	0		3/9/2019	Saturday	6	0	0	0	0	0	467	267	12	0	0	62.60%	35.79%	1.61%	0.00%	0.00%	12	1.61%	0.9	147218	263492	302589	197.3	353.2	405.6	4256	2908	4065	197.3	353.2	405.6	427388.9	595.3	5776	572.9	4461	6	102	6	17.2	1625	746
10982	10982 (2019-10-27)60sec.agd	60	0	0		10/28/2019	Monday	1	0	0	0	0	0	578	160	26	0	0	75.65%	20.94%	3.40%	0.00%	0.00%	26	3.40%	1.6	182240	237587	201202	238.5	311	263.4	4103	4593	3932	238.5	311	263.4	360750.9	495.6	6386.9	472.2	4763	6.2	108	6.2	3	662	764
10982	10982 (2019-10-27)60sec.agd	60	0	0		10/29/2019	Tuesday	2	0	0	0	0	0	286	298	19	0	0	47.43%	49.42%	3.15%	0.00%	0.00%	19	3.15%	1.6	210891	279880	306825	349.7	464.1	508.8	3584	2067	2008	349.7	464.1	508.8	465778.3	802.1	4109.6	772.4	9162	15.2	120	15.2	2	283	603
10982	10982 (2019-10-27)60sec.agd	60	0	0		10/30/2019	Wednesday	3	0	0	0	0	0	491	408	17	0	0	53.60%	44.54%	1.86%	0.00%	0.00%	17	1.86%	1	262194	457963	340294	286.2	500	371.5	4159	2965	2373	286.2	500	371.5	627913.9	726.9	5555	685.5	9556	10.4	128	10.4	4.6	1148	916
10982	10982 (2019-10-27)60sec.agd	60	0	0		11/2/2019	Saturday	6	0	0	0	0	0	390	338	9	1	0	52.85%	45.80%	1.22%	0.14%	0.00%	10	1.36%	0.7	234943	385713	346829	318.4	522.6	470	5826	2703	3366	318.4	522.6	470	569441	815.9	6828.6	771.6	8030	10.9	106	10.9	2.2	190	738
10509	10509 (2019-09-08)60sec.agd	60	0	0		9/9/2019	Monday	1	0	0	0	0	0	390	293	16	0	0	55.79%	41.92%	2.29%	0.00%	0.00%	16	2.29%	1.2	169656	294075	199753	242.7	420.7	285.8	2381	3220	2452	242.7	420.7	285.8	393909.3	593.8	4268.7	563.5	6680	9.6	117	9.6	2.1	319	699
10509	10509 (2019-09-08)60sec.agd	60	0	0		9/10/2019	Tuesday	2	1	1	1	10	20770	299	322	10	0	0	47.39%	51.03%	1.58%	0.00%	0.00%	10	1.58%	0.8	121531	318145	125930	192.6	504.2	199.6	2341	3207	2089	192.6	504.2	199.6	363103.8	596.4	4016.6	575.4	4839	7.7	108	7.7	0.3	75	631
10509	10509 (2019-09-08)60sec.agd	60	0	0		9/11/2019	Wednesday	3	0	0	0	0	0	428	322	1	0	0	56.99%	42.88%	0.13%	0.00%	0.00%	1	0.13%	0.1	145740	305266	172515	194.1	406.5	229.7	2407	3543	3170	194.1	406.5	229.7	379722.1	526.5	5328.7	505.6	5533	7.4	64	7.4	0.2	72	751
10509	10509 (2019-09-08)60sec.agd	60	0	0		9/14/2019	Saturday	6	0	0	0	0	0	325	334	1	0	0	49.24%	50.61%	0.15%	0.00%	0.00%	1	0.15%	0.1	163821	280211	188582	248.2	424.6	285.7	2756	2171	1496	248.2	424.6	285.7	375391.4	587.1	3612.4	568.8	3952	6	41	6	0	27	660
10253	10253 (2019-06-09)60sec.agd	60	0	0		6/10/2019	Monday	1	0	0	0	0	0	1062	131	2	0	0	88.87%	10.96%	0.17%	0.00%	0.00%	2	0.17%	0.1	59083	187464	199502	49.4	156.9	166.9	2347	2587	2888	49.4	156.9	166.9	280061.8	256.0	4532.3	234.4	1704	1.4	48	1.4	0	0	1195
10253	10253 (2019-06-09)60sec.agd	60	0	0		6/11/2019	Tuesday	2	0	0	0	0	0	608	185	2	0	0	76.48%	23.27%	0.25%	0.00%	0.00%	2	0.25%	0.1	109729	200024	227890	138	251.6	286.7	2842	2634	3437	138	251.6	286.7	322465.4	438.5	5179.6	405.6	5818	7.3	116	7.3	0.2	49	795
10253	10253 (2019-06-09)60sec.agd	60	0	0		6/12/2019	Wednesday	3	0	0	0	0	0	633	134	0	0	0	82.53%	17.47%	0.00%	0.00%	0.00%	0	0.00%	0	53671	156087	255716	70	203.5	333.4	1829	2262	3313	70	203.5	333.4	304359	430.3	3911.5	396.8	2010	2.6	38	2.6	0	0	767
10253	10253 (2019-06-09)60sec.agd	60	0	0		6/14/2019	Friday	5	0	0	0	0	0	640	151	2	0	0	80.71%	19.04%	0.25%	0.00%	0.00%	2	0.25%	0.1	68592	129443	232202	86.5	163.2	292.8	2574	4005	4809	86.5	163.2	292.8	274550.8	365.7	6605.1	346.2	2611	3.3	94	3.3	0	26	793
10719	10719 (2019-08-18)60sec.agd	60	0	0		8/18/2019	Sunday	7	0	0	0	0	0	451	203	11	0	0	67.82%	30.53%	1.65%	0.00%	0.00%	11	1.65%	0.9	132625	304554	253037	199.4	458	380.5	3612	2828	2579	199.4	458	380.5	417576.6	662.0	4679.4	627.9	5672	8.5	116	8.5	378	5000	665
10719	10719 (2019-08-18)60sec.agd	60	0	0		8/19/2019	Monday	1	2	2	2	44	141170	338	341	72	0	0	45.01%	45.41%	9.59%	0.00%	0.00%	72	9.59%	5.1	412396	688114	427196	549.1	916.3	568.8	4682	3640	2244	549.1	916.3	568.8	908882.7	1290.0	5125.5	1210.2	15968	21.3	113	21.3	70.2	3682	751
10719	10719 (2019-08-18)60sec.agd	60	0	0		8/21/2019	Wednesday	3	2	2	2	39	126900	372	357	56	0	0	47.39%	45.48%	7.13%	0.00%	0.00%	56	7.13%	3.7	350493	549899	384852	446.5	700.5	490.3	4431	3104	2702	446.5	700.5	490.3	757195.7	1042.2	5293.5	964.6	13208	16.8	113	16.8	46.2	1305	785
10719	10719 (2019-08-18)60sec.agd	60	0	0		8/23/2019	Friday	5	2	2	2	43	140244	361	324	55	0	0	48.78%	43.78%	7.43%	0.00%	0.00%	55	7.43%	4.2	356418	609233	401718	481.6	823.3	542.9	4612	3759	2671	481.6	823.3	542.9	812142.8	1180.0	5362	1097.5	13416	18.1	112	18.1	44.5	2003	740
10216	10216 (2019-05-12)60sec.agd	60	0	0		5/13/2019	Monday	1	0	0	0	0	0	449	382	6	0	0	53.64%	45.64%	0.72%	0.00%	0.00%	6	0.72%	0.4	225885	280388	453674	269.9	335	542	2558	2647	4132	269.9	335	542	579190.4	722.5	5427.5	692	10295	12.3	122	12.3	8.1	211	837
10216	10216 (2019-05-12)60sec.agd	60	0	0		5/14/2019	Tuesday	2	0	0	0	0	0	528	311	22	0	0	61.32%	36.12%	2.56%	0.00%	0.00%	22	2.56%	1.4	240022	369777	376134	278.8	429.5	436.9	3771	3941	2869	278.8	429.5	436.9	579501.8	704.9	6064.2	673.1	6998	8.1	86	8.1	6.5	585	861
10216	10216 (2019-05-12)60sec.agd	60	0	0		5/15/2019	Wednesday	3	0	0	0	0	0	511	392	15	0	0	55.66%	42.70%	1.63%	0.00%	0.00%	15	1.63%	0.9	275842	381472	492708	300.5	415.5	536.7	4047	3114	4537	300.5	415.5	536.7	681447.6	773.8	5821.5	742.3	6179	6.7	88	6.7	12.4	251	918
10216	10216 (2019-05-12)60sec.agd	60	0	0		5/16/2019	Thursday	4	0	0	0	0	0	492	425	2	0	0	53.54%	46.25%	0.22%	0.00%	0.00%	2	0.22%	0.1	205963	385077	570994	224.1	419	621.3	2477	2381	3398	224.1	419	621.3	718845.7	812.1	4138.6	782.2	5824	6.3	51	6.3	0.6	171	919
10859	10859 (2019-10-13)60sec.agd	60	0	0		10/14/2019	Monday	1	0	0	0	0	0	579	250	1	0	0	69.76%	30.12%	0.12%	0.00%	0.00%	1	0.12%	0.1	95804	292227	205020	115.4	352.1	247	2257	2958	2388	115.4	352.1	247	369605.5	466.8	4052.5	445.3	3288	4	82	4	1.8	407	830
10859	10859 (2019-10-13)60sec.agd	60	0	0		10/15/2019	Tuesday	2	0	0	0	0	0	426	214	1	0	0	66.46%	33.39%	0.16%	0.00%	0.00%	1	0.16%	0.1	78294	252088	121046	122.1	393.3	188.8	3584	3458	3453	122.1	393.3	188.8	290397	466.9	6060.2	453	2745	4.3	100	4.3	0.2	102	641
10859	10859 (2019-10-13)60sec.agd	60	0	0		10/16/2019	Wednesday	3	0	0	0	0	0	685	280	0	0	0	70.98%	29.02%	0.00%	0.00%	0.00%	0	0.00%	0	89540	278518	156023	92.8	288.6	161.7	1691	2787	2010	92.8	288.6	161.7	331561.3	358.5	3511.4	343.6	3154	3.3	85	3.3	0.6	253	965
10859	10859 (2019-10-13)60sec.agd	60	0	0		10/17/2019	Thursday	4	0	0	0	0	0	713	262	5	0	0	72.76%	26.73%	0.51%	0.00%	0.00%	5	0.51%	0.3	122256	296821	247721	124.8	302.9	252.8	3365	3746	3818	124.8	302.9	252.8	405481.1	439.7	6069.7	413.8	4167	4.3	96	4.3	5.2	1154	980
10151	10151 (2019-04-07)60sec.agd	60	0	0		4/8/2019	Monday	1	0	0	0	0	0	612	202	2	0	0	75.00%	24.75%	0.25%	0.00%	0.00%	2	0.25%	0.1	93248	221498	159574	114.3	271.4	195.6	2442	2106	2200	114.3	271.4	195.6	288479.5	374.9	3273.7	353.5	4088	5	118	5	10	313	816
10151	10151 (2019-04-07)60sec.agd	60	0	0		4/9/2019	Tuesday	2	0	0	0	0	0	547	210	8	0	0	71.50%	27.45%	1.05%	0.00%	0.00%	8	1.05%	0.5	141228	245418	203246	184.6	320.8	265.7	2479	2555	3011	184.6	320.8	265.7	348545.9	493.0	3420.4	455.6	6420	8.4	126	8.4	73.6	2755	765
10151	10151 (2019-04-07)60sec.agd	60	0	0		4/11/2019	Thursday	4	2	2	2	29	64293	605	219	33	0	0	70.60%	25.55%	3.85%	0.00%	0.00%	33	3.85%	2.1	209118	308932	149672	244	360.5	174.6	3104	2313	1628	244	360.5	174.6	401959	499.4	3780.7	469	11386	13.3	130	13.3	30.8	2261	857
10151	10151 (2019-04-07)60sec.agd	60	0	0		4/12/2019	Friday	5	0	0	0	0	0	683	232	24	0	0	72.74%	24.71%	2.56%	0.00%	0.00%	24	2.56%	1.5	179465	271952	180578	191.1	289.6	192.3	2692	2747	2244	191.1	289.6	192.3	372523.8	424.2	3847.5	396.7	8081	8.6	128	8.6	64.6	3394	939
10679	10679 (2019-09-29)60sec.agd	60	0	0		9/30/2019	Monday	1	0	0	0	0	0	482	375	51	1	1	52.97%	41.21%	5.60%	0.11%	0.11%	53	5.82%	3.3	412311	308575	673295	453.1	339.1	739.9	10733	2118	4479	453.1	339.1	739.9	847670.4	974.8	11439.9	931.5	10639	11.7	107	11.7	0	20	910
10679	10679 (2019-09-29)60sec.agd	60	0	0		10/2/2019	Wednesday	3	0	0	0	0	0	410	405	57	4	0	46.80%	46.23%	6.51%	0.46%	0.00%	61	6.96%	3.6	438272	321153	650165	500.3	366.6	742.2	9226	5058	4864	500.3	366.6	742.2	847311.1	1013.9	9954.6	967.3	9754	11.1	98	11.1	0.7	546	876
10679	10679 (2019-09-29)60sec.agd	60	0	0		10/3/2019	Thursday	4	1	1	1	43	335538	375	405	40	43	0	43.45%	46.93%	4.63%	4.98%	0.00%	83	9.62%	5.5	739046	419823	865709	856.4	486.5	1003.1	8624	2986	5726	856.4	486.5	1003.1	1213215.7	1487.7	10538.4	1405.8	17116	19.8	164	19.8	0	0	863
10679	10679 (2019-09-29)60sec.agd	60	0	0		10/4/2019	Friday	5	1	1	1	11	28879	306	313	72	0	0	44.28%	45.30%	10.42%	0.00%	0.00%	72	10.42%	5.5	441205	296376	599834	638.5	428.9	868.1	4334	2244	4864	638.5	428.9	868.1	801437.1	1194.6	5865.8	1159.8	10684	15.5	114	15.5	0	0	691
10243	10243 (2019-06-02)60sec.agd	60	0	0		6/3/2019	Monday	1	0	0	0	0	0	794	177	1	0	0	81.69%	18.21%	0.10%	0.00%	0.00%	1	0.10%	0.1	96849	134537	109634	99.6	138.4	112.8	2475	2565	3637	99.6	138.4	112.8	198744.9	220.5	5092.4	204.5	2349	2.4	58	2.4	1.2	205	972
10243	10243 (2019-06-02)60sec.agd	60	0	0		6/4/2019	Tuesday	2	0	0	0	0	0	957	212	2	0	0	81.73%	18.10%	0.17%	0.00%	0.00%	2	0.17%	0.1	94960	138246	122731	81.1	118.1	104.8	2334	3628	3121	81.1	118.1	104.8	207827.5	189.8	5324.5	177.5	2832	2.4	94	2.4	0	0	1171
10243	10243 (2019-06-02)60sec.agd	60	0	0		6/5/2019	Wednesday	3	0	0	0	0	0	625	265	0	0	0	70.22%	29.78%	0.00%	0.00%	0.00%	0	0.00%	0	124479	104117	106283	139.9	117	119.4	1735	2104	2266	139.9	117	119.4	193988.3	238.4	3545.7	218	2963	3.3	74	3.3	0.2	133	890
10243	10243 (2019-06-02)60sec.agd	60	0	0		6/6/2019	Thursday	4	0	0	0	0	0	714	206	3	0	0	77.36%	22.32%	0.33%	0.00%	0.00%	3	0.33%	0.2	128494	76922	195955	139.2	83.3	212.3	2905	1620	2496	139.2	83.3	212.3	246629.4	289.9	3261.5	267.2	5776	6.3	108	6.3	1.1	231	923
10226	10226 (2019-06-09)60sec.agd	60	0	0		6/10/2019	Monday	1	0	0	0	0	0	677	291	5	0	0	69.58%	29.91%	0.51%	0.00%	0.00%	5	0.51%	0.3	201615	350067	315110	207.2	359.8	323.9	3584	3760	3217	207.2	359.8	323.9	512337.6	543.5	5347.2	526.6	6548	6.7	105	6.7	6.9	816	973
10226	10226 (2019-06-09)60sec.agd	60	0	0		6/11/2019	Tuesday	2	0	0	0	0	0	447	318	34	0	0	55.94%	39.80%	4.26%	0.00%	0.00%	34	4.26%	2.4	283189	488082	262815	354.4	610.9	328.9	4615	4502	3347	354.4	610.9	328.9	622488.4	826.6	5933.5	779.1	9680	12.1	121	12.1	42.8	2971	799
10226	10226 (2019-06-09)60sec.agd	60	0	0		6/12/2019	Wednesday	3	0	0	0	0	0	479	243	8	0	0	65.62%	33.29%	1.10%	0.00%	0.00%	8	1.10%	0.6	169705	293393	248667	232.5	401.9	340.6	4524	3444	3393	232.5	401.9	340.6	420374.3	600.8	5610.6	575.9	6115	8.4	123	8.4	10.1	688	730
10226	10226 (2019-06-09)60sec.agd	60	0	0		6/13/2019	Thursday	4	0	0	0	0	0	423	466	7	0	0	47.21%	52.01%	0.78%	0.00%	0.00%	7	0.78%	0.4	260578	544474	503001	290.8	607.7	561.4	3363	2849	3220	290.8	607.7	561.4	785724.4	900.5	4849.5	876.9	9990	11.1	85	11.1	3.5	459	896
10713	10713 (2019-06-30)60sec.agd	60	0	0		7/1/2019	Monday	1	0	0	0	0	0	630	252	14	0	0	70.31%	28.13%	1.56%	0.00%	0.00%	14	1.56%	0.8	201897	312865	387540	225.3	349.2	432.5	4546	3735	2989	225.3	349.2	432.5	537432.9	642.1	5510.8	599.8	6090	6.8	135	6.8	3.9	163	896
10713	10713 (2019-06-30)60sec.agd	60	0	0		7/2/2019	Tuesday	2	0	0	0	0	0	572	276	26	0	0	65.45%	31.58%	2.97%	0.00%	0.00%	26	2.97%	1.7	203180	276929	431833	232.5	316.9	494.1	3571	2698	3003	232.5	316.9	494.1	551771.3	678.3	4236.6	631.3	6698	7.7	115	7.7	11.9	970	874
10713	10713 (2019-06-30)60sec.agd	60	0	0		7/4/2019	Thursday	4	2	2	2	35	97683	533	162	42	0	0	72.32%	21.98%	5.70%	0.00%	0.00%	42	5.70%	3	205307	290449	294352	278.6	394.1	399.4	3477	4288	3271	278.6	394.1	399.4	461686.8	664.8	5806.4	626.4	7237	9.8	119	9.8	0	0	737
10713	10713 (2019-06-30)60sec.agd	60	0	0		7/5/2019	Friday	5	1	1	1	11	26160	582	263	27	0	0	66.74%	30.16%	3.10%	0.00%	0.00%	27	3.10%	1.7	195252	275428	325542	223.9	315.9	373.3	3144	2534	3154	223.9	315.9	373.3	469000.6	577.6	4568.9	537.8	5780	6.6	116	6.6	0.6	125	872
10230	10230 (2019-09-01)60sec.agd	60	0	0		9/1/2019	Sunday	7	0	0	0	0	0	396	227	6	0	0	62.96%	36.09%	0.95%	0.00%	0.00%	6	0.95%	0.5	136929	140783	218138	217.7	223.8	346.8	3584	4351	5055	217.7	223.8	346.8	293519.3	500.0	7517.4	466.6	3427	5.4	80	5.4	14.9	1396	629
10230	10230 (2019-09-01)60sec.agd	60	0	0		9/3/2019	Tuesday	2	1	1	1	12	25059	539	321	22	0	0	61.11%	36.39%	2.49%	0.00%	0.00%	22	2.49%	1.5	226630	207833	270545	257	235.6	306.7	3119	5022	4657	257	235.6	306.7	409573.3	501.7	6855	464.4	5670	6.4	114	6.4	20.6	2609	882
10230	10230 (2019-09-01)60sec.agd	60	0	0		9/4/2019	Wednesday	3	0	0	0	0	0	446	217	24	0	0	64.92%	31.59%	3.49%	0.00%	0.00%	24	3.49%	2	192376	146530	195778	280	213.3	285	4978	3451	4630	280	213.3	285	311140.8	484.6	6118.9	452.9	5096	7.4	111	7.4	23.3	1119	687
10230	10230 (2019-09-01)60sec.agd	60	0	0		9/6/2019	Friday	5	0	0	0	0	0	575	211	6	0	0	72.60%	26.64%	0.76%	0.00%	0.00%	6	0.76%	0.4	139743	151143	193889	176.4	190.8	244.8	2520	2163	2721	176.4	190.8	244.8	282781.3	378.7	3764	357	4204	5.3	102	5.3	3.2	282	792
10174	10174 (2019-09-15)60sec.agd	60	0	0		9/16/2019	Monday	1	2	2	2	24	60064	473	244	39	0	0	62.57%	32.28%	5.16%	0.00%	0.00%	39	5.16%	2.8	216739	143520	307035	286.7	189.8	406.1	3811	1616	5894	286.7	189.8	406.1	402298.7	567.0	6815.6	532.1	6426	8.5	113	8.5	18.8	1739	756
10174	10174 (2019-09-15)60sec.agd	60	0	0		9/17/2019	Tuesday	2	1	1	1	11	28160	679	132	21	0	0	81.61%	15.87%	2.52%	0.00%	0.00%	21	2.52%	1.3	141470	136007	193788	170	163.5	232.9	3758	3807	3496	170	163.5	232.9	275799.7	357.3	4626.8	331.5	4736	5.7	115	5.7	21.8	1618	832
10174	10174 (2019-09-15)60sec.agd	60	0	0		9/18/2019	Wednesday	3	0	0	0	0	0	598	82	10	0	0	86.67%	11.88%	1.45%	0.00%	0.00%	10	1.45%	0.8	75141	70286	125935	108.9	101.9	182.5	3679	3235	4125	108.9	101.9	182.5	162622	254.5	5005.7	235.7	2154	3.1	115	3.1	11.4	782	690
10174	10174 (2019-09-15)60sec.agd	60	0	0		9/20/2019	Friday	5	0	0	0	0	0	528	86	15	0	0	83.94%	13.67%	2.38%	0.00%	0.00%	15	2.38%	1.1	91858	70726	140307	146	112.4	223.1	3803	1800	3405	146	112.4	223.1	182005.8	308.2	4811.9	289.4	2752	4.4	114	4.4	8.8	556	629
10260	10260 (2019-06-16)60sec.agd	60	0	0		6/18/2019	Tuesday	2	3	3	3	53	146366	491	210	58	0	0	64.69%	27.67%	7.64%	0.00%	0.00%	58	7.64%	4.5	276995	303214	359162	364.9	399.5	473.2	4379	2448	3028	364.9	399.5	473.2	545584.4	762.9	5445.3	718.8	8332	11	119	11	0.7	119	759
10260	10260 (2019-06-16)60sec.agd	60	0	0		6/19/2019	Wednesday	3	4	4	4	54	167320	487	182	80	0	0	65.02%	24.30%	10.68%	0.00%	0.00%	80	10.68%	5.7	343124	288334	277164	458.1	385	370	4826	3154	2646	458.1	385	370	526963.4	744.1	5688.2	703.6	11351	15.2	145	15.2	0.1	49	749
10260	10260 (2019-06-16)60sec.agd	60	0	0		6/20/2019	Thursday	4	3	3	3	39	111735	503	171	49	0	0	69.57%	23.65%	6.78%	0.00%	0.00%	49	6.78%	3.5	252082	213294	256927	348.7	295	355.4	4421	2527	2726	348.7	295	355.4	418391.1	608.7	5231.9	578.7	8724	12.1	133	12.1	0.2	100	723
10260	10260 (2019-06-16)60sec.agd	60	0	0		6/22/2019	Saturday	6	0	0	0	0	0	330	418	27	0	0	42.58%	53.94%	3.48%	0.00%	0.00%	27	3.48%	1.8	368683	327138	433828	475.7	422.1	559.8	3421	2075	2791	475.7	422.1	559.8	656622.5	897.3	4247.8	847.3	5915	7.6	100	7.6	7	281	775
10560	10560 (2019-10-13)60sec.agd	60	0	0		10/14/2019	Monday	1	0	0	0	0	0	368	466	29	0	0	42.64%	54.00%	3.36%	0.00%	0.00%	29	3.36%	1.8	355241	591771	451675	411.6	685.7	523.4	3910	3425	2690	411.6	685.7	523.4	824863.3	1003.8	4686.8	955.8	10570	12.2	117	12.2	6.3	610	863
10560	10560 (2019-10-13)60sec.agd	60	0	0		10/15/2019	Tuesday	2	0	0	0	0	0	478	292	10	0	0	61.28%	37.44%	1.28%	0.00%	0.00%	10	1.28%	0.7	195201	387456	331979	250.3	496.7	425.6	2986	2835	3062	250.3	496.7	425.6	546292.6	726.8	5055.2	700.4	6534	8.4	104	8.4	18.9	1112	780
10560	10560 (2019-10-13)60sec.agd	60	0	0		10/17/2019	Thursday	4	0	0	0	0	0	344	481	38	0	0	39.86%	55.74%	4.40%	0.00%	0.00%	38	4.40%	2.5	422240	776109	509596	489.3	899.3	590.5	4385	3306	2274	489.3	899.3	590.5	1019960.7	1236.2	5481.1	1181.9	12430	14.4	121	14.4	0	0	863
10560	10560 (2019-10-13)60sec.agd	60	0	0		10/18/2019	Friday	5	0	0	0	0	0	341	449	29	0	0	41.64%	54.82%	3.54%	0.00%	0.00%	29	3.54%	1.9	366782	593846	392807	447.8	725.1	479.6	4285	3224	3686	447.8	725.1	479.6	800924.1	1024.2	5683.7	977.9	10732	13.1	123	13.1	14.9	2383	819
10518	10518 (2019-10-06)60sec.agd	60	0	0		10/7/2019	Monday	1	0	0	0	0	0	577	285	0	0	0	66.94%	33.06%	0.00%	0.00%	0.00%	0	0.00%	0	113263	226320	208292	131.4	262.6	241.6	1736	1826	2188	131.4	262.6	241.6	327772.5	401.4	2877.5	380.2	4681	5.4	106	5.4	4.1	493	862
10518	10518 (2019-10-06)60sec.agd	60	0	0		10/9/2019	Wednesday	3	0	0	0	0	0	497	230	6	0	0	67.80%	31.38%	0.82%	0.00%	0.00%	6	0.82%	0.5	129492	112473	185351	176.7	153.4	252.9	3221	2097	2454	176.7	153.4	252.9	252533.9	367.5	3903	344.5	2898	4	92	4	3.7	1011	733
10518	10518 (2019-10-06)60sec.agd	60	0	0		10/10/2019	Thursday	4	1	1	1	33	90143	617	249	44	0	0	67.80%	27.36%	4.84%	0.00%	0.00%	44	4.84%	2.8	243490	297426	338385	267.6	326.8	371.9	3216	3632	3759	267.6	326.8	371.9	512107.4	598.4	5396.9	562.8	8933	9.8	118	9.8	31.9	4633	910
10518	10518 (2019-10-06)60sec.agd	60	0	0		10/11/2019	Friday	5	0	0	0	0	0	572	397	6	0	0	58.67%	40.72%	0.62%	0.00%	0.00%	6	0.62%	0.4	210490	272851	417652	215.9	279.8	428.4	3747	1889	2650	215.9	279.8	428.4	541467.4	590.1	4493.9	555.4	5983	6.1	89	6.1	12.4	1774	975
10304	10304 (2019-08-04)60sec.agd	60	0	0		8/4/2019	Sunday	7	0	0	0	0	0	532	143	0	0	0	78.81%	21.19%	0.00%	0.00%	0.00%	0	0.00%	0	50313	140759	183464	74.5	208.5	271.8	1195	1720	1925	74.5	208.5	271.8	236650.7	362.8	2750.5	350.6	1949	2.9	54	2.9	84.7	4867	675
10304	10304 (2019-08-04)60sec.agd	60	0	0		8/5/2019	Monday	1	0	0	0	0	0	678	228	3	0	0	74.59%	25.08%	0.33%	0.00%	0.00%	3	0.33%	0.2	112334	198985	204886	123.6	218.9	225.4	2610	2130	1963	123.6	218.9	225.4	306907.5	358.4	3323.4	337.6	4736	5.2	123	5.2	36.4	3394	909
10304	10304 (2019-08-04)60sec.agd	60	0	0		8/6/2019	Tuesday	2	0	0	0	0	0	570	159	5	0	0	77.66%	21.66%	0.68%	0.00%	0.00%	5	0.68%	0.4	78836	138062	164065	107.4	188.1	223.5	2759	2313	3329	107.4	188.1	223.5	228459.1	332.9	4323	311.3	3369	4.6	119	4.6	55.6	2597	734
10304	10304 (2019-08-04)60sec.agd	60	0	0		8/7/2019	Wednesday	3	0	0	0	0	0	638	127	0	0	0	83.40%	16.60%	0.00%	0.00%	0.00%	0	0.00%	0	79075	146396	91540	103.4	191.4	119.7	1880	2540	3540	103.4	191.4	119.7	189905.8	270.7	4703.9	248.2	4351	5.7	122	5.7	73.2	3964	765
10455	10455 (2019-11-03)60sec.agd	60	0	0		11/4/2019	Monday	1	0	0	0	0	0	300	449	3	0	0	39.89%	59.71%	0.40%	0.00%	0.00%	3	0.40%	0.2	262669	560300	445419	349.3	745.1	592.3	2749	3129	2595	349.3	745.1	592.3	762449.5	1042.5	4179.2	1013.9	9361	12.4	107	12.4	10.7	807	752
10455	10455 (2019-11-03)60sec.agd	60	0	0		11/5/2019	Tuesday	2	0	0	0	0	0	416	453	5	0	0	47.60%	51.83%	0.57%	0.00%	0.00%	5	0.57%	0.3	270047	563482	329358	309	644.7	376.8	3279	3403	2411	309	644.7	376.8	706338.5	827.0	4198.5	808.2	9012	10.3	133	10.3	0	0	874
10455	10455 (2019-11-03)60sec.agd	60	0	0		11/7/2019	Thursday	4	0	0	0	0	0	386	526	13	0	0	41.73%	56.86%	1.41%	0.00%	0.00%	13	1.41%	0.8	361988	668957	481065	391.3	723.2	520.1	2592	3802	2235	391.3	723.2	520.1	899979.1	1007.0	5027.6	973	13115	14.2	120	14.2	3	950	925
10455	10455 (2019-11-03)60sec.agd	60	0	0		11/9/2019	Saturday	6	0	0	0	0	0	198	404	10	0	0	32.35%	66.01%	1.63%	0.00%	0.00%	10	1.63%	0.9	237432	429576	475899	388	701.9	777.6	3676	2772	2820	388	701.9	777.6	683658.8	1154.6	4565	1117.1	8204	13.4	124	13.4	77.7	3998	612
10797	10797 (2019-09-01)60sec.agd	60	0	0		9/2/2019	Monday	1	1	1	1	27	62461	501	145	31	0	0	74.00%	21.42%	4.58%	0.00%	0.00%	31	4.58%	2.6	142804	144886	179145	210.9	214	264.6	2603	2043	2309	210.9	214	264.6	271068	437.5	3866.9	400.4	5998	8.9	107	8.9	8.6	457	677
10797	10797 (2019-09-01)60sec.agd	60	0	0		9/3/2019	Tuesday	2	4	4	4	63	158417	541	187	74	0	0	67.46%	23.32%	9.23%	0.00%	0.00%	74	9.23%	4.9	274853	309821	296801	342.7	386.3	370.1	3866	2119	1745	342.7	386.3	370.1	509533.2	697.2	4383.9	635.3	11647	14.5	164	14.5	19.3	864	802
10797	10797 (2019-09-01)60sec.agd	60	0	0		9/4/2019	Wednesday	3	0	0	0	0	0	478	161	1	0	0	74.69%	25.16%	0.16%	0.00%	0.00%	1	0.16%	0.1	80133	142313	142176	125.2	222.4	222.2	2163	2071	2118	125.2	222.4	222.2	216537.1	365.3	3357	338.3	2947	4.6	97	4.6	4.6	331	640
10797	10797 (2019-09-01)60sec.agd	60	0	0		9/5/2019	Thursday	4	2	2	2	30	80467	456	141	36	0	0	72.04%	22.27%	5.69%	0.00%	0.00%	36	5.69%	2.8	167537	135588	185424	264.7	214.2	292.9	3336	2172	2086	264.7	214.2	292.9	284314.6	504.8	3522.3	449.2	7023	11.1	120	11.1	13.8	486	633
10730	10730 (2019-10-06)60sec.agd	60	0	0		10/7/2019	Monday	1	2	2	2	43	149155	319	464	49	0	0	38.34%	55.77%	5.89%	0.00%	0.00%	49	5.89%	3.1	448614	460209	636041	539.2	553.1	764.5	5255	4151	4526	539.2	553.1	764.5	904209.6	1114.8	7849.5	1086.8	8477	10.2	92	10.2	33.3	1608	832
10730	10730 (2019-10-06)60sec.agd	60	0	0		10/8/2019	Tuesday	2	0	0	0	0	0	276	399	23	0	0	39.54%	57.16%	3.30%	0.00%	0.00%	23	3.30%	1.6	297141	319764	458769	425.7	458.1	657.3	4047	3388	5960	425.7	458.1	657.3	633254.1	930.7	7883.4	907.2	5247	7.5	55	7.5	175.8	3953	698
10730	10730 (2019-10-06)60sec.agd	60	0	0		10/9/2019	Wednesday	3	0	0	0	0	0	237	376	8	0	0	38.16%	60.55%	1.29%	0.00%	0.00%	8	1.29%	0.7	263213	365795	505095	423.9	589	813.4	3285	2772	5115	423.9	589	813.4	676910.6	1125.1	6532.7	1090	5938	9.6	105	9.6	20.3	464	621
10730	10730 (2019-10-06)60sec.agd	60	0	0		10/11/2019	Friday	5	0	0	0	0	0	301	521	9	0	0	36.22%	62.70%	1.08%	0.00%	0.00%	9	1.08%	0.6	407323	523890	423893	490.2	630.4	510.1	2867	2932	3141	490.2	630.4	510.1	787437.6	987.6	4381.6	947.6	6734	8.1	67	8.1	131.2	1795	831
10996	10996 (2019-11-03)60sec.agd	60	0	0		11/4/2019	Monday	1	2	2	2	76	314784	442	216	80	14	0	58.78%	28.72%	10.64%	1.86%	0.00%	94	12.50%	6.3	486228	505648	359055	646.6	672.4	477.5	8338	3795	3254	646.6	672.4	477.5	788047	1144.1	9368.7	1047.9	15361	20.4	171	20.4	20.4	3415	752
10996	10996 (2019-11-03)60sec.agd	60	0	0		11/5/2019	Tuesday	2	1	1	1	65	220281	472	197	85	0	0	62.60%	26.13%	11.27%	0.00%	0.00%	85	11.27%	6.1	396295	452200	292915	525.6	599.7	388.5	5238	3646	2594	525.6	599.7	388.5	668830.1	942.9	6018.8	887	14551	19.3	139	19.3	6.6	383	754
10996	10996 (2019-11-03)60sec.agd	60	0	0		11/7/2019	Thursday	4	2	2	2	99	461122	444	184	86	4	18	60.33%	25.00%	11.68%	0.54%	2.45%	108	14.67%	7.2	589288	488004	344247	800.7	663	467.7	14466	4149	3320	800.7	663	467.7	838996	1280.1	14603.2	1139.9	16268	22.1	156	22.1	5.3	942	736
10996	10996 (2019-11-03)60sec.agd	60	0	0		11/8/2019	Friday	5	0	0	0	0	0	491	125	3	0	0	79.32%	20.19%	0.48%	0.00%	0.00%	3	0.48%	0.3	61048	150837	141331	98.6	243.7	228.3	2649	2383	2724	98.6	243.7	228.3	215529.8	359.8	3778.8	348.2	2528	4.1	100	4.1	1.8	480	619
11013	11013 (2019-06-02)60sec.agd	60	0	0		6/3/2019	Monday	1	0	0	0	0	0	585	108	0	0	0	84.42%	15.58%	0.00%	0.00%	0.00%	0	0.00%	0	48765	71732	81254	70.4	103.5	117.2	1149	1623	1743	70.4	103.5	117.2	118851.7	183.7	2644.3	171.5	2225	3.2	66	3.2	2.7	279	693
11013	11013 (2019-06-02)60sec.agd	60	0	0		6/4/2019	Tuesday	2	0	0	0	0	0	686	168	1	0	0	80.23%	19.65%	0.12%	0.00%	0.00%	1	0.12%	0.1	67705	103175	140346	79.2	120.7	164.1	2042	2261	2523	79.2	120.7	164.1	186885.1	232.8	3955.7	218.6	1964	2.3	76	2.3	24.4	1024	855
11013	11013 (2019-06-02)60sec.agd	60	0	0		6/5/2019	Wednesday	3	0	0	0	0	0	473	218	0	0	0	68.45%	31.55%	0.00%	0.00%	0.00%	0	0.00%	0	112689	124109	236874	163.1	179.6	342.8	1929	2165	2835	163.1	179.6	342.8	290191.6	440.0	3308.4	420	3041	4.4	80	4.4	45.9	879	691
11013	11013 (2019-06-02)60sec.agd	60	0	0		6/8/2019	Saturday	6	0	0	0	0	0	607	101	1	0	0	85.61%	14.25%	0.14%	0.00%	0.00%	1	0.14%	0.1	36362	83037	70287	51.3	117.1	99.1	2513	1979	2891	51.3	117.1	99.1	114706.6	174.6	4311.6	161.8	1152	1.6	66	1.6	2.1	234	709
10040	10040 (2019-03-03)60sec.agd	60	0	0		3/4/2019	Monday	1	0	0	0	0	0	644	108	0	0	0	85.64%	14.36%	0.00%	0.00%	0.00%	0	0.00%	0	78537	159017	258835	104.4	211.5	344.2	2377	2818	2913	104.4	211.5	344.2	313767.5	447.4	3878.6	417.2	3334	4.4	132	4.4	36.7	2052	752
10040	10040 (2019-03-03)60sec.agd	60	0	0		3/6/2019	Wednesday	3	0	0	0	0	0	539	77	0	0	0	87.50%	12.50%	0.00%	0.00%	0.00%	0	0.00%	0	50557	81115	130782	82.1	131.7	212.3	2016	2325	2078	82.1	131.7	212.3	161986.4	288.4	2922.2	263	1543	2.5	101	2.5	1.7	97	616
10040	10040 (2019-03-03)60sec.agd	60	0	0		3/8/2019	Friday	5	0	0	0	0	0	556	116	0	0	0	82.74%	17.26%	0.00%	0.00%	0.00%	0	0.00%	0	98341	148118	221621	146.3	220.4	329.8	2383	2279	3710	146.3	220.4	329.8	284122.8	453.8	4402.5	422.8	4389	6.5	134	6.5	49.3	3767	672
10040	10040 (2019-03-03)60sec.agd	60	0	0		3/9/2019	Saturday	6	0	0	0	0	0	587	53	0	0	0	91.72%	8.28%	0.00%	0.00%	0.00%	0	0.00%	0	44296	80790	104256	69.2	126.2	162.9	2392	1722	2170	69.2	126.2	162.9	139134.7	240.5	3660	217.4	2021	3.2	128	3.2	35.1	642	640
10262	10262 (2019-06-16)60sec.agd	60	0	0		6/17/2019	Monday	1	2	2	2	26	53838	582	213	42	0	0	69.53%	25.45%	5.02%	0.00%	0.00%	42	5.02%	2.8	240574	185222	357431	287.4	221.3	427	3322	2282	2719	287.4	221.3	427	468977.6	595.5	4232.3	560.3	8456	10.1	110	10.1	47.7	844	837
10262	10262 (2019-06-16)60sec.agd	60	0	0		6/18/2019	Tuesday	2	0	0	0	0	0	459	290	18	0	0	59.84%	37.81%	2.35%	0.00%	0.00%	18	2.35%	1.3	200575	217311	283269	261.5	283.3	369.3	3826	3441	3420	261.5	283.3	369.3	409506.7	567.9	5432	533.9	6186	8.1	124	8.1	14	529	767
10262	10262 (2019-06-16)60sec.agd	60	0	0		6/21/2019	Friday	5	0	0	0	0	0	624	200	0	0	0	75.73%	24.27%	0.00%	0.00%	0.00%	0	0.00%	0	88465	170329	184418	107.4	206.7	223.8	1760	1750	2369	107.4	206.7	223.8	266172.9	341.5	3153.8	323	4419	5.4	88	5.4	0	0	824
10262	10262 (2019-06-16)60sec.agd	60	0	0		6/22/2019	Saturday	6	0	0	0	0	0	685	244	13	0	0	72.72%	25.90%	1.38%	0.00%	0.00%	13	1.38%	0.8	148137	163669	221702	157.3	173.7	235.4	3068	2628	4343	157.3	173.7	235.4	312864	350.9	5858.4	332.1	4066	4.3	111	4.3	2.2	317	942
10263	10263 (2019-06-23)60sec.agd	60	0	0		6/24/2019	Monday	1	1	1	1	10	29461	441	313	42	0	0	55.40%	39.32%	5.28%	0.00%	0.00%	42	5.28%	2.8	289813	346415	587249	364.1	435.2	737.8	3748	2982	3059	364.1	435.2	737.8	740848.4	978.5	5096.8	930.7	8261	10.4	113	10.4	0.8	208	796
10263	10263 (2019-06-23)60sec.agd	60	0	0		6/25/2019	Tuesday	2	0	0	0	0	0	364	393	54	0	0	44.88%	48.46%	6.66%	0.00%	0.00%	54	6.66%	3.6	365395	346837	516140	450.5	427.7	636.4	4612	3317	3379	450.5	427.7	636.4	721255.8	949.2	6208.1	889.3	9402	11.6	127	11.6	2.9	490	811
10263	10263 (2019-06-23)60sec.agd	60	0	0		6/27/2019	Thursday	4	0	0	0	0	0	526	481	40	0	0	50.24%	45.94%	3.82%	0.00%	0.00%	40	3.82%	2.1	362806	449713	717924	346.5	429.5	685.7	3475	2720	3199	346.5	429.5	685.7	921566.5	915.8	5004	880.2	9736	9.3	104	9.3	10.8	1893	1047
10263	10263 (2019-06-23)60sec.agd	60	0	0		6/28/2019	Friday	5	0	0	0	0	0	383	363	46	0	0	48.36%	45.83%	5.81%	0.00%	0.00%	46	5.81%	3.3	326676	336012	504179	412.5	424.3	636.6	4240	3026	3779	412.5	424.3	636.6	688344.2	915.9	5745.9	869.1	9158	11.6	115	11.6	2.1	287	792
10472	10472 (2019-10-27)60sec.agd	60	0	0		10/28/2019	Monday	1	0	0	0	0	0	464	235	12	0	0	65.26%	33.05%	1.69%	0.00%	0.00%	12	1.69%	0.9	160147	164496	257410	225.2	231.4	362	3872	2825	3577	225.2	231.4	362	344914.3	512.3	4668.4	485.1	3864	5.4	114	5.4	4.2	2072	711
10472	10472 (2019-10-27)60sec.agd	60	0	0		10/29/2019	Tuesday	2	1	1	1	25	80712	380	255	39	0	0	56.38%	37.83%	5.79%	0.00%	0.00%	39	5.79%	3.3	249916	238039	303994	370.8	353.2	451	4487	3714	3702	370.8	353.2	451	459927.1	723.9	5864.2	682.4	7524	11.2	120	11.2	43.8	4425	674
10472	10472 (2019-10-27)60sec.agd	60	0	0		10/30/2019	Wednesday	3	1	1	1	29	117116	495	201	39	0	0	67.35%	27.35%	5.31%	0.00%	0.00%	39	5.31%	2.8	253416	205673	310855	344.8	279.8	422.9	4512	2804	4704	344.8	279.8	422.9	450723.7	647.1	6411.1	613.2	6281	8.5	119	8.5	0.1	45	735
10472	10472 (2019-10-27)60sec.agd	60	0	0		10/31/2019	Thursday	4	0	0	0	0	0	366	306	25	0	0	52.51%	43.90%	3.59%	0.00%	0.00%	25	3.59%	1.9	264534	222384	344681	379.5	319.1	494.5	3918	3397	3266	379.5	319.1	494.5	488096.2	735.6	5291.7	700.3	6555	9.4	119	9.4	10	1183	697
10821	10821 (2019-03-17)60sec.agd	60	0	0		3/18/2019	Monday	1	0	0	0	0	0	529	212	36	0	0	68.08%	27.28%	4.63%	0.00%	0.00%	36	4.63%	2	273838	211525	301973	352.4	272.2	388.6	5296	4883	3165	352.4	272.2	388.6	459257.8	628.2	6022.6	591.1	7153	9.2	116	9.2	0	26	777
10821	10821 (2019-03-17)60sec.agd	60	0	0		3/19/2019	Tuesday	2	0	0	0	0	0	645	234	1	0	0	73.30%	26.59%	0.11%	0.00%	0.00%	1	0.11%	0.1	172017	259006	306480	195.5	294.3	348.3	1993	5692	4416	195.5	294.3	348.3	436582.1	521.4	6939.9	496.1	5914	6.7	108	6.7	0	0	880
10821	10821 (2019-03-17)60sec.agd	60	0	0		3/20/2019	Wednesday	3	0	0	0	0	0	452	293	0	0	0	60.67%	39.33%	0.00%	0.00%	0.00%	0	0.00%	0	234276	401031	450501	314.5	538.3	604.7	1805	5766	3591	314.5	538.3	604.7	647041.2	908.9	6535.7	868.5	8343	11.2	104	11.2	0	0	745
10821	10821 (2019-03-17)60sec.agd	60	0	0		3/21/2019	Thursday	4	0	0	0	0	0	399	243	4	0	0	61.76%	37.62%	0.62%	0.00%	0.00%	4	0.62%	0.3	168023	252448	335190	260.1	390.8	518.9	2655	5570	3816	260.1	390.8	518.9	452011.1	733.9	6195.2	699.7	4891	7.6	78	7.6	0.5	204	646
10818	10818 (2019-03-03)60sec.agd	60	0	0		3/4/2019	Monday	1	0	0	0	0	0	587	301	8	0	0	65.51%	33.59%	0.89%	0.00%	0.00%	8	0.89%	0.5	181075	349465	198971	202.1	390	222.1	4145	3591	2651	202.1	390	222.1	441025.4	515.9	5352.1	492.2	6454	7.2	119	7.2	25.6	1680	896
10818	10818 (2019-03-03)60sec.agd	60	0	0		3/5/2019	Tuesday	2	0	0	0	0	0	593	321	10	0	0	64.18%	34.74%	1.08%	0.00%	0.00%	10	1.08%	0.6	161689	302806	226646	175	327.7	245.3	3777	2671	2213	175	327.7	245.3	411343.2	466.9	4653.5	445.2	5140	5.6	131	5.6	0.2	109	924
10818	10818 (2019-03-03)60sec.agd	60	0	0		3/7/2019	Thursday	4	0	0	0	0	0	465	306	22	0	0	58.64%	38.59%	2.77%	0.00%	0.00%	22	2.77%	1.6	198517	341358	241327	250.3	430.5	304.3	3434	3360	2551	250.3	430.5	304.3	462788.3	608.7	5070.2	583.6	6426	8.1	120	8.1	2.4	414	793
10818	10818 (2019-03-03)60sec.agd	60	0	0		3/8/2019	Friday	5	0	0	0	0	0	689	311	17	0	0	67.75%	30.58%	1.67%	0.00%	0.00%	17	1.67%	1	191554	343914	227223	188.4	338.2	223.4	4424	2991	2399	188.4	338.2	223.4	454532.8	473.6	5253.9	446.9	6703	6.6	120	6.6	1.6	279	1017
10784	10784 (2019-09-01)60sec.agd	60	0	0		9/2/2019	Monday	1	0	0	0	0	0	409	241	2	0	0	62.73%	36.96%	0.31%	0.00%	0.00%	2	0.31%	0.2	98103	252260	243774	150.5	386.9	373.9	4040	3097	3545	150.5	386.9	373.9	364259.6	585.2	6203.2	558.7	3701	5.7	77	5.7	4.2	333	652
10784	10784 (2019-09-01)60sec.agd	60	0	0		9/3/2019	Tuesday	2	0	0	0	0	0	523	307	4	0	0	62.71%	36.81%	0.48%	0.00%	0.00%	4	0.48%	0.3	129549	304194	302192	155.3	364.7	362.3	2996	5764	6000	155.3	364.7	362.3	447925.1	561.2	8737.4	537.1	4517	5.4	85	5.4	11.5	2020	834
10784	10784 (2019-09-01)60sec.agd	60	0	0		9/4/2019	Wednesday	3	0	0	0	0	0	409	223	0	0	0	64.72%	35.28%	0.00%	0.00%	0.00%	0	0.00%	0	87606	230423	213676	138.6	364.6	338.1	1469	1930	2407	138.6	364.6	338.1	326231.5	539.0	3171.9	516.2	2966	4.7	50	4.7	6.1	1072	632
10784	10784 (2019-09-01)60sec.agd	60	0	0		9/7/2019	Saturday	6	0	0	0	0	0	462	202	0	0	0	69.58%	30.42%	0.00%	0.00%	0.00%	0	0.00%	0	75042	186525	146960	113	280.9	221.3	1751	2299	2207	113	280.9	221.3	249038.4	390.5	3154.1	375.1	2431	3.7	43	3.7	9	1257	664
10037	10037 (2019-03-03)60sec.agd	60	0	0		4/1/2019	Monday	1	1	1	1	11	43871	170	463	49	1	0	24.89%	67.79%	7.17%	0.15%	0.00%	50	7.32%	3.8	494938	678183	558270	724.7	992.9	817.4	5930	3690	2848	724.7	992.9	817.4	1008246.6	1567.9	6417.4	1476.2	13167	19.3	118	19.3	1.1	149	683
10037	10037 (2019-03-03)60sec.agd	60	0	0		4/3/2019	Wednesday	3	0	0	0	0	0	157	485	49	0	0	22.72%	70.19%	7.09%	0.00%	0.00%	49	7.09%	3.8	543854	725029	507755	787.1	1049.2	734.8	5650	3875	5705	787.1	1049.2	734.8	1038874.1	1560.4	6374.4	1503.4	12966	18.8	116	18.8	2.6	245	691
10037	10037 (2019-03-03)60sec.agd	60	0	0		4/4/2019	Thursday	4	0	0	0	0	0	127	492	52	0	0	18.93%	73.32%	7.75%	0.00%	0.00%	52	7.75%	4	500206	718301	687906	745.5	1070.5	1025.2	5331	3434	2711	745.5	1070.5	1025.2	1113273.1	1751.1	5901.4	1659.1	14285	21.3	122	21.3	0	0	671
10037	10037 (2019-03-03)60sec.agd	60	0	0		4/5/2019	Friday	5	1	1	1	12	41828	215	461	72	0	0	28.74%	61.63%	9.63%	0.00%	0.00%	72	9.63%	5.5	546309	686670	446189	730.4	918	596.5	5318	3671	3049	730.4	918	596.5	984405.3	1395.2	5963.6	1316	14297	19.1	115	19.1	5.2	288	748
10792	10792 (2019-08-11)60sec.agd	60	0	0		8/13/2019	Tuesday	2	2	2	2	22	51797	340	292	70	0	0	48.43%	41.60%	9.97%	0.00%	0.00%	70	9.97%	5.4	374685	490342	297796	533.7	698.5	424.2	4042	2934	2554	533.7	698.5	424.2	685205.5	1043.8	4470.6	976.1	13552	19.3	114	19.3	0.7	262	702
10792	10792 (2019-08-11)60sec.agd	60	0	0		8/14/2019	Wednesday	3	2	2	2	23	60746	390	365	80	0	0	46.71%	43.71%	9.58%	0.00%	0.00%	80	9.58%	5.3	468868	552931	402059	561.5	662.2	481.5	4639	5026	3333	561.5	662.2	481.5	828988.1	1096.5	5960.6	992.8	14722	17.6	120	17.6	3.7	291	835
10792	10792 (2019-08-11)60sec.agd	60	0	0		8/15/2019	Thursday	4	0	0	0	0	0	363	277	40	0	0	53.38%	40.74%	5.88%	0.00%	0.00%	40	5.88%	3.1	266317	372690	323130	391.6	548.1	475.2	3563	5028	3333	391.6	548.1	475.2	560567.2	880.1	6781.8	824.4	9521	14	114	14	0	0	680
10792	10792 (2019-08-11)60sec.agd	60	0	0		8/16/2019	Friday	5	2	2	2	25	70470	377	306	76	0	0	49.67%	40.32%	10.01%	0.00%	0.00%	76	10.01%	5.4	388622	453448	330768	512	597.4	435.8	4526	3006	2041	512	597.4	435.8	682678.3	955.9	4872.1	899.4	12941	17.1	117	17.1	0	0	759
10791	10791 (2019-08-04)60sec.agd	60	0	0		8/5/2019	Monday	1	0	0	0	0	0	398	269	17	0	0	58.19%	39.33%	2.49%	0.00%	0.00%	17	2.49%	1.3	182554	294272	187283	266.9	430.2	273.8	4999	6171	2833	266.9	430.2	273.8	393696.5	634.7	6789.7	575.6	6524	9.5	125	9.5	6.3	340	684
10791	10791 (2019-08-04)60sec.agd	60	0	0		8/6/2019	Tuesday	2	0	0	0	0	0	515	316	34	0	0	59.54%	36.53%	3.93%	0.00%	0.00%	34	3.93%	2.1	294457	266004	323424	340.4	307.5	373.9	4677	3058	7176	340.4	307.5	373.9	511924	685.5	8425.2	591.8	10119	11.7	123	11.7	25.9	2207	865
10791	10791 (2019-08-04)60sec.agd	60	0	0		8/7/2019	Wednesday	3	0	0	0	0	0	395	200	16	0	0	64.65%	32.73%	2.62%	0.00%	0.00%	16	2.62%	1.1	139576	236604	136809	228.4	387.2	223.9	3710	3385	1529	228.4	387.2	223.9	306887	536.2	5127.7	502.3	4782	7.8	116	7.8	3.6	541	611
10791	10791 (2019-08-04)60sec.agd	60	0	0		8/8/2019	Thursday	4	2	2	2	21	60578	643	204	25	0	0	73.74%	23.39%	2.87%	0.00%	0.00%	25	2.87%	1.5	165063	199266	346743	189.3	228.5	397.6	3321	1720	2823	189.3	228.5	397.6	432647	543.8	4146.1	496.2	5970	6.8	115	6.8	13.9	687	872
10276	10276 (2019-03-31)60sec.agd	60	0	0		4/1/2019	Monday	1	1	1	1	11	43871	170	463	49	1	0	24.89%	67.79%	7.17%	0.15%	0.00%	50	7.32%	3.8	494938	678183	558270	724.7	992.9	817.4	5930	3690	2848	724.7	992.9	817.4	1008246.6	1567.9	6417.4	1476.2	13167	19.3	118	19.3	1.1	149	683
10276	10276 (2019-03-31)60sec.agd	60	0	0		4/3/2019	Wednesday	3	0	0	0	0	0	157	485	49	0	0	22.72%	70.19%	7.09%	0.00%	0.00%	49	7.09%	3.8	543854	725029	507755	787.1	1049.2	734.8	5650	3875	5705	787.1	1049.2	734.8	1038874.1	1560.4	6374.4	1503.4	12966	18.8	116	18.8	2.6	245	691
10276	10276 (2019-03-31)60sec.agd	60	0	0		4/4/2019	Thursday	4	0	0	0	0	0	127	492	52	0	0	18.93%	73.32%	7.75%	0.00%	0.00%	52	7.75%	4	500206	718301	687906	745.5	1070.5	1025.2	5331	3434	2711	745.5	1070.5	1025.2	1113273.1	1751.1	5901.4	1659.1	14285	21.3	122	21.3	0	0	671
10276	10276 (2019-03-31)60sec.agd	60	0	0		4/5/2019	Friday	5	1	1	1	12	41828	215	461	72	0	0	28.74%	61.63%	9.63%	0.00%	0.00%	72	9.63%	5.5	546309	686670	446189	730.4	918	596.5	5318	3671	3049	730.4	918	596.5	984405.3	1395.2	5963.6	1316	14297	19.1	115	19.1	5.2	288	748
10584	10584 (2019-06-09)60sec.agd	60	0	0		6/9/2019	Sunday	7	0	0	0	0	0	568	94	11	0	0	84.40%	13.97%	1.63%	0.00%	0.00%	11	1.63%	0.8	69239	104237	135303	102.9	154.9	201	4298	3743	4119	102.9	154.9	201	184299.5	290.7	6368.3	273.8	2305	3.4	121	3.4	14.5	961	673
10584	10584 (2019-06-09)60sec.agd	60	0	0		6/10/2019	Monday	1	0	0	0	0	0	663	250	5	0	0	72.22%	27.23%	0.54%	0.00%	0.00%	5	0.54%	0.3	125969	247275	343883	137.2	269.4	374.6	2194	2025	3343	137.2	269.4	374.6	441892.1	503.6	3871.1	481.4	5472	6	112	6	71	2891	918
10584	10584 (2019-06-09)60sec.agd	60	0	0		6/13/2019	Thursday	4	0	0	0	0	0	471	184	16	0	0	70.19%	27.42%	2.38%	0.00%	0.00%	16	2.38%	1.1	173592	300539	295046	258.7	447.9	439.7	3090	4855	4495	258.7	447.9	439.7	455532.7	729.5	6245	678.9	7059	10.5	117	10.5	40.4	1161	671
10584	10584 (2019-06-09)60sec.agd	60	0	0		6/14/2019	Friday	5	0	0	0	0	0	533	219	2	0	0	70.69%	29.05%	0.27%	0.00%	0.00%	2	0.27%	0.1	141007	302600	262475	187	401.3	348.1	2149	4201	5212	187	401.3	348.1	424667.9	614.1	6668.7	563.2	7357	9.8	114	9.8	2.1	754	754
10185	10185 (2019-06-02)60sec.agd	60	0	0		6/3/2019	Monday	1	0	0	0	0	0	451	336	15	0	0	56.23%	41.90%	1.87%	0.00%	0.00%	15	1.87%	1.1	239508	462593	407926	298.6	576.8	508.6	3152	4754	4507	298.6	576.8	508.6	661634.3	873.5	6210.1	825	7771	9.7	101	9.7	52.9	1979	802
10185	10185 (2019-06-02)60sec.agd	60	0	0		6/4/2019	Tuesday	2	0	0	0	0	0	502	356	11	0	0	57.77%	40.97%	1.27%	0.00%	0.00%	11	1.27%	0.7	245900	439900	365866	283	506.2	421	3668	3262	3165	283	506.2	421	622765.4	751.7	4386.9	716.6	8632	9.9	95	9.9	38.8	1495	869
10185	10185 (2019-06-02)60sec.agd	60	0	0		6/5/2019	Wednesday	3	0	0	0	0	0	428	367	39	0	0	51.32%	44.00%	4.68%	0.00%	0.00%	39	4.68%	2.6	335206	452040	417203	401.9	542	500.2	4791	4083	4716	401.9	542	500.2	700543.8	891.3	7252.3	840	9226	11.1	98	11.1	57.5	1778	834
10185	10185 (2019-06-02)60sec.agd	60	0	0		6/6/2019	Thursday	4	0	0	0	0	0	422	401	28	0	0	49.59%	47.12%	3.29%	0.00%	0.00%	28	3.29%	1.9	336603	695970	556112	395.5	817.8	653.5	3378	5625	5683	395.5	817.8	653.5	952332.1	1166.6	6581.4	1119.1	10121	11.9	77	11.9	45.7	1985	851
10896	10896 (2019-08-04)60sec.agd	60	0	0		8/5/2019	Monday	1	1	1	1	11	31508	635	271	62	0	0	65.60%	28.00%	6.40%	0.00%	0.00%	62	6.40%	3.4	341775	292224	337560	353.1	301.9	348.7	4611	2454	4245	353.1	301.9	348.7	562273.8	611.2	6108.4	580.9	12416	12.8	161	12.8	0.9	337	968
10896	10896 (2019-08-04)60sec.agd	60	0	0		8/7/2019	Wednesday	3	0	0	0	0	0	638	209	49	0	0	71.21%	23.33%	5.47%	0.00%	0.00%	49	5.47%	3.1	260309	219756	268909	290.5	245.3	300.1	3919	2385	3196	290.5	245.3	300.1	434011	505.1	5252.5	484.4	9638	10.8	125	10.8	0.7	203	896
10896	10896 (2019-08-04)60sec.agd	60	0	0		8/8/2019	Thursday	4	0	0	0	0	0	420	193	34	0	0	64.91%	29.83%	5.26%	0.00%	0.00%	34	5.26%	3.1	194934	214862	181808	301.3	332.1	281	3629	3153	2707	301.3	332.1	281	342372.7	561.0	4886.1	529.2	7410	11.5	124	11.5	6.3	357	647
10896	10896 (2019-08-04)60sec.agd	60	0	0		8/10/2019	Saturday	6	0	0	0	0	0	470	170	37	0	0	69.42%	25.11%	5.47%	0.00%	0.00%	37	5.47%	3.1	214893	207120	239343	317.4	305.9	353.5	3472	3148	3662	317.4	305.9	353.5	382573.9	587.2	5462.9	565.1	7894	11.7	119	11.7	0.5	86	677
10724	10724 (2019-08-04)60sec.agd	60	0	0		8/5/2019	Monday	1	1	1	1	64	250012	544	156	84	0	0	69.39%	19.90%	10.71%	0.00%	0.00%	84	10.71%	6	415339	304935	232934	529.8	388.9	297.1	4274	2155	2233	529.8	388.9	297.1	565464.5	757.4	4983.8	721.3	11453	14.6	111	14.6	67	1989	784
10724	10724 (2019-08-04)60sec.agd	60	0	0		8/6/2019	Tuesday	2	1	1	1	61	274106	460	94	85	0	0	71.99%	14.71%	13.30%	0.00%	0.00%	85	13.30%	6.5	402304	254088	121880	629.6	397.6	190.7	5495	2572	2655	629.6	397.6	190.7	491186.3	805.8	6138.1	768.7	10447	16.3	115	16.3	12.7	1379	639
10724	10724 (2019-08-04)60sec.agd	60	0	0		8/7/2019	Wednesday	3	1	1	1	61	264826	578	165	80	0	0	70.23%	20.05%	9.72%	0.00%	0.00%	80	9.72%	5	420832	336771	166798	511.3	409.2	202.7	4659	2644	1811	511.3	409.2	202.7	564212.6	726.4	5359.2	685.6	11744	14.3	114	14.3	10.6	1336	823
10724	10724 (2019-08-04)60sec.agd	60	0	0		8/10/2019	Saturday	6	0	0	0	0	0	788	210	13	0	0	77.94%	20.77%	1.29%	0.00%	0.00%	13	1.29%	0.7	149856	257162	229949	148.2	254.4	227.4	4307	2429	1996	148.2	254.4	227.4	376119.2	397.8	5088.8	372	4568	4.5	107	4.5	52.6	1044	1011
10255	10255 (2019-06-09)60sec.agd	60	0	0		6/10/2019	Monday	1	0	0	0	0	0	440	373	4	0	0	53.86%	45.65%	0.49%	0.00%	0.00%	4	0.49%	0.3	164520	322779	356563	201.4	395.1	436.4	3692	2559	2579	201.4	395.1	436.4	508321	652.3	4950	622.2	5701	7	111	7	20.9	795	817
10255	10255 (2019-06-09)60sec.agd	60	0	0		6/11/2019	Tuesday	2	0	0	0	0	0	312	390	38	0	0	42.16%	52.70%	5.14%	0.00%	0.00%	38	5.14%	2.9	361723	205539	274408	488.8	277.8	370.8	3738	2880	2848	488.8	277.8	370.8	498387	715.1	4570.7	673.5	4838	6.5	55	6.5	8.6	648	740
10255	10255 (2019-06-09)60sec.agd	60	0	0		6/13/2019	Thursday	4	0	0	0	0	0	362	287	8	0	0	55.10%	43.68%	1.22%	0.00%	0.00%	8	1.22%	0.6	193317	223321	295743	294.2	339.9	450.1	2767	2432	2751	294.2	339.9	450.1	417980.4	669.5	3728.5	636.2	3541	5.4	92	5.4	4.4	200	657
10255	10255 (2019-06-09)60sec.agd	60	0	0		6/14/2019	Friday	5	0	0	0	0	0	634	354	22	0	0	62.77%	35.05%	2.18%	0.00%	0.00%	22	2.18%	1.2	314476	264368	373118	311.4	261.8	369.4	3326	2165	3334	311.4	261.8	369.4	554979.9	574.6	4779.2	549.5	5343	5.3	53	5.3	36.3	1852	1010
10593	10593 (2019-06-09)60sec.agd	60	0	0		6/10/2019	Monday	1	0	0	0	0	0	623	183	14	0	0	75.98%	22.32%	1.71%	0.00%	0.00%	14	1.71%	0.9	133771	219397	175260	163.1	267.6	213.7	3237	4164	3551	163.1	267.6	213.7	311039.9	406.7	6126.9	379.3	4429	5.4	103	5.4	35.9	1446	820
10593	10593 (2019-06-09)60sec.agd	60	0	0		6/11/2019	Tuesday	2	0	0	0	0	0	601	217	14	0	0	72.24%	26.08%	1.68%	0.00%	0.00%	14	1.68%	0.9	151974	226238	206013	182.7	271.9	247.6	2900	2341	2288	182.7	271.9	247.6	341644.7	434.7	3558	410.6	5455	6.6	104	6.6	24.8	1056	832
10593	10593 (2019-06-09)60sec.agd	60	0	0		6/12/2019	Wednesday	3	0	0	0	0	0	591	234	13	0	0	70.53%	27.92%	1.55%	0.00%	0.00%	13	1.55%	0.9	171352	245610	215020	204.5	293.1	256.6	3015	3412	2662	204.5	293.1	256.6	368672.5	471.9	4804.6	439.9	6467	7.7	99	7.7	14.2	468	838
10593	10593 (2019-06-09)60sec.agd	60	0	0		6/13/2019	Thursday	4	0	0	0	0	0	598	216	6	0	0	72.93%	26.34%	0.73%	0.00%	0.00%	6	0.73%	0.4	130248	232449	193634	158.8	283.5	236.1	3148	1969	2473	158.8	283.5	236.1	329380	426.9	3466.8	401.7	4639	5.7	108	5.7	15.5	421	820
10449	10449 (2019-10-13)60sec.agd	60	0	0		10/14/2019	Monday	1	1	1	1	50	151018	430	282	65	0	0	55.34%	36.29%	8.37%	0.00%	0.00%	65	8.37%	4.6	327495	354315	711115	421.5	456	915.2	3737	2262	6103	421.5	456	915.2	859346.6	1168.7	6700.6	1106	12235	15.7	131	15.7	17.7	1945	777
10449	10449 (2019-10-13)60sec.agd	60	0	0		10/16/2019	Wednesday	3	2	2	2	31	98174	565	195	45	0	0	70.19%	24.22%	5.59%	0.00%	0.00%	45	5.59%	3.2	261126	271523	469973	324.4	337.3	583.8	4171	3713	4227	324.4	337.3	583.8	602317.3	796.3	6236.5	748.2	9379	11.7	119	11.7	59.8	2107	805
10449	10449 (2019-10-13)60sec.agd	60	0	0		10/18/2019	Friday	5	0	0	0	0	0	600	317	10	1	0	64.66%	34.16%	1.08%	0.11%	0.00%	11	1.19%	0.7	197743	277210	576115	213.1	298.7	620.8	5796	3319	4211	213.1	298.7	620.8	669220.6	760.9	6619.4	721.1	5349	5.8	95	5.8	4.1	1898	928
10449	10449 (2019-10-13)60sec.agd	60	0	0		10/19/2019	Saturday	6	2	2	2	23	50909	457	239	50	0	0	61.26%	32.04%	6.70%	0.00%	0.00%	50	6.70%	3.3	271070	337372	473291	363.4	452.2	634.4	3745	2946	3366	363.4	452.2	634.4	641329.2	910.2	5264	859.7	10487	14.1	125	14.1	13.7	1372	746
10563	10563 (2019-08-25)60sec.agd	60	0	0		8/26/2019	Monday	1	0	0	0	0	0	410	448	0	0	0	47.79%	52.21%	0.00%	0.00%	0.00%	0	0.00%	0	196615	469877	275931	229.2	547.6	321.6	1856	2632	1970	229.2	547.6	321.6	579292.5	696.4	3775.3	675.2	7497	8.7	61	8.7	0.2	88	858
10563	10563 (2019-08-25)60sec.agd	60	0	0		8/27/2019	Tuesday	2	0	0	0	0	0	621	340	4	0	0	64.35%	35.23%	0.41%	0.00%	0.00%	4	0.41%	0.2	165353	260778	395290	171.4	270.2	409.6	3577	2078	2851	171.4	270.2	409.6	501598.4	539.0	4668.8	519.8	5361	5.6	74	5.6	1.2	351	965
10563	10563 (2019-08-25)60sec.agd	60	0	0		8/28/2019	Wednesday	3	0	0	0	0	0	499	361	9	0	0	57.42%	41.54%	1.04%	0.00%	0.00%	9	1.04%	0.6	170247	322412	400184	195.9	371	460.5	3684	2326	2552	195.9	371	460.5	541369.3	643.8	4487.3	623	7234	8.3	115	8.3	3.1	1229	869
10563	10563 (2019-08-25)60sec.agd	60	0	0		8/30/2019	Friday	5	0	0	0	0	0	665	171	3	0	0	79.26%	20.38%	0.36%	0.00%	0.00%	3	0.36%	0.2	81189	154314	116569	96.8	183.9	138.9	2674	2848	3794	96.8	183.9	138.9	209744.6	265.8	5445.7	250	3999	4.8	100	4.8	1	246	839
10301	10301 (2019-07-21)60sec.agd	60	0	0		7/22/2019	Monday	1	4	4	4	65	190517	537	252	101	0	0	60.34%	28.31%	11.35%	0.00%	0.00%	101	11.35%	6.3	437916	335136	461038	492	376.6	518	3770	2557	3071	492	376.6	518	718778.5	842.6	5051.5	807.6	15972	17.9	121	17.9	47.7	943	890
10301	10301 (2019-07-21)60sec.agd	60	0	0		7/23/2019	Tuesday	2	0	0	0	0	0	524	201	0	0	0	72.28%	27.72%	0.00%	0.00%	0.00%	0	0.00%	0	87360	135132	168988	120.5	186.4	233.1	1699	2714	2123	120.5	186.4	233.1	233343.9	339.3	3584.6	321.9	2343	3.2	55	3.2	1.9	522	725
10301	10301 (2019-07-21)60sec.agd	60	0	0		7/24/2019	Wednesday	3	1	1	1	13	32374	432	440	32	0	0	47.79%	48.67%	3.54%	0.00%	0.00%	32	3.54%	2	298029	455914	555669	329.7	504.3	614.7	3297	1940	2761	329.7	504.3	614.7	778104.7	908.9	4223.2	860.7	10301	11.4	117	11.4	13.1	1282	904
10301	10301 (2019-07-21)60sec.agd	60	0	0		7/26/2019	Friday	5	3	3	3	44	120978	375	293	64	0	0	51.23%	40.03%	8.74%	0.00%	0.00%	64	8.74%	4.9	363310	343965	496330	496.3	469.9	678	3530	3580	4565	496.3	469.9	678	704733.7	1018.2	6312.4	962.8	12340	16.9	115	16.9	1.7	112	732
10444	10444 (2019-10-13)60sec.agd	60	0	0		10/14/2019	Monday	1	0	0	0	0	0	484	167	10	0	0	73.22%	25.26%	1.51%	0.00%	0.00%	10	1.51%	0.7	113578	131087	202052	171.8	198.3	305.7	2870	2145	2734	171.8	198.3	305.7	266287	421.8	4307.9	402.9	2746	4.2	52	4.2	0	0	661
10444	10444 (2019-10-13)60sec.agd	60	0	0		10/15/2019	Tuesday	2	1	1	1	12	40600	545	389	39	0	0	56.01%	39.98%	4.01%	0.00%	0.00%	39	4.01%	2.1	319894	433055	305674	328.8	445.1	314.2	3895	3753	2853	328.8	445.1	314.2	619116.6	675.0	5325.5	636.3	11084	11.4	123	11.4	0	0	973
10444	10444 (2019-10-13)60sec.agd	60	0	0		10/16/2019	Wednesday	3	1	1	1	13	28073	344	458	54	0	0	40.19%	53.50%	6.31%	0.00%	0.00%	54	6.31%	3.6	485549	353482	405447	567.2	412.9	473.7	4826	2734	3658	567.2	412.9	473.7	724634.1	896.1	5638	846.5	11860	13.9	131	13.9	0.4	114	856
10444	10444 (2019-10-13)60sec.agd	60	0	0		10/18/2019	Friday	5	1	1	1	11	34884	448	290	39	0	0	57.66%	37.32%	5.02%	0.00%	0.00%	39	5.02%	2.6	295752	327195	225189	380.6	421.1	289.8	4591	3770	2780	380.6	421.1	289.8	495213	679.4	5983.7	637.3	8168	10.5	130	10.5	0	33	777
10092	10092 (2019-03-17)60sec.agd	60	0	0		3/18/2019	Monday	1	0	0	0	0	0	460	275	14	1	0	61.33%	36.67%	1.87%	0.13%	0.00%	15	2.00%	1.1	180295	314889	389940	240.4	419.9	519.9	8843	2672	3113	240.4	419.9	519.9	532648.6	743.0	8902	710.2	5934	7.9	118	7.9	4.4	431	750
10092	10092 (2019-03-17)60sec.agd	60	0	0		3/19/2019	Tuesday	2	0	0	0	0	0	438	304	24	1	0	57.11%	39.63%	3.13%	0.13%	0.00%	25	3.26%	1.8	240050	324626	431737	313	423.2	562.9	7091	2588	3259	313	423.2	562.9	591103.1	817.3	7232.3	770.7	8016	10.5	117	10.5	5.7	315	767
10092	10092 (2019-03-17)60sec.agd	60	0	0		3/20/2019	Wednesday	3	0	0	0	0	0	405	218	10	0	0	63.98%	34.44%	1.58%	0.00%	0.00%	10	1.58%	0.9	114089	244312	291788	180.2	386	461	2875	2844	3731	180.2	386	461	397297	667.0	4944.7	627.6	3813	6	116	6	4.4	538	633
10092	10092 (2019-03-17)60sec.agd	60	0	0		3/23/2019	Saturday	6	0	0	0	0	0	389	256	22	0	0	58.32%	38.38%	3.30%	0.00%	0.00%	22	3.30%	1.8	190207	317420	417639	285.2	475.9	626.1	2785	2544	3111	285.2	475.9	626.1	557993.3	884.7	4359.4	836.6	6531	9.8	125	9.8	47.7	2074	667
10777	10777 (2019-07-28)60sec.agd	60	0	0		7/29/2019	Monday	1	0	0	0	0	0	462	390	7	0	0	53.78%	45.40%	0.81%	0.00%	0.00%	7	0.81%	0.5	231696	503323	454620	269.7	585.9	529.2	3046	3067	4165	269.7	585.9	529.2	716726.2	861.5	6002.7	834.4	8804	10.2	89	10.2	51.6	3033	859
10777	10777 (2019-07-28)60sec.agd	60	0	0		7/30/2019	Tuesday	2	0	0	0	0	0	476	485	7	0	0	49.17%	50.10%	0.72%	0.00%	0.00%	7	0.72%	0.4	258475	591096	537013	267	610.6	554.8	3799	3859	3782	267	610.6	554.8	839396.7	901.5	6251.4	867.1	10001	10.3	116	10.3	57.6	3653	968
10777	10777 (2019-07-28)60sec.agd	60	0	0		8/1/2019	Thursday	4	0	0	0	0	0	494	391	10	0	0	55.20%	43.69%	1.12%	0.00%	0.00%	10	1.12%	0.6	272015	502578	471375	303.9	561.5	526.7	3142	3192	3275	303.9	561.5	526.7	740790.9	855.8	5218.6	827.7	10078	11.3	112	11.3	38.7	3187	895
10777	10777 (2019-07-28)60sec.agd	60	0	0		8/2/2019	Friday	5	0	0	0	0	0	316	295	8	0	0	51.05%	47.66%	1.29%	0.00%	0.00%	8	1.29%	0.7	201601	338843	389121	325.7	547.4	628.6	3923	3890	3881	325.7	547.4	628.6	553960.9	924.6	6751.6	894.9	7231	11.7	110	11.7	17.6	1166	619
10575	10575 (2019-08-25)60sec.agd	60	0	0		8/27/2019	Tuesday	2	0	0	0	0	0	498	432	35	0	0	51.61%	44.77%	3.63%	0.00%	0.00%	35	3.63%	2.1	305954	391949	457974	317.1	406.2	474.6	3797	2947	2538	317.1	406.2	474.6	675997.1	745.6	4974.2	700.5	11656	12.1	133	12.1	35.1	1629	965
10575	10575 (2019-08-25)60sec.agd	60	0	0		8/28/2019	Wednesday	3	0	0	0	0	0	550	378	35	0	0	57.11%	39.25%	3.63%	0.00%	0.00%	35	3.63%	2.1	289295	403701	391411	300.4	419.2	406.4	3413	3155	3255	300.4	419.2	406.4	632351.7	697.4	4786	656.6	10179	10.6	122	10.6	15.7	1061	963
10575	10575 (2019-08-25)60sec.agd	60	0	0		8/29/2019	Thursday	4	0	0	0	0	0	690	238	37	0	0	71.50%	24.66%	3.83%	0.00%	0.00%	37	3.83%	2.2	238123	387677	202218	246.8	401.7	209.6	3709	3772	2239	246.8	401.7	209.6	497883.7	550.5	5365.1	515.9	8252	8.6	125	8.6	11	847	965
10575	10575 (2019-08-25)60sec.agd	60	0	0		8/31/2019	Saturday	6	0	0	0	0	0	615	305	0	0	0	66.85%	33.15%	0.00%	0.00%	0.00%	0	0.00%	0	123214	225354	225706	133.9	245	245.3	1929	2598	2455	133.9	245	245.3	341920	403.0	3312.2	371.7	3244	3.5	66	3.5	61.4	1451	920
10466	10466 (2019-10-20)60sec.agd	60	0	0		10/21/2019	Monday	1	1	1	1	10	21144	478	219	18	0	0	66.85%	30.63%	2.52%	0.00%	0.00%	18	2.52%	1.4	140867	299145	234505	197	418.4	328	2400	2903	2303	197	418.4	328	405368.8	614.3	3830.8	566.9	5144	7.2	110	7.2	0.8	161	715
10466	10466 (2019-10-20)60sec.agd	60	0	0		10/24/2019	Thursday	4	0	0	0	0	0	507	226	12	0	0	68.05%	30.34%	1.61%	0.00%	0.00%	12	1.61%	0.9	137439	300946	148477	184.5	404	199.3	2660	2787	2389	184.5	404	199.3	362634	507.1	4063.3	486.8	5537	7.4	114	7.4	17.1	929	745
10466	10466 (2019-10-20)60sec.agd	60	0	0		10/25/2019	Friday	5	0	0	0	0	0	410	239	14	0	0	61.84%	36.05%	2.11%	0.00%	0.00%	14	2.11%	1.2	190801	290151	190097	287.8	437.6	286.7	2700	3170	2689	287.8	437.6	286.7	395890.8	623.1	4254.4	597.1	5720	8.6	111	8.6	12.9	995	663
10466	10466 (2019-10-20)60sec.agd	60	0	0		10/26/2019	Saturday	6	0	0	0	0	0	536	166	9	0	0	75.39%	23.35%	1.27%	0.00%	0.00%	9	1.27%	0.6	114483	201659	174215	161	283.6	245	2967	3158	2220	161	283.6	245	290040.6	428.9	4184.1	407.9	3796	5.3	112	5.3	13.3	2516	711
10211	10211 (2019-05-12)60sec.agd	60	0	0		5/12/2019	Sunday	7	0	0	0	0	0	364	242	11	0	0	59.00%	39.22%	1.78%	0.00%	0.00%	11	1.78%	1	136991	273784	258368	222	443.7	418.7	3110	2846	4023	222	443.7	418.7	400597.3	688.8	5584.7	649.3	5700	9.2	119	9.2	29	2174	617
10211	10211 (2019-05-12)60sec.agd	60	0	0		5/13/2019	Monday	1	1	1	1	13	30346	461	406	15	0	0	52.27%	46.03%	1.70%	0.00%	0.00%	15	1.70%	0.9	208086	306298	372236	235.9	347.3	422	2850	2464	2424	235.9	347.3	422	525050.4	621.3	4199	595.3	6406	7.3	109	7.3	1.8	407	882
10211	10211 (2019-05-12)60sec.agd	60	0	0		5/15/2019	Wednesday	3	1	1	1	40	137182	456	321	70	0	0	53.84%	37.90%	8.26%	0.00%	0.00%	70	8.26%	4.7	360325	449555	410138	425.4	530.8	484.2	4066	3302	2762	425.4	530.8	484.2	707210.7	889.3	5223.4	835	11554	13.6	124	13.6	7.5	538	847
10211	10211 (2019-05-12)60sec.agd	60	0	0		5/16/2019	Thursday	4	0	0	0	0	0	361	270	9	0	0	56.41%	42.19%	1.41%	0.00%	0.00%	9	1.41%	0.8	149890	242774	228382	234.2	379.3	356.8	3671	2815	1917	234.2	379.3	356.8	365464.9	593.6	4623.5	571	4620	7.2	121	7.2	10.8	1340	640
10211	10211 (2019-05-12)60sec.agd	60	0	0		5/17/2019	Friday	5	1	1	1	11	26067	327	301	18	0	0	50.62%	46.59%	2.79%	0.00%	0.00%	18	2.79%	1.5	189011	254036	253908	292.6	393.2	393	3640	3147	2394	292.6	393.2	393	405867.9	658.8	4950.8	628.3	5044	7.8	117	7.8	2.5	382	646
10212	10212 (2019-05-12)60sec.agd	60	0	0		5/12/2019	Sunday	7	0	0	0	0	0	578	199	3	0	0	74.10%	25.51%	0.38%	0.00%	0.00%	3	0.38%	0.2	112703	164691	200139	144.5	211.1	256.6	2894	2987	3357	144.5	211.1	256.6	282631.8	385.3	5344.8	362.3	3154	4	81	4	91.2	2905	780
10212	10212 (2019-05-12)60sec.agd	60	0	0		5/13/2019	Monday	1	0	0	0	0	0	592	378	15	0	0	60.10%	38.38%	1.52%	0.00%	0.00%	15	1.52%	0.8	252829	311100	401912	256.7	315.8	408	3617	2362	3148	256.7	315.8	408	567661	604.4	4903.3	576.3	8661	8.8	110	8.8	0.5	149	985
10212	10212 (2019-05-12)60sec.agd	60	0	0		5/14/2019	Tuesday	2	0	0	0	0	0	647	377	18	0	0	62.09%	36.18%	1.73%	0.00%	0.00%	18	1.73%	1	246023	317958	308363	236.1	305.1	295.9	3760	2477	3154	236.1	305.1	295.9	506667.9	509.3	4801.9	486.2	8113	7.8	111	7.8	0.1	46	1042
10212	10212 (2019-05-12)60sec.agd	60	0	0		5/16/2019	Thursday	4	0	0	0	0	0	649	344	9	0	0	64.77%	34.33%	0.90%	0.00%	0.00%	9	0.90%	0.5	182774	223276	383044	182.4	222.8	382.3	4153	2512	3626	182.4	222.8	382.3	479563.6	506.8	5147.4	478.6	5826	5.8	113	5.8	0.8	120	1002
10212	10212 (2019-05-12)60sec.agd	60	0	0		5/17/2019	Friday	5	0	0	0	0	0	715	363	6	0	0	65.96%	33.49%	0.55%	0.00%	0.00%	6	0.55%	0.3	196901	365387	233707	181.6	337.1	215.6	3362	3010	3168	181.6	337.1	215.6	476336.7	460.4	5513.6	439.4	7562	7	103	7	2.1	257	1084
10510	10510 (2019-09-08)60sec.agd	60	0	0		9/9/2019	Monday	1	1	1	1	12	35641	510	345	73	0	0	54.96%	37.18%	7.87%	0.00%	0.00%	73	7.87%	4.6	462944	200280	441177	498.9	215.8	475.4	5068	2442	3805	498.9	215.8	475.4	670124.1	784.5	5961	722.1	7189	7.7	114	7.7	0.6	86	928
10510	10510 (2019-09-08)60sec.agd	60	0	0		9/10/2019	Tuesday	2	3	3	3	47	159369	465	294	99	2	0	54.07%	34.19%	11.51%	0.23%	0.00%	101	11.74%	6.7	537684	311847	479393	625.2	362.6	557.4	6573	3162	5046	625.2	362.6	557.4	784965.1	961.5	7399	912.8	10363	12.1	115	12.1	1.2	258	860
10510	10510 (2019-09-08)60sec.agd	60	0	0		9/11/2019	Wednesday	3	4	4	4	114	524758	427	298	135	35	0	47.71%	33.30%	15.08%	3.91%	0.00%	170	18.99%	10.6	947917	383080	407691	1059.1	428	455.5	7264	3999	3801	1059.1	428	455.5	1100685.6	1276.3	8760.8	1229.8	9632	10.8	71	10.8	0.5	80	895
10510	10510 (2019-09-08)60sec.agd	60	0	0		9/12/2019	Thursday	4	2	2	2	58	328086	582	364	86	33	0	54.65%	34.18%	8.08%	3.10%	0.00%	119	11.17%	6.3	777735	379159	577553	730.3	356	542.3	7981	3458	5048	730.3	356	542.3	1040288.8	1026.9	9509.3	976.8	10260	9.6	116	9.6	0.4	325	1065
10510	10510 (2019-09-08)60sec.agd	60	0	0		9/14/2019	Saturday	6	0	0	0	0	0	506	383	46	0	0	54.12%	40.96%	4.92%	0.00%	0.00%	46	4.92%	2.6	397511	259244	363294	425.1	277.3	388.5	4721	4468	4592	425.1	277.3	388.5	597666.3	687.7	6717.2	639.2	8295	8.9	110	8.9	1.5	299	935
10224	10224 (2019-06-09)60sec.agd	60	0	0		6/10/2019	Monday	1	0	0	0	0	0	361	413	3	0	0	46.46%	53.15%	0.39%	0.00%	0.00%	3	0.39%	0.2	206350	338232	396830	265.6	435.3	510.7	2489	3065	2531	265.6	435.3	510.7	560763.1	749.2	4116.1	721.7	7089	9.1	90	9.1	11.2	1156	777
10224	10224 (2019-06-09)60sec.agd	60	0	0		6/11/2019	Tuesday	2	0	0	0	0	0	275	472	4	0	0	36.62%	62.85%	0.53%	0.00%	0.00%	4	0.53%	0.3	221547	328568	440431	295	437.5	586.5	2745	2727	3827	295	437.5	586.5	592469	818.9	5386.5	788.9	6941	9.2	80	9.2	10.7	524	751
10224	10224 (2019-06-09)60sec.agd	60	0	0		6/12/2019	Wednesday	3	0	0	0	0	0	537	294	2	0	0	64.47%	35.29%	0.24%	0.00%	0.00%	2	0.24%	0.1	174530	239111	312880	209.5	287	375.6	2286	1885	2346	209.5	287	375.6	430730.4	543.1	2795.2	517.1	7585	9.1	90	9.1	23.1	774	833
10224	10224 (2019-06-09)60sec.agd	60	0	0		6/13/2019	Thursday	4	0	0	0	0	0	440	378	3	0	0	53.59%	46.04%	0.37%	0.00%	0.00%	3	0.37%	0.2	214544	340327	428330	261.3	414.5	521.7	2186	2342	2740	261.3	414.5	521.7	587637.8	739.6	4069.9	715.8	8116	9.9	76	9.9	28.5	618	821
10224	10224 (2019-06-09)60sec.agd	60	0	0		6/14/2019	Friday	5	0	0	0	0	0	502	208	6	0	0	70.11%	29.05%	0.84%	0.00%	0.00%	6	0.84%	0.4	145542	221054	150971	203.3	308.7	210.9	2446	2855	2515	203.3	308.7	210.9	304695.9	451.7	4523.2	425.6	7145	10	105	10	58.5	1165	716
10204	10204 (2019-03-24)60sec.agd	60	0	0		3/25/2019	Monday	1	1	1	1	10	39424	432	351	45	0	0	52.17%	42.39%	5.43%	0.00%	0.00%	45	5.43%	3	397627	383501	398217	480.2	463.2	480.9	5099	3870	4022	480.2	463.2	480.9	680997.1	866.7	6088.3	822.5	9638	11.6	136	11.6	5.5	402	828
10204	10204 (2019-03-24)60sec.agd	60	0	0		3/26/2019	Tuesday	2	1	1	1	25	80188	366	226	39	0	0	58.00%	35.82%	6.18%	0.00%	0.00%	39	6.18%	3.3	266231	303420	385251	421.9	480.9	610.5	4092	4145	7308	421.9	480.9	610.5	557997.3	955.4	8488.8	884.3	7845	12.4	135	12.4	21.3	1959	631
10204	10204 (2019-03-24)60sec.agd	60	0	0		3/27/2019	Wednesday	3	0	0	0	0	0	301	381	20	0	0	42.88%	54.27%	2.85%	0.00%	0.00%	20	2.85%	1.3	285453	344672	331884	406.6	491	472.8	3605	3198	3130	406.6	491	472.8	557161.7	845.6	4743.6	793.7	7530	10.7	128	10.7	3	262	702
10204	10204 (2019-03-24)60sec.agd	60	0	0		3/29/2019	Friday	5	1	1	1	21	84879	393	433	26	4	0	45.91%	50.58%	3.04%	0.47%	0.00%	30	3.50%	1.9	410544	317482	293097	479.6	370.9	342.4	7163	6448	3305	479.6	370.9	342.4	596026	743.5	7965.8	696.3	7157	8.4	61	8.4	10.8	681	856
10204	10204 (2019-03-24)60sec.agd	60	0	0		3/30/2019	Saturday	6	0	0	0	0	0	385	293	9	0	0	56.04%	42.65%	1.31%	0.00%	0.00%	9	1.31%	0.7	216934	346536	347103	315.8	504.4	505.2	2406	4735	5495	315.8	504.4	505.2	536309.7	815.0	7620.8	780.7	4461	6.5	89	6.5	2.3	164	687
10884	10884 (2019-09-22)60sec.agd	60	0	0		9/23/2019	Monday	1	1	1	1	11	30654	617	170	36	0	0	74.97%	20.66%	4.37%	0.00%	0.00%	36	4.37%	2.3	187597	161647	133684	227.9	196.4	162.4	3181	1859	2453	227.9	196.4	162.4	281413.9	392.4	3518.1	341.9	9201	11.2	141	11.2	8.7	1301	823
10884	10884 (2019-09-22)60sec.agd	60	0	0		9/24/2019	Tuesday	2	0	0	0	0	0	582	168	19	0	0	75.68%	21.85%	2.47%	0.00%	0.00%	19	2.47%	1.4	149091	164829	127534	193.9	214.3	165.8	3325	1646	3624	193.9	214.3	165.8	256245.3	384.4	4523.4	333.2	7392	9.6	143	9.6	0	0	769
10884	10884 (2019-09-22)60sec.agd	60	0	0		9/25/2019	Wednesday	3	0	0	0	0	0	657	207	35	0	0	73.08%	23.03%	3.89%	0.00%	0.00%	35	3.89%	2.2	225657	196990	232260	251	219.1	258.4	3003	1748	2405	251	219.1	258.4	379039.4	461.8	3658.3	421.6	11686	13	173	13	9.7	583	899
10884	10884 (2019-09-22)60sec.agd	60	0	0		9/26/2019	Thursday	4	1	1	1	11	24895	593	129	25	0	0	79.38%	17.27%	3.35%	0.00%	0.00%	25	3.35%	1.7	116377	132844	142807	155.8	177.8	191.2	2990	3146	3555	155.8	177.8	191.2	227123.3	350.7	5490.7	304	5751	7.7	139	7.7	0	0	747
10884	10884 (2019-09-22)60sec.agd	60	0	0		9/27/2019	Friday	5	0	0	0	0	0	547	211	15	0	0	70.76%	27.30%	1.94%	0.00%	0.00%	15	1.94%	1.1	153604	154030	227869	198.7	199.3	294.8	2852	2747	3267	198.7	199.3	294.8	315029.7	445.9	5074.3	407.5	7310	9.5	138	9.5	3.3	302	773
10106	10106 (2019-03-31)60sec.agd	60	0	0		4/1/2019	Monday	1	1	1	1	12	31319	320	498	31	0	0	37.69%	58.66%	3.65%	0.00%	0.00%	31	3.65%	1.9	378794	444268	520777	446.2	523.3	613.4	3714	6756	4404	446.2	523.3	613.4	782347.5	955.8	8878.8	921.5	12186	14.4	127	14.4	0	0	849
10106	10106 (2019-03-31)60sec.agd	60	0	0		4/2/2019	Tuesday	2	0	0	0	0	0	535	382	10	0	0	57.71%	41.21%	1.08%	0.00%	0.00%	10	1.08%	0.6	219787	311941	442903	237.1	336.5	477.8	3117	1957	4527	237.1	336.5	477.8	584616.6	658.2	5686.5	630.7	5863	6.3	91	6.3	0	0	927
10106	10106 (2019-03-31)60sec.agd	60	0	0		4/4/2019	Thursday	4	0	0	0	0	0	380	476	28	1	0	42.94%	53.79%	3.16%	0.11%	0.00%	29	3.28%	1.8	374074	385391	469854	422.7	435.5	530.9	6172	12730	8272	422.7	435.5	530.9	713596.8	854.2	16388.2	806.3	7763	8.8	126	8.8	0	22	885
10106	10106 (2019-03-31)60sec.agd	60	0	0		4/5/2019	Friday	5	0	0	0	0	0	486	218	6	0	0	68.45%	30.70%	0.85%	0.00%	0.00%	6	0.85%	0.4	110694	144022	169264	155.9	202.8	238.4	2652	2240	2409	155.9	202.8	238.4	248285.7	376.7	3483.9	349.7	3487	4.9	131	4.9	7.7	545	710
10106	10106 (2019-03-31)60sec.agd	60	0	0		4/6/2019	Saturday	6	1	1	1	31	117491	357	422	39	0	0	43.64%	51.59%	4.77%	0.00%	0.00%	39	4.77%	2.8	376708	255688	362718	460.5	312.6	443.4	4709	2641	4848	460.5	312.6	443.4	582107.9	762.9	6819.9	711.6	8083	9.9	119	9.9	0	0	818
10642	10642 (2019-06-02)60sec.agd	60	0	0		6/3/2019	Monday	1	1	1	1	12	38460	388	352	51	0	0	49.05%	44.50%	6.45%	0.00%	0.00%	51	6.45%	3.4	401515	415352	598661	507.6	525.1	756.8	4140	3609	4508	507.6	525.1	756.8	831941.4	1089.1	6436.5	1051.8	7950	10.1	83	10.1	4.2	698	791
10642	10642 (2019-06-02)60sec.agd	60	0	0		6/4/2019	Tuesday	2	0	0	0	0	0	352	371	50	0	0	45.54%	47.99%	6.47%	0.00%	0.00%	50	6.47%	3.3	329616	311598	536673	426.4	403.1	694.3	3864	3210	5325	426.4	403.1	694.3	702679.1	954.7	7000.6	909	6826	8.8	106	8.8	20.3	1098	773
10642	10642 (2019-06-02)60sec.agd	60	0	0		6/5/2019	Wednesday	3	0	0	0	0	0	350	349	6	0	0	49.65%	49.50%	0.85%	0.00%	0.00%	6	0.85%	0.5	298762	428221	442425	423.8	607.4	627.6	2712	3196	2914	423.8	607.4	627.6	684377	995.6	4482.3	970.7	7797	11.1	94	11.1	11.7	713	705
10642	10642 (2019-06-02)60sec.agd	60	0	0		6/6/2019	Thursday	4	0	0	0	0	0	546	423	18	0	0	55.32%	42.86%	1.82%	0.00%	0.00%	18	1.82%	1.1	262695	390185	451814	266.2	395.3	457.8	2809	3519	4237	266.2	395.3	457.8	652218.4	695.8	5743.4	660.8	5319	5.4	110	5.4	2.1	475	987
10642	10642 (2019-06-02)60sec.agd	60	0	0		6/8/2019	Saturday	6	0	0	0	0	0	625	294	3	0	0	67.79%	31.89%	0.33%	0.00%	0.00%	3	0.33%	0.2	166417	258959	367484	180.5	280.9	398.6	2249	3712	3722	180.5	280.9	398.6	479373.4	545.7	5560.2	519.9	4237	4.6	71	4.6	3	426	922
10615	10615 (2019-05-19)60sec.agd	60	0	0		5/20/2019	Monday	1	0	0	0	0	0	484	118	1	0	0	80.27%	19.57%	0.17%	0.00%	0.00%	1	0.17%	0.1	47710	112585	187457	79.1	186.7	310.9	2032	2577	3084	79.1	186.7	310.9	223811.9	390.3	4503.4	371.2	1633	2.7	79	2.7	21.1	872	603
10615	10615 (2019-05-19)60sec.agd	60	0	0		5/21/2019	Tuesday	2	0	0	0	0	0	424	169	13	0	0	69.97%	27.89%	2.15%	0.00%	0.00%	13	2.15%	1.2	144521	201920	271101	238.5	333.2	447.4	3460	1922	2369	238.5	333.2	447.4	367632.6	660.7	3918.1	606.7	6455	10.7	135	10.7	0.3	59	606
10615	10615 (2019-05-19)60sec.agd	60	0	0		5/22/2019	Wednesday	3	0	0	0	0	0	474	270	10	0	0	62.86%	35.81%	1.33%	0.00%	0.00%	10	1.33%	0.7	175033	171703	244452	232.1	227.7	324.2	4412	2746	2205	232.1	227.7	324.2	346230.1	492.1	5324.4	459.2	5857	7.8	152	7.8	1.4	193	754
10615	10615 (2019-05-19)60sec.agd	60	0	0		5/23/2019	Thursday	4	0	0	0	0	0	652	255	23	0	0	70.11%	27.42%	2.47%	0.00%	0.00%	23	2.47%	1.4	195063	236640	334769	209.7	254.5	360	3493	2142	3070	209.7	254.5	360	454002.6	526.2	3955.4	488.2	6583	7.1	124	7.1	0	27	930
10615	10615 (2019-05-19)60sec.agd	60	0	0		5/24/2019	Friday	5	0	0	0	0	0	458	234	23	0	0	64.06%	32.73%	3.22%	0.00%	0.00%	23	3.22%	1.8	188602	191923	277745	263.8	268.4	388.5	3510	2737	3998	263.8	268.4	388.5	386713.6	586.9	4620.6	540.9	6940	9.7	112	9.7	72.9	1213	715
10656	10656 (2019-08-25)60sec.agd	60	0	0		8/25/2019	Sunday	7	0	0	0	0	0	339	250	18	0	0	55.85%	41.19%	2.97%	0.00%	0.00%	18	2.97%	1.6	182208	158887	215383	300.2	261.8	354.8	4121	2452	3355	300.2	261.8	354.8	323781.8	564.3	5592.2	533.4	4017	6.6	115	6.6	5.5	622	607
10656	10656 (2019-08-25)60sec.agd	60	0	0		8/27/2019	Tuesday	2	1	1	1	10	33754	493	360	26	0	0	56.09%	40.96%	2.96%	0.00%	0.00%	26	2.96%	1.7	284240	277710	382350	323.4	315.9	435	4183	3235	3836	323.4	315.9	435	551458.7	649.6	6532.8	627.4	6392	7.3	118	7.3	11.1	846	879
10656	10656 (2019-08-25)60sec.agd	60	0	0		8/28/2019	Wednesday	3	1	1	1	12	40092	420	271	31	0	0	58.17%	37.53%	4.29%	0.00%	0.00%	31	4.29%	2.1	248987	265000	323634	344.9	367	448.2	4896	3238	3328	344.9	367	448.2	486783.8	711.7	6456.5	674.2	7012	9.7	122	9.7	31.5	1215	722
10656	10656 (2019-08-25)60sec.agd	60	0	0		8/29/2019	Thursday	4	0	0	0	0	0	325	347	53	1	0	44.77%	47.80%	7.30%	0.14%	0.00%	54	7.44%	3.4	458140	353307	541031	631	486.6	745.2	8242	3108	5335	631	486.6	745.2	792106.5	1138.0	9277.7	1091.1	10163	14	121	14	59.3	1879	726
10656	10656 (2019-08-25)60sec.agd	60	0	0		8/31/2019	Saturday	6	1	1	1	15	59978	427	192	29	0	0	65.90%	29.63%	4.48%	0.00%	0.00%	29	4.48%	1.9	224294	176266	323141	346.1	272	498.7	4913	3619	6078	346.1	272	498.7	431042.5	713.9	6786.8	665.2	6574	10.1	119	10.1	140.3	4410	648
10041	10041 (2019-03-03)60sec.agd	60	0	0		3/4/2019	Monday	1	0	0	0	0	0	726	246	25	0	0	72.82%	24.67%	2.51%	0.00%	0.00%	25	2.51%	1.4	213136	300723	251437	213.8	301.6	252.2	4437	4833	6226	213.8	301.6	252.2	446185.9	479.2	9044.8	447.5	5754	5.8	108	5.8	0	0	997
10041	10041 (2019-03-03)60sec.agd	60	0	0		3/6/2019	Wednesday	3	1	1	1	22	56637	516	150	40	0	0	73.09%	21.25%	5.67%	0.00%	0.00%	40	5.67%	3.3	194582	220956	95077	275.6	313	134.7	4387	2086	1329	275.6	313	134.7	309391.9	474.5	4770.8	438.2	6322	9	117	9	0	0	706
10041	10041 (2019-03-03)60sec.agd	60	0	0		3/7/2019	Thursday	4	1	1	1	19	60651	637	171	51	0	0	74.16%	19.91%	5.94%	0.00%	0.00%	51	5.94%	3.2	263379	281471	151931	306.6	327.7	176.9	4831	3532	3917	306.6	327.7	176.9	414339.8	525.5	5842.8	482.4	8428	9.8	118	9.8	0	0	859
10041	10041 (2019-03-03)60sec.agd	60	0	0		3/8/2019	Friday	5	0	0	0	0	0	443	329	18	0	0	56.08%	41.65%	2.28%	0.00%	0.00%	18	2.28%	1.3	250068	407634	271839	316.5	516	344.1	4304	4939	5427	316.5	516	344.1	550087.2	733.2	8150.3	696.3	9379	11.9	111	11.9	0	0	790
10041	10041 (2019-03-03)60sec.agd	60	0	0		3/9/2019	Saturday	6	2	2	2	29	87422	430	372	46	0	0	50.71%	43.87%	5.42%	0.00%	0.00%	46	5.42%	2.9	323828	466533	290513	381.9	550.2	342.6	4781	2926	3514	381.9	550.2	342.6	637899.2	811.9	5349.4	752.2	10654	12.6	114	12.6	0.1	51	848
10721	10721 (2019-07-21)60sec.agd	60	0	0		7/22/2019	Monday	1	0	0	0	0	0	426	413	55	0	0	47.65%	46.20%	6.15%	0.00%	0.00%	55	6.15%	3.4	454900	320325	500451	508.8	358.3	559.8	5331	4035	4754	508.8	358.3	559.8	748327	878.8	7603.4	837.1	13533	15.1	114	15.1	0.9	166	894
10721	10721 (2019-07-21)60sec.agd	60	0	0		7/23/2019	Tuesday	2	0	0	0	0	0	253	348	48	0	0	38.98%	53.62%	7.40%	0.00%	0.00%	48	7.40%	4	364916	279051	393099	562.3	430	605.7	4160	2266	2882	562.3	430	605.7	604615.6	993.3	4647.9	931.6	12575	19.4	115	19.4	1.4	280	649
10721	10721 (2019-07-21)60sec.agd	60	0	0		7/24/2019	Wednesday	3	1	1	1	13	28374	224	340	76	0	0	35.00%	53.13%	11.88%	0.00%	0.00%	76	11.88%	5.8	448985	298722	337398	701.5	466.8	527.2	4217	2131	4475	701.5	466.8	527.2	636128.7	1055.1	6389.5	994	14072	22	117	22	0.6	77	640
10721	10721 (2019-07-21)60sec.agd	60	0	0		7/25/2019	Thursday	4	1	1	1	10	26972	277	298	64	0	0	43.35%	46.64%	10.02%	0.00%	0.00%	64	10.02%	5.3	383188	257272	356373	599.7	402.6	557.7	5501	1933	4290	599.7	402.6	557.7	583115.5	960.9	7238.9	912.5	11514	18	112	18	0.1	34	639
10721	10721 (2019-07-21)60sec.agd	60	0	0		7/26/2019	Friday	5	0	0	0	0	0	208	367	67	0	0	32.40%	57.17%	10.44%	0.00%	0.00%	67	10.44%	5.6	428978	301119	381068	668.2	469	593.6	4836	2545	2933	668.2	469	593.6	648002.8	1063.8	5668.8	1009.4	13594	21.2	115	21.2	0.4	76	642
11017	11017 (2019-06-09)60sec.agd	60	0	0		6/10/2019	Monday	1	2	2	2	27	67794	649	187	41	0	0	74.00%	21.32%	4.68%	0.00%	0.00%	41	4.68%	2.6	224470	211181	244417	256	240.8	278.7	4289	2759	2237	256	240.8	278.7	393349.5	474.1	5397	448.5	7729	8.8	125	8.8	0.2	70	877
11017	11017 (2019-06-09)60sec.agd	60	0	0		6/11/2019	Tuesday	2	0	0	0	0	0	721	202	4	0	0	77.78%	21.79%	0.43%	0.00%	0.00%	4	0.43%	0.3	100963	125197	182787	108.9	135.1	197.2	2535	1875	2670	108.9	135.1	197.2	243472.6	283.1	3986.6	262.6	3022	3.3	86	3.3	0.9	426	927
11017	11017 (2019-06-09)60sec.agd	60	0	0		6/12/2019	Wednesday	3	0	0	0	0	0	718	195	3	0	0	78.38%	21.29%	0.33%	0.00%	0.00%	3	0.33%	0.2	108001	127408	168018	117.9	139.1	183.4	2513	2456	2674	117.9	139.1	183.4	236911.5	273.6	4012.9	258.6	2945	3.2	73	3.2	1.2	142	916
11017	11017 (2019-06-09)60sec.agd	60	0	0		6/13/2019	Thursday	4	3	3	3	44	133224	576	208	70	1	0	67.37%	24.33%	8.19%	0.12%	0.00%	71	8.30%	4.7	343286	383317	406565	401.5	448.3	475.5	5822	7023	5541	401.5	448.3	475.5	655799	801.9	8707.9	767	9785	11.4	115	11.4	2	558	855
11017	11017 (2019-06-09)60sec.agd	60	0	0		6/14/2019	Friday	5	0	0	0	0	0	567	219	8	0	0	71.41%	27.58%	1.01%	0.00%	0.00%	8	1.01%	0.6	159435	116894	145884	200.8	147.2	183.7	4597	4687	5549	200.8	147.2	183.7	245694.7	330.3	8596	309.4	3472	4.4	82	4.4	0.2	83	794
10594	10594 (2019-06-09)60sec.agd	60	0	0		6/10/2019	Monday	1	2	2	2	32	161584	637	244	36	7	0	68.94%	26.41%	3.90%	0.76%	0.00%	43	4.65%	2.7	329864	372911	406687	357	403.6	440.1	8562	3159	3447	357	403.6	440.1	642858.6	770.1	8877.5	695.7	10358	11.2	187	11.2	3.9	482	924
10594	10594 (2019-06-09)60sec.agd	60	0	0		6/11/2019	Tuesday	2	1	1	1	35	171598	457	355	43	7	0	53.02%	41.18%	4.99%	0.81%	0.00%	50	5.80%	3.3	440587	518191	598968	511.1	601.1	694.9	9333	2877	3228	511.1	601.1	694.9	906312	1137.6	9772.4	1051.4	13271	15.4	186	15.4	55.6	2816	862
10594	10594 (2019-06-09)60sec.agd	60	0	0		6/12/2019	Wednesday	3	1	1	1	30	147169	391	343	46	6	1	49.68%	43.58%	5.84%	0.76%	0.13%	53	6.73%	3.8	406127	428322	551309	516	544.2	700.5	9889	3736	4066	516	544.2	700.5	807676	1120.0	10132.3	1026.3	12352	15.7	184	15.7	29.1	3287	787
10594	10594 (2019-06-09)60sec.agd	60	0	0		6/13/2019	Thursday	4	1	1	1	29	169107	376	362	50	8	0	47.24%	45.48%	6.28%	1.01%	0.00%	58	7.29%	4.1	465569	510212	590415	584.9	641	741.7	8162	2962	3513	584.9	641	741.7	908658.7	1228.0	8604.4	1141.5	15194	19.1	189	19.1	69.3	4531	796
10594	10594 (2019-06-09)60sec.agd	60	0	0		6/14/2019	Friday	5	1	1	1	33	172078	438	382	48	8	0	50.00%	43.61%	5.48%	0.91%	0.00%	56	6.39%	3.5	457575	514848	566530	522.3	587.7	646.7	9473	3057	3037	522.3	587.7	646.7	891851.8	1104.5	9581.4	1018.1	14317	16.3	187	16.3	33.1	2208	876
10054	10054 (2019-03-17)60sec.agd	60	0	0		3/17/2019	Sunday	7	0	0	0	0	0	331	319	22	0	0	49.26%	47.47%	3.27%	0.00%	0.00%	22	3.27%	1.8	242521	476091	326652	360.9	708.5	486.1	3654	4716	4002	360.9	708.5	486.1	626243.2	977.6	7183.9	931.9	6252	9.3	123	9.3	48.1	2338	672
10054	10054 (2019-03-17)60sec.agd	60	0	0		3/18/2019	Monday	1	2	2	2	29	76151	443	518	86	0	0	42.31%	49.47%	8.21%	0.00%	0.00%	86	8.21%	4.5	582870	728287	718729	556.7	695.6	686.5	3497	3425	4843	556.7	695.6	686.5	1177586.8	1178.8	6472	1124.7	11178	10.7	109	10.7	6.1	336	1047
10054	10054 (2019-03-17)60sec.agd	60	0	0		3/19/2019	Tuesday	2	3	3	3	38	103302	405	511	143	0	0	38.24%	48.25%	13.50%	0.00%	0.00%	143	13.50%	7.2	806102	679789	615101	761.2	641.9	580.8	5074	3836	4082	761.2	641.9	580.8	1220763.2	1219.1	6613.7	1152.8	13982	13.2	126	13.2	5.1	631	1059
10054	10054 (2019-03-17)60sec.agd	60	0	0		3/20/2019	Wednesday	3	2	2	2	32	91837	698	334	116	0	0	60.80%	29.09%	10.10%	0.00%	0.00%	116	10.10%	5	589101	584251	488053	513.2	508.9	425.1	4793	3723	4137	513.2	508.9	425.1	962592.8	864.1	6181.6	838.5	13128	11.4	127	11.4	0.9	164	1148
10054	10054 (2019-03-17)60sec.agd	60	0	0		3/23/2019	Saturday	6	1	1	1	28	89427	451	274	65	0	0	57.09%	34.68%	8.23%	0.00%	0.00%	65	8.23%	4.6	408677	460447	362823	517.3	582.8	459.3	4268	5160	4143	517.3	582.8	459.3	714611	943.1	7043.6	904.6	9180	11.6	114	11.6	4.2	186	790
10882	10882 (2019-09-22)60sec.agd	60	0	0		9/23/2019	Monday	1	0	0	0	0	0	755	266	16	0	0	72.81%	25.65%	1.54%	0.00%	0.00%	16	1.54%	0.8	177383	229807	267716	171.1	221.6	258.2	3402	2481	3154	171.1	221.6	258.2	394902.3	401.3	4623.8	380.8	5374	5.2	95	5.2	15.9	3167	1037
10882	10882 (2019-09-22)60sec.agd	60	0	0		9/24/2019	Tuesday	2	0	0	0	0	0	438	204	3	0	0	67.91%	31.63%	0.47%	0.00%	0.00%	3	0.47%	0.3	111080	182539	176196	172.2	283	273.2	3090	3276	2614	172.2	283	273.2	276955.4	449.4	4986	429.4	3213	5	90	5	6.5	401	645
10882	10882 (2019-09-22)60sec.agd	60	0	0		9/25/2019	Wednesday	3	1	1	1	11	33118	717	346	19	0	0	66.27%	31.98%	1.76%	0.00%	0.00%	19	1.76%	1	240206	326401	357949	222	301.7	330.8	4623	2863	3286	222	301.7	330.8	540707	524.2	6269.3	499.7	7825	7.2	121	7.2	153.7	4762	1082
10882	10882 (2019-09-22)60sec.agd	60	0	0		9/26/2019	Thursday	4	0	0	0	0	0	609	462	46	0	0	54.52%	41.36%	4.12%	0.00%	0.00%	46	4.12%	2.3	406162	428228	584782	363.6	383.4	523.5	5484	5037	3865	363.6	383.4	523.5	830853	783.6	7824.9	743.8	11091	9.9	114	9.9	27.6	1330	1117
10882	10882 (2019-09-22)60sec.agd	60	0	0		9/27/2019	Friday	5	0	0	0	0	0	553	320	16	0	0	62.20%	36.00%	1.80%	0.00%	0.00%	16	1.80%	1	215137	303861	313787	242	341.8	353	4755	3892	2515	242	341.8	353	486906.3	572.7	6639.5	547.7	6655	7.5	121	7.5	18.7	1048	889
10121	10121 (2019-05-05)60sec.agd	60	0	0		5/6/2019	Monday	1	0	0	0	0	0	514	298	20	0	0	61.78%	35.82%	2.40%	0.00%	0.00%	20	2.40%	1.3	247665	255066	488888	297.7	306.6	587.6	3803	2690	3969	297.7	306.6	587.6	604489.9	756.9	5659.2	726.6	6571	7.9	113	7.9	12.1	818	832
10121	10121 (2019-05-05)60sec.agd	60	0	0		5/7/2019	Tuesday	2	1	1	1	10	28038	538	276	40	0	0	63.00%	32.32%	4.68%	0.00%	0.00%	40	4.68%	2.7	265268	306536	304038	310.6	358.9	356	4064	2437	3263	310.6	358.9	356	506725.3	638.8	4889.6	593.4	8407	9.8	112	9.8	2.8	731	854
10121	10121 (2019-05-05)60sec.agd	60	0	0		5/9/2019	Thursday	4	0	0	0	0	0	605	250	10	0	0	69.94%	28.90%	1.16%	0.00%	0.00%	10	1.16%	0.7	145777	260015	306208	168.5	300.6	354	4640	2529	2920	168.5	300.6	354	427343	520.4	5668.1	494	5106	5.9	115	5.9	43.6	3668	865
10121	10121 (2019-05-05)60sec.agd	60	0	0		5/10/2019	Friday	5	2	2	2	28	74414	511	207	40	0	0	67.41%	27.31%	5.28%	0.00%	0.00%	40	5.28%	2.7	223972	183020	338740	295.5	241.5	446.9	4864	2236	3717	295.5	241.5	446.9	445426.3	611.7	6092	587.6	6442	8.5	105	8.5	43.6	1282	758
10121	10121 (2019-05-05)60sec.agd	60	0	0		5/11/2019	Saturday	6	0	0	0	0	0	346	274	6	0	0	55.27%	43.77%	0.96%	0.00%	0.00%	6	0.96%	0.5	156275	125992	215581	249.6	201.3	344.4	3658	1762	2401	249.6	201.3	344.4	294569.2	503.6	4171.7	470.6	3776	6	112	6	24.4	2157	626
10236	10236 (2019-08-25)60sec.agd	60	0	0		8/26/2019	Monday	1	0	0	0	0	0	355	435	52	0	0	42.16%	51.66%	6.18%	0.00%	0.00%	52	6.18%	3.5	429470	390506	634909	510.1	463.8	754	3391	3598	4415	510.1	463.8	754	860260.9	1049.2	5707.6	1021.7	9103	10.8	77	10.8	9.9	583	842
10236	10236 (2019-08-25)60sec.agd	60	0	0		8/27/2019	Tuesday	2	0	0	0	0	0	265	354	50	0	0	39.61%	52.91%	7.47%	0.00%	0.00%	50	7.47%	4.2	426107	381303	579819	636.9	570	866.7	4389	3087	3914	636.9	570	866.7	814339.7	1246.7	6641.7	1217.2	7507	11.2	64	11.2	0	0	669
10236	10236 (2019-08-25)60sec.agd	60	0	0		8/28/2019	Wednesday	3	4	4	4	41	123022	296	446	160	0	0	32.82%	49.45%	17.74%	0.00%	0.00%	160	17.74%	10	867917	533104	904070	962.2	591	1002.3	4747	3138	5644	962.2	591	1002.3	1361918.6	1541.2	7657.4	1509.9	13176	14.6	103	14.6	0	0	902
10236	10236 (2019-08-25)60sec.agd	60	0	0		8/29/2019	Thursday	4	0	0	0	0	0	361	431	79	0	0	41.45%	49.48%	9.07%	0.00%	0.00%	79	9.07%	5.3	543985	345440	746222	624.6	396.6	856.7	4237	2935	5858	624.6	396.6	856.7	985949.2	1164.1	6954.6	1132	9762	11.2	84	11.2	0	0	871
10236	10236 (2019-08-25)60sec.agd	60	0	0		8/30/2019	Friday	5	0	0	0	0	0	192	381	45	0	0	31.07%	61.65%	7.28%	0.00%	0.00%	45	7.28%	3.8	440596	301070	551718	712.9	487.2	892.7	4042	3674	4886	712.9	487.2	892.7	767568.1	1285.8	5948.5	1242	8756	14.2	61	14.2	5.8	1607	618
10100	10100 (2019-03-24)60sec.agd	60	0	0		3/25/2019	Monday	1	1	1	1	37	111931	326	357	49	0	0	44.54%	48.77%	6.69%	0.00%	0.00%	49	6.69%	3.3	361947	309353	448393	494.5	422.6	612.6	3890	2559	3565	494.5	422.6	612.6	654034.5	963.4	5402.5	893.5	8053	11	112	11	3.9	415	732
10100	10100 (2019-03-24)60sec.agd	60	0	0		3/26/2019	Tuesday	2	0	0	0	0	0	479	400	14	0	0	53.64%	44.79%	1.57%	0.00%	0.00%	14	1.57%	0.9	291929	262393	506437	326.9	293.8	567.1	2869	2640	3512	326.9	293.8	567.1	640742.6	771.3	4194.4	717.5	4703	5.3	49	5.3	0	0	893
10100	10100 (2019-03-24)60sec.agd	60	0	0		3/27/2019	Wednesday	3	1	1	1	34	110311	306	296	40	0	0	47.66%	46.11%	6.23%	0.00%	0.00%	40	6.23%	3.1	322987	270428	390666	503.1	421.2	608.5	3572	3205	2719	503.1	421.2	608.5	574518.8	951.3	4866.9	894.9	7291	11.4	117	11.4	0	0	642
10100	10100 (2019-03-24)60sec.agd	60	0	0		3/28/2019	Thursday	4	3	3	3	58	154340	185	457	113	0	0	24.50%	60.53%	14.97%	0.00%	0.00%	113	14.97%	8.1	648159	389906	853149	858.5	516.4	1130	3779	2841	3777	858.5	516.4	1130	1140175.4	1581.3	5199.4	1510.2	10664	14.1	116	14.1	1.1	239	755
10100	10100 (2019-03-24)60sec.agd	60	0	0		3/30/2019	Saturday	6	2	2	2	25	86873	493	216	27	0	0	66.98%	29.35%	3.67%	0.00%	0.00%	27	3.67%	2.1	192339	215237	222616	261.3	292.4	302.5	3990	2331	2780	261.3	292.4	302.5	364525.9	548.9	4706.2	495.3	5970	8.1	114	8.1	9.8	892	736
10122	10122 (2019-05-05)60sec.agd	60	0	0		5/6/2019	Monday	1	3	3	3	83	255814	180	589	119	0	0	20.27%	66.33%	13.40%	0.00%	0.00%	119	13.40%	7	919408	804435	658929	1035.4	905.9	742	4831	3393	4183	1035.4	905.9	742	1388025.3	1630.1	6579.2	1563.1	19377	21.8	129	21.8	0	0	888
10122	10122 (2019-05-05)60sec.agd	60	0	0		5/7/2019	Tuesday	2	0	0	0	0	0	386	637	43	0	0	36.21%	59.76%	4.03%	0.00%	0.00%	43	4.03%	2.3	541910	771280	448949	508.4	723.5	421.2	4467	3071	4062	508.4	723.5	421.2	1044075.9	1026.8	6091.7	979.4	12886	12.1	132	12.1	0	0	1066
10122	10122 (2019-05-05)60sec.agd	60	0	0		5/8/2019	Wednesday	3	2	2	2	50	160309	245	491	68	0	0	30.47%	61.07%	8.46%	0.00%	0.00%	68	8.46%	4.3	515821	757580	483200	641.6	942.3	601	4598	3104	3182	641.6	942.3	601	1036089.3	1350.7	5605.8	1288.7	15406	19.2	118	19.2	0	0	804
10122	10122 (2019-05-05)60sec.agd	60	0	0		5/9/2019	Thursday	4	0	0	0	0	0	418	605	36	0	0	39.47%	57.13%	3.40%	0.00%	0.00%	36	3.40%	1.9	474522	824853	327719	448.1	778.9	309.5	3784	2704	2140	448.1	778.9	309.5	1006455.8	991.3	4514.1	950.4	15327	14.5	105	14.5	0	0	1059
10122	10122 (2019-05-05)60sec.agd	60	0	0		5/10/2019	Friday	5	2	2	2	36	129188	297	344	58	0	0	42.49%	49.21%	8.30%	0.00%	0.00%	58	8.30%	4.1	383184	429354	370592	548.2	614.2	530.2	5006	3032	4202	548.2	614.2	530.2	684480.3	1034.2	6187.1	979.2	11831	16.9	124	16.9	0	0	699
10130	10130 (2019-03-31)60sec.agd	60	0	0		3/31/2019	Sunday	7	0	0	0	0	0	494	190	16	0	0	70.57%	27.14%	2.29%	0.00%	0.00%	16	2.29%	1.3	138131	192734	188145	197.3	275.3	268.8	3644	3000	2465	197.3	275.3	268.8	302696.4	467.3	4612.6	432.4	3758	5.4	115	5.4	33.9	3195	700
10130	10130 (2019-03-31)60sec.agd	60	0	0		4/1/2019	Monday	1	0	0	0	0	0	424	362	8	0	0	53.40%	45.59%	1.01%	0.00%	0.00%	8	1.01%	0.5	238122	522674	388666	299.9	658.3	489.5	3836	3625	2773	299.9	658.3	489.5	693506.6	907.1	4764.7	873.4	5804	7.3	99	7.3	38.3	2787	794
10130	10130 (2019-03-31)60sec.agd	60	0	0		4/2/2019	Tuesday	2	0	0	0	0	0	548	235	18	0	0	68.41%	29.34%	2.25%	0.00%	0.00%	18	2.25%	1.3	190508	311835	254224	237.8	389.3	317.4	4474	3701	3630	237.8	389.3	317.4	445156.4	591.8	6217	555.8	4691	5.9	114	5.9	18.8	1049	801
10130	10130 (2019-03-31)60sec.agd	60	0	0		4/3/2019	Wednesday	3	0	0	0	0	0	533	353	34	0	0	57.93%	38.37%	3.70%	0.00%	0.00%	34	3.70%	2.1	315867	437720	537211	343.3	475.8	583.9	5126	3326	4125	343.3	475.8	583.9	761555.3	873.3	6081.2	827.8	7825	8.5	123	8.5	8.2	567	920
10130	10130 (2019-03-31)60sec.agd	60	0	0		4/6/2019	Saturday	6	0	0	0	0	0	329	275	14	0	0	53.24%	44.50%	2.27%	0.00%	0.00%	14	2.27%	1.3	199140	340692	299917	322.2	551.3	485.3	3640	3414	2688	322.2	551.3	485.3	495659.1	851.5	4896	802	3921	6.3	120	6.3	9	1651	618
10120	10120 (2019-05-05)60sec.agd	60	0	0		5/6/2019	Monday	1	0	0	0	0	0	544	230	1	0	0	70.19%	29.68%	0.13%	0.00%	0.00%	1	0.13%	0.1	118841	163762	270077	153.3	211.3	348.5	2022	1589	3008	153.3	211.3	348.5	337465.2	453.0	3850.2	435.4	3639	4.7	89	4.7	15.9	890	775
10120	10120 (2019-05-05)60sec.agd	60	0	0		5/7/2019	Tuesday	2	0	0	0	0	0	716	260	7	0	0	72.84%	26.45%	0.71%	0.00%	0.00%	7	0.71%	0.4	126019	250846	284600	128.2	255.2	289.5	2853	2496	1924	128.2	255.2	289.5	399752	425.8	3819.2	406.7	5233	5.3	126	5.3	2.3	660	983
10120	10120 (2019-05-05)60sec.agd	60	0	0		5/8/2019	Wednesday	3	0	0	0	0	0	600	287	2	0	0	67.49%	32.28%	0.22%	0.00%	0.00%	2	0.22%	0.1	129009	191479	298860	145.1	215.4	336.2	2772	1719	2804	145.1	215.4	336.2	377657	442.8	3793.7	424.8	4258	4.8	101	4.8	0	0	889
10120	10120 (2019-05-05)60sec.agd	60	0	0		5/9/2019	Thursday	4	0	0	0	0	0	659	336	0	0	0	66.23%	33.77%	0.00%	0.00%	0.00%	0	0.00%	0	160176	190482	304654	161	191.4	306.2	1932	1631	2601	161	191.4	306.2	393387.6	414.1	3223.7	395.4	4367	4.4	66	4.4	0	0	995
10120	10120 (2019-05-05)60sec.agd	60	0	0		5/11/2019	Saturday	6	0	0	0	0	0	778	162	1	0	0	82.68%	17.22%	0.11%	0.00%	0.00%	1	0.11%	0.1	64892	97669	150570	69	103.8	160	3930	2489	2190	69	103.8	160	190844.3	215.9	5013.3	202.8	1959	2.1	72	2.1	5.7	1002	941
10162	10162 (2019-04-28)60sec.agd	60	0	0		4/28/2019	Sunday	7	0	0	0	0	0	429	213	19	0	0	64.90%	32.22%	2.87%	0.00%	0.00%	19	2.87%	1.6	160244	250589	183415	242.4	379.1	277.5	4702	3039	2620	242.4	379.1	277.5	349448.2	564.9	5609.7	528.7	5537	8.4	119	8.4	4.7	301	661
10162	10162 (2019-04-28)60sec.agd	60	0	0		4/29/2019	Monday	1	0	0	0	0	0	522	557	22	0	0	47.41%	50.59%	2.00%	0.00%	0.00%	22	2.00%	1.2	341166	599616	684002	309.9	544.6	621.3	3933	4635	3601	309.9	544.6	621.3	971489.7	942.4	6045.7	882.4	10929	9.9	117	9.9	3.5	1700	1101
10162	10162 (2019-04-28)60sec.agd	60	0	0		4/30/2019	Tuesday	2	0	0	0	0	0	501	291	2	0	0	63.10%	36.65%	0.25%	0.00%	0.00%	2	0.25%	0.1	153600	247453	379688	193.5	311.7	478.2	2355	2778	3610	193.5	311.7	478.2	478527.9	636.0	4359.1	602.7	4882	6.1	107	6.1	0.8	195	794
10162	10162 (2019-04-28)60sec.agd	60	0	0		5/2/2019	Thursday	4	0	0	0	0	0	541	372	8	0	0	58.74%	40.39%	0.87%	0.00%	0.00%	8	0.87%	0.4	227281	361206	576728	246.8	392.2	626.2	3337	2748	3481	246.8	392.2	626.2	717455	809.1	4389.6	779	7934	8.6	118	8.6	0.1	51	921
10162	10162 (2019-04-28)60sec.agd	60	0	0		5/3/2019	Friday	5	0	0	0	0	0	432	372	15	0	0	52.75%	45.42%	1.83%	0.00%	0.00%	15	1.83%	1	252951	444243	391748	308.9	542.4	478.3	3305	2757	2744	308.9	542.4	478.3	644051.7	826.6	4631.6	786.4	7337	9	118	9	0.4	83	819
10849	10849 (2019-03-10)60sec.agd	60	0	0		3/11/2019	Monday	1	0	0	0	0	0	325	404	6	0	0	44.22%	54.97%	0.82%	0.00%	0.00%	6	0.82%	0.5	228475	349652	295946	310.9	475.7	402.6	3394	1988	3467	310.9	475.7	402.6	511899.8	729.6	4327.9	696.5	8097	11	105	11	0	28	735
10849	10849 (2019-03-10)60sec.agd	60	0	0		3/12/2019	Tuesday	2	0	0	0	0	0	357	369	1	0	0	49.11%	50.76%	0.14%	0.00%	0.00%	1	0.14%	0.1	190617	361869	231573	262.2	497.8	318.5	2451	2232	1913	262.2	497.8	318.5	470010.7	659.7	3216.8	646.5	6668	9.2	124	9.2	0.3	81	727
10849	10849 (2019-03-10)60sec.agd	60	0	0		3/13/2019	Wednesday	3	0	0	0	0	0	312	420	3	0	0	42.45%	57.14%	0.41%	0.00%	0.00%	3	0.41%	0.2	228841	404100	280781	311.3	549.8	382	2694	2355	2520	311.3	549.8	382	542681.3	760.9	3307.2	738.3	8887	12.1	132	12.1	0	0	735
10849	10849 (2019-03-10)60sec.agd	60	0	0		3/14/2019	Thursday	4	0	0	0	0	0	320	419	5	0	0	43.01%	56.32%	0.67%	0.00%	0.00%	5	0.67%	0.4	209721	377747	331137	281.9	507.7	445.1	2627	2566	3318	281.9	507.7	445.1	544359.6	755.6	4282.1	731.7	7195	9.7	116	9.7	0	0	744
10849	10849 (2019-03-10)60sec.agd	60	0	0		3/15/2019	Friday	5	0	0	0	0	0	306	344	2	0	0	46.93%	52.76%	0.31%	0.00%	0.00%	2	0.31%	0.2	186679	308790	224387	286.3	473.6	344.2	2457	2460	1612	286.3	473.6	344.2	424911.6	666.5	3231.5	651.7	6511	10	117	10	1.8	177	652
10259	10259 (2019-06-16)60sec.agd	60	0	0		6/17/2019	Monday	1	0	0	0	0	0	492	133	0	0	0	78.72%	21.28%	0.00%	0.00%	0.00%	0	0.00%	0	54959	72455	156363	87.9	115.9	250.2	1670	1400	2192	87.9	115.9	250.2	180885.6	302.0	2924.1	289.4	1079	1.7	32	1.7	1.7	695	625
10259	10259 (2019-06-16)60sec.agd	60	0	0		6/18/2019	Tuesday	2	0	0	0	0	0	622	221	1	0	0	73.70%	26.18%	0.12%	0.00%	0.00%	1	0.12%	0.1	77037	143739	227401	91.3	170.3	269.4	3215	1474	2926	91.3	170.3	269.4	279833.5	345.4	4590.2	331.6	2355	2.8	66	2.8	1.6	194	844
10259	10259 (2019-06-16)60sec.agd	60	0	0		6/26/2019	Wednesday	3	0	0	0	0	0	453	144	6	0	0	75.12%	23.88%	1.00%	0.00%	0.00%	6	1.00%	0.5	72940	126696	127799	121	210.1	211.9	2284	1748	2145	121	210.1	211.9	194177	343.0	3062.8	322	2960	4.9	128	4.9	0.7	65	603
10259	10259 (2019-06-16)60sec.agd	60	0	0		6/28/2019	Friday	5	0	0	0	0	0	456	359	4	0	0	55.68%	43.83%	0.49%	0.00%	0.00%	4	0.49%	0.3	203911	206988	311493	249	252.7	380.3	2916	2508	3410	249	252.7	380.3	425971.4	557.6	5140.2	520.1	6483	7.9	110	7.9	13.7	387	819
10259	10259 (2019-06-16)60sec.agd	60	0	0		7/5/2019	Friday	5	0	0	0	0	0	545	178	1	0	0	75.28%	24.59%	0.14%	0.00%	0.00%	1	0.14%	0.1	61518	158825	170728	85	219.4	235.8	2351	2080	2667	85	219.4	235.8	241159.5	346.5	4101.5	333.1	1379	1.9	38	1.9	1.7	558	724
10852	10852 (2019-05-05)60sec.agd	60	0	0		5/6/2019	Monday	1	0	0	0	0	0	446	358	20	0	0	54.13%	43.45%	2.43%	0.00%	0.00%	20	2.43%	1.3	268942	284044	353897	326.4	344.7	429.5	2779	2441	3360	326.4	344.7	429.5	527497.8	657.7	4672.4	640.2	5581	6.8	98	6.8	0.1	61	824
10852	10852 (2019-05-05)60sec.agd	60	0	0		5/7/2019	Tuesday	2	0	0	0	0	0	457	372	20	0	0	53.83%	43.82%	2.36%	0.00%	0.00%	20	2.36%	1.3	289231	295029	396241	340.7	347.5	466.7	2993	2517	3114	340.7	347.5	466.7	572454	698.8	4432.6	674.3	6916	8.1	100	8.1	0.1	44	849
10852	10852 (2019-05-05)60sec.agd	60	0	0		5/9/2019	Thursday	4	0	0	0	0	0	353	376	13	0	0	47.57%	50.67%	1.75%	0.00%	0.00%	13	1.75%	0.9	270724	312850	336450	364.9	421.6	453.4	3144	2584	4359	364.9	421.6	453.4	533259	747.2	5667.9	718.7	5468	7.4	71	7.4	13.6	1337	742
10852	10852 (2019-05-05)60sec.agd	60	0	0		5/10/2019	Friday	5	0	0	0	0	0	339	324	15	0	0	50.00%	47.79%	2.21%	0.00%	0.00%	15	2.21%	1.2	252389	225619	282156	372.3	332.8	416.2	2836	2502	2932	372.3	332.8	416.2	440699.6	673.5	4402.3	650	4243	6.3	51	6.3	0.5	123	678
10852	10852 (2019-05-05)60sec.agd	60	0	0		5/11/2019	Saturday	6	0	0	0	0	0	521	311	4	0	0	62.32%	37.20%	0.48%	0.00%	0.00%	4	0.48%	0.3	186103	223806	323816	222.6	267.7	387.3	2827	2278	3043	222.6	267.7	387.3	435408.1	537.8	4328	520.8	4655	5.6	63	5.6	11.8	1582	836
10208	10208 (2019-03-24)60sec.agd	60	0	0		3/25/2019	Monday	1	0	0	0	0	0	389	420	6	0	0	47.73%	51.53%	0.74%	0.00%	0.00%	6	0.74%	0.4	243818	369038	336394	299.2	452.8	412.8	2657	3284	2721	299.2	452.8	412.8	555695.2	717.1	4685.8	681.8	8117	10	118	10	6	737	815
10208	10208 (2019-03-24)60sec.agd	60	0	0		3/26/2019	Tuesday	2	1	1	1	42	193952	405	302	30	13	0	54.00%	40.27%	4.00%	1.73%	0.00%	43	5.73%	2.9	373091	439403	448016	497.5	585.9	597.4	6908	4236	6129	497.5	585.9	597.4	730061.8	1024.9	9674.4	973.4	8151	10.9	119	10.9	0.6	181	750
10208	10208 (2019-03-24)60sec.agd	60	0	0		3/27/2019	Wednesday	3	0	0	0	0	0	690	343	8	0	0	66.28%	32.95%	0.77%	0.00%	0.00%	8	0.77%	0.4	202675	335348	403212	194.7	322.1	387.3	4463	3915	3928	194.7	322.1	387.3	562241.4	576.5	7118.6	540.1	5853	5.6	92	5.6	88.3	4931	1041
10208	10208 (2019-03-24)60sec.agd	60	0	0		3/28/2019	Thursday	4	0	0	0	0	0	652	394	10	0	0	61.74%	37.31%	0.95%	0.00%	0.00%	10	0.95%	0.6	219098	376293	398826	207.5	356.3	377.7	3314	4074	3244	207.5	356.3	377.7	590476.5	591.2	4945.2	559.2	5515	5.2	110	5.2	6.5	2209	1056
10208	10208 (2019-03-24)60sec.agd	60	0	0		3/30/2019	Saturday	6	0	0	0	0	0	484	300	25	0	0	59.83%	37.08%	3.09%	0.00%	0.00%	25	3.09%	1.8	218551	350140	268798	270.1	432.8	332.3	3455	3072	2704	270.1	432.8	332.3	492559.6	642.7	4465.6	608.8	7155	8.8	100	8.8	18.3	3556	809
10248	10248 (2019-06-02)60sec.agd	60	0	0		6/4/2019	Tuesday	2	1	1	1	13	37147	578	386	60	0	0	56.45%	37.70%	5.86%	0.00%	0.00%	60	5.86%	3.3	420193	343478	562009	410.3	335.4	548.8	4486	3792	5096	410.3	335.4	548.8	781276.8	805.8	6475	763	7412	7.2	63	7.2	4.5	329	1024
10248	10248 (2019-06-02)60sec.agd	60	0	0		6/5/2019	Wednesday	3	0	0	0	0	0	592	301	16	0	0	65.13%	33.11%	1.76%	0.00%	0.00%	16	1.76%	0.9	245334	218476	244777	269.9	240.3	269.3	3404	3448	2947	269.9	240.3	269.3	409678.3	496.9	5013.8	450.7	6003	6.6	90	6.6	9.1	619	909
10248	10248 (2019-06-02)60sec.agd	60	0	0		6/6/2019	Thursday	4	1	1	1	12	26530	603	263	30	0	0	67.30%	29.35%	3.35%	0.00%	0.00%	30	3.35%	1.8	240781	233283	282234	268.7	260.4	315	2768	3069	2571	268.7	260.4	315	438237.9	529.7	4359.2	489.1	5656	6.3	110	6.3	0	0	896
10248	10248 (2019-06-02)60sec.agd	60	0	0		6/7/2019	Friday	5	0	0	0	0	0	623	359	13	0	0	62.61%	36.08%	1.31%	0.00%	0.00%	13	1.31%	0.7	292937	328404	400416	294.4	330.1	402.4	2915	4033	3233	294.4	330.1	402.4	594974.2	632.3	5231.9	598	8463	8.5	134	8.5	0	0	995
10248	10248 (2019-06-02)60sec.agd	60	0	0		6/8/2019	Saturday	6	0	0	0	0	0	714	221	16	0	0	75.08%	23.24%	1.68%	0.00%	0.00%	16	1.68%	0.9	165857	153540	189888	174.4	161.5	199.7	4154	3487	2573	174.4	161.5	199.7	295195.7	340.7	5736.6	310.4	3522	3.7	108	3.7	7.1	176	951
10105	10105 (2019-03-31)60sec.agd	60	0	0		4/1/2019	Monday	1	0	0	0	0	0	537	314	24	0	0	61.37%	35.89%	2.74%	0.00%	0.00%	24	2.74%	1.5	249646	389570	424819	285.3	445.2	485.5	3677	2300	3621	285.3	445.2	485.5	628139.4	769.4	4386.5	717.9	7494	8.6	126	8.6	5.8	387	875
10105	10105 (2019-03-31)60sec.agd	60	0	0		4/2/2019	Tuesday	2	0	0	0	0	0	546	242	40	0	0	65.94%	29.23%	4.83%	0.00%	0.00%	40	4.83%	2.7	239661	344336	351575	289.4	415.9	424.6	4278	2348	5306	289.4	415.9	424.6	547366.1	729.0	5612.3	661.1	9631	11.6	131	11.6	4	332	828
10105	10105 (2019-03-31)60sec.agd	60	0	0		4/3/2019	Wednesday	3	2	2	2	24	67688	578	246	38	0	0	67.05%	28.54%	4.41%	0.00%	0.00%	38	4.41%	2.5	216295	386625	292575	250.9	448.5	339.4	3611	3970	3180	250.9	448.5	339.4	530907.3	679.4	5729.5	615.9	8159	9.5	125	9.5	4.4	579	862
10105	10105 (2019-03-31)60sec.agd	60	0	0		4/4/2019	Thursday	4	0	0	0	0	0	393	254	33	0	0	57.79%	37.35%	4.85%	0.00%	0.00%	33	4.85%	2.5	228322	332444	332168	335.8	488.9	488.5	3341	2341	3876	335.8	488.9	488.5	522480.2	848.7	4096.5	768.4	10331	15.2	121	15.2	7.1	473	680
10105	10105 (2019-03-31)60sec.agd	60	0	0		4/5/2019	Friday	5	0	0	0	0	0	477	278	34	0	0	60.46%	35.23%	4.31%	0.00%	0.00%	34	4.31%	2.4	227604	453261	300115	288.5	574.5	380.4	3780	3383	2207	288.5	574.5	380.4	589337	803.9	4518.7	746.9	9412	11.9	133	11.9	0.7	93	789
10810	10810 (2019-03-24)60sec.agd	60	0	0		3/25/2019	Monday	1	0	0	0	0	0	530	228	51	0	0	65.51%	28.18%	6.30%	0.00%	0.00%	51	6.30%	3.4	305975	219824	347762	378.2	271.7	429.9	5364	3256	4699	378.2	271.7	429.9	512719.9	665.6	7839.3	633.8	8484	10.5	130	10.5	7.6	533	809
10810	10810 (2019-03-24)60sec.agd	60	0	0		3/26/2019	Tuesday	2	5	5	5	78	220518	475	264	136	1	0	54.22%	30.14%	15.53%	0.11%	0.00%	137	15.64%	9.1	603407	526466	565383	688.8	601	645.4	6531	2999	3585	688.8	601	645.4	980267.5	1197.7	7261.4	1119	21240	24.2	143	24.2	9.5	536	876
10810	10810 (2019-03-24)60sec.agd	60	0	0		3/27/2019	Wednesday	3	0	0	0	0	0	407	189	54	0	0	62.62%	29.08%	8.31%	0.00%	0.00%	54	8.31%	4.2	297607	271997	310595	457.9	418.5	477.8	4392	2401	2776	457.9	418.5	477.8	508941.6	834.3	5263.4	783	9044	13.9	118	13.9	2.9	345	650
10810	10810 (2019-03-24)60sec.agd	60	0	0		3/29/2019	Friday	5	0	0	0	0	0	482	245	31	0	0	63.59%	32.32%	4.09%	0.00%	0.00%	31	4.09%	2.2	251200	253165	308481	331.4	334	407	4715	2508	3038	331.4	334	407	471544.8	652.3	5777.1	622.1	7279	9.6	132	9.6	49.1	690	758
10810	10810 (2019-03-24)60sec.agd	60	0	0		3/30/2019	Saturday	6	3	3	3	31	77107	360	204	90	0	0	55.05%	31.19%	13.76%	0.00%	0.00%	90	13.76%	6.9	406941	282191	450866	622.2	431.5	689.4	3764	2381	3937	622.2	431.5	689.4	669711	1053.7	5944.5	1024	11231	17.2	110	17.2	1.3	341	654
10993	10993 (2019-11-03)60sec.agd	60	0	0		11/4/2019	Monday	1	1	1	1	23	52937	364	254	26	0	0	56.52%	39.44%	4.04%	0.00%	0.00%	26	4.04%	2	184229	263249	291705	286.1	408.8	453	2589	3008	2636	286.1	408.8	453	433972.5	718.0	3718.2	673.9	6292	9.8	99	9.8	64.3	1851	644
10993	10993 (2019-11-03)60sec.agd	60	0	0		11/5/2019	Tuesday	2	0	0	0	0	0	575	345	0	0	0	62.50%	37.50%	0.00%	0.00%	0.00%	0	0.00%	0	135575	260485	308794	147.4	283.1	335.6	1768	1670	3418	147.4	283.1	335.6	426130	480.0	4008.7	463.2	4733	5.1	58	5.1	0	0	920
10993	10993 (2019-11-03)60sec.agd	60	0	0		11/6/2019	Wednesday	3	0	0	0	0	0	515	275	7	0	0	64.62%	34.50%	0.88%	0.00%	0.00%	7	0.88%	0.4	141977	199044	201519	178.1	249.7	252.8	2635	1906	2291	178.1	249.7	252.8	316837.3	419.3	3475.7	397.5	4717	5.9	97	5.9	0	0	797
10993	10993 (2019-11-03)60sec.agd	60	0	0		11/7/2019	Thursday	4	0	0	0	0	0	469	281	10	0	0	61.71%	36.97%	1.32%	0.00%	0.00%	10	1.32%	0.7	161439	286143	287660	212.4	376.5	378.5	4036	3318	3734	212.4	376.5	378.5	436679.1	602.1	6213	574.6	6093	8	126	8	0	0	760
10993	10993 (2019-11-03)60sec.agd	60	0	0		11/8/2019	Friday	5	0	0	0	0	0	419	276	0	0	0	60.29%	39.71%	0.00%	0.00%	0.00%	0	0.00%	0	111433	240064	187589	160.3	345.4	269.9	1575	1883	1616	160.3	345.4	269.9	324403.6	480.7	2597.8	466.8	3741	5.4	74	5.4	0.3	117	695
11060	11060 (2019-09-29)60sec.agd	60	0	0		9/30/2019	Monday	1	0	0	0	0	0	518	114	1	0	0	81.83%	18.01%	0.16%	0.00%	0.00%	1	0.16%	0.1	43352	104601	181747	68.5	165.2	287.1	2930	2604	4256	68.5	165.2	287.1	214132.5	350.6	5555.2	338.3	1419	2.2	66	2.2	0	0	633
11060	11060 (2019-09-29)60sec.agd	60	0	0		10/1/2019	Tuesday	2	0	0	0	0	0	627	220	10	0	0	73.16%	25.67%	1.17%	0.00%	0.00%	10	1.17%	0.6	123112	156691	338434	143.7	182.8	394.9	3107	1862	2455	143.7	182.8	394.9	392741.9	477.7	4102.1	458.3	4870	5.7	120	5.7	0.1	28	857
11060	11060 (2019-09-29)60sec.agd	60	0	0		10/2/2019	Wednesday	3	1	1	1	32	81952	578	207	47	0	0	69.47%	24.88%	5.65%	0.00%	0.00%	47	5.65%	3.1	192296	201027	288939	231.1	241.6	347.3	3160	2825	2866	231.1	241.6	347.3	401092.7	517.4	4860.1	482.1	7544	9.1	127	9.1	0	0	832
11060	11060 (2019-09-29)60sec.agd	60	0	0		10/3/2019	Thursday	4	2	2	2	44	118967	521	219	60	0	0	65.13%	27.38%	7.50%	0.00%	0.00%	60	7.50%	4	239850	224272	337474	299.8	280.3	421.8	3206	2466	2195	299.8	280.3	421.8	470865.9	641.8	4032.1	588.6	9758	12.2	124	12.2	0.4	54	800
11060	11060 (2019-09-29)60sec.agd	60	0	0		10/4/2019	Friday	5	1	1	1	28	78191	554	161	42	0	0	73.18%	21.27%	5.55%	0.00%	0.00%	42	5.55%	2.8	180102	194777	191130	237.9	257.3	252.5	3307	1902	2605	237.9	257.3	252.5	326964	484.4	3965.8	431.9	7607	10	126	10	0	0	757
10678	10678 (2019-09-29)60sec.agd	60	0	0		9/30/2019	Monday	1	0	0	0	0	0	559	312	22	0	0	62.60%	34.94%	2.46%	0.00%	0.00%	22	2.46%	1.4	267261	284106	250497	299.3	318.1	280.5	2824	2296	2633	299.3	318.1	280.5	463566	545.5	4075	519.1	10447	11.7	112	11.7	0.1	67	893
10678	10678 (2019-09-29)60sec.agd	60	0	0		10/1/2019	Tuesday	2	0	0	0	0	0	434	382	38	0	0	50.82%	44.73%	4.45%	0.00%	0.00%	38	4.45%	2.5	364553	358297	307303	426.9	419.6	359.8	3199	2253	2308	426.9	419.6	359.8	596414.9	730.3	3757.5	698.4	14445	16.9	120	16.9	1.4	328	854
10678	10678 (2019-09-29)60sec.agd	60	0	0		10/3/2019	Thursday	4	1	1	1	44	186833	318	445	83	1	0	37.54%	52.54%	9.80%	0.12%	0.00%	84	9.92%	5.6	583676	440109	369308	689.1	519.6	436	5765	2904	2201	689.1	519.6	436	819000.6	1030.8	6041.8	966.9	22580	26.7	178	26.7	1.2	266	847
10678	10678 (2019-09-29)60sec.agd	60	0	0		10/4/2019	Friday	5	0	0	0	0	0	275	351	34	0	0	41.67%	53.18%	5.15%	0.00%	0.00%	34	5.15%	2.8	318528	378826	242271	482.6	574	367.1	2842	2442	2128	482.6	574	367.1	551057.6	863.9	3811.6	834.9	14744	22.3	121	22.3	4.3	681	660
10678	10678 (2019-09-29)60sec.agd	60	0	0		10/5/2019	Saturday	6	0	0	0	0	0	526	208	8	0	0	70.89%	28.03%	1.08%	0.00%	0.00%	8	1.08%	0.6	122891	150070	147928	165.6	202.3	199.4	3115	2011	2124	165.6	202.3	199.4	243938.3	351.5	4273	328.8	4693	6.3	99	6.3	17.5	2563	742
10673	10673 (2019-10-20)60sec.agd	60	0	0		10/21/2019	Monday	1	0	0	0	0	0	700	332	6	0	0	67.44%	31.98%	0.58%	0.00%	0.00%	6	0.58%	0.3	145776	327161	280111	140.4	315.2	269.9	2812	3384	2642	140.4	315.2	269.9	454694.6	473.5	4506.6	438	4499	4.3	115	4.3	1.7	299	1038
10673	10673 (2019-10-20)60sec.agd	60	0	0		10/22/2019	Tuesday	2	0	0	0	0	0	661	459	1	0	0	58.97%	40.95%	0.09%	0.00%	0.00%	1	0.09%	0.1	184167	335663	358890	164.3	299.4	320.2	3786	2776	3919	164.3	299.4	320.2	524775.3	499.7	6115.4	468.1	4449	4	74	4	0.2	153	1121
10673	10673 (2019-10-20)60sec.agd	60	0	0		10/23/2019	Wednesday	3	0	0	0	0	0	583	168	3	0	0	77.32%	22.28%	0.40%	0.00%	0.00%	3	0.40%	0.2	75325	117114	98118	99.9	155.3	130.1	2793	2724	3603	99.9	155.3	130.1	170342.8	245.2	5310.6	225.9	1365	1.8	28	1.8	0	0	754
10673	10673 (2019-10-20)60sec.agd	60	0	0		10/24/2019	Thursday	4	0	0	0	0	0	410	296	1	0	0	57.99%	41.87%	0.14%	0.00%	0.00%	1	0.14%	0.1	132116	215609	263351	186.9	305	372.5	2008	2508	2782	186.9	305	372.5	365096.7	548.5	3965.3	516.4	3889	5.5	74	5.5	2.7	249	707
10673	10673 (2019-10-20)60sec.agd	60	0	0		10/26/2019	Saturday	6	0	0	0	0	0	562	290	6	0	0	65.50%	33.80%	0.70%	0.00%	0.00%	6	0.70%	0.4	164476	224370	200112	191.7	261.5	233.2	3055	2430	2472	191.7	261.5	233.2	342693.8	434.4	3411.4	399.4	4137	4.8	92	4.8	18.6	3173	858
10778	10778 (2019-08-04)60sec.agd	60	0	0		8/5/2019	Monday	1	0	0	0	0	0	485	309	5	0	0	60.70%	38.67%	0.63%	0.00%	0.00%	5	0.63%	0.3	173612	335550	197362	217.3	420	247	2268	2616	2164	217.3	420	247	426247.2	558.7	3582.9	533.5	7029	8.8	107	8.8	34.7	1610	799
10778	10778 (2019-08-04)60sec.agd	60	0	0		8/6/2019	Tuesday	2	0	0	0	0	0	466	325	4	0	0	58.62%	40.88%	0.50%	0.00%	0.00%	4	0.50%	0.3	155361	377765	212153	195.4	475.2	266.9	3258	2396	2048	195.4	475.2	266.9	460274.2	609.1	4071.4	579	5709	7.2	116	7.2	118.9	4537	795
10778	10778 (2019-08-04)60sec.agd	60	0	0		8/7/2019	Wednesday	3	4	4	4	63	171496	472	256	76	0	0	58.71%	31.84%	9.45%	0.00%	0.00%	76	9.45%	5.4	351168	416922	312838	436.8	518.6	389.1	3581	3638	2928	436.8	518.6	389.1	628498.6	831.5	5545.5	781.7	12115	15.1	115	15.1	113.2	4130	804
10778	10778 (2019-08-04)60sec.agd	60	0	0		8/8/2019	Thursday	4	0	0	0	0	0	794	186	18	0	0	79.56%	18.64%	1.80%	0.00%	0.00%	18	1.80%	1	137810	226258	132122	138.1	226.7	132.4	3196	2820	2017	138.1	226.7	132.4	296041.4	318.1	4390.3	296.6	5701	5.7	126	5.7	5.7	759	998
10778	10778 (2019-08-04)60sec.agd	60	0	0		8/9/2019	Friday	5	0	0	0	0	0	768	186	10	0	0	79.67%	19.29%	1.04%	0.00%	0.00%	10	1.04%	0.6	113250	228061	125713	117.5	236.6	130.4	2861	2661	2285	117.5	236.6	130.4	283973.8	315.7	3722.1	294.6	4367	4.5	111	4.5	2.3	362	964
11016	11016 (2019-06-09)60sec.agd	60	0	0		6/10/2019	Monday	1	0	0	0	0	0	423	577	33	0	0	40.95%	55.86%	3.19%	0.00%	0.00%	33	3.19%	1.8	518476	682166	946187	501.9	660.4	916	3357	2926	3252	501.9	660.4	916	1276494.3	1282.7	4506.5	1235.7	15744	15.2	96	15.2	2.6	475	1033
11016	11016 (2019-06-09)60sec.agd	60	0	0		6/11/2019	Tuesday	2	0	0	0	0	0	252	543	29	0	0	30.58%	65.90%	3.52%	0.00%	0.00%	29	3.52%	1.9	492869	552530	895915	598.1	670.5	1087.3	3480	3408	4161	598.1	670.5	1087.3	1162270.6	1474.9	5616.7	1410.5	15144	18.4	89	18.4	0.2	148	824
11016	11016 (2019-06-09)60sec.agd	60	0	0		6/12/2019	Wednesday	3	0	0	0	0	0	304	649	58	0	0	30.07%	64.19%	5.74%	0.00%	0.00%	58	5.74%	3.2	671893	736368	1086582	664.6	728.4	1074.8	3927	3198	4048	664.6	728.4	1074.8	1474563.8	1511.8	5325.9	1458.5	19936	19.7	96	19.7	0.1	37	1011
11016	11016 (2019-06-09)60sec.agd	60	0	0		6/13/2019	Thursday	4	0	0	0	0	0	213	476	41	0	0	29.18%	65.21%	5.62%	0.00%	0.00%	41	5.62%	3.2	446432	565165	710462	611.6	774.2	973.2	3980	3179	4114	611.6	774.2	973.2	1011666.6	1446.3	5329	1385.8	12827	17.6	100	17.6	0	0	730
11016	11016 (2019-06-09)60sec.agd	60	0	0		6/14/2019	Friday	5	0	0	0	0	0	273	487	50	0	0	33.70%	60.12%	6.17%	0.00%	0.00%	50	6.17%	3.1	506175	567476	849018	624.9	700.6	1048.2	3238	2596	4040	624.9	700.6	1048.2	1139769.1	1454.3	4630.4	1407.1	15118	18.7	103	18.7	0.1	44	810
10666	10666 (2019-09-08)60sec.agd	60	0	0		9/9/2019	Monday	1	0	0	0	0	0	560	492	28	0	0	51.85%	45.56%	2.59%	0.00%	0.00%	28	2.59%	1.6	410561	510849	554206	380.1	473	513.2	4205	3266	3308	380.1	473	513.2	858295.6	840.1	4860.3	794.7	11404	10.6	92	10.6	37.6	1734	1080
10666	10666 (2019-09-08)60sec.agd	60	0	0		9/10/2019	Tuesday	2	0	0	0	0	0	471	621	46	0	0	41.39%	54.57%	4.04%	0.00%	0.00%	46	4.04%	2.3	575162	624701	846230	505.4	548.9	743.6	4534	3558	4900	505.4	548.9	743.6	1198819.4	1088.7	7166.1	1053.4	11703	10.3	74	10.3	28.3	2421	1138
10666	10666 (2019-09-08)60sec.agd	60	0	0		9/11/2019	Wednesday	3	0	0	0	0	0	628	401	55	0	0	57.93%	36.99%	5.07%	0.00%	0.00%	55	5.07%	2.9	426223	433260	651439	393.2	399.7	601	4027	2658	4411	393.2	399.7	601	890928.2	849.4	5929.3	821.9	9036	8.3	80	8.3	97.1	4028	1084
10666	10666 (2019-09-08)60sec.agd	60	0	0		9/13/2019	Friday	5	0	0	0	0	0	554	519	41	0	0	49.73%	46.59%	3.68%	0.00%	0.00%	41	3.68%	2.1	436869	489518	763981	392.2	439.4	685.8	3909	2556	5588	392.2	439.4	685.8	1007049.8	944.0	6607.2	904	10086	9.1	73	9.1	130.6	4711	1114
10666	10666 (2019-09-08)60sec.agd	60	0	0		9/14/2019	Saturday	6	0	0	0	0	0	549	410	65	0	0	53.61%	40.04%	6.35%	0.00%	0.00%	65	6.35%	3.6	439049	560834	801723	428.8	547.7	782.9	4060	3143	5311	428.8	547.7	782.9	1072407.8	1098.4	6647.3	1047.3	9304	9.1	80	9.1	64.4	1846	1024
10529	10529 (2019-09-29)60sec.agd	60	0	0		9/29/2019	Sunday	7	0	0	0	0	0	530	124	4	0	0	80.55%	18.84%	0.61%	0.00%	0.00%	4	0.61%	0.3	57636	101607	160708	87.6	154.4	244.2	2406	1829	2598	87.6	154.4	244.2	198678	314.6	3602.8	301.9	2249	3.4	113	3.4	13.3	2263	658
10529	10529 (2019-09-29)60sec.agd	60	0	0		9/30/2019	Monday	1	0	0	0	0	0	582	245	10	0	0	69.53%	29.27%	1.19%	0.00%	0.00%	10	1.19%	0.7	132717	238875	422744	158.6	285.4	505.1	3936	2370	2894	158.6	285.4	505.1	503376.2	625.7	4915.2	601.4	5311	6.3	125	6.3	8.4	746	837
10529	10529 (2019-09-29)60sec.agd	60	0	0		10/1/2019	Tuesday	2	0	0	0	0	0	846	174	10	0	0	82.14%	16.89%	0.97%	0.00%	0.00%	10	0.97%	0.6	115456	185198	170893	112.1	179.8	165.9	3382	2823	2233	112.1	179.8	165.9	277187.3	288.8	4531.8	269.1	4770	4.6	118	4.6	9	1574	1030
10529	10529 (2019-09-29)60sec.agd	60	0	0		10/3/2019	Thursday	4	0	0	0	0	0	800	218	2	0	0	78.43%	21.37%	0.20%	0.00%	0.00%	2	0.20%	0.1	94574	246251	342253	92.7	241.4	335.5	2764	2850	3405	92.7	241.4	335.5	432112.2	439.9	4767.3	423.6	3960	3.9	117	3.9	8.4	1121	1020
10529	10529 (2019-09-29)60sec.agd	60	0	0		10/5/2019	Saturday	6	0	0	0	0	0	692	196	4	0	0	77.58%	21.97%	0.45%	0.00%	0.00%	4	0.45%	0.3	106471	150682	233409	119.4	168.9	261.7	2400	1712	2800	119.4	168.9	261.7	297524.6	349.6	3928.1	333.5	4002	4.5	103	4.5	26.8	1018	892
10782	10782 (2019-08-11)60sec.agd	60	0	0		8/12/2019	Monday	1	0	0	0	0	0	421	211	5	0	0	66.09%	33.12%	0.78%	0.00%	0.00%	5	0.78%	0.4	108832	78549	138480	170.9	123.3	217.4	2690	3068	3505	170.9	123.3	217.4	192849.8	331.3	5379	302.7	1871	2.9	33	2.9	0	0	637
10782	10782 (2019-08-11)60sec.agd	60	0	0		8/13/2019	Tuesday	2	0	0	0	0	0	512	365	22	0	0	56.95%	40.60%	2.45%	0.00%	0.00%	22	2.45%	1.4	261446	197585	322654	290.8	219.8	358.9	4796	2964	4234	290.8	219.8	358.9	459890.7	561.2	5755.9	511.6	4956	5.5	83	5.5	2	280	899
10782	10782 (2019-08-11)60sec.agd	60	0	0		8/14/2019	Wednesday	3	0	0	0	0	0	612	180	1	0	0	77.18%	22.70%	0.13%	0.00%	0.00%	1	0.13%	0.1	80881	80490	175206	102	101.5	220.9	2432	3642	3463	102	101.5	220.9	209087.3	285.7	5583.1	263.7	1883	2.4	81	2.4	3.7	783	793
10782	10782 (2019-08-11)60sec.agd	60	0	0		8/15/2019	Thursday	4	0	0	0	0	0	490	276	22	0	0	62.18%	35.03%	2.79%	0.00%	0.00%	22	2.79%	1.6	210574	131933	226702	267.2	167.4	287.7	5576	3256	3323	267.2	167.4	287.7	336365.2	469.8	7017.1	426.9	3501	4.4	81	4.4	4.8	609	788
10782	10782 (2019-08-11)60sec.agd	60	0	0		8/16/2019	Friday	5	1	1	1	11	27548	561	250	30	2	0	66.55%	29.66%	3.56%	0.24%	0.00%	32	3.80%	1.9	220846	161064	291239	262	191.1	345.5	7395	3644	4310	262	191.1	345.5	399418	514.1	8255.3	473.8	4363	5.2	105	5.2	2.1	977	843
10663	10663 (2019-06-30)60sec.agd	60	0	0		7/2/2019	Tuesday	2	3	3	3	50	149832	391	257	76	0	0	54.01%	35.50%	10.50%	0.00%	0.00%	76	10.50%	5.8	362921	312226	310606	501.3	431.3	429	4295	2442	2940	501.3	431.3	429	570677.5	845.8	4697	788.2	11536	15.9	113	15.9	21.8	1277	724
10663	10663 (2019-06-30)60sec.agd	60	0	0		7/3/2019	Wednesday	3	0	0	0	0	0	426	238	18	0	0	62.46%	34.90%	2.64%	0.00%	0.00%	18	2.64%	1.5	165897	222636	216013	243.3	326.4	316.7	4659	2761	2857	243.3	326.4	316.7	351781.5	544.2	5306.6	515.8	5054	7.4	122	7.4	13.5	967	682
10663	10663 (2019-06-30)60sec.agd	60	0	0		7/4/2019	Thursday	4	0	0	0	0	0	490	214	2	0	0	69.41%	30.31%	0.28%	0.00%	0.00%	2	0.28%	0.2	102882	168666	175543	145.7	238.9	248.6	3167	2185	2171	145.7	238.9	248.6	264288.2	389.4	4133.4	374.3	2290	3.2	58	3.2	1.4	197	706
10663	10663 (2019-06-30)60sec.agd	60	0	0		7/5/2019	Friday	5	1	1	1	15	53291	493	281	42	1	0	60.34%	34.39%	5.14%	0.12%	0.00%	43	5.26%	2.9	286597	256790	310446	350.8	314.3	380	5776	3454	2726	350.8	314.3	380	494424.6	644.3	6866	605.2	9278	11.4	128	11.4	22.6	736	817
10663	10663 (2019-06-30)60sec.agd	60	0	0		7/6/2019	Saturday	6	1	1	1	33	108497	430	393	69	0	0	48.21%	44.06%	7.74%	0.00%	0.00%	69	7.74%	4.6	439364	392958	427879	492.6	440.5	479.7	4830	3543	3723	492.6	440.5	479.7	728379.8	871.1	6645.2	816.6	13992	15.7	118	15.7	7.4	476	892
10664	10664 (2019-06-30)60sec.agd	60	0	0		7/1/2019	Monday	1	2	2	2	55	198016	402	244	59	0	0	57.02%	34.61%	8.37%	0.00%	0.00%	59	8.37%	4.9	330430	276887	466989	468.7	392.7	662.4	4443	3161	3906	468.7	392.7	662.4	635554.2	953.6	5943.5	901.5	8241	11.7	120	11.7	3.4	282	705
10664	10664 (2019-06-30)60sec.agd	60	0	0		7/2/2019	Tuesday	2	3	3	3	50	171399	487	210	74	0	0	63.16%	27.24%	9.60%	0.00%	0.00%	74	9.60%	5.3	354715	285832	390921	460.1	370.7	507	4402	2731	3319	460.1	370.7	507	600284.8	824.6	5543.3	778.6	10459	13.6	121	13.6	0.8	133	771
10664	10664 (2019-06-30)60sec.agd	60	0	0		7/3/2019	Wednesday	3	0	0	0	0	0	573	175	11	0	0	75.49%	23.06%	1.45%	0.00%	0.00%	11	1.45%	0.8	113086	150779	234390	149	198.7	308.8	2767	2502	3249	149	198.7	308.8	300768.1	410.1	4294.7	396.3	3262	4.3	105	4.3	22.4	1040	759
10664	10664 (2019-06-30)60sec.agd	60	0	0		7/4/2019	Thursday	4	0	0	0	0	0	640	132	2	0	0	82.69%	17.05%	0.26%	0.00%	0.00%	2	0.26%	0.1	70979	85668	151932	91.7	110.7	196.3	2045	2499	2809	91.7	110.7	196.3	188309.2	258.6	4278.9	243.3	1337	1.7	53	1.7	0.6	479	774
10664	10664 (2019-06-30)60sec.agd	60	0	0		7/6/2019	Saturday	6	2	2	2	43	148604	459	264	50	0	0	59.38%	34.15%	6.47%	0.00%	0.00%	50	6.47%	3.3	299451	307934	463181	387.4	398.4	599.2	4789	2670	3657	387.4	398.4	599.2	631688.9	872.7	5849.8	817.2	8935	11.6	121	11.6	1.8	153	773
10551	10551 (2019-06-09)60sec.agd	60	0	0		6/10/2019	Monday	1	0	0	0	0	0	523	377	4	0	0	57.85%	41.70%	0.44%	0.00%	0.00%	4	0.44%	0.3	188357	240841	588538	208.4	266.4	651	3262	4082	4502	208.4	266.4	651	663219.2	771.7	6897.2	733.6	5863	6.5	132	6.5	4.6	284	904
10551	10551 (2019-06-09)60sec.agd	60	0	0		6/11/2019	Tuesday	2	0	0	0	0	0	619	284	6	0	0	68.10%	31.24%	0.66%	0.00%	0.00%	6	0.66%	0.4	148703	356874	372293	163.6	392.6	409.6	2270	2615	2973	163.6	392.6	409.6	536725	637.6	4407.4	590.5	6424	7.1	125	7.1	0.2	69	909
10551	10551 (2019-06-09)60sec.agd	60	0	0		6/12/2019	Wednesday	3	1	1	1	13	37596	652	308	22	0	0	66.40%	31.36%	2.24%	0.00%	0.00%	22	2.24%	1.2	189686	372295	359155	193.2	379.1	365.7	3224	2749	2998	193.2	379.1	365.7	550977.9	633.4	4525.9	561.1	8404	8.6	139	8.6	4.6	523	982
10551	10551 (2019-06-09)60sec.agd	60	0	0		6/13/2019	Thursday	4	0	0	0	0	0	594	375	6	0	0	60.92%	38.46%	0.62%	0.00%	0.00%	6	0.62%	0.4	191146	461147	509086	196	473	522.1	2533	2887	3253	196	473	522.1	712995	787.8	4227.9	731.3	7212	7.4	113	7.4	5.2	682	975
10551	10551 (2019-06-09)60sec.agd	60	0	0		6/14/2019	Friday	5	0	0	0	0	0	681	314	4	0	0	68.17%	31.43%	0.40%	0.00%	0.00%	4	0.40%	0.2	161681	455475	555496	161.8	455.9	556.1	2678	3279	3207	161.8	455.9	556.1	736324.7	807.2	4129.7	737.1	6391	6.4	127	6.4	1	282	999
10548	10548 (2019-05-12)60sec.agd	60	0	0		5/14/2019	Tuesday	2	0	0	0	0	0	695	201	0	0	0	77.57%	22.43%	0.00%	0.00%	0.00%	0	0.00%	0	99900	231146	109241	111.5	258	121.9	1867	3004	2404	111.5	258	121.9	274485.1	322.6	4263.7	306.3	5513	6.2	117	6.2	28.6	3598	896
10548	10548 (2019-05-12)60sec.agd	60	0	0		5/15/2019	Wednesday	3	0	0	0	0	0	548	131	0	0	0	80.71%	19.29%	0.00%	0.00%	0.00%	0	0.00%	0	38836	178307	60875	57.2	262.6	89.7	1807	1969	2505	57.2	262.6	89.7	192373	291.8	3436.2	283.3	1184	1.7	25	1.7	0	0	679
10548	10548 (2019-05-12)60sec.agd	60	0	0		5/16/2019	Thursday	4	0	0	0	0	0	608	117	1	0	0	83.75%	16.12%	0.14%	0.00%	0.00%	1	0.14%	0.1	43025	151900	71013	59.3	209.2	97.8	2153	2313	1877	59.3	209.2	97.8	173111.5	254.3	3008.6	238.4	1187	1.6	27	1.6	0	0	726
10548	10548 (2019-05-12)60sec.agd	60	0	0		5/17/2019	Friday	5	0	0	0	0	0	467	163	0	0	0	74.13%	25.87%	0.00%	0.00%	0.00%	0	0.00%	0	52637	173023	86447	83.6	274.6	137.2	1350	2837	1483	83.6	274.6	137.2	200451.2	330.2	2899.6	318.2	1986	3.2	62	3.2	54	2343	630
10548	10548 (2019-05-12)60sec.agd	60	0	0		5/18/2019	Saturday	6	0	0	0	0	0	569	87	1	0	0	86.61%	13.24%	0.15%	0.00%	0.00%	1	0.15%	0.1	34263	103238	39136	52.2	157.1	59.6	2340	2224	2175	52.2	157.1	59.6	115601.3	188.2	3892.6	176	872	1.3	52	1.3	1.6	196	657
10669	10669 (2019-10-06)60sec.agd	60	0	0		10/8/2019	Tuesday	2	0	0	0	0	0	525	384	29	0	0	55.97%	40.94%	3.09%	0.00%	0.00%	29	3.09%	1.6	304098	331022	547711	324.2	352.9	583.9	3833	3201	3133	324.2	352.9	583.9	708546.8	795.8	4952.4	755.4	7371	7.9	118	7.9	3.6	430	938
10669	10669 (2019-10-06)60sec.agd	60	0	0		10/9/2019	Wednesday	3	0	0	0	0	0	578	216	13	0	0	71.62%	26.77%	1.61%	0.00%	0.00%	13	1.61%	0.9	152643	214209	292612	189.1	265.4	362.6	2797	2720	3226	189.1	265.4	362.6	393455.4	516.2	3942.7	487.6	5236	6.5	120	6.5	1.8	316	807
10669	10669 (2019-10-06)60sec.agd	60	0	0		10/10/2019	Thursday	4	0	0	0	0	0	447	254	15	0	0	62.43%	35.47%	2.09%	0.00%	0.00%	15	2.09%	1.1	159398	249188	350589	222.6	348	489.6	2778	2185	2560	222.6	348	489.6	458710.2	677.0	3895	640.7	5563	7.8	115	7.8	0.7	159	716
10669	10669 (2019-10-06)60sec.agd	60	0	0		10/11/2019	Friday	5	0	0	0	0	0	207	399	35	0	0	32.29%	62.25%	5.46%	0.00%	0.00%	35	5.46%	2.9	375059	385652	417371	585.1	601.6	651.1	3657	2500	2412	585.1	601.6	651.1	680878.3	1128.8	4080.9	1062.2	6039	9.4	118	9.4	5.1	463	641
10669	10669 (2019-10-06)60sec.agd	60	0	0		10/12/2019	Saturday	6	0	0	0	0	0	451	286	0	0	0	61.19%	38.81%	0.00%	0.00%	0.00%	0	0.00%	0	136814	311875	292160	185.6	423.2	396.4	1908	2441	1939	185.6	423.2	396.4	448711	631.5	3138.2	608.8	3866	5.2	91	5.2	1.5	371	737
10670	10670 (2019-10-20)60sec.agd	60	0	0		10/20/2019	Sunday	7	0	0	0	0	0	476	230	2	0	0	67.23%	32.49%	0.28%	0.00%	0.00%	2	0.28%	0.2	120846	231427	260234	170.7	326.9	367.6	2701	2876	2670	170.7	326.9	367.6	368624.4	542.2	4220.8	520.7	4059	5.7	74	5.7	0.5	225	708
10670	10670 (2019-10-20)60sec.agd	60	0	0		10/21/2019	Monday	1	0	0	0	0	0	438	388	15	0	0	52.08%	46.14%	1.78%	0.00%	0.00%	15	1.78%	1	240538	459979	396298	286	546.9	471.2	4509	3944	3901	286	546.9	471.2	653063	808.6	6689.2	776.5	7467	8.9	116	8.9	2.3	286	841
10670	10670 (2019-10-20)60sec.agd	60	0	0		10/24/2019	Thursday	4	0	0	0	0	0	608	220	5	0	0	72.99%	26.41%	0.60%	0.00%	0.00%	5	0.60%	0.3	123659	197556	261076	148.5	237.2	313.4	2999	2655	3328	148.5	237.2	313.4	349972.3	437.9	4889.5	420.1	2624	3.2	45	3.2	0	0	833
10670	10670 (2019-10-20)60sec.agd	60	0	0		10/25/2019	Friday	5	0	0	0	0	0	485	137	2	0	0	77.72%	21.96%	0.32%	0.00%	0.00%	2	0.32%	0.2	68977	108555	129669	110.5	174	207.8	2428	3155	2614	110.5	174	207.8	182636.4	309.3	4097.3	292.7	1567	2.5	58	2.5	0	0	624
10670	10670 (2019-10-20)60sec.agd	60	0	0		10/26/2019	Saturday	6	0	0	0	0	0	733	267	1	0	0	73.23%	26.67%	0.10%	0.00%	0.00%	1	0.10%	0.1	129889	299628	255314	129.8	299.3	255.1	2188	3067	2726	129.8	299.3	255.1	414527.8	434.8	3533.8	414.1	3730	3.7	51	3.7	0	0	1001
10775	10775 (2019-07-28)60sec.agd	60	0	0		7/29/2019	Monday	1	3	3	3	62	294348	489	166	60	23	0	66.26%	22.49%	8.13%	3.12%	0.00%	83	11.25%	6.4	478228	302599	330167	648	410	447.4	6760	3062	3376	648	410	447.4	655193.4	972.7	7363	887.8	11377	15.4	130	15.4	7.8	271	738
10775	10775 (2019-07-28)60sec.agd	60	0	0		7/30/2019	Tuesday	2	3	3	3	44	219433	438	433	57	37	0	45.39%	44.87%	5.91%	3.83%	0.00%	94	9.74%	5.5	656221	509250	773433	680	527.7	801.5	6701	2844	3011	680	527.7	801.5	1134971.4	1306.7	7503.1	1176.1	16592	17.2	128	17.2	11.6	934	965
10775	10775 (2019-07-28)60sec.agd	60	0	0		7/31/2019	Wednesday	3	2	2	2	31	103260	365	427	70	17	0	41.52%	48.58%	7.96%	1.93%	0.00%	87	9.90%	5.1	597258	426290	710449	679.5	485	808.2	6055	2816	3394	679.5	485	808.2	1021360.9	1235.7	7219.2	1162	14517	16.5	128	16.5	1.1	118	879
10775	10775 (2019-07-28)60sec.agd	60	0	0		8/1/2019	Thursday	4	1	1	1	14	62475	458	312	40	20	0	55.18%	37.59%	4.82%	2.41%	0.00%	60	7.23%	3.8	443141	341659	621978	533.9	411.6	749.4	6227	2637	3408	533.9	411.6	749.4	836637	1092.2	7039.9	1008	11901	14.3	128	14.3	2.5	175	830
10775	10775 (2019-07-28)60sec.agd	60	0	0		8/2/2019	Friday	5	3	3	3	51	214985	433	346	78	19	0	49.43%	39.50%	8.90%	2.17%	0.00%	97	11.07%	6.1	566785	413483	668881	647	472	763.6	6329	2775	3911	647	472	763.6	969337.5	1194.9	7145.7	1106.5	14190	16.2	129	16.2	5.2	530	876
10706	10706 (2019-08-25)60sec.agd	60	0	0		8/25/2019	Sunday	7	0	0	0	0	0	445	165	1	0	0	72.83%	27.00%	0.16%	0.00%	0.00%	1	0.16%	0.1	74896	159130	79677	122.6	260.4	130.4	1954	2679	2067	122.6	260.4	130.4	193080.8	336.3	3318.5	316	2277	3.7	74	3.7	4.5	293	611
10706	10706 (2019-08-25)60sec.agd	60	0	0		8/26/2019	Monday	1	0	0	0	0	0	851	255	2	0	0	76.81%	23.01%	0.18%	0.00%	0.00%	2	0.18%	0.1	138455	286615	196746	125	258.7	177.6	2151	2851	2370	125	258.7	177.6	374201.7	358.0	3895.7	337.7	4463	4	92	4	14.6	1013	1108
10706	10706 (2019-08-25)60sec.agd	60	0	0		8/27/2019	Tuesday	2	0	0	0	0	0	887	282	0	0	0	75.88%	24.12%	0.00%	0.00%	0.00%	0	0.00%	0	106248	259066	186777	90.9	221.6	159.8	1332	2064	2955	90.9	221.6	159.8	336585	313.3	3196.6	287.9	1886	1.6	29	1.6	0.6	451	1169
10706	10706 (2019-08-25)60sec.agd	60	0	0		8/28/2019	Wednesday	3	0	0	0	0	0	682	391	2	0	0	63.44%	36.37%	0.19%	0.00%	0.00%	2	0.19%	0.1	162705	277195	315924	151.4	257.9	293.9	2257	2946	2350	151.4	257.9	293.9	450686.1	455.4	3608.2	419.2	2626	2.4	31	2.4	4.8	493	1075
10706	10706 (2019-08-25)60sec.agd	60	0	0		8/30/2019	Friday	5	0	0	0	0	0	433	243	1	0	0	63.96%	35.89%	0.15%	0.00%	0.00%	1	0.15%	0.1	111368	283310	274239	164.5	418.5	405.1	2083	2839	2831	164.5	418.5	405.1	409724.8	641.8	3705.7	605.2	3655	5.4	85	5.4	11.9	490	677
10053	10053 (2019-03-17)60sec.agd	60	0	0		3/18/2019	Monday	1	5	5	5	82	303070	540	181	82	12	0	66.26%	22.21%	10.06%	1.47%	0.00%	94	11.53%	6.3	486138	479689	481202	596.5	588.6	590.4	7883	4993	5630	596.5	588.6	590.4	835456.2	1089.0	9432	1025.1	13006	16	150	16	6.8	577	815
10053	10053 (2019-03-17)60sec.agd	60	0	0		3/19/2019	Tuesday	2	3	3	3	55	168837	474	161	62	0	0	68.01%	23.10%	8.90%	0.00%	0.00%	62	8.90%	4.8	321770	415022	390175	461.6	595.4	559.8	5719	6285	6631	461.6	595.4	559.8	654229.1	978.2	9200.4	938.6	9620	13.8	133	13.8	1.5	222	697
10053	10053 (2019-03-17)60sec.agd	60	0	0		3/20/2019	Wednesday	3	1	1	1	11	38340	565	210	33	3	1	69.58%	25.86%	4.06%	0.37%	0.12%	37	4.56%	2.3	281066	339851	345824	346.1	418.5	425.9	9850	8056	6048	346.1	418.5	425.9	560438.3	727.4	13069.6	690.2	7323	9	138	9	8.2	793	812
10053	10053 (2019-03-17)60sec.agd	60	0	0		3/21/2019	Thursday	4	3	3	3	40	131728	617	200	75	2	0	69.02%	22.37%	8.39%	0.22%	0.00%	77	8.61%	5.1	399774	483899	479500	447.2	541.3	536.4	6997	5750	5655	447.2	541.3	536.4	789872	919.7	9016.1	883.5	10995	12.3	133	12.3	0	22	894
10053	10053 (2019-03-17)60sec.agd	60	0	0		3/22/2019	Friday	5	1	1	1	12	46446	493	137	31	0	0	74.58%	20.73%	4.69%	0.00%	0.00%	31	4.69%	2.4	201083	275433	239973	304.2	416.7	363	5641	6178	5341	304.2	416.7	363	416994.9	662.8	7652.1	630.9	6417	9.7	149	9.7	1	219	661
10576	10576 (2019-08-18)60sec.agd	60	0	0		8/18/2019	Sunday	7	0	0	0	0	0	389	285	9	0	0	56.95%	41.73%	1.32%	0.00%	0.00%	9	1.32%	0.8	159135	191654	334539	233	280.6	489.8	4436	2774	3461	233	280.6	489.8	417099	641.1	5524.9	610.7	5830	8.5	125	8.5	10.7	546	683
10576	10576 (2019-08-18)60sec.agd	60	0	0		8/19/2019	Monday	1	0	0	0	0	0	360	421	21	0	0	44.89%	52.49%	2.62%	0.00%	0.00%	21	2.62%	1.3	314422	395522	679716	392	493.2	847.5	2965	3027	3270	392	493.2	847.5	846943.1	1093.3	5036.4	1056	12534	15.6	113	15.6	1.4	322	802
10576	10576 (2019-08-18)60sec.agd	60	0	0		8/20/2019	Tuesday	2	0	0	0	0	0	437	399	22	0	0	50.93%	46.50%	2.56%	0.00%	0.00%	22	2.56%	1.4	346730	364302	612963	404.1	424.6	714.4	3343	2467	3033	404.1	424.6	714.4	792881.6	964.0	4417.8	924.1	13368	15.6	119	15.6	1	415	858
10576	10576 (2019-08-18)60sec.agd	60	0	0		8/22/2019	Thursday	4	1	1	1	11	31913	280	319	37	0	0	44.03%	50.16%	5.82%	0.00%	0.00%	37	5.82%	2.6	319499	337153	536384	502.4	530.1	843.4	4051	8925	5160	502.4	530.1	843.4	709548.8	1158.1	10660.3	1115.6	11812	18.6	116	18.6	15.2	1354	636
10576	10576 (2019-08-18)60sec.agd	60	0	0		8/23/2019	Friday	5	0	0	0	0	0	487	494	41	0	2	47.56%	48.24%	4.00%	0.00%	0.20%	43	4.20%	2.4	456484	477629	745077	445.8	466.4	727.6	24161	8200	3278	445.8	466.4	727.6	995814.7	1033.5	25528.9	972.5	17151	16.7	121	16.7	7.8	851	1024
10621	10621 (2019-05-19)60sec.agd	60	0	0		5/20/2019	Monday	1	0	0	0	0	0	596	371	24	0	0	60.14%	37.44%	2.42%	0.00%	0.00%	24	2.42%	1.3	295128	370171	323570	297.8	373.5	326.5	4987	3215	2439	297.8	373.5	326.5	573432.3	615.1	5711.1	578.6	8326	8.4	99	8.4	30.6	3281	991
10621	10621 (2019-05-19)60sec.agd	60	0	0		5/21/2019	Tuesday	2	0	0	0	0	0	557	224	25	0	0	69.11%	27.79%	3.10%	0.00%	0.00%	25	3.10%	1.6	210665	267581	245693	261.4	332	304.8	5144	2673	2533	261.4	332	304.8	419933.8	568.6	5885.5	521	6052	7.5	106	7.5	5.5	437	806
10621	10621 (2019-05-19)60sec.agd	60	0	0		5/22/2019	Wednesday	3	2	2	2	27	78102	414	336	40	1	0	52.34%	42.48%	5.06%	0.13%	0.00%	41	5.18%	2.7	346632	388038	451458	438.2	490.6	570.7	5995	2842	4500	438.2	490.6	570.7	688869.8	914.1	7774.2	870.9	9685	12.2	149	12.2	81.1	1688	791
10621	10621 (2019-05-19)60sec.agd	60	0	0		5/24/2019	Friday	5	1	1	1	12	37626	537	294	41	1	0	61.51%	33.68%	4.70%	0.11%	0.00%	42	4.81%	2.6	322209	353328	337063	369.1	404.7	386.1	6246	3838	2387	369.1	404.7	386.1	585039.1	714.9	7074.9	670.1	9189	10.5	142	10.5	5.3	911	873
10621	10621 (2019-05-19)60sec.agd	60	0	0		5/25/2019	Saturday	6	0	0	0	0	0	450	261	12	0	0	62.24%	36.10%	1.66%	0.00%	0.00%	12	1.66%	0.9	167205	252007	246190	231.3	348.6	340.5	3934	2270	2082	231.3	348.6	340.5	389967.4	569.3	4604	539.4	4965	6.9	93	6.9	6.4	781	723
10655	10655 (2019-08-04)60sec.agd	60	0	0		8/5/2019	Monday	1	0	0	0	0	0	459	194	2	0	0	70.08%	29.62%	0.31%	0.00%	0.00%	2	0.31%	0.2	95978	194773	198796	146.5	297.4	303.5	2727	2761	2951	146.5	297.4	303.5	294394.5	467.3	4241.9	449.5	3738	5.7	101	5.7	26.1	2235	655
10655	10655 (2019-08-04)60sec.agd	60	0	0		8/6/2019	Tuesday	2	0	0	0	0	0	456	135	12	1	0	75.50%	22.35%	1.99%	0.17%	0.00%	13	2.15%	1.2	103408	165418	181438	171.2	273.9	300.4	6789	3610	6205	171.2	273.9	300.4	266413.4	465.1	9582.7	441.1	3392	5.6	99	5.6	59.6	2159	604
10655	10655 (2019-08-04)60sec.agd	60	0	0		8/8/2019	Thursday	4	0	0	0	0	0	487	245	10	0	0	65.63%	33.02%	1.35%	0.00%	0.00%	10	1.35%	0.8	158928	295824	306907	214.2	398.7	413.6	2892	3371	3231	214.2	398.7	413.6	454930.6	628.5	5353.2	613.1	5004	6.7	103	6.7	16.5	1340	742
10655	10655 (2019-08-04)60sec.agd	60	0	0		8/9/2019	Friday	5	0	0	0	0	0	399	243	3	0	0	61.86%	37.67%	0.47%	0.00%	0.00%	3	0.47%	0.2	100142	289690	291039	155.3	449.1	451.2	3692	3469	3134	155.3	449.1	451.2	422672.9	681.0	5502.3	655.3	3118	4.8	57	4.8	0	0	645
10655	10655 (2019-08-04)60sec.agd	60	0	0		8/10/2019	Saturday	6	0	0	0	0	0	581	230	18	0	0	70.08%	27.74%	2.17%	0.00%	0.00%	18	2.17%	1.3	169051	281485	383508	203.9	339.5	462.6	2889	2945	4970	203.9	339.5	462.6	504866.7	634.6	5740.4	609	6467	7.8	112	7.8	28.6	1396	829
10607	10607 (2019-08-18)60sec.agd	60	0	0		8/19/2019	Monday	1	0	0	0	0	0	624	84	6	1	0	87.27%	11.75%	0.84%	0.14%	0.00%	7	0.98%	0.5	70831	74972	147394	99.1	104.9	206.1	7430	6393	6947	99.1	104.9	206.1	179896.7	266.6	12014	251.6	1957	2.7	105	2.7	3.2	309	715
10607	10607 (2019-08-18)60sec.agd	60	0	0		8/20/2019	Tuesday	2	0	0	0	0	0	551	71	3	0	0	88.16%	11.36%	0.48%	0.00%	0.00%	3	0.48%	0.2	47420	67051	124475	75.9	107.3	199.2	3489	1859	3992	75.9	107.3	199.2	149125.8	250.0	4749.8	238.6	1440	2.3	76	2.3	13.4	1624	625
10607	10607 (2019-08-18)60sec.agd	60	0	0		8/21/2019	Wednesday	3	0	0	0	0	0	574	100	12	1	0	83.55%	14.56%	1.75%	0.15%	0.00%	13	1.89%	0.8	99418	97265	172448	144.7	141.6	251	7620	5085	7500	144.7	141.6	251	221546.2	335.1	11839.4	322.5	3010	4.4	114	4.4	51.7	1942	687
10607	10607 (2019-08-18)60sec.agd	60	0	0		8/22/2019	Thursday	4	0	0	0	0	0	712	68	6	0	0	90.59%	8.65%	0.76%	0.00%	0.00%	6	0.76%	0.4	59693	68929	139520	75.9	87.7	177.5	3247	3185	4183	75.9	87.7	177.5	166674.2	221.1	5216.7	212.1	1943	2.5	105	2.5	11.9	1333	786
10607	10607 (2019-08-18)60sec.agd	60	0	0		8/23/2019	Friday	5	0	0	0	0	0	590	92	2	0	0	86.26%	13.45%	0.29%	0.00%	0.00%	2	0.29%	0.2	65073	68335	141076	95.1	99.9	206.3	3518	2545	3646	95.1	99.9	206.3	169725.1	259.8	5273.4	248.1	1944	2.8	74	2.8	35.7	1570	684
10650	10650 (2019-08-04)60sec.agd	60	0	0		8/5/2019	Monday	1	0	0	0	0	0	526	190	4	0	0	73.06%	26.39%	0.56%	0.00%	0.00%	4	0.56%	0.3	112409	166987	162546	156.1	231.9	225.8	2998	2043	1851	156.1	231.9	225.8	258730.8	377.7	3710.8	359.3	3354	4.7	100	4.7	1.1	189	720
10650	10650 (2019-08-04)60sec.agd	60	0	0		8/6/2019	Tuesday	2	1	1	1	14	43774	501	256	34	0	0	63.34%	32.36%	4.30%	0.00%	0.00%	34	4.30%	2.1	286595	253253	245757	362.3	320.2	310.7	4503	3250	4071	362.3	320.2	310.7	454610	619.5	6059.8	574.7	9277	11.7	111	11.7	8.6	964	791
10650	10650 (2019-08-04)60sec.agd	60	0	0		8/8/2019	Thursday	4	1	1	1	19	54771	725	217	27	0	0	74.82%	22.39%	2.79%	0.00%	0.00%	27	2.79%	1.6	205583	180647	221980	212.2	186.4	229.1	3094	1972	3100	212.2	186.4	229.1	352381.7	394.4	3954.2	363.7	6201	6.4	101	6.4	3.7	723	969
10650	10650 (2019-08-04)60sec.agd	60	0	0		8/9/2019	Friday	5	0	0	0	0	0	673	164	7	0	0	79.74%	19.43%	0.83%	0.00%	0.00%	7	0.83%	0.5	106280	112321	164831	125.9	133.1	195.3	3127	1293	1990	125.9	133.1	195.3	226010.4	283.1	3619.8	267.8	3202	3.8	95	3.8	1.9	328	844
10650	10650 (2019-08-04)60sec.agd	60	0	0		8/10/2019	Saturday	6	0	0	0	0	0	399	328	19	0	0	53.49%	43.97%	2.55%	0.00%	0.00%	19	2.55%	1.3	267912	287904	325590	359.1	385.9	436.4	3561	1887	2768	359.1	385.9	436.4	510562.8	720.4	4193.4	684.4	8727	11.7	106	11.7	4.2	322	746
10688	10688 (2019-11-10)60sec.agd	60	0	0		11/12/2019	Tuesday	2	0	0	0	0	0	317	380	25	0	0	43.91%	52.63%	3.46%	0.00%	0.00%	25	3.46%	1.9	240896	361682	421272	333.7	500.9	583.5	2876	2464	2936	333.7	500.9	583.5	605239.5	883.0	3927	838.3	7835	10.9	96	10.9	8.8	502	722
10688	10688 (2019-11-10)60sec.agd	60	0	0		11/13/2019	Wednesday	3	0	0	0	0	0	447	315	4	0	0	58.36%	41.12%	0.52%	0.00%	0.00%	4	0.52%	0.3	157951	273009	253814	206.2	356.4	331.3	4649	2749	3590	206.2	356.4	331.3	404850.6	558.0	6146.6	528.5	4417	5.8	93	5.8	7.2	715	766
10688	10688 (2019-11-10)60sec.agd	60	0	0		11/14/2019	Thursday	4	1	1	1	10	44321	314	428	23	0	0	41.05%	55.95%	3.01%	0.00%	0.00%	23	3.01%	1.6	320182	453292	459645	418.5	592.5	600.8	5467	2665	3352	418.5	592.5	600.8	720599.5	1000.6	6165.3	942	8797	11.5	120	11.5	5.5	492	765
10688	10688 (2019-11-10)60sec.agd	60	0	0		11/15/2019	Friday	5	0	0	0	0	0	338	339	26	0	0	48.08%	48.22%	3.70%	0.00%	0.00%	26	3.70%	2.2	254790	366176	305531	362.4	520.9	434.6	4423	4625	4419	362.4	520.9	434.6	540695.8	824.4	6955.3	769.1	5853	8.3	108	8.3	10.2	1248	703
10688	10688 (2019-11-10)60sec.agd	60	0	0		11/17/2019	Sunday	7	3	3	3	36	115590	454	190	39	0	0	66.47%	27.82%	5.71%	0.00%	0.00%	39	5.71%	3.3	222406	340487	163466	325.6	498.5	239.3	4573	3707	2178	325.6	498.5	239.3	438311.5	695.0	5741.3	641.7	6749	9.9	120	9.9	45.5	2257	683
10050	10050 (2019-03-17)60sec.agd	60	0	0		3/18/2019	Monday	1	0	0	0	0	0	698	245	11	0	0	73.17%	25.68%	1.15%	0.00%	0.00%	11	1.15%	0.7	122469	350266	132128	128.4	367.2	138.5	3572	2628	2206	128.4	367.2	138.5	393881.6	436.3	4173.3	412.9	5244	5.5	120	5.5	0.3	118	954
10050	10050 (2019-03-17)60sec.agd	60	0	0		3/19/2019	Tuesday	2	0	0	0	0	0	752	275	10	0	0	72.52%	26.52%	0.96%	0.00%	0.00%	10	0.96%	0.5	134390	387533	136283	129.6	373.7	131.4	3134	2568	3705	129.6	373.7	131.4	432221.6	445.7	5442.9	416.8	5723	5.5	123	5.5	0	47	1037
10050	10050 (2019-03-17)60sec.agd	60	0	0		3/21/2019	Thursday	4	0	0	0	0	0	632	254	2	0	0	71.17%	28.60%	0.23%	0.00%	0.00%	2	0.23%	0.1	106148	351773	172982	119.5	396.1	194.8	3577	2950	3421	119.5	396.1	194.8	406121.2	479.0	5762	457.3	4142	4.7	106	4.7	0	41	888
10050	10050 (2019-03-17)60sec.agd	60	0	0		3/22/2019	Friday	5	2	2	2	40	103316	517	277	60	0	0	60.54%	32.44%	7.03%	0.00%	0.00%	60	7.03%	4	287231	493548	178441	336.3	577.9	208.9	3438	3423	2237	336.3	577.9	208.9	598274.6	747.3	4729.2	700.6	11459	13.4	120	13.4	6.4	869	854
10050	10050 (2019-03-17)60sec.agd	60	0	0		3/23/2019	Saturday	6	0	0	0	0	0	511	203	6	0	0	70.97%	28.19%	0.83%	0.00%	0.00%	6	0.83%	0.4	100095	263963	166350	139	366.6	231	2213	2032	1641	139	366.6	231	327670.3	484.2	2991.2	455.1	5190	7.2	111	7.2	0.7	132	720
10588	10588 (2019-06-02)60sec.agd	60	0	0		6/2/2019	Sunday	7	0	0	0	0	0	463	297	13	0	0	59.90%	38.42%	1.68%	0.00%	0.00%	13	1.68%	0.9	190628	265958	333439	246.6	344.1	431.4	3625	2336	2947	246.6	344.1	431.4	467176.9	645.8	4391.5	604.4	5684	7.4	140	7.4	0	0	773
10588	10588 (2019-06-02)60sec.agd	60	0	0		6/3/2019	Monday	1	1	1	1	45	108764	680	267	50	0	0	68.20%	26.78%	5.02%	0.00%	0.00%	50	5.02%	2.8	260870	375643	336758	261.7	376.8	337.8	3053	2791	2789	261.7	376.8	337.8	567949.6	617.9	4087.5	569.7	10809	10.8	133	10.8	7.4	491	997
10588	10588 (2019-06-02)60sec.agd	60	0	0		6/4/2019	Tuesday	2	1	1	1	50	123309	472	326	72	0	0	54.25%	37.47%	8.28%	0.00%	0.00%	72	8.28%	4.8	348600	403515	441402	400.7	463.8	507.4	3234	2903	3514	400.7	463.8	507.4	692229.8	854.4	4465.2	795.7	13890	16	131	16	5.5	455	870
10588	10588 (2019-06-02)60sec.agd	60	0	0		6/5/2019	Wednesday	3	0	0	0	0	0	721	147	0	0	0	83.06%	16.94%	0.00%	0.00%	0.00%	0	0.00%	0	65696	131511	135410	75.7	151.5	156	1859	2108	2138	75.7	151.5	156	199867.4	241.0	3496.6	230.3	1860	2.1	72	2.1	2.1	349	868
10588	10588 (2019-06-02)60sec.agd	60	0	0		6/6/2019	Thursday	4	0	0	0	0	0	394	287	3	0	0	57.60%	41.96%	0.44%	0.00%	0.00%	3	0.44%	0.3	144316	299931	317318	211	438.5	463.9	2105	2689	2836	211	438.5	463.9	459865.7	703.5	4045.2	672.3	5777	8.4	104	8.4	3	557	684
10622	10622 (2019-05-19)60sec.agd	60	0	0		5/20/2019	Monday	1	2	2	2	33	103005	373	218	61	0	1	57.12%	33.38%	9.34%	0.00%	0.15%	62	9.49%	4.8	335925	301310	456431	514.4	461.4	699	9983	5412	7034	514.4	461.4	699	641843.1	1015.3	11984.4	982.9	8960	13.7	129	13.7	9.9	555	653
10622	10622 (2019-05-19)60sec.agd	60	0	0		5/21/2019	Tuesday	2	0	0	0	0	0	515	318	8	0	0	61.24%	37.81%	0.95%	0.00%	0.00%	8	0.95%	0.5	160766	239354	343407	191.2	284.6	408.3	3143	2039	2133	191.2	284.6	408.3	448402.1	552.4	4158.2	533.2	5349	6.4	116	6.4	4.9	1265	841
10622	10622 (2019-05-19)60sec.agd	60	0	0		5/22/2019	Wednesday	3	1	1	1	24	64470	436	350	44	0	0	52.53%	42.17%	5.30%	0.00%	0.00%	44	5.30%	2.9	298665	364894	479761	359.8	439.6	578	3661	3176	4398	359.8	439.6	578	672695.3	840.6	6058.1	810.5	8045	9.7	124	9.7	162.4	4530	830
10622	10622 (2019-05-19)60sec.agd	60	0	0		5/23/2019	Thursday	4	0	0	0	0	0	362	370	38	4	0	46.77%	47.80%	4.91%	0.52%	0.00%	42	5.43%	3	324572	351727	481476	419.3	454.4	622.1	7188	5085	6678	419.3	454.4	622.1	678880	922.0	9778.2	877.1	7232	9.3	105	9.3	8.7	1055	774
10622	10622 (2019-05-19)60sec.agd	60	0	0		5/24/2019	Friday	5	0	0	0	0	0	494	364	14	0	0	56.65%	41.74%	1.61%	0.00%	0.00%	14	1.61%	0.9	209471	264810	428366	240.2	303.7	491.2	3229	2288	4275	240.2	303.7	491.2	545435.5	646.1	5359.9	625.5	5799	6.7	107	6.7	67.9	4116	872
10626	10626 (2019-05-26)60sec.agd	60	0	0		5/27/2019	Monday	1	0	0	0	0	0	354	231	20	1	0	58.42%	38.12%	3.30%	0.17%	0.00%	21	3.47%	1.6	175387	235886	430662	289.4	389.3	710.7	6154	3552	5000	289.4	389.3	710.7	521414	909.6	8688.4	860.4	7315	12.1	119	12.1	61.1	2095	606
10626	10626 (2019-05-26)60sec.agd	60	0	0		5/28/2019	Tuesday	2	1	1	1	10	20804	604	239	17	0	0	70.23%	27.79%	1.98%	0.00%	0.00%	17	1.98%	1.1	163270	237811	449644	189.8	276.5	522.8	2576	2488	3663	189.8	276.5	522.8	534219.9	650.2	4503.2	621.2	6845	8	113	8	17.6	706	860
10626	10626 (2019-05-26)60sec.agd	60	0	0		5/29/2019	Wednesday	3	0	0	0	0	0	552	268	10	0	0	66.51%	32.29%	1.20%	0.00%	0.00%	10	1.20%	0.6	173915	240095	431551	209.5	289.3	519.9	2875	2060	3144	209.5	289.3	519.9	523572.6	666.6	4418.9	630.8	7214	8.7	112	8.7	30.2	1565	830
10626	10626 (2019-05-26)60sec.agd	60	0	0		5/31/2019	Friday	5	0	0	0	0	0	493	214	10	0	0	68.76%	29.85%	1.39%	0.00%	0.00%	10	1.39%	0.8	157018	211622	361540	219	295.1	504.2	2135	2027	3009	219	295.1	504.2	447380.9	647.4	3896.5	624	6759	9.4	115	9.4	27.8	2207	717
10626	10626 (2019-05-26)60sec.agd	60	0	0		6/1/2019	Saturday	6	0	0	0	0	0	451	205	0	0	0	68.75%	31.25%	0.00%	0.00%	0.00%	0	0.00%	0	94846	162551	280067	144.6	247.8	426.9	1784	2841	2347	144.6	247.8	426.9	337425.7	534.8	3433.4	514.4	3285	5	65	5	1	113	656
10587	10587 (2019-05-19)60sec.agd	60	0	0		5/19/2019	Sunday	7	0	0	0	0	0	415	193	10	0	0	67.15%	31.23%	1.62%	0.00%	0.00%	10	1.62%	0.9	145880	178300	265344	236.1	288.5	429.4	3530	3513	3838	236.1	288.5	429.4	351396.2	593.3	6239.8	568.6	4555	7.4	111	7.4	1.3	87	618
10587	10587 (2019-05-19)60sec.agd	60	0	0		5/22/2019	Wednesday	3	0	0	0	0	0	479	527	39	0	0	45.84%	50.43%	3.73%	0.00%	0.00%	39	3.73%	2.2	433023	503096	766838	414.4	481.4	733.8	3300	2553	3506	414.4	481.4	733.8	1014226.3	1018.5	5164	970.6	12034	11.5	108	11.5	17.3	387	1045
10587	10587 (2019-05-19)60sec.agd	60	0	0		5/23/2019	Thursday	4	0	0	0	0	0	365	346	64	0	0	47.10%	44.65%	8.26%	0.00%	0.00%	64	8.26%	4.3	426029	404580	573091	549.7	522	739.5	4146	3143	2950	549.7	522	739.5	820742.9	1102.7	5313.6	1059	11116	14.3	124	14.3	21	1270	775
10587	10587 (2019-05-19)60sec.agd	60	0	0		5/24/2019	Friday	5	0	0	0	0	0	297	377	37	0	0	41.77%	53.02%	5.20%	0.00%	0.00%	37	5.20%	2.8	331878	340003	596503	466.8	478.2	839	3856	2220	3207	466.8	478.2	839	762601.4	1136.8	5118.6	1072.6	7197	10.1	107	10.1	4.1	339	711
10587	10587 (2019-05-19)60sec.agd	60	0	0		5/25/2019	Saturday	6	0	0	0	0	0	755	328	22	0	0	68.33%	29.68%	1.99%	0.00%	0.00%	22	1.99%	1.2	255690	270190	397109	231.4	244.5	359.4	3127	2351	3522	231.4	244.5	359.4	544128.3	514.8	4256.8	492.4	7281	6.6	109	6.6	4.6	676	1105
10581	10581 (2019-06-02)60sec.agd	60	0	0		6/4/2019	Tuesday	2	0	0	0	0	0	473	404	38	1	0	51.64%	44.10%	4.15%	0.11%	0.00%	39	4.26%	2.3	374704	281274	444583	409.1	307.1	485.4	5745	4446	4075	409.1	307.1	485.4	645888.7	730.1	6964.2	705.1	8383	9.2	119	9.2	0	0	916
10581	10581 (2019-06-02)60sec.agd	60	0	0		6/5/2019	Wednesday	3	0	0	0	0	0	395	237	30	0	0	59.67%	35.80%	4.53%	0.00%	0.00%	30	4.53%	2.5	240420	203458	335010	363.2	307.3	506.1	4109	2845	3127	363.2	307.3	506.1	459813.7	725.0	4944.3	694.6	7117	10.8	118	10.8	0	0	662
10581	10581 (2019-06-02)60sec.agd	60	0	0		6/6/2019	Thursday	4	0	0	0	0	0	461	261	34	0	0	60.98%	34.52%	4.50%	0.00%	0.00%	34	4.50%	2.6	255543	187516	302126	338	248	399.6	4423	3762	3705	338	248	399.6	437886.5	606.3	5729.8	579.2	6292	8.3	110	8.3	0.1	49	756
10581	10581 (2019-06-02)60sec.agd	60	0	0		6/7/2019	Friday	5	0	0	0	0	0	444	328	64	0	0	53.11%	39.23%	7.66%	0.00%	0.00%	64	7.66%	4.3	376605	296306	524840	450.5	354.4	627.8	5528	2260	4576	450.5	354.4	627.8	710693.7	888.5	7416.6	850.1	10653	12.7	126	12.7	0	0	836
10581	10581 (2019-06-02)60sec.agd	60	0	0		6/8/2019	Saturday	6	0	0	0	0	0	443	169	21	0	0	69.98%	26.70%	3.32%	0.00%	0.00%	21	3.32%	1.8	164109	140631	251319	259.3	222.2	397	3897	1753	3364	259.3	222.2	397	331466.6	549.5	4857.7	523.6	5222	8.2	119	8.2	0	0	633
10620	10620 (2019-05-19)60sec.agd	60	0	0		5/20/2019	Monday	1	0	0	0	0	0	530	386	38	0	0	55.56%	40.46%	3.98%	0.00%	0.00%	38	3.98%	2.2	360870	306339	435349	378.3	321.1	456.3	4308	8686	4510	378.3	321.1	456.3	643117	730.2	9592.8	674.1	8118	8.5	127	8.5	11.6	1191	954
10620	10620 (2019-05-19)60sec.agd	60	0	0		5/21/2019	Tuesday	2	0	0	0	0	0	506	330	29	0	0	58.50%	38.15%	3.35%	0.00%	0.00%	29	3.35%	1.8	268403	221833	234283	310.3	256.5	270.8	4987	2431	3279	310.3	256.5	270.8	419688.7	529.8	5307.2	485.2	6016	7	120	7	8.2	625	865
10620	10620 (2019-05-19)60sec.agd	60	0	0		5/22/2019	Wednesday	3	2	2	2	32	80955	501	263	45	0	0	61.93%	32.51%	5.56%	0.00%	0.00%	45	5.56%	3.2	282857	307779	397163	349.6	380.4	490.9	4217	3741	4747	349.6	380.4	490.9	576606	752.0	6744.7	712.7	8927	11	133	11	0.2	70	809
10620	10620 (2019-05-19)60sec.agd	60	0	0		5/24/2019	Friday	5	1	1	1	10	34306	519	287	33	0	0	61.86%	34.21%	3.93%	0.00%	0.00%	33	3.93%	2.2	282689	361829	353689	336.9	431.3	421.6	4226	3134	4307	336.9	431.3	421.6	579594	733.8	5933.9	690.8	8607	10.3	153	10.3	17.8	1860	839
10620	10620 (2019-05-19)60sec.agd	60	0	0		5/25/2019	Saturday	6	0	0	0	0	0	560	302	11	0	0	64.15%	34.59%	1.26%	0.00%	0.00%	11	1.26%	0.7	163270	164049	223925	187	187.9	256.5	3552	2254	2229	187	187.9	256.5	322042.8	405.5	4618.4	368.9	3564	4.1	84	4.1	2	386	873
10729	10729 (2019-10-06)60sec.agd	60	0	0		10/7/2019	Monday	1	1	1	1	11	29275	476	256	38	0	0	61.82%	33.25%	4.94%	0.00%	0.00%	38	4.94%	2.9	255633	250085	234894	332	324.8	305.1	4637	2212	1952	332	324.8	305.1	427862	595.9	4944.4	555.7	7567	9.8	107	9.8	411.7	5000	770
10729	10729 (2019-10-06)60sec.agd	60	0	0		10/8/2019	Tuesday	2	0	0	0	0	0	436	344	29	0	0	53.89%	42.52%	3.58%	0.00%	0.00%	29	3.58%	1.9	287291	245115	374820	355.1	303	463.3	3754	2368	2693	355.1	303	463.3	532078.5	696.4	4605.4	657.7	8474	10.5	94	10.5	78.8	3579	809
10729	10729 (2019-10-06)60sec.agd	60	0	0		10/9/2019	Wednesday	3	0	0	0	0	0	549	323	38	0	0	60.33%	35.49%	4.18%	0.00%	0.00%	38	4.18%	2.4	308673	234267	425602	339.2	257.4	467.7	4071	1966	3258	339.2	257.4	467.7	575584.1	671.2	4739.2	632.5	8829	9.7	101	9.7	115.3	3644	910
10729	10729 (2019-10-06)60sec.agd	60	0	0		10/10/2019	Thursday	4	0	0	0	0	0	544	314	36	0	0	60.85%	35.12%	4.03%	0.00%	0.00%	36	4.03%	2.3	281450	246220	339857	314.8	275.4	380.2	4404	2164	2337	314.8	275.4	380.2	505312.9	599.9	5349.9	565.2	8407	9.4	105	9.4	120.1	4865	894
10729	10729 (2019-10-06)60sec.agd	60	0	0		10/11/2019	Friday	5	0	0	0	0	0	541	384	36	0	0	56.30%	39.96%	3.75%	0.00%	0.00%	36	3.75%	2.1	305957	376311	346662	318.4	391.6	360.7	3975	2676	1830	318.4	391.6	360.7	596149.5	657.5	4411.2	620.3	10039	10.4	113	10.4	435.3	4672	961
10465	10465 (2019-10-20)60sec.agd	60	0	0		10/22/2019	Tuesday	2	0	0	0	0	0	318	857	16	0	0	26.70%	71.96%	1.34%	0.00%	0.00%	16	1.34%	0.8	497885	942606	908460	418	791.4	762.8	3045	2660	2451	418	791.4	762.8	1400605.3	1218.8	3888.7	1176	16697	14	111	14	5.3	1861	1191
10465	10465 (2019-10-20)60sec.agd	60	0	0		10/23/2019	Wednesday	3	1	1	1	15	51264	353	410	72	0	0	42.28%	49.10%	8.62%	0.00%	0.00%	72	8.62%	4.2	461433	637722	452822	552.6	763.7	542.3	4286	3603	2713	552.6	763.7	542.3	908106.6	1150.2	5465.1	1087.6	15255	18.3	137	18.3	10.8	907	835
10465	10465 (2019-10-20)60sec.agd	60	0	0		10/24/2019	Thursday	4	1	1	1	10	27021	351	371	48	0	0	45.58%	48.18%	6.23%	0.00%	0.00%	48	6.23%	2.8	362877	444021	413350	471.3	576.7	536.8	4343	3513	2835	471.3	576.7	536.8	706889.4	984.7	5276.7	918	11026	14.3	144	14.3	4.5	449	770
10465	10465 (2019-10-20)60sec.agd	60	0	0		10/25/2019	Friday	5	3	3	3	33	77912	322	607	125	0	0	30.55%	57.59%	11.86%	0.00%	0.00%	125	11.86%	6.6	762352	640486	916036	723.3	607.7	869.1	4725	2148	3403	723.3	607.7	869.1	1352968.9	1352.7	5565.2	1283.7	16400	15.6	117	15.6	2.2	711	1054
10465	10465 (2019-10-20)60sec.agd	60	0	0		10/26/2019	Saturday	6	0	0	0	0	0	423	402	14	0	0	50.42%	47.91%	1.67%	0.00%	0.00%	14	1.67%	0.8	264672	457406	287207	315.5	545.2	342.3	3305	4129	2365	315.5	545.2	342.3	601464.4	758.3	4485.5	716.9	9131	10.9	119	10.9	50.8	2463	839
10469	10469 (2019-10-27)60sec.agd	60	0	0		10/27/2019	Sunday	7	2	2	2	27	82180	529	203	50	0	0	67.65%	25.96%	6.39%	0.00%	0.00%	50	6.39%	3.6	249709	401371	214431	319.3	513.3	274.2	3953	3961	6090	319.3	513.3	274.2	519070.2	741.0	7864.1	663.8	7963	10.2	111	10.2	9.6	692	782
10469	10469 (2019-10-27)60sec.agd	60	0	0		10/28/2019	Monday	1	5	5	5	83	275039	342	236	88	0	0	51.35%	35.44%	13.21%	0.00%	0.00%	88	13.21%	6.8	401427	574039	240319	602.7	861.9	360.8	4376	3873	1980	602.7	861.9	360.8	740552.2	1213.9	5456.9	1111.9	12515	18.8	111	18.8	9.2	706	666
10469	10469 (2019-10-27)60sec.agd	60	0	0		10/29/2019	Tuesday	2	5	5	5	78	291431	416	208	90	0	0	58.26%	29.13%	12.61%	0.00%	0.00%	90	12.61%	6.9	422890	560514	276225	592.3	785	386.9	5136	3947	2323	592.3	785	386.9	754527.8	1186.6	6410	1056.8	12362	17.3	120	17.3	11.6	462	714
10469	10469 (2019-10-27)60sec.agd	60	0	0		10/31/2019	Thursday	4	2	2	2	27	81468	580	195	48	0	0	70.47%	23.69%	5.83%	0.00%	0.00%	48	5.83%	3.2	228397	420607	178493	277.5	511.1	216.9	3915	4005	2247	277.5	511.1	216.9	510818.2	670.4	5581.2	620.7	8024	9.7	118	9.7	32.1	1504	823
10469	10469 (2019-10-27)60sec.agd	60	0	0		11/1/2019	Friday	5	3	3	3	46	146367	396	209	89	0	0	57.06%	30.12%	12.82%	0.00%	0.00%	89	12.82%	6.8	401672	551123	184118	578.8	794.1	265.3	4171	3927	2686	578.8	794.1	265.3	706382.6	1069.2	5555.7	1017.8	13214	19	114	19	42.9	1107	694
10445	10445 (2019-10-13)60sec.agd	60	0	0		10/14/2019	Monday	1	1	1	1	35	88656	480	280	41	0	0	59.93%	34.96%	5.12%	0.00%	0.00%	41	5.12%	2.9	216065	394679	278030	269.7	492.7	347.1	3470	4076	3121	269.7	492.7	347.1	528919.9	682.5	5534.3	660.3	5943	7.4	69	7.4	0	0	801
10445	10445 (2019-10-13)60sec.agd	60	0	0		10/15/2019	Tuesday	2	0	0	0	0	0	291	327	1	0	0	47.01%	52.83%	0.16%	0.00%	0.00%	1	0.16%	0.1	159859	361761	194821	258.3	584.4	314.7	2096	3580	2124	258.3	584.4	314.7	440886.8	731.7	4121.8	712.3	5664	9.2	103	9.2	2	171	619
10445	10445 (2019-10-13)60sec.agd	60	0	0		10/16/2019	Wednesday	3	1	1	1	11	25443	384	329	31	0	0	51.61%	44.22%	4.17%	0.00%	0.00%	31	4.17%	2.2	236875	454990	187476	318.4	611.5	252	3066	4416	2403	318.4	611.5	252	546143.7	753.0	5148.7	734.1	7940	10.7	114	10.7	5.4	606	744
10445	10445 (2019-10-13)60sec.agd	60	0	0		10/17/2019	Thursday	4	1	1	1	29	65883	428	334	31	0	0	53.97%	42.12%	3.91%	0.00%	0.00%	31	3.91%	2.2	222208	517135	193280	280.2	652.1	243.7	5076	6233	5517	280.2	652.1	243.7	595115.3	781.6	9749.5	750.5	8226	10.4	117	10.4	0	0	793
10445	10445 (2019-10-13)60sec.agd	60	0	0		10/18/2019	Friday	5	0	0	0	0	0	583	375	1	0	0	60.79%	39.10%	0.10%	0.00%	0.00%	1	0.10%	0.1	155025	356146	189580	161.7	371.4	197.7	2491	2685	2693	161.7	371.4	197.7	432219	467.0	4546	450.7	5176	5.4	63	5.4	0	0	959
10446	10446 (2019-10-20)60sec.agd	60	0	0		10/21/2019	Monday	1	1	1	1	37	131046	408	263	42	0	0	57.22%	36.89%	5.89%	0.00%	0.00%	42	5.89%	2.8	281881	309826	264434	395.3	434.5	370.9	4395	2496	2127	395.3	434.5	370.9	495352.8	768.7	5058.6	694.7	10288	14.4	116	14.4	2.5	327	713
10446	10446 (2019-10-20)60sec.agd	60	0	0		10/22/2019	Tuesday	2	2	2	2	25	85604	425	331	26	0	0	54.35%	42.33%	3.32%	0.00%	0.00%	26	3.32%	1.9	245255	338753	362008	313.6	433.2	462.9	4339	2431	2366	313.6	433.2	462.9	553130.5	752.0	4968.7	707.3	9832	12.6	127	12.6	1.5	205	782
10446	10446 (2019-10-20)60sec.agd	60	0	0		10/23/2019	Wednesday	3	0	0	0	0	0	339	273	6	0	0	54.85%	44.17%	0.97%	0.00%	0.00%	6	0.97%	0.5	142472	318082	221320	230.5	514.7	358.1	2791	2396	1992	230.5	514.7	358.1	412864.4	700.3	3858.8	668.1	6163	10	104	10	11.9	1644	618
10446	10446 (2019-10-20)60sec.agd	60	0	0		10/24/2019	Thursday	4	1	1	1	66	249186	542	279	96	0	0	59.11%	30.43%	10.47%	0.00%	0.00%	96	10.47%	5.6	480851	516148	258817	524.4	562.9	282.2	5257	2898	4773	524.4	562.9	282.2	751407.1	904.8	5718	819.4	16637	18.1	127	18.1	1	231	917
10446	10446 (2019-10-20)60sec.agd	60	0	0		10/26/2019	Saturday	6	2	2	2	76	271333	403	280	77	2	0	52.89%	36.75%	10.10%	0.26%	0.00%	79	10.37%	5.6	444608	335563	336699	583.5	440.4	441.9	7550	2906	3353	583.5	440.4	441.9	650880.2	951.6	7802.9	854.2	13729	18	170	18	24.8	1236	762
10291	10291 (2019-07-14)60sec.agd	60	0	0		7/15/2019	Monday	1	0	0	0	0	0	575	474	17	0	0	53.94%	44.47%	1.59%	0.00%	0.00%	17	1.59%	0.9	267991	623961	486487	251.4	585.3	456.4	4495	3603	4217	251.4	585.3	456.4	835353.9	829.3	7139.3	783.6	7922	7.4	100	7.4	4.2	311	1066
10291	10291 (2019-07-14)60sec.agd	60	0	0		7/16/2019	Tuesday	2	0	0	0	0	0	480	511	17	0	0	47.62%	50.69%	1.69%	0.00%	0.00%	17	1.69%	0.9	279369	584451	477275	277.2	579.8	473.5	3483	3499	4517	277.2	579.8	473.5	804625	874.6	5146.6	798.2	8353	8.3	127	8.3	4.8	1289	1008
10291	10291 (2019-07-14)60sec.agd	60	0	0		7/18/2019	Thursday	4	0	0	0	0	0	615	435	2	0	0	58.46%	41.35%	0.19%	0.00%	0.00%	2	0.19%	0.1	186995	579012	319023	177.8	550.4	303.3	2497	3491	1739	177.8	550.4	303.3	687020.9	687.0	4357.6	653.1	6606	6.3	95	6.3	2.9	892	1052
10291	10291 (2019-07-14)60sec.agd	60	0	0		7/19/2019	Friday	5	0	0	0	0	0	598	70	1	0	0	89.39%	10.46%	0.15%	0.00%	0.00%	1	0.15%	0.1	40795	71377	89288	61	106.7	133.5	2954	2413	2804	61	106.7	133.5	121372.4	210.3	4734	181.4	994	1.5	84	1.5	0	0	669
10291	10291 (2019-07-14)60sec.agd	60	0	0		7/20/2019	Saturday	6	0	0	0	0	0	755	403	9	0	0	64.70%	34.53%	0.77%	0.00%	0.00%	9	0.77%	0.4	229251	596653	283400	196.4	511.3	242.8	3813	3491	3607	196.4	511.3	242.8	699189.8	645.4	5615.9	599.1	7134	6.1	113	6.1	6.4	1184	1167
10294	10294 (2019-07-28)60sec.agd	60	0	0		7/29/2019	Monday	1	2	2	2	39	100746	509	345	50	0	0	56.31%	38.16%	5.53%	0.00%	0.00%	50	5.53%	3.1	309538	442335	774775	342.4	489.3	857.1	3450	3337	4286	342.4	489.3	857.1	944325.3	1101.7	5012.7	1044.6	9675	10.7	119	10.7	10.4	503	904
10294	10294 (2019-07-28)60sec.agd	60	0	0		7/30/2019	Tuesday	2	0	0	0	0	0	666	226	15	0	0	73.43%	24.92%	1.65%	0.00%	0.00%	15	1.65%	0.9	146346	240447	408642	161.4	265.1	450.5	3100	2825	2698	161.4	265.1	450.5	496205.8	579.0	4317.7	547.1	5008	5.5	123	5.5	0.1	44	907
10294	10294 (2019-07-28)60sec.agd	60	0	0		8/1/2019	Thursday	4	0	0	0	0	0	450	229	42	0	0	62.41%	31.76%	5.83%	0.00%	0.00%	42	5.83%	3.2	210053	264706	353906	291.3	367.1	490.9	3239	3409	2790	291.3	367.1	490.9	489327.1	740.6	4716.1	678.7	7788	10.8	123	10.8	1.2	187	721
10294	10294 (2019-07-28)60sec.agd	60	0	0		8/2/2019	Friday	5	0	0	0	0	0	438	336	28	0	0	54.61%	41.90%	3.49%	0.00%	0.00%	28	3.49%	1.8	260042	279079	666071	324.2	348	830.5	3452	2970	3847	324.2	348	830.5	767566	994.0	5012.4	957.1	7065	8.8	126	8.8	1.4	164	802
10294	10294 (2019-07-28)60sec.agd	60	0	0		8/4/2019	Sunday	7	0	0	0	0	0	398	274	23	0	0	57.27%	39.42%	3.31%	0.00%	0.00%	23	3.31%	1.5	225181	337871	333955	324	486.1	480.5	3005	2803	3028	324	486.1	480.5	525727.3	831.3	4301.6	756.4	4731	6.8	117	6.8	4.2	826	695
10459	10459 (2019-10-20)60sec.agd	60	0	0		10/21/2019	Monday	1	0	0	0	0	0	442	346	0	0	0	56.09%	43.91%	0.00%	0.00%	0.00%	0	0.00%	0	151885	378860	445321	192.7	480.8	565.1	1590	2413	2788	192.7	480.8	565.1	604081.7	803.3	3571.6	766.6	6699	8.5	63	8.5	26.3	2187	788
10459	10459 (2019-10-20)60sec.agd	60	0	0		10/22/2019	Tuesday	2	0	0	0	0	0	549	314	28	0	0	61.62%	35.24%	3.14%	0.00%	0.00%	28	3.14%	1.8	229746	387873	365079	257.9	435.3	409.7	4296	3042	3020	257.9	435.3	409.7	580096	709.8	5221	651.1	8894	10	122	10	22.2	999	891
10459	10459 (2019-10-20)60sec.agd	60	0	0		10/23/2019	Wednesday	3	0	0	0	0	0	388	504	0	0	0	43.50%	56.50%	0.00%	0.00%	0.00%	0	0.00%	0	190387	429742	638180	213.4	481.8	715.4	1731	2154	4361	213.4	481.8	715.4	792590.1	914.8	4725.3	888.6	8373	9.4	61	9.4	2.6	135	892
10459	10459 (2019-10-20)60sec.agd	60	0	0		10/24/2019	Thursday	4	0	0	0	0	0	354	405	6	0	0	46.27%	52.94%	0.78%	0.00%	0.00%	6	0.78%	0.4	153177	404676	496055	200.2	529	648.4	2542	2910	2924	200.2	529	648.4	658252.6	893.5	4129.7	860.5	7215	9.4	110	9.4	6.8	607	765
10459	10459 (2019-10-20)60sec.agd	60	0	0		10/25/2019	Friday	5	0	0	0	0	0	313	294	2	0	0	51.40%	48.28%	0.33%	0.00%	0.00%	2	0.33%	0.2	122505	306636	410689	201.2	503.5	674.4	3785	2822	2698	201.2	503.5	674.4	526971.1	899.1	4743.5	865.3	5337	8.8	117	8.8	0	0	609
10460	10460 (2019-10-20)60sec.agd	60	0	0		10/20/2019	Sunday	7	0	0	0	0	0	476	193	4	0	0	70.73%	28.68%	0.59%	0.00%	0.00%	4	0.59%	0.3	96353	212108	257219	143.2	315.2	382.2	3550	3716	5201	143.2	315.2	382.2	347037.9	544.8	7311.7	515.7	3483	5.2	113	5.2	3	370	673
10460	10460 (2019-10-20)60sec.agd	60	0	0		10/21/2019	Monday	1	0	0	0	0	0	677	251	4	0	0	72.64%	26.93%	0.43%	0.00%	0.00%	4	0.43%	0.2	119484	236228	354929	128.2	253.5	380.8	2192	2440	2899	128.2	253.5	380.8	442780.6	495.5	4262.2	475.1	3823	4.1	107	4.1	4.8	337	932
10460	10460 (2019-10-20)60sec.agd	60	0	0		10/22/2019	Tuesday	2	0	0	0	0	0	495	216	7	0	0	68.94%	30.08%	0.97%	0.00%	0.00%	7	0.97%	0.5	129692	191174	293727	180.6	266.3	409.1	2905	2610	3185	180.6	266.3	409.1	373688.5	545.1	4558.1	520.5	3765	5.2	104	5.2	13.8	1755	718
10460	10460 (2019-10-20)60sec.agd	60	0	0		10/23/2019	Wednesday	3	0	0	0	0	0	652	205	0	0	0	76.08%	23.92%	0.00%	0.00%	0.00%	0	0.00%	0	98940	190401	247397	115.4	222.2	288.7	1851	2011	3003	115.4	222.2	288.7	327485.8	399.1	3895.8	382.1	3438	4	83	4	9.3	888	857
10460	10460 (2019-10-20)60sec.agd	60	0	0		10/24/2019	Thursday	4	0	0	0	0	0	743	223	9	0	0	76.21%	22.87%	0.92%	0.00%	0.00%	9	0.92%	0.5	128542	230420	287984	131.8	236.3	295.4	2936	2366	2950	131.8	236.3	295.4	390578	418.2	3902.8	400.6	5052	5.2	126	5.2	9.8	1263	975
11004	11004 (2019-06-02)60sec.agd	60	0	0		6/3/2019	Monday	1	0	0	0	0	0	666	176	15	0	0	77.71%	20.54%	1.75%	0.00%	0.00%	15	1.75%	1	170833	285556	322173	199.3	333.2	375.9	2708	4940	5413	199.3	333.2	375.9	463164.7	561.5	7493.6	540.4	5572	6.5	108	6.5	0	33	857
11004	11004 (2019-06-02)60sec.agd	60	0	0		6/4/2019	Tuesday	2	0	0	0	0	0	717	260	15	0	0	72.28%	26.21%	1.51%	0.00%	0.00%	15	1.51%	0.9	240960	394960	465661	242.9	398.1	469.4	3922	3608	4647	242.9	398.1	469.4	656426.1	685.8	6078.2	661.7	7106	7.2	112	7.2	1.3	346	992
11004	11004 (2019-06-02)60sec.agd	60	0	0		6/5/2019	Wednesday	3	0	0	0	0	0	645	186	5	0	0	77.15%	22.25%	0.60%	0.00%	0.00%	5	0.60%	0.3	150273	202337	316979	179.8	242	379.2	2925	3823	4204	179.8	242	379.2	404966.6	509.4	5759.3	484.4	4443	5.3	83	5.3	0	0	836
11004	11004 (2019-06-02)60sec.agd	60	0	0		6/6/2019	Thursday	4	0	0	0	0	0	636	218	8	0	0	73.78%	25.29%	0.93%	0.00%	0.00%	8	0.93%	0.5	181031	264268	359345	210	306.6	416.9	3228	3538	3893	210	306.6	416.9	481392.4	573.8	6171.9	558.5	5422	6.3	101	6.3	0.1	50	862
11004	11004 (2019-06-02)60sec.agd	60	0	0		6/7/2019	Friday	5	0	0	0	0	0	664	270	5	0	0	70.71%	28.75%	0.53%	0.00%	0.00%	5	0.53%	0.3	196834	303589	373581	209.6	323.3	397.8	2386	3175	4021	209.6	323.3	397.8	520069.9	569.2	5277	553.9	5787	6.2	64	6.2	0.1	54	939
10482	10482 (2019-11-03)60sec.agd	60	0	0		11/4/2019	Monday	1	0	0	0	0	0	567	270	12	0	0	66.78%	31.80%	1.41%	0.00%	0.00%	12	1.41%	0.8	164622	187074	252388	193.9	220.3	297.3	2406	2003	2724	193.9	220.3	297.3	354678.4	438.7	3514.1	417.8	5654	6.7	120	6.7	10.3	1775	849
10482	10482 (2019-11-03)60sec.agd	60	0	0		11/5/2019	Tuesday	2	0	0	0	0	0	496	295	21	0	0	61.08%	36.33%	2.59%	0.00%	0.00%	21	2.59%	1.4	206720	187074	341080	254.6	230.4	420	3808	2304	2549	254.6	230.4	420	440528.6	570.9	4879.2	542.5	4607	5.7	104	5.7	7.1	854	812
10482	10482 (2019-11-03)60sec.agd	60	0	0		11/6/2019	Wednesday	3	1	1	1	12	28320	564	376	27	0	0	58.32%	38.88%	2.79%	0.00%	0.00%	27	2.79%	1.6	278295	245517	339497	287.8	253.9	351.1	3666	2388	3581	287.8	253.9	351.1	502976.1	550.7	4428.4	520.1	5877	6.1	116	6.1	20.5	1022	967
10482	10482 (2019-11-03)60sec.agd	60	0	0		11/7/2019	Thursday	4	2	2	2	25	55990	529	232	33	0	0	66.62%	29.22%	4.16%	0.00%	0.00%	33	4.16%	2.1	227224	280363	300329	286.2	353.1	378.2	4344	4465	4600	286.2	353.1	378.2	469501.5	619.6	7743.8	591.3	6663	8.4	115	8.4	25.2	1138	794
10482	10482 (2019-11-03)60sec.agd	60	0	0		11/8/2019	Friday	5	0	0	0	0	0	537	287	17	0	0	63.85%	34.13%	2.02%	0.00%	0.00%	17	2.02%	1.1	207997	239971	310652	247.3	285.3	369.4	2860	2272	5532	247.3	285.3	369.4	444244.9	556.8	6616.5	528.2	6249	7.4	120	7.4	15.8	1828	841
10280	10280 (2019-08-25)60sec.agd	60	0	0		8/26/2019	Monday	1	1	1	1	10	48444	606	342	26	0	0	62.22%	35.11%	2.67%	0.00%	0.00%	26	2.67%	1.4	284692	436223	423202	292.3	447.9	434.5	5696	3777	4585	292.3	447.9	434.5	671148.2	738.0	6361.5	689.1	9851	10.1	137	10.1	0	20	974
10280	10280 (2019-08-25)60sec.agd	60	0	0		8/27/2019	Tuesday	2	3	3	3	53	178503	551	333	67	0	0	57.94%	35.02%	7.05%	0.00%	0.00%	67	7.05%	3.9	411858	470018	494637	433.1	494.2	520.1	5327	2242	3136	433.1	494.2	520.1	797000.4	912.2	6169.6	838.1	13941	14.7	134	14.7	0	0	951
10280	10280 (2019-08-25)60sec.agd	60	0	0		8/28/2019	Wednesday	3	0	0	0	0	0	505	398	28	1	0	54.18%	42.70%	3.00%	0.11%	0.00%	29	3.11%	1.8	295277	480847	491175	316.8	515.9	527	5771	2362	2393	316.8	515.9	527	748101.1	863.4	6193.8	802.7	10523	11.3	139	11.3	0	0	932
10280	10280 (2019-08-25)60sec.agd	60	0	0		8/29/2019	Thursday	4	0	0	0	0	0	398	457	22	0	0	45.38%	52.11%	2.51%	0.00%	0.00%	22	2.51%	1.5	334981	540960	566032	382	616.8	645.4	4776	3274	3109	382	616.8	645.4	851611.5	1019.0	5242.3	971.1	11493	13.1	138	13.1	7.1	601	877
10280	10280 (2019-08-25)60sec.agd	60	0	0		8/30/2019	Friday	5	2	2	2	22	82220	601	389	54	0	0	57.57%	37.26%	5.17%	0.00%	0.00%	54	5.17%	3	419937	575304	499217	402.2	551.1	478.2	5697	3416	3703	402.2	551.1	478.2	869792.7	904.4	6286.9	833.1	13452	12.9	151	12.9	0	0	1044
10508	10508 (2019-09-08)60sec.agd	60	0	0		9/8/2019	Sunday	7	0	0	0	0	0	415	211	14	0	0	64.84%	32.97%	2.19%	0.00%	0.00%	14	2.19%	1.2	164041	223133	121051	256.3	348.6	189.1	2848	2743	2770	256.3	348.6	189.1	302243.5	504.5	3954.2	472.3	6333	9.9	132	9.9	6.6	542	640
10508	10508 (2019-09-08)60sec.agd	60	0	0		9/9/2019	Monday	1	1	1	1	10	20415	412	351	22	0	0	52.48%	44.71%	2.80%	0.00%	0.00%	22	2.80%	1.6	270813	356114	163992	345	453.6	208.9	2749	3328	4098	345	453.6	208.9	476497.9	649.2	5952	607	13539	17.2	129	17.2	0	39	785
10508	10508 (2019-09-08)60sec.agd	60	0	0		9/10/2019	Tuesday	2	2	2	2	20	40403	581	322	44	0	0	61.35%	34.00%	4.65%	0.00%	0.00%	44	4.65%	2.6	305304	387610	234409	322.4	409.3	247.5	2338	2733	1977	322.4	409.3	247.5	546259.7	621.3	3685.9	576.8	15905	16.8	124	16.8	1.6	366	947
10508	10508 (2019-09-08)60sec.agd	60	0	0		9/11/2019	Wednesday	3	0	0	0	0	0	432	290	23	0	0	57.99%	38.93%	3.09%	0.00%	0.00%	23	3.09%	1.6	236096	315025	230761	316.9	422.9	309.7	2367	2746	2380	316.9	422.9	309.7	456325.2	657.3	3684.4	612.5	12502	16.8	139	16.8	2.1	309	745
10508	10508 (2019-09-08)60sec.agd	60	0	0		9/12/2019	Thursday	4	3	3	3	53	120281	452	343	71	0	0	52.19%	39.61%	8.20%	0.00%	0.00%	71	8.20%	4.4	371158	426197	389160	428.6	492.1	449.4	2933	2401	2167	428.6	492.1	449.4	686183.4	868.6	3573.8	792.4	19794	22.9	132	22.9	3.4	438	866
10494	10494 (2019-09-08)60sec.agd	60	0	0		9/8/2019	Sunday	7	0	0	0	0	0	503	194	8	0	0	71.35%	27.52%	1.13%	0.00%	0.00%	8	1.13%	0.6	107926	181806	123460	153.1	257.9	175.1	3032	2406	2305	153.1	257.9	175.1	244834.3	367.9	4196	347.3	4567	6.5	115	6.5	6.9	1602	705
10494	10494 (2019-09-08)60sec.agd	60	0	0		9/9/2019	Monday	1	0	0	0	0	0	409	217	4	0	0	64.92%	34.44%	0.63%	0.00%	0.00%	4	0.63%	0.3	109528	260398	233703	173.9	413.3	371	2596	3234	2851	173.9	413.3	371	366634.1	608.2	4935.5	582	4395	7	104	7	2.4	252	630
10494	10494 (2019-09-08)60sec.agd	60	0	0		9/10/2019	Tuesday	2	0	0	0	0	0	484	240	9	0	0	66.03%	32.74%	1.23%	0.00%	0.00%	9	1.23%	0.7	131515	324924	261756	179.4	443.3	357.1	2749	2686	3367	179.4	443.3	357.1	437479.1	638.2	4331.5	596.8	5195	7.1	117	7.1	8.2	667	733
10494	10494 (2019-09-08)60sec.agd	60	0	0		9/11/2019	Wednesday	3	1	1	1	20	51547	472	338	49	0	0	54.95%	39.35%	5.70%	0.00%	0.00%	49	5.70%	3.3	327447	367957	368501	381.2	428.4	429	3632	2224	3117	381.2	428.4	429	615147.9	774.3	3913.2	716.1	13215	15.4	125	15.4	28.5	1781	859
10494	10494 (2019-09-08)60sec.agd	60	0	0		9/13/2019	Friday	5	1	1	1	12	30170	517	363	33	0	0	56.63%	39.76%	3.61%	0.00%	0.00%	33	3.61%	2.1	274693	345280	299049	300.9	378.2	327.5	3290	3216	2174	300.9	378.2	327.5	533014.8	613.6	4333.9	583.8	10591	11.6	116	11.6	11.6	1407	913
10995	10995 (2019-11-03)60sec.agd	60	0	0		11/4/2019	Monday	1	1	1	1	18	141470	701	226	15	4	8	73.48%	23.69%	1.57%	0.42%	0.84%	27	2.83%	1.6	279625	257370	257094	293.1	269.8	269.5	10594	2333	2237	293.1	269.8	269.5	458832	563.2	10688.1	481	7740	8.1	170	8.1	3.9	601	954
10995	10995 (2019-11-03)60sec.agd	60	0	0		11/5/2019	Tuesday	2	0	0	0	0	0	547	250	21	0	0	66.87%	30.56%	2.57%	0.00%	0.00%	21	2.57%	1.4	206894	384291	349970	252.9	469.8	427.8	4479	2546	2835	252.9	469.8	427.8	559431.6	720.3	5329.8	683.9	7497	9.2	117	9.2	3.2	492	818
10995	10995 (2019-11-03)60sec.agd	60	0	0		11/6/2019	Wednesday	3	1	1	1	21	250268	637	182	9	0	20	75.12%	21.46%	1.06%	0.00%	2.36%	29	3.42%	1.9	365028	207339	231040	430.5	244.5	272.5	15714	2633	2878	430.5	244.5	272.5	479181	668.2	15794.9	565.1	6274	7.4	136	7.4	0	0	848
10995	10995 (2019-11-03)60sec.agd	60	0	0		11/7/2019	Thursday	4	1	1	1	21	261123	676	183	17	1	19	75.45%	20.42%	1.90%	0.11%	2.12%	37	4.13%	2.3	396475	255083	248619	442.5	284.7	277.5	17013	3104	2422	442.5	284.7	277.5	532983.3	708.0	17037.9	594.8	7035	7.9	148	7.9	3.7	833	896
10995	10995 (2019-11-03)60sec.agd	60	0	0		11/8/2019	Friday	5	0	0	0	0	0	587	227	11	0	0	71.15%	27.52%	1.33%	0.00%	0.00%	11	1.33%	0.7	169061	239081	242182	204.9	289.8	293.6	4347	2638	2904	204.9	289.8	293.6	379991.4	488.3	4692.5	460.6	5049	6.1	115	6.1	25.9	2866	825
10447	10447 (2019-10-13)60sec.agd	60	0	0		10/14/2019	Monday	1	0	0	0	0	0	521	301	4	0	0	63.08%	36.44%	0.48%	0.00%	0.00%	4	0.48%	0.3	167473	229923	291692	202.8	278.4	353.1	2480	1780	2446	202.8	278.4	353.1	407426.1	522.9	3739.8	493.3	4323	5.2	75	5.2	13.2	914	826
10447	10447 (2019-10-13)60sec.agd	60	0	0		10/16/2019	Wednesday	3	0	0	0	0	0	467	248	12	0	0	64.24%	34.11%	1.65%	0.00%	0.00%	12	1.65%	0.9	171440	224804	231363	235.8	309.2	318.2	3135	3293	2639	235.8	309.2	318.2	365318.1	533.5	5187.5	502.5	5129	7.1	108	7.1	11.9	678	727
10447	10447 (2019-10-13)60sec.agd	60	0	0		10/17/2019	Thursday	4	0	0	0	0	0	480	338	14	0	0	57.69%	40.63%	1.68%	0.00%	0.00%	14	1.68%	0.9	233376	297687	328138	280.5	357.8	394.4	2889	2627	2699	280.5	357.8	394.4	500755.9	636.6	4114.4	601.9	5645	6.8	102	6.8	25.7	984	832
10447	10447 (2019-10-13)60sec.agd	60	0	0		10/21/2019	Monday	1	0	0	0	0	0	498	276	17	0	0	62.96%	34.89%	2.15%	0.00%	0.00%	17	2.15%	1.2	203176	281512	313267	256.9	355.9	396	3212	2701	2795	256.9	355.9	396	467617.1	623.1	4643.2	591.2	6513	8.2	109	8.2	3.6	572	791
10447	10447 (2019-10-13)60sec.agd	60	0	0		10/23/2019	Wednesday	3	0	0	0	0	0	492	397	4	0	0	55.10%	44.46%	0.45%	0.00%	0.00%	4	0.45%	0.2	213914	341092	401538	239.5	382	449.7	2517	2117	3023	239.5	382	449.7	568626.2	667.9	3783.1	636.8	6948	7.8	63	7.8	52.3	2719	893
10499	10499 (2019-09-29)60sec.agd	60	0	0		9/29/2019	Sunday	7	0	0	0	0	0	400	193	7	0	0	66.67%	32.17%	1.17%	0.00%	0.00%	7	1.17%	0.7	140013	44190	64488	233.4	73.7	107.5	2772	1184	1752	233.4	73.7	107.5	160359.3	282.8	3304.8	267.3	1853	3.1	44	3.1	4.8	1433	600
10499	10499 (2019-09-29)60sec.agd	60	0	0		9/30/2019	Monday	1	1	1	1	10	22576	307	365	46	0	0	42.76%	50.84%	6.41%	0.00%	0.00%	46	6.41%	3.5	363251	106483	210932	505.9	148.3	293.8	3897	1586	2918	505.9	148.3	293.8	433338.5	625.0	4660.1	603.5	5292	7.4	55	7.4	0.6	383	718
10499	10499 (2019-09-29)60sec.agd	60	0	0		10/2/2019	Wednesday	3	0	0	0	0	0	351	237	19	0	0	57.83%	39.04%	3.13%	0.00%	0.00%	19	3.13%	1.7	211440	65365	139036	348.3	107.7	229.1	4197	2416	2629	348.3	107.7	229.1	261362.7	465.4	4603.2	430.6	2225	3.7	40	3.7	0	0	607
10499	10499 (2019-09-29)60sec.agd	60	0	0		10/3/2019	Thursday	4	0	0	0	0	0	394	310	12	0	0	55.03%	43.30%	1.68%	0.00%	0.00%	12	1.68%	1	242845	82823	141563	339.2	115.7	197.7	4601	2544	2370	339.2	115.7	197.7	293041.7	441.7	4645.9	409.3	2697	3.8	30	3.8	0.1	75	716
10499	10499 (2019-09-29)60sec.agd	60	0	0		10/5/2019	Saturday	6	0	0	0	0	0	457	226	2	0	0	66.72%	32.99%	0.29%	0.00%	0.00%	2	0.29%	0.2	97132	104420	188107	141.8	152.4	274.6	2914	2374	2197	141.8	152.4	274.6	236055.9	361.4	4029.5	344.6	2703	3.9	48	3.9	6	1370	685
10800	10800 (2019-09-22)60sec.agd	60	0	0		9/23/2019	Monday	1	2	2	2	32	89458	277	495	54	0	0	33.54%	59.93%	6.54%	0.00%	0.00%	54	6.54%	3.4	512025	353099	514919	619.9	427.5	623.4	4344	2566	3575	619.9	427.5	623.4	807459	1013.1	5653.7	977.6	11537	14	120	14	5.4	495	826
10800	10800 (2019-09-22)60sec.agd	60	0	0		9/25/2019	Wednesday	3	1	1	1	11	30032	222	350	32	0	0	36.75%	57.95%	5.30%	0.00%	0.00%	32	5.30%	2.9	331156	284696	587426	548.3	471.4	972.6	4667	2248	4832	548.3	471.4	972.6	731973.6	1259.7	5966.8	1211.9	9085	15	120	15	39.5	2720	604
10800	10800 (2019-09-22)60sec.agd	60	0	0		9/26/2019	Thursday	4	1	1	1	11	25120	167	435	40	0	0	26.01%	67.76%	6.23%	0.00%	0.00%	40	6.23%	3.3	391063	373568	617108	609.1	581.9	961.2	3931	2526	4753	609.1	581.9	961.2	820552	1352.0	6515	1278.1	10155	15.8	119	15.8	0.2	65	642
10800	10800 (2019-09-22)60sec.agd	60	0	0		9/27/2019	Friday	5	1	1	1	12	55732	172	613	13	0	0	21.55%	76.82%	1.63%	0.00%	0.00%	13	1.63%	0.9	396977	524646	774901	497.5	657.5	971.1	5226	3109	2833	497.5	657.5	971.1	1016521.4	1317.0	6141.7	1273.8	12227	15.3	128	15.3	0.3	93	798
10800	10800 (2019-09-22)60sec.agd	60	0	0		9/28/2019	Saturday	6	0	0	0	0	0	351	247	25	2	0	56.16%	39.52%	4.00%	0.32%	0.00%	27	4.32%	2.1	254324	127901	172234	406.9	204.6	275.6	6141	2116	2671	406.9	204.6	275.6	332722	566.0	6894.9	532.4	4149	6.6	102	6.6	0	0	625
10289	10289 (2019-08-04)60sec.agd	60	0	0		8/5/2019	Monday	1	1	1	1	21	98315	676	160	35	1	0	77.52%	18.35%	4.01%	0.11%	0.00%	36	4.13%	2.3	230573	221322	158327	264.4	253.8	181.6	5787	3189	2565	264.4	253.8	181.6	356671.8	455.7	6621.5	409	5969	6.8	109	6.8	14.3	1886	872
10289	10289 (2019-08-04)60sec.agd	60	0	0		8/6/2019	Tuesday	2	0	0	0	0	0	613	168	7	0	0	77.79%	21.32%	0.89%	0.00%	0.00%	7	0.89%	0.5	98186	122933	178629	124.6	156	226.7	2921	2072	3213	124.6	156	226.7	238036.4	323.8	4811.3	302.1	2684	3.4	84	3.4	4.4	522	788
10289	10289 (2019-08-04)60sec.agd	60	0	0		8/7/2019	Wednesday	3	1	1	1	32	137773	684	106	28	3	0	83.31%	12.91%	3.41%	0.37%	0.00%	31	3.78%	1.9	187394	185402	94929	228.3	225.8	115.6	9334	5752	2969	228.3	225.8	115.6	280182	382.6	9897.5	341.3	4265	5.2	152	5.2	1.8	181	821
10289	10289 (2019-08-04)60sec.agd	60	0	0		8/8/2019	Thursday	4	0	0	0	0	0	618	145	4	0	0	80.57%	18.90%	0.52%	0.00%	0.00%	4	0.52%	0.3	84876	129961	144955	110.7	169.4	189	5025	2913	5332	110.7	169.4	189	212381.1	299.4	7791.9	276.9	2245	2.9	59	2.9	45.7	1209	767
10289	10289 (2019-08-04)60sec.agd	60	0	0		8/10/2019	Saturday	6	0	0	0	0	0	643	110	4	0	0	84.94%	14.53%	0.53%	0.00%	0.00%	4	0.53%	0.3	62512	83327	84779	82.6	110.1	112	2706	2130	2478	82.6	110.1	112	134307.9	193.4	3381.6	177.4	1674	2.2	78	2.2	1.6	649	757
10894	10894 (2019-08-04)60sec.agd	60	0	0		8/5/2019	Monday	1	1	1	1	21	82363	538	288	35	6	3	61.84%	33.10%	4.02%	0.69%	0.34%	44	5.06%	2.9	345744	380478	312777	397.4	437.3	359.5	10322	4261	5296	397.4	437.3	359.5	601773.9	739.6	11495.7	691.7	10241	11.8	127	11.8	38.5	2095	870
10894	10894 (2019-08-04)60sec.agd	60	0	0		8/7/2019	Wednesday	3	4	4	4	71	222455	342	279	106	0	0	47.04%	38.38%	14.58%	0.00%	0.00%	106	14.58%	7.6	519898	616702	404897	715.1	848.3	556.9	5104	4633	3766	715.1	848.3	556.9	902528	1291.5	7806.3	1241.4	17249	23.7	118	23.7	6.6	965	727
10894	10894 (2019-08-04)60sec.agd	60	0	0		8/8/2019	Thursday	4	0	0	0	0	0	479	198	15	0	0	69.22%	28.61%	2.17%	0.00%	0.00%	15	2.17%	1.3	157505	217191	213226	227.6	313.9	308.1	4511	3221	2580	227.6	313.9	308.1	342702.6	516.7	5729.4	495.2	6008	8.7	120	8.7	2.6	327	692
10894	10894 (2019-08-04)60sec.agd	60	0	0		8/9/2019	Friday	5	0	0	0	0	0	511	232	10	0	0	67.86%	30.81%	1.33%	0.00%	0.00%	10	1.33%	0.7	157660	225395	181498	209.4	299.3	241	4786	3061	2685	209.4	299.3	241	329546.8	464.3	5726	437.6	4944	6.6	119	6.6	5.5	925	753
10894	10894 (2019-08-04)60sec.agd	60	0	0		8/10/2019	Saturday	6	0	0	0	0	0	450	373	2	0	0	54.55%	45.21%	0.24%	0.00%	0.00%	2	0.24%	0.1	178231	357688	308337	216	433.6	373.7	2567	4224	3197	216	433.6	373.7	504756.1	633.5	5886.6	611.8	6396	7.8	105	7.8	11.9	1238	825
10189	10189 (2019-05-05)60sec.agd	60	0	0		5/6/2019	Monday	1	0	0	0	0	0	369	407	51	0	0	44.62%	49.21%	6.17%	0.00%	0.00%	51	6.17%	3.4	392438	455501	885365	474.5	550.8	1070.6	4031	2504	3498	474.5	550.8	1070.6	1070214.9	1388.5	4830.6	1294.1	16152	19.5	137	19.5	0	0	827
10189	10189 (2019-05-05)60sec.agd	60	0	0		5/7/2019	Tuesday	2	1	1	1	10	23083	386	412	47	0	0	45.68%	48.76%	5.56%	0.00%	0.00%	47	5.56%	3.1	380989	362816	1015982	450.9	429.4	1202.3	3925	1963	3641	450.9	429.4	1202.3	1144118.7	1423.5	4540.7	1354	16599	19.6	128	19.6	0	0	845
10189	10189 (2019-05-05)60sec.agd	60	0	0		5/8/2019	Wednesday	3	0	0	0	0	0	369	414	56	0	0	43.98%	49.34%	6.67%	0.00%	0.00%	56	6.67%	3.7	470617	421515	825498	560.9	502.4	983.9	3816	2143	3245	560.9	502.4	983.9	1039520.2	1299.9	4630.1	1239	20147	24	125	24	0	0	839
10189	10189 (2019-05-05)60sec.agd	60	0	0		5/9/2019	Thursday	4	1	1	1	10	23477	362	413	47	0	0	44.04%	50.24%	5.72%	0.00%	0.00%	47	5.72%	3.1	360916	435934	985390	439.1	530.3	1198.8	3472	2097	3498	439.1	530.3	1198.8	1136350.4	1451.1	4273.6	1382.4	15639	19	115	19	0	0	822
10189	10189 (2019-05-05)60sec.agd	60	0	0		5/10/2019	Friday	5	0	0	0	0	0	289	337	43	0	0	43.20%	50.37%	6.43%	0.00%	0.00%	43	6.43%	3.6	327950	436665	811041	490.2	652.7	1212.3	3695	2200	3730	490.2	652.7	1212.3	977760.2	1532.9	4536.6	1461.5	13941	20.8	124	20.8	0	0	669
10888	10888 (2019-08-25)60sec.agd	60	0	0		8/26/2019	Monday	1	0	0	0	0	0	544	181	33	1	0	71.67%	23.85%	4.35%	0.13%	0.00%	34	4.48%	2.3	210586	208194	221421	277.5	274.3	291.7	5757	2919	2308	277.5	274.3	291.7	369754.6	518.2	6646.4	487.2	8103	10.7	152	10.7	247.7	5014	759
10888	10888 (2019-08-25)60sec.agd	60	0	0		8/27/2019	Tuesday	2	5	5	5	120	515558	623	153	132	12	0	67.72%	16.63%	14.35%	1.30%	0.00%	144	15.65%	8.5	690684	341702	356245	750.7	371.4	387.2	6310	2701	2757	750.7	371.4	387.2	848949.4	960.8	6905.4	922.8	17592	19.1	129	19.1	191.2	4228	920
10888	10888 (2019-08-25)60sec.agd	60	0	0		8/29/2019	Thursday	4	0	0	0	0	0	625	163	24	0	0	76.97%	20.07%	2.96%	0.00%	0.00%	24	2.96%	1.6	157494	153799	172687	194	189.4	212.7	4501	2127	1970	194	189.4	212.7	279784.4	366.6	5222.6	344.6	5457	6.7	116	6.7	203.7	6000	812
10888	10888 (2019-08-25)60sec.agd	60	0	0		8/30/2019	Friday	5	0	0	0	0	0	657	182	48	0	0	74.07%	20.52%	5.41%	0.00%	0.00%	48	5.41%	2.8	247838	199693	220410	279.4	225.1	248.5	5373	2517	2792	279.4	225.1	248.5	387145.4	466.2	5743.2	436.5	7992	9	124	9	49.2	3848	887
10888	10888 (2019-08-25)60sec.agd	60	0	0		8/31/2019	Saturday	6	2	2	2	36	170634	752	241	48	6	0	71.82%	23.02%	4.58%	0.57%	0.00%	54	5.16%	3	357958	237930	251123	341.9	227.2	239.9	6343	2997	2613	341.9	227.2	239.9	497802.5	511.1	6922.3	475.5	9865	9.4	144	9.4	49.2	2230	1047
10200	10200 (2019-03-24)60sec.agd	60	0	0		3/24/2019	Sunday	7	0	0	0	0	0	379	355	18	0	0	50.40%	47.21%	2.39%	0.00%	0.00%	18	2.39%	1.4	240902	369381	501501	320.3	491.2	666.9	3733	3162	3896	320.3	491.2	666.9	667816.9	950.7	5444.4	888.1	7321	9.7	120	9.7	3	200	752
10200	10200 (2019-03-24)60sec.agd	60	0	0		3/25/2019	Monday	1	1	1	1	12	37882	392	377	37	0	0	48.64%	46.77%	4.59%	0.00%	0.00%	37	4.59%	2.5	314828	390507	389394	390.6	484.5	483.1	4208	3231	2954	390.6	484.5	483.1	635011.9	859.6	4875.4	787.9	8990	11.2	128	11.2	31.9	2180	806
10200	10200 (2019-03-24)60sec.agd	60	0	0		3/26/2019	Tuesday	2	1	1	1	11	42491	397	299	53	0	0	53.00%	39.92%	7.08%	0.00%	0.00%	53	7.08%	3.8	336901	307824	306371	449.8	411	409	4777	4368	2904	449.8	411	409	549655.4	782.2	5914.4	733.9	10629	14.2	142	14.2	7.1	1531	749
10200	10200 (2019-03-24)60sec.agd	60	0	0		3/27/2019	Wednesday	3	2	2	2	24	63761	387	338	44	0	0	50.33%	43.95%	5.72%	0.00%	0.00%	44	5.72%	3.4	302851	630890	424605	393.8	820.4	552.2	4503	3488	2334	393.8	820.4	552.2	818553.8	1152.3	4682.2	1064.4	9238	12	129	12	1.5	313	769
10200	10200 (2019-03-24)60sec.agd	60	0	0		3/28/2019	Thursday	4	1	1	1	12	28752	508	416	31	0	0	53.19%	43.56%	3.25%	0.00%	0.00%	31	3.25%	1.8	314249	613432	588374	329.1	642.3	616.1	3771	3909	3543	329.1	642.3	616.1	906220.3	1000.9	5087.9	948.9	9353	9.8	115	9.8	11.2	1248	955
10946	10946 (2019-05-19)60sec.agd	60	0	0		5/19/2019	Sunday	7	3	3	3	101	382438	331	228	104	6	0	49.48%	34.08%	15.55%	0.90%	0.00%	110	16.44%	9.2	585748	590224	560524	875.6	882.2	837.9	6476	5026	5896	875.6	882.2	837.9	1002822.1	1542.3	8763.1	1499	13190	19.7	116	19.7	5.9	869	669
10946	10946 (2019-05-19)60sec.agd	60	0	0		5/20/2019	Monday	1	2	2	2	30	109170	583	346	68	1	0	58.42%	34.67%	6.81%	0.10%	0.00%	69	6.91%	4.1	454087	552874	591917	455	554	593.1	5727	4618	3964	455	554	593.1	928563.6	964.9	7810.7	930.4	11878	11.9	117	11.9	126.6	3758	998
10946	10946 (2019-05-19)60sec.agd	60	0	0		5/21/2019	Tuesday	2	2	2	2	37	133350	547	255	83	0	0	61.81%	28.81%	9.38%	0.00%	0.00%	83	9.38%	5.2	434632	519372	461710	491.1	586.9	521.7	5563	5675	3726	491.1	586.9	521.7	819651.4	957.4	8770.6	926.2	11611	13.1	124	13.1	232	4852	885
10946	10946 (2019-05-19)60sec.agd	60	0	0		5/22/2019	Wednesday	3	1	1	1	15	58299	557	396	63	3	0	54.66%	38.86%	6.18%	0.29%	0.00%	66	6.48%	3.7	476697	565936	618205	467.8	555.4	606.7	7470	3864	5609	467.8	555.4	606.7	964210	984.0	9996.4	946.2	11723	11.5	119	11.5	0	0	1019
10946	10946 (2019-05-19)60sec.agd	60	0	0		5/23/2019	Thursday	4	3	3	3	83	342745	651	208	89	7	0	68.17%	21.78%	9.32%	0.73%	0.00%	96	10.05%	5.6	537011	507151	456803	562.3	531	478.3	6936	4620	4083	562.3	531	478.3	868476.8	938.1	8780.3	909.4	12676	13.3	122	13.3	1.3	547	955
10129	10129 (2019-04-07)60sec.agd	60	0	0		4/8/2019	Monday	1	1	1	1	11	33431	348	526	29	0	0	38.54%	58.25%	3.21%	0.00%	0.00%	29	3.21%	1.8	400068	651831	666320	443	721.9	737.9	4938	3138	3387	443	721.9	737.9	1014357.1	1179.2	5884.4	1123.3	14825	16.4	136	16.4	32.4	4807	903
10129	10129 (2019-04-07)60sec.agd	60	0	0		4/9/2019	Tuesday	2	0	0	0	0	0	417	408	13	0	0	49.76%	48.69%	1.55%	0.00%	0.00%	13	1.55%	0.9	244780	468914	496376	292.1	559.6	592.3	3983	3411	3108	292.1	559.6	592.3	725387.3	898.4	4955.7	865.6	9394	11.2	119	11.2	8.3	804	838
10129	10129 (2019-04-07)60sec.agd	60	0	0		4/10/2019	Wednesday	3	0	0	0	0	0	443	354	27	0	0	53.76%	42.96%	3.28%	0.00%	0.00%	27	3.28%	1.7	243798	442918	330459	295.9	537.5	401	3715	4963	4115	295.9	537.5	401	604000.8	771.0	7433.8	733	9510	11.5	119	11.5	33.5	1082	824
10129	10129 (2019-04-07)60sec.agd	60	0	0		4/11/2019	Thursday	4	1	1	1	13	33162	401	304	38	0	0	53.97%	40.92%	5.11%	0.00%	0.00%	38	5.11%	2.7	287481	439559	314330	386.9	591.6	423.1	5399	6154	6054	386.9	591.6	423.1	612095.4	861.1	8541.3	823.8	9854	13.3	126	13.3	6.1	466	743
10129	10129 (2019-04-07)60sec.agd	60	0	0		4/13/2019	Saturday	6	0	0	0	0	0	363	421	4	0	0	46.07%	53.43%	0.51%	0.00%	0.00%	4	0.51%	0.3	220803	482926	397585	280.2	612.9	504.5	2256	2783	2779	280.2	612.9	504.5	663359.1	871.5	4010.3	841.8	9008	11.4	89	11.4	5.8	486	788
10925	10925 (2019-06-02)60sec.agd	60	0	0		6/4/2019	Tuesday	2	2	2	2	28	108502	565	337	57	0	0	58.92%	35.14%	5.94%	0.00%	0.00%	57	5.94%	3.2	445055	435772	474513	464.1	454.4	494.8	5547	3334	2649	464.1	454.4	494.8	783028.6	860.5	6071	816.5	10673	11.1	117	11.1	34.4	1606	959
10925	10925 (2019-06-02)60sec.agd	60	0	0		6/5/2019	Wednesday	3	0	0	0	0	0	696	351	11	0	0	65.78%	33.18%	1.04%	0.00%	0.00%	11	1.04%	0.6	237099	253924	323449	224.1	240	305.7	3341	2047	3075	224.1	240	305.7	474671	468.9	4451.5	448.6	5683	5.4	110	5.4	24.7	3109	1058
10925	10925 (2019-06-02)60sec.agd	60	0	0		6/6/2019	Thursday	4	2	2	2	31	110826	830	185	45	0	0	78.30%	17.45%	4.25%	0.00%	0.00%	45	4.25%	2.4	253374	191247	223958	239	180.4	211.3	4653	2169	3296	239	180.4	211.3	388498.4	391.1	5275.7	366.5	6371	6	112	6	11.5	933	1060
10925	10925 (2019-06-02)60sec.agd	60	0	0		6/7/2019	Friday	5	1	1	1	19	79790	466	164	28	0	0	70.82%	24.92%	4.26%	0.00%	0.00%	28	4.26%	2.2	195147	142107	181696	296.6	216	276.1	5118	2221	3317	296.6	216	276.1	302142.7	484.1	5637.8	459.2	4883	7.4	120	7.4	4	572	658
10925	10925 (2019-06-02)60sec.agd	60	0	0		6/8/2019	Saturday	6	1	1	1	14	30078	381	360	35	0	0	49.10%	46.39%	4.51%	0.00%	0.00%	35	4.51%	2.7	317471	342950	413011	409.1	441.9	532.2	3302	2719	3474	409.1	441.9	532.2	623683.1	842.4	4339.4	803.7	8300	10.7	89	10.7	12.5	699	776
10140	10140 (2019-04-07)60sec.agd	60	0	0		4/8/2019	Monday	1	0	0	0	0	0	445	337	15	0	0	55.83%	42.28%	1.88%	0.00%	0.00%	15	1.88%	1	225725	277918	292856	283.2	348.7	367.4	4655	2836	3492	283.2	348.7	367.4	462552.5	625.7	5376	580.4	7313	9.2	115	9.2	0.4	89	797
10140	10140 (2019-04-07)60sec.agd	60	0	0		4/9/2019	Tuesday	2	0	0	0	0	0	512	290	11	0	0	62.98%	35.67%	1.35%	0.00%	0.00%	11	1.35%	0.7	206058	224806	311005	253.5	276.5	382.5	3256	1989	3155	253.5	276.5	382.5	435570.6	565.9	4454.7	535.8	4749	5.8	73	5.8	2	353	813
10140	10140 (2019-04-07)60sec.agd	60	0	0		4/10/2019	Wednesday	3	0	0	0	0	0	416	243	8	0	0	62.37%	36.43%	1.20%	0.00%	0.00%	8	1.20%	0.6	142511	195506	274458	213.7	293.1	411.5	4653	1976	3220	213.7	293.1	411.5	365867.7	572.3	5102.6	548.5	3925	5.9	76	5.9	0	0	667
10140	10140 (2019-04-07)60sec.agd	60	0	0		4/11/2019	Thursday	4	0	0	0	0	0	579	216	2	0	0	72.65%	27.10%	0.25%	0.00%	0.00%	2	0.25%	0.1	114935	167283	216313	144.2	209.9	271.4	2228	1868	2446	144.2	209.9	271.4	296622.6	386.3	3306.4	372.2	3356	4.2	80	4.2	0	0	797
10140	10140 (2019-04-07)60sec.agd	60	0	0		4/12/2019	Friday	5	0	0	0	0	0	461	260	15	0	0	62.64%	35.33%	2.04%	0.00%	0.00%	15	2.04%	1.2	203474	158405	240870	276.5	215.2	327.3	2757	1679	2954	276.5	215.2	327.3	352862.8	503.2	3637.8	479.4	3895	5.3	78	5.3	0	0	736
10900	10900 (2019-06-23)60sec.agd	60	0	0		6/23/2019	Sunday	7	0	0	0	0	0	515	119	8	0	0	80.22%	18.54%	1.25%	0.00%	0.00%	8	1.25%	0.7	63679	73859	82371	99.2	115	128.3	3579	2319	2933	99.2	115	128.3	127652.5	212.4	4478.1	198.8	1930	3	120	3	35.5	3587	642
10900	10900 (2019-06-23)60sec.agd	60	0	0		6/24/2019	Monday	1	0	0	0	0	0	428	412	51	0	0	48.04%	46.24%	5.72%	0.00%	0.00%	51	5.72%	3.2	440089	473673	540544	493.9	531.6	606.7	4562	2959	3384	493.9	531.6	606.7	842752.8	984.3	5442.5	945.9	16711	18.8	124	18.8	3.5	772	891
10900	10900 (2019-06-23)60sec.agd	60	0	0		6/26/2019	Wednesday	3	1	1	1	18	57189	449	381	62	0	0	50.34%	42.71%	6.95%	0.00%	0.00%	62	6.95%	3.9	420842	442433	408720	471.8	496	458.2	4563	2801	2309	471.8	496	458.2	734783.6	860.3	5524.9	823.7	15065	16.9	125	16.9	3.4	381	892
10900	10900 (2019-06-23)60sec.agd	60	0	0		6/28/2019	Friday	5	1	1	1	18	59409	448	294	47	0	0	56.78%	37.26%	5.96%	0.00%	0.00%	47	5.96%	3.1	328710	315274	322650	416.6	399.6	408.9	3995	2495	2228	416.6	399.6	408.9	558167.5	741.1	4985.1	707.4	12163	15.4	123	15.4	4.6	572	789
10900	10900 (2019-06-23)60sec.agd	60	0	0		6/29/2019	Saturday	6	0	0	0	0	0	538	298	5	0	0	63.97%	35.43%	0.59%	0.00%	0.00%	5	0.59%	0.3	173876	212462	257844	206.7	252.6	306.6	2895	2067	2110	206.7	252.6	306.6	376638.4	471.4	3851.6	447.8	6314	7.5	103	7.5	9.1	610	841
10470	10470 (2019-10-27)60sec.agd	60	0	0		10/28/2019	Monday	1	1	1	1	42	159823	665	189	44	4	0	73.73%	20.95%	4.88%	0.44%	0.00%	48	5.32%	3	273652	427076	189201	303.4	473.5	209.8	7238	3487	3780	303.4	473.5	209.8	541365.3	656.9	7816.7	600.2	10477	11.6	162	11.6	1.7	503	902
10470	10470 (2019-10-27)60sec.agd	60	0	0		10/29/2019	Tuesday	2	1	1	1	41	146709	576	205	51	0	0	69.23%	24.64%	6.13%	0.00%	0.00%	51	6.13%	3.6	271767	368437	377099	326.6	442.8	453.2	5581	3253	3040	326.6	442.8	453.2	593133	768.8	6777.2	712.9	8610	10.3	152	10.3	0	0	832
10470	10470 (2019-10-27)60sec.agd	60	0	0		10/30/2019	Wednesday	3	2	2	2	42	177591	630	154	49	7	0	75.00%	18.33%	5.83%	0.83%	0.00%	56	6.67%	3.7	307571	321361	208618	366.2	382.6	248.4	7343	6183	2543	366.2	382.6	248.4	491318.9	643.9	8666.1	584.9	9704	11.6	161	11.6	0.1	26	840
10470	10470 (2019-10-27)60sec.agd	60	0	0		10/31/2019	Thursday	4	0	0	0	0	0	655	137	1	0	0	82.60%	17.28%	0.13%	0.00%	0.00%	1	0.13%	0.1	63935	158868	104010	80.6	200.3	131.2	2638	2528	3656	80.6	200.3	131.2	200361.7	271.8	4932.5	252.7	2424	3.1	85	3.1	0	0	793
10470	10470 (2019-10-27)60sec.agd	60	0	0		11/1/2019	Friday	5	0	0	0	0	0	702	283	18	0	0	69.99%	28.22%	1.79%	0.00%	0.00%	18	1.79%	1.1	166462	235378	221139	166	234.7	220.5	3727	2931	2826	166	234.7	220.5	363338.5	404.9	4495.3	362.3	5219	5.2	121	5.2	2.7	979	1003
10789	10789 (2019-08-11)60sec.agd	60	0	0		8/12/2019	Monday	1	0	0	0	0	0	704	187	2	0	0	78.84%	20.94%	0.22%	0.00%	0.00%	2	0.22%	0.1	86696	162362	154129	97.1	181.8	172.6	3499	4218	3227	97.1	181.8	172.6	240069.5	286.0	6103.2	268.8	3116	3.5	71	3.5	0	0	893
10789	10789 (2019-08-11)60sec.agd	60	0	0		8/13/2019	Tuesday	2	0	0	0	0	0	583	222	2	0	0	72.24%	27.51%	0.25%	0.00%	0.00%	2	0.25%	0.1	103323	147788	176479	128	183.1	218.7	2318	2049	2784	128	183.1	218.7	252312.8	331.1	3489.3	312.7	3175	3.9	78	3.9	34.4	4737	807
10789	10789 (2019-08-11)60sec.agd	60	0	0		8/14/2019	Wednesday	3	0	0	0	0	0	650	185	2	0	0	77.66%	22.10%	0.24%	0.00%	0.00%	2	0.24%	0.1	89117	124822	155034	106.5	149.1	185.2	3377	2915	2978	106.5	149.1	185.2	218077.8	278.4	5363.8	260.5	2220	2.7	67	2.7	3	1289	837
10789	10789 (2019-08-11)60sec.agd	60	0	0		8/15/2019	Thursday	4	0	0	0	0	0	572	127	2	0	0	81.60%	18.12%	0.29%	0.00%	0.00%	2	0.29%	0.1	60839	113658	171368	86.8	162.1	244.5	2968	2269	3023	86.8	162.1	244.5	214444.7	317.7	4326.9	305.9	2267	3.2	109	3.2	0	0	701
10789	10789 (2019-08-11)60sec.agd	60	0	0		8/16/2019	Friday	5	0	0	0	0	0	759	214	0	0	0	78.01%	21.99%	0.00%	0.00%	0.00%	0	0.00%	0	90873	159843	198642	93.4	164.3	204.2	1825	2123	2500	93.4	164.3	204.2	270677.5	295.0	3532	278.2	2913	3	68	3	3.7	506	973
10290	10290 (2019-08-04)60sec.agd	60	0	0		7/29/2019	Monday	1	2	2	2	67	203520	459	309	72	0	0	54.64%	36.79%	8.57%	0.00%	0.00%	72	8.57%	4.8	367857	579531	439071	437.9	689.9	522.7	3960	4625	4061	437.9	689.9	522.7	814836.4	1042.8	5853.6	970	12534	14.9	133	14.9	0.5	205	840
10290	10290 (2019-08-04)60sec.agd	60	0	0		7/31/2019	Wednesday	3	1	1	1	69	234939	453	274	83	0	0	55.93%	33.83%	10.25%	0.00%	0.00%	83	10.25%	5.9	394349	522564	353477	486.9	645.1	436.4	4669	5268	5540	486.9	645.1	436.4	743996.1	971.2	8957.8	918.5	13091	16.2	162	16.2	5.2	1061	810
10290	10290 (2019-08-04)60sec.agd	60	0	0		8/1/2019	Thursday	4	1	1	1	56	199689	372	393	69	0	0	44.60%	47.12%	8.27%	0.00%	0.00%	69	8.27%	4.6	452268	537346	535727	542.3	644.3	642.4	4928	3853	3212	542.3	644.3	642.4	883340.5	1145.0	6537.8	1059.2	12347	14.8	141	14.8	1.1	263	834
10290	10290 (2019-08-04)60sec.agd	60	0	0		8/2/2019	Friday	5	2	2	2	63	193216	491	213	62	0	0	64.10%	27.81%	8.09%	0.00%	0.00%	62	8.09%	4.1	295203	463999	284111	385.4	605.7	370.9	4237	5153	3487	385.4	605.7	370.9	618998.3	855.6	6427.8	808.1	10053	13.1	133	13.1	0.8	248	766
10290	10290 (2019-08-04)60sec.agd	60	0	0		8/3/2019	Saturday	6	0	0	0	0	0	471	346	8	0	0	57.09%	41.94%	0.97%	0.00%	0.00%	8	0.97%	0.5	188953	315045	460539	229	381.9	558.2	3195	3022	2839	229	381.9	558.2	589111.8	747.2	4410.7	714.1	4859	5.9	97	5.9	0.1	35	825
10790	10790 (2019-08-11)60sec.agd	60	0	0		8/12/2019	Monday	1	0	0	0	0	0	357	453	5	0	0	43.80%	55.58%	0.61%	0.00%	0.00%	5	0.61%	0.3	250710	547150	586659	307.6	671.3	719.8	3057	3298	3955	307.6	671.3	719.8	840474.5	1060.8	5038.3	1031.3	7310	9	93	9	37.6	1047	815
10790	10790 (2019-08-11)60sec.agd	60	0	0		8/13/2019	Tuesday	2	0	0	0	0	0	493	444	0	0	0	52.61%	47.39%	0.00%	0.00%	0.00%	0	0.00%	0	218089	555679	506239	232.8	593	540.3	1884	2841	3012	232.8	593	540.3	782700.4	854.6	3808	835.3	6150	6.6	59	6.6	137.4	2033	937
10790	10790 (2019-08-11)60sec.agd	60	0	0		8/14/2019	Wednesday	3	0	0	0	0	0	581	285	4	0	0	66.78%	32.76%	0.46%	0.00%	0.00%	4	0.46%	0.3	174045	349277	279171	200.1	401.5	320.9	2219	3308	2404	200.1	401.5	320.9	479815.1	569.4	4439.9	551.5	4304	4.9	56	4.9	104.1	3840	870
10790	10790 (2019-08-11)60sec.agd	60	0	0		8/15/2019	Thursday	4	0	0	0	0	0	550	159	4	0	0	77.14%	22.30%	0.56%	0.00%	0.00%	4	0.56%	0.3	108512	209479	149563	152.2	293.8	209.8	2693	2693	2331	152.2	293.8	209.8	279330.3	414.2	4129.1	391.8	3965	5.6	111	5.6	9	627	713
10790	10790 (2019-08-11)60sec.agd	60	0	0		8/17/2019	Saturday	6	0	0	0	0	0	637	191	14	0	0	75.65%	22.68%	1.66%	0.00%	0.00%	14	1.66%	0.9	141734	250935	199593	168.3	298	237	4056	2731	1928	168.3	298	237	350562.8	440.7	4904.7	416.3	6089	7.2	129	7.2	12.2	2217	842
10977	10977 (2019-10-20)60sec.agd	60	0	0		10/21/2019	Monday	1	1	1	1	10	23188	536	341	69	0	0	56.66%	36.05%	7.29%	0.00%	0.00%	69	7.29%	4.1	482724	320649	495186	510.3	339	523.5	3797	3134	4440	510.3	339	523.5	762264.7	836.6	6499.1	805.8	10768	11.4	107	11.4	0	0	946
10977	10977 (2019-10-20)60sec.agd	60	0	0		10/22/2019	Tuesday	2	0	0	0	0	0	514	290	64	0	0	59.22%	33.41%	7.37%	0.00%	0.00%	64	7.37%	4	392772	246041	498400	452.5	283.5	574.2	5138	1976	5769	452.5	283.5	574.2	680594.3	815.4	7682.6	784.1	9665	11.1	101	11.1	0	0	868
10977	10977 (2019-10-20)60sec.agd	60	0	0		10/23/2019	Wednesday	3	0	0	0	0	0	568	277	33	0	0	64.69%	31.55%	3.76%	0.00%	0.00%	33	3.76%	2.1	301929	206054	333762	343.9	234.7	380.1	4126	1963	3460	343.9	234.7	380.1	494991.4	586.8	4333.2	563.8	9021	10.3	104	10.3	0	0	878
10977	10977 (2019-10-20)60sec.agd	60	0	0		10/24/2019	Thursday	4	1	1	1	10	26671	565	204	66	0	0	67.66%	24.43%	7.90%	0.00%	0.00%	66	7.90%	4.4	366431	210159	496905	438.8	251.7	595.1	4381	2539	6357	438.8	251.7	595.1	652191	799.3	7792	781.1	6129	7.3	79	7.3	0	0	835
10977	10977 (2019-10-20)60sec.agd	60	0	0		10/25/2019	Friday	5	0	0	0	0	0	678	175	17	0	0	77.93%	20.11%	1.95%	0.00%	0.00%	17	1.95%	1.1	164766	92729	179101	189.4	106.6	205.9	4513	3908	3921	189.4	106.6	205.9	260429.8	312.5	6316.5	299.3	2854	3.3	88	3.3	0.6	456	870
10910	10910 (2019-05-05)60sec.agd	60	0	0		5/6/2019	Monday	1	0	0	0	0	0	367	355	5	0	0	50.48%	48.83%	0.69%	0.00%	0.00%	5	0.69%	0.4	172867	349655	238491	237.8	481	328	2640	2830	3173	237.8	481	328	457186.6	657.5	4251.1	628.9	5297	7.3	103	7.3	2.7	206	727
10910	10910 (2019-05-05)60sec.agd	60	0	0		5/7/2019	Tuesday	2	0	0	0	0	0	385	268	6	0	0	58.42%	40.67%	0.91%	0.00%	0.00%	6	0.91%	0.5	148619	234781	232294	225.5	356.3	352.5	2784	3110	3786	225.5	356.3	352.5	362174.3	576.9	5635.3	549.6	3966	6	104	6	1.2	158	659
10910	10910 (2019-05-05)60sec.agd	60	0	0		5/8/2019	Wednesday	3	0	0	0	0	0	442	218	2	0	0	66.77%	32.93%	0.30%	0.00%	0.00%	2	0.30%	0.2	126305	214770	112516	190.8	324.4	170	2871	2955	4219	190.8	324.4	170	273384.3	435.8	5897	413	4358	6.6	85	6.6	0	0	662
10910	10910 (2019-05-05)60sec.agd	60	0	0		5/10/2019	Friday	5	0	0	0	0	0	460	224	0	0	0	67.25%	32.75%	0.00%	0.00%	0.00%	0	0.00%	0	123869	243279	161399	181.1	355.7	236	1856	2331	2432	181.1	355.7	236	317140.1	482.0	3527.8	463.7	4041	5.9	79	5.9	0	0	684
10910	10910 (2019-05-05)60sec.agd	60	0	0		5/11/2019	Saturday	6	0	0	0	0	0	447	220	0	0	0	67.02%	32.98%	0.00%	0.00%	0.00%	0	0.00%	0	102083	198546	165173	153	297.7	247.6	1843	2411	2524	153	297.7	247.6	277711.3	434.1	3788.3	416.4	3146	4.7	71	4.7	1.8	234	667
10295	10295 (2019-07-28)60sec.agd	60	0	0		7/29/2019	Monday	1	0	0	0	0	0	560	318	30	0	0	61.67%	35.02%	3.30%	0.00%	0.00%	30	3.30%	1.9	244552	388365	291688	269.3	427.7	321.2	3836	2688	3742	269.3	427.7	321.2	543796.8	640.5	5995.2	598.9	9152	10.1	131	10.1	6.5	574	908
10295	10295 (2019-07-28)60sec.agd	60	0	0		7/30/2019	Tuesday	2	0	0	0	0	0	543	408	3	0	0	56.92%	42.77%	0.31%	0.00%	0.00%	3	0.31%	0.2	218299	485590	300230	228.8	509	314.7	2128	3502	2337	228.8	509	314.7	611220.2	677.7	3780.8	640.7	5395	5.7	120	5.7	18.7	3256	954
10295	10295 (2019-07-28)60sec.agd	60	0	0		8/1/2019	Thursday	4	0	0	0	0	0	414	614	101	0	0	36.67%	54.38%	8.95%	0.00%	0.00%	101	8.95%	5.1	811786	1090717	1359954	719	966.1	1204.6	4630	4025	4395	719	966.1	1204.6	1923053.6	1746.2	6533.2	1703.3	14427	12.8	72	12.8	1.9	347	1129
10295	10295 (2019-07-28)60sec.agd	60	0	0		8/2/2019	Friday	5	1	1	1	12	28254	1020	276	19	0	0	77.57%	20.99%	1.44%	0.00%	0.00%	19	1.44%	0.8	199415	276809	292807	151.6	210.5	222.7	3436	2787	3605	151.6	210.5	222.7	449583.7	370.5	5707	341.9	5276	4	129	4	11	1834	1315
10295	10295 (2019-07-28)60sec.agd	60	0	0		8/3/2019	Saturday	6	0	0	0	0	0	586	147	0	0	0	79.95%	20.05%	0.00%	0.00%	0.00%	0	0.00%	0	71793	125246	160052	97.9	170.9	218.4	1762	2477	2872	97.9	170.9	218.4	215539.9	314.0	3825.8	294.1	1304	1.8	29	1.8	2.7	1253	733
10184	10184 (2019-06-02)60sec.agd	60	0	0		6/3/2019	Monday	1	0	0	0	0	0	470	494	9	0	0	48.30%	50.77%	0.92%	0.00%	0.00%	9	0.92%	0.5	270877	397928	431978	278.4	409	444	3309	3389	3960	278.4	409	444	646781.3	694.8	4911.3	664.7	10163	10.4	144	10.4	2.1	149	973
10184	10184 (2019-06-02)60sec.agd	60	0	0		6/4/2019	Tuesday	2	0	0	0	0	0	273	693	4	0	0	28.14%	71.44%	0.41%	0.00%	0.00%	4	0.41%	0.2	371448	443750	630727	382.9	457.5	650.2	2606	2627	5174	382.9	457.5	650.2	855981.4	939.1	5432.3	882.5	12858	13.3	108	13.3	1.2	360	970
10184	10184 (2019-06-02)60sec.agd	60	0	0		6/5/2019	Wednesday	3	0	0	0	0	0	561	401	14	0	0	57.48%	41.09%	1.43%	0.00%	0.00%	14	1.43%	0.8	228862	374226	352174	234.5	383.4	360.8	2359	2756	2072	234.5	383.4	360.8	562538.4	595.0	3760.3	576.4	10083	10.3	114	10.3	30.4	683	976
10184	10184 (2019-06-02)60sec.agd	60	0	0		6/6/2019	Thursday	4	0	0	0	0	0	242	550	7	0	0	30.29%	68.84%	0.88%	0.00%	0.00%	7	0.88%	0.5	257942	304998	330109	322.8	381.7	413.2	2477	2125	1957	322.8	381.7	413.2	518198.6	680.0	3444.5	648.6	7322	9.2	54	9.2	0	0	799
10184	10184 (2019-06-02)60sec.agd	60	0	0		6/7/2019	Friday	5	0	0	0	0	0	491	464	0	0	0	51.41%	48.59%	0.00%	0.00%	0.00%	0	0.00%	0	191773	308673	420416	200.8	323.2	440.2	1827	2259	2240	200.8	323.2	440.2	555702.7	597.0	3437.9	581.9	6246	6.5	70	6.5	19.7	3385	955
10132	10132 (2019-03-31)60sec.agd	60	0	0		3/31/2019	Sunday	7	0	0	0	0	0	527	184	10	0	0	73.09%	25.52%	1.39%	0.00%	0.00%	10	1.39%	0.8	129611	138425	231199	179.8	192	320.7	4057	3156	2996	179.8	192	320.7	299020.9	443.0	5178	414.7	3606	5	132	5	0.4	39	721
10132	10132 (2019-03-31)60sec.agd	60	0	0		4/1/2019	Monday	1	0	0	0	0	0	474	341	37	0	0	55.63%	40.02%	4.34%	0.00%	0.00%	37	4.34%	2.3	317618	311887	542992	372.8	366.1	637.3	3199	3066	4076	372.8	366.1	637.3	702136	854.1	4999.3	824.1	8584	10.1	114	10.1	164.4	1765	852
10132	10132 (2019-03-31)60sec.agd	60	0	0		4/2/2019	Tuesday	2	0	0	0	0	0	258	426	52	0	0	35.05%	57.88%	7.07%	0.00%	0.00%	52	7.07%	3.7	387882	331729	627763	527	450.7	852.9	3533	3125	4477	527	450.7	852.9	809063	1157.1	6159.5	1099.3	9275	12.6	113	12.6	225	2229	736
10132	10132 (2019-03-31)60sec.agd	60	0	0		4/3/2019	Wednesday	3	0	0	0	0	0	271	468	51	0	0	34.30%	59.24%	6.46%	0.00%	0.00%	51	6.46%	3.2	494560	360570	677911	626	456.4	858.1	4627	4415	4557	626	456.4	858.1	913325.6	1208.3	7270.9	1156.1	9099	11.5	110	11.5	119.4	1695	790
10132	10132 (2019-03-31)60sec.agd	60	0	0		4/4/2019	Thursday	4	2	2	2	21	45253	447	447	73	0	0	46.23%	46.23%	7.55%	0.00%	0.00%	73	7.55%	4.3	499600	403644	755811	516.6	417.4	781.6	4244	5022	6495	516.6	417.4	781.6	991856.3	1069.9	9242.1	1025.7	9847	10.2	113	10.2	131.9	2026	967
10132	10132 (2019-03-31)60sec.agd	60	0	0		4/5/2019	Friday	5	0	0	0	0	0	251	426	49	0	0	34.57%	58.68%	6.75%	0.00%	0.00%	49	6.75%	3.3	406369	358257	669958	559.7	493.5	922.8	3476	3875	4046	559.7	493.5	922.8	861584.3	1230.6	6128.7	1186.8	9852	13.6	114	13.6	205.8	1762	726
10143	10143 (2019-04-28)60sec.agd	60	0	0		4/29/2019	Monday	1	0	0	0	0	0	411	460	13	0	0	46.49%	52.04%	1.47%	0.00%	0.00%	13	1.47%	0.8	371460	573919	592355	420.2	649.2	670.1	4472	3117	2997	420.2	649.2	670.1	904571.7	1059.9	5491.4	1023.3	12035	13.6	123	13.6	7.7	484	884
10143	10143 (2019-04-28)60sec.agd	60	0	0		4/30/2019	Tuesday	2	2	2	2	41	131099	429	374	44	0	0	50.65%	44.16%	5.19%	0.00%	0.00%	44	5.19%	2.8	358733	409863	381457	423.5	483.9	450.4	4877	2845	2735	423.5	483.9	450.4	664971	835.9	5650	785.1	11797	13.9	132	13.9	8.6	495	847
10143	10143 (2019-04-28)60sec.agd	60	0	0		5/1/2019	Wednesday	3	2	2	2	48	197092	215	455	65	1	0	29.21%	61.82%	8.83%	0.14%	0.00%	66	8.97%	4.7	573106	695026	624475	778.7	944.3	848.5	5846	3646	3075	778.7	944.3	848.5	1096120.7	1585.4	6767	1489.3	17079	23.2	128	23.2	43.3	1336	736
10143	10143 (2019-04-28)60sec.agd	60	0	0		5/2/2019	Thursday	4	4	4	4	72	311361	437	248	70	12	0	56.98%	32.33%	9.13%	1.56%	0.00%	82	10.69%	5.5	508446	490322	401851	662.9	639.3	523.9	8388	6156	4759	662.9	639.3	523.9	812660.6	1133.5	10708.8	1059.5	13879	18.1	135	18.1	7.8	226	767
10143	10143 (2019-04-28)60sec.agd	60	0	0		5/3/2019	Friday	5	1	1	1	23	111489	228	552	22	9	0	28.11%	68.06%	2.71%	1.11%	0.00%	31	3.82%	2.1	504004	729463	685299	621.5	899.5	845	6787	3437	3502	621.5	899.5	845	1120611.9	1461.5	7638	1381.8	15190	18.7	127	18.7	14.6	909	811
10143	10143 (2019-04-28)60sec.agd	60	0	0		5/4/2019	Saturday	6	0	0	0	0	0	384	464	9	0	0	44.81%	54.14%	1.05%	0.00%	0.00%	9	1.05%	0.6	278369	479936	462330	324.8	560	539.5	3537	3630	3120	324.8	560	539.5	722202.8	885.9	4264	842.7	9180	10.7	116	10.7	3.6	718	857
10115	10115 (2019-03-24)60sec.agd	60	0	0		3/24/2019	Sunday	7	0	0	0	0	0	436	217	6	0	0	66.16%	32.93%	0.91%	0.00%	0.00%	6	0.91%	0.5	140573	211900	220682	213.3	321.5	334.9	3281	2311	2608	213.3	321.5	334.9	336694.1	532.9	3871.3	510.9	4815	7.3	97	7.3	23.1	1950	659
10115	10115 (2019-03-24)60sec.agd	60	0	0		3/26/2019	Tuesday	2	2	2	2	22	56074	549	207	28	0	0	70.03%	26.40%	3.57%	0.00%	0.00%	28	3.57%	1.9	199330	274887	257118	254.2	350.6	328	3018	2745	2702	254.2	350.6	328	425916.6	582.2	3952.5	543.3	6605	8.4	97	8.4	19.4	1429	784
10115	10115 (2019-03-24)60sec.agd	60	0	0		3/27/2019	Wednesday	3	1	1	1	23	64306	624	273	36	0	0	66.88%	29.26%	3.86%	0.00%	0.00%	36	3.86%	2.1	243135	259861	345594	260.6	278.5	370.4	3548	2456	2995	260.6	278.5	370.4	496062.1	576.2	4396.3	531.7	7745	8.3	100	8.3	100.6	4229	933
10115	10115 (2019-03-24)60sec.agd	60	0	0		3/28/2019	Thursday	4	2	2	2	42	114533	463	108	44	0	0	75.28%	17.56%	7.15%	0.00%	0.00%	44	7.15%	3.7	179946	154654	185838	292.6	251.5	302.2	3851	1710	2758	292.6	251.5	302.2	301387.1	531.5	4289.3	490.1	6091	9.9	103	9.9	19.3	901	615
10115	10115 (2019-03-24)60sec.agd	60	0	0		3/29/2019	Friday	5	2	2	2	44	131410	531	336	59	0	0	57.34%	36.29%	6.37%	0.00%	0.00%	59	6.37%	3.5	364744	430220	353667	393.9	464.6	381.9	3927	2530	2332	393.9	464.6	381.9	665738.5	784.8	4432.4	718.9	12645	13.7	104	13.7	25.9	1631	926
10115	10115 (2019-03-24)60sec.agd	60	0	0		3/30/2019	Saturday	6	0	0	0	0	0	507	274	20	0	0	63.30%	34.21%	2.50%	0.00%	0.00%	20	2.50%	1.3	189854	279218	301244	237	348.6	376.1	3028	1897	2654	237	348.6	376.1	452498.8	599.8	3990.9	564.9	7038	8.8	102	8.8	91.1	2651	801
10123	10123 (2019-05-05)60sec.agd	60	0	0		5/5/2019	Sunday	7	0	0	0	0	0	416	236	8	0	0	63.03%	35.76%	1.21%	0.00%	0.00%	8	1.21%	0.7	141355	130436	205895	214.2	197.6	312	3673	3896	4223	214.2	197.6	312	281757.9	451.6	6283.3	426.9	3430	5.2	100	5.2	2.5	373	660
10123	10123 (2019-05-05)60sec.agd	60	0	0		5/6/2019	Monday	1	0	0	0	0	0	673	301	6	0	0	68.67%	30.71%	0.61%	0.00%	0.00%	6	0.61%	0.3	137001	194478	219662	139.8	198.4	224.1	2814	2327	4467	139.8	198.4	224.1	323793.7	351.0	5231.6	330.4	3737	3.8	98	3.8	0.6	112	980
10123	10123 (2019-05-05)60sec.agd	60	0	0		5/7/2019	Tuesday	2	0	0	0	0	0	644	292	1	0	0	68.73%	31.16%	0.11%	0.00%	0.00%	1	0.11%	0.1	119889	176448	199939	127.9	188.3	213.4	2059	1901	2574	127.9	188.3	213.4	292374.5	330.4	2974.6	312	2986	3.2	77	3.2	0	0	937
10123	10123 (2019-05-05)60sec.agd	60	0	0		5/8/2019	Wednesday	3	0	0	0	0	0	438	194	1	0	0	69.19%	30.65%	0.16%	0.00%	0.00%	1	0.16%	0.1	78126	154749	147890	123.4	244.5	233.6	3125	4661	3786	123.4	244.5	233.6	227864.8	381.1	6769.4	360	1849	2.9	61	2.9	0	0	633
10123	10123 (2019-05-05)60sec.agd	60	0	0		5/9/2019	Thursday	4	0	0	0	0	0	542	211	8	0	0	71.22%	27.73%	1.05%	0.00%	0.00%	8	1.05%	0.6	121338	151452	180305	159.4	199	236.9	3596	2335	4228	159.4	199	236.9	264897.2	376.2	4806.4	348.1	3525	4.6	100	4.6	0	36	761
10123	10123 (2019-05-05)60sec.agd	60	0	0		5/11/2019	Saturday	6	0	0	0	0	0	543	248	1	0	0	68.56%	31.31%	0.13%	0.00%	0.00%	1	0.13%	0.1	98193	128798	148403	124	162.6	187.4	2120	2339	2151	124	162.6	187.4	219668.5	303.7	3355.2	277.4	2570	3.2	87	3.2	0.3	167	792
10152	10152 (2019-04-28)60sec.agd	60	0	0		4/29/2019	Monday	1	0	0	0	0	0	184	474	62	0	0	25.56%	65.83%	8.61%	0.00%	0.00%	62	8.61%	4.1	572458	507663	948017	795.1	705.1	1316.7	3583	2838	4863	795.1	705.1	1316.7	1218263.6	1754.1	6010.6	1692	15799	21.9	107	21.9	21.1	628	720
10152	10152 (2019-04-28)60sec.agd	60	0	0		4/30/2019	Tuesday	2	0	0	0	0	0	168	461	33	0	0	25.38%	69.64%	4.98%	0.00%	0.00%	33	4.98%	2.8	440898	547069	599093	666	826.4	905	3242	2691	3499	666	826.4	905	923356.9	1445.2	5001.5	1394.8	13912	21	103	21	5.6	1096	662
10152	10152 (2019-04-28)60sec.agd	60	0	0		5/1/2019	Wednesday	3	0	0	0	0	0	185	571	64	0	0	22.56%	69.63%	7.80%	0.00%	0.00%	64	7.80%	4.3	595692	609329	746412	726.5	743.1	910.3	3533	2304	3263	726.5	743.1	910.3	1132811.4	1434.4	4800	1381.5	17616	21.5	112	21.5	17.3	847	820
10152	10152 (2019-04-28)60sec.agd	60	0	0		5/2/2019	Thursday	4	0	0	0	0	0	138	465	34	0	0	21.66%	73.00%	5.34%	0.00%	0.00%	34	5.34%	2.8	441089	481646	755462	692.4	756.1	1186	2964	2569	4361	692.4	756.1	1186	998631.7	1622.8	5331.7	1567.7	11799	18.5	98	18.5	6.5	849	637
10152	10152 (2019-04-28)60sec.agd	60	0	0		5/3/2019	Friday	5	3	3	3	31	77154	117	402	130	0	0	18.03%	61.94%	20.03%	0.00%	0.00%	130	20.03%	11.8	736372	442002	1085847	1134.6	681.1	1673.1	4190	2544	5621	1134.6	681.1	1673.1	1384439.7	2201.7	6583.5	2133.2	11674	18	91	18	18.9	487	649
10152	10152 (2019-04-28)60sec.agd	60	0	0		5/5/2019	Sunday	7	0	0	0	0	0	193	345	70	0	0	31.74%	56.74%	11.51%	0.00%	0.00%	70	11.51%	5.4	474501	303402	629089	780.4	499	1034.7	4433	2570	4214	780.4	499	1034.7	844367.8	1479.7	5583.4	1388.8	5339	8.8	50	8.8	16.1	1973	608
10133	10133 (2019-04-07)60sec.agd	60	0	0		4/8/2019	Monday	1	2	2	2	42	105753	476	371	49	0	0	53.13%	41.41%	5.47%	0.00%	0.00%	49	5.47%	3.1	377881	389575	464363	421.7	434.8	518.3	3158	4194	3785	421.7	434.8	518.3	714279.9	841.0	5673.6	797.2	9056	10.1	120	10.1	3.9	526	896
10133	10133 (2019-04-07)60sec.agd	60	0	0		4/9/2019	Tuesday	2	4	4	4	76	251121	486	321	98	0	0	53.70%	35.47%	10.83%	0.00%	0.00%	98	10.83%	6.1	514968	452320	589172	569	499.8	651	5426	4308	5178	569	499.8	651	903830.2	1035.6	7923.8	998.7	12176	13.5	121	13.5	1.7	129	905
10133	10133 (2019-04-07)60sec.agd	60	0	0		4/10/2019	Wednesday	3	2	2	2	52	182829	459	338	59	0	0	53.62%	39.49%	6.89%	0.00%	0.00%	59	6.89%	3.9	381580	339187	546321	445.8	396.2	638.2	4851	4313	3925	445.8	396.2	638.2	747741.8	920.1	6939.6	873.5	8482	9.9	121	9.9	4.2	1506	856
10133	10133 (2019-04-07)60sec.agd	60	0	0		4/11/2019	Thursday	4	3	3	3	73	208149	381	415	83	0	0	43.34%	47.21%	9.44%	0.00%	0.00%	83	9.44%	5.2	518499	495770	555660	589.9	564	632.2	4179	4514	3691	589.9	564	632.2	907406.8	1072.2	6696	1032.3	9992	11.4	76	11.4	3.8	280	879
10133	10133 (2019-04-07)60sec.agd	60	0	0		4/12/2019	Friday	5	5	5	5	72	260805	464	367	102	4	0	49.52%	39.17%	10.89%	0.43%	0.00%	106	11.31%	6.2	626865	482898	662908	669	515.4	707.5	6015	4436	5751	669	515.4	707.5	1032277.7	1140.6	9232.1	1101.7	12846	13.7	119	13.7	48.1	1459	937
10133	10133 (2019-04-07)60sec.agd	60	0	0		4/13/2019	Saturday	6	1	1	1	10	27750	444	270	18	0	0	60.66%	36.89%	2.46%	0.00%	0.00%	18	2.46%	1.3	192820	187543	298127	263.4	256.2	407.3	3784	3748	3814	263.4	256.2	407.3	401536.6	574.4	6234.4	548.5	4291	5.9	116	5.9	1.6	674	732
10134	10134 (2019-03-31)60sec.agd	60	0	0		4/1/2019	Monday	1	1	1	1	16	45080	577	268	40	0	0	65.20%	30.28%	4.52%	0.00%	0.00%	40	4.52%	2.7	255867	351615	308806	289.1	397.3	348.9	4277	2805	2500	289.1	397.3	348.9	533350	630.1	5255	602.7	7704	8.7	128	8.7	3.2	350	885
10134	10134 (2019-03-31)60sec.agd	60	0	0		4/2/2019	Tuesday	2	0	0	0	0	0	544	256	3	0	0	67.75%	31.88%	0.37%	0.00%	0.00%	3	0.37%	0.2	129958	269429	211023	161.8	335.5	262.8	2060	2695	2886	161.8	335.5	262.8	366076.2	480.0	3885.5	455.9	3642	4.5	92	4.5	4.2	504	803
10134	10134 (2019-03-31)60sec.agd	60	0	0		4/3/2019	Wednesday	3	0	0	0	0	0	453	172	6	0	0	71.79%	27.26%	0.95%	0.00%	0.00%	6	0.95%	0.5	103658	206763	216917	164.3	327.7	343.8	3922	2761	2826	164.3	327.7	343.8	317094.5	526.7	4771.6	502.5	2820	4.5	123	4.5	1.8	469	631
10134	10134 (2019-03-31)60sec.agd	60	0	0		4/4/2019	Thursday	4	0	0	0	0	0	491	215	14	0	0	68.19%	29.86%	1.94%	0.00%	0.00%	14	1.94%	1.1	153602	184123	229811	213.3	255.7	319.2	4062	2512	3186	213.3	255.7	319.2	332126.4	491.8	5253.9	461.3	3556	4.9	116	4.9	7.8	1796	720
10134	10134 (2019-03-31)60sec.agd	60	0	0		4/5/2019	Friday	5	2	2	2	26	80409	468	308	47	0	0	56.87%	37.42%	5.71%	0.00%	0.00%	47	5.71%	2.8	317552	403522	463713	385.8	490.3	563.4	4607	3130	3829	385.8	490.3	563.4	691880.8	880.8	6456.5	840.7	8445	10.3	128	10.3	16.3	1296	823
10134	10134 (2019-03-31)60sec.agd	60	0	0		4/6/2019	Saturday	6	3	3	3	46	144512	512	419	70	1	0	51.10%	41.82%	6.99%	0.10%	0.00%	71	7.09%	3.9	431623	551534	660446	430.8	550.4	659.1	5818	3508	5136	430.8	550.4	659.1	962640.7	1013.6	8125.8	960.7	12696	12.7	124	12.7	67.5	4085	1002
10153	10153 (2019-04-28)60sec.agd	60	0	0		4/29/2019	Monday	1	0	0	0	0	0	557	454	8	1	0	54.61%	44.51%	0.78%	0.10%	0.00%	9	0.88%	0.4	241865	469985	553889	237.1	460.8	543	6299	6011	6823	237.1	460.8	543	765622.4	794.2	10273.6	750.6	8806	8.6	105	8.6	0	0	1020
10153	10153 (2019-04-28)60sec.agd	60	0	0		4/30/2019	Tuesday	2	0	0	0	0	0	559	432	9	0	0	55.90%	43.20%	0.90%	0.00%	0.00%	9	0.90%	0.5	275818	427315	504333	275.8	427.3	504.3	2897	3150	2598	275.8	427.3	504.3	716258	759.9	3872.8	716.3	8267	8.3	101	8.3	1.9	925	1000
10153	10153 (2019-04-28)60sec.agd	60	0	0		5/1/2019	Wednesday	3	0	0	0	0	0	488	402	3	0	0	54.65%	45.02%	0.34%	0.00%	0.00%	3	0.34%	0.2	216378	434201	353788	242.3	486.2	396.2	2525	2893	1840	242.3	486.2	396.2	600429.8	713.8	3705.2	672.4	8741	9.8	106	9.8	0.1	107	893
10153	10153 (2019-04-28)60sec.agd	60	0	0		5/2/2019	Thursday	4	0	0	0	0	0	782	379	7	0	0	66.95%	32.45%	0.60%	0.00%	0.00%	7	0.60%	0.3	188505	360002	539128	161.4	308.2	461.6	3790	5529	2286	161.4	308.2	461.6	675125.6	609.4	6119.5	578	6594	5.6	89	5.6	0.4	173	1168
10153	10153 (2019-04-28)60sec.agd	60	0	0		5/3/2019	Friday	5	0	0	0	0	0	757	360	5	0	0	67.47%	32.09%	0.45%	0.00%	0.00%	5	0.45%	0.3	174395	375278	507062	155.4	334.5	451.9	3227	2641	3435	155.4	334.5	451.9	654491.5	618.2	4313.7	583.3	6774	6	99	6	0	42	1122
10153	10153 (2019-04-28)60sec.agd	60	0	0		5/4/2019	Saturday	6	0	0	0	0	0	498	295	11	0	0	61.94%	36.69%	1.37%	0.00%	0.00%	11	1.37%	0.6	177870	376117	335835	221.2	467.8	417.7	4003	4673	2271	221.2	467.8	417.7	534683.9	716.9	6153.1	665	6809	8.5	104	8.5	6.3	819	804
10141	10141 (2019-04-28)60sec.agd	60	0	0		4/29/2019	Monday	1	0	0	0	0	0	451	257	21	0	0	61.87%	35.25%	2.88%	0.00%	0.00%	21	2.88%	1.5	201768	274516	354347	276.8	376.6	486.1	2489	1786	2623	276.8	376.6	486.1	491559.9	718.0	3804.1	674.3	9328	12.8	108	12.8	0.1	43	729
10141	10141 (2019-04-28)60sec.agd	60	0	0		4/30/2019	Tuesday	2	2	2	2	25	64385	380	255	68	0	0	54.05%	36.27%	9.67%	0.00%	0.00%	68	9.67%	5.7	323355	316503	500862	460	450.2	712.5	3567	5843	3427	460	450.2	712.5	674978	1053.5	6831.9	960.1	13022	18.5	115	18.5	45.1	1834	703
10141	10141 (2019-04-28)60sec.agd	60	0	0		5/1/2019	Wednesday	3	2	2	2	22	52293	353	254	59	0	0	53.00%	38.14%	8.86%	0.00%	0.00%	59	8.86%	4.9	292872	333089	348124	439.7	500.1	522.7	3456	5898	3002	439.7	500.1	522.7	563837.4	942.8	6809.8	846.6	11855	17.8	117	17.8	175.4	4622	666
10141	10141 (2019-04-28)60sec.agd	60	0	0		5/2/2019	Thursday	4	3	3	3	66	165824	314	244	104	1	0	47.36%	36.80%	15.69%	0.15%	0.00%	105	15.84%	8.8	434265	351451	559311	655	530.1	843.6	6202	4516	3099	655	530.1	843.6	790526.8	1306.3	7845.1	1192.3	16312	24.6	117	24.6	91.5	4663	663
10141	10141 (2019-04-28)60sec.agd	60	0	0		5/3/2019	Friday	5	2	2	2	29	73677	281	374	62	0	0	39.19%	52.16%	8.65%	0.00%	0.00%	62	8.65%	4.8	398289	509850	468360	555.5	711.1	653.2	3583	5062	3213	555.5	711.1	653.2	798712.9	1237.4	5508.7	1114	15144	21.1	116	21.1	95.2	2298	717
10141	10141 (2019-04-28)60sec.agd	60	0	0		5/4/2019	Saturday	6	3	3	3	48	115209	304	292	75	1	0	45.24%	43.45%	11.16%	0.15%	0.00%	76	11.31%	6.3	362330	449029	329742	539.2	668.2	490.7	6057	6814	4234	539.2	668.2	490.7	664559.9	1077.9	10052.1	988.9	15128	22.5	113	22.5	222.8	4223	672
10637	10637 (2019-05-26)60sec.agd	60	0	0		5/27/2019	Monday	1	0	0	0	0	0	209	642	16	0	0	24.11%	74.05%	1.85%	0.00%	0.00%	16	1.85%	1	417444	728020	937882	481.5	839.7	1081.8	3096	2511	3996	481.5	839.7	1081.8	1258529	1506.0	4871.3	1451.6	11994	13.8	109	13.8	0.7	196	867
10637	10637 (2019-05-26)60sec.agd	60	0	0		5/28/2019	Tuesday	2	0	0	0	0	0	231	638	31	0	0	25.67%	70.89%	3.44%	0.00%	0.00%	31	3.44%	1.9	510980	704587	1123442	567.8	782.9	1248.3	4175	3303	3482	567.8	782.9	1248.3	1421149.3	1621.3	5075.9	1579.1	15650	17.4	106	17.4	1.4	221	900
10637	10637 (2019-05-26)60sec.agd	60	0	0		5/29/2019	Wednesday	3	0	0	0	0	0	315	556	25	0	0	35.16%	62.05%	2.79%	0.00%	0.00%	25	2.79%	1.6	460269	617242	1153175	513.7	688.9	1287	3974	3690	5016	513.7	688.9	1287	1386595.8	1600.6	5991.6	1547.5	12935	14.4	105	14.4	6.6	624	896
10637	10637 (2019-05-26)60sec.agd	60	0	0		5/30/2019	Thursday	4	0	0	0	0	0	298	563	28	0	0	33.52%	63.33%	3.15%	0.00%	0.00%	28	3.15%	1.8	464644	801117	984427	522.7	901.1	1107.3	3037	3028	3635	522.7	901.1	1107.3	1351583.9	1553.9	5062.9	1520.3	15243	17.1	95	17.1	13.4	617	889
10637	10637 (2019-05-26)60sec.agd	60	0	0		5/31/2019	Friday	5	0	0	0	0	0	399	534	29	0	0	41.48%	55.51%	3.01%	0.00%	0.00%	29	3.01%	1.7	444800	798035	888721	462.4	829.6	923.8	3691	3309	4028	462.4	829.6	923.8	1274571.3	1368.1	4970.4	1324.9	14445	15	113	15	1	163	962
10637	10637 (2019-05-26)60sec.agd	60	0	0		6/1/2019	Saturday	6	0	0	0	0	0	522	340	38	0	0	58.00%	37.78%	4.22%	0.00%	0.00%	38	4.22%	2.4	303928	415145	430501	337.7	461.3	478.3	4537	3890	3512	337.7	461.3	478.3	670856.7	786.2	6096.8	745.4	10717	11.9	127	11.9	4.7	1267	900
10300	10300 (2019-07-21)60sec.agd	60	0	0		7/22/2019	Monday	1	1	1	1	43	255018	659	248	37	30	0	67.66%	25.46%	3.80%	3.08%	0.00%	67	6.88%	3.9	460474	218482	428417	472.8	224.3	439.9	7503	2051	4336	472.8	224.3	439.9	665816.7	756.4	8138.3	683.6	13090	13.4	168	13.4	4.3	474	974
10300	10300 (2019-07-21)60sec.agd	60	0	0		7/23/2019	Tuesday	2	1	1	1	11	70970	637	313	17	10	0	65.20%	32.04%	1.74%	1.02%	0.00%	27	2.76%	1.6	308690	222209	444032	316	227.4	454.5	7340	3545	4942	316	227.4	454.5	584663	645.6	8534.6	598.4	9176	9.4	134	9.4	1.2	370	977
10300	10300 (2019-07-21)60sec.agd	60	0	0		7/24/2019	Wednesday	3	0	0	0	0	0	692	263	29	0	0	70.33%	26.73%	2.95%	0.00%	0.00%	29	2.95%	1.6	251190	203683	344190	255.3	207	349.8	4112	3377	3851	255.3	207	349.8	472281.6	516.2	5905.3	480	8475	8.6	122	8.6	2.8	549	984
10300	10300 (2019-07-21)60sec.agd	60	0	0		7/25/2019	Thursday	4	1	1	1	16	87297	796	221	30	9	0	75.38%	20.93%	2.84%	0.85%	0.00%	39	3.69%	2.1	296030	227003	348471	280.3	215	330	7700	4596	3724	280.3	215	330	510486.2	530.0	8425.9	483.4	9043	8.6	129	8.6	0.1	39	1056
10300	10300 (2019-07-21)60sec.agd	60	0	0		7/26/2019	Friday	5	0	0	0	0	0	553	419	16	0	0	55.97%	42.41%	1.62%	0.00%	0.00%	16	1.62%	0.9	291832	261952	532129	295.4	265.1	538.6	3251	1946	3496	295.4	265.1	538.6	661018.9	698.0	4997.5	669	9268	9.4	117	9.4	21	1772	988
10300	10300 (2019-07-21)60sec.agd	60	0	0		7/27/2019	Saturday	6	4	4	4	225	756406	538	146	230	0	0	58.86%	15.97%	25.16%	0.00%	0.00%	230	25.16%	13.5	871410	584267	1010187	953.4	639.2	1105.2	5013	3433	5470	953.4	639.2	1105.2	1456434.4	1629.3	7133.9	1593.5	28512	31.2	145	31.2	40.6	2617	914
10532	10532 (2019-10-06)60sec.agd	60	0	0		10/7/2019	Monday	1	0	0	0	0	0	428	426	3	0	0	49.94%	49.71%	0.35%	0.00%	0.00%	3	0.35%	0.2	208034	367307	368101	242.7	428.6	429.5	3172	2728	2015	242.7	428.6	429.5	560081.2	687.0	4202.2	653.5	7517	8.8	127	8.8	3.1	307	857
10532	10532 (2019-10-06)60sec.agd	60	0	0		10/8/2019	Tuesday	2	0	0	0	0	0	466	411	3	0	0	52.95%	46.70%	0.34%	0.00%	0.00%	3	0.34%	0.2	177355	299740	390616	201.5	340.6	443.9	2696	2033	2087	201.5	340.6	443.9	523335.2	622.4	3435.1	594.7	5894	6.7	118	6.7	8.9	797	880
10532	10532 (2019-10-06)60sec.agd	60	0	0		10/9/2019	Wednesday	3	0	0	0	0	0	464	417	3	0	0	52.49%	47.17%	0.34%	0.00%	0.00%	3	0.34%	0.2	173566	326876	390305	196.3	369.8	441.5	2196	1711	2174	196.3	369.8	441.5	537876.4	631.8	3058.3	608.5	6702	7.6	99	7.6	1.9	337	884
10532	10532 (2019-10-06)60sec.agd	60	0	0		10/10/2019	Thursday	4	0	0	0	0	0	420	464	0	0	0	47.51%	52.49%	0.00%	0.00%	0.00%	0	0.00%	0	175307	359855	396070	198.3	407.1	448	1621	2515	2396	198.3	407.1	448	563116	657.8	3833.2	637	6263	7.1	71	7.1	5.3	1023	884
10532	10532 (2019-10-06)60sec.agd	60	0	0		10/11/2019	Friday	5	0	0	0	0	0	464	400	0	0	0	53.70%	46.30%	0.00%	0.00%	0.00%	0	0.00%	0	159595	325991	372202	184.7	377.3	430.8	1660	1804	1949	184.7	377.3	430.8	519879.8	623.6	2808.6	601.7	6299	7.3	70	7.3	0.2	96	864
10532	10532 (2019-10-06)60sec.agd	60	0	0		10/12/2019	Saturday	6	0	0	0	0	0	473	392	4	0	0	54.43%	45.11%	0.46%	0.00%	0.00%	4	0.46%	0.3	188517	333343	334351	216.9	383.6	384.8	2795	2338	1916	216.9	383.6	384.8	508376.6	612.0	3677.4	585	7787	9	121	9	6.1	927	869
10549	10549 (2019-06-02)60sec.agd	60	0	0		6/3/2019	Monday	1	0	0	0	0	0	315	475	11	0	0	39.33%	59.30%	1.37%	0.00%	0.00%	11	1.37%	0.7	316469	535539	550250	395.1	668.6	687	3038	2977	4201	395.1	668.6	687	830499.7	1105.4	5877	1036.8	9213	11.5	103	11.5	80	2512	801
10549	10549 (2019-06-02)60sec.agd	60	0	0		6/4/2019	Tuesday	2	2	2	2	32	79101	552	286	48	0	0	62.30%	32.28%	5.42%	0.00%	0.00%	48	5.42%	3.2	260973	469070	403185	294.6	529.4	455.1	5156	3329	4671	294.6	529.4	455.1	671335.8	809.5	7214.4	757.7	10890	12.3	122	12.3	55.6	2335	886
10549	10549 (2019-06-02)60sec.agd	60	0	0		6/5/2019	Wednesday	3	0	0	0	0	0	423	491	2	0	0	46.18%	53.60%	0.22%	0.00%	0.00%	2	0.22%	0.1	187263	578039	546278	204.4	631	596.4	4677	2218	2927	204.4	631	596.4	817077.8	911.2	5454.6	892	7255	7.9	126	7.9	70.6	3375	916
10549	10549 (2019-06-02)60sec.agd	60	0	0		6/6/2019	Thursday	4	0	0	0	0	0	389	500	15	0	0	43.03%	55.31%	1.66%	0.00%	0.00%	15	1.66%	0.9	257775	562882	466004	285.1	622.7	515.5	3058	2889	3098	285.1	622.7	515.5	774883.1	913.5	4703.6	857.2	8498	9.4	113	9.4	27	3152	904
10549	10549 (2019-06-02)60sec.agd	60	0	0		6/7/2019	Friday	5	2	2	2	28	83817	605	308	40	0	0	63.48%	32.32%	4.20%	0.00%	0.00%	40	4.20%	2	247788	427467	389697	260	448.5	408.9	4430	3067	2809	260	448.5	408.9	629277.9	703.9	5444.9	660.3	9438	9.9	121	9.9	30.1	1496	953
10549	10549 (2019-06-02)60sec.agd	60	0	0		6/8/2019	Saturday	6	0	0	0	0	0	519	349	5	0	0	59.45%	39.98%	0.57%	0.00%	0.00%	5	0.57%	0.3	143684	296241	418893	164.6	339.3	479.8	3004	3015	2330	164.6	339.3	479.8	532799.4	632.7	4331	610.3	4915	5.6	109	5.6	24.9	1848	873
10126	10126 (2019-05-05)60sec.agd	60	0	0		5/6/2019	Monday	1	0	0	0	0	0	809	338	2	0	0	70.41%	29.42%	0.17%	0.00%	0.00%	2	0.17%	0.1	146820	231453	393727	127.8	201.4	342.7	2263	3044	4229	127.8	201.4	342.7	479737	437.5	4762	417.5	5268	4.6	101	4.6	2.8	562	1149
10126	10126 (2019-05-05)60sec.agd	60	0	0		5/7/2019	Tuesday	2	0	0	0	0	0	868	331	1	0	0	72.33%	27.58%	0.08%	0.00%	0.00%	1	0.08%	0	130112	443470	279679	108.4	369.6	233.1	2209	4808	2426	108.4	369.6	233.1	540199.1	497.0	4878.9	450.2	5869	4.9	127	4.9	0	0	1200
10126	10126 (2019-05-05)60sec.agd	60	0	0		5/8/2019	Wednesday	3	0	0	0	0	0	1090	238	0	0	0	82.08%	17.92%	0.00%	0.00%	0.00%	0	0.00%	0	98221	298142	305761	74	224.5	230.2	1745	1885	1957	74	224.5	230.2	438207.5	347.4	2798.5	330	4245	3.2	98	3.2	0	0	1328
10126	10126 (2019-05-05)60sec.agd	60	0	0		5/9/2019	Thursday	4	0	0	0	0	0	1071	309	4	0	0	77.38%	22.33%	0.29%	0.00%	0.00%	4	0.29%	0.2	129163	367526	329565	93.3	265.6	238.1	3797	2551	3225	93.3	265.6	238.1	510266.1	393.8	5596.9	368.7	5368	3.9	102	3.9	0.2	63	1384
10126	10126 (2019-05-05)60sec.agd	60	0	0		5/10/2019	Friday	5	0	0	0	0	0	965	370	19	0	0	71.27%	27.33%	1.40%	0.00%	0.00%	19	1.40%	0.8	178445	375568	326645	131.8	277.4	241.2	2907	2254	2392	131.8	277.4	241.2	528763.6	419.9	4128.4	390.5	7759	5.7	115	5.7	6.6	519	1354
10126	10126 (2019-05-05)60sec.agd	60	0	0		5/11/2019	Saturday	6	0	0	0	0	0	750	308	1	0	0	70.82%	29.08%	0.09%	0.00%	0.00%	1	0.09%	0.1	124344	231744	296647	117.4	218.8	280.1	1981	1846	2266	117.4	218.8	280.1	396441.9	392.7	2824.9	374.4	3881	3.7	97	3.7	4.7	401	1059
10124	10124 (2019-05-05)60sec.agd	60	0	0		5/6/2019	Monday	1	0	0	0	0	0	579	138	17	0	0	78.88%	18.80%	2.32%	0.00%	0.00%	17	2.32%	1.2	148768	159131	193097	202.7	216.8	263.1	3452	2411	2421	202.7	216.8	263.1	291103.2	415.8	4549.8	396.6	5289	7.2	116	7.2	2.9	268	734
10124	10124 (2019-05-05)60sec.agd	60	0	0		5/7/2019	Tuesday	2	0	0	0	0	0	526	167	15	0	0	74.29%	23.59%	2.12%	0.00%	0.00%	15	2.12%	1	138178	160530	204777	195.2	226.7	289.2	3517	2443	2188	195.2	226.7	289.2	294612.7	438.5	4398.5	416.1	5756	8.1	110	8.1	1	104	708
10124	10124 (2019-05-05)60sec.agd	60	0	0		5/8/2019	Wednesday	3	0	0	0	0	0	507	127	19	0	0	77.64%	19.45%	2.91%	0.00%	0.00%	19	2.91%	1.4	129312	123412	162507	198	189	248.9	3691	2657	2311	198	189	248.9	241579.5	390.4	4883.9	370	4541	7	120	7	1.9	268	653
10124	10124 (2019-05-05)60sec.agd	60	0	0		5/9/2019	Thursday	4	0	0	0	0	0	454	175	10	0	0	71.05%	27.39%	1.56%	0.00%	0.00%	10	1.56%	0.8	133650	124483	193266	209.2	194.8	302.5	3356	2102	2229	209.2	194.8	302.5	265913.7	436.2	4297.7	416.1	4956	7.8	114	7.8	0.6	83	639
10124	10124 (2019-05-05)60sec.agd	60	0	0		5/10/2019	Friday	5	0	0	0	0	0	663	309	33	0	0	65.97%	30.75%	3.28%	0.00%	0.00%	33	3.28%	1.9	252788	273519	452766	251.5	272.2	450.5	3400	2569	2559	251.5	272.2	450.5	586269.1	614.2	4416.3	583.4	9551	9.5	114	9.5	13.4	367	1005
10124	10124 (2019-05-05)60sec.agd	60	0	0		5/11/2019	Saturday	6	0	0	0	0	0	825	255	21	0	0	74.93%	23.16%	1.91%	0.00%	0.00%	21	1.91%	1	217042	198288	339677	197.1	180.1	308.5	3725	2459	2705	197.1	180.1	308.5	449228	430.7	4876.4	408	7659	7	119	7	1	91	1101
10111	10111 (2019-04-07)60sec.agd	60	0	0		4/8/2019	Monday	1	3	3	3	44	118484	556	242	58	0	0	64.95%	28.27%	6.78%	0.00%	0.00%	58	6.78%	3.6	308162	220823	205993	360	258	240.6	3616	1794	2119	360	258	240.6	431462.3	576.6	3912	504	10535	12.3	120	12.3	5.8	242	856
10111	10111 (2019-04-07)60sec.agd	60	0	0		4/9/2019	Tuesday	2	2	2	2	29	89690	513	299	29	0	0	61.00%	35.55%	3.45%	0.00%	0.00%	29	3.45%	1.9	208755	275736	255691	248.2	327.9	304	3821	2257	2164	248.2	327.9	304	430101	571.8	4288.6	511.4	8271	9.8	126	9.8	72.5	2633	841
10111	10111 (2019-04-07)60sec.agd	60	0	0		4/10/2019	Wednesday	3	3	3	3	64	187065	511	121	59	0	0	73.95%	17.51%	8.54%	0.00%	0.00%	59	8.54%	4.5	227626	165566	111710	329.4	239.6	161.7	3594	1932	1508	329.4	239.6	161.7	302828	518.0	3726.3	438.2	8418	12.2	117	12.2	6.2	580	691
10111	10111 (2019-04-07)60sec.agd	60	0	0		4/11/2019	Thursday	4	0	0	0	0	0	625	152	11	0	0	79.31%	19.29%	1.40%	0.00%	0.00%	11	1.40%	0.7	94053	152348	182808	119.4	193.3	232	2969	1771	2185	119.4	193.3	232	255880.1	362.1	3189.8	324.7	3836	4.9	118	4.9	0.3	43	788
10111	10111 (2019-04-07)60sec.agd	60	0	0		4/12/2019	Friday	5	2	2	2	29	76089	655	175	62	0	0	73.43%	19.62%	6.95%	0.00%	0.00%	62	6.95%	3.9	267653	260124	217474	300.1	291.6	243.8	3407	2603	2229	300.1	291.6	243.8	431969.4	540.7	3957.5	484.3	11706	13.1	124	13.1	0.4	94	892
10111	10111 (2019-04-07)60sec.agd	60	0	0		4/13/2019	Saturday	6	0	0	0	0	0	546	204	19	0	0	71.00%	26.53%	2.47%	0.00%	0.00%	19	2.47%	1.3	212710	168621	243836	276.6	219.3	317.1	3430	1950	3753	276.6	219.3	317.1	364876.1	513.4	4472.8	474.5	5818	7.6	115	7.6	1.9	225	769
10127	10127 (2019-05-05)60sec.agd	60	0	0		5/6/2019	Monday	1	0	0	0	0	0	533	370	8	0	0	58.51%	40.61%	0.88%	0.00%	0.00%	8	0.88%	0.5	192601	379075	179552	211.4	416.1	197.1	3114	2750	3563	211.4	416.1	197.1	461553.8	532.0	5473.1	506.6	6374	7	118	7	0.1	50	911
10127	10127 (2019-05-05)60sec.agd	60	0	0		5/7/2019	Tuesday	2	0	0	0	0	0	549	510	15	0	0	51.12%	47.49%	1.40%	0.00%	0.00%	15	1.40%	0.8	254292	491606	278265	236.8	457.7	259.1	4257	3750	3021	236.8	457.7	259.1	619493.6	622.5	5130.6	576.8	6984	6.5	130	6.5	0	0	1074
10127	10127 (2019-05-05)60sec.agd	60	0	0		5/8/2019	Wednesday	3	0	0	0	0	0	641	486	3	0	0	56.73%	43.01%	0.27%	0.00%	0.00%	3	0.27%	0.1	210442	562895	271405	186.2	498.1	240.2	2887	2934	2818	186.2	498.1	240.2	659391.6	615.4	4430	583.5	6740	6	104	6	0.2	158	1130
10127	10127 (2019-05-05)60sec.agd	60	0	0		5/9/2019	Thursday	4	0	0	0	0	0	848	466	11	0	0	64.00%	35.17%	0.83%	0.00%	0.00%	11	0.83%	0.5	235285	546614	281400	177.6	412.5	212.4	2501	2237	2449	177.6	412.5	212.4	658279.5	530.2	3124	496.8	9327	7	126	7	7.8	385	1325
10127	10127 (2019-05-05)60sec.agd	60	0	0		5/10/2019	Friday	5	0	0	0	0	0	686	629	17	0	0	51.50%	47.22%	1.28%	0.00%	0.00%	17	1.28%	0.7	318180	613416	508551	238.9	460.5	381.8	2846	2720	2171	238.9	460.5	381.8	857987.1	683.2	3429.7	644.1	10435	7.8	126	7.8	0	0	1332
10127	10127 (2019-05-05)60sec.agd	60	0	0		5/11/2019	Saturday	6	0	0	0	0	0	953	443	0	0	0	68.27%	31.73%	0.00%	0.00%	0.00%	0	0.00%	0	187968	515612	305868	134.6	369.3	219.1	1880	2965	2085	134.6	369.3	219.1	628285.7	480.1	3418.9	450.1	5543	4	124	4	0	0	1396
10131	10131 (2019-03-31)60sec.agd	60	0	0		4/1/2019	Monday	1	0	0	0	0	0	551	395	0	0	0	58.25%	41.75%	0.00%	0.00%	0.00%	0	0.00%	0	154240	282517	459598	163	298.6	485.8	1926	2183	3204	163	298.6	485.8	561102.6	623.8	3346.1	593.1	3972	4.2	28	4.2	0.8	92	946
10131	10131 (2019-03-31)60sec.agd	60	0	0		4/2/2019	Tuesday	2	0	0	0	0	0	551	259	0	0	0	68.02%	31.98%	0.00%	0.00%	0.00%	0	0.00%	0	111293	190989	321782	137.4	235.8	397.3	1565	2189	2453	137.4	235.8	397.3	390392.9	501.1	2945.3	482	2975	3.7	84	3.7	0.1	35	810
10131	10131 (2019-03-31)60sec.agd	60	0	0		4/3/2019	Wednesday	3	0	0	0	0	0	639	236	1	0	0	72.95%	26.94%	0.11%	0.00%	0.00%	1	0.11%	0.1	98189	168124	174910	112.1	191.9	199.7	2035	1863	2270	112.1	191.9	199.7	261725.6	311.7	3572.8	298.8	2410	2.8	34	2.8	0	0	876
10131	10131 (2019-03-31)60sec.agd	60	0	0		4/4/2019	Thursday	4	0	0	0	0	0	549	254	0	0	0	68.37%	31.63%	0.00%	0.00%	0.00%	0	0.00%	0	97869	197622	163312	121.9	246.1	203.4	1572	1843	1524	121.9	246.1	203.4	274415	356.8	2378.8	341.7	2490	3.1	38	3.1	0	0	803
10131	10131 (2019-03-31)60sec.agd	60	0	0		4/5/2019	Friday	5	0	0	0	0	0	531	281	1	0	0	65.31%	34.56%	0.12%	0.00%	0.00%	1	0.12%	0.1	99972	236732	196027	123	291.2	241.1	2522	2501	3238	123	291.2	241.1	323207.4	412.9	4806.3	397.5	2504	3.1	32	3.1	0.1	36	813
10131	10131 (2019-03-31)60sec.agd	60	0	0		4/6/2019	Saturday	6	0	0	0	0	0	664	230	0	0	0	74.27%	25.73%	0.00%	0.00%	0.00%	0	0.00%	0	95709	129155	246539	107.1	144.5	275.8	1646	1397	2068	107.1	144.5	275.8	294317.4	342.7	2442.7	329.2	2537	2.8	33	2.8	0.4	62	894
10135	10135 (2019-03-31)60sec.agd	60	0	0		4/1/2019	Monday	1	0	0	0	0	0	730	155	0	0	0	82.49%	17.51%	0.00%	0.00%	0.00%	0	0.00%	0	63265	73994	157479	71.5	83.6	177.9	1943	3330	3595	71.5	83.6	177.9	185141	224.4	5271.4	209.2	1722	1.9	77	1.9	0	0	885
10135	10135 (2019-03-31)60sec.agd	60	0	0		4/2/2019	Tuesday	2	0	0	0	0	0	680	119	2	0	0	84.89%	14.86%	0.25%	0.00%	0.00%	2	0.25%	0.1	51376	52255	177290	64.1	65.2	221.3	2455	2422	2507	64.1	65.2	221.3	191838	253.8	4178.3	239.5	1189	1.5	54	1.5	1.5	262	801
10135	10135 (2019-03-31)60sec.agd	60	0	0		4/3/2019	Wednesday	3	0	0	0	0	0	701	150	5	0	0	81.89%	17.52%	0.58%	0.00%	0.00%	5	0.58%	0.3	77503	91035	227057	90.5	106.3	265.3	3058	2681	3609	90.5	106.3	265.3	256610.5	321.4	5283.3	299.8	2346	2.7	104	2.7	0.1	50	856
10135	10135 (2019-03-31)60sec.agd	60	0	0		4/4/2019	Thursday	4	0	0	0	0	0	790	138	0	0	0	85.13%	14.87%	0.00%	0.00%	0.00%	0	0.00%	0	45767	57818	245125	49.3	62.3	264.1	1788	1621	2921	49.3	62.3	264.1	255976.2	283.3	3731.5	275.8	1448	1.6	43	1.6	0	0	928
10135	10135 (2019-03-31)60sec.agd	60	0	0		4/5/2019	Friday	5	0	0	0	0	0	801	138	2	0	0	85.12%	14.67%	0.21%	0.00%	0.00%	2	0.21%	0.1	84494	128707	256430	89.8	136.8	272.5	2787	4181	4178	89.8	136.8	272.5	299100.4	343.1	6534.8	317.9	3471	3.7	107	3.7	0	41	941
10135	10135 (2019-03-31)60sec.agd	60	0	0		4/6/2019	Saturday	6	0	0	0	0	0	823	64	0	0	0	92.78%	7.22%	0.00%	0.00%	0.00%	0	0.00%	0	23321	55186	170590	26.3	62.2	192.3	1334	1532	2067	26.3	62.2	192.3	180804.6	210.6	2202.1	203.8	810	0.9	32	0.9	0	0	887
10099	10099 (2019-03-17)60sec.agd	60	0	0		3/18/2019	Monday	1	1	1	1	10	23915	443	400	74	1	0	48.26%	43.57%	8.06%	0.11%	0.00%	75	8.17%	4.7	470840	456978	884317	512.9	497.8	963.3	5734	3637	4213	512.9	497.8	963.3	1101152	1263.6	7024.7	1199.5	13247	14.4	125	14.4	0	0	918
10099	10099 (2019-03-17)60sec.agd	60	0	0		3/19/2019	Tuesday	2	0	0	0	0	0	415	461	44	0	0	45.11%	50.11%	4.78%	0.00%	0.00%	44	4.78%	2.6	374689	327372	810695	407.3	355.8	881.2	4970	3280	4228	407.3	355.8	881.2	951204.8	1085.1	6475	1033.9	9432	10.3	118	10.3	0	0	920
10099	10099 (2019-03-17)60sec.agd	60	0	0		3/20/2019	Wednesday	3	0	0	0	0	0	469	390	39	0	0	52.23%	43.43%	4.34%	0.00%	0.00%	39	4.34%	2.4	302952	671798	708775	337.4	748.1	789.3	4534	3071	3157	337.4	748.1	789.3	1022474.7	1220.5	5108	1138.6	10318	11.5	119	11.5	0.4	124	898
10099	10099 (2019-03-17)60sec.agd	60	0	0		3/21/2019	Thursday	4	0	0	0	0	0	623	469	60	0	0	54.08%	40.71%	5.21%	0.00%	0.00%	60	5.21%	2.7	467454	517031	998315	405.8	448.8	866.6	4826	2002	3742	405.8	448.8	866.6	1217566.1	1097.6	5461	1056.9	17418	15.1	117	15.1	0	0	1152
10099	10099 (2019-03-17)60sec.agd	60	0	0		3/22/2019	Friday	5	0	0	0	0	0	714	385	27	0	0	63.41%	34.19%	2.40%	0.00%	0.00%	27	2.40%	1.4	267716	373608	686091	237.8	331.8	609.3	5195	3144	3591	237.8	331.8	609.3	825818.2	775.5	6077	733.4	8282	7.4	118	7.4	0.6	533	1126
10099	10099 (2019-03-17)60sec.agd	60	0	0		3/23/2019	Saturday	6	0	0	0	0	0	499	360	23	0	0	56.58%	40.82%	2.61%	0.00%	0.00%	23	2.61%	1.3	213549	411287	539047	242.1	466.3	611.2	3495	5128	6111	242.1	466.3	611.2	710867	843.1	8709.5	806	7611	8.6	102	8.6	0.3	66	882
10084	10084 (2019-03-24)60sec.agd	60	0	0		3/25/2019	Monday	1	0	0	0	0	0	454	364	5	0	0	55.16%	44.23%	0.61%	0.00%	0.00%	5	0.61%	0.3	170590	319562	588154	207.3	388.3	714.6	2327	2121	2665	207.3	388.3	714.6	690757.5	877.3	3424.6	839.3	4926	6	94	6	8.1	603	823
10084	10084 (2019-03-24)60sec.agd	60	0	0		3/26/2019	Tuesday	2	0	0	0	0	0	461	447	0	0	0	50.77%	49.23%	0.00%	0.00%	0.00%	0	0.00%	0	213383	380936	610879	235	419.5	672.8	1946	1957	2827	235	419.5	672.8	750877.9	869.9	3558.4	827	4798	5.3	56	5.3	0.4	54	908
10084	10084 (2019-03-24)60sec.agd	60	0	0		3/27/2019	Wednesday	3	0	0	0	0	0	595	358	25	0	0	60.84%	36.61%	2.56%	0.00%	0.00%	25	2.56%	1.5	251061	340299	456395	256.7	348	466.7	3543	2979	3046	256.7	348	466.7	622198.9	670.5	4925.8	636.2	6197	6.3	114	6.3	3.1	468	978
10084	10084 (2019-03-24)60sec.agd	60	0	0		3/28/2019	Thursday	4	0	0	0	0	0	486	392	11	0	0	54.67%	44.09%	1.24%	0.00%	0.00%	11	1.24%	0.7	224339	390576	522951	252.3	439.3	588.2	3716	2792	3144	252.3	439.3	588.2	690185	828.3	4209.6	776.4	6515	7.3	108	7.3	0.5	78	889
10084	10084 (2019-03-24)60sec.agd	60	0	0		3/29/2019	Friday	5	0	0	0	0	0	404	316	12	0	0	55.19%	43.17%	1.64%	0.00%	0.00%	12	1.64%	0.9	195131	258180	443982	266.6	352.7	606.5	2623	1862	2815	266.6	352.7	606.5	549411.5	795.3	3601	750.6	6036	8.2	96	8.2	22.1	1191	732
10084	10084 (2019-03-24)60sec.agd	60	0	0		3/30/2019	Saturday	6	0	0	0	0	0	637	324	1	0	0	66.22%	33.68%	0.10%	0.00%	0.00%	1	0.10%	0.1	161816	318225	451055	168.2	330.8	468.9	2136	2029	2624	168.2	330.8	468.9	575241	633.0	3500.8	598	2856	3	67	3	1	293	962
10094	10094 (2019-03-24)60sec.agd	60	0	0		3/24/2019	Sunday	7	0	0	0	0	0	570	188	0	0	0	75.20%	24.80%	0.00%	0.00%	0.00%	0	0.00%	0	93332	178853	145571	123.1	236	192	1906	2894	2125	123.1	236	192	248777.4	352.8	3517.9	328.2	3002	4	97	4	7.9	413	758
10094	10094 (2019-03-24)60sec.agd	60	0	0		3/25/2019	Monday	1	0	0	0	0	0	506	240	3	0	0	67.56%	32.04%	0.40%	0.00%	0.00%	3	0.40%	0.2	114124	272071	243310	152.4	363.2	324.8	2188	2407	2180	152.4	363.2	324.8	382422.1	538.2	3312.9	510.6	5148	6.9	106	6.9	2.7	224	749
10094	10094 (2019-03-24)60sec.agd	60	0	0		3/26/2019	Tuesday	2	0	0	0	0	0	539	158	5	0	0	76.78%	22.51%	0.71%	0.00%	0.00%	5	0.71%	0.4	91314	194936	103365	130.1	277.7	147.2	2386	2787	1632	130.1	277.7	147.2	238794.1	364.2	3320.7	340.2	4063	5.8	116	5.8	3.6	341	702
10094	10094 (2019-03-24)60sec.agd	60	0	0		3/28/2019	Thursday	4	0	0	0	0	0	464	272	3	0	0	62.79%	36.81%	0.41%	0.00%	0.00%	3	0.41%	0.2	120256	261689	212417	162.7	354.1	287.4	2335	2539	2533	162.7	354.1	287.4	357859.8	514.8	3660.3	484.2	5282	7.1	113	7.1	0.4	91	739
10094	10094 (2019-03-24)60sec.agd	60	0	0		3/29/2019	Friday	5	0	0	0	0	0	483	307	0	0	0	61.14%	38.86%	0.00%	0.00%	0.00%	0	0.00%	0	115166	323307	215237	145.8	409.2	272.5	1610	2618	2117	145.8	409.2	272.5	405114.3	533.1	3732	512.8	5417	6.9	90	6.9	0	0	790
10094	10094 (2019-03-24)60sec.agd	60	0	0		3/30/2019	Saturday	6	0	0	0	0	0	541	271	0	0	0	66.63%	33.37%	0.00%	0.00%	0.00%	0	0.00%	0	113996	246844	295517	140.4	304	363.9	1773	1789	2261	140.4	304	363.9	401568.6	514.8	2900.9	494.5	4753	5.9	103	5.9	4.7	1142	812
10098	10098 (2019-03-17)60sec.agd	60	0	0		3/18/2019	Monday	1	2	2	2	31	70494	658	335	48	0	0	63.21%	32.18%	4.61%	0.00%	0.00%	48	4.61%	2.5	281860	481914	538782	270.8	462.9	517.6	3804	3955	4179	270.8	462.9	517.6	775868.7	806.1	6322.3	745.3	10596	10.2	136	10.2	12.4	911	1041
10098	10098 (2019-03-17)60sec.agd	60	0	0		3/19/2019	Tuesday	2	3	3	3	51	118026	699	276	67	0	0	67.08%	26.49%	6.43%	0.00%	0.00%	67	6.43%	3.7	308297	506825	423659	295.9	486.4	406.6	2805	3969	3256	295.9	486.4	406.6	728975.7	755.7	5810.8	699.6	10453	10	124	10	0.2	48	1042
10098	10098 (2019-03-17)60sec.agd	60	0	0		3/20/2019	Wednesday	3	2	2	2	53	130894	650	337	61	0	0	62.02%	32.16%	5.82%	0.00%	0.00%	61	5.82%	3.4	292772	490855	462827	279.4	468.4	441.6	3416	3936	2689	279.4	468.4	441.6	735433.8	765.5	5221.4	701.7	11229	10.7	132	10.7	3.1	103	1048
10098	10098 (2019-03-17)60sec.agd	60	0	0		3/21/2019	Thursday	4	2	2	2	51	123612	593	419	59	0	0	55.37%	39.12%	5.51%	0.00%	0.00%	59	5.51%	3.3	355971	608112	668904	332.4	567.8	624.6	3160	3820	3009	332.4	567.8	624.6	971569.9	962.9	5030	907.2	11917	11.1	128	11.1	0	20	1071
10098	10098 (2019-03-17)60sec.agd	60	0	0		3/22/2019	Friday	5	0	0	0	0	0	793	225	10	0	0	77.14%	21.89%	0.97%	0.00%	0.00%	10	0.97%	0.5	126220	306610	412959	122.8	298.3	401.7	4137	2877	4169	122.8	298.3	401.7	529600.1	540.7	6539.2	515.2	3988	3.9	75	3.9	0	29	1028
10098	10098 (2019-03-17)60sec.agd	60	0	0		3/23/2019	Saturday	6	0	0	0	0	0	521	243	3	0	0	67.93%	31.68%	0.39%	0.00%	0.00%	3	0.39%	0.2	99915	192026	335558	130.3	250.4	437.5	3675	2960	3782	130.3	250.4	437.5	399319.6	541.2	6047.4	520.6	2896	3.8	79	3.8	0	32	767
10074	10074 (2019-03-24)60sec.agd	60	0	0		3/25/2019	Monday	1	0	0	0	0	0	620	275	8	0	0	68.66%	30.45%	0.89%	0.00%	0.00%	8	0.89%	0.5	172065	167017	183125	190.5	185	202.8	3203	2877	2079	190.5	185	202.8	301721.4	353.8	3657.3	334.1	3010	3.3	50	3.3	0.3	100	903
10074	10074 (2019-03-24)60sec.agd	60	0	0		3/26/2019	Tuesday	2	0	0	0	0	0	671	253	0	0	0	72.62%	27.38%	0.00%	0.00%	0.00%	0	0.00%	0	124739	154021	166309	135	166.7	180	1861	1871	2268	135	166.7	180	258729.5	293.7	3033.3	280	3008	3.3	52	3.3	0	0	924
10074	10074 (2019-03-24)60sec.agd	60	0	0		3/27/2019	Wednesday	3	0	0	0	0	0	701	251	1	0	0	73.56%	26.34%	0.10%	0.00%	0.00%	1	0.10%	0.1	143074	125545	128361	150.1	131.7	134.7	2035	1972	2803	150.1	131.7	134.7	229582.8	256.3	3561.8	240.9	2480	2.6	32	2.6	0.2	85	953
10074	10074 (2019-03-24)60sec.agd	60	0	0		3/28/2019	Thursday	4	0	0	0	0	0	615	328	5	0	0	64.87%	34.60%	0.53%	0.00%	0.00%	5	0.53%	0.3	213562	214622	228201	225.3	226.4	240.7	2768	2575	3586	225.3	226.4	240.7	379139.9	418.0	4540.7	399.9	3929	4.1	59	4.1	0	0	948
10074	10074 (2019-03-24)60sec.agd	60	0	0		3/29/2019	Friday	5	0	0	0	0	0	706	248	1	0	0	73.93%	25.97%	0.10%	0.00%	0.00%	1	0.10%	0.1	122967	155152	179639	128.8	162.5	188.1	2757	2779	3384	128.8	162.5	188.1	267326	294.3	5174.5	279.9	2586	2.7	64	2.7	0.2	103	955
10074	10074 (2019-03-24)60sec.agd	60	0	0		3/30/2019	Saturday	6	0	0	0	0	0	544	470	2	0	0	53.54%	46.26%	0.20%	0.00%	0.00%	2	0.20%	0.1	247102	250827	241851	243.2	246.9	238	3120	2193	2252	243.2	246.9	238	427159.8	447.8	3388.6	420.4	6075	6	91	6	1.6	175	1016
10249	10249 (2019-06-02)60sec.agd	60	0	0		6/3/2019	Monday	1	0	0	0	0	0	353	351	0	0	0	50.14%	49.86%	0.00%	0.00%	0.00%	0	0.00%	0	145952	139306	419831	207.3	197.9	596.4	1404	1346	2828	207.3	197.9	596.4	465796.3	683.0	3347.8	661.6	3616	5.1	78	5.1	1.4	93	704
10249	10249 (2019-06-02)60sec.agd	60	0	0		6/4/2019	Tuesday	2	0	0	0	0	0	433	209	0	0	0	67.45%	32.55%	0.00%	0.00%	0.00%	0	0.00%	0	86026	105446	260699	134	164.2	406.1	1881	1810	2629	134	164.2	406.1	294080.4	483.5	3558.6	458.1	3203	5	100	5	6.3	142	642
10249	10249 (2019-06-02)60sec.agd	60	0	0		6/5/2019	Wednesday	3	0	0	0	0	0	706	160	0	0	0	81.52%	18.48%	0.00%	0.00%	0.00%	0	0.00%	0	54130	68481	212662	62.5	79.1	245.6	1912	2262	2430	62.5	79.1	245.6	229880	279.9	3831.1	265.5	1239	1.4	25	1.4	2.2	211	866
10249	10249 (2019-06-02)60sec.agd	60	0	0		6/6/2019	Thursday	4	0	0	0	0	0	728	159	0	0	0	82.07%	17.93%	0.00%	0.00%	0.00%	0	0.00%	0	75334	97661	149412	84.9	110.1	168.4	1788	1679	1979	84.9	110.1	168.4	193744.2	235.5	2916.2	218.4	1768	2	77	2	7.7	502	887
10249	10249 (2019-06-02)60sec.agd	60	0	0		6/7/2019	Friday	5	0	0	0	0	0	865	191	0	0	0	81.91%	18.09%	0.00%	0.00%	0.00%	0	0.00%	0	82872	152679	186983	78.5	144.6	177.1	1780	1699	1682	78.5	144.6	177.1	255227.9	254.6	2868.8	241.7	3426	3.2	106	3.2	12.7	513	1056
10249	10249 (2019-06-02)60sec.agd	60	0	0		6/8/2019	Saturday	6	0	0	0	0	0	783	160	0	0	0	83.03%	16.97%	0.00%	0.00%	0.00%	0	0.00%	0	58391	100976	147066	61.9	107.1	156	1462	1516	1718	61.9	107.1	156	187707.4	219.6	2490	199.1	1564	1.7	56	1.7	5.4	676	943
10264	10264 (2019-06-16)60sec.agd	60	0	0		6/17/2019	Monday	1	0	0	0	0	0	599	249	2	0	0	70.47%	29.29%	0.24%	0.00%	0.00%	2	0.24%	0.1	138973	127904	257412	163.5	150.5	302.8	2123	1319	2477	163.5	150.5	302.8	319270.8	412.6	2708.9	375.6	4553	5.4	112	5.4	0	0	850
10264	10264 (2019-06-16)60sec.agd	60	0	0		6/18/2019	Tuesday	2	0	0	0	0	0	447	241	10	0	0	64.04%	34.53%	1.43%	0.00%	0.00%	10	1.43%	0.8	161932	82986	145261	232	118.9	208.1	3797	1814	2768	232	118.9	208.1	232829.1	369.5	4124.8	333.6	2308	3.3	43	3.3	0.1	56	698
10264	10264 (2019-06-16)60sec.agd	60	0	0		6/19/2019	Wednesday	3	0	0	0	0	0	511	301	4	0	0	62.62%	36.89%	0.49%	0.00%	0.00%	4	0.49%	0.3	176052	110154	235670	215.8	135	288.8	2559	1523	2725	215.8	135	288.8	314115.5	426.9	3426.1	384.9	3648	4.5	105	4.5	0	0	816
10264	10264 (2019-06-16)60sec.agd	60	0	0		6/20/2019	Thursday	4	0	0	0	0	0	577	276	29	0	0	65.42%	31.29%	3.29%	0.00%	0.00%	29	3.29%	1.8	245450	107214	213070	278.3	121.6	241.6	3147	2413	2836	278.3	121.6	241.6	342256.3	440.6	4156.3	388	4630	5.2	117	5.2	0	0	882
10264	10264 (2019-06-16)60sec.agd	60	0	0		6/21/2019	Friday	5	0	0	0	0	0	422	295	10	0	0	58.05%	40.58%	1.38%	0.00%	0.00%	10	1.38%	0.7	180434	125299	239741	248.2	172.4	329.8	2776	2823	2983	248.2	172.4	329.8	325164.6	504.7	4766	447.3	2426	3.3	33	3.3	4.1	113	727
10264	10264 (2019-06-16)60sec.agd	60	0	0		6/22/2019	Saturday	6	0	0	0	0	0	417	350	2	0	0	54.23%	45.51%	0.26%	0.00%	0.00%	2	0.26%	0.1	214808	136308	324665	279.3	177.3	422.2	2116	1759	2840	279.3	177.3	422.2	412467.8	586.8	3611.6	536.4	5688	7.4	73	7.4	0.6	88	769
10076	10076 (2019-03-24)60sec.agd	60	0	0		3/25/2019	Monday	1	0	0	0	0	0	443	204	5	0	0	67.94%	31.29%	0.77%	0.00%	0.00%	5	0.77%	0.5	156319	185834	320437	239.8	285	491.5	2058	1968	2468	239.8	285	491.5	402056.9	663.4	3285.5	616.7	7681	11.8	122	11.8	0.2	89	652
10076	10076 (2019-03-24)60sec.agd	60	0	0		3/26/2019	Tuesday	2	0	0	0	0	0	451	241	0	0	0	65.17%	34.83%	0.00%	0.00%	0.00%	0	0.00%	0	90345	111878	292395	130.6	161.7	422.5	1777	1939	2771	130.6	161.7	422.5	325843.1	497.9	3133	470.9	2552	3.7	76	3.7	15.8	467	692
10076	10076 (2019-03-24)60sec.agd	60	0	0		3/27/2019	Wednesday	3	0	0	0	0	0	399	252	1	0	0	61.20%	38.65%	0.15%	0.00%	0.00%	1	0.15%	0.1	167699	206338	333472	257.2	316.5	511.5	2016	2286	2626	257.2	316.5	511.5	426499.6	686.2	3621.6	654.1	9182	14.1	123	14.1	0.1	41	652
10076	10076 (2019-03-24)60sec.agd	60	0	0		3/28/2019	Thursday	4	0	0	0	0	0	432	240	13	0	0	63.07%	35.04%	1.90%	0.00%	0.00%	13	1.90%	1.1	166598	202089	325660	243.2	295	475.4	2314	1512	1874	243.2	295	475.4	417910.6	644.8	3169.9	610.1	8967	13.1	128	13.1	2.9	479	685
10076	10076 (2019-03-24)60sec.agd	60	0	0		3/29/2019	Friday	5	0	0	0	0	0	438	212	1	0	0	67.28%	32.57%	0.15%	0.00%	0.00%	1	0.15%	0.1	80585	231648	250524	123.8	355.8	384.8	2073	2326	2722	123.8	355.8	384.8	350595.2	569.4	3824.6	538.5	3645	5.6	119	5.6	6.5	362	651
10076	10076 (2019-03-24)60sec.agd	60	0	0		3/30/2019	Saturday	6	0	0	0	0	0	456	192	7	0	0	69.62%	29.31%	1.07%	0.00%	0.00%	7	1.07%	0.5	135767	185772	280838	207.3	283.6	428.8	2520	1861	2689	207.3	283.6	428.8	363061.8	591.2	3742	554.3	7895	12.1	126	12.1	95.5	1323	655
10083	10083 (2019-03-24)60sec.agd	60	0	0		3/25/2019	Monday	1	1	1	1	14	28064	446	367	42	0	0	52.16%	42.92%	4.91%	0.00%	0.00%	42	4.91%	2.6	263823	466406	204997	308.6	545.5	239.8	3363	3787	2483	308.6	545.5	239.8	573725.5	720.1	5241.8	671	9775	11.4	125	11.4	0	0	855
10083	10083 (2019-03-24)60sec.agd	60	0	0		3/26/2019	Tuesday	2	0	0	0	0	0	501	286	27	0	0	61.55%	35.14%	3.32%	0.00%	0.00%	27	3.32%	1.9	250187	431105	344185	307.4	529.6	422.8	3791	3621	2640	307.4	529.6	422.8	605729.6	794.5	4683.5	744.1	7156	8.8	127	8.8	45.2	1376	814
10083	10083 (2019-03-24)60sec.agd	60	0	0		3/27/2019	Wednesday	3	0	0	0	0	0	508	255	10	0	0	65.72%	32.99%	1.29%	0.00%	0.00%	10	1.29%	0.7	158395	293236	263877	204.9	379.3	341.4	2478	2667	2466	204.9	379.3	341.4	425096.9	581.2	3659.4	549.9	6086	7.9	101	7.9	0	29	773
10083	10083 (2019-03-24)60sec.agd	60	0	0		3/28/2019	Thursday	4	0	0	0	0	0	549	274	20	0	0	65.12%	32.50%	2.37%	0.00%	0.00%	20	2.37%	1.3	210768	402014	325899	250	476.9	386.6	4044	4407	3598	250	476.9	386.6	558792.1	712.9	6752.4	662.9	6396	7.6	124	7.6	1.8	163	843
10083	10083 (2019-03-24)60sec.agd	60	0	0		3/29/2019	Friday	5	0	0	0	0	0	607	315	24	0	0	64.16%	33.30%	2.54%	0.00%	0.00%	24	2.54%	1.4	230797	256481	268559	244	271.1	283.9	3823	3140	2845	244	271.1	283.9	437234.1	508.9	4654.4	462.2	7033	7.4	130	7.4	0.1	48	946
10083	10083 (2019-03-24)60sec.agd	60	0	0		3/30/2019	Saturday	6	0	0	0	0	0	382	344	12	0	0	51.76%	46.61%	1.63%	0.00%	0.00%	12	1.63%	0.9	216195	310791	453839	292.9	421.1	615	2877	2391	2915	292.9	421.1	615	591017.1	853.1	4660.1	800.8	4059	5.5	91	5.5	3.4	199	738
10061	10061 (2019-03-10)60sec.agd	60	0	0		3/11/2019	Monday	1	0	0	0	0	0	343	252	8	0	0	56.88%	41.79%	1.33%	0.00%	0.00%	8	1.33%	0.7	159165	125869	232020	264	208.7	384.8	3268	1798	3185	264	208.7	384.8	308236.6	539.3	4067.8	511.2	2863	4.7	99	4.7	0	0	603
10061	10061 (2019-03-10)60sec.agd	60	0	0		3/12/2019	Tuesday	2	2	2	2	30	114114	459	282	76	0	0	56.18%	34.52%	9.30%	0.00%	0.00%	76	9.30%	5.1	454679	266368	433200	556.5	326	530.2	5301	2240	4096	556.5	326	530.2	682163.6	873.9	6334.8	835	10182	12.5	111	12.5	5.1	471	817
10061	10061 (2019-03-10)60sec.agd	60	0	0		3/13/2019	Wednesday	3	0	0	0	0	0	498	275	48	0	0	60.66%	33.50%	5.85%	0.00%	0.00%	48	5.85%	3.2	366041	202458	327497	445.8	246.6	398.9	5532	3357	3868	445.8	246.6	398.9	531252.8	682.5	6082.1	647.1	7261	8.8	112	8.8	5	733	821
10061	10061 (2019-03-10)60sec.agd	60	0	0		3/14/2019	Thursday	4	2	2	2	50	209288	372	188	59	0	0	60.10%	30.37%	9.53%	0.00%	0.00%	59	9.53%	4.9	362694	195580	272592	585.9	316	440.4	5464	2739	3490	585.9	316	440.4	494069.7	842.4	6149.1	798.2	7248	11.7	111	11.7	9.7	942	619
10061	10061 (2019-03-10)60sec.agd	60	0	0		3/15/2019	Friday	5	1	1	1	11	42837	334	277	43	2	0	50.91%	42.23%	6.55%	0.30%	0.00%	45	6.86%	3.8	357171	168981	336169	544.5	257.6	512.5	5759	1523	5338	544.5	257.6	512.5	518782.5	831.8	6335.9	790.8	7138	10.9	112	10.9	5.1	719	656
10061	10061 (2019-03-10)60sec.agd	60	0	0		3/16/2019	Saturday	6	0	0	0	0	0	443	240	26	0	0	62.48%	33.85%	3.67%	0.00%	0.00%	26	3.67%	1.9	229478	143015	211355	323.7	201.7	298.1	4934	2397	3703	323.7	201.7	298.1	343197.3	510.1	5778.8	484.1	4343	6.1	110	6.1	10.1	557	709
10069	10069 (2019-03-10)60sec.agd	60	0	0		3/11/2019	Monday	1	0	0	0	0	0	476	335	54	0	0	55.03%	38.73%	6.24%	0.00%	0.00%	54	6.24%	3.6	343424	375429	368345	397	434	425.8	4295	7300	4629	397	434	425.8	628144.1	767.2	8488.8	726.2	10764	12.4	128	12.4	0.1	104	865
10069	10069 (2019-03-10)60sec.agd	60	0	0		3/12/2019	Tuesday	2	2	2	2	28	68839	318	279	41	0	0	49.84%	43.73%	6.43%	0.00%	0.00%	41	6.43%	3.7	273499	301623	378468	428.7	472.8	593.2	3808	2399	3378	428.7	472.8	593.2	555892.2	911.7	5295.3	871.3	7692	12.1	119	12.1	0	25	638
10069	10069 (2019-03-10)60sec.agd	60	0	0		3/13/2019	Wednesday	3	3	3	3	32	87388	518	281	69	0	0	59.68%	32.37%	7.95%	0.00%	0.00%	69	7.95%	4.3	332441	322341	386201	383	371.4	444.9	3190	2376	3068	383	371.4	444.9	602969.3	747.2	4421.8	694.7	11732	13.5	127	13.5	0.2	99	868
10069	10069 (2019-03-10)60sec.agd	60	0	0		3/14/2019	Thursday	4	0	0	0	0	0	347	259	17	0	0	55.70%	41.57%	2.73%	0.00%	0.00%	17	2.73%	1.5	200786	229805	270705	322.3	368.9	434.5	2860	2316	2530	322.3	368.9	434.5	407929.6	694.9	3793.9	654.8	6463	10.4	122	10.4	0.3	97	623
10069	10069 (2019-03-10)60sec.agd	60	0	0		3/15/2019	Friday	5	2	2	2	35	122732	475	310	65	5	0	55.56%	36.26%	7.60%	0.58%	0.00%	70	8.19%	4.4	436552	417021	438375	510.6	487.7	512.7	8163	6600	6846	510.6	487.7	512.7	746094.4	907.6	10448.6	872.6	10870	12.7	142	12.7	0	31	855
10069	10069 (2019-03-10)60sec.agd	60	0	0		3/16/2019	Saturday	6	1	1	1	11	33682	421	200	16	0	0	66.09%	31.40%	2.51%	0.00%	0.00%	16	2.51%	1.3	157638	190210	190907	247.5	298.6	299.7	3569	2621	3309	247.5	298.6	299.7	312210	525.0	4463.1	490.1	4904	7.7	129	7.7	10.5	823	637
10110	10110 (2019-04-07)60sec.agd	60	0	0		4/8/2019	Monday	1	0	0	0	0	0	480	243	1	0	0	66.30%	33.56%	0.14%	0.00%	0.00%	1	0.14%	0.1	104648	179943	297211	144.5	248.5	410.5	2499	1910	3355	144.5	248.5	410.5	362856.8	518.6	4307.4	501.2	2588	3.6	56	3.6	0.6	110	724
10110	10110 (2019-04-07)60sec.agd	60	0	0		4/9/2019	Tuesday	2	5	5	5	62	172141	237	548	84	0	0	27.27%	63.06%	9.67%	0.00%	0.00%	84	9.67%	5.6	569946	501009	774722	655.9	576.5	891.5	3744	2756	3051	655.9	576.5	891.5	1084455	1319.9	4754.5	1247.9	16114	18.5	131	18.5	1	106	869
10110	10110 (2019-04-07)60sec.agd	60	0	0		4/10/2019	Wednesday	3	3	3	3	63	179589	518	253	60	0	0	62.33%	30.45%	7.22%	0.00%	0.00%	60	7.22%	4	294183	253321	333995	354	304.8	401.9	4098	2549	2207	354	304.8	401.9	512120.9	669.3	4447.5	616.3	9823	11.8	127	11.8	0.4	50	831
10110	10110 (2019-04-07)60sec.agd	60	0	0		4/11/2019	Thursday	4	0	0	0	0	0	485	396	29	0	0	53.30%	43.52%	3.19%	0.00%	0.00%	29	3.19%	1.8	308814	261236	413238	339.4	287.1	454.1	3094	2090	2055	339.4	287.1	454.1	578252.5	674.6	3822.2	635.4	7439	8.2	124	8.2	0.2	42	910
10110	10110 (2019-04-07)60sec.agd	60	0	0		4/12/2019	Friday	5	3	3	3	42	127566	413	251	74	0	0	55.96%	34.01%	10.03%	0.00%	0.00%	74	10.03%	5.7	365671	300788	362502	495.5	407.6	491.2	3979	2380	1945	495.5	407.6	491.2	596319	863.2	4978.7	808	13217	17.9	128	17.9	0.4	59	738
10110	10110 (2019-04-07)60sec.agd	60	0	0		4/13/2019	Saturday	6	3	3	3	37	104251	598	279	62	0	0	63.68%	29.71%	6.60%	0.00%	0.00%	62	6.60%	3.6	317439	282222	386228	338.1	300.6	411.3	3518	2272	2804	338.1	300.6	411.3	574098.3	650.3	4485.3	611.4	10979	11.7	127	11.7	0.4	196	939
10056	10056 (2019-03-17)60sec.agd	60	0	0		3/18/2019	Monday	1	2	2	2	34	90100	505	303	70	0	0	57.52%	34.51%	7.97%	0.00%	0.00%	70	7.97%	4.4	321462	318042	237582	366.1	362.2	270.6	3030	2105	1542	366.1	362.2	270.6	510816.7	634.1	3554.1	581.8	15301	17.4	150	17.4	0.1	93	878
10056	10056 (2019-03-17)60sec.agd	60	0	0		3/19/2019	Tuesday	2	3	3	3	38	84401	458	328	61	0	0	54.07%	38.72%	7.20%	0.00%	0.00%	61	7.20%	3.8	326002	316005	280866	384.9	373.1	331.6	2991	2301	2229	384.9	373.1	331.6	533874.7	669.1	3674.1	630.3	14019	16.6	145	16.6	9	993	847
10056	10056 (2019-03-17)60sec.agd	60	0	0		3/20/2019	Wednesday	3	2	2	2	20	51531	363	450	30	0	0	43.06%	53.38%	3.56%	0.00%	0.00%	30	3.56%	2	348208	457690	360738	413.1	542.9	427.9	3350	2246	1959	413.1	542.9	427.9	678867.3	851.1	4251.9	805.3	13448	16	144	16	2.6	293	843
10056	10056 (2019-03-17)60sec.agd	60	0	0		3/21/2019	Thursday	4	4	4	4	42	103442	408	238	40	0	0	59.48%	34.69%	5.83%	0.00%	0.00%	40	5.83%	3.1	194642	210567	169218	283.7	306.9	246.7	3565	2420	1980	283.7	306.9	246.7	332954.5	527.1	4046.5	485.4	8573	12.5	140	12.5	0	0	686
10056	10056 (2019-03-17)60sec.agd	60	0	0		3/22/2019	Friday	5	0	0	0	0	0	581	266	29	0	0	66.32%	30.37%	3.31%	0.00%	0.00%	29	3.31%	1.7	225724	250773	201007	257.7	286.3	229.5	2881	1626	1986	257.7	286.3	229.5	392736.9	485.6	3325.3	448.3	11093	12.7	143	12.7	34.3	2438	876
10056	10056 (2019-03-17)60sec.agd	60	0	0		3/23/2019	Saturday	6	0	0	0	0	0	565	122	0	0	0	82.24%	17.76%	0.00%	0.00%	0.00%	0	0.00%	0	44082	94008	98048	64.2	136.8	142.7	1485	1455	1648	64.2	136.8	142.7	142808	222.4	2061	207.9	1857	2.7	91	2.7	0.4	117	687
10055	10055 (2019-03-17)60sec.agd	60	0	0		3/17/2019	Sunday	7	0	0	0	0	0	452	266	1	0	0	62.87%	37.00%	0.14%	0.00%	0.00%	1	0.14%	0.1	125317	175601	129171	174.3	244.2	179.7	2382	4041	3179	174.3	244.2	179.7	251446.2	374.3	4634.6	349.7	3535	4.9	88	4.9	23.5	766	719
10055	10055 (2019-03-17)60sec.agd	60	0	0		3/18/2019	Monday	1	1	1	1	17	46378	498	403	29	0	0	53.55%	43.33%	3.12%	0.00%	0.00%	29	3.12%	1.7	290875	517344	338898	312.8	556.3	364.4	3644	4422	2593	312.8	556.3	364.4	683450.8	782.5	4566.6	734.9	9727	10.5	110	10.5	16	941	930
10055	10055 (2019-03-17)60sec.agd	60	0	0		3/19/2019	Tuesday	2	0	0	0	0	0	348	407	9	0	0	45.55%	53.27%	1.18%	0.00%	0.00%	9	1.18%	0.6	271937	533532	290889	355.9	698.3	380.7	2241	3623	2273	355.9	698.3	380.7	665749.6	912.6	4380.3	871.4	9273	12.1	99	12.1	29.4	1353	764
10055	10055 (2019-03-17)60sec.agd	60	0	0		3/20/2019	Wednesday	3	0	0	0	0	0	350	375	4	0	0	48.01%	51.44%	0.55%	0.00%	0.00%	4	0.55%	0.3	230016	458580	291258	315.5	629.1	399.5	2694	5154	2969	315.5	629.1	399.5	589944.2	842.3	5227	809.3	6913	9.5	68	9.5	9.8	253	729
10055	10055 (2019-03-17)60sec.agd	60	0	0		3/21/2019	Thursday	4	0	0	0	0	0	354	336	1	0	0	51.23%	48.63%	0.14%	0.00%	0.00%	1	0.14%	0.1	182864	341229	284447	264.6	493.8	411.6	3689	2590	2986	264.6	493.8	411.6	480402.5	731.0	5155.7	695.2	6292	9.1	80	9.1	3.7	211	691
10055	10055 (2019-03-17)60sec.agd	60	0	0		3/22/2019	Friday	5	0	0	0	0	0	472	295	12	0	0	60.59%	37.87%	1.54%	0.00%	0.00%	12	1.54%	0.9	191014	273533	192666	245.2	351.1	247.3	2757	3034	2840	245.2	351.1	247.3	385262	527.8	4646.1	494.6	7045	9	107	9	5.7	348	779
10047	10047 (2019-03-03)60sec.agd	60	0	0		3/4/2019	Monday	1	0	0	0	0	0	442	441	9	0	0	49.55%	49.44%	1.01%	0.00%	0.00%	9	1.01%	0.6	238914	325271	357016	267.8	364.7	400.2	4156	2854	5640	267.8	364.7	400.2	538833.5	630.8	7259.4	604.1	6974	7.8	81	7.8	0	0	892
10047	10047 (2019-03-03)60sec.agd	60	0	0		3/5/2019	Tuesday	2	0	0	0	0	0	530	384	7	0	0	57.55%	41.69%	0.76%	0.00%	0.00%	7	0.76%	0.4	212622	263757	286240	230.9	286.4	310.8	2360	4116	3592	230.9	286.4	310.8	443519.1	504.4	5498.2	481.6	7071	7.7	103	7.7	0	0	921
10047	10047 (2019-03-03)60sec.agd	60	0	0		3/6/2019	Wednesday	3	0	0	0	0	0	531	297	15	0	0	62.99%	35.23%	1.78%	0.00%	0.00%	15	1.78%	1	179417	239068	199473	212.8	283.6	236.6	2672	2783	4233	212.8	283.6	236.6	359351.4	449.0	5554.9	426.3	5808	6.9	123	6.9	0	0	843
10047	10047 (2019-03-03)60sec.agd	60	0	0		3/7/2019	Thursday	4	0	0	0	0	0	523	345	17	0	0	59.10%	38.98%	1.92%	0.00%	0.00%	17	1.92%	1.1	247375	313928	442422	279.5	354.7	499.9	3584	3713	7804	279.5	354.7	499.9	596223.5	701.9	9018.9	673.7	7311	8.3	120	8.3	0	0	885
10047	10047 (2019-03-03)60sec.agd	60	0	0		3/8/2019	Friday	5	0	0	0	0	0	541	351	33	0	0	58.49%	37.95%	3.57%	0.00%	0.00%	33	3.57%	1.8	294304	347241	570583	318.2	375.4	616.8	5232	5232	7028	318.2	375.4	616.8	729901.4	819.3	10204.9	789.1	8297	9	117	9	0.5	279	925
10047	10047 (2019-03-03)60sec.agd	60	0	0		3/9/2019	Saturday	6	0	0	0	0	0	626	204	15	0	0	74.08%	24.14%	1.78%	0.00%	0.00%	15	1.78%	1	165227	129424	216342	195.5	153.2	256	3805	3183	3305	195.5	153.2	256	301420.6	375.6	5436	356.7	4102	4.9	125	4.9	0	25	845
10070	10070 (2019-03-17)60sec.agd	60	0	0		3/18/2019	Monday	1	2	2	2	27	65116	668	204	41	0	0	73.17%	22.34%	4.49%	0.00%	0.00%	41	4.49%	2.6	235146	328528	254385	257.6	359.8	278.6	3234	3183	2930	257.6	359.8	278.6	477426.5	545.9	4828.4	522.9	8085	8.9	121	8.9	1.9	414	913
10070	10070 (2019-03-17)60sec.agd	60	0	0		3/19/2019	Tuesday	2	2	2	2	27	69657	499	325	46	0	0	57.36%	37.36%	5.29%	0.00%	0.00%	46	5.29%	3.1	276326	291068	303771	317.6	334.6	349.2	3526	3372	4293	317.6	334.6	349.2	503342.3	609.0	6222.6	578.6	6538	7.5	120	7.5	0	0	870
10070	10070 (2019-03-17)60sec.agd	60	0	0		3/20/2019	Wednesday	3	1	1	1	20	56038	552	313	55	0	0	60.00%	34.02%	5.98%	0.00%	0.00%	55	5.98%	3.2	335599	322359	295041	364.8	350.4	320.7	4144	3739	4495	364.8	350.4	320.7	550991.1	626.0	6894.3	598.9	6442	7	114	7	0	0	920
10070	10070 (2019-03-17)60sec.agd	60	0	0		3/21/2019	Thursday	4	1	1	1	16	45053	549	294	22	0	0	63.47%	33.99%	2.54%	0.00%	0.00%	22	2.54%	1.5	252975	234956	223426	292.5	271.6	258.3	3608	2867	3408	292.5	271.6	258.3	411241.8	504.0	5293.6	475.4	5181	6	123	6	0	0	865
10070	10070 (2019-03-17)60sec.agd	60	0	0		3/22/2019	Friday	5	1	1	1	15	41617	645	199	23	0	0	74.39%	22.95%	2.65%	0.00%	0.00%	23	2.65%	1.4	167513	185193	178172	193.2	213.6	205.5	3638	2637	3282	193.2	213.6	205.5	306761	380.6	5200.4	353.8	4071	4.7	127	4.7	0	0	867
10070	10070 (2019-03-17)60sec.agd	60	0	0		3/23/2019	Saturday	6	1	1	1	19	59747	477	318	51	0	0	56.38%	37.59%	6.03%	0.00%	0.00%	51	6.03%	3.4	353049	420102	323511	417.3	496.6	382.4	5697	5865	5652	417.3	496.6	382.4	637015.4	790.1	9939.8	753	7547	8.9	123	8.9	1.2	676	846
10024	10024 (2019-03-17)60sec.agd	60	0	0		3/18/2019	Monday	1	0	0	0	0	0	452	439	3	0	0	50.56%	49.11%	0.34%	0.00%	0.00%	3	0.34%	0.2	218979	618330	419667	244.9	691.6	469.4	2295	3294	2563	244.9	691.6	469.4	778719.6	908.7	4047.2	871.1	8754	9.8	97	9.8	0.3	197	894
10024	10024 (2019-03-17)60sec.agd	60	0	0		3/19/2019	Tuesday	2	0	0	0	0	0	398	449	5	0	0	46.71%	52.70%	0.59%	0.00%	0.00%	5	0.59%	0.3	224089	557917	326135	263	654.8	382.8	3338	2807	3511	263	654.8	382.8	683996.6	844.2	5024.6	802.8	8077	9.5	94	9.5	0	0	852
10024	10024 (2019-03-17)60sec.agd	60	0	0		3/20/2019	Wednesday	3	0	0	0	0	0	580	430	10	0	0	56.86%	42.16%	0.98%	0.00%	0.00%	10	0.98%	0.6	256185	587631	319513	251.2	576.1	313.2	2958	3502	2336	251.2	576.1	313.2	716260.8	743.1	4320.1	702.2	9995	9.8	109	9.8	0	0	1020
10024	10024 (2019-03-17)60sec.agd	60	0	0		3/21/2019	Thursday	4	0	0	0	0	0	596	382	7	0	0	60.51%	38.78%	0.71%	0.00%	0.00%	7	0.71%	0.4	237156	484935	295353	240.8	492.3	299.9	3328	2982	3278	240.8	492.3	299.9	615335.9	658.3	5237.2	624.7	8603	8.7	115	8.7	0.8	292	985
10024	10024 (2019-03-17)60sec.agd	60	0	0		3/22/2019	Friday	5	0	0	0	0	0	448	383	6	0	0	53.52%	45.76%	0.72%	0.00%	0.00%	6	0.72%	0.4	224825	442994	286458	268.6	529.3	342.2	2989	2872	2929	268.6	529.3	342.2	573452.8	736.8	4346	685.1	7220	8.6	112	8.6	0	0	837
10024	10024 (2019-03-17)60sec.agd	60	0	0		3/23/2019	Saturday	6	0	0	0	0	0	544	260	1	0	0	67.58%	32.30%	0.12%	0.00%	0.00%	1	0.12%	0.1	116360	232467	174685	144.5	288.8	217	2207	2400	2077	144.5	288.8	217	313201.9	413.3	3254.2	389.1	3268	4.1	67	4.1	0.1	25	805
10031	10031 (2019-03-03)60sec.agd	60	0	0		3/4/2019	Monday	1	2	2	2	31	87859	585	285	57	1	0	63.04%	30.71%	6.14%	0.11%	0.00%	58	6.25%	3.4	315676	343575	298690	340.2	370.2	321.9	5867	2366	4086	340.2	370.2	321.9	553995.3	645.9	6467.6	597	11473	12.4	150	12.4	30.6	4269	928
10031	10031 (2019-03-03)60sec.agd	60	0	0		3/5/2019	Tuesday	2	1	1	1	11	25472	587	190	35	0	0	72.29%	23.40%	4.31%	0.00%	0.00%	35	4.31%	2.3	190299	222703	199518	234.4	274.3	245.7	3585	2365	2603	234.4	274.3	245.7	354426	466.6	4172.4	436.5	7616	9.4	136	9.4	27.6	1922	812
10031	10031 (2019-03-03)60sec.agd	60	0	0		3/6/2019	Wednesday	3	2	2	2	24	83227	426	154	46	0	0	68.05%	24.60%	7.35%	0.00%	0.00%	46	7.35%	3.8	236364	216178	225226	377.6	345.3	359.8	4381	3091	2519	377.6	345.3	359.8	391570.7	672.4	4965	625.5	8438	13.5	154	13.5	15.5	1177	626
10031	10031 (2019-03-03)60sec.agd	60	0	0		3/7/2019	Thursday	4	0	0	0	0	0	459	205	11	0	0	68.00%	30.37%	1.63%	0.00%	0.00%	11	1.63%	0.9	121826	183156	194194	180.5	271.3	287.7	3533	3862	3080	180.5	271.3	287.7	293426.3	462.0	4986.5	434.7	3813	5.6	127	5.6	6.4	1140	675
10031	10031 (2019-03-03)60sec.agd	60	0	0		3/8/2019	Friday	5	0	0	0	0	0	650	291	27	0	0	67.15%	30.06%	2.79%	0.00%	0.00%	27	2.79%	1.6	233377	304297	293373	241.1	314.4	303.1	3723	2290	2277	241.1	314.4	303.1	482834.6	528.7	4425.6	498.8	9519	9.8	143	9.8	32	2621	968
10031	10031 (2019-03-03)60sec.agd	60	0	0		3/9/2019	Saturday	6	1	1	1	10	23093	626	220	26	0	0	71.79%	25.23%	2.98%	0.00%	0.00%	26	2.98%	1.6	191571	261405	198379	219.7	299.8	227.5	3264	2659	3084	219.7	299.8	227.5	379981.9	464.2	4411.1	435.8	7967	9.1	133	9.1	25.6	1884	872
10674	10674 (2019-09-29)60sec.agd	60	0	0		9/30/2019	Monday	1	0	0	0	0	0	569	297	21	0	0	64.15%	33.48%	2.37%	0.00%	0.00%	21	2.37%	1.3	226283	220277	341077	255.1	248.3	384.5	3998	4910	5021	255.1	248.3	384.5	464822	547.4	8081	524	5313	6	83	6	6.1	560	887
10674	10674 (2019-09-29)60sec.agd	60	0	0		10/1/2019	Tuesday	2	0	0	0	0	0	647	365	33	0	0	61.91%	34.93%	3.16%	0.00%	0.00%	33	3.16%	1.8	301345	218478	441735	288.4	209.1	422.7	3476	2765	5124	288.4	209.1	422.7	577642.8	577.6	6468.7	552.8	8067	7.7	127	7.7	0.1	28	1045
10674	10674 (2019-09-29)60sec.agd	60	0	0		10/2/2019	Wednesday	3	1	1	1	12	29510	593	245	23	0	0	68.87%	28.46%	2.67%	0.00%	0.00%	23	2.67%	1.5	194191	128350	319262	225.5	149.1	370.8	3608	2312	4767	225.5	149.1	370.8	395110.2	484.9	5718.5	458.9	6598	7.7	122	7.7	3.3	442	861
10674	10674 (2019-09-29)60sec.agd	60	0	0		10/3/2019	Thursday	4	0	0	0	0	0	545	326	19	0	0	61.24%	36.63%	2.13%	0.00%	0.00%	19	2.13%	1.2	234767	164893	350653	263.8	185.3	394	3240	2345	2802	263.8	185.3	394	453059.3	542.4	4508.6	509.1	7221	8.1	118	8.1	11.5	519	890
10674	10674 (2019-09-29)60sec.agd	60	0	0		10/4/2019	Friday	5	0	0	0	0	0	437	356	6	0	0	54.69%	44.56%	0.75%	0.00%	0.00%	6	0.75%	0.4	235647	159900	305469	294.9	200.1	382.3	3213	2322	2631	294.9	200.1	382.3	417622.8	562.4	3624.7	522.7	3292	4.1	57	4.1	12.5	567	799
10674	10674 (2019-09-29)60sec.agd	60	0	0		10/5/2019	Saturday	6	0	0	0	0	0	407	295	13	0	0	56.92%	41.26%	1.82%	0.00%	0.00%	13	1.82%	1	231271	169271	289957	323.5	236.7	405.5	3576	1632	2684	323.5	236.7	405.5	407693.5	610.7	4031.9	570.2	5509	7.7	99	7.7	0.1	36	715
10461	10461 (2019-10-20)60sec.agd	60	0	0		10/21/2019	Monday	1	9	9	9	118	374999	209	315	144	6	0	31.01%	46.74%	21.36%	0.89%	0.00%	150	22.26%	11.5	744796	585104	659312	1105	868.1	978.2	9257	8408	6134	1105	868.1	978.2	1154019.1	1791.6	11416	1712.2	15912	23.6	136	23.6	35	2178	674
10461	10461 (2019-10-20)60sec.agd	60	0	0		10/22/2019	Tuesday	2	5	5	5	64	180137	334	217	75	0	0	53.35%	34.66%	11.98%	0.00%	0.00%	75	11.98%	6.8	361978	383124	430128	578.2	612	687.1	4716	5305	6229	578.2	612	687.1	680310.3	1121.3	8942.2	1086.8	10698	17.1	126	17.1	0.5	99	626
10461	10461 (2019-10-20)60sec.agd	60	0	0		10/23/2019	Wednesday	3	3	3	3	35	90881	339	252	87	0	0	50.00%	37.17%	12.83%	0.00%	0.00%	87	12.83%	6.7	370673	364679	378362	546.7	537.9	558.1	3311	2385	2646	546.7	537.9	558.1	643076.2	999.9	4374.8	948.5	16042	23.7	128	23.7	2.1	547	678
10461	10461 (2019-10-20)60sec.agd	60	0	0		10/24/2019	Thursday	4	4	4	4	49	146802	385	218	84	4	0	55.72%	31.55%	12.16%	0.58%	0.00%	88	12.74%	7.3	392354	388643	512211	567.8	562.4	741.3	7373	5161	5002	567.8	562.4	741.3	753223.2	1152.2	9135.1	1090	12916	18.7	134	18.7	11.6	1264	691
10461	10461 (2019-10-20)60sec.agd	60	0	0		10/25/2019	Friday	5	2	2	2	28	92561	302	255	60	5	0	48.55%	41.00%	9.65%	0.80%	0.00%	65	10.45%	5	347642	405272	490508	558.9	651.6	788.6	6450	5636	5341	558.9	651.6	788.6	725050.7	1212.0	9410.6	1165.7	10287	16.5	124	16.5	13	814	622
10461	10461 (2019-10-20)60sec.agd	60	0	0		10/26/2019	Saturday	6	0	0	0	0	0	391	336	20	6	2	51.79%	44.50%	2.65%	0.79%	0.26%	28	3.71%	1.9	331213	426924	447606	438.7	565.5	592.9	12316	5826	5340	438.7	565.5	592.9	701653.3	981.4	13937.1	929.3	8658	11.5	96	11.5	13.7	1316	755
10488	10488 (2019-09-22)60sec.agd	60	0	0		9/23/2019	Monday	1	0	0	0	0	0	843	112	1	0	0	88.18%	11.72%	0.10%	0.00%	0.00%	1	0.10%	0.1	36864	125574	112410	38.6	131.4	117.6	2063	1419	1931	38.6	131.4	117.6	172521.9	193.5	2854.5	180.5	1143	1.2	42	1.2	0.7	93	956
10488	10488 (2019-09-22)60sec.agd	60	0	0		9/24/2019	Tuesday	2	0	0	0	0	0	887	138	0	0	0	86.54%	13.46%	0.00%	0.00%	0.00%	0	0.00%	0	48584	185533	147234	47.4	181	143.6	1136	1540	1689	47.4	181	143.6	241786.6	250.8	2000.3	235.9	1759	1.7	54	1.7	14.3	1403	1025
10488	10488 (2019-09-22)60sec.agd	60	0	0		9/25/2019	Wednesday	3	0	0	0	0	0	815	125	0	0	0	86.70%	13.30%	0.00%	0.00%	0.00%	0	0.00%	0	44955	148312	99572	47.8	157.8	105.9	1136	1645	1423	47.8	157.8	105.9	184206.4	212.8	1862.6	196	1600	1.7	61	1.7	4.7	593	940
10488	10488 (2019-09-22)60sec.agd	60	0	0		9/26/2019	Thursday	4	0	0	0	0	0	759	107	0	0	0	87.64%	12.36%	0.00%	0.00%	0.00%	0	0.00%	0	35933	142703	99883	41.5	164.8	115.3	1534	1236	2091	41.5	164.8	115.3	177853.7	223.6	2718.6	205.4	857	1	37	1	0	20	866
10488	10488 (2019-09-22)60sec.agd	60	0	0		9/27/2019	Friday	5	0	0	0	0	0	903	102	0	0	0	89.85%	10.15%	0.00%	0.00%	0.00%	0	0.00%	0	39272	147626	98490	39.1	146.9	98	1585	1180	1913	39.1	146.9	98	181758.1	202.0	2084.6	180.9	1084	1.1	49	1.1	0	0	1005
10488	10488 (2019-09-22)60sec.agd	60	0	0		9/28/2019	Saturday	6	0	0	0	0	0	646	111	0	0	0	85.34%	14.66%	0.00%	0.00%	0.00%	0	0.00%	0	31267	94354	110021	41.3	124.6	145.3	808	1250	1742	41.3	124.6	145.3	148273.1	206.8	2158.6	195.9	562	0.7	11	0.7	0.6	256	757
10476	10476 (2019-10-27)60sec.agd	60	0	0		10/28/2019	Monday	1	1	1	1	22	54102	296	556	28	0	0	33.64%	63.18%	3.18%	0.00%	0.00%	28	3.18%	1.8	368229	452877	505530	418.4	514.6	574.5	2887	2572	2676	418.4	514.6	574.5	772172.7	917.1	3897.6	877.5	10427	11.8	103	11.8	19.9	1464	880
10476	10476 (2019-10-27)60sec.agd	60	0	0		10/29/2019	Tuesday	2	0	0	0	0	0	407	529	13	0	0	42.89%	55.74%	1.37%	0.00%	0.00%	13	1.37%	0.8	343838	618175	431745	362.3	651.4	454.9	2584	2684	2162	362.3	651.4	454.9	828715.1	909.1	3650.6	873.3	13296	14	118	14	17	1110	949
10476	10476 (2019-10-27)60sec.agd	60	0	0		10/30/2019	Wednesday	3	3	3	3	34	90598	330	416	56	0	0	41.15%	51.87%	6.98%	0.00%	0.00%	56	6.98%	3.7	357951	507729	469009	446.3	633.1	584.8	3110	3111	3710	446.3	633.1	584.8	778387.5	1026.0	4832.7	970.6	13280	16.6	123	16.6	88.1	3006	802
10476	10476 (2019-10-27)60sec.agd	60	0	0		10/31/2019	Thursday	4	0	0	0	0	0	334	500	1	0	0	40.00%	59.88%	0.12%	0.00%	0.00%	1	0.12%	0.1	300529	572833	434003	359.9	686	519.8	2268	2564	3068	359.9	686	519.8	778982.6	963.2	3896	932.9	10388	12.4	88	12.4	2.1	187	835
10476	10476 (2019-10-27)60sec.agd	60	0	0		11/1/2019	Friday	5	1	1	1	27	69083	302	288	33	0	0	48.48%	46.23%	5.30%	0.00%	0.00%	33	5.30%	2.8	220641	397079	280847	354.2	637.4	450.8	3672	2951	2131	354.2	637.4	450.8	534068.6	895.2	4696.5	857.3	8884	14.3	122	14.3	14.8	1104	623
10476	10476 (2019-10-27)60sec.agd	60	0	0		11/2/2019	Saturday	6	0	0	0	0	0	467	393	2	0	0	54.18%	45.59%	0.23%	0.00%	0.00%	2	0.23%	0.1	186095	370438	255091	215.9	429.7	295.9	2123	2725	2296	215.9	429.7	295.9	486751.6	588.3	3526.8	564.7	7150	8.3	106	8.3	2	477	862
10651	10651 (2019-08-11)60sec.agd	60	0	0		8/12/2019	Monday	1	1	1	1	16	32998	574	467	25	0	0	53.85%	43.81%	2.35%	0.00%	0.00%	25	2.35%	1.3	309144	348962	375252	290	327.4	352	3193	3128	2507	290	327.4	352	598463.5	592.6	4314.5	561.4	6292	5.9	109	5.9	4.2	729	1066
10651	10651 (2019-08-11)60sec.agd	60	0	0		8/13/2019	Tuesday	2	1	1	1	40	137830	508	368	52	1	0	54.68%	39.61%	5.60%	0.11%	0.00%	53	5.71%	3.1	373900	370579	480917	402.5	398.9	517.7	6484	4610	4667	402.5	398.9	517.7	713029.6	822.2	7503	767.5	10672	11.5	167	11.5	10.8	1668	929
10651	10651 (2019-08-11)60sec.agd	60	0	0		8/14/2019	Wednesday	3	1	1	1	25	68895	476	361	34	0	0	54.65%	41.45%	3.90%	0.00%	0.00%	34	3.90%	2.1	299974	403476	378746	344.4	463.2	434.8	3492	3663	2545	344.4	463.2	434.8	629464.7	767.6	5256.2	722.7	8031	9.2	125	9.2	14.1	1257	871
10651	10651 (2019-08-11)60sec.agd	60	0	0		8/15/2019	Thursday	4	0	0	0	0	0	448	490	21	0	0	46.72%	51.09%	2.19%	0.00%	0.00%	21	2.19%	1.2	361689	320397	442476	377.2	334.1	461.4	2959	2969	3096	377.2	334.1	461.4	655178	718.0	4731.3	683.2	6545	6.8	76	6.8	54.7	2760	959
10651	10651 (2019-08-11)60sec.agd	60	0	0		8/16/2019	Friday	5	0	0	0	0	0	506	432	8	0	0	53.49%	45.67%	0.85%	0.00%	0.00%	8	0.85%	0.5	248216	344767	305894	262.4	364.4	323.4	3423	3033	2063	262.4	364.4	323.4	523494.6	586.0	4612.6	553.4	5901	6.2	125	6.2	6.4	458	946
10651	10651 (2019-08-11)60sec.agd	60	0	0		8/17/2019	Saturday	6	1	1	1	31	90517	378	370	56	0	0	47.01%	46.02%	6.97%	0.00%	0.00%	56	6.97%	3.7	372691	433994	293746	463.5	539.8	365.4	3676	4198	2500	463.5	539.8	365.4	643067.7	854.5	5264.1	799.8	9834	12.2	120	12.2	9.3	470	804
10589	10589 (2019-06-02)60sec.agd	60	0	0		6/2/2019	Sunday	7	0	0	0	0	0	566	133	6	0	0	80.28%	18.87%	0.85%	0.00%	0.00%	6	0.85%	0.5	83023	84782	140986	117.8	120.3	200	3024	1752	2668	117.8	120.3	200	184276.6	281.8	4216.2	261.4	2458	3.5	90	3.5	0	21	705
10589	10589 (2019-06-02)60sec.agd	60	0	0		6/3/2019	Monday	1	0	0	0	0	0	500	424	9	0	0	53.59%	45.44%	0.96%	0.00%	0.00%	9	0.96%	0.5	245012	335171	459941	262.6	359.2	493	2452	2630	2824	262.6	359.2	493	619609.7	700.1	4012.9	664.1	8415	9	102	9	0	0	933
10589	10589 (2019-06-02)60sec.agd	60	0	0		6/4/2019	Tuesday	2	0	0	0	0	0	219	522	3	0	0	29.44%	70.16%	0.40%	0.00%	0.00%	3	0.40%	0.2	279775	323714	617972	376	435.1	830.6	2270	1904	2973	376	435.1	830.6	751634.4	1044.8	3476.8	1010.3	8230	11.1	77	11.1	0	0	744
10589	10589 (2019-06-02)60sec.agd	60	0	0		6/6/2019	Thursday	4	0	0	0	0	0	178	437	8	0	0	28.57%	70.14%	1.28%	0.00%	0.00%	8	1.28%	0.7	304464	262447	496079	488.7	421.3	796.3	2230	2269	2714	488.7	421.3	796.3	638491.3	1062.9	4008.1	1024.9	8128	13	70	13	0	0	623
10589	10589 (2019-06-02)60sec.agd	60	0	0		6/7/2019	Friday	5	0	0	0	0	0	509	279	11	0	0	63.70%	34.92%	1.38%	0.00%	0.00%	11	1.38%	0.7	194701	205882	325718	243.7	257.7	407.7	3017	1986	5247	243.7	257.7	407.7	431726.9	579.0	6049.1	540.3	5899	7.4	113	7.4	1.3	140	799
10589	10589 (2019-06-02)60sec.agd	60	0	0		6/8/2019	Saturday	6	0	0	0	0	0	592	265	8	0	0	68.44%	30.64%	0.92%	0.00%	0.00%	8	0.92%	0.5	163755	168347	297160	189.3	194.6	343.5	2890	2555	3000	189.3	194.6	343.5	378761.8	456.9	4208.6	437.9	5177	6	107	6	4.4	741	865
10625	10625 (2019-05-19)60sec.agd	60	0	0		5/20/2019	Monday	1	0	0	0	0	0	530	213	6	0	0	70.76%	28.44%	0.80%	0.00%	0.00%	6	0.80%	0.4	125547	155689	238475	167.6	207.9	318.4	2657	2210	2362	167.6	207.9	318.4	311241.8	444.7	3721.4	415.5	4444	5.9	105	5.9	0.2	91	749
10625	10625 (2019-05-19)60sec.agd	60	0	0		5/21/2019	Tuesday	2	0	0	0	0	0	551	257	7	0	0	67.61%	31.53%	0.86%	0.00%	0.00%	7	0.86%	0.5	119182	175346	322861	146.2	215.1	396.1	2662	2117	2783	146.2	215.1	396.1	386250.9	501.0	3606.8	473.9	3743	4.6	99	4.6	0	0	815
10625	10625 (2019-05-19)60sec.agd	60	0	0		5/22/2019	Wednesday	3	0	0	0	0	0	523	259	6	0	0	66.37%	32.87%	0.76%	0.00%	0.00%	6	0.76%	0.4	119882	223521	294272	152.1	283.7	373.4	4207	4519	6755	152.1	283.7	373.4	388496.3	521.3	8630.4	493	3233	4.1	69	4.1	11.2	1080	788
10625	10625 (2019-05-19)60sec.agd	60	0	0		5/23/2019	Thursday	4	0	0	0	0	0	327	490	31	0	0	38.56%	57.78%	3.66%	0.00%	0.00%	31	3.66%	2.1	387693	249591	483031	457.2	294.3	569.6	4939	1934	3002	457.2	294.3	569.6	667772.8	843.9	5808.9	787.5	7881	9.3	108	9.3	0	0	848
10625	10625 (2019-05-19)60sec.agd	60	0	0		5/24/2019	Friday	5	1	1	1	12	27959	256	371	63	0	0	37.10%	53.77%	9.13%	0.00%	0.00%	63	9.13%	4.8	466352	287097	350883	675.9	416.1	508.5	4184	2317	2517	675.9	416.1	508.5	650405.8	998.6	4596.1	942.6	7611	11	103	11	6.1	1715	690
10625	10625 (2019-05-19)60sec.agd	60	0	0		5/25/2019	Saturday	6	0	0	0	0	0	478	433	34	2	0	50.48%	45.72%	3.59%	0.21%	0.00%	36	3.80%	2.3	348686	327437	448052	368.2	345.8	473.1	9186	2731	2942	368.2	345.8	473.1	655398.7	750.3	9623.6	692.1	7639	8.1	115	8.1	6.6	507	947
10464	10464 (2019-10-20)60sec.agd	60	0	0		10/20/2019	Sunday	7	0	0	0	0	0	373	265	5	0	0	58.01%	41.21%	0.78%	0.00%	0.00%	5	0.78%	0.4	132962	236087	276511	206.8	367.2	430	3627	2963	3879	206.8	367.2	430	387136	641.0	6055.6	602.1	3381	5.3	92	5.3	12.4	1168	643
10464	10464 (2019-10-20)60sec.agd	60	0	0		10/21/2019	Monday	1	0	0	0	0	0	426	503	27	0	0	44.56%	52.62%	2.82%	0.00%	0.00%	27	2.82%	1.5	371355	430860	708841	388.4	450.7	741.5	3946	3860	5869	388.4	450.7	741.5	908845.7	999.4	7171.9	950.7	7375	7.7	100	7.7	9.4	622	956
10464	10464 (2019-10-20)60sec.agd	60	0	0		10/22/2019	Tuesday	2	0	0	0	0	0	417	589	18	0	0	40.72%	57.52%	1.76%	0.00%	0.00%	18	1.76%	0.9	449674	445177	581993	439.1	434.7	568.4	3443	2180	3568	439.1	434.7	568.4	859712.2	894.1	4430.3	839.6	9224	9	103	9	2.3	274	1024
10464	10464 (2019-10-20)60sec.agd	60	0	0		10/23/2019	Wednesday	3	0	0	0	0	0	474	437	22	0	0	50.80%	46.84%	2.36%	0.00%	0.00%	22	2.36%	1.3	349861	332258	389224	375	356.1	417.2	4693	3431	5338	375	356.1	417.2	619914	712.4	6830	664.4	5190	5.6	81	5.6	0	20	933
10464	10464 (2019-10-20)60sec.agd	60	0	0		10/24/2019	Thursday	4	0	0	0	0	0	593	442	23	0	0	56.05%	41.78%	2.17%	0.00%	0.00%	23	2.17%	1.2	331977	396960	587763	313.8	375.2	555.5	3427	2701	3262	313.8	375.2	555.5	783103.6	781.2	5296.6	740.2	6628	6.3	73	6.3	0	0	1058
10464	10464 (2019-10-20)60sec.agd	60	0	0		10/25/2019	Friday	5	0	0	0	0	0	401	569	5	0	0	41.13%	58.36%	0.51%	0.00%	0.00%	5	0.51%	0.3	311750	582572	697199	319.7	597.5	715.1	3209	3548	3622	319.7	597.5	715.1	960554.3	1035.1	5021.4	985.2	8136	8.3	81	8.3	0	0	975
10657	10657 (2019-11-03)60sec.agd	60	0	0		11/4/2019	Monday	1	2	2	2	39	105181	935	316	72	0	0	70.67%	23.89%	5.44%	0.00%	0.00%	72	5.44%	3.1	351592	467034	379164	265.8	353	286.6	3312	3656	2876	265.8	353	286.6	696780.5	564.7	5022.5	526.7	13506	10.2	123	10.2	1.3	195	1323
10657	10657 (2019-11-03)60sec.agd	60	0	0		11/5/2019	Tuesday	2	0	0	0	0	0	789	201	1	0	0	79.62%	20.28%	0.10%	0.00%	0.00%	1	0.10%	0.1	85338	188207	128661	86.1	189.9	129.8	2506	2573	2181	86.1	189.9	129.8	243429.9	261.4	3903.6	245.6	2319	2.3	44	2.3	0	0	991
10657	10657 (2019-11-03)60sec.agd	60	0	0		11/6/2019	Wednesday	3	1	1	1	11	27073	1009	334	35	0	0	73.22%	24.24%	2.54%	0.00%	0.00%	35	2.54%	1.5	249825	338817	351424	181.3	245.9	255	3910	3171	3107	181.3	245.9	255	548368.8	425.6	5319.8	397.9	9363	6.8	123	6.8	0	0	1378
10657	10657 (2019-11-03)60sec.agd	60	0	0		11/7/2019	Thursday	4	0	0	0	0	0	1127	313	0	0	0	78.26%	21.74%	0.00%	0.00%	0.00%	0	0.00%	0	128305	239385	328268	89.1	166.2	228	1898	2849	2602	89.1	166.2	228	426060.1	310.5	4223.1	295.9	4832	3.4	82	3.4	0.2	91	1440
10657	10657 (2019-11-03)60sec.agd	60	0	0		11/8/2019	Friday	5	1	1	1	10	21624	913	308	23	0	0	73.39%	24.76%	1.85%	0.00%	0.00%	23	1.85%	1	195609	426476	218134	157.2	342.8	175.3	3019	3086	2939	157.2	342.8	175.3	517423.5	442.9	4344.3	415.9	8805	7.1	117	7.1	4.3	483	1244
10657	10657 (2019-11-03)60sec.agd	60	0	0		11/9/2019	Saturday	6	1	1	1	11	32576	901	304	14	0	0	73.91%	24.94%	1.15%	0.00%	0.00%	14	1.15%	0.6	166506	272527	269234	136.6	223.6	220.9	3377	3281	2202	136.6	223.6	220.9	417710.6	362.1	4457.7	342.7	6077	5	115	5	0.2	59	1219
10643	10643 (2019-06-02)60sec.agd	60	0	0		6/3/2019	Monday	1	0	0	0	0	0	361	492	24	0	0	41.16%	56.10%	2.74%	0.00%	0.00%	24	2.74%	1.5	388260	532747	719081	442.7	607.5	819.9	5200	4569	4752	442.7	607.5	819.9	975521.7	1169.4	6184.8	1112.3	10008	11.4	114	11.4	5.6	332	877
10643	10643 (2019-06-02)60sec.agd	60	0	0		6/4/2019	Tuesday	2	0	0	0	0	0	436	367	29	0	0	52.40%	44.11%	3.49%	0.00%	0.00%	29	3.49%	1.9	320233	456908	406464	384.9	549.2	488.5	4063	3433	2865	384.9	549.2	488.5	690309.4	877.4	5161.7	829.7	9024	10.8	134	10.8	1	92	832
10643	10643 (2019-06-02)60sec.agd	60	0	0		6/5/2019	Wednesday	3	0	0	0	0	0	480	359	5	0	0	56.87%	42.54%	0.59%	0.00%	0.00%	5	0.59%	0.3	190162	467286	330146	225.3	553.7	391.2	2706	2962	2519	225.3	553.7	391.2	602921.4	754.1	3944.6	714.4	5785	6.9	115	6.9	1.1	260	844
10643	10643 (2019-06-02)60sec.agd	60	0	0		6/6/2019	Thursday	4	0	0	0	0	0	338	319	8	0	0	50.83%	47.97%	1.20%	0.00%	0.00%	8	1.20%	0.7	182894	388503	345507	275	584.2	519.6	3464	2718	2401	275	584.2	519.6	551144.2	874.0	4403.1	828.8	6134	9.2	124	9.2	0	0	665
10643	10643 (2019-06-02)60sec.agd	60	0	0		6/7/2019	Friday	5	0	0	0	0	0	493	373	8	0	0	56.41%	42.68%	0.92%	0.00%	0.00%	8	0.92%	0.5	236968	389513	443360	271.1	445.7	507.3	2827	3110	3566	271.1	445.7	507.3	635957.8	757.5	5154.4	727.6	6995	8	99	8	0	0	874
10643	10643 (2019-06-02)60sec.agd	60	0	0		6/8/2019	Saturday	6	0	0	0	0	0	603	428	29	0	0	56.89%	40.38%	2.74%	0.00%	0.00%	29	2.74%	1.6	324682	608811	473775	306.3	574.4	447	3413	4108	2826	306.3	574.4	447	836977.9	842.9	4434	789.6	11223	10.6	126	10.6	1.8	156	1060
10648	10648 (2019-06-23)60sec.agd	60	0	0		6/24/2019	Monday	1	1	1	1	10	28665	416	364	68	0	0	49.06%	42.92%	8.02%	0.00%	0.00%	68	8.02%	4.5	416901	580190	504990	491.6	684.2	595.5	3806	4095	3450	491.6	684.2	595.5	874895.3	1101.1	5574.1	1031.7	10764	12.7	129	12.7	25.6	1053	848
10648	10648 (2019-06-23)60sec.agd	60	0	0		6/25/2019	Tuesday	2	0	0	0	0	0	588	297	22	0	0	64.83%	32.75%	2.43%	0.00%	0.00%	22	2.43%	1.4	230065	397497	355458	253.7	438.3	391.9	3887	4187	2672	253.7	438.3	391.9	580761.7	683.1	5330.6	640.3	6870	7.6	121	7.6	10.1	496	907
10648	10648 (2019-06-23)60sec.agd	60	0	0		6/26/2019	Wednesday	3	2	2	2	22	67515	402	442	68	0	0	44.08%	48.46%	7.46%	0.00%	0.00%	68	7.46%	4.3	488701	769946	504480	535.9	844.2	553.2	4272	3863	2587	535.9	844.2	553.2	1042183.1	1214.8	5755.9	1142.7	13552	14.9	130	14.9	69.9	1261	912
10648	10648 (2019-06-23)60sec.agd	60	0	0		6/27/2019	Thursday	4	1	1	1	22	60343	472	335	83	0	0	53.03%	37.64%	9.33%	0.00%	0.00%	83	9.33%	5.2	516207	432408	570910	580	485.9	641.5	4690	4776	3744	580	485.9	641.5	882827.6	1048.4	6383.5	991.9	8195	9.2	146	9.2	9.1	419	890
10648	10648 (2019-06-23)60sec.agd	60	0	0		6/28/2019	Friday	5	1	1	1	20	71028	785	516	59	0	0	57.72%	37.94%	4.34%	0.00%	0.00%	59	4.34%	2.6	437398	737399	562725	321.6	542.2	413.8	4684	3794	2803	321.6	542.2	413.8	1025540.7	813.6	5966.9	754.1	13202	9.7	148	9.7	0.3	124	1360
10648	10648 (2019-06-23)60sec.agd	60	0	0		6/29/2019	Saturday	6	0	0	0	0	0	544	389	42	0	0	55.79%	39.90%	4.31%	0.00%	0.00%	42	4.31%	2.5	377943	573372	580366	387.6	588.1	595.2	4204	3588	3452	387.6	588.1	595.2	899122.4	962.3	5436.5	922.2	11069	11.4	137	11.4	2	177	975
10450	10450 (2019-10-13)60sec.agd	60	0	0		10/14/2019	Monday	1	0	0	0	0	0	485	208	7	0	0	69.29%	29.71%	1.00%	0.00%	0.00%	7	1.00%	0.5	141699	194740	194415	202.4	278.2	277.7	3069	2701	3804	202.4	278.2	277.7	309514.9	531.5	4849	442.2	1918	2.7	26	2.7	0	0	700
10450	10450 (2019-10-13)60sec.agd	60	0	0		10/15/2019	Tuesday	2	0	0	0	0	0	512	132	10	1	0	78.17%	20.15%	1.53%	0.15%	0.00%	11	1.68%	0.8	108017	152185	218564	164.9	232.3	333.7	6332	1849	4340	164.9	232.3	333.7	287399	487.1	6797	438.8	1596	2.4	29	2.4	3.3	289	655
10450	10450 (2019-10-13)60sec.agd	60	0	0		10/16/2019	Wednesday	3	0	0	0	0	0	462	203	55	0	0	64.17%	28.19%	7.64%	0.00%	0.00%	55	7.64%	4.2	326074	120613	172185	452.9	167.5	239.1	5618	2352	3366	452.9	167.5	239.1	387968.3	611.6	6119.4	538.8	3134	4.4	55	4.4	5.3	2194	720
10450	10450 (2019-10-13)60sec.agd	60	0	0		10/17/2019	Thursday	4	2	2	2	27	95271	531	172	26	5	0	72.34%	23.43%	3.54%	0.68%	0.00%	31	4.22%	2.1	205395	158648	181938	279.8	216.1	247.9	6026	1770	2664	279.8	216.1	247.9	316950.7	516.9	6141.4	431.8	2348	3.2	27	3.2	2.6	358	734
10450	10450 (2019-10-13)60sec.agd	60	0	0		10/18/2019	Friday	5	0	0	0	0	0	552	247	8	0	0	68.40%	30.61%	0.99%	0.00%	0.00%	8	0.99%	0.5	147656	158145	186693	183	196	231.3	3062	2051	2800	183	196	231.3	285773.4	407.7	4278.7	354.1	2230	2.8	25	2.8	0	0	807
10450	10450 (2019-10-13)60sec.agd	60	0	0		10/19/2019	Saturday	6	0	0	0	0	0	726	164	1	0	0	81.48%	18.41%	0.11%	0.00%	0.00%	1	0.11%	0.1	67121	158002	263904	75.3	177.3	296.2	2550	2171	3843	75.3	177.3	296.2	314825.6	372.4	4198.6	353.3	2158	2.4	60	2.4	0.6	168	891
10454	10454 (2019-11-03)60sec.agd	60	0	0		11/4/2019	Monday	1	0	0	0	0	0	406	232	37	0	0	60.15%	34.37%	5.48%	0.00%	0.00%	37	5.48%	2.8	243878	216968	352610	361.3	321.4	522.4	4157	2605	3422	361.3	321.4	522.4	480505.4	757.8	5325	711.9	9272	13.7	122	13.7	7.2	431	675
10454	10454 (2019-11-03)60sec.agd	60	0	0		11/5/2019	Tuesday	2	0	0	0	0	0	502	321	4	0	0	60.70%	38.81%	0.48%	0.00%	0.00%	4	0.48%	0.3	150293	200421	396622	181.7	242.3	479.6	3025	1915	2935	181.7	242.3	479.6	469111.5	595.9	4629.5	567.2	5728	6.9	105	6.9	18.6	1096	827
10454	10454 (2019-11-03)60sec.agd	60	0	0		11/6/2019	Wednesday	3	1	1	1	10	28355	381	316	19	0	0	53.21%	44.13%	2.65%	0.00%	0.00%	19	2.65%	1.5	224163	262692	476357	313.1	366.9	665.3	5194	2256	4559	313.1	366.9	665.3	588363.9	863.3	6101.7	821.7	9232	12.9	134	12.9	6.4	1110	716
10454	10454 (2019-11-03)60sec.agd	60	0	0		11/7/2019	Thursday	4	0	0	0	0	0	564	240	5	0	0	69.72%	29.67%	0.62%	0.00%	0.00%	5	0.62%	0.3	124595	145056	253407	154	179.3	313.2	2492	2861	3592	154	179.3	313.2	317459.1	418.2	5022.4	392.4	4572	5.7	113	5.7	0.9	105	809
10454	10454 (2019-11-03)60sec.agd	60	0	0		11/8/2019	Friday	5	0	0	0	0	0	425	322	22	0	0	55.27%	41.87%	2.86%	0.00%	0.00%	22	2.86%	1.6	233076	259857	538867	303.1	337.9	700.7	4111	2883	3660	303.1	337.9	700.7	642049.6	869.4	4855.8	834.9	9786	12.7	112	12.7	24.5	1805	769
10454	10454 (2019-11-03)60sec.agd	60	0	0		11/9/2019	Saturday	6	0	0	0	0	0	433	175	11	0	0	69.95%	28.27%	1.78%	0.00%	0.00%	11	1.78%	1	105856	144497	223959	171	233.4	361.8	2717	1743	2550	171	233.4	361.8	286779.5	496.9	4113.7	463.3	4938	8	121	8	32.4	2104	619
10453	10453 (2019-11-03)60sec.agd	60	0	0		11/3/2019	Sunday	7	0	0	0	0	0	513	143	0	0	0	78.20%	21.80%	0.00%	0.00%	0.00%	0	0.00%	0	62067	80873	153179	94.6	123.3	233.5	1655	1349	2043	94.6	123.3	233.5	184001.5	303.6	2736.3	280.5	1744	2.7	91	2.7	1	207	656
10453	10453 (2019-11-03)60sec.agd	60	0	0		11/4/2019	Monday	1	0	0	0	0	0	628	114	0	0	0	84.64%	15.36%	0.00%	0.00%	0.00%	0	0.00%	0	47034	111592	166562	63.4	150.4	224.5	1621	1666	2216	63.4	150.4	224.5	205931.7	295.6	2406.3	277.5	1566	2.1	47	2.1	4.4	973	742
10453	10453 (2019-11-03)60sec.agd	60	0	0		11/6/2019	Wednesday	3	0	0	0	0	0	646	102	0	0	0	86.36%	13.64%	0.00%	0.00%	0.00%	0	0.00%	0	38032	87257	135049	50.8	116.7	180.5	1119	1523	2415	50.8	116.7	180.5	165222.4	238.0	2734.6	220.9	1011	1.4	23	1.4	0.6	203	748
10453	10453 (2019-11-03)60sec.agd	60	0	0		11/7/2019	Thursday	4	0	0	0	0	0	629	124	0	0	0	83.53%	16.47%	0.00%	0.00%	0.00%	0	0.00%	0	54228	107086	151149	72	142.2	200.7	1730	2074	1870	72	142.2	200.7	193013.2	281.2	3115.4	256.3	980	1.3	25	1.3	0.9	259	753
10453	10453 (2019-11-03)60sec.agd	60	0	0		11/8/2019	Friday	5	0	0	0	0	0	757	105	0	0	0	87.82%	12.18%	0.00%	0.00%	0.00%	0	0.00%	0	35968	104029	158881	41.7	120.7	184.3	1126	1473	2783	41.7	120.7	184.3	193284.5	238.2	3344.1	224.2	1317	1.5	35	1.5	0.4	111	862
10453	10453 (2019-11-03)60sec.agd	60	0	0		11/9/2019	Saturday	6	0	0	0	0	0	613	187	1	0	0	76.53%	23.35%	0.12%	0.00%	0.00%	1	0.12%	0.1	69786	117364	156830	87.1	146.5	195.8	3705	3952	4507	87.1	146.5	195.8	207942.4	286.7	7046.9	259.6	2130	2.7	39	2.7	4.9	623	801
10662	10662 (2019-06-30)60sec.agd	60	0	0		7/1/2019	Monday	1	0	0	0	0	0	872	317	0	0	0	73.34%	26.66%	0.00%	0.00%	0.00%	0	0.00%	0	120969	177360	153678	101.7	149.2	129.2	1531	1398	1637	101.7	149.2	129.2	264020.8	237.7	2364	222.1	2842	2.4	40	2.4	4.8	293	1189
10662	10662 (2019-06-30)60sec.agd	60	0	0		7/2/2019	Tuesday	2	0	0	0	0	0	928	217	0	0	0	81.05%	18.95%	0.00%	0.00%	0.00%	0	0.00%	0	79214	169166	158341	69.2	147.7	138.3	1910	1241	2714	69.2	147.7	138.3	244875.2	227.9	3414.9	213.9	2883	2.5	106	2.5	8	1195	1145
10662	10662 (2019-06-30)60sec.agd	60	0	0		7/3/2019	Wednesday	3	0	0	0	0	0	809	318	0	0	0	71.78%	28.22%	0.00%	0.00%	0.00%	0	0.00%	0	127145	209190	143789	112.8	185.6	127.6	1652	1124	1470	112.8	185.6	127.6	283904.2	272.9	2122.9	251.9	3069	2.7	83	2.7	2.9	235	1127
10662	10662 (2019-06-30)60sec.agd	60	0	0		7/4/2019	Thursday	4	0	0	0	0	0	1013	212	3	0	0	82.49%	17.26%	0.24%	0.00%	0.00%	3	0.24%	0.1	92629	136823	172236	75.4	111.4	140.3	4503	3948	4755	75.4	111.4	140.3	238675.3	211.0	7646.8	194.4	2160	1.8	53	1.8	0.7	95	1228
10662	10662 (2019-06-30)60sec.agd	60	0	0		7/5/2019	Friday	5	0	0	0	0	0	851	360	0	0	0	70.27%	29.73%	0.00%	0.00%	0.00%	0	0.00%	0	169172	131745	242977	139.7	108.8	200.6	1931	1623	1670	139.7	108.8	200.6	324058.2	287.2	2622	267.6	3982	3.3	76	3.3	0	0	1211
10662	10662 (2019-06-30)60sec.agd	60	0	0		7/6/2019	Saturday	6	0	0	0	0	0	832	306	2	0	0	72.98%	26.84%	0.18%	0.00%	0.00%	2	0.18%	0.1	150170	119630	289038	131.7	104.9	253.5	2444	2946	3752	131.7	104.9	253.5	346994.7	331.3	5261.6	304.4	2812	2.5	90	2.5	0.1	50	1140
10475	10475 (2019-10-27)60sec.agd	60	0	0		10/28/2019	Monday	1	1	1	1	17	73804	451	399	46	1	0	50.28%	44.48%	5.13%	0.11%	0.00%	47	5.24%	2.9	465938	481085	872277	519.4	536.3	972.4	6622	2938	4704	519.4	536.3	972.4	1099730.9	1274.7	7515.9	1226	11024	12.3	119	12.3	4.5	447	897
10475	10475 (2019-10-27)60sec.agd	60	0	0		10/29/2019	Tuesday	2	0	0	0	0	0	476	476	56	0	0	47.22%	47.22%	5.56%	0.00%	0.00%	56	5.56%	3.1	537787	505314	790929	533.5	501.3	784.7	4254	2982	4071	533.5	501.3	784.7	1081723.5	1118.7	5852.7	1073.1	10135	10.1	101	10.1	347.6	5000	1008
10475	10475 (2019-10-27)60sec.agd	60	0	0		10/30/2019	Wednesday	3	0	0	0	0	0	174	411	78	0	0	26.24%	61.99%	11.76%	0.00%	0.00%	78	11.76%	6.5	578649	530443	705610	872.8	800.1	1064.3	4389	3055	3618	872.8	800.1	1064.3	1055504.6	1666.6	5536.4	1592	9731	14.7	103	14.7	327.2	4534	663
10475	10475 (2019-10-27)60sec.agd	60	0	0		10/31/2019	Thursday	4	0	0	0	0	0	279	400	23	0	0	39.74%	56.98%	3.28%	0.00%	0.00%	23	3.28%	1.9	329534	477520	479655	469.4	680.2	683.3	3196	4078	4482	469.4	680.2	683.3	752786.1	1115.9	6026.6	1072.3	7222	10.3	89	10.3	374.5	5000	702
10475	10475 (2019-10-27)60sec.agd	60	0	0		11/2/2019	Saturday	6	1	1	1	13	30266	247	464	67	0	0	31.75%	59.64%	8.61%	0.00%	0.00%	67	8.61%	4.8	513926	468060	791424	660.6	601.6	1017.3	5696	3697	4217	660.6	601.6	1017.3	1053352.8	1408.9	6868.8	1353.9	9303	12	80	12	228.3	4152	778
10475	10475 (2019-10-27)60sec.agd	60	0	0		11/3/2019	Sunday	7	0	0	0	0	0	262	341	34	2	0	41.00%	53.36%	5.32%	0.31%	0.00%	36	5.63%	3	302658	280646	522796	473.6	439.2	818.1	6475	2534	3775	473.6	439.2	818.1	666092.9	1094.1	6954.5	1042.4	6537	10.2	99	10.2	71.2	2850	639
10458	10458 (2019-11-03)60sec.agd	60	0	0		11/4/2019	Monday	1	0	0	0	0	0	511	340	41	0	0	57.29%	38.12%	4.60%	0.00%	0.00%	41	4.60%	2.6	303278	387593	434967	340	434.5	487.6	4321	4739	5088	340	434.5	487.6	656812.1	786.0	7268	736.3	10451	11.7	127	11.7	57.1	3214	892
10458	10458 (2019-11-03)60sec.agd	60	0	0		11/5/2019	Tuesday	2	0	0	0	0	0	507	212	23	0	0	68.33%	28.57%	3.10%	0.00%	0.00%	23	3.10%	1.6	182064	280701	287927	245.4	378.3	388	3646	5670	3063	245.4	378.3	388	441409.5	632.4	6404.4	594.9	5754	7.8	122	7.8	38.6	2587	742
10458	10458 (2019-11-03)60sec.agd	60	0	0		11/6/2019	Wednesday	3	0	0	0	0	0	531	201	4	0	0	72.15%	27.31%	0.54%	0.00%	0.00%	4	0.54%	0.3	113014	171652	210330	153.6	233.2	285.8	2969	2539	2708	153.6	233.2	285.8	294066.8	416.8	4093.1	399.5	3408	4.6	109	4.6	6.8	1467	736
10458	10458 (2019-11-03)60sec.agd	60	0	0		11/7/2019	Thursday	4	0	0	0	0	0	677	202	6	0	0	76.50%	22.82%	0.68%	0.00%	0.00%	6	0.68%	0.4	117978	186609	230122	133.3	210.9	260	2834	2275	2476	133.3	210.9	260	318901	379.2	4324.7	360.3	3378	3.8	104	3.8	7.1	1839	885
10458	10458 (2019-11-03)60sec.agd	60	0	0		11/8/2019	Friday	5	1	1	1	10	27260	767	343	29	0	0	67.34%	30.11%	2.55%	0.00%	0.00%	29	2.55%	1.4	261836	336053	357703	229.9	295	314.1	4698	3445	2243	229.9	295	314.1	556274.3	521.4	5395.9	488.4	7944	7	131	7	87.7	5962	1139
10458	10458 (2019-11-03)60sec.agd	60	0	0		11/9/2019	Saturday	6	0	0	0	0	0	465	262	11	0	0	63.01%	35.50%	1.49%	0.00%	0.00%	11	1.49%	0.7	161849	242171	267247	219.3	328.1	362.1	3815	2083	2567	219.3	328.1	362.1	395301	561.2	4512.1	535.6	4959	6.7	117	6.7	21	2083	738
10672	10672 (2019-10-20)60sec.agd	60	0	0		10/21/2019	Monday	1	0	0	0	0	0	768	360	4	0	0	67.84%	31.80%	0.35%	0.00%	0.00%	4	0.35%	0.2	173861	225028	374929	153.6	198.8	331.2	2517	1807	2823	153.6	198.8	331.2	470570.9	453.1	3694.7	415.7	3323	2.9	94	2.9	0	0	1132
10672	10672 (2019-10-20)60sec.agd	60	0	0		10/22/2019	Tuesday	2	0	0	0	0	0	862	310	3	0	0	73.36%	26.38%	0.26%	0.00%	0.00%	3	0.26%	0.1	141882	197724	266799	120.8	168.3	227.1	2492	2264	2710	120.8	168.3	227.1	361119.1	336.3	4322	307.3	4063	3.5	114	3.5	0.1	131	1175
10672	10672 (2019-10-20)60sec.agd	60	0	0		10/23/2019	Wednesday	3	0	0	0	0	0	876	277	3	0	0	75.78%	23.96%	0.26%	0.00%	0.00%	3	0.26%	0.1	124618	170570	341622	107.8	147.6	295.5	2999	2410	3117	107.8	147.6	295.5	401658.3	370.3	4277.8	347.5	2889	2.5	78	2.5	9.1	2316	1156
10672	10672 (2019-10-20)60sec.agd	60	0	0		10/24/2019	Thursday	4	0	0	0	0	0	903	263	2	0	0	77.31%	22.52%	0.17%	0.00%	0.00%	2	0.17%	0.1	102313	221933	191305	87.6	190	163.8	2099	2092	2614	87.6	190	163.8	310354.3	293.9	3582	265.7	1941	1.7	72	1.7	0	0	1168
10672	10672 (2019-10-20)60sec.agd	60	0	0		10/25/2019	Friday	5	0	0	0	0	0	907	232	4	0	0	79.35%	20.30%	0.35%	0.00%	0.00%	4	0.35%	0.2	109259	151647	222542	95.6	132.7	194.7	2376	4127	3097	95.6	132.7	194.7	290618.8	275.7	5622.7	254.3	3421	3	79	3	2.7	573	1143
10672	10672 (2019-10-20)60sec.agd	60	0	0		10/26/2019	Saturday	6	0	0	0	0	0	961	247	0	0	0	79.55%	20.45%	0.00%	0.00%	0.00%	0	0.00%	0	113435	150450	210171	93.9	124.5	174	1878	2009	2128	93.9	124.5	174	282266.8	256.8	3105.4	233.7	2545	2.1	76	2.1	6.2	1055	1208
10624	10624 (2019-05-19)60sec.agd	60	0	0		5/20/2019	Monday	1	0	0	0	0	0	438	173	9	0	0	70.65%	27.90%	1.45%	0.00%	0.00%	9	1.45%	0.8	113099	187097	195785	182.4	301.8	315.8	3025	3620	4315	182.4	301.8	315.8	293476.5	500.0	6373.5	473.3	3788	6.1	97	6.1	7.5	386	620
10624	10624 (2019-05-19)60sec.agd	60	0	0		5/21/2019	Tuesday	2	0	0	0	0	0	484	335	13	0	0	58.17%	40.26%	1.56%	0.00%	0.00%	13	1.56%	0.9	190813	323400	368491	229.3	388.7	442.9	3029	3159	3460	229.3	388.7	442.9	526101.5	671.0	5214	632.3	6278	7.5	108	7.5	5.2	615	832
10624	10624 (2019-05-19)60sec.agd	60	0	0		5/22/2019	Wednesday	3	0	0	0	0	0	403	444	9	0	0	47.08%	51.87%	1.05%	0.00%	0.00%	9	1.05%	0.6	263182	363353	311188	307.5	424.5	363.5	3073	3014	2124	307.5	424.5	363.5	546011.1	672.7	4695	637.9	9162	10.7	103	10.7	8.3	790	856
10624	10624 (2019-05-19)60sec.agd	60	0	0		5/23/2019	Thursday	4	0	0	0	0	0	386	262	6	0	0	59.02%	40.06%	0.92%	0.00%	0.00%	6	0.92%	0.5	135376	200503	222172	207	306.6	339.7	3481	2017	1952	207	306.6	339.7	328463.9	533.6	3978.8	502.2	4101	6.3	105	6.3	0	0	654
10624	10624 (2019-05-19)60sec.agd	60	0	0		5/24/2019	Friday	5	0	0	0	0	0	481	431	6	0	0	52.40%	46.95%	0.65%	0.00%	0.00%	6	0.65%	0.4	245122	368495	486645	267	401.4	530.1	3301	2779	2884	267	401.4	530.1	657796.9	758.4	3912.2	716.6	8331	9.1	106	9.1	21.7	580	918
10624	10624 (2019-05-19)60sec.agd	60	0	0		5/25/2019	Saturday	6	0	0	0	0	0	491	198	11	0	0	70.14%	28.29%	1.57%	0.00%	0.00%	11	1.57%	0.8	114983	151796	169799	164.3	216.9	242.6	4884	3463	2357	164.3	216.9	242.6	255136.9	399.0	5227	364.5	3752	5.4	115	5.4	3.1	290	700
10530	10530 (2019-09-29)60sec.agd	60	0	0		9/30/2019	Monday	1	0	0	0	0	0	315	396	18	3	1	42.97%	54.02%	2.46%	0.41%	0.14%	22	3.00%	1.6	303190	544866	623664	413.6	743.3	850.8	11359	7397	5027	413.6	743.3	850.8	881907	1289.3	12374.9	1203.1	6699	9.1	94	9.1	11.8	1279	733
10530	10530 (2019-09-29)60sec.agd	60	0	0		10/1/2019	Tuesday	2	1	1	1	61	230764	336	253	73	0	0	50.76%	38.22%	11.03%	0.00%	0.00%	73	11.03%	4.9	433515	379477	462610	654.9	573.2	698.8	5077	5599	6259	654.9	573.2	698.8	738881.6	1220.6	9136.3	1116.1	13441	20.3	174	20.3	315.9	4160	662
10530	10530 (2019-09-29)60sec.agd	60	0	0		10/2/2019	Wednesday	3	0	0	0	0	0	486	219	6	0	0	68.35%	30.80%	0.84%	0.00%	0.00%	6	0.84%	0.4	150868	272518	257675	212.2	383.3	362.4	2474	2910	3774	212.2	383.3	362.4	404256.9	607.0	4949.2	568.6	5266	7.4	111	7.4	121.5	2704	711
10530	10530 (2019-09-29)60sec.agd	60	0	0		10/3/2019	Thursday	4	2	2	2	22	51651	432	486	73	0	0	43.59%	49.04%	7.37%	0.00%	0.00%	73	7.37%	4.1	498209	638051	870245	502.7	643.8	878.1	5721	4885	5928	502.7	643.8	878.1	1188548.5	1282.0	9284.7	1199.3	11375	11.5	119	11.5	113.2	4812	991
10530	10530 (2019-09-29)60sec.agd	60	0	0		10/4/2019	Friday	5	1	1	1	18	61842	413	496	38	1	0	43.57%	52.32%	4.01%	0.11%	0.00%	39	4.11%	2.3	402970	469857	709584	425.1	495.6	748.5	5853	3684	4572	425.1	495.6	748.5	941626.2	1071.2	7713.1	993.3	9193	9.7	122	9.7	53.8	4697	948
10530	10530 (2019-09-29)60sec.agd	60	0	0		10/5/2019	Saturday	6	1	1	1	11	42418	384	323	67	0	0	49.61%	41.73%	8.66%	0.00%	0.00%	67	8.66%	4.8	417292	408628	515735	539.1	527.9	666.3	4863	5490	6090	539.1	527.9	666.3	779161.1	1060.3	9003.3	1006.7	12871	16.6	164	16.6	182.5	4521	774
10640	10640 (2019-05-26)60sec.agd	60	0	0		5/26/2019	Sunday	7	0	0	0	0	0	370	364	25	0	0	48.75%	47.96%	3.29%	0.00%	0.00%	25	3.29%	1.9	315056	257603	350263	415.1	339.4	461.5	4180	4214	6699	415.1	339.4	461.5	536939.2	750.1	8950.2	707.4	4886	6.4	69	6.4	0	0	759
10640	10640 (2019-05-26)60sec.agd	60	0	0		5/27/2019	Monday	1	0	0	0	0	0	486	470	8	0	0	50.41%	48.76%	0.83%	0.00%	0.00%	8	0.83%	0.5	278293	331030	439691	288.7	343.4	456.1	3110	3115	2956	288.7	343.4	456.1	616730.1	664.8	4633.8	639.8	6958	7.2	117	7.2	14.1	403	964
10640	10640 (2019-05-26)60sec.agd	60	0	0		5/28/2019	Tuesday	2	1	1	1	14	41175	449	430	14	0	0	50.28%	48.15%	1.57%	0.00%	0.00%	14	1.57%	0.9	227811	299109	549566	255.1	334.9	615.4	3495	3266	2934	255.1	334.9	615.4	665873	786.0	4873.6	745.7	6197	6.9	123	6.9	0.1	47	893
10640	10640 (2019-05-26)60sec.agd	60	0	0		5/29/2019	Wednesday	3	0	0	0	0	0	424	370	4	0	0	53.13%	46.37%	0.50%	0.00%	0.00%	4	0.50%	0.3	183700	355327	374802	230.2	445.3	469.7	2541	2866	3047	230.2	445.3	469.7	548160.1	711.2	4078.4	686.9	5032	6.3	102	6.3	6.2	399	798
10640	10640 (2019-05-26)60sec.agd	60	0	0		5/30/2019	Thursday	4	0	0	0	0	0	442	529	7	0	0	45.19%	54.09%	0.72%	0.00%	0.00%	7	0.72%	0.4	286070	385871	464390	292.5	394.6	474.8	2369	3236	2691	292.5	394.6	474.8	668124.6	714.4	4199.9	683.2	6401	6.5	106	6.5	9.8	404	978
10640	10640 (2019-05-26)60sec.agd	60	0	0		5/31/2019	Friday	5	1	1	1	11	23316	303	541	107	0	0	31.86%	56.89%	11.25%	0.00%	0.00%	107	11.25%	6.3	753845	481726	746042	792.7	506.5	784.5	5023	4082	3645	792.7	506.5	784.5	1164869.5	1269.5	6767.7	1224.9	11016	11.6	96	11.6	21.4	487	951
10521	10521 (2019-10-06)60sec.agd	60	0	0		10/7/2019	Monday	1	0	0	0	0	0	627	207	12	0	0	74.11%	24.47%	1.42%	0.00%	0.00%	12	1.42%	0.8	148432	287665	177614	175.5	340	209.9	2778	2846	3319	175.5	340	209.9	369228.9	458.6	4562.9	436.4	6281	7.4	121	7.4	29.8	3529	846
10521	10521 (2019-10-06)60sec.agd	60	0	0		10/8/2019	Tuesday	2	0	0	0	0	0	652	178	12	0	0	77.43%	21.14%	1.43%	0.00%	0.00%	12	1.43%	0.8	130901	243270	190612	155.5	288.9	226.4	3500	2816	2723	155.5	288.9	226.4	335631.2	427.4	4306.6	398.6	5585	6.6	130	6.6	1.8	677	842
10521	10521 (2019-10-06)60sec.agd	60	0	0		10/9/2019	Wednesday	3	0	0	0	0	0	673	136	9	0	0	82.27%	16.63%	1.10%	0.00%	0.00%	9	1.10%	0.6	81370	168966	114348	99.5	206.6	139.8	3164	2734	1696	99.5	206.6	139.8	219649.8	289.1	4260.6	268.5	3541	4.3	130	4.3	15.7	1185	818
10521	10521 (2019-10-06)60sec.agd	60	0	0		10/10/2019	Thursday	4	0	0	0	0	0	599	193	25	0	0	73.32%	23.62%	3.06%	0.00%	0.00%	25	3.06%	1.7	166307	245253	172643	203.6	300.2	211.3	5121	3660	3052	203.6	300.2	211.3	342947	453.6	5877.7	419.8	6421	7.9	132	7.9	0.3	123	817
10521	10521 (2019-10-06)60sec.agd	60	0	0		10/11/2019	Friday	5	0	0	0	0	0	649	171	19	0	0	77.35%	20.38%	2.26%	0.00%	0.00%	19	2.26%	1.3	140485	191038	182508	167.4	227.7	217.5	3391	3575	3650	167.4	227.7	217.5	299233.6	377.3	6071.4	356.7	5264	6.3	137	6.3	3	509	839
10521	10521 (2019-10-06)60sec.agd	60	0	0		10/12/2019	Saturday	6	0	0	0	0	0	411	334	1	0	0	55.09%	44.77%	0.13%	0.00%	0.00%	1	0.13%	0.1	182857	343942	251697	245.1	461	337.4	2611	2520	2099	245.1	461	337.4	463771.7	651.4	3367.3	621.7	6627	8.9	104	8.9	34.9	1755	746
10528	10528 (2019-09-15)60sec.agd	60	0	0		9/16/2019	Monday	1	1	1	1	14	45793	486	413	23	0	0	52.71%	44.79%	2.49%	0.00%	0.00%	23	2.49%	1.2	298066	353586	543711	323.3	383.5	589.7	3831	2829	3057	323.3	383.5	589.7	713784.3	822.9	4562.5	774.2	8913	9.7	113	9.7	45.2	1751	922
10528	10528 (2019-09-15)60sec.agd	60	0	0		9/17/2019	Tuesday	2	0	0	0	0	0	346	460	7	0	0	42.56%	56.58%	0.86%	0.00%	0.00%	7	0.86%	0.5	235751	333921	454077	290	410.7	558.5	3887	2240	3477	290	410.7	558.5	610956.4	789.3	4640	751.5	6357	7.8	107	7.8	16.4	765	813
10528	10528 (2019-09-15)60sec.agd	60	0	0		9/18/2019	Wednesday	3	0	0	0	0	0	527	416	24	0	0	54.50%	43.02%	2.48%	0.00%	0.00%	24	2.48%	1.3	270332	278517	442265	279.6	288	457.4	4157	3020	5884	279.6	288	457.4	588429.6	647.4	7811.7	608.5	8432	8.7	111	8.7	0	25	967
10528	10528 (2019-09-15)60sec.agd	60	0	0		9/19/2019	Thursday	4	0	0	0	0	0	276	457	4	0	0	37.45%	62.01%	0.54%	0.00%	0.00%	4	0.54%	0.3	228134	323770	520639	309.5	439.3	706.4	2580	3000	3110	309.5	439.3	706.4	654169	925.9	4445.8	887.6	5851	7.9	88	7.9	38.9	1343	737
10528	10528 (2019-09-15)60sec.agd	60	0	0		9/20/2019	Friday	5	0	0	0	0	0	400	290	9	0	0	57.22%	41.49%	1.29%	0.00%	0.00%	9	1.29%	0.7	159693	157445	219988	228.5	225.2	314.7	3897	2010	2457	228.5	225.2	314.7	314142.5	486.7	4107.6	449.4	4252	6.1	107	6.1	0.5	106	699
10528	10528 (2019-09-15)60sec.agd	60	0	0		9/21/2019	Saturday	6	0	0	0	0	0	391	335	43	0	0	50.85%	43.56%	5.59%	0.00%	0.00%	43	5.59%	3.1	299848	239354	399224	389.9	311.3	519.1	3401	2055	2954	389.9	311.3	519.1	553695.7	777.1	4346.7	720	8210	10.7	108	10.7	1	225	769
10516	10516 (2019-10-06)60sec.agd	60	0	0		10/7/2019	Monday	1	0	0	0	0	0	394	367	10	0	0	51.10%	47.60%	1.30%	0.00%	0.00%	10	1.30%	0.8	243121	361954	410464	315.3	469.5	532.4	2815	2371	2627	315.3	469.5	532.4	598831.5	814.5	3770.5	776.7	6414	8.3	90	8.3	68.9	1595	771
10516	10516 (2019-10-06)60sec.agd	60	0	0		10/8/2019	Tuesday	2	1	1	1	14	34975	446	375	27	0	0	52.59%	44.22%	3.18%	0.00%	0.00%	27	3.18%	1.8	269016	391137	415105	317.2	461.2	489.5	3301	2715	2594	317.2	461.2	489.5	630610.8	795.6	4188.8	743.6	7458	8.8	111	8.8	52.8	2066	848
10516	10516 (2019-10-06)60sec.agd	60	0	0		10/9/2019	Wednesday	3	3	3	3	40	104086	402	379	42	0	0	48.85%	46.05%	5.10%	0.00%	0.00%	42	5.10%	3	334535	451597	479420	406.5	548.7	582.5	3342	3217	3288	406.5	548.7	582.5	738713.1	962.8	4480.3	897.6	9865	12	113	12	81.6	4050	823
10516	10516 (2019-10-06)60sec.agd	60	0	0		10/10/2019	Thursday	4	2	2	2	27	70317	441	353	29	0	0	53.58%	42.89%	3.52%	0.00%	0.00%	29	3.52%	1.9	242776	337827	435992	295	410.5	529.8	3469	2700	2738	295	410.5	529.8	602624.5	772.7	4697.5	732.2	8694	10.6	127	10.6	39.3	1156	823
10516	10516 (2019-10-06)60sec.agd	60	0	0		10/11/2019	Friday	5	0	0	0	0	0	455	412	12	0	0	51.76%	46.87%	1.37%	0.00%	0.00%	12	1.37%	0.7	232175	353067	382301	264.1	401.7	434.9	3027	2209	2255	264.1	401.7	434.9	569838.2	683.1	3597.7	648.3	6398	7.3	86	7.3	59.5	1977	879
10516	10516 (2019-10-06)60sec.agd	60	0	0		10/12/2019	Saturday	6	0	0	0	0	0	665	290	11	0	0	68.84%	30.02%	1.14%	0.00%	0.00%	11	1.14%	0.6	183229	255698	269959	189.7	264.7	279.5	2813	2252	2283	189.7	264.7	279.5	414526.5	462.0	3558.9	429.1	6194	6.4	113	6.4	95.7	4437	966
10571	10571 (2019-11-03)60sec.agd	60	0	0		11/6/2019	Wednesday	3	0	0	0	0	0	521	133	1	0	0	79.54%	20.31%	0.15%	0.00%	0.00%	1	0.15%	0.1	65122	97312	120367	99.4	148.6	183.8	2014	1829	2791	99.4	148.6	183.8	167924.7	278.2	3897.6	256.4	2377	3.6	86	3.6	3.4	229	655
10571	10571 (2019-11-03)60sec.agd	60	0	0		11/8/2019	Friday	5	0	0	0	0	0	458	164	3	0	0	73.28%	26.24%	0.48%	0.00%	0.00%	3	0.48%	0.3	80446	49256	120141	128.7	78.8	192.2	2785	2508	3744	128.7	78.8	192.2	152746.8	268.0	5093.3	244.4	1334	2.1	22	2.1	0	21	625
10571	10571 (2019-11-03)60sec.agd	60	0	0		11/9/2019	Saturday	6	0	0	0	0	0	523	170	0	0	0	75.47%	24.53%	0.00%	0.00%	0.00%	0	0.00%	0	61375	75658	109813	88.6	109.2	158.5	1592	1903	1805	88.6	109.2	158.5	146798.9	236.2	2806.6	211.8	1464	2.1	44	2.1	3.2	563	693
10571	10571 (2019-11-03)60sec.agd	60	0	0		11/10/2019	Sunday	7	0	0	0	0	0	593	201	3	0	0	74.40%	25.22%	0.38%	0.00%	0.00%	3	0.38%	0.2	88722	59254	122530	111.3	74.3	153.7	2416	3070	3486	111.3	74.3	153.7	162469.2	220.1	5184.7	203.9	1753	2.2	29	2.2	1.4	399	797
10571	10571 (2019-11-03)60sec.agd	60	0	0		11/12/2019	Tuesday	2	0	0	0	0	0	604	233	0	0	0	72.16%	27.84%	0.00%	0.00%	0.00%	0	0.00%	0	100429	97114	166947	120	116	199.5	1711	2478	2059	120	116	199.5	217688.8	292.3	3237	260.1	3314	4	98	4	0.4	176	837
10571	10571 (2019-11-03)60sec.agd	60	0	0		11/16/2019	Saturday	6	0	0	0	0	0	498	131	7	0	0	78.30%	20.60%	1.10%	0.00%	0.00%	7	1.10%	0.5	92470	99925	96505	145.4	157.1	151.7	2196	3333	2794	145.4	157.1	151.7	166880	278.8	4458.4	262.4	3384	5.3	126	5.3	0	0	636
10633	10633 (2019-05-26)60sec.agd	60	0	0		5/27/2019	Monday	1	0	0	0	0	0	422	186	9	0	0	68.40%	30.15%	1.46%	0.00%	0.00%	9	1.46%	0.8	118819	177802	218381	192.6	288.2	353.9	2396	2227	2947	192.6	288.2	353.9	305649.7	528.8	4063.4	495.4	4006	6.5	105	6.5	12.7	1900	617
10633	10633 (2019-05-26)60sec.agd	60	0	0		5/28/2019	Tuesday	2	1	1	1	11	28715	422	332	32	0	0	53.69%	42.24%	4.07%	0.00%	0.00%	32	4.07%	2.3	262107	330954	355952	333.5	421.1	452.9	2901	2537	2977	333.5	421.1	452.9	552206.9	744.5	4503.9	702.6	9956	12.7	111	12.7	5.7	402	786
10633	10633 (2019-05-26)60sec.agd	60	0	0		5/29/2019	Wednesday	3	0	0	0	0	0	506	391	0	0	0	56.41%	43.59%	0.00%	0.00%	0.00%	0	0.00%	0	179619	263557	305323	200.2	293.8	340.4	1939	2478	2630	200.2	293.8	340.4	441528.5	534.5	3665.5	492.2	5386	6	77	6	7.2	503	897
10633	10633 (2019-05-26)60sec.agd	60	0	0		5/30/2019	Thursday	4	0	0	0	0	0	581	295	0	0	0	66.32%	33.68%	0.00%	0.00%	0.00%	0	0.00%	0	108851	284887	355082	124.3	325.2	405.3	1945	2103	2174	124.3	325.2	405.3	468073	556.6	3315.8	534.3	4255	4.9	60	4.9	0.8	539	876
10633	10633 (2019-05-26)60sec.agd	60	0	0		5/31/2019	Friday	5	0	0	0	0	0	439	333	6	0	0	56.43%	42.80%	0.77%	0.00%	0.00%	6	0.77%	0.4	157139	234444	378782	202	301.3	486.9	2519	2153	2604	202	301.3	486.9	472369	631.7	3526.2	607.2	4907	6.3	106	6.3	0.6	113	778
10633	10633 (2019-05-26)60sec.agd	60	0	0		6/1/2019	Saturday	6	0	0	0	0	0	572	267	3	0	0	67.93%	31.71%	0.36%	0.00%	0.00%	3	0.36%	0.2	134841	190130	259973	160.1	225.8	308.8	2670	2996	3253	160.1	225.8	308.8	349166.8	434.1	4867.2	414.7	3789	4.5	88	4.5	4.4	797	842
10519	10519 (2019-10-06)60sec.agd	60	0	0		10/7/2019	Monday	1	0	0	0	0	0	483	300	23	0	0	59.93%	37.22%	2.85%	0.00%	0.00%	23	2.85%	1.6	282385	371636	390630	350.4	461.1	484.7	3178	3293	3549	350.4	461.1	484.7	608643.1	785.2	5159.7	755.1	6781	8.4	94	8.4	23.7	1383	806
10519	10519 (2019-10-06)60sec.agd	60	0	0		10/8/2019	Tuesday	2	1	1	1	12	25196	717	261	24	0	0	71.56%	26.05%	2.40%	0.00%	0.00%	24	2.40%	1.4	220549	341598	308144	220.1	340.9	307.5	2759	2590	2617	220.1	340.9	307.5	510180.1	540.8	3813.3	509.2	7289	7.3	102	7.3	24.4	3168	1002
10519	10519 (2019-10-06)60sec.agd	60	0	0		10/9/2019	Wednesday	3	0	0	0	0	0	479	164	7	0	0	73.69%	25.23%	1.08%	0.00%	0.00%	7	1.08%	0.5	114759	159991	195164	176.6	246.1	300.3	3004	2986	2997	176.6	246.1	300.3	277228.7	445.1	5188.7	426.5	2576	4	75	4	41.7	1478	650
10519	10519 (2019-10-06)60sec.agd	60	0	0		10/10/2019	Thursday	4	1	1	1	33	101370	508	216	49	0	0	65.72%	27.94%	6.34%	0.00%	0.00%	49	6.34%	3.3	276818	313698	283576	358.1	405.8	366.9	3572	2889	3562	358.1	405.8	366.9	505420.6	699.2	4817.3	653.8	9161	11.9	116	11.9	26.3	1461	773
10519	10519 (2019-10-06)60sec.agd	60	0	0		10/11/2019	Friday	5	0	0	0	0	0	554	238	5	0	0	69.51%	29.86%	0.63%	0.00%	0.00%	5	0.63%	0.4	171457	298360	274947	215.1	374.4	345	2499	2719	2153	215.1	374.4	345	440468	587.3	3984.8	552.7	4376	5.5	89	5.5	16.1	1354	797
10519	10519 (2019-10-06)60sec.agd	60	0	0		10/12/2019	Saturday	6	0	0	0	0	0	608	255	12	0	0	69.49%	29.14%	1.37%	0.00%	0.00%	12	1.37%	0.7	184655	307765	314947	211	351.7	359.9	2818	2847	3746	211	351.7	359.9	477502.2	581.6	4762	545.7	5045	5.8	102	5.8	31.2	903	875
10636	10636 (2019-05-26)60sec.agd	60	0	0		5/27/2019	Monday	1	0	0	0	0	0	1145	219	0	0	0	83.94%	16.06%	0.00%	0.00%	0.00%	0	0.00%	0	70843	218673	194324	51.9	160.3	142.5	913	2054	2345	51.9	160.3	142.5	300995.7	232.1	2883.8	220.7	1997	1.5	28	1.5	0	36	1364
10636	10636 (2019-05-26)60sec.agd	60	0	0		5/28/2019	Tuesday	2	0	0	0	0	0	1069	289	0	0	0	78.72%	21.28%	0.00%	0.00%	0.00%	0	0.00%	0	104750	221141	258864	77.1	162.8	190.6	1102	1697	2485	77.1	162.8	190.6	356211.3	276.1	2767.9	262.3	3241	2.4	34	2.4	0.1	173	1358
10636	10636 (2019-05-26)60sec.agd	60	0	0		5/29/2019	Wednesday	3	0	0	0	0	0	959	357	6	0	0	72.54%	27.00%	0.45%	0.00%	0.00%	6	0.45%	0.3	283282	197856	235876	214.3	149.7	178.4	2579	1906	2194	214.3	149.7	178.4	418369.7	346.0	2971.4	316.5	5318	4	56	4	1.1	155	1322
10636	10636 (2019-05-26)60sec.agd	60	0	0		5/30/2019	Thursday	4	0	0	0	0	0	859	487	1	0	0	63.77%	36.15%	0.07%	0.00%	0.00%	1	0.07%	0	214248	330426	731862	159.1	245.3	543.3	2442	1864	3654	159.1	245.3	543.3	831087	637.8	4201.2	617	5183	3.8	40	3.8	0.6	146	1347
10636	10636 (2019-05-26)60sec.agd	60	0	0		5/31/2019	Friday	5	0	0	0	0	0	984	229	0	0	0	81.12%	18.88%	0.00%	0.00%	0.00%	0	0.00%	0	96621	138433	323328	79.7	114.1	266.6	1523	1176	3692	79.7	114.1	266.6	364746.9	321.8	3766.4	300.7	2362	1.9	30	1.9	0.3	73	1213
10636	10636 (2019-05-26)60sec.agd	60	0	0		6/1/2019	Saturday	6	0	0	0	0	0	1069	293	0	0	0	78.49%	21.51%	0.00%	0.00%	0.00%	0	0.00%	0	116111	220198	302929	85.3	161.7	222.4	1411	1856	2594	85.3	161.7	222.4	392090.4	303.7	3128	287.9	2850	2.1	39	2.1	0	0	1362
10631	10631 (2019-05-26)60sec.agd	60	0	0		5/27/2019	Monday	1	0	0	0	0	0	407	185	9	0	0	67.72%	30.78%	1.50%	0.00%	0.00%	9	1.50%	0.8	127977	119102	152159	212.9	198.2	253.2	3192	1871	2640	212.9	198.2	253.2	231766.6	406.7	4254.1	385.6	2616	4.4	52	4.4	9.5	489	601
10631	10631 (2019-05-26)60sec.agd	60	0	0		5/28/2019	Tuesday	2	0	0	0	0	0	407	512	16	0	0	43.53%	54.76%	1.71%	0.00%	0.00%	16	1.71%	0.8	308490	470794	389657	329.9	503.5	416.7	3335	2339	3771	329.9	503.5	416.7	684577	765.9	5501.5	732.2	10258	11	107	11	0	0	935
10631	10631 (2019-05-26)60sec.agd	60	0	0		5/29/2019	Wednesday	3	0	0	0	0	0	498	251	2	0	0	66.31%	33.42%	0.27%	0.00%	0.00%	2	0.27%	0.2	126824	150185	194864	168.9	200	259.5	2076	1565	2230	168.9	200	259.5	276788.4	385.0	3082.4	368.6	3780	5	60	5	10.9	257	751
10631	10631 (2019-05-26)60sec.agd	60	0	0		5/30/2019	Thursday	4	0	0	0	0	0	435	206	9	0	0	66.92%	31.69%	1.38%	0.00%	0.00%	9	1.38%	0.7	144456	117881	125742	222.2	181.4	193.4	2686	1490	1733	222.2	181.4	193.4	224887.8	364.3	3183.7	346	3767	5.8	107	5.8	5.3	239	650
10631	10631 (2019-05-26)60sec.agd	60	0	0		5/31/2019	Friday	5	0	0	0	0	0	502	158	1	0	0	75.95%	23.90%	0.15%	0.00%	0.00%	1	0.15%	0.1	82795	122132	80853	125.3	184.8	122.3	2158	1650	2041	125.3	184.8	122.3	168251.1	271.3	2799.4	254.5	3280	5	81	5	1.7	246	661
10631	10631 (2019-05-26)60sec.agd	60	0	0		6/1/2019	Saturday	6	0	0	0	0	0	490	307	27	0	0	59.47%	37.26%	3.28%	0.00%	0.00%	27	3.28%	1.8	295408	212247	252705	358.5	257.6	306.7	3349	1907	2391	358.5	257.6	306.7	442915.9	561.4	4097.8	537.5	6526	7.9	99	7.9	32.8	1060	824
10603	10603 (2019-10-06)60sec.agd	60	0	0		10/7/2019	Monday	1	0	0	0	0	0	426	394	26	0	0	50.35%	46.57%	3.07%	0.00%	0.00%	26	3.07%	1.7	337224	360787	380369	398.6	426.5	449.6	4745	2929	2509	398.6	426.5	449.6	623352.1	788.5	5597.4	736.8	13510	16	147	16	7.6	1004	846
10603	10603 (2019-10-06)60sec.agd	60	0	0		10/8/2019	Tuesday	2	0	0	0	0	0	355	429	24	0	0	43.94%	53.09%	2.97%	0.00%	0.00%	24	2.97%	1.7	341791	383532	439575	423	474.7	544	4548	2933	3458	423	474.7	544	676124.3	882.7	5522.1	836.8	14136	17.5	142	17.5	13.7	1603	808
10603	10603 (2019-10-06)60sec.agd	60	0	0		10/9/2019	Wednesday	3	0	0	0	0	0	381	373	29	0	0	48.66%	47.64%	3.70%	0.00%	0.00%	29	3.70%	2.1	329584	350503	396436	420.9	447.6	506.3	4584	2788	2310	420.9	447.6	506.3	623409.6	847.8	5398	796.2	13325	17	131	17	31.4	1315	783
10603	10603 (2019-10-06)60sec.agd	60	0	0		10/10/2019	Thursday	4	0	0	0	0	0	276	373	20	0	0	41.26%	55.75%	2.99%	0.00%	0.00%	20	2.99%	1.7	291283	296784	438038	435.4	443.6	654.8	4221	2658	2519	435.4	443.6	654.8	603989.9	941.2	5172.6	902.8	12474	18.6	134	18.6	20.5	1601	669
10603	10603 (2019-10-06)60sec.agd	60	0	0		10/11/2019	Friday	5	0	0	0	0	0	241	383	30	0	0	36.85%	58.56%	4.59%	0.00%	0.00%	30	4.59%	2.5	343311	356346	499652	524.9	544.9	764	4572	2810	2609	524.9	544.9	764	703204.8	1148.5	5456.5	1075.2	13325	20.4	126	20.4	31.1	4161	654
10603	10603 (2019-10-06)60sec.agd	60	0	0		10/12/2019	Saturday	6	0	0	0	0	0	547	288	18	0	0	64.13%	33.76%	2.11%	0.00%	0.00%	18	2.11%	1.2	184403	177131	201730	216.2	207.7	236.5	3837	2587	2849	216.2	207.7	236.5	325691.3	401.1	5019.3	381.8	5071	5.9	114	5.9	14.7	694	853
10573	10573 (2019-08-25)60sec.agd	60	0	0		8/25/2019	Sunday	7	0	0	0	0	0	324	378	11	0	0	45.44%	53.02%	1.54%	0.00%	0.00%	11	1.54%	0.8	226869	312340	416992	318.2	438.1	584.8	3359	3742	4650	318.2	438.1	584.8	568250.1	823.3	6536.6	797	6802	9.5	103	9.5	23.6	1565	713
10573	10573 (2019-08-25)60sec.agd	60	0	0		8/27/2019	Tuesday	2	2	2	2	27	111696	379	357	39	0	0	48.90%	46.06%	5.03%	0.00%	0.00%	39	5.03%	2.8	366401	352889	578058	472.8	455.3	745.9	5109	2896	4108	472.8	455.3	745.9	770020.4	1047.5	6556.4	993.6	9403	12.1	123	12.1	26.5	1927	775
10573	10573 (2019-08-25)60sec.agd	60	0	0		8/28/2019	Wednesday	3	2	2	2	24	81477	439	315	40	0	0	55.29%	39.67%	5.04%	0.00%	0.00%	40	5.04%	2.9	295831	335453	470457	372.6	422.5	592.5	4813	4576	4200	372.6	422.5	592.5	649133.6	863.2	7052	817.5	8623	10.9	114	10.9	8.5	2383	794
10573	10573 (2019-08-25)60sec.agd	60	0	0		8/29/2019	Thursday	4	1	1	1	12	29694	449	231	35	0	0	62.80%	32.31%	4.90%	0.00%	0.00%	35	4.90%	2.7	246622	252409	329002	344.9	353	460.1	5152	3296	2747	344.9	353	460.1	482467.6	711.4	6466.6	674.8	7702	10.8	118	10.8	26.4	1774	715
10573	10573 (2019-08-25)60sec.agd	60	0	0		8/30/2019	Friday	5	6	6	6	74	284588	424	386	87	0	0	47.27%	43.03%	9.70%	0.00%	0.00%	87	9.70%	5.4	544590	507097	618359	607.1	565.3	689.4	5647	3474	3505	607.1	565.3	689.4	967519.2	1150.9	6939.1	1078.6	14579	16.3	138	16.3	20.3	1563	897
10573	10573 (2019-08-25)60sec.agd	60	0	0		8/31/2019	Saturday	6	0	0	0	0	0	572	290	25	0	0	64.49%	32.69%	2.82%	0.00%	0.00%	25	2.82%	1.6	234205	255932	377670	264	288.5	425.8	4420	3313	4190	264	288.5	425.8	512823.4	603.4	6354.1	578.2	5983	6.7	118	6.7	142.5	4528	887
10632	10632 (2019-05-26)60sec.agd	60	0	0		5/27/2019	Monday	1	0	0	0	0	0	596	211	0	0	0	73.85%	26.15%	0.00%	0.00%	0.00%	0	0.00%	0	85953	120321	191616	106.5	149.1	237.4	1685	3346	3295	106.5	149.1	237.4	242036.7	311.0	4989.2	299.9	2399	3	56	3	0.4	177	807
10632	10632 (2019-05-26)60sec.agd	60	0	0		5/28/2019	Tuesday	2	0	0	0	0	0	635	184	7	2	0	76.69%	22.22%	0.85%	0.24%	0.00%	9	1.09%	0.6	113731	151361	270486	137.4	182.8	326.7	7050	3094	7070	137.4	182.8	326.7	330162.9	426.4	10443.3	398.7	3216	3.9	115	3.9	0.5	74	828
10632	10632 (2019-05-26)60sec.agd	60	0	0		5/29/2019	Wednesday	3	0	0	0	0	0	574	206	7	3	0	72.66%	26.08%	0.89%	0.38%	0.00%	10	1.27%	0.7	136689	170398	311963	173	215.7	394.9	5962	2927	8851	173	215.7	394.9	380841.5	503.6	9372.7	482.1	3335	4.2	103	4.2	0	0	790
10632	10632 (2019-05-26)60sec.agd	60	0	0		5/30/2019	Thursday	4	0	0	0	0	0	526	306	11	0	0	62.40%	36.30%	1.30%	0.00%	0.00%	11	1.30%	0.7	191111	148872	176092	226.7	176.6	208.9	3134	3227	2496	226.7	176.6	208.9	299490.7	387.9	4585.2	355.3	3229	3.8	71	3.8	0	0	843
10632	10632 (2019-05-26)60sec.agd	60	0	0		5/31/2019	Friday	5	0	0	0	0	0	658	277	3	0	0	70.15%	29.53%	0.32%	0.00%	0.00%	3	0.32%	0.2	133530	192058	322971	142.4	204.8	344.3	2643	1825	3629	142.4	204.8	344.3	398781.6	439.3	4604.6	425.1	4522	4.8	86	4.8	0.1	68	938
10632	10632 (2019-05-26)60sec.agd	60	0	0		6/1/2019	Saturday	6	0	0	0	0	0	596	232	4	0	0	71.63%	27.88%	0.48%	0.00%	0.00%	4	0.48%	0.3	120105	206105	307582	144.4	247.7	369.7	2425	2587	2497	144.4	247.7	369.7	389244.4	492.0	3803.7	467.8	4239	5.1	105	5.1	0	0	832
10604	10604 (2019-11-03)60sec.agd	60	0	0		11/3/2019	Sunday	7	0	0	0	0	0	395	208	4	0	0	65.07%	34.27%	0.66%	0.00%	0.00%	4	0.66%	0.4	107753	202056	187101	177.5	332.9	308.2	2661	2461	2088	177.5	332.9	308.2	295709.5	517.2	3364.6	487.2	3697	6.1	96	6.1	2.4	114	607
10604	10604 (2019-11-03)60sec.agd	60	0	0		11/4/2019	Monday	1	0	0	0	0	0	315	366	16	0	0	45.19%	52.51%	2.30%	0.00%	0.00%	16	2.30%	1.3	249996	401673	428712	358.7	576.3	615.1	4968	2944	2779	358.7	576.3	615.1	638461.6	962.1	6251.5	916	6074	8.7	120	8.7	0.1	56	697
10604	10604 (2019-11-03)60sec.agd	60	0	0		11/5/2019	Tuesday	2	0	0	0	0	0	338	289	4	0	0	53.57%	45.80%	0.63%	0.00%	0.00%	4	0.63%	0.4	154191	287727	246749	244.4	456	391	2603	3110	2085	244.4	456	391	409202.6	678.5	4157.7	648.5	4142	6.6	73	6.6	3.6	291	631
10604	10604 (2019-11-03)60sec.agd	60	0	0		11/6/2019	Wednesday	3	0	0	0	0	0	301	414	41	0	0	39.81%	54.76%	5.42%	0.00%	0.00%	41	5.42%	3.2	418447	538866	503355	553.5	712.8	665.8	4580	3545	3606	553.5	712.8	665.8	847844.7	1182.5	6005.9	1121.5	9247	12.2	133	12.2	0.1	33	756
10604	10604 (2019-11-03)60sec.agd	60	0	0		11/7/2019	Thursday	4	1	1	1	10	28287	338	344	48	0	0	46.30%	47.12%	6.58%	0.00%	0.00%	48	6.58%	3.7	372157	363141	518651	509.8	497.5	710.5	5549	2892	3570	509.8	497.5	710.5	734418.9	1078.4	6470.5	1006.1	10565	14.5	128	14.5	0	0	730
10604	10604 (2019-11-03)60sec.agd	60	0	0		11/8/2019	Friday	5	0	0	0	0	0	447	287	11	0	0	60.00%	38.52%	1.48%	0.00%	0.00%	11	1.48%	0.8	190738	314470	227964	256	422.1	306	3855	3057	2158	256	422.1	306	432712.3	611.2	4692.9	580.8	5879	7.9	121	7.9	0.5	56	745
10591	10591 (2019-06-02)60sec.agd	60	0	0		6/3/2019	Monday	1	0	0	0	0	0	371	435	1	0	0	45.97%	53.90%	0.12%	0.00%	0.00%	1	0.12%	0.1	259410	579526	615729	321.4	718.1	763	2319	3341	3671	321.4	718.1	763	884458.1	1125.4	4581.5	1096	7524	9.3	105	9.3	15.5	828	807
10591	10591 (2019-06-02)60sec.agd	60	0	0		6/4/2019	Tuesday	2	0	0	0	0	0	278	548	4	0	0	33.49%	66.02%	0.48%	0.00%	0.00%	4	0.48%	0.3	351080	648114	745624	423	780.9	898.3	2281	3094	4138	423	780.9	898.3	1048457.9	1302.1	4529.7	1263.2	9685	11.7	100	11.7	4	656	830
10591	10591 (2019-06-02)60sec.agd	60	0	0		6/5/2019	Wednesday	3	0	0	0	0	0	256	380	0	0	0	40.25%	59.75%	0.00%	0.00%	0.00%	0	0.00%	0	216837	337805	498413	340.9	531.1	783.7	1773	2395	3815	340.9	531.1	783.7	639957.8	1039.5	4201	1006.2	6053	9.5	90	9.5	0	0	636
10591	10591 (2019-06-02)60sec.agd	60	0	0		6/6/2019	Thursday	4	0	0	0	0	0	475	525	0	0	0	47.50%	52.50%	0.00%	0.00%	0.00%	0	0.00%	0	289540	537669	752212	289.5	537.7	752.2	1876	2880	3366	289.5	537.7	752.2	968888.2	997.1	4286.1	968.9	8425	8.4	91	8.4	0.2	153	1000
10591	10591 (2019-06-02)60sec.agd	60	0	0		6/7/2019	Friday	5	0	0	0	0	0	426	458	2	0	0	48.08%	51.69%	0.23%	0.00%	0.00%	2	0.23%	0.1	283561	586189	691443	320	661.6	780.4	2068	3245	3901	320	661.6	780.4	949798.8	1101.5	4587.4	1072	9009	10.2	102	10.2	0	0	886
10591	10591 (2019-06-02)60sec.agd	60	0	0		6/8/2019	Saturday	6	0	0	0	0	0	558	478	2	0	0	53.76%	46.05%	0.19%	0.00%	0.00%	2	0.19%	0.1	257042	494679	669859	247.6	476.6	645.3	2107	2622	3667	247.6	476.6	645.3	871486.7	867.4	4300.9	839.6	7898	7.6	72	7.6	0	0	1038
10614	10614 (2019-05-19)60sec.agd	60	0	0		5/20/2019	Monday	1	1	1	1	26	120624	477	217	29	3	0	65.70%	29.89%	3.99%	0.41%	0.00%	32	4.41%	2.5	245232	229593	331182	337.8	316.2	456.2	7754	5193	4196	337.8	316.2	456.2	471734.2	699.9	9877.1	649.8	7337	10.1	147	10.1	19	3210	726
10614	10614 (2019-05-19)60sec.agd	60	0	0		5/21/2019	Tuesday	2	0	0	0	0	0	530	253	6	1	0	67.09%	32.03%	0.76%	0.13%	0.00%	7	0.89%	0.5	145828	193549	283783	184.6	245	359.2	6506	3241	3260	184.6	245	359.2	373175.3	507.6	7403.2	472.4	3472	4.4	105	4.4	0.3	141	790
10614	10614 (2019-05-19)60sec.agd	60	0	0		5/22/2019	Wednesday	3	0	0	0	0	0	443	300	15	0	0	58.44%	39.58%	1.98%	0.00%	0.00%	15	1.98%	1.1	190216	245588	396466	250.9	324	523	4922	2856	4859	250.9	324	523	503667.4	693.3	6971.4	664.5	4678	6.2	111	6.2	4.2	939	758
10614	10614 (2019-05-19)60sec.agd	60	0	0		5/23/2019	Thursday	4	0	0	0	0	0	444	282	10	0	0	60.33%	38.32%	1.36%	0.00%	0.00%	10	1.36%	0.7	146108	185050	292503	198.5	251.4	397.4	3115	2184	5663	198.5	251.4	397.4	375698.1	544.7	6045.8	510.5	4022	5.5	97	5.5	0	0	736
10614	10614 (2019-05-19)60sec.agd	60	0	0		5/24/2019	Friday	5	1	1	1	52	291729	386	290	20	33	0	52.95%	39.78%	2.74%	4.53%	0.00%	53	7.27%	4.1	437363	269583	411945	599.9	369.8	565.1	7666	3241	3885	599.9	369.8	565.1	658528.7	1006.6	8148.9	903.3	8900	12.2	118	12.2	4.2	817	729
10614	10614 (2019-05-19)60sec.agd	60	0	0		5/25/2019	Saturday	6	0	0	0	0	0	426	284	10	0	0	59.17%	39.44%	1.39%	0.00%	0.00%	10	1.39%	0.8	166814	218305	352316	231.7	303.2	489.3	3881	2639	4765	231.7	303.2	489.3	446778	662.1	5174	620.5	5110	7.1	106	7.1	5.3	346	720
10606	10606 (2019-08-18)60sec.agd	60	0	0		8/19/2019	Monday	1	1	1	1	14	37623	592	335	28	0	0	61.99%	35.08%	2.93%	0.00%	0.00%	28	2.93%	1.6	296012	411936	403976	310	431.3	423	3666	2581	2937	310	431.3	423	648468.2	707.4	4666.4	679	8849	9.3	100	9.3	3	547	955
10606	10606 (2019-08-18)60sec.agd	60	0	0		8/20/2019	Tuesday	2	0	0	0	0	0	506	306	28	0	0	60.24%	36.43%	3.33%	0.00%	0.00%	28	3.33%	1.9	292345	247117	272147	348	294.2	324	3020	2505	2737	348	294.2	324	469676.9	577.8	4413.9	559.1	4753	5.7	97	5.7	0.5	150	840
10606	10606 (2019-08-18)60sec.agd	60	0	0		8/21/2019	Wednesday	3	2	2	2	21	48306	485	383	64	0	0	52.04%	41.09%	6.87%	0.00%	0.00%	64	6.87%	3.6	452464	309280	291814	485.5	331.8	313.1	2995	2437	3365	485.5	331.8	313.1	620913.2	695.5	4696.1	666.2	6765	7.3	80	7.3	1	303	932
10606	10606 (2019-08-18)60sec.agd	60	0	0		8/22/2019	Thursday	4	0	0	0	0	0	637	300	20	0	0	66.56%	31.35%	2.09%	0.00%	0.00%	20	2.09%	1.2	230818	279039	257618	241.2	291.6	269.2	2820	2783	2702	241.2	291.6	269.2	444417.3	490.4	4192.4	464.4	5685	5.9	108	5.9	0.3	80	957
10606	10606 (2019-08-18)60sec.agd	60	0	0		8/23/2019	Friday	5	0	0	0	0	0	426	374	53	0	0	49.94%	43.85%	6.21%	0.00%	0.00%	53	6.21%	3.5	412046	290474	289741	483.1	340.5	339.7	3618	2633	2658	483.1	340.5	339.7	581469.6	703.1	4943.5	681.7	6563	7.7	113	7.7	0	0	853
10606	10606 (2019-08-18)60sec.agd	60	0	0		8/24/2019	Saturday	6	0	0	0	0	0	477	240	9	0	0	65.70%	33.06%	1.24%	0.00%	0.00%	9	1.24%	0.7	165847	265481	167746	228.4	365.7	231.1	2646	2650	2237	228.4	365.7	231.1	355139.6	512.8	3766.5	489.2	4881	6.7	111	6.7	1	145	726
10623	10623 (2019-05-19)60sec.agd	60	0	0		5/20/2019	Monday	1	0	0	0	0	0	389	406	21	0	0	47.67%	49.75%	2.57%	0.00%	0.00%	21	2.57%	1.3	341106	470281	509541	418	576.3	624.4	2798	3661	4110	418	576.3	624.4	772754.5	984.6	4848.8	947	8227	10.1	121	10.1	0	0	816
10623	10623 (2019-05-19)60sec.agd	60	0	0		5/21/2019	Tuesday	2	0	0	0	0	0	420	446	9	0	0	48.00%	50.97%	1.03%	0.00%	0.00%	9	1.03%	0.6	278545	482641	446898	318.3	551.6	510.7	3128	3275	4278	318.3	551.6	510.7	714316.1	850.9	4328.4	816.4	7679	8.8	117	8.8	0	0	875
10623	10623 (2019-05-19)60sec.agd	60	0	0		5/22/2019	Wednesday	3	0	0	0	0	0	459	387	6	0	0	53.87%	45.42%	0.70%	0.00%	0.00%	6	0.70%	0.4	216056	466955	282423	253.6	548.1	331.5	2602	2842	3228	253.6	548.1	331.5	586932.6	715.8	4863.9	688.9	6256	7.3	99	7.3	0	29	852
10623	10623 (2019-05-19)60sec.agd	60	0	0		5/23/2019	Thursday	4	0	0	0	0	0	514	349	4	0	0	59.28%	40.25%	0.46%	0.00%	0.00%	4	0.46%	0.3	229824	397277	377491	265.1	458.2	435.4	2320	2958	2922	265.1	458.2	435.4	594262.2	709.1	4554	685.4	6104	7	94	7	0	0	867
10623	10623 (2019-05-19)60sec.agd	60	0	0		5/24/2019	Friday	5	0	0	0	0	0	313	403	19	0	0	42.59%	54.83%	2.59%	0.00%	0.00%	19	2.59%	1.5	349378	484534	361826	475.3	659.2	492.3	3170	3372	2648	475.3	659.2	492.3	698395.5	984.0	4560.2	950.2	8013	10.9	123	10.9	0	31	735
10623	10623 (2019-05-19)60sec.agd	60	0	0		5/25/2019	Saturday	6	2	2	2	22	52694	538	344	51	0	0	57.66%	36.87%	5.47%	0.00%	0.00%	51	5.47%	3	386632	545252	419204	414.4	584.4	449.3	3704	3530	2168	414.4	584.4	449.3	788996.9	878.7	5467.2	845.7	14318	15.3	123	15.3	0.8	508	933
10265	10265 (2019-06-16)60sec.agd	60	0	0		6/17/2019	Monday	1	0	0	0	0	0	841	118	0	0	0	87.70%	12.30%	0.00%	0.00%	0.00%	0	0.00%	0	42288	103333	228697	44.1	107.8	238.5	1158	1741	2635	44.1	107.8	238.5	254496.2	281.6	2693.3	265.4	556	0.6	35	0.6	0	0	959
10265	10265 (2019-06-16)60sec.agd	60	0	0		6/18/2019	Tuesday	2	0	0	0	0	0	723	69	0	0	0	91.29%	8.71%	0.00%	0.00%	0.00%	0	0.00%	0	20977	93284	199115	26.5	117.8	251.4	740	1376	2459	26.5	117.8	251.4	220881.7	290.0	2533.1	278.9	916	1.2	41	1.2	0	0	792
10265	10265 (2019-06-16)60sec.agd	60	0	0		6/19/2019	Wednesday	3	1	1	1	14	31377	699	95	22	0	0	85.66%	11.64%	2.70%	0.00%	0.00%	22	2.70%	1.5	101247	113333	201023	124.1	138.9	246.4	3023	3878	3701	124.1	138.9	246.4	252003.1	338.0	6113.9	308.8	3029	3.7	105	3.7	0.1	53	816
10265	10265 (2019-06-16)60sec.agd	60	0	0		6/20/2019	Thursday	4	0	0	0	0	0	685	145	0	0	0	82.53%	17.47%	0.00%	0.00%	0.00%	0	0.00%	0	60410	134869	274067	72.8	162.5	330.2	1045	1585	2407	72.8	162.5	330.2	311370.7	389.0	2634.3	375.1	2398	2.9	54	2.9	0.1	61	830
10265	10265 (2019-06-16)60sec.agd	60	0	0		6/21/2019	Friday	5	0	0	0	0	0	778	156	0	0	0	83.30%	16.70%	0.00%	0.00%	0.00%	0	0.00%	0	65240	160875	241832	69.9	172.2	258.9	1187	1922	2425	69.9	172.2	258.9	297690.7	341.7	2721.8	318.7	1500	1.6	48	1.6	0	0	934
10265	10265 (2019-06-16)60sec.agd	60	0	0		6/22/2019	Saturday	6	0	0	0	0	0	669	95	0	0	0	87.57%	12.43%	0.00%	0.00%	0.00%	0	0.00%	0	35074	140711	279162	45.9	184.2	365.4	1189	1612	2922	45.9	184.2	365.4	314581	426.9	3245	411.8	1435	1.9	67	1.9	2.1	142	764
10844	10844 (2019-03-10)60sec.agd	60	0	0		3/11/2019	Monday	1	0	0	0	0	0	571	273	15	0	0	66.47%	31.78%	1.75%	0.00%	0.00%	15	1.75%	1	199016	302919	265437	231.7	352.6	309	3106	4903	4437	231.7	352.6	309	449248.4	550.3	6852.4	523	6896	8	103	8	1.3	367	859
10844	10844 (2019-03-10)60sec.agd	60	0	0		3/12/2019	Tuesday	2	0	0	0	0	0	559	289	29	0	0	63.74%	32.95%	3.31%	0.00%	0.00%	29	3.31%	1.8	263065	382849	333163	300	436.5	379.9	3353	5370	4119	300	436.5	379.9	571641.6	690.5	5853.8	651.8	9421	10.7	106	10.7	38.9	3041	877
10844	10844 (2019-03-10)60sec.agd	60	0	0		3/13/2019	Wednesday	3	0	0	0	0	0	519	307	22	0	0	61.20%	36.20%	2.59%	0.00%	0.00%	22	2.59%	1.5	218574	337648	297667	257.8	398.2	351	3747	2923	2606	257.8	398.2	351	500386.3	624.5	4899	590.1	7666	9	119	9	31.7	1976	848
10844	10844 (2019-03-10)60sec.agd	60	0	0		3/14/2019	Thursday	4	0	0	0	0	0	687	245	15	0	0	72.54%	25.87%	1.58%	0.00%	0.00%	15	1.58%	0.9	182288	280298	204255	192.5	296	215.7	2795	3390	3725	192.5	296	215.7	391811.2	432.0	5760.2	413.7	6349	6.7	123	6.7	2.8	344	947
10844	10844 (2019-03-10)60sec.agd	60	0	0		3/15/2019	Friday	5	0	0	0	0	0	725	265	22	0	0	71.64%	26.19%	2.17%	0.00%	0.00%	22	2.17%	1.2	216644	358972	220698	214.1	354.7	218.1	3502	3316	2297	214.1	354.7	218.1	473817.6	489.3	4609.7	468.2	8804	8.7	117	8.7	92.7	2183	1012
10844	10844 (2019-03-10)60sec.agd	60	0	0		3/16/2019	Saturday	6	0	0	0	0	0	555	213	9	0	0	71.43%	27.41%	1.16%	0.00%	0.00%	9	1.16%	0.6	125757	247849	176979	161.8	319	227.8	3523	2767	2502	161.8	319	227.8	329492.8	444.4	4669.3	424.1	4866	6.3	107	6.3	26.9	1498	777
10714	10714 (2019-06-30)60sec.agd	60	0	0		7/1/2019	Monday	1	0	0	0	0	0	632	248	1	0	0	71.74%	28.15%	0.11%	0.00%	0.00%	1	0.11%	0.1	91452	252337	279254	103.8	286.4	317	3137	3606	3289	103.8	286.4	317	387324.4	455.2	5801.9	439.6	3857	4.4	76	4.4	2.8	356	881
10714	10714 (2019-06-30)60sec.agd	60	0	0		7/2/2019	Tuesday	2	0	0	0	0	0	659	270	0	0	0	70.94%	29.06%	0.00%	0.00%	0.00%	0	0.00%	0	86882	253965	269438	93.5	273.4	290	1651	2163	2279	93.5	273.4	290	380320.3	426.3	3242.4	409.4	3617	3.9	53	3.9	0	0	929
10714	10714 (2019-06-30)60sec.agd	60	0	0		7/3/2019	Wednesday	3	0	0	0	0	0	595	291	1	0	0	67.08%	32.81%	0.11%	0.00%	0.00%	1	0.11%	0.1	134101	317304	274790	151.2	357.7	309.8	1960	3939	3790	151.2	357.7	309.8	440652.3	519.9	5751.2	496.8	5427	6.1	101	6.1	1.7	109	887
10714	10714 (2019-06-30)60sec.agd	60	0	0		7/4/2019	Thursday	4	0	0	0	0	0	511	252	2	0	0	66.80%	32.94%	0.26%	0.00%	0.00%	2	0.26%	0.1	81764	258383	222655	106.9	337.8	291.1	2686	2708	2463	106.9	337.8	291.1	350745.5	478.8	4292.7	458.5	3720	4.9	83	4.9	39.2	1301	765
10714	10714 (2019-06-30)60sec.agd	60	0	0		7/5/2019	Friday	5	0	0	0	0	0	661	290	10	0	0	68.78%	30.18%	1.04%	0.00%	0.00%	10	1.04%	0.6	138476	334073	319998	144.1	347.6	333	3485	4943	3615	144.1	347.6	333	482886.2	530.8	6341.8	502.5	5500	5.7	107	5.7	0.3	86	961
10714	10714 (2019-06-30)60sec.agd	60	0	0		7/6/2019	Saturday	6	0	0	0	0	0	527	238	4	0	0	68.53%	30.95%	0.52%	0.00%	0.00%	4	0.52%	0.3	95783	204958	294070	124.6	266.5	382.4	2642	2653	3726	124.6	266.5	382.4	371024.7	511.4	4627.1	482.5	3335	4.3	116	4.3	0.2	89	769
10811	10811 (2019-03-10)60sec.agd	60	0	0		3/11/2019	Monday	1	0	0	0	0	0	621	314	27	2	0	64.42%	32.57%	2.80%	0.21%	0.00%	29	3.01%	1.7	307074	228236	415272	318.5	236.8	430.8	6512	2051	3009	318.5	236.8	430.8	564656.5	611.3	7437.4	585.7	8752	9.1	124	9.1	0.6	267	964
10811	10811 (2019-03-10)60sec.agd	60	0	0		3/12/2019	Tuesday	2	0	0	0	0	0	628	234	26	2	0	70.56%	26.29%	2.92%	0.22%	0.00%	28	3.15%	1.6	193909	131511	229135	217.9	147.8	257.5	6060	2248	3203	217.9	147.8	257.5	327717.4	393.1	6993.8	368.2	5096	5.7	119	5.7	0	0	890
10811	10811 (2019-03-10)60sec.agd	60	0	0		3/13/2019	Wednesday	3	3	3	3	61	341564	837	168	61	26	5	76.30%	15.31%	5.56%	2.37%	0.46%	92	8.39%	4.6	585761	285429	370931	534	260.2	338.1	10514	3557	3949	534	260.2	338.1	749783.6	723.5	11161.3	683.5	13382	12.2	159	12.2	0.2	124	1097
10811	10811 (2019-03-10)60sec.agd	60	0	0		3/14/2019	Thursday	4	0	0	0	0	0	643	266	12	0	0	69.82%	28.88%	1.30%	0.00%	0.00%	12	1.30%	0.7	169273	155142	208620	183.8	168.4	226.5	4085	2004	3016	183.8	168.4	226.5	310233.3	353.3	5276.2	336.8	5633	6.1	113	6.1	0	36	921
10811	10811 (2019-03-10)60sec.agd	60	0	0		3/15/2019	Friday	5	0	0	0	0	0	575	300	9	0	0	65.05%	33.94%	1.02%	0.00%	0.00%	9	1.02%	0.6	171392	139169	202276	193.9	157.4	228.8	2707	1946	2512	193.9	157.4	228.8	299430.8	358.9	3652.2	338.7	6380	7.2	100	7.2	0	0	884
10811	10811 (2019-03-10)60sec.agd	60	0	0		3/16/2019	Saturday	6	1	1	1	13	51649	588	223	34	5	0	69.18%	26.24%	4.00%	0.59%	0.00%	39	4.59%	2.6	282983	144772	256885	332.9	170.3	302.2	6094	1910	3767	332.9	170.3	302.2	408690.9	510.9	6981.5	480.8	9100	10.7	128	10.7	0.4	73	850
10804	10804 (2019-03-10)60sec.agd	60	0	0		3/10/2019	Sunday	7	0	0	0	0	0	533	158	32	0	0	73.72%	21.85%	4.43%	0.00%	0.00%	32	4.43%	2.3	192078	175227	208956	265.7	242.4	289	3314	2555	2555	265.7	242.4	289	333558.2	482.5	4360.3	461.4	6943	9.6	120	9.6	1.1	82	723
10804	10804 (2019-03-10)60sec.agd	60	0	0		3/11/2019	Monday	1	0	0	0	0	0	1013	254	11	0	0	79.26%	19.87%	0.86%	0.00%	0.00%	11	0.86%	0.5	154392	131720	244678	120.8	103.1	191.5	3525	1386	3311	120.8	103.1	191.5	317890.5	267.1	3954	248.7	4668	3.7	115	3.7	0	0	1278
10804	10804 (2019-03-10)60sec.agd	60	0	0		3/12/2019	Tuesday	2	0	0	0	0	0	997	237	6	0	0	80.40%	19.11%	0.48%	0.00%	0.00%	6	0.48%	0.3	135141	186216	308826	109	150.2	249.1	3549	2171	2843	109	150.2	249.1	385114.3	327.1	4341	310.6	4513	3.6	119	3.6	0.1	78	1240
10804	10804 (2019-03-10)60sec.agd	60	0	0		3/13/2019	Wednesday	3	0	0	0	0	0	1117	247	9	0	0	81.35%	17.99%	0.66%	0.00%	0.00%	9	0.66%	0.4	147246	279066	264050	107.2	203.3	192.3	2665	2547	2785	107.2	203.3	192.3	411438.5	322.2	3785.3	299.7	5052	3.7	114	3.7	0.7	230	1373
10804	10804 (2019-03-10)60sec.agd	60	0	0		3/15/2019	Friday	5	0	0	0	0	0	732	468	30	0	0	59.51%	38.05%	2.44%	0.00%	0.00%	30	2.44%	1.3	368657	421377	555354	299.7	342.6	451.5	3204	3027	3911	299.7	342.6	451.5	788596.6	671.4	5246.7	641.1	12903	10.5	115	10.5	0.4	128	1230
10804	10804 (2019-03-10)60sec.agd	60	0	0		3/16/2019	Saturday	6	2	2	2	21	48510	707	440	125	0	0	55.58%	34.59%	9.83%	0.00%	0.00%	125	9.83%	5.7	710882	415720	685560	558.9	326.8	539	4150	2811	4459	558.9	326.8	539	1071526.4	882.8	5148.5	842.4	12313	9.7	119	9.7	4.4	574	1272
10712	10712 (2019-06-30)60sec.agd	60	0	0		6/30/2019	Sunday	7	0	0	0	0	0	508	211	2	0	0	70.46%	29.26%	0.28%	0.00%	0.00%	2	0.28%	0.2	84150	266687	130885	116.7	369.9	181.5	4931	6755	6416	116.7	369.9	181.5	308762.1	445.2	10540.9	428.2	3651	5.1	103	5.1	0.2	84	721
10712	10712 (2019-06-30)60sec.agd	60	0	0		7/2/2019	Tuesday	2	4	4	4	97	396914	444	277	104	0	0	53.82%	33.58%	12.61%	0.00%	0.00%	104	12.61%	6.9	537605	591091	316235	651.6	716.5	383.3	4914	5870	3924	651.6	716.5	383.3	859309.2	1126.5	8176.3	1041.6	16216	19.7	132	19.7	2	150	825
10712	10712 (2019-06-30)60sec.agd	60	0	0		7/3/2019	Wednesday	3	2	2	2	72	201749	339	251	98	0	0	49.27%	36.48%	14.24%	0.00%	0.00%	98	14.24%	8.2	420657	621848	471993	611.4	903.8	686	3653	5443	3419	611.4	903.8	686	886805.9	1340.8	6682	1289	18503	26.9	135	26.9	30.8	1003	688
10712	10712 (2019-06-30)60sec.agd	60	0	0		7/4/2019	Thursday	4	0	0	0	0	0	486	172	0	0	0	73.86%	26.14%	0.00%	0.00%	0.00%	0	0.00%	0	54862	235166	87082	83.4	357.4	132.3	1860	2237	3241	83.4	357.4	132.3	256702.5	404.4	4226.2	390.1	1912	2.9	38	2.9	9.7	359	658
10712	10712 (2019-06-30)60sec.agd	60	0	0		7/5/2019	Friday	5	3	3	3	72	266170	387	168	88	0	0	60.19%	26.13%	13.69%	0.00%	0.00%	88	13.69%	7.3	391359	429885	271257	608.6	668.6	421.9	4235	6711	3041	608.6	668.6	421.9	641516.4	1062.0	7570.5	997.7	14069	21.9	139	21.9	2.3	378	643
10712	10712 (2019-06-30)60sec.agd	60	0	0		7/6/2019	Saturday	6	0	0	0	0	0	437	345	15	0	0	54.83%	43.29%	1.88%	0.00%	0.00%	15	1.88%	1	183748	364272	208216	230.5	457.1	261.2	2616	3403	2313	230.5	457.1	261.2	458051.7	615.5	4321.2	574.7	6562	8.2	116	8.2	40.2	1084	797
10728	10728 (2019-09-22)60sec.agd	60	0	0		9/23/2019	Monday	1	1	1	1	11	39417	620	268	26	0	0	67.83%	29.32%	2.84%	0.00%	0.00%	26	2.84%	1.5	205789	268715	320419	225.2	294	350.6	4139	3148	3040	225.2	294	350.6	466074.2	553.2	5369	509.9	7325	8	125	8	60	3703	914
10728	10728 (2019-09-22)60sec.agd	60	0	0		9/24/2019	Tuesday	2	2	2	2	67	279388	568	283	73	0	0	61.47%	30.63%	7.90%	0.00%	0.00%	73	7.90%	4.3	425071	400961	472142	460	433.9	511	5171	3469	3915	460	433.9	511	751247.7	876.6	6418.3	813	12275	13.3	129	13.3	3.5	479	924
10728	10728 (2019-09-22)60sec.agd	60	0	0		9/25/2019	Wednesday	3	3	3	3	50	193891	466	210	60	0	0	63.32%	28.53%	8.15%	0.00%	0.00%	60	8.15%	4.6	312552	298751	371543	424.7	405.9	504.8	5372	2852	4485	424.7	405.9	504.8	570074.7	834.5	6995	774.6	9696	13.2	129	13.2	13.1	908	736
10728	10728 (2019-09-22)60sec.agd	60	0	0		9/26/2019	Thursday	4	0	0	0	0	0	402	197	15	0	0	65.47%	32.08%	2.44%	0.00%	0.00%	15	2.44%	1.4	129595	222832	273532	211.1	362.9	445.5	4673	2898	2826	211.1	362.9	445.5	375857.3	645.7	5843.8	612.1	4644	7.6	125	7.6	13.1	1585	614
10728	10728 (2019-09-22)60sec.agd	60	0	0		9/27/2019	Friday	5	1	1	1	15	59585	556	286	28	0	0	63.91%	32.87%	3.22%	0.00%	0.00%	28	3.22%	1.8	237535	314052	343144	273	361	394.4	5192	3298	2298	273	361	394.4	522302	649.8	6083.2	600.3	7506	8.6	139	8.6	12.1	274	870
10728	10728 (2019-09-22)60sec.agd	60	0	0		9/28/2019	Saturday	6	3	3	3	75	293399	468	159	91	0	0	65.18%	22.14%	12.67%	0.00%	0.00%	91	12.67%	7	405143	359954	348452	564.3	501.3	485.3	5161	3005	2837	564.3	501.3	485.3	644303.1	975.0	6094.9	897.4	12282	17.1	128	17.1	31.3	630	718
10907	10907 (2019-05-05)60sec.agd	60	0	0		5/6/2019	Monday	1	0	0	0	0	0	685	280	34	0	0	68.57%	28.03%	3.40%	0.00%	0.00%	34	3.40%	2	273886	206724	320699	274.2	206.9	321	4453	2996	3452	274.2	206.9	321	469676.7	491.0	5498.5	470.1	4514	4.5	121	4.5	0.8	210	999
10907	10907 (2019-05-05)60sec.agd	60	0	0		5/7/2019	Tuesday	2	0	0	0	0	0	579	288	52	0	0	63.00%	31.34%	5.66%	0.00%	0.00%	52	5.66%	3.1	360598	220531	307077	392.4	240	334.1	3783	3076	4043	392.4	240	334.1	522456.8	591.4	6333.9	568.5	5104	5.6	58	5.6	0	0	919
10907	10907 (2019-05-05)60sec.agd	60	0	0		5/8/2019	Wednesday	3	2	2	2	22	64120	560	269	89	0	0	61.00%	29.30%	9.69%	0.00%	0.00%	89	9.69%	5.6	438076	218194	247428	477.2	237.7	269.5	4502	3035	3299	477.2	237.7	269.5	548397.5	620.8	5882.4	597.4	4916	5.4	57	5.4	0	0	918
10907	10907 (2019-05-05)60sec.agd	60	0	0		5/9/2019	Thursday	4	0	0	0	0	0	531	378	81	0	0	53.64%	38.18%	8.18%	0.00%	0.00%	81	8.18%	4.5	473356	292520	425579	478.1	295.5	429.9	3429	3001	3903	478.1	295.5	429.9	700536.5	730.0	5840	707.6	6243	6.3	62	6.3	0	0	990
10907	10907 (2019-05-05)60sec.agd	60	0	0		5/10/2019	Friday	5	0	0	0	0	0	596	247	63	0	0	65.78%	27.26%	6.95%	0.00%	0.00%	63	6.95%	3.7	347437	211724	237161	383.5	233.7	261.8	3556	2486	3233	383.5	233.7	261.8	470940.4	537.0	5065.6	519.8	4717	5.2	60	5.2	0	0	906
10907	10907 (2019-05-05)60sec.agd	60	0	0		5/11/2019	Saturday	6	1	1	1	12	37320	610	179	35	0	0	74.03%	21.72%	4.25%	0.00%	0.00%	35	4.25%	2.1	226006	165829	243177	274.3	201.2	295.1	5342	2894	3397	274.3	201.2	295.1	371097.1	473.4	6340.8	450.4	5000	6.1	121	6.1	0	28	824
10828	10828 (2019-03-10)60sec.agd	60	0	0		3/11/2019	Monday	1	1	1	1	16	71435	697	266	19	7	0	70.48%	26.90%	1.92%	0.71%	0.00%	26	2.63%	1.5	263164	198444	297366	266.1	200.7	300.7	6046	4079	2796	266.1	200.7	300.7	443916.5	490.8	6386	448.9	5820	5.9	125	5.9	0	0	989
10828	10828 (2019-03-10)60sec.agd	60	0	0		3/12/2019	Tuesday	2	2	2	2	24	57979	743	330	70	0	0	65.00%	28.87%	6.12%	0.00%	0.00%	70	6.12%	3.5	441940	410205	560270	386.6	358.9	490.2	4394	4019	4831	386.6	358.9	490.2	823092.7	741.0	7568.8	720.1	9561	8.4	99	8.4	9.1	1024	1143
10828	10828 (2019-03-10)60sec.agd	60	0	0		3/13/2019	Wednesday	3	0	0	0	0	0	796	186	15	0	0	79.84%	18.66%	1.50%	0.00%	0.00%	15	1.50%	0.8	160764	121657	129427	161.2	122	129.8	2827	2102	3261	161.2	122	129.8	239576.4	252.1	4704.6	240.3	2856	2.9	107	2.9	1.2	532	997
10828	10828 (2019-03-10)60sec.agd	60	0	0		3/14/2019	Thursday	4	5	5	5	83	256153	667	249	91	0	0	66.24%	24.73%	9.04%	0.00%	0.00%	91	9.04%	5.1	465347	349007	531297	462.1	346.6	527.6	5059	3550	5709	462.1	346.6	527.6	787800.9	806.1	7999.9	782.3	7688	7.6	93	7.6	0	0	1007
10828	10828 (2019-03-10)60sec.agd	60	0	0		3/15/2019	Friday	5	0	0	0	0	0	749	315	33	0	0	68.28%	28.71%	3.01%	0.00%	0.00%	33	3.01%	1.7	290537	272324	415342	264.8	248.2	378.6	5511	3357	7870	264.8	248.2	378.6	575396.5	560.3	9589.8	524.5	5940	5.4	85	5.4	1.1	177	1097
10828	10828 (2019-03-10)60sec.agd	60	0	0		3/16/2019	Saturday	6	0	0	0	0	0	572	281	25	0	0	65.15%	32.00%	2.85%	0.00%	0.00%	25	2.85%	1.6	259164	222342	274692	295.2	253.2	312.9	3270	3940	4119	295.2	253.2	312.9	438243.8	522.7	6508.1	499.1	5200	5.9	102	5.9	5.6	249	878
10840	10840 (2019-04-07)60sec.agd	60	0	0		4/7/2019	Sunday	7	0	0	0	0	0	511	163	4	0	0	75.37%	24.04%	0.59%	0.00%	0.00%	4	0.59%	0.3	94129	157529	162964	138.8	232.3	240.4	2639	4617	3542	138.8	232.3	240.4	245424	382.4	5894.3	362	1841	2.7	80	2.7	0.4	79	678
10840	10840 (2019-04-07)60sec.agd	60	0	0		4/8/2019	Monday	1	0	0	0	0	0	516	283	3	0	0	64.34%	35.29%	0.37%	0.00%	0.00%	3	0.37%	0.2	126180	363116	231249	157.3	452.8	288.3	4005	4075	3909	157.3	452.8	288.3	448609.8	579.5	6735.8	559.4	3433	4.3	47	4.3	4.8	1525	802
10840	10840 (2019-04-07)60sec.agd	60	0	0		4/9/2019	Tuesday	2	2	2	2	50	177825	610	168	59	0	0	72.88%	20.07%	7.05%	0.00%	0.00%	59	7.05%	3.9	287861	354571	156037	343.9	423.6	186.4	4764	4124	2040	343.9	423.6	186.4	482630.4	610.0	6114.2	576.6	8335	10	114	10	50.1	1900	837
10840	10840 (2019-04-07)60sec.agd	60	0	0		4/10/2019	Wednesday	3	1	1	1	10	42497	496	317	15	0	0	59.90%	38.29%	1.81%	0.00%	0.00%	15	1.81%	1	206495	484938	278821	249.4	585.7	336.7	5165	4587	5276	249.4	585.7	336.7	596276.9	757.0	8513.9	720.1	5942	7.2	117	7.2	33	2071	828
10840	10840 (2019-04-07)60sec.agd	60	0	0		4/11/2019	Thursday	4	1	1	1	11	44666	460	324	27	0	0	56.72%	39.95%	3.33%	0.00%	0.00%	27	3.33%	1.9	235176	590318	235788	290	727.9	290.7	4825	4048	2046	290	727.9	290.7	677775.1	874.5	5723.7	835.7	8218	10.1	117	10.1	3.6	259	811
10840	10840 (2019-04-07)60sec.agd	60	0	0		4/12/2019	Friday	5	0	0	0	0	0	842	225	4	0	0	78.62%	21.01%	0.37%	0.00%	0.00%	4	0.37%	0.2	106008	396873	189940	99	370.6	177.3	4217	3498	2607	99	370.6	177.3	452573.8	441.1	5647.4	422.6	3623	3.4	101	3.4	5.7	899	1071
10980	10980 (2019-07-28)60sec.agd	60	0	0		7/29/2019	Monday	1	0	0	0	0	0	660	657	40	0	0	48.64%	48.42%	2.95%	0.00%	0.00%	40	2.95%	1.7	545451	532071	1018954	402	392.1	750.9	3632	3528	5146	402	392.1	750.9	1272353.6	972.9	6011.3	937.6	11671	8.6	110	8.6	2.6	620	1357
10980	10980 (2019-07-28)60sec.agd	60	0	0		7/30/2019	Tuesday	2	0	0	0	0	0	728	365	5	0	0	66.30%	33.24%	0.46%	0.00%	0.00%	5	0.46%	0.3	175894	399254	698678	160.2	363.6	636.3	2365	2700	3113	160.2	363.6	636.3	823707.1	788.6	4374.2	750.2	6928	6.3	88	6.3	1.7	469	1098
10980	10980 (2019-07-28)60sec.agd	60	0	0		7/31/2019	Wednesday	3	0	0	0	0	0	600	354	3	0	0	62.70%	36.99%	0.31%	0.00%	0.00%	3	0.31%	0.2	171237	547137	368257	178.9	571.7	384.8	2999	2551	3354	178.9	571.7	384.8	681391.4	763.6	5110.2	712	6581	6.9	110	6.9	3.8	988	957
10980	10980 (2019-07-28)60sec.agd	60	0	0		8/1/2019	Thursday	4	0	0	0	0	0	403	634	29	0	0	37.80%	59.47%	2.72%	0.00%	0.00%	29	2.72%	1.5	435482	655036	1013012	408.5	614.5	950.3	4401	5184	4631	408.5	614.5	950.3	1282540.5	1288.2	5691.5	1203.1	11559	10.8	126	10.8	2.5	318	1066
10980	10980 (2019-07-28)60sec.agd	60	0	0		8/2/2019	Friday	5	0	0	0	0	0	370	667	19	0	0	35.04%	63.16%	1.80%	0.00%	0.00%	19	1.80%	1	516798	530517	803143	489.4	502.4	760.6	2398	4020	3507	489.4	502.4	760.6	1092505	1088.2	4364.3	1034.6	9951	9.4	106	9.4	0.7	426	1056
10980	10980 (2019-07-28)60sec.agd	60	0	0		8/3/2019	Saturday	6	0	0	0	0	0	253	614	19	0	0	28.56%	69.30%	2.14%	0.00%	0.00%	19	2.14%	1	365432	656643	596428	412.5	741.1	673.2	2964	2682	4218	412.5	741.1	673.2	959399.3	1133.5	4545.5	1082.8	9626	10.9	129	10.9	232.8	3541	886
10796	10796 (2019-09-01)60sec.agd	60	0	0		9/2/2019	Monday	1	0	0	0	0	0	263	443	26	0	0	35.93%	60.52%	3.55%	0.00%	0.00%	26	3.55%	1.9	379036	179493	303824	517.8	245.2	415.1	2785	2727	4173	517.8	245.2	415.1	517875.5	755.2	5554.5	707.5	6228	8.5	82	8.5	1.9	657	732
10796	10796 (2019-09-01)60sec.agd	60	0	0		9/3/2019	Tuesday	2	0	0	0	0	0	246	350	7	0	0	40.80%	58.04%	1.16%	0.00%	0.00%	7	1.16%	0.6	251712	207444	402146	417.4	344	666.9	3178	2727	4786	417.4	344	666.9	517796.6	899.9	5210.1	858.7	5909	9.8	87	9.8	4.9	720	603
10796	10796 (2019-09-01)60sec.agd	60	0	0		9/4/2019	Wednesday	3	0	0	0	0	0	269	479	20	0	0	35.03%	62.37%	2.60%	0.00%	0.00%	20	2.60%	1.4	338561	181730	285805	440.8	236.6	372.1	3406	2154	2377	440.8	236.6	372.1	478888.1	644.6	4550.7	623.6	6371	8.3	87	8.3	43.1	1716	768
10796	10796 (2019-09-01)60sec.agd	60	0	0		9/5/2019	Thursday	4	0	0	0	0	0	501	324	18	0	0	59.43%	38.43%	2.14%	0.00%	0.00%	18	2.14%	1.2	289967	168612	306058	344	200	363.1	3874	1977	2338	344	200	363.1	454073.1	564.1	4472.6	538.6	5276	6.3	76	6.3	0.7	107	843
10796	10796 (2019-09-01)60sec.agd	60	0	0		9/6/2019	Friday	5	0	0	0	0	0	432	296	25	0	0	57.37%	39.31%	3.32%	0.00%	0.00%	25	3.32%	1.8	279414	192871	384172	371.1	256.1	510.2	3045	2089	5594	371.1	256.1	510.2	512698.3	712.0	6123.7	680.9	6433	8.5	93	8.5	74.5	1937	753
10796	10796 (2019-09-01)60sec.agd	60	0	0		9/7/2019	Saturday	6	0	0	0	0	0	357	288	18	0	0	53.85%	43.44%	2.71%	0.00%	0.00%	18	2.71%	1.5	244970	174855	318350	369.5	263.7	480.2	3085	2246	6360	369.5	263.7	480.2	438099.6	698.1	6752	660.8	5571	8.4	97	8.4	4.8	547	663
10776	10776 (2019-07-28)60sec.agd	60	0	0		7/29/2019	Monday	1	0	0	0	0	0	660	657	40	0	0	48.64%	48.42%	2.95%	0.00%	0.00%	40	2.95%	1.7	545451	532071	1018954	402	392.1	750.9	3632	3528	5146	402	392.1	750.9	1272353.6	972.9	6011.3	937.6	11671	8.6	110	8.6	2.6	620	1357
10776	10776 (2019-07-28)60sec.agd	60	0	0		7/30/2019	Tuesday	2	0	0	0	0	0	728	365	5	0	0	66.30%	33.24%	0.46%	0.00%	0.00%	5	0.46%	0.3	175894	399254	698678	160.2	363.6	636.3	2365	2700	3113	160.2	363.6	636.3	823707.1	788.6	4374.2	750.2	6928	6.3	88	6.3	1.7	469	1098
10776	10776 (2019-07-28)60sec.agd	60	0	0		7/31/2019	Wednesday	3	0	0	0	0	0	600	354	3	0	0	62.70%	36.99%	0.31%	0.00%	0.00%	3	0.31%	0.2	171237	547137	368257	178.9	571.7	384.8	2999	2551	3354	178.9	571.7	384.8	681391.4	763.6	5110.2	712	6581	6.9	110	6.9	3.8	988	957
10776	10776 (2019-07-28)60sec.agd	60	0	0		8/1/2019	Thursday	4	0	0	0	0	0	403	634	29	0	0	37.80%	59.47%	2.72%	0.00%	0.00%	29	2.72%	1.5	435482	655036	1013012	408.5	614.5	950.3	4401	5184	4631	408.5	614.5	950.3	1282540.5	1288.2	5691.5	1203.1	11559	10.8	126	10.8	2.5	318	1066
10776	10776 (2019-07-28)60sec.agd	60	0	0		8/2/2019	Friday	5	0	0	0	0	0	370	667	19	0	0	35.04%	63.16%	1.80%	0.00%	0.00%	19	1.80%	1	516798	530517	803143	489.4	502.4	760.6	2398	4020	3507	489.4	502.4	760.6	1092505	1088.2	4364.3	1034.6	9951	9.4	106	9.4	0.7	426	1056
10776	10776 (2019-07-28)60sec.agd	60	0	0		8/3/2019	Saturday	6	0	0	0	0	0	253	614	19	0	0	28.56%	69.30%	2.14%	0.00%	0.00%	19	2.14%	1	365432	656643	596428	412.5	741.1	673.2	2964	2682	4218	412.5	741.1	673.2	959399.3	1133.5	4545.5	1082.8	9626	10.9	129	10.9	232.8	3541	886
11002	11002 (2019-05-12)60sec.agd	60	0	0		5/12/2019	Sunday	7	0	0	0	0	0	507	279	5	0	0	64.10%	35.27%	0.63%	0.00%	0.00%	5	0.63%	0.4	149408	193903	332853	188.9	245.1	420.8	3704	2099	6262	188.9	245.1	420.8	413173.4	555.7	6408.8	522.3	3227	4.1	108	4.1	1.1	295	791
11002	11002 (2019-05-12)60sec.agd	60	0	0		5/13/2019	Monday	1	2	2	2	49	285819	503	376	38	13	7	53.68%	40.13%	4.06%	1.39%	0.75%	58	6.19%	3.4	528007	515840	636110	563.5	550.5	678.9	14928	10586	9098	563.5	550.5	678.9	974432.3	1099.1	19527.9	1039.9	9932	10.6	137	10.6	7.6	796	937
11002	11002 (2019-05-12)60sec.agd	60	0	0		5/15/2019	Wednesday	3	1	1	1	10	54580	546	386	19	6	1	56.99%	40.29%	1.98%	0.63%	0.10%	26	2.71%	1.5	310812	326842	379307	324.4	341.2	395.9	10108	9408	10622	324.4	341.2	395.9	589324.7	648.0	15050.5	615.2	7926	8.3	157	8.3	0.1	78	958
11002	11002 (2019-05-12)60sec.agd	60	0	0		5/16/2019	Thursday	4	0	0	0	0	0	659	363	4	0	0	64.23%	35.38%	0.39%	0.00%	0.00%	4	0.39%	0.2	173372	239506	326594	169	233.4	318.3	2449	2533	2726	169	233.4	318.3	440550.4	446.3	3911.9	429.4	5185	5.1	87	5.1	0	0	1026
11002	11002 (2019-05-12)60sec.agd	60	0	0		5/17/2019	Friday	5	0	0	0	0	0	945	317	5	0	0	74.59%	25.02%	0.39%	0.00%	0.00%	5	0.39%	0.2	154514	237440	318607	122	187.4	251.5	3787	3513	2367	122	187.4	251.5	426336.4	353.8	5084.6	336.5	4821	3.8	86	3.8	0	0	1267
11002	11002 (2019-05-12)60sec.agd	60	0	0		5/18/2019	Saturday	6	0	0	0	0	0	434	165	10	0	0	71.26%	27.09%	1.64%	0.00%	0.00%	10	1.64%	0.8	107930	121680	146821	177.2	199.8	241.1	3339	2411	2372	177.2	199.8	241.1	219114.8	381.5	4507.7	359.8	3378	5.5	127	5.5	0.1	41	609
10814	10814 (2019-03-17)60sec.agd	60	0	0		3/17/2019	Sunday	7	0	0	0	0	0	392	217	0	0	0	64.37%	35.63%	0.00%	0.00%	0.00%	0	0.00%	0	86495	202341	238127	142	332.3	391	1717	2337	2267	142	332.3	391	324234.1	557.6	3050.5	532.4	2898	4.8	94	4.8	13.1	1261	609
10814	10814 (2019-03-17)60sec.agd	60	0	0		3/19/2019	Tuesday	2	0	0	0	0	0	323	324	0	0	0	49.92%	50.08%	0.00%	0.00%	0.00%	0	0.00%	0	116706	338675	349856	180.4	523.5	540.7	1914	2213	2131	180.4	523.5	540.7	500719.7	800.6	3264.5	773.9	5039	7.8	69	7.8	20	1311	647
10814	10814 (2019-03-17)60sec.agd	60	0	0		3/20/2019	Wednesday	3	0	0	0	0	0	450	355	1	0	0	55.83%	44.04%	0.12%	0.00%	0.00%	1	0.12%	0.1	129790	395425	493040	161	490.6	611.7	2148	2561	2453	161	490.6	611.7	645209.1	822.3	3351.6	800.5	4948	6.1	48	6.1	4.6	2619	806
10814	10814 (2019-03-17)60sec.agd	60	0	0		3/21/2019	Thursday	4	0	0	0	0	0	322	366	2	0	0	46.67%	53.04%	0.29%	0.00%	0.00%	2	0.29%	0.2	180763	356937	428139	262	517.3	620.5	2288	2905	2823	262	517.3	620.5	585988.3	878.7	3929.1	849.3	4252	6.2	89	6.2	0.4	60	690
10814	10814 (2019-03-17)60sec.agd	60	0	0		3/22/2019	Friday	5	0	0	0	0	0	312	290	0	0	0	51.83%	48.17%	0.00%	0.00%	0.00%	0	0.00%	0	116802	278872	363643	194	463.2	604.1	1536	1825	2626	194	463.2	604.1	472914.9	812.8	3285.1	785.6	3807	6.3	80	6.3	0.9	299	602
10814	10814 (2019-03-17)60sec.agd	60	0	0		4/27/2019	Saturday	6	0	0	0	0	0	542	83	2	0	0	86.44%	13.24%	0.32%	0.00%	0.00%	2	0.32%	0.2	53097	47257	49940	84.7	75.4	79.6	3820	3846	1860	84.7	75.4	79.6	86870.7	150.3	4944.8	138.5	1317	2.1	115	2.1	0	0	627
10808	10808 (2019-03-10)60sec.agd	60	0	0		3/10/2019	Sunday	7	2	2	2	32	108363	350	201	62	0	0	57.10%	32.79%	10.11%	0.00%	0.00%	62	10.11%	5.2	348804	299341	243216	569	488.3	396.8	5500	2669	2741	569	488.3	396.8	520022.4	913.8	6234.6	848.3	9836	16	121	16	7.9	290	613
10808	10808 (2019-03-10)60sec.agd	60	0	0		3/11/2019	Monday	1	5	5	5	80	284934	437	182	89	0	0	61.72%	25.71%	12.57%	0.00%	0.00%	89	12.57%	6.4	439383	388315	226905	620.6	548.5	320.5	4992	3883	2801	620.6	548.5	320.5	628754.2	936.0	5974.2	888.1	11562	16.3	120	16.3	0	0	708
10808	10808 (2019-03-10)60sec.agd	60	0	0		3/12/2019	Tuesday	2	3	3	3	68	306769	555	94	50	17	0	77.51%	13.13%	6.98%	2.37%	0.00%	67	9.36%	4.8	350537	200579	183555	489.6	280.1	256.4	8790	2654	3879	489.6	280.1	256.4	443622.1	657.1	9853.5	619.6	8851	12.4	158	12.4	36	1895	716
10808	10808 (2019-03-10)60sec.agd	60	0	0		3/13/2019	Wednesday	3	0	0	0	0	0	753	240	14	0	0	74.78%	23.83%	1.39%	0.00%	0.00%	14	1.39%	0.7	155678	214630	220510	154.6	213.1	219	3944	3261	3340	154.6	213.1	219	344857	355.6	5831.5	342.5	4553	4.5	113	4.5	0	48	1007
10808	10808 (2019-03-10)60sec.agd	60	0	0		3/14/2019	Thursday	4	5	5	5	78	255896	478	195	107	0	0	61.28%	25.00%	13.72%	0.00%	0.00%	107	13.72%	7.1	481621	407481	439088	617.5	522.4	562.9	4791	3582	5326	617.5	522.4	562.9	768633.7	1018.7	7238.3	985.4	13708	17.6	118	17.6	0	0	780
10808	10808 (2019-03-10)60sec.agd	60	0	0		3/16/2019	Saturday	6	2	2	2	29	133472	427	336	51	2	0	52.33%	41.18%	6.25%	0.25%	0.00%	53	6.50%	3.5	386956	358989	351718	474.2	439.9	431	5827	2829	2416	474.2	439.9	431	634282	840.8	6585.8	777.3	10073	12.3	120	12.3	11.9	1145	816
11033	11033 (2019-06-02)60sec.agd	60	0	0		6/2/2019	Sunday	7	0	0	0	0	0	429	246	26	0	0	61.20%	35.09%	3.71%	0.00%	0.00%	26	3.71%	2	230424	273168	277911	328.7	389.7	396.4	3303	4725	4680	328.7	389.7	396.4	452714.6	680.6	7425.5	645.8	5748	8.2	108	8.2	40.8	903	701
11033	11033 (2019-06-02)60sec.agd	60	0	0		6/3/2019	Monday	1	3	3	3	50	172511	331	305	78	2	0	46.23%	42.60%	10.89%	0.28%	0.00%	80	11.17%	6.2	494655	539232	525792	690.9	753.1	734.3	7472	8667	7266	690.9	753.1	734.3	901061.6	1308.6	11052.4	1258.5	11925	16.7	113	16.7	9.3	567	716
11033	11033 (2019-06-02)60sec.agd	60	0	0		6/5/2019	Wednesday	3	0	0	0	0	0	652	296	30	0	0	66.67%	30.27%	3.07%	0.00%	0.00%	30	3.07%	1.7	261418	356489	296335	267.3	364.5	303	4225	2805	3253	267.3	364.5	303	532201.3	580.4	5076.9	544.2	8565	8.8	114	8.8	3	241	978
11033	11033 (2019-06-02)60sec.agd	60	0	0		6/6/2019	Thursday	4	0	0	0	0	0	545	387	10	0	0	57.86%	41.08%	1.06%	0.00%	0.00%	10	1.06%	0.6	261616	400012	425650	277.7	424.6	451.9	4226	2512	2634	277.7	424.6	451.9	640023.8	711.5	5214.3	679.4	9705	10.3	113	10.3	0	0	942
11033	11033 (2019-06-02)60sec.agd	60	0	0		6/7/2019	Friday	5	0	0	0	0	0	471	451	12	0	0	50.43%	48.29%	1.28%	0.00%	0.00%	12	1.28%	0.8	323845	403809	566879	346.7	432.3	606.9	3489	3257	3293	346.7	432.3	606.9	767651.7	854.2	4732	821.9	10593	11.3	110	11.3	0	0	934
11033	11033 (2019-06-02)60sec.agd	60	0	0		6/8/2019	Saturday	6	0	0	0	0	0	485	479	29	0	0	48.84%	48.24%	2.92%	0.00%	0.00%	29	2.92%	1.6	391317	458005	716573	394.1	461.2	721.6	3941	2387	3241	394.1	461.2	721.6	936148.7	979.9	4815.5	942.7	12514	12.6	112	12.6	0	0	993
10806	10806 (2019-03-10)60sec.agd	60	0	0		3/11/2019	Monday	1	0	0	0	0	0	547	250	13	0	0	67.53%	30.86%	1.60%	0.00%	0.00%	13	1.60%	0.9	178369	124490	168088	220.2	153.7	207.5	2839	2088	3247	220.2	153.7	207.5	274894.2	381.6	4644	339.4	6158	7.6	120	7.6	0	0	810
10806	10806 (2019-03-10)60sec.agd	60	0	0		3/12/2019	Tuesday	2	0	0	0	0	0	623	217	5	0	0	73.73%	25.68%	0.59%	0.00%	0.00%	5	0.59%	0.3	119181	133269	185341	141	157.7	219.3	2971	1992	2262	141	157.7	219.3	257519	323.0	3479.2	304.8	4728	5.6	120	5.6	0	0	845
10806	10806 (2019-03-10)60sec.agd	60	0	0		3/13/2019	Wednesday	3	0	0	0	0	0	581	218	8	0	0	72.00%	27.01%	0.99%	0.00%	0.00%	8	0.99%	0.5	121953	134301	199960	151.1	166.4	247.8	2624	2143	2146	151.1	166.4	247.8	269987.6	358.6	3580.3	334.6	5526	6.8	115	6.8	0	0	807
10806	10806 (2019-03-10)60sec.agd	60	0	0		3/14/2019	Thursday	4	0	0	0	0	0	591	98	4	0	0	85.28%	14.14%	0.58%	0.00%	0.00%	4	0.58%	0.3	61171	81088	104657	88.3	117	151	2990	2352	2658	88.3	117	151	145843.2	224.8	3992.8	210.5	2810	4.1	128	4.1	0	0	693
10806	10806 (2019-03-10)60sec.agd	60	0	0		3/15/2019	Friday	5	0	0	0	0	0	571	248	13	0	0	68.63%	29.81%	1.56%	0.00%	0.00%	13	1.56%	0.8	200532	132819	232974	241	159.6	280	2908	2692	3306	241	159.6	280	334859.5	421.6	4758.7	402.5	5014	6	123	6	8.9	1147	832
10806	10806 (2019-03-10)60sec.agd	60	0	0		3/16/2019	Saturday	6	0	0	0	0	0	476	222	3	0	0	67.90%	31.67%	0.43%	0.00%	0.00%	3	0.43%	0.2	141340	114539	221460	201.6	163.4	315.9	2234	1886	2519	201.6	163.4	315.9	286602	433.3	3470.7	408.8	4162	5.9	111	5.9	0.3	88	701
10824	10824 (2019-03-24)60sec.agd	60	0	0		3/25/2019	Monday	1	2	2	2	66	262217	586	241	84	0	0	64.32%	26.45%	9.22%	0.00%	0.00%	84	9.22%	5.3	438418	370418	269803	481.2	406.6	296.2	5452	3683	4000	481.2	406.6	296.2	634203	764.3	6374.8	696.2	12490	13.7	117	13.7	7.5	434	911
10824	10824 (2019-03-24)60sec.agd	60	0	0		3/26/2019	Tuesday	2	1	1	1	34	152473	458	227	48	0	0	62.48%	30.97%	6.55%	0.00%	0.00%	48	6.55%	3.4	301355	257130	210105	411.1	350.8	286.6	5211	3696	3449	411.1	350.8	286.6	448413.6	668.3	6106.3	611.8	8740	11.9	118	11.9	3.9	229	733
10824	10824 (2019-03-24)60sec.agd	60	0	0		3/27/2019	Wednesday	3	1	1	1	38	136874	528	230	48	0	0	65.51%	28.54%	5.96%	0.00%	0.00%	48	5.96%	3	294624	251638	247002	365.5	312.2	306.5	4703	2706	3357	365.5	312.2	306.5	459494.3	612.9	5795.2	570.1	9073	11.3	107	11.3	1.6	178	806
10824	10824 (2019-03-24)60sec.agd	60	0	0		3/28/2019	Thursday	4	0	0	0	0	0	705	284	14	0	0	70.29%	28.32%	1.40%	0.00%	0.00%	14	1.40%	0.8	193077	241081	250937	192.5	240.4	250.2	4192	2656	3280	192.5	240.4	250.2	397955	423.6	5090.5	396.8	6601	6.6	108	6.6	2.7	415	1003
10824	10824 (2019-03-24)60sec.agd	60	0	0		3/29/2019	Friday	5	1	1	1	43	156606	447	243	56	0	0	59.92%	32.57%	7.51%	0.00%	0.00%	56	7.51%	4	326535	288413	246159	437.7	386.6	330	4780	3668	3184	437.7	386.6	330	500401.3	726.1	5531.1	670.8	9879	13.2	114	13.2	1.7	272	746
10824	10824 (2019-03-24)60sec.agd	60	0	0		3/30/2019	Saturday	6	0	0	0	0	0	558	277	17	0	0	65.49%	32.51%	2.00%	0.00%	0.00%	17	2.00%	1.1	199058	277330	285458	233.6	325.5	335	4848	2962	2207	233.6	325.5	335	444997	549.4	5879.3	522.3	6453	7.6	113	7.6	0	20	852
10929	10929 (2019-03-24)60sec.agd	60	0	0		3/24/2019	Sunday	7	0	0	0	0	0	334	307	10	0	0	51.31%	47.16%	1.54%	0.00%	0.00%	10	1.54%	0.9	222517	256336	361492	341.8	393.8	555.3	4285	2712	3351	341.8	393.8	555.3	495881.5	791.7	5050.1	761.7	7338	11.3	111	11.3	13.8	1218	651
10929	10929 (2019-03-24)60sec.agd	60	0	0		3/25/2019	Monday	1	0	0	0	0	0	457	452	14	0	0	49.51%	48.97%	1.52%	0.00%	0.00%	14	1.52%	0.9	299314	346435	479163	324.3	375.3	519.1	2792	2757	2646	324.3	375.3	519.1	662724.1	742.9	4045.4	718	9430	10.2	132	10.2	7.6	920	923
10929	10929 (2019-03-24)60sec.agd	60	0	0		3/26/2019	Tuesday	2	0	0	0	0	0	502	382	11	0	0	56.09%	42.68%	1.23%	0.00%	0.00%	11	1.23%	0.7	231567	289662	388117	258.7	323.6	433.7	2658	2667	2942	258.7	323.6	433.7	536807.4	624.4	4066.1	599.8	7863	8.8	117	8.8	0.2	150	895
10929	10929 (2019-03-24)60sec.agd	60	0	0		3/27/2019	Wednesday	3	0	0	0	0	0	482	338	12	0	0	57.93%	40.63%	1.44%	0.00%	0.00%	12	1.44%	0.8	225467	273948	356860	271	329.3	428.9	3217	3214	2352	271	329.3	428.9	503221.6	628.6	5041.6	604.8	8351	10	123	10	5.7	1435	832
10929	10929 (2019-03-24)60sec.agd	60	0	0		3/28/2019	Thursday	4	0	0	0	0	0	559	312	16	0	0	63.02%	35.17%	1.80%	0.00%	0.00%	16	1.80%	1	234913	276956	301196	264.8	312.2	339.6	3003	2669	2590	264.8	312.2	339.6	471813.3	562.7	4112.9	531.9	7317	8.2	130	8.2	10.1	1752	887
10929	10929 (2019-03-24)60sec.agd	60	0	0		3/29/2019	Friday	5	0	0	0	0	0	526	276	6	0	0	65.10%	34.16%	0.74%	0.00%	0.00%	6	0.74%	0.4	166981	224700	283220	206.7	278.1	350.5	2968	2617	2163	206.7	278.1	350.5	398229	513.9	4057.4	492.9	6724	8.3	131	8.3	4.4	1320	808
10941	10941 (2019-03-31)60sec.agd	60	0	0		4/1/2019	Monday	1	1	1	1	32	131402	486	283	33	0	0	60.60%	35.29%	4.11%	0.00%	0.00%	33	4.11%	2.4	267294	383336	262397	333.3	478	327.2	4494	4067	2728	333.3	478	327.2	535952.2	716.4	6048.7	668.3	8705	10.9	124	10.9	0.2	83	802
10941	10941 (2019-03-31)60sec.agd	60	0	0		4/2/2019	Tuesday	2	1	1	1	42	171432	613	244	51	0	0	67.51%	26.87%	5.62%	0.00%	0.00%	51	5.62%	3.2	318915	382657	266506	351.2	421.4	293.5	4997	2915	5377	351.2	421.4	293.5	564941.2	669.1	6843.3	622.2	9859	10.9	121	10.9	0.3	147	908
10941	10941 (2019-03-31)60sec.agd	60	0	0		4/3/2019	Wednesday	3	1	1	1	41	177722	491	269	49	0	0	60.69%	33.25%	6.06%	0.00%	0.00%	49	6.06%	3.5	330499	341921	371425	408.5	422.6	459.1	5065	3441	4010	408.5	422.6	459.1	603403.8	799.4	6322.7	745.9	8998	11.1	120	11.1	0	0	809
10941	10941 (2019-03-31)60sec.agd	60	0	0		4/4/2019	Thursday	4	1	1	1	49	158429	458	174	53	0	0	66.86%	25.40%	7.74%	0.00%	0.00%	53	7.74%	4.1	272357	280994	267789	397.6	410.2	390.9	3900	3000	3306	397.6	410.2	390.9	474180.3	714.4	5445.3	692.2	8482	12.4	123	12.4	0	0	685
10941	10941 (2019-03-31)60sec.agd	60	0	0		4/5/2019	Friday	5	0	0	0	0	0	520	220	8	0	0	69.52%	29.41%	1.07%	0.00%	0.00%	8	1.07%	0.6	134549	225056	165588	179.9	300.9	221.4	3214	2529	3249	179.9	300.9	221.4	310117.8	430.6	4746.5	414.6	4192	5.6	91	5.6	0	0	748
10941	10941 (2019-03-31)60sec.agd	60	0	0		4/6/2019	Saturday	6	1	1	1	58	198533	356	244	69	0	0	53.21%	36.47%	10.31%	0.00%	0.00%	69	10.31%	5.3	388976	477958	408247	581.4	714.4	610.2	3992	3742	3318	581.4	714.4	610.2	739196.7	1137.0	5969.7	1104.9	10678	16	120	16	0.1	42	669
10994	10994 (2019-11-03)60sec.agd	60	0	0		11/4/2019	Monday	1	0	0	0	0	0	501	334	24	0	0	58.32%	38.88%	2.79%	0.00%	0.00%	24	2.79%	1.4	230954	269614	352426	268.9	313.9	410.3	4458	2656	3060	268.9	313.9	410.3	500235.5	621.3	5667.8	582.3	5341	6.2	88	6.2	1.8	557	859
10994	10994 (2019-11-03)60sec.agd	60	0	0		11/5/2019	Tuesday	2	1	1	1	10	33772	506	377	28	1	0	55.48%	41.34%	3.07%	0.11%	0.00%	29	3.18%	1.7	301188	326047	540281	330.3	357.5	592.4	5867	2496	3017	330.3	357.5	592.4	699231.3	819.8	6464.5	766.7	7957	8.7	113	8.7	4.2	1016	912
10994	10994 (2019-11-03)60sec.agd	60	0	0		11/6/2019	Wednesday	3	0	0	0	0	0	506	372	19	0	0	56.41%	41.47%	2.12%	0.00%	0.00%	19	2.12%	1.2	241175	248874	371189	268.9	277.5	413.8	4170	2352	2736	268.9	277.5	413.8	507823.7	598.8	5074.8	566.1	5534	6.2	98	6.2	1.2	208	897
10994	10994 (2019-11-03)60sec.agd	60	0	0		11/7/2019	Thursday	4	0	0	0	0	0	612	371	23	0	0	60.83%	36.88%	2.29%	0.00%	0.00%	23	2.29%	1.3	249834	326894	423577	248.3	324.9	421.1	4360	2746	3070	248.3	324.9	421.1	590503.3	620.5	5050.7	587	5862	5.8	90	5.8	3.3	1464	1006
10994	10994 (2019-11-03)60sec.agd	60	0	0		11/8/2019	Friday	5	0	0	0	0	0	564	166	21	3	0	74.80%	22.02%	2.79%	0.40%	0.00%	24	3.18%	1.8	165440	154529	194534	219.4	204.9	258	6254	2616	2661	219.4	204.9	258	298484.6	427.4	7064.7	395.9	4126	5.5	120	5.5	7	660	754
10994	10994 (2019-11-03)60sec.agd	60	0	0		11/9/2019	Saturday	6	0	0	0	0	0	639	224	24	1	0	71.96%	25.23%	2.70%	0.11%	0.00%	25	2.82%	1.7	206636	169317	246953	232.7	190.7	278.1	6208	2208	3008	232.7	190.7	278.1	363802.8	440.2	6926.4	409.7	4796	5.4	112	5.4	0.7	334	888
10920	10920 (2019-05-12)60sec.agd	60	0	0		5/13/2019	Monday	1	1	1	1	11	35009	949	295	39	0	0	73.97%	22.99%	3.04%	0.00%	0.00%	39	3.04%	1.8	265587	295466	331876	207	230.3	258.7	4051	2978	2599	207	230.3	258.7	517666.2	426.5	5275.5	403.5	8288	6.5	114	6.5	16.9	2069	1283
10920	10920 (2019-05-12)60sec.agd	60	0	0		5/14/2019	Tuesday	2	1	1	1	27	151762	468	371	39	13	0	52.53%	41.64%	4.38%	1.46%	0.00%	52	5.84%	3.3	449448	401227	440166	504.4	450.3	494	7558	3010	3235	504.4	450.3	494	746145.2	896.7	8133.7	837.4	13318	14.9	168	14.9	0.3	190	891
10920	10920 (2019-05-12)60sec.agd	60	0	0		5/15/2019	Wednesday	3	0	0	0	0	0	539	300	17	0	0	62.97%	35.05%	1.99%	0.00%	0.00%	17	1.99%	1.1	225271	292927	359364	263.2	342.2	419.8	3621	2573	3259	263.2	342.2	419.8	515456.8	628.9	5085.1	602.2	7766	9.1	113	9.1	0.2	65	856
10920	10920 (2019-05-12)60sec.agd	60	0	0		5/16/2019	Thursday	4	1	1	1	30	168022	538	269	23	17	0	63.52%	31.76%	2.72%	2.01%	0.00%	40	4.72%	2.7	357401	299419	381740	422	353.5	450.7	7380	3628	4330	422	353.5	450.7	602588.3	766.6	8072	711.4	10984	13	170	13	6.6	1838	847
10920	10920 (2019-05-12)60sec.agd	60	0	0		5/17/2019	Friday	5	1	1	1	39	217446	529	373	39	21	0	54.99%	38.77%	4.05%	2.18%	0.00%	60	6.24%	3.5	499915	462626	468719	519.7	480.9	487.2	7710	3895	3094	519.7	480.9	487.2	826822.4	934.9	8105.1	859.5	15894	16.5	175	16.5	28.4	1495	962
10920	10920 (2019-05-12)60sec.agd	60	0	0		5/18/2019	Saturday	6	0	0	0	0	0	465	246	27	0	0	63.01%	33.33%	3.66%	0.00%	0.00%	27	3.66%	2.1	226153	263473	296089	306.4	357	401.2	4433	3561	2654	306.4	357	401.2	456324.3	650.9	5784.1	618.3	7700	10.4	124	10.4	172.1	4599	738
10008	10008 (2019-03-03)60sec.agd	60	0	0		3/4/2019	Monday	1	0	0	0	0	0	481	319	6	0	0	59.68%	39.58%	0.74%	0.00%	0.00%	6	0.74%	0.4	178111	240263	368739	221	298.1	457.5	2971	3221	4673	221	298.1	457.5	474782.4	640.1	5956.6	589.1	5234	6.5	103	6.5	0	20	806
10008	10008 (2019-03-03)60sec.agd	60	0	0		3/5/2019	Tuesday	2	0	0	0	0	0	497	408	2	0	0	54.80%	44.98%	0.22%	0.00%	0.00%	2	0.22%	0.1	201750	283814	503141	222.4	312.9	554.7	4022	5787	4754	222.4	312.9	554.7	611885.9	702.3	7692.7	674.6	6036	6.7	82	6.7	0	29	907
10008	10008 (2019-03-03)60sec.agd	60	0	0		3/6/2019	Wednesday	3	0	0	0	0	0	445	487	3	0	0	47.59%	52.09%	0.32%	0.00%	0.00%	3	0.32%	0.2	234222	350129	610165	250.5	374.5	652.6	3651	5634	3973	250.5	374.5	652.6	741452.4	819.0	6938.2	793	7218	7.7	70	7.7	0	0	935
10008	10008 (2019-03-03)60sec.agd	60	0	0		3/7/2019	Thursday	4	0	0	0	0	0	426	448	5	0	0	48.46%	50.97%	0.57%	0.00%	0.00%	5	0.57%	0.3	280643	373141	479324	319.3	424.5	545.3	3380	1780	3543	319.3	424.5	545.3	669138.4	803.2	4174.4	761.2	6968	7.9	89	7.9	0	0	879
10008	10008 (2019-03-03)60sec.agd	60	0	0		3/8/2019	Friday	5	0	0	0	0	0	375	517	10	0	0	41.57%	57.32%	1.11%	0.00%	0.00%	10	1.11%	0.6	344239	419140	431478	381.6	464.7	478.4	3470	1976	3692	381.6	464.7	478.4	693074.4	794.8	5168.8	768.4	8464	9.4	65	9.4	0	34	902
10008	10008 (2019-03-03)60sec.agd	60	0	0		3/9/2019	Saturday	6	0	0	0	0	0	400	197	3	0	0	66.67%	32.83%	0.50%	0.00%	0.00%	3	0.50%	0.3	98598	148339	249119	164.3	247.2	415.2	2559	2574	4557	164.3	247.2	415.2	306245.5	528.8	5679.2	510.4	2392	4	46	4	0	0	600
11014	11014 (2019-06-09)60sec.agd	60	0	0		6/10/2019	Monday	1	3	3	3	69	278868	671	223	93	0	0	67.98%	22.59%	9.42%	0.00%	0.00%	93	9.42%	5.2	483115	387238	303930	489.5	392.3	307.9	4838	2946	3261	489.5	392.3	307.9	689729.5	740.6	5684.7	698.8	14694	14.9	126	14.9	5.4	464	987
11014	11014 (2019-06-09)60sec.agd	60	0	0		6/11/2019	Tuesday	2	2	2	2	37	137425	596	270	68	3	0	63.61%	28.82%	7.26%	0.32%	0.00%	71	7.58%	4.2	406023	371127	353284	433.3	396.1	377	7075	3895	3679	433.3	396.1	377	653758	737.9	7602.4	697.7	11234	12	130	12	9.3	790	937
11014	11014 (2019-06-09)60sec.agd	60	0	0		6/12/2019	Wednesday	3	2	2	2	72	240111	520	273	107	0	0	57.78%	30.33%	11.89%	0.00%	0.00%	107	11.89%	6.3	472646	415919	305349	525.2	462.1	339.3	3994	3961	2773	525.2	462.1	339.3	699729.1	819.7	5353.8	777.5	15787	17.5	116	17.5	0	25	900
11014	11014 (2019-06-09)60sec.agd	60	0	0		6/13/2019	Thursday	4	1	1	1	69	336991	569	302	133	2	0	56.56%	30.02%	13.22%	0.20%	0.00%	135	13.42%	7.5	706349	602668	410792	702.1	599.1	408.3	5934	3512	2757	702.1	599.1	408.3	1015326.4	1070.1	6930	1009.3	20752	20.6	125	20.6	0	0	1006
11014	11014 (2019-06-09)60sec.agd	60	0	0		6/14/2019	Friday	5	0	0	0	0	0	594	287	56	0	0	63.39%	30.63%	5.98%	0.00%	0.00%	56	5.98%	3.1	335189	305413	278928	357.7	325.9	297.7	3981	2572	2743	357.7	325.9	297.7	532381.1	607.3	4745.9	568.2	10749	11.5	116	11.5	0.4	75	937
11014	11014 (2019-06-09)60sec.agd	60	0	0		6/15/2019	Saturday	6	0	0	0	0	0	411	208	27	0	0	63.62%	32.20%	4.18%	0.00%	0.00%	27	4.18%	1.9	213302	274329	192206	330.2	424.7	297.5	3328	3565	3761	330.2	424.7	297.5	397111.2	644.3	5656.7	614.7	8703	13.5	116	13.5	16.1	1659	646
10921	10921 (2019-05-26)60sec.agd	60	0	0		5/26/2019	Sunday	7	0	0	0	0	0	372	304	5	0	0	54.63%	44.64%	0.73%	0.00%	0.00%	5	0.73%	0.4	199468	150155	220186	292.9	220.5	323.3	3200	3778	3543	292.9	220.5	323.3	332890.2	523.5	6088.2	488.8	3712	5.5	52	5.5	0.4	74	681
10921	10921 (2019-05-26)60sec.agd	60	0	0		5/28/2019	Tuesday	2	0	0	0	0	0	627	189	1	0	0	76.74%	23.13%	0.12%	0.00%	0.00%	1	0.12%	0.1	83481	126133	207708	102.2	154.4	254.2	2106	1728	3060	102.2	154.4	254.2	256946	328.1	3917.1	314.5	2323	2.8	52	2.8	0.1	30	817
10921	10921 (2019-05-26)60sec.agd	60	0	0		5/29/2019	Wednesday	3	0	0	0	0	0	505	240	3	0	0	67.51%	32.09%	0.40%	0.00%	0.00%	3	0.40%	0.2	127789	132761	292896	170.8	177.5	391.6	2066	1879	2531	170.8	177.5	391.6	346039.9	480.9	3178.1	462.6	3628	4.9	111	4.9	2.3	147	748
10921	10921 (2019-05-26)60sec.agd	60	0	0		5/30/2019	Thursday	4	0	0	0	0	0	530	336	3	0	0	60.99%	38.67%	0.35%	0.00%	0.00%	3	0.35%	0.2	171699	160430	296647	197.6	184.6	341.4	2703	1900	3299	197.6	184.6	341.4	378441.2	457.0	4208.1	435.5	3655	4.2	61	4.2	5.4	230	869
10921	10921 (2019-05-26)60sec.agd	60	0	0		5/31/2019	Friday	5	0	0	0	0	0	502	305	5	0	0	61.82%	37.56%	0.62%	0.00%	0.00%	5	0.62%	0.3	168576	132589	257239	207.6	163.3	316.8	2626	2748	3358	207.6	163.3	316.8	334917.3	436.7	5071.8	412.5	2875	3.5	107	3.5	0.5	144	812
10921	10921 (2019-05-26)60sec.agd	60	0	0		6/1/2019	Saturday	6	0	0	0	0	0	563	357	6	0	0	60.80%	38.55%	0.65%	0.00%	0.00%	6	0.65%	0.4	200235	207018	461520	216.2	223.6	498.4	2692	2567	3556	216.2	223.6	498.4	544014	614.8	4817	587.5	4442	4.8	86	4.8	0	0	926
10677	10677 (2019-09-29)60sec.agd	60	0	0		9/30/2019	Monday	1	0	0	0	0	0	417	421	4	0	0	49.52%	50.00%	0.48%	0.00%	0.00%	4	0.48%	0.3	190286	380117	535090	226	451.4	635.5	2513	2243	2879	226	451.4	635.5	683387.9	835.7	4213.6	811.6	6391	7.6	57	7.6	1.3	632	842
10677	10677 (2019-09-29)60sec.agd	60	0	0		10/1/2019	Tuesday	2	0	0	0	0	0	496	437	3	0	0	52.99%	46.69%	0.32%	0.00%	0.00%	3	0.32%	0.2	223349	376245	456129	238.6	402	487.3	2230	2494	3208	238.6	402	487.3	632059.1	714.0	3944.1	675.3	6511	7	69	7	0.1	48	936
10677	10677 (2019-09-29)60sec.agd	60	0	0		10/2/2019	Wednesday	3	0	0	0	0	0	459	374	1	0	0	55.04%	44.84%	0.12%	0.00%	0.00%	1	0.12%	0.1	147135	288510	394984	176.4	345.9	473.6	1991	2186	2852	176.4	345.9	473.6	510782.8	630.5	3804.5	612.4	5558	6.7	55	6.7	0.3	103	834
10677	10677 (2019-09-29)60sec.agd	60	0	0		10/3/2019	Thursday	4	0	0	0	0	0	397	374	9	0	0	50.90%	47.95%	1.15%	0.00%	0.00%	9	1.15%	0.6	206630	349971	314425	264.9	448.7	403.1	2902	3000	2840	264.9	448.7	403.1	513847	705.9	4070.8	658.8	7571	9.7	108	9.7	0	0	780
10677	10677 (2019-09-29)60sec.agd	60	0	0		10/4/2019	Friday	5	0	0	0	0	0	576	400	2	0	0	58.90%	40.90%	0.20%	0.00%	0.00%	2	0.20%	0.1	199587	369111	420387	204.1	377.4	429.8	2962	3194	3479	204.1	377.4	429.8	593972.3	631.4	4728.7	607.3	7408	7.6	116	7.6	0.3	71	978
10677	10677 (2019-09-29)60sec.agd	60	0	0		10/5/2019	Saturday	6	0	0	0	0	0	346	400	11	0	0	45.71%	52.84%	1.45%	0.00%	0.00%	11	1.45%	0.8	178851	388315	448858	236.3	513	592.9	3455	2302	3510	236.3	513	592.9	619878.8	849.8	4774.6	818.9	6237	8.2	49	8.2	0	0	757
10961	10961 (2019-08-25)60sec.agd	60	0	0		8/25/2019	Sunday	7	0	0	0	0	0	540	182	19	0	0	72.87%	24.56%	2.56%	0.00%	0.00%	19	2.56%	1.5	141380	219281	273818	190.8	295.9	369.5	3212	2625	3716	190.8	295.9	369.5	378217.9	543.1	4489.2	510.4	6611	8.9	134	8.9	19.5	1387	741
10961	10961 (2019-08-25)60sec.agd	60	0	0		8/26/2019	Monday	1	3	3	3	85	258641	475	269	101	0	0	56.21%	31.83%	11.95%	0.00%	0.00%	101	11.95%	6.7	451689	515795	537574	534.5	610.4	636.2	3949	3117	2702	534.5	610.4	636.2	871236.6	1101.4	5142.4	1031	19974	23.6	141	23.6	1.6	147	845
10961	10961 (2019-08-25)60sec.agd	60	0	0		8/27/2019	Tuesday	2	0	0	0	0	0	474	286	12	0	0	61.40%	37.05%	1.55%	0.00%	0.00%	12	1.55%	0.9	169713	289634	400217	219.8	375.2	518.4	3620	2935	3145	219.8	375.2	518.4	522363.9	705.2	4909.1	676.6	8906	11.5	140	11.5	2.9	472	772
10961	10961 (2019-08-25)60sec.agd	60	0	0		8/28/2019	Wednesday	3	1	1	1	11	21658	506	314	47	0	0	58.36%	36.22%	5.42%	0.00%	0.00%	47	5.42%	3.1	298025	412001	470957	343.7	475.2	543.2	3239	3489	2854	343.7	475.2	543.2	693083.1	836.5	4957.6	799.4	14627	16.9	142	16.9	27.1	1058	867
10961	10961 (2019-08-25)60sec.agd	60	0	0		8/30/2019	Friday	5	0	0	0	0	0	468	234	22	0	0	64.64%	32.32%	3.04%	0.00%	0.00%	22	3.04%	1.7	176267	283901	314131	243.5	392.1	433.9	3708	3286	2788	243.5	392.1	433.9	458637.2	664.7	5200	633.5	8192	11.3	149	11.3	60.2	2274	724
10961	10961 (2019-08-25)60sec.agd	60	0	0		8/31/2019	Saturday	6	0	0	0	0	0	535	197	25	0	0	70.67%	26.02%	3.30%	0.00%	0.00%	25	3.30%	1.9	163681	246581	301111	216.2	325.7	397.8	3193	2557	2428	216.2	325.7	397.8	422210.2	593.0	4259	557.7	7311	9.7	134	9.7	9.4	423	757
10924	10924 (2019-05-26)60sec.agd	60	0	0		5/27/2019	Monday	1	0	0	0	0	0	395	269	4	0	0	59.13%	40.27%	0.60%	0.00%	0.00%	4	0.60%	0.3	143084	251953	299551	214.2	377.2	448.4	2179	2247	2326	214.2	377.2	448.4	416754.3	664.2	2931.8	623.9	6117	9.2	103	9.2	27	1377	668
10924	10924 (2019-05-26)60sec.agd	60	0	0		5/28/2019	Tuesday	2	0	0	0	0	0	573	297	9	0	0	65.19%	33.79%	1.02%	0.00%	0.00%	9	1.02%	0.6	154071	281473	270647	175.3	320.2	307.9	2504	2174	2581	175.3	320.2	307.9	419779.4	515.8	3523.6	477.6	5895	6.7	109	6.7	2.6	138	879
10924	10924 (2019-05-26)60sec.agd	60	0	0		5/29/2019	Wednesday	3	0	0	0	0	0	541	242	4	0	0	68.74%	30.75%	0.51%	0.00%	0.00%	4	0.51%	0.3	151873	286553	260749	193	364.1	331.3	2107	2172	1993	193	364.1	331.3	416134.7	581.8	2986.6	528.8	6622	8.4	103	8.4	63.9	1518	787
10924	10924 (2019-05-26)60sec.agd	60	0	0		5/30/2019	Thursday	4	0	0	0	0	0	558	310	4	0	0	63.99%	35.55%	0.46%	0.00%	0.00%	4	0.46%	0.3	161896	363059	328584	185.7	416.4	376.8	2087	2544	2237	185.7	416.4	376.8	515741.8	636.4	3257	591.4	6934	8	106	8	72.7	1437	872
10924	10924 (2019-05-26)60sec.agd	60	0	0		5/31/2019	Friday	5	0	0	0	0	0	565	270	5	0	0	67.26%	32.14%	0.60%	0.00%	0.00%	5	0.60%	0.3	128327	284104	345128	152.8	338.2	410.9	2537	1892	1809	152.8	338.2	410.9	465076.6	587.2	3149.1	553.7	5248	6.2	112	6.2	53.6	1559	840
10924	10924 (2019-05-26)60sec.agd	60	0	0		6/1/2019	Saturday	6	0	0	0	0	0	547	310	10	0	0	63.09%	35.76%	1.15%	0.00%	0.00%	10	1.15%	0.7	140688	278091	277480	162.3	320.8	320	2393	2074	1796	162.3	320.8	320	417280.3	515.2	3191.1	481.3	5542	6.4	109	6.4	4.3	619	867
10958	10958 (2019-07-21)60sec.agd	60	0	0		7/21/2019	Sunday	7	0	0	0	0	0	539	148	14	0	0	76.89%	21.11%	2.00%	0.00%	0.00%	14	2.00%	1.2	133010	155901	229878	189.7	222.4	327.9	3435	3479	4536	189.7	222.4	327.9	307962.1	451.4	6157.4	439.3	2963	4.2	69	4.2	0.8	87	701
10958	10958 (2019-07-21)60sec.agd	60	0	0		7/22/2019	Monday	1	0	0	0	0	0	465	283	10	0	0	61.35%	37.34%	1.32%	0.00%	0.00%	10	1.32%	0.7	183048	286765	318729	241.5	378.3	420.5	2776	3889	3617	241.5	378.3	420.5	466185.5	652.8	5844.4	615	5493	7.2	96	7.2	0.2	67	758
10958	10958 (2019-07-21)60sec.agd	60	0	0		7/23/2019	Tuesday	2	2	2	2	33	96516	387	236	38	0	0	58.55%	35.70%	5.75%	0.00%	0.00%	38	5.75%	3.2	236936	320788	338924	358.5	485.3	512.7	4845	3577	4309	358.5	485.3	512.7	523367.1	831.5	6851.3	791.8	7711	11.7	122	11.7	73	4280	661
10958	10958 (2019-07-21)60sec.agd	60	0	0		7/24/2019	Wednesday	3	0	0	0	0	0	361	257	6	0	0	57.85%	41.19%	0.96%	0.00%	0.00%	6	0.96%	0.5	156942	208039	365089	251.5	333.4	585.1	3557	2914	4255	251.5	333.4	585.1	448554.3	760.1	5740.2	718.8	4493	7.2	103	7.2	0	0	624
10958	10958 (2019-07-21)60sec.agd	60	0	0		7/25/2019	Thursday	4	0	0	0	0	0	374	233	6	0	0	61.01%	38.01%	0.98%	0.00%	0.00%	6	0.98%	0.5	136139	261556	352585	222.1	426.7	575.2	3060	2984	3257	222.1	426.7	575.2	459632	784.6	4854.2	749.8	4896	8	95	8	0.1	42	613
10958	10958 (2019-07-21)60sec.agd	60	0	0		7/26/2019	Friday	5	1	1	1	19	58379	396	205	34	0	0	62.36%	32.28%	5.35%	0.00%	0.00%	34	5.35%	2.8	213151	244789	328275	335.7	385.5	517	3760	2634	3972	335.7	385.5	517	461648.7	758.3	5545.2	727	6552	10.3	109	10.3	1.9	298	635
10962	10962 (2019-08-25)60sec.agd	60	0	0		8/26/2019	Monday	1	2	2	2	38	82253	379	543	64	0	0	38.44%	55.07%	6.49%	0.00%	0.00%	64	6.49%	3.8	530039	765513	841217	537.6	776.4	853.2	2751	3389	3319	537.6	776.4	853.2	1254829.7	1313.3	4912.3	1272.6	14850	15.1	98	15.1	5	623	986
10962	10962 (2019-08-25)60sec.agd	60	0	0		8/27/2019	Tuesday	2	1	1	1	17	41977	453	535	26	0	0	44.67%	52.76%	2.56%	0.00%	0.00%	26	2.56%	1.4	436890	576387	583962	430.9	568.4	575.9	2871	3270	4390	430.9	568.4	575.9	929573.3	955.5	5501.9	916.7	11161	11	99	11	8.7	2157	1014
10962	10962 (2019-08-25)60sec.agd	60	0	0		8/28/2019	Wednesday	3	0	0	0	0	0	456	555	40	0	0	43.39%	52.81%	3.81%	0.00%	0.00%	40	3.81%	2.1	480661	656094	686630	457.3	624.3	653.3	3040	3610	5341	457.3	624.3	653.3	1064403.6	1054.8	6646.7	1012.8	12599	12	96	12	1.1	240	1051
10962	10962 (2019-08-25)60sec.agd	60	0	0		8/29/2019	Thursday	4	1	1	1	10	22493	531	489	18	0	0	51.16%	47.11%	1.73%	0.00%	0.00%	18	1.73%	1	360281	614814	683050	347.1	592.3	658	2635	2883	3747	347.1	592.3	658	987094.7	990.0	4658.3	951	11416	11	92	11	3	511	1038
[truncated: 925 more rows]
[truncated: 2 more columns]
