# Supplementary material for: Influence of pre-processing criteria on analysis of accelerometry-based physical activity
Source: PLoS One. 2025 Jan 2;20(1):e0316357. doi: 10.1371/journal.pone.0316357 (PMC11694966; doi:10.1371/journal.pone.0316357)
Supplement: S1 File — (ZIP) [file pone.0316357.s001.zip › scenarios/8Troiano 2007 3d10_3_0Freedson Adult 199810-min MVPA 1952/8Troiano 2007 3d10_3_0Freedson Adult 199810-min MVPA 1952_DailyTotals.csv]

Day of Week	Day of Week Num	Number of Freedson (1998) Bouts occurring in this day	Number of Freedson (1998) Bouts starting in this day	Number of Freedson (1998) Bouts ending in this day	Total time of Freedson (1998) Bouts occurring in this day	Total activity counts of Freedson (1998) Bouts occurring in this day	Sedentary	Light	Moderate	Vigorous	Very Vigorous	Total MVPA	% in MVPA	Axis 1 Counts	Axis 2 Counts	Axis 3 Counts	Axis 1 Average Counts	Axis 2 Average Counts	Axis 3 Average Counts	Axis 1 Max Counts	Axis 2 Max Counts	Axis 3 Max Counts	Axis 1 CPM	Axis 2 CPM	Axis 3 CPM	Vector Magnitude Counts	Vector Magnitude Average Counts	Vector Magnitude Max Counts	Vector Magnitude CPM	Steps Counts	Steps Average Counts	Steps Max Counts	Steps Per Minute	Lux Average Counts	Lux Max Counts	Number of Epochs	Time	Calendar Days
Monday	1	257	257	257	4873	15978529	211302.7	136481	11508.8	243	22	11773.8333333333	0	113200389	140997295	160331121	313.5	391.5	444.7	14928	10586	10631	314.8	392.1	445.9	246449134.6	721.8	19527.9	685.4	3357968	9.3	187	9.3	13.3	5014	363775	359557.5	413
Tuesday	2	236	236	236	4600	15707510	208126.8	134199.7	11066.8	189.2	58	11314	0	109410517	135679295	155144391	310.3	384.6	438.4	12172	7228	8484	309.4	383.7	438.7	238063715.7	713.6	12250.3	673.2	3246221	9.3	186	9.2	16.7	5000	357693	353640.5	410
Wednesday	3	226	226	226	4051	13347913	203427.3	126674.7	10755	218	35	11008	0	104745339	130382275	143623033	306.9	382.8	421.3	15714	9408	10964	307.1	382.2	421	225029496.2	697.2	15794.9	659.7	3095938	9.1	184	9.1	16.1	4931	344650	341110	397
Thursday	4	199	199	199	3745	12830083	201577.8	125944	10184.7	282	38	10504.6666666667	0	102640329	131845527	148656019	306	390.9	441.4	17013	12730	8349	303.6	390	439.8	228178473.3	715.5	17037.9	675	3036883	9.1	189	9	11.6	6000	341794	338026.5	393
Friday	5	166	166	166	2819	9640019	193136.2	120831.3	9201.5	150	59	9410.5	0	96507118	120138784	137122080	300.9	374.9	425.3	24161	38484	32161	298.4	371.5	424	210036703.2	691.5	50435.9	649.5	2863318	9	187	8.9	15.5	5962	327463	323378	373
Saturday	6	98	98	98	1872	5936628	157093	90913.3	5910.3	47	2	5959.33333333333	0	66540873	87082488	99515221	261.5	342.4	390.5	12316	11964	9166	262	342.9	391.8	150716969.3	624.9	15770.1	593.5	1984858	7.8	190	7.8	21.8	5000	257904	253965.67	301
Sunday	7	35	35	35	596	1945853	67800	39459	2377	32	2	2411	0	28708100	37779438	42868304	260.2	342.9	389.8	10164	8400	10110	261.8	344.5	390.9	65119361.5	624.0	13243.8	593.8	845017	7.6	168	7.7	18.6	5000	109670	109670	156
