# Supplementary material for: Influence of pre-processing criteria on analysis of accelerometry-based physical activity
Source: PLoS One. 2025 Jan 2;20(1):e0316357. doi: 10.1371/journal.pone.0316357 (PMC11694966; doi:10.1371/journal.pone.0316357)
Supplement: S1 File — (ZIP) [file pone.0316357.s001.zip › scenarios/9Troiano 2007 3d10_3_0Troiano Adult 200810-min MVPA 2020/9Troiano 2007 3d10_3_0Troiano Adult 200810-min MVPA 2020_DailyDetailed.csv]

Subject	Filename	Epoch	Weight (lbs)	Age	Gender	Date	Day of Week	Day of Week Num	Number of 10-min Bouts occurring in this day	Number of 10-min Bouts starting in this day	Number of 10-min Bouts ending in this day	Total time of 10-min Bouts occurring in this day	Total activity counts of 10-min Bouts occurring in this day	Sedentary	Light	Moderate	Vigorous	% in Sedentary	% in Light	% in Moderate	% in Vigorous	Total MVPA	% in MVPA	Average MVPA Per Hour	Axis 1 Counts	Axis 2 Counts	Axis 3 Counts	Axis 1 Average Counts	Axis 2 Average Counts	Axis 3 Average Counts	Axis 1 Max Counts	Axis 2 Max Counts	Axis 3 Max Counts	Axis 1 CPM	Axis 2 CPM	Axis 3 CPM	Vector Magnitude Counts	Vector Magnitude Average Counts	Vector Magnitude Max Counts	Vector Magnitude CPM	Steps Counts	Steps Average Counts	Steps Max Counts	Steps Per Minute	Lux Average Counts	Lux Max Counts	Number of Epochs	Time	Calendar Days
10119	10119 (2019-05-05)60sec.agd	60	0	0		5/6/2019	Monday	1	9	9	9	165	491745	325	528	209	0	30.60%	49.72%	19.68%	0.00%	209	19.68%	10.5	1082235	843745	1043541	1019.1	794.5	982.6	5649	4827	6467	1019.1	794.5	982.6	1723982.6	1739.4	7572.2	1623.3	15174	14.3	86	14.3	1.7	288	1062	1062	1
10119	10119 (2019-05-05)60sec.agd	60	0	0		5/8/2019	Wednesday	3	4	4	4	65	211090	200	626	131	0	20.90%	65.41%	13.69%	0.00%	131	13.69%	7.7	934557	1019950	1415713	976.5	1065.8	1479.3	5937	3493	5685	976.5	1065.8	1479.3	1979378.2	2156.6	7837.2	2068.3	16098	16.8	114	16.8	0	0	957	957	1
10119	10119 (2019-05-05)60sec.agd	60	0	0		5/9/2019	Thursday	4	0	0	0	0	0	343	500	63	0	37.86%	55.19%	6.95%	0.00%	63	6.95%	3.9	568230	574043	596839	627.2	633.6	658.8	3068	2717	3007	627.2	633.6	658.8	1004304.5	1191.1	4387.4	1108.5	10388	11.5	110	11.5	0.2	186	906	906	1
10071	10071 (2019-03-10)60sec.agd	60	0	0		3/11/2019	Monday	1	1	1	1	11	36107	415	299	42	0	54.89%	39.55%	5.56%	0.00%	42	5.56%	3.2	320614	238895	271937	424.1	316	359.7	4711	3777	3421	424.1	316	359.7	483543.1	652.8	6585.4	639.6	5582	7.4	67	7.4	0	0	756	756	1
10071	10071 (2019-03-10)60sec.agd	60	0	0		3/12/2019	Tuesday	2	1	1	1	13	42187	460	366	63	0	51.74%	41.17%	7.09%	0.00%	63	7.09%	3.9	456958	324563	414404	514	365.1	466.1	5266	3815	3383	514	365.1	466.1	697052.7	801.1	7115	784.1	8852	10	111	10	0.3	84	889	889	1
10071	10071 (2019-03-10)60sec.agd	60	0	0		3/13/2019	Wednesday	3	2	2	2	21	49573	435	364	35	0	52.16%	43.65%	4.20%	0.00%	35	4.20%	2.3	335499	279071	350721	402.3	334.6	420.5	4683	3825	3334	402.3	334.6	420.5	559862	697.6	6389.5	671.3	6379	7.6	109	7.6	0.1	68	834	834	1
11007	11007 (2019-06-02)60sec.agd	60	0	0		6/3/2019	Monday	1	1	1	1	60	215183	541	143	62	2	72.33%	19.12%	8.29%	0.27%	64	8.56%	4.3	303416	220110	241021	405.6	294.3	322.2	6080	2801	2755	405.6	294.3	322.2	445646.5	650.7	6931.5	595.8	9440	12.6	180	12.6	0.7	64	748	748	1
11007	11007 (2019-06-02)60sec.agd	60	0	0		6/4/2019	Tuesday	2	3	3	3	72	192925	450	136	73	0	68.29%	20.64%	11.08%	0.00%	73	11.08%	6.1	270652	209175	194155	410.7	317.4	294.6	3684	2625	2817	410.7	317.4	294.6	393322.8	646.8	4936.1	596.8	8942	13.6	112	13.6	5.6	352	659	659	1
11007	11007 (2019-06-02)60sec.agd	60	0	0		6/6/2019	Thursday	4	0	0	0	0	0	615	155	1	0	79.77%	20.10%	0.13%	0.00%	1	0.13%	0.1	72782	97174	122133	94.4	126	158.4	2353	1859	1683	94.4	126	158.4	172210.6	231.7	3394.2	223.4	1904	2.5	49	2.5	2	190	771	771	1
10959	10959 (2019-07-21)60sec.agd	60	0	0		7/21/2019	Sunday	7	0	0	0	0	0	426	177	1	0	70.53%	29.30%	0.17%	0.00%	1	0.17%	0.1	79090	145457	129177	130.9	240.8	213.9	2613	2243	2901	130.9	240.8	213.9	209999.2	370.7	4194.8	347.7	3135	5.2	98	5.2	6.8	700	604	604	1
10959	10959 (2019-07-21)60sec.agd	60	0	0		7/22/2019	Monday	1	1	1	1	23	85350	408	247	24	0	60.09%	36.38%	3.53%	0.00%	24	3.53%	2	186520	266450	238736	274.7	392.4	351.6	4396	2989	2028	274.7	392.4	351.6	403460.3	646.9	5241.3	594.2	6372	9.4	126	9.4	21.4	1815	679	679	1
10959	10959 (2019-07-21)60sec.agd	60	0	0		7/23/2019	Tuesday	2	2	2	2	24	79497	355	232	23	0	58.20%	38.03%	3.77%	0.00%	23	3.77%	1.9	160672	249194	220791	263.4	408.5	362	4025	3212	3106	263.4	408.5	362	369678	656.4	5114	606	5615	9.2	129	9.2	41.9	3516	610	610	1
10930	10930 (2019-03-24)60sec.agd	60	0	0		3/25/2019	Monday	1	1	1	1	14	46237	524	402	31	0	54.75%	42.01%	3.24%	0.00%	31	3.24%	1.8	312115	332204	441641	326.1	347.1	461.5	4719	3310	2519	326.1	347.1	461.5	634682.6	699.6	5875.6	663.2	9852	10.3	141	10.3	25.3	3722	957	957	1
10930	10930 (2019-03-24)60sec.agd	60	0	0		3/29/2019	Friday	5	1	1	1	14	37676	624	438	45	0	56.37%	39.57%	4.07%	0.00%	45	4.07%	2.4	400510	380488	483697	361.8	343.7	436.9	5298	4263	3014	361.8	343.7	436.9	734263	687.3	7225	663.3	12400	11.2	123	11.2	4.4	552	1107	1107	1
10930	10930 (2019-03-24)60sec.agd	60	0	0		3/30/2019	Saturday	6	0	0	0	0	0	483	326	13	0	58.76%	39.66%	1.58%	0.00%	13	1.58%	0.9	225806	233862	354888	274.7	284.5	431.7	3628	2758	2697	274.7	284.5	431.7	481274.6	606.5	4937.1	585.5	7554	9.2	119	9.2	90.7	4691	822	822	1
10969	10969 (2019-09-01)60sec.agd	60	0	0		9/4/2019	Wednesday	3	0	0	0	0	0	308	447	34	0	39.04%	56.65%	4.31%	0.00%	34	4.31%	2.3	356601	526869	543412	452	667.8	688.7	4632	5726	4671	452	667.8	688.7	836691	1084.8	7365.8	1060.4	9095	11.5	108	11.5	0	0	789	789	1
10969	10969 (2019-09-01)60sec.agd	60	0	0		9/5/2019	Thursday	4	0	0	0	0	0	276	403	35	0	38.66%	56.44%	4.90%	0.00%	35	4.90%	2.7	346889	472224	537543	485.8	661.4	752.9	5096	3214	2929	485.8	661.4	752.9	795160.3	1142.8	6448	1113.7	9483	13.3	106	13.3	2.9	105	714	714	1
10969	10969 (2019-09-01)60sec.agd	60	0	0		9/6/2019	Friday	5	0	0	0	0	0	431	400	30	0	50.06%	46.46%	3.48%	0.00%	30	3.48%	1.9	322848	496283	533909	375	576.4	620.1	4305	3391	3584	375	576.4	620.1	797236.8	959.2	5894.3	925.9	8734	10.1	105	10.1	13.8	947	861	861	1
10960	10960 (2019-08-18)60sec.agd	60	0	0		8/19/2019	Monday	1	0	0	0	0	0	510	217	14	0	68.83%	29.28%	1.89%	0.00%	14	1.89%	1	152972	227300	285578	206.4	306.7	385.4	3081	1960	2699	206.4	306.7	385.4	395753.1	576.0	3838	534.1	4432	6	120	6	1.6	364	741	741	1
10960	10960 (2019-08-18)60sec.agd	60	0	0		8/20/2019	Tuesday	2	0	0	0	0	0	394	281	18	0	56.85%	40.55%	2.60%	0.00%	18	2.60%	1.4	187777	276789	277401	271	399.4	400.3	3620	2980	4064	271	399.4	400.3	434538.5	663.4	6204.9	627	5224	7.5	119	7.5	5	1061	693	693	1
10960	10960 (2019-08-18)60sec.agd	60	0	0		8/21/2019	Wednesday	3	1	1	1	10	22973	439	264	17	0	60.97%	36.67%	2.36%	0.00%	17	2.36%	1.2	193128	231689	258491	268.2	321.8	359	3472	2579	2665	268.2	321.8	359	397235.2	596.1	4028	551.7	4734	6.6	88	6.6	0.7	90	720	720	1
10072	10072 (2019-03-10)60sec.agd	60	0	0		3/11/2019	Monday	1	0	0	0	0	0	391	375	13	0	50.19%	48.14%	1.67%	0.00%	13	1.67%	0.9	262118	295785	399812	336.5	379.7	513.2	5063	3454	4058	336.5	379.7	513.2	562178.1	769.1	5536.5	721.7	6036	7.7	103	7.7	1.1	203	779	779	1
10072	10072 (2019-03-10)60sec.agd	60	0	0		3/14/2019	Thursday	4	0	0	0	0	0	438	290	4	0	59.84%	39.62%	0.55%	0.00%	4	0.55%	0.3	180047	259202	392658	246	354.1	536.4	2949	2176	2349	246	354.1	536.4	503768.7	724.8	3591	688.2	5295	7.2	105	7.2	1.3	136	732	732	1
10072	10072 (2019-03-10)60sec.agd	60	0	0		3/15/2019	Friday	5	0	0	0	0	0	411	332	13	0	54.37%	43.92%	1.72%	0.00%	13	1.72%	1	262859	328645	436336	347.7	434.7	577.2	2826	2612	3080	347.7	434.7	577.2	606210.8	846.5	4257.2	801.9	7403	9.8	120	9.8	2.2	198	756	756	1
10795	10795 (2019-07-28)60sec.agd	60	0	0		7/28/2019	Sunday	7	0	0	0	0	0	339	437	11	0	43.07%	55.53%	1.40%	0.00%	11	1.40%	0.8	291289	418741	540269	370.1	532.1	686.5	4399	2535	2748	370.1	532.1	686.5	743023.5	978.9	5192.9	944.1	7750	9.8	122	9.8	3.6	482	787	787	1
10795	10795 (2019-07-28)60sec.agd	60	0	0		7/29/2019	Monday	1	0	0	0	0	0	218	459	13	0	31.59%	66.52%	1.88%	0.00%	13	1.88%	1	372904	651905	603834	540.4	944.8	875.1	4270	5277	2716	540.4	944.8	875.1	963666.4	1448.9	6016	1396.6	8442	12.2	115	12.2	4	400	690	690	1
10795	10795 (2019-07-28)60sec.agd	60	0	0		8/1/2019	Thursday	4	2	2	2	28	79478	193	573	51	1	23.59%	70.05%	6.23%	0.12%	52	6.36%	3.5	600352	993175	862548	733.9	1214.2	1054.5	6418	4815	5284	733.9	1214.2	1054.5	1445962.7	1820.3	8726.4	1767.7	14036	17.2	130	17.2	6.5	617	818	818	1
10168	10168 (2019-08-04)60sec.agd	60	0	0		8/7/2019	Wednesday	3	0	0	0	0	0	360	303	7	0	53.73%	45.22%	1.04%	0.00%	7	1.04%	0.5	178851	244939	418804	266.9	365.6	625.1	3080	2886	3974	266.9	365.6	625.1	517087.6	810.2	5061.4	771.8	5302	7.9	96	7.9	100	2633	670	670	1
10168	10168 (2019-08-04)60sec.agd	60	0	0		8/8/2019	Thursday	4	0	0	0	0	0	653	218	2	0	74.80%	24.97%	0.23%	0.00%	2	0.23%	0.1	123158	154320	276967	141.1	176.8	317.3	2298	1903	3254	141.1	176.8	317.3	340137.1	403.8	3923.6	389.6	3503	4	59	4	4.1	448	873	873	1
10168	10168 (2019-08-04)60sec.agd	60	0	0		8/9/2019	Friday	5	0	0	0	0	0	605	189	10	0	75.25%	23.51%	1.24%	0.00%	10	1.24%	0.7	145241	212529	259527	180.6	264.3	322.8	2724	3104	3668	180.6	264.3	322.8	365537.7	475.5	4596.2	454.6	5201	6.5	104	6.5	0.3	78	804	804	1
10787	10787 (2019-08-11)60sec.agd	60	0	0		8/13/2019	Tuesday	2	1	1	1	20	68932	492	257	39	0	62.44%	32.61%	4.95%	0.00%	39	4.95%	2.6	274310	299224	253008	348.1	379.7	321.1	4100	2844	3880	348.1	379.7	321.1	478324.2	674.0	5348	607	7967	10.1	111	10.1	2.6	241	788	788	1
10787	10787 (2019-08-11)60sec.agd	60	0	0		8/16/2019	Friday	5	0	0	0	0	0	395	276	16	0	57.50%	40.17%	2.33%	0.00%	16	2.33%	1.2	176887	302480	266018	257.5	440.3	387.2	3288	2567	2659	257.5	440.3	387.2	439941.7	689.4	4297.8	640.4	5679	8.3	114	8.3	2.9	381	687	687	1
10787	10787 (2019-08-11)60sec.agd	60	0	0		8/17/2019	Saturday	6	0	0	0	0	0	462	338	10	0	57.04%	41.73%	1.23%	0.00%	10	1.23%	0.7	196767	397645	214491	242.9	490.9	264.8	2946	2472	2541	242.9	490.9	264.8	492793.3	647.7	3734.4	608.4	6909	8.5	107	8.5	25.4	498	810	810	1
11010	11010 (2019-06-02)60sec.agd	60	0	0		6/3/2019	Monday	1	0	0	0	0	0	420	248	19	0	61.14%	36.10%	2.77%	0.00%	19	2.77%	1.6	216918	238248	270043	315.7	346.8	393.1	3390	3402	3544	315.7	346.8	393.1	420403.1	643.7	5360.3	611.9	5867	8.5	83	8.5	2.4	198	687	687	1
11010	11010 (2019-06-02)60sec.agd	60	0	0		6/4/2019	Tuesday	2	1	1	1	21	75121	570	231	60	0	66.20%	26.83%	6.97%	0.00%	60	6.97%	4	329095	285676	298255	382.2	331.8	346.4	5151	3235	2675	382.2	331.8	346.4	528081.8	650.3	6318.6	613.3	9001	10.5	114	10.5	13.2	859	861	861	1
11010	11010 (2019-06-02)60sec.agd	60	0	0		6/5/2019	Wednesday	3	0	0	0	0	0	396	267	10	0	58.84%	39.67%	1.49%	0.00%	10	1.49%	0.8	205556	200289	266729	305.4	297.6	396.3	4483	3850	3482	305.4	297.6	396.3	391807.7	603.8	6858.9	582.2	5105	7.6	102	7.6	0.9	91	673	673	1
10937	10937 (2019-03-24)60sec.agd	60	0	0		3/25/2019	Monday	1	3	3	3	39	116084	372	506	67	0	39.37%	53.54%	7.09%	0.00%	67	7.09%	4.2	591252	480078	695526	625.7	508	736	4933	3395	3431	625.7	508	736	1031411.8	1167.0	6163.1	1091.4	15082	16	102	16	0	0	945	945	1
10937	10937 (2019-03-24)60sec.agd	60	0	0		3/26/2019	Tuesday	2	0	0	0	0	0	327	422	19	0	42.58%	54.95%	2.47%	0.00%	19	2.47%	1.3	327370	287273	588968	426.3	374.1	766.9	3583	3324	4054	426.3	374.1	766.9	732516.3	986.8	5441.8	953.8	13155	17.1	129	17.1	0.4	104	768	768	1
10937	10937 (2019-03-24)60sec.agd	60	0	0		3/27/2019	Wednesday	3	0	0	0	0	0	359	343	17	0	49.93%	47.71%	2.36%	0.00%	17	2.36%	1.3	225245	286943	587076	313.3	399.1	816.5	2725	1945	2793	313.3	399.1	816.5	691180	1005.4	3570.9	961.3	9565	13.3	138	13.3	2	225	719	719	1
10057	10057 (2019-03-17)60sec.agd	60	0	0		3/18/2019	Monday	1	0	0	0	0	0	555	317	2	0	63.50%	36.27%	0.23%	0.00%	2	0.23%	0.1	133115	357214	664529	152.3	408.7	760.3	2336	3554	3117	152.3	408.7	760.3	766107.2	904.1	5229.2	876.6	6110	7	111	7	5.7	783	874	874	1
10057	10057 (2019-03-17)60sec.agd	60	0	0		3/20/2019	Wednesday	3	0	0	0	0	0	627	354	6	0	63.53%	35.87%	0.61%	0.00%	6	0.61%	0.3	152385	305011	516105	154.4	309	522.9	2393	2016	2853	154.4	309	522.9	618560.6	649.6	4143.1	626.7	5579	5.7	99	5.7	0.5	150	987	987	1
10057	10057 (2019-03-17)60sec.agd	60	0	0		3/21/2019	Thursday	4	0	0	0	0	0	606	292	1	0	67.41%	32.48%	0.11%	0.00%	1	0.11%	0.1	127847	348698	336928	142.2	387.9	374.8	2160	2652	2946	142.2	387.9	374.8	501453.5	578.6	3847.9	557.8	4656	5.2	93	5.2	0.5	103	899	899	1
10063	10063 (2019-03-10)60sec.agd	60	0	0		3/12/2019	Tuesday	2	0	0	0	0	0	457	304	5	0	59.66%	39.69%	0.65%	0.00%	5	0.65%	0.4	227801	160944	141592	297.4	210.1	184.8	2459	2080	3249	297.4	210.1	184.8	312801.2	437.0	4569.9	408.4	3662	4.8	73	4.8	0.5	377	766	766	1
10063	10063 (2019-03-10)60sec.agd	60	0	0		3/14/2019	Thursday	4	2	2	2	22	68899	554	397	42	0	55.79%	39.98%	4.23%	0.00%	42	4.23%	2.1	373998	404897	614548	376.6	407.8	618.9	5490	4011	3505	376.6	407.8	618.9	825521.2	889.6	7158.3	831.3	9843	9.9	132	9.9	0.3	81	993	993	1
10063	10063 (2019-03-10)60sec.agd	60	0	0		3/15/2019	Friday	5	0	0	0	0	0	515	498	29	0	49.42%	47.79%	2.78%	0.00%	29	2.78%	1.5	427810	460770	853450	410.6	442.2	819	5118	3062	4213	410.6	442.2	819	1060050.6	1061.2	7253.7	1017.3	13095	12.6	128	12.6	5	2253	1042	1042	1
10448	10448 (2019-10-13)60sec.agd	60	0	0		10/15/2019	Tuesday	2	0	0	0	0	0	313	403	9	0	43.17%	55.59%	1.24%	0.00%	9	1.24%	0.7	282574	253781	501018	389.8	350	691.1	3378	1878	2862	389.8	350	691.1	628706.5	891.7	4564.3	867.2	5069	7	76	7	10.2	2000	725	725	1
10448	10448 (2019-10-13)60sec.agd	60	0	0		10/16/2019	Wednesday	3	0	0	0	0	0	199	411	2	0	32.52%	67.16%	0.33%	0.00%	2	0.33%	0.2	252686	358345	529166	412.9	585.5	864.7	2095	2281	2726	412.9	585.5	864.7	687224.9	1157.4	3442	1122.9	5923	9.7	104	9.7	2.6	231	612	612	1
10448	10448 (2019-10-13)60sec.agd	60	0	0		10/17/2019	Thursday	4	0	0	0	0	0	395	290	0	0	57.66%	42.34%	0.00%	0.00%	0	0.00%	0	142198	225618	373729	207.6	329.4	545.6	1966	2281	2507	207.6	329.4	545.6	459126.5	695.2	3247.6	670.3	3899	5.7	105	5.7	0.8	77	685	685	1
10692	10692 (2019-09-08)60sec.agd	60	0	0		9/9/2019	Monday	1	0	0	0	0	0	461	181	1	0	71.70%	28.15%	0.16%	0.00%	1	0.16%	0.1	91448	106951	208296	142.2	166.3	323.9	2332	1398	2419	142.2	166.3	323.9	251373.2	406.1	3520.3	390.9	2812	4.4	56	4.4	0.8	156	643	643	1
10692	10692 (2019-09-08)60sec.agd	60	0	0		9/10/2019	Tuesday	2	0	0	0	0	0	404	217	2	0	64.85%	34.83%	0.32%	0.00%	2	0.32%	0.2	103362	121972	234327	165.9	195.8	376.1	2574	1504	2850	165.9	195.8	376.1	283672.4	478.5	3284.6	455.3	3597	5.8	107	5.8	6.9	608	623	623	1
10692	10692 (2019-09-08)60sec.agd	60	0	0		9/11/2019	Wednesday	3	0	0	0	0	0	418	340	13	0	54.22%	44.10%	1.69%	0.00%	13	1.69%	0.9	223576	218791	412328	290	283.8	534.8	5101	1724	3482	290	283.8	534.8	517561.7	705.2	6407.7	671.3	6438	8.4	118	8.4	18.2	3154	771	771	1
10971	10971 (2019-09-01)60sec.agd	60	0	0		9/2/2019	Monday	1	0	0	0	0	0	440	227	0	0	65.97%	34.03%	0.00%	0.00%	0	0.00%	0	113446	170592	317844	170.1	255.8	476.5	1854	1860	5564	170.1	255.8	476.5	378148.7	585.8	6091.4	566.9	3248	4.9	60	4.9	13.1	2587	667	667	1
10971	10971 (2019-09-01)60sec.agd	60	0	0		9/3/2019	Tuesday	2	0	0	0	0	0	554	142	18	0	77.59%	19.89%	2.52%	0.00%	18	2.52%	1.3	125487	103521	200041	175.8	145	280.2	3125	2971	5114	175.8	145	280.2	257837.1	379.1	6011.7	361.1	3369	4.7	103	4.7	235.8	4825	714	714	1
10971	10971 (2019-09-01)60sec.agd	60	0	0		9/5/2019	Thursday	4	0	0	0	0	0	578	134	3	0	80.84%	18.74%	0.42%	0.00%	3	0.42%	0.2	64547	60673	117419	90.3	84.9	164.2	2911	2988	3487	90.3	84.9	164.2	147087.6	220.1	5072.6	205.7	1862	2.6	100	2.6	40.7	3437	715	715	1
10973	10973 (2019-09-08)60sec.agd	60	0	0		9/9/2019	Monday	1	0	0	0	0	0	525	383	26	0	56.21%	41.01%	2.78%	0.00%	26	2.78%	1.5	348678	240219	471015	373.3	257.2	504.3	4167	2432	3209	373.3	257.2	504.3	633353.5	711.1	4876.3	678.1	5496	5.9	70	5.9	5.8	1716	934	934	1
10973	10973 (2019-09-08)60sec.agd	60	0	0		9/11/2019	Wednesday	3	0	0	0	0	0	538	314	13	0	62.20%	36.30%	1.50%	0.00%	13	1.50%	0.9	222452	185309	296432	257.2	214.2	342.7	3385	1757	3297	257.2	214.2	342.7	414362.5	510.0	4310	479	3775	4.4	74	4.4	41.6	2861	865	865	1
10973	10973 (2019-09-08)60sec.agd	60	0	0		9/13/2019	Friday	5	0	0	0	0	0	493	308	11	0	60.71%	37.93%	1.35%	0.00%	11	1.35%	0.6	215554	163921	225108	265.5	201.9	277.2	2829	1750	3396	265.5	201.9	277.2	352146.6	465.0	4180.3	433.7	3358	4.1	67	4.1	0	0	812	812	1
11022	11022 (2019-07-28)60sec.agd	60	0	0		7/28/2019	Sunday	7	0	0	0	0	0	453	197	4	0	69.27%	30.12%	0.61%	0.00%	4	0.61%	0.3	103334	179435	204193	158	274.4	312.2	2907	3558	4283	158	274.4	312.2	290808.6	471.6	6256	444.7	3009	4.6	111	4.6	28	1273	654	654	1
11022	11022 (2019-07-28)60sec.agd	60	0	0		7/30/2019	Tuesday	2	0	0	0	0	0	432	234	2	0	64.67%	35.03%	0.30%	0.00%	2	0.30%	0.2	139798	241344	206686	209.3	361.3	309.4	4845	2671	2243	209.3	361.3	309.4	347144.8	540.5	5797.7	519.7	4501	6.7	93	6.7	9.6	1110	668	668	1
11022	11022 (2019-07-28)60sec.agd	60	0	0		8/1/2019	Thursday	4	0	0	0	0	0	350	307	4	0	52.95%	46.44%	0.61%	0.00%	4	0.61%	0.3	183448	374540	362787	277.5	566.6	548.8	2240	2641	3348	277.5	566.6	548.8	552763.8	863.3	4258.2	836.3	7125	10.8	94	10.8	26.7	2392	661	661	1
10164	10164 (2019-04-28)60sec.agd	60	0	0		4/28/2019	Sunday	7	0	0	0	0	0	394	246	5	0	61.09%	38.14%	0.78%	0.00%	5	0.78%	0.5	136172	173853	265550	211.1	269.5	411.7	2495	3251	3455	211.1	269.5	411.7	345375.9	560.2	5360.1	535.5	7177	11.1	109	11.1	2.2	271	645	645	1
10164	10164 (2019-04-28)60sec.agd	60	0	0		5/1/2019	Wednesday	3	0	0	0	0	0	534	275	3	0	65.76%	33.87%	0.37%	0.00%	3	0.37%	0.2	134973	175068	214833	166.2	215.6	264.6	2215	1736	2493	166.2	215.6	264.6	308252.7	396.8	3292.5	379.6	4397	5.4	104	5.4	10.5	621	812	812	1
10164	10164 (2019-04-28)60sec.agd	60	0	0		5/3/2019	Friday	5	0	0	0	0	0	620	305	1	0	66.95%	32.94%	0.11%	0.00%	1	0.11%	0.1	145722	259234	222934	157.4	280	240.7	2113	2111	2579	157.4	280	240.7	371667.5	418.5	3271.9	401.4	5994	6.5	109	6.5	8.7	584	926	926	1
10641	10641 (2019-06-02)60sec.agd	60	0	0		6/4/2019	Tuesday	2	0	0	0	0	0	653	244	4	0	72.48%	27.08%	0.44%	0.00%	4	0.44%	0.3	128015	200589	323952	142.1	222.6	359.5	2524	1899	3002	142.1	222.6	359.5	401956.1	471.3	4331.8	446.1	5561	6.2	133	6.2	0.2	62	901	901	1
10641	10641 (2019-06-02)60sec.agd	60	0	0		6/5/2019	Wednesday	3	0	0	0	0	0	524	292	1	0	64.14%	35.74%	0.12%	0.00%	1	0.12%	0.1	138902	305323	462747	170	373.7	566.4	3069	3232	3932	170	373.7	566.4	571533.6	724.8	5943.5	699.6	6952	8.5	121	8.5	0	33	817	817	1
10641	10641 (2019-06-02)60sec.agd	60	0	0		6/6/2019	Thursday	4	0	0	0	0	0	612	332	0	0	64.83%	35.17%	0.00%	0.00%	0	0.00%	0	143720	252389	440551	152.2	267.4	466.7	1888	2191	3011	152.2	267.4	466.7	527674.9	577.8	3525.4	559	5175	5.5	106	5.5	0	0	944	944	1
10245	10245 (2019-06-02)60sec.agd	60	0	0		6/3/2019	Monday	1	1	1	1	14	44037	403	481	17	0	44.73%	53.39%	1.89%	0.00%	17	1.89%	1.1	272697	532248	858662	302.7	590.7	953	4712	2274	5406	302.7	590.7	953	1046399.5	1202.9	6908.6	1161.4	8106	9	131	9	14.1	937	901	901	1
10245	10245 (2019-06-02)60sec.agd	60	0	0		6/5/2019	Wednesday	3	0	0	0	0	0	329	317	8	0	50.31%	48.47%	1.22%	0.00%	8	1.22%	0.7	214390	189959	300656	327.8	290.5	459.7	2530	2025	2514	327.8	290.5	459.7	415260.8	695.7	3389.1	635	2734	4.2	37	4.2	5.8	614	654	654	1
10245	10245 (2019-06-02)60sec.agd	60	0	0		6/7/2019	Friday	5	1	1	1	10	28650	477	306	39	0	58.03%	37.23%	4.74%	0.00%	39	4.74%	2.6	268915	340107	582990	327.1	413.8	709.2	4916	2332	5240	327.1	413.8	709.2	726543.5	940.8	6668.8	883.9	7049	8.6	132	8.6	11.5	2096	822	822	1
10192	10192 (2019-05-12)60sec.agd	60	0	0		5/15/2019	Wednesday	3	1	1	1	11	28897	700	217	48	0	72.54%	22.49%	4.97%	0.00%	48	4.97%	2.7	264756	323702	283310	274.4	335.4	293.6	3665	2755	2900	274.4	335.4	293.6	505117.1	566.4	4634.2	523.4	11010	11.4	125	11.4	0.1	70	965	965	1
10192	10192 (2019-05-12)60sec.agd	60	0	0		5/22/2019	Wednesday	3	3	3	3	39	94035	503	354	53	0	55.27%	38.90%	5.82%	0.00%	53	5.82%	3.1	311720	412321	423418	342.5	453.1	465.3	3222	3609	3531	342.5	453.1	465.3	668177.2	786.5	4750	734.3	12320	13.5	133	13.5	16.9	1194	910	910	1
10192	10192 (2019-05-12)60sec.agd	60	0	0		5/24/2019	Friday	5	0	0	0	0	0	388	267	9	0	58.43%	40.21%	1.36%	0.00%	9	1.36%	0.6	175469	273828	336326	264.3	412.4	506.5	2219	2650	3190	264.3	412.4	506.5	467852.9	739.7	4425.5	704.6	7274	11	109	11	34	2866	664	664	1
10696	10696 (2019-08-25)60sec.agd	60	0	0		8/28/2019	Wednesday	3	0	0	0	0	0	401	425	13	0	47.79%	50.66%	1.55%	0.00%	13	1.55%	0.9	258455	377465	519447	308.1	449.9	619.1	3605	3932	4424	308.1	449.9	619.1	692173.4	875.8	6682	825	7825	9.3	120	9.3	47.6	3384	839	839	1
10696	10696 (2019-08-25)60sec.agd	60	0	0		8/29/2019	Thursday	4	0	0	0	0	0	1041	309	30	0	75.43%	22.39%	2.17%	0.00%	30	2.17%	1.3	248336	285727	402578	180	207	291.7	4009	3286	3148	180	207	291.7	552611.7	432.7	5310.4	400.4	9084	6.6	150	6.6	64.4	4335	1380	1380	1
10696	10696 (2019-08-25)60sec.agd	60	0	0		8/30/2019	Friday	5	1	1	1	17	46801	442	376	34	0	51.88%	44.13%	3.99%	0.00%	34	3.99%	2.1	297634	396976	531598	349.3	465.9	623.9	4203	4230	2980	349.3	465.9	623.9	727167.4	916.5	6023.5	853.5	8425	9.9	143	9.9	12	566	852	852	1
10274	10274 (2019-03-31)60sec.agd	60	0	0		3/31/2019	Sunday	7	1	1	1	12	30385	428	193	21	0	66.67%	30.06%	3.27%	0.00%	21	3.27%	1.9	166467	243440	189304	259.3	379.2	294.9	4421	3123	5075	259.3	379.2	294.9	350443	578.1	7130.5	545.9	6921	10.8	133	10.8	8	513	642	642	1
10274	10274 (2019-03-31)60sec.agd	60	0	0		4/1/2019	Monday	1	2	2	2	24	61307	629	233	38	0	69.89%	25.89%	4.22%	0.00%	38	4.22%	2.4	247594	255564	188302	275.1	284	209.2	3168	3314	2806	275.1	284	209.2	402583.4	471.0	4740.6	447.3	7578	8.4	123	8.4	0.4	55	900	900	1
10274	10274 (2019-03-31)60sec.agd	60	0	0		4/2/2019	Tuesday	2	0	0	0	0	0	601	254	10	0	69.48%	29.36%	1.16%	0.00%	10	1.16%	0.6	163743	210030	275290	189.3	242.8	318.3	3363	2786	3312	189.3	242.8	318.3	383026.1	465.6	4754.6	442.8	5247	6.1	122	6.1	1.6	382	865	865	1
10883	10883 (2019-09-22)60sec.agd	60	0	0		9/23/2019	Monday	1	0	0	0	0	0	498	231	1	0	68.22%	31.64%	0.14%	0.00%	1	0.14%	0.1	136633	167151	278193	187.2	229	381.1	2049	1643	3315	187.2	229	381.1	352135.5	502.5	3972.7	482.4	5112	7	108	7	3.3	915	730	730	1
10883	10883 (2019-09-22)60sec.agd	60	0	0		9/25/2019	Wednesday	3	0	0	0	0	0	611	253	26	0	68.65%	28.43%	2.92%	0.00%	26	2.92%	1.6	239941	231640	405589	269.6	260.3	455.7	2838	1974	3448	269.6	260.3	455.7	525101.1	614.8	4493.8	590	9827	11	126	11	4.6	574	890	890	1
10883	10883 (2019-09-22)60sec.agd	60	0	0		9/26/2019	Thursday	4	0	0	0	0	0	494	201	9	0	70.17%	28.55%	1.28%	0.00%	9	1.28%	0.6	177207	203332	269126	251.7	288.8	382.3	2506	4062	4303	251.7	288.8	382.3	381018.4	564.4	6315.6	541.2	7036	10	121	10	0	0	704	704	1
10634	10634 (2019-05-26)60sec.agd	60	0	0		6/17/2019	Monday	1	0	0	0	0	0	581	355	16	0	61.03%	37.29%	1.68%	0.00%	16	1.68%	1	254935	373047	311512	267.8	391.9	327.2	3292	2376	3313	267.8	391.9	327.2	548812.9	620.2	4716.6	576.5	8494	8.9	102	8.9	5.8	149	952	952	1
10634	10634 (2019-05-26)60sec.agd	60	0	0		6/18/2019	Tuesday	2	0	0	0	0	0	343	282	10	0	54.02%	44.41%	1.57%	0.00%	10	1.57%	0.9	189012	296732	156881	297.7	467.3	247.1	2524	2635	1994	297.7	467.3	247.1	385210.4	635.3	3610.5	606.6	7149	11.3	95	11.3	0.1	55	635	635	1
10634	10634 (2019-05-26)60sec.agd	60	0	0		6/19/2019	Wednesday	3	0	0	0	0	0	398	296	9	0	56.61%	42.11%	1.28%	0.00%	9	1.28%	0.8	186569	328272	153193	265.4	467	217.9	3008	2505	1945	265.4	467	217.9	407478.3	608.7	3642.6	579.6	7348	10.5	100	10.5	0.4	139	703	703	1
10297	10297 (2019-07-21)60sec.agd	60	0	0		7/22/2019	Monday	1	0	0	0	0	0	446	324	32	0	55.61%	40.40%	3.99%	0.00%	32	3.99%	2.3	295529	488630	428041	368.5	609.3	533.7	4005	3266	3787	368.5	609.3	533.7	713663.6	935.0	5088.5	889.9	9597	12	103	12	16.9	1599	802	802	1
10297	10297 (2019-07-21)60sec.agd	60	0	0		7/24/2019	Wednesday	3	0	0	0	0	0	439	293	17	0	58.61%	39.12%	2.27%	0.00%	17	2.27%	1.2	222718	433472	319531	297.4	578.7	426.6	3588	2806	3370	297.4	578.7	426.6	582753.2	807.7	5005.5	778	7061	9.4	93	9.4	3.1	370	749	749	1
10297	10297 (2019-07-21)60sec.agd	60	0	0		7/26/2019	Friday	5	0	0	0	0	0	262	335	27	0	41.99%	53.69%	4.33%	0.00%	27	4.33%	2.3	284098	453784	495178	455.3	727.2	793.6	3960	3658	3622	455.3	727.2	793.6	729268.7	1227.4	6047.8	1168.7	9163	14.7	111	14.7	3.8	171	624	624	1
10635	10635 (2019-05-26)60sec.agd	60	0	0		5/27/2019	Monday	1	0	0	0	0	0	425	281	11	0	59.27%	39.19%	1.53%	0.00%	11	1.53%	0.8	202101	352704	220546	281.9	491.9	307.6	2772	2768	2579	281.9	491.9	307.6	462477.5	686.9	4223.9	645	7181	10	94	10	5.4	1392	717	717	1
10635	10635 (2019-05-26)60sec.agd	60	0	0		6/15/2019	Saturday	6	0	0	0	0	0	248	354	6	0	40.79%	58.22%	0.99%	0.00%	6	0.99%	0.5	266217	451214	346242	437.9	742.1	569.5	2840	2891	2981	437.9	742.1	569.5	627972.2	1083.8	4379.6	1032.8	5638	9.3	51	9.3	11	1820	608	608	1
10635	10635 (2019-05-26)60sec.agd	60	0	0		6/16/2019	Sunday	7	0	0	0	0	0	411	264	1	0	60.80%	39.05%	0.15%	0.00%	1	0.15%	0.1	102376	276458	254573	151.4	409	376.6	2239	2555	2131	151.4	409	376.6	389509	598.2	3385.6	576.2	3124	4.6	47	4.6	0.8	258	676	676	1
10097	10097 (2019-03-17)60sec.agd	60	0	0		3/18/2019	Monday	1	1	1	1	23	96729	470	310	31	0	57.95%	38.22%	3.82%	0.00%	31	3.82%	2.1	308119	317300	439337	379.9	391.2	541.7	5017	3158	4419	379.9	391.2	541.7	623404.9	807.8	6515.9	768.7	7247	8.9	130	8.9	0.4	63	811	811	1
10097	10097 (2019-03-17)60sec.agd	60	0	0		3/19/2019	Tuesday	2	0	0	0	0	0	397	291	11	0	56.80%	41.63%	1.57%	0.00%	11	1.57%	0.8	197517	251238	369640	282.6	359.4	528.8	2920	2877	4163	282.6	359.4	528.8	488638.1	728.0	5355.5	699.1	4392	6.3	71	6.3	1.8	405	699	699	1
10097	10097 (2019-03-17)60sec.agd	60	0	0		3/21/2019	Thursday	4	0	0	0	0	0	382	220	10	0	62.42%	35.95%	1.63%	0.00%	10	1.63%	0.8	129499	167187	274186	211.6	273.2	448	3282	3436	3273	211.6	273.2	448	346265	589.2	5681.9	565.8	3544	5.8	118	5.8	0	0	612	612	1
10443	10443 (2019-10-13)60sec.agd	60	0	0		10/15/2019	Tuesday	2	0	0	0	0	0	398	251	8	0	60.58%	38.20%	1.22%	0.00%	8	1.22%	0.7	145438	223321	267452	221.4	339.9	407.1	3401	2324	2288	221.4	339.9	407.1	377564.6	604.6	4369.2	574.7	5968	9.1	103	9.1	180.8	2672	657	657	1
10443	10443 (2019-10-13)60sec.agd	60	0	0		10/16/2019	Wednesday	3	1	1	1	10	25042	425	246	28	0	60.80%	35.19%	4.01%	0.00%	28	4.01%	2.3	199307	270399	293002	285.1	386.8	419.2	3123	2268	2767	285.1	386.8	419.2	445745.5	680.4	3856.4	637.7	6797	9.7	108	9.7	170.1	3805	699	699	1
10443	10443 (2019-10-13)60sec.agd	60	0	0		10/19/2019	Saturday	6	0	0	0	0	0	460	194	0	0	70.34%	29.66%	0.00%	0.00%	0	0.00%	0	83661	153870	186599	127.9	235.3	285.3	1184	1996	1923	127.9	235.3	285.3	255918.6	409.1	2826.2	391.3	2970	4.5	58	4.5	298.6	4802	654	654	1
10613	10613 (2019-05-19)60sec.agd	60	0	0		5/20/2019	Monday	1	0	0	0	0	0	457	166	8	0	72.42%	26.31%	1.27%	0.00%	8	1.27%	0.7	95296	148655	149330	151	235.6	236.7	3771	2924	1631	151	235.6	236.7	231255.5	397.4	4721.4	366.5	3466	5.5	114	5.5	1.1	292	631	631	1
10613	10613 (2019-05-19)60sec.agd	60	0	0		5/23/2019	Thursday	4	0	0	0	0	0	606	231	4	0	72.06%	27.47%	0.48%	0.00%	4	0.48%	0.3	105427	218939	228321	125.4	260.3	271.5	3534	2605	3097	125.4	260.3	271.5	333436.1	420.4	4724.5	396.5	2930	3.5	103	3.5	3.8	603	841	841	1
10613	10613 (2019-05-19)60sec.agd	60	0	0		5/24/2019	Friday	5	0	0	0	0	0	631	173	9	0	77.61%	21.28%	1.11%	0.00%	9	1.11%	0.6	110695	144381	143548	136.2	177.6	176.6	3583	2759	3115	136.2	177.6	176.6	231744	306.2	4835.2	285	3894	4.8	114	4.8	15.1	1946	813	813	1
10574	10574 (2019-08-25)60sec.agd	60	0	0		8/26/2019	Monday	1	0	0	0	0	0	502	220	0	0	69.53%	30.47%	0.00%	0.00%	0	0.00%	0	96365	102025	143871	133.5	141.3	199.3	1471	1320	2155	133.5	141.3	199.3	200983	296.3	2652.9	278.4	2817	3.9	49	3.9	8.5	751	722	722	1
10574	10574 (2019-08-25)60sec.agd	60	0	0		8/27/2019	Tuesday	2	1	1	1	13	28640	439	194	43	0	64.94%	28.70%	6.36%	0.00%	43	6.36%	3.6	231140	184314	273630	341.9	272.7	404.8	2844	2176	3268	341.9	272.7	404.8	402828.4	623.3	4720	595.9	6815	10.1	107	10.1	53.6	1417	676	676	1
10574	10574 (2019-08-25)60sec.agd	60	0	0		8/31/2019	Saturday	6	0	0	0	0	0	430	266	7	0	61.17%	37.84%	1.00%	0.00%	7	1.00%	0.5	154607	149454	181702	219.9	212.6	258.5	2450	2108	2992	219.9	212.6	258.5	281523.4	421.2	4400.5	400.5	4508	6.4	91	6.4	8.9	882	703	703	1
10629	10629 (2019-05-26)60sec.agd	60	0	0		5/30/2019	Thursday	4	0	0	0	0	0	1042	244	6	0	80.65%	18.89%	0.46%	0.00%	6	0.46%	0.3	162807	273466	291093	126	211.7	225.3	3409	2344	2802	126	211.7	225.3	431306	362.9	4462.9	333.8	5048	3.9	102	3.9	16.3	2358	1292	1292	1
10629	10629 (2019-05-26)60sec.agd	60	0	0		5/31/2019	Friday	5	0	0	0	0	0	968	189	14	0	82.66%	16.14%	1.20%	0.00%	14	1.20%	0.7	137629	239115	275411	117.5	204.2	235.2	2712	2237	2864	117.5	204.2	235.2	389831.9	354.3	4145.1	332.9	4808	4.1	102	4.1	0	22	1171	1171	1
10629	10629 (2019-05-26)60sec.agd	60	0	0		6/1/2019	Saturday	6	0	0	0	0	0	588	225	4	0	71.97%	27.54%	0.49%	0.00%	4	0.49%	0.3	158925	227313	239100	194.5	278.2	292.7	2739	2658	3206	194.5	278.2	292.7	366192.8	478.3	4627.7	448.2	5851	7.2	104	7.2	2.5	931	817	817	1
10802	10802 (2019-03-03)60sec.agd	60	0	0		3/3/2019	Sunday	7	0	0	0	0	0	438	166	2	0	72.28%	27.39%	0.33%	0.00%	2	0.33%	0.2	84283	88543	73241	139.1	146.1	120.9	2909	4684	2727	139.1	146.1	120.9	142505.2	259.1	6138.1	235.2	1714	2.8	138	2.8	0.1	57	606	606	1
10802	10802 (2019-03-03)60sec.agd	60	0	0		3/5/2019	Tuesday	2	0	0	0	0	0	535	221	6	0	70.21%	29.00%	0.79%	0.00%	6	0.79%	0.4	150797	113207	111220	197.9	148.6	146	3137	1927	2557	197.9	148.6	146	218918.8	318.8	3653.8	287.3	2559	3.4	58	3.4	0	0	762	762	1
10802	10802 (2019-03-03)60sec.agd	60	0	0		3/8/2019	Friday	5	1	1	1	11	26947	488	335	21	0	57.82%	39.69%	2.49%	0.00%	21	2.49%	1.3	280645	223380	238908	332.5	264.7	283.1	2993	2205	3076	332.5	264.7	283.1	430972.5	545.6	4029.2	510.6	7938	9.4	115	9.4	0.4	54	844	844	1
10602	10602 (2019-10-06)60sec.agd	60	0	0		10/7/2019	Monday	1	0	0	0	0	0	500	373	9	0	56.69%	42.29%	1.02%	0.00%	9	1.02%	0.6	264292	266988	467073	299.7	302.7	529.6	5090	3903	4889	299.7	302.7	529.6	599408.1	711.8	8065	679.6	5826	6.6	102	6.6	35.1	2237	882	882	1
10602	10602 (2019-10-06)60sec.agd	60	0	0		10/8/2019	Tuesday	2	1	1	1	12	40007	573	214	21	0	70.92%	26.49%	2.60%	0.00%	21	2.60%	1.5	183910	223419	307839	227.6	276.5	381	3933	3610	4276	227.6	276.5	381	422497.1	542.8	6516.5	522.9	5061	6.3	105	6.3	11.2	788	808	808	1
10602	10602 (2019-10-06)60sec.agd	60	0	0		10/9/2019	Wednesday	3	0	0	0	0	0	530	262	4	0	66.58%	32.91%	0.50%	0.00%	4	0.50%	0.3	152367	236458	371752	191.4	297.1	467	2756	3084	3847	191.4	297.1	467	466184.1	603.1	4942	585.7	4651	5.8	83	5.8	58.3	3405	796	796	1
10288	10288 (2019-08-04)60sec.agd	60	0	0		8/7/2019	Wednesday	3	2	2	2	22	65220	395	344	47	0	50.25%	43.77%	5.98%	0.00%	47	5.98%	3.4	302356	344653	424393	384.7	438.5	539.9	3799	2195	2808	384.7	438.5	539.9	624751.4	868.4	4569.6	794.8	10543	13.4	121	13.4	101.7	2675	786	786	1
10288	10288 (2019-08-04)60sec.agd	60	0	0		8/8/2019	Thursday	4	1	1	1	15	46950	297	323	44	0	44.73%	48.64%	6.63%	0.00%	44	6.63%	3.4	297315	334816	362861	447.8	504.2	546.5	3964	2733	2455	447.8	504.2	546.5	576338.5	934.6	4784.7	868	10187	15.3	125	15.3	109.8	2461	664	664	1
10288	10288 (2019-08-04)60sec.agd	60	0	0		8/10/2019	Saturday	6	0	0	0	0	0	331	259	12	0	54.98%	43.02%	1.99%	0.00%	12	1.99%	1	198124	184319	291719	329.1	306.2	484.6	4596	4346	5064	329.1	306.2	484.6	397902.7	692.8	8102.8	661	8368	13.9	114	13.9	394.2	4575	602	602	1
10605	10605 (2019-11-03)60sec.agd	60	0	0		11/5/2019	Tuesday	2	0	0	0	0	0	626	296	2	0	67.75%	32.03%	0.22%	0.00%	2	0.22%	0.1	129739	229925	209381	140.4	248.8	226.6	2225	2837	2765	140.4	248.8	226.6	336954.2	385.7	4543.6	364.7	4133	4.5	67	4.5	5.8	782	924	924	1
10605	10605 (2019-11-03)60sec.agd	60	0	0		11/6/2019	Wednesday	3	0	0	0	0	0	516	318	3	0	61.65%	37.99%	0.36%	0.00%	3	0.36%	0.2	195728	171872	243109	233.8	205.3	290.5	2171	2250	2599	233.8	205.3	290.5	356302.4	457.0	3982.6	425.7	7466	8.9	115	8.9	18.9	1271	837	837	1
10605	10605 (2019-11-03)60sec.agd	60	0	0		11/7/2019	Thursday	4	0	0	0	0	0	440	355	3	0	55.14%	44.49%	0.38%	0.00%	3	0.38%	0.2	196722	207387	189702	246.5	259.9	237.7	2775	2530	2667	246.5	259.9	237.7	343068.2	455.9	4139.9	429.9	5182	6.5	122	6.5	1.5	267	798	798	1
10235	10235 (2019-06-09)60sec.agd	60	0	0		6/9/2019	Sunday	7	2	2	2	24	84415	407	260	39	0	57.65%	36.83%	5.52%	0.00%	39	5.52%	3	254655	291145	239828	360.7	412.4	339.7	5049	4387	5909	360.7	412.4	339.7	455117.6	694.6	8013	644.6	8022	11.4	132	11.4	6.5	406	706	706	1
10235	10235 (2019-06-09)60sec.agd	60	0	0		6/10/2019	Monday	1	0	0	0	0	0	402	391	1	0	50.63%	49.24%	0.13%	0.00%	1	0.13%	0.1	214996	418685	378281	270.8	527.3	476.4	2697	2908	2981	270.8	527.3	476.4	603835.2	792.6	4088.3	760.5	4517	5.7	93	5.7	0	26	794	794	1
10235	10235 (2019-06-09)60sec.agd	60	0	0		6/11/2019	Tuesday	2	0	0	0	0	0	401	481	3	0	45.31%	54.35%	0.34%	0.00%	3	0.34%	0.2	234724	485143	417398	265.2	548.2	471.6	2360	3641	2438	265.2	548.2	471.6	681674.5	797.2	4951.1	770.3	4340	4.9	71	4.9	1.1	930	885	885	1
10268	10268 (2019-06-23)60sec.agd	60	0	0		6/24/2019	Monday	1	2	2	2	20	53766	327	246	48	0	52.66%	39.61%	7.73%	0.00%	48	7.73%	4	318050	285557	361749	512.2	459.8	582.5	4085	2570	4016	512.2	459.8	582.5	559965.1	952.1	5530.2	901.7	6514	10.5	118	10.5	7.5	1590	621	621	1
10268	10268 (2019-06-23)60sec.agd	60	0	0		6/25/2019	Tuesday	2	4	4	4	68	210764	308	272	81	0	46.60%	41.15%	12.25%	0.00%	81	12.25%	6.2	449828	343793	403836	680.5	520.1	610.9	4430	3216	4002	680.5	520.1	610.9	695429.6	1101.1	6186.9	1052.1	9865	14.9	132	14.9	29.3	310	661	661	1
10268	10268 (2019-06-23)60sec.agd	60	0	0		6/26/2019	Wednesday	3	0	0	0	0	0	529	294	6	0	63.81%	35.46%	0.72%	0.00%	6	0.72%	0.4	168655	192330	233166	203.4	232	281.3	2564	2595	3170	203.4	232	281.3	346123.9	442.4	4232	417.5	3566	4.3	102	4.3	0.3	148	829	829	1
10799	10799 (2019-10-20)60sec.agd	60	0	0		10/21/2019	Monday	1	1	1	1	10	28608	358	579	39	0	36.68%	59.32%	4.00%	0.00%	39	4.00%	2.2	488679	549773	423063	500.7	563.3	433.5	4100	3726	2271	500.7	563.3	433.5	848551.6	923.4	4920.2	869.4	16130	16.5	127	16.5	9.1	1185	976	976	1
10799	10799 (2019-10-20)60sec.agd	60	0	0		10/22/2019	Tuesday	2	1	1	1	10	27981	480	479	69	0	46.69%	46.60%	6.71%	0.00%	69	6.71%	3.8	528256	544675	466672	513.9	529.8	454	3911	3151	3037	513.9	529.8	454	890790.7	916.9	5119.2	866.5	16266	15.8	126	15.8	9.5	758	1028	1028	1
10799	10799 (2019-10-20)60sec.agd	60	0	0		10/23/2019	Wednesday	3	0	0	0	0	0	369	536	55	0	38.44%	55.83%	5.73%	0.00%	55	5.73%	3.1	535886	563016	435851	558.2	586.5	454	4459	3805	3506	558.2	586.5	454	891138	976.6	5504.8	928.3	16756	17.5	117	17.5	34.4	1826	960	960	1
10229	10229 (2019-09-08)60sec.agd	60	0	0		9/12/2019	Thursday	4	0	0	0	0	0	400	221	10	0	63.39%	35.02%	1.58%	0.00%	10	1.58%	0.9	129098	143664	319884	204.6	227.7	506.9	3889	2687	3740	204.6	227.7	506.9	373672.9	615.5	5245.9	592.2	2730	4.3	86	4.3	3	423	631	631	1
10229	10229 (2019-09-08)60sec.agd	60	0	0		9/13/2019	Friday	5	0	0	0	0	0	487	165	16	0	72.90%	24.70%	2.40%	0.00%	16	2.40%	1.3	129687	149034	223222	194.1	223.1	334.2	3842	5968	3061	194.1	223.1	334.2	298090.4	482.1	7156.3	446.2	2951	4.4	126	4.4	22.9	2281	668	668	1
10229	10229 (2019-09-08)60sec.agd	60	0	0		9/14/2019	Saturday	6	0	0	0	0	0	437	188	1	0	69.81%	30.03%	0.16%	0.00%	1	0.16%	0.1	89661	99874	181286	143.2	159.5	289.6	2385	1872	4415	143.2	159.5	289.6	225562.7	377.0	5193.6	360.3	2055	3.3	73	3.3	10	1046	626	626	1
10827	10827 (2019-06-30)60sec.agd	60	0	0		7/2/2019	Tuesday	2	1	1	1	14	42096	477	427	26	0	51.29%	45.91%	2.80%	0.00%	26	2.80%	1.5	357140	316311	504162	384	340.1	542.1	5722	3977	4675	384	340.1	542.1	694104.4	797.2	7371.8	746.3	7022	7.6	104	7.6	6.9	951	930	930	1
10827	10827 (2019-06-30)60sec.agd	60	0	0		7/3/2019	Wednesday	3	0	0	0	0	0	548	473	13	0	53.00%	45.74%	1.26%	0.00%	13	1.26%	0.7	323946	284783	298382	313.3	275.4	288.6	2899	2039	2615	313.3	275.4	288.6	524475.2	534.9	4135.8	507.2	6283	6.1	82	6.1	0.8	159	1034	1034	1
10827	10827 (2019-06-30)60sec.agd	60	0	0		7/5/2019	Friday	5	0	0	0	0	0	482	319	3	0	59.95%	39.68%	0.37%	0.00%	3	0.37%	0.2	138634	200893	243093	172.4	249.9	302.4	2504	2674	2589	172.4	249.9	302.4	344487.4	457.5	3581.6	428.5	4407	5.5	98	5.5	1.9	372	804	804	1
10827	10827 (2019-06-30)60sec.agd	60	0	0		7/6/2019	Saturday	6	0	0	0	0	0	391	329	21	0	52.77%	44.40%	2.83%	0.00%	21	2.83%	1.5	271716	237846	468054	366.7	321	631.7	4792	4067	3925	366.7	321	631.7	591164	842.6	5944.9	797.8	5495	7.4	70	7.4	2.2	416	741	741	1
10947	10947 (2019-05-19)60sec.agd	60	0	0		5/20/2019	Monday	1	0	0	0	0	0	584	314	29	2	62.86%	33.80%	3.12%	0.22%	31	3.34%	1.8	267874	397953	312101	288.3	428.4	336	6726	2918	2994	288.3	428.4	336	572302.5	652.5	7463.2	616	8955	9.6	133	9.6	0	0	929	929	1
10947	10947 (2019-05-19)60sec.agd	60	0	0		5/21/2019	Tuesday	2	1	1	1	22	74696	492	151	26	1	73.43%	22.54%	3.88%	0.15%	27	4.03%	1.8	179729	161761	200475	268.3	241.4	299.2	6246	4122	3993	268.3	241.4	299.2	314100.9	499.1	7581.1	468.8	4384	6.5	112	6.5	0	0	670	670	1
10947	10947 (2019-05-19)60sec.agd	60	0	0		5/23/2019	Thursday	4	7	7	7	103	283354	475	274	168	0	51.80%	29.88%	18.32%	0.00%	168	18.32%	9.9	717969	917539	464848	783	1000.6	506.9	5579	3725	3202	783	1000.6	506.9	1254368.8	1422.6	6955.7	1367.9	25137	27.4	121	27.4	0.1	45	917	917	1
10947	10947 (2019-05-19)60sec.agd	60	0	0		5/24/2019	Friday	5	0	0	0	0	0	554	272	35	0	64.34%	31.59%	4.07%	0.00%	35	4.07%	2.1	272471	424640	264159	316.5	493.2	306.8	4734	2732	2731	316.5	493.2	306.8	569508.2	695.0	5821.2	661.4	9117	10.6	120	10.6	0.6	124	861	861	1
10665	10665 (2019-09-08)60sec.agd	60	0	0		9/9/2019	Monday	1	0	0	0	0	0	463	294	7	0	60.60%	38.48%	0.92%	0.00%	7	0.92%	0.5	147318	221024	305344	192.8	289.3	399.7	4458	3290	3926	192.8	289.3	399.7	404708.7	558.0	6184.9	529.7	3898	5.1	102	5.1	49.5	2880	764	764	1
10665	10665 (2019-09-08)60sec.agd	60	0	0		9/11/2019	Wednesday	3	0	0	0	0	0	417	232	6	0	63.66%	35.42%	0.92%	0.00%	6	0.92%	0.5	123946	183645	256467	189.2	280.4	391.6	3158	2331	3210	189.2	280.4	391.6	338915.1	543.7	4436.1	517.4	3594	5.5	92	5.5	38.9	2266	655	655	1
10665	10665 (2019-09-08)60sec.agd	60	0	0		9/12/2019	Thursday	4	0	0	0	0	0	396	244	17	0	60.27%	37.14%	2.59%	0.00%	17	2.59%	1.4	184687	261490	366701	281.1	398	558.1	4760	7232	7326	281.1	398	558.1	486781.2	766.9	10961.5	740.9	4797	7.3	107	7.3	62.1	4112	657	657	1
10665	10665 (2019-09-08)60sec.agd	60	0	0		9/14/2019	Saturday	6	0	0	0	0	0	651	363	9	0	63.64%	35.48%	0.88%	0.00%	9	0.88%	0.5	186054	406938	481697	181.9	397.8	470.9	3048	2591	5072	181.9	397.8	470.9	657454.7	671.4	6186.7	642.7	4682	4.6	102	4.6	40.7	4094	1023	1023	1
10671	10671 (2019-10-20)60sec.agd	60	0	0		10/21/2019	Monday	1	0	0	0	0	0	836	218	27	0	77.34%	20.17%	2.50%	0.00%	27	2.50%	1.4	233511	226194	288693	216	209.2	267.1	2802	2742	3815	216	209.2	267.1	434781.3	427.3	4985.6	402.2	11362	10.5	156	10.5	1.4	157	1081	1081	1
10671	10671 (2019-10-20)60sec.agd	60	0	0		10/22/2019	Tuesday	2	2	2	2	27	67658	664	223	36	0	71.94%	24.16%	3.90%	0.00%	36	3.90%	2	249254	295895	433970	270	320.6	470.2	3426	2578	4289	270	320.6	470.2	581387.5	663.3	5252.3	629.9	12973	14.1	150	14.1	11.8	1757	923	923	1
10671	10671 (2019-10-20)60sec.agd	60	0	0		10/24/2019	Thursday	4	0	0	0	0	0	757	250	5	0	74.80%	24.70%	0.49%	0.00%	5	0.49%	0.3	155410	206076	372901	153.6	203.6	368.5	2260	2595	3313	153.6	203.6	368.5	453513.8	475.6	4084.2	448.1	7278	7.2	145	7.2	0	0	1012	1012	1
10671	10671 (2019-10-20)60sec.agd	60	0	0		10/25/2019	Friday	5	1	1	1	13	28767	819	196	29	0	78.45%	18.77%	2.78%	0.00%	29	2.78%	1.6	204186	266638	331158	195.6	255.4	317.2	2752	3353	2718	195.6	255.4	317.2	471649.6	484.9	4327.9	451.8	10424	10	149	10	0	25	1044	1044	1
10011	10011 (2019-03-10)60sec.agd	60	0	0		3/11/2019	Monday	1	0	0	0	0	0	349	495	42	2	39.30%	55.74%	4.73%	0.23%	44	4.95%	2.9	468419	420734	783834	527.5	473.8	882.7	6657	5770	5490	527.5	473.8	882.7	1005400	1185.2	8828.9	1132.2	10987	12.4	128	12.4	0	23	888	888	1
10011	10011 (2019-03-10)60sec.agd	60	0	0		3/12/2019	Tuesday	2	0	0	0	0	0	433	543	49	0	42.24%	52.98%	4.78%	0.00%	49	4.78%	2.6	509968	487497	673362	497.5	475.6	656.9	4661	3456	3216	497.5	475.6	656.9	975262.6	1007.2	5722.6	951.5	13462	13.1	124	13.1	1.9	607	1025	1025	1
10011	10011 (2019-03-10)60sec.agd	60	0	0		3/13/2019	Wednesday	3	0	0	0	0	0	432	487	47	0	44.72%	50.41%	4.87%	0.00%	47	4.87%	2.8	470221	475199	685767	486.8	491.9	709.9	4654	2504	3007	486.8	491.9	709.9	957704.7	1043.4	5325.2	991.4	12414	12.9	131	12.9	0.7	178	966	966	1
10011	10011 (2019-03-10)60sec.agd	60	0	0		3/16/2019	Saturday	6	1	1	1	15	42387	531	505	79	0	47.62%	45.29%	7.09%	0.00%	79	7.09%	4	629146	577404	1028973	564.3	517.9	922.8	4153	4855	4068	564.3	517.9	922.8	1337163.2	1249.9	5968.7	1199.2	12870	11.5	118	11.5	12.4	1586	1115	1115	1
10661	10661 (2019-06-30)60sec.agd	60	0	0		7/1/2019	Monday	1	0	0	0	0	0	478	336	14	0	57.73%	40.58%	1.69%	0.00%	14	1.69%	0.9	174175	196526	128879	210.4	237.4	155.7	4677	3382	3270	210.4	237.4	155.7	292522.1	387.0	5717.6	353.3	5992	7.2	120	7.2	2.6	350	828	828	1
10661	10661 (2019-06-30)60sec.agd	60	0	0		7/2/2019	Tuesday	2	0	0	0	0	0	634	346	15	0	63.72%	34.77%	1.51%	0.00%	15	1.51%	0.9	189037	254251	194862	190	255.5	195.8	5116	3382	2543	190	255.5	195.8	371954	411.3	6070.6	373.8	7021	7.1	120	7.1	0.8	151	995	995	1
10661	10661 (2019-06-30)60sec.agd	60	0	0		7/3/2019	Wednesday	3	0	0	0	0	0	547	302	22	0	62.80%	34.67%	2.53%	0.00%	22	2.53%	1.5	223043	183415	148688	256.1	210.6	170.7	5096	3864	1987	256.1	210.6	170.7	324803.6	403.4	6590.7	372.9	7262	8.3	122	8.3	41.2	2861	871	871	1
10661	10661 (2019-06-30)60sec.agd	60	0	0		7/6/2019	Saturday	6	0	0	0	0	0	493	325	2	0	60.12%	39.63%	0.24%	0.00%	2	0.24%	0.1	137582	261138	230377	167.8	318.5	280.9	2568	2898	4069	167.8	318.5	280.9	374426.8	489.8	5569.7	456.6	3577	4.4	59	4.4	0	37	820	820	1
10149	10149 (2019-04-07)60sec.agd	60	0	0		4/8/2019	Monday	1	0	0	0	0	0	580	147	4	0	79.34%	20.11%	0.55%	0.00%	4	0.55%	0.3	69959	120332	103834	95.7	164.6	142	3427	2070	3371	95.7	164.6	142	173653.5	248.8	5026.8	237.6	1743	2.4	80	2.4	1.1	308	731	731	1
10149	10149 (2019-04-07)60sec.agd	60	0	0		4/10/2019	Wednesday	3	2	2	2	21	75221	523	140	36	1	74.71%	20.00%	5.14%	0.14%	37	5.29%	2.3	187617	213769	195335	268	305.4	279.1	6116	3922	10964	268	305.4	279.1	345040.7	544.7	12801.7	492.9	5293	7.6	116	7.6	10.8	947	700	700	1
10149	10149 (2019-04-07)60sec.agd	60	0	0		4/11/2019	Thursday	4	0	0	0	0	0	570	98	15	0	83.46%	14.35%	2.20%	0.00%	15	2.20%	1.3	87839	128178	81238	128.6	187.7	118.9	4276	2540	2660	128.6	187.7	118.9	175342.2	282.7	4771.3	256.7	2751	4	119	4	0	0	683	683	1
10149	10149 (2019-04-07)60sec.agd	60	0	0		4/12/2019	Friday	5	1	1	1	18	69063	515	436	31	0	52.44%	44.40%	3.16%	0.00%	31	3.16%	1.8	421642	473950	585626	429.4	482.6	596.4	5761	2714	3892	429.4	482.6	596.4	863347.2	916.6	6866.8	879.2	10890	11.1	119	11.1	10	900	982	982	1
10158	10158 (2019-07-07)60sec.agd	60	0	0		7/8/2019	Monday	1	2	2	2	57	200188	396	214	76	0	57.73%	31.20%	11.08%	0.00%	76	11.08%	5.8	367575	326678	259276	535.8	476.2	378	4800	6513	4999	535.8	476.2	378	555926.2	849.5	9510.5	810.4	11030	16.1	117	16.1	0	29	686	686	1
10158	10158 (2019-07-07)60sec.agd	60	0	0		7/10/2019	Wednesday	3	4	4	4	93	312056	465	255	108	0	56.16%	30.80%	13.04%	0.00%	108	13.04%	7.2	497003	477055	292619	600.2	576.2	353.4	4383	3399	3615	600.2	576.2	353.4	748478	954.9	5913.5	904	15291	18.5	116	18.5	0	0	828	828	1
10158	10158 (2019-07-07)60sec.agd	60	0	0		7/11/2019	Thursday	4	3	3	3	59	228857	488	326	92	0	53.86%	35.98%	10.15%	0.00%	92	10.15%	5.8	508134	446371	369823	560.9	492.7	408.2	4710	2622	3831	560.9	492.7	408.2	770854.3	906.9	5443.8	850.8	14708	16.2	132	16.2	1.5	254	906	906	1
10158	10158 (2019-07-07)60sec.agd	60	0	0		7/12/2019	Friday	5	2	2	2	70	275478	393	329	83	0	48.82%	40.87%	10.31%	0.00%	83	10.31%	5.2	468702	394729	295769	582.2	490.3	367.4	4744	2711	2653	582.2	490.3	367.4	680420.3	893.9	5519.9	845.2	13304	16.5	120	16.5	0	27	805	805	1
10668	10668 (2019-10-06)60sec.agd	60	0	0		10/7/2019	Monday	1	0	0	0	0	0	456	414	23	0	51.06%	46.36%	2.58%	0.00%	23	2.58%	1.4	293517	447357	429096	328.7	501	480.5	3994	2741	3753	328.7	501	480.5	685860	819.0	4698	768	8812	9.9	123	9.9	7.6	657	893	893	1
10668	10668 (2019-10-06)60sec.agd	60	0	0		10/8/2019	Tuesday	2	0	0	0	0	0	260	344	24	0	41.40%	54.78%	3.82%	0.00%	24	3.82%	1.8	250181	402437	341675	398.4	640.8	544.1	3829	2606	2311	398.4	640.8	544.1	584198.5	980.1	4751.9	930.3	8708	13.9	123	13.9	26.5	1783	628	628	1
10668	10668 (2019-10-06)60sec.agd	60	0	0		10/10/2019	Thursday	4	2	2	2	28	74543	331	372	61	0	43.32%	48.69%	7.98%	0.00%	61	7.98%	4.4	392715	572541	416922	514	749.4	545.7	4098	2918	3045	514	749.4	545.7	809847	1128.9	4971.4	1060	13266	17.4	124	17.4	9.8	852	764	764	1
10668	10668 (2019-10-06)60sec.agd	60	0	0		10/12/2019	Saturday	6	1	1	1	12	31071	325	402	39	0	42.43%	52.48%	5.09%	0.00%	39	5.09%	2.8	332478	503821	541164	434	657.7	706.5	3628	4140	3951	434	657.7	706.5	810700.7	1113.6	5832.4	1058.4	9439	12.3	121	12.3	21	2102	766	766	1
10639	10639 (2019-05-26)60sec.agd	60	0	0		5/27/2019	Monday	1	0	0	0	0	0	360	365	3	0	49.45%	50.14%	0.41%	0.00%	3	0.41%	0.2	206647	237777	321973	283.9	326.6	442.3	2563	2364	3521	283.9	326.6	442.3	450452.5	651.8	3892.5	618.8	5067	7	93	7	135	2004	728	728	1
10639	10639 (2019-05-26)60sec.agd	60	0	0		5/28/2019	Tuesday	2	0	0	0	0	0	431	268	3	0	61.40%	38.18%	0.43%	0.00%	3	0.43%	0.2	196216	109394	158406	279.5	155.8	225.6	2690	1734	1844	279.5	155.8	225.6	274882.2	423.4	3431.2	391.6	3053	4.3	56	4.3	2.7	504	702	702	1
10639	10639 (2019-05-26)60sec.agd	60	0	0		5/29/2019	Wednesday	3	0	0	0	0	0	724	204	0	0	78.02%	21.98%	0.00%	0.00%	0	0.00%	0	108355	131766	133279	116.8	142	143.6	1959	1844	2260	116.8	142	143.6	216486.4	245.8	2908.3	233.3	3095	3.3	104	3.3	4.6	460	928	928	1
10639	10639 (2019-05-26)60sec.agd	60	0	0		5/30/2019	Thursday	4	0	0	0	0	0	710	176	2	0	79.95%	19.82%	0.23%	0.00%	2	0.23%	0.1	77705	184648	136978	87.5	207.9	154.3	2500	2409	1744	87.5	207.9	154.3	242684.8	289.9	3763.3	273.3	3015	3.4	95	3.4	13.4	1949	888	888	1
11036	11036 (2019-09-08)60sec.agd	60	0	0		9/9/2019	Monday	1	0	0	0	0	0	302	324	25	0	46.39%	49.77%	3.84%	0.00%	25	3.84%	2.1	323872	443929	333493	497.5	681.9	512.3	3497	2755	2759	497.5	681.9	512.3	642793.6	1027.5	4248.4	987.4	11052	17	107	17	57.2	2273	651	651	1
11036	11036 (2019-09-08)60sec.agd	60	0	0		9/10/2019	Tuesday	2	0	0	0	0	0	167	422	22	0	27.33%	69.07%	3.60%	0.00%	22	3.60%	1.7	440215	613687	393547	720.5	1004.4	644.1	2772	2900	2683	720.5	1004.4	644.1	851633.9	1444.1	4180	1393.8	14869	24.3	93	24.3	112.3	1675	611	611	1
11036	11036 (2019-09-08)60sec.agd	60	0	0		9/11/2019	Wednesday	3	0	0	0	0	0	491	210	5	0	69.55%	29.75%	0.71%	0.00%	5	0.71%	0.4	150606	255014	234464	213.3	361.2	332.1	2539	2399	2612	213.3	361.2	332.1	377740.2	569.0	3819.1	535	6501	9.2	88	9.2	2.2	561	706	706	1
11036	11036 (2019-09-08)60sec.agd	60	0	0		9/12/2019	Thursday	4	0	0	0	0	0	207	414	10	0	32.81%	65.61%	1.58%	0.00%	10	1.58%	0.8	307763	474159	308934	487.7	751.4	489.6	2610	2510	2770	487.7	751.4	489.6	644193.3	1074.2	4140.2	1020.9	10502	16.6	87	16.6	133.1	2300	631	631	1
10654	10654 (2019-08-04)60sec.agd	60	0	0		8/5/2019	Monday	1	0	0	0	0	0	513	235	14	0	67.32%	30.84%	1.84%	0.00%	14	1.84%	1	164479	251095	236325	215.9	329.5	310.1	3686	3901	4215	215.9	329.5	310.1	382036.1	542.4	6540.4	501.4	5701	7.5	100	7.5	47.7	1472	762	762	1
10654	10654 (2019-08-04)60sec.agd	60	0	0		8/6/2019	Tuesday	2	0	0	0	0	0	580	244	6	0	69.88%	29.40%	0.72%	0.00%	6	0.72%	0.4	168275	285314	286365	202.7	343.8	345	3268	2478	3239	202.7	343.8	345	437864.7	561.5	4144.6	527.5	6363	7.7	93	7.7	46.7	1199	830	830	1
10654	10654 (2019-08-04)60sec.agd	60	0	0		8/9/2019	Friday	5	0	0	0	0	0	352	439	34	0	42.67%	53.21%	4.12%	0.00%	34	4.12%	2.4	372628	587703	574677	451.7	712.4	696.6	3425	2811	4076	451.7	712.4	696.6	902496.6	1162.0	5470.6	1093.9	12933	15.7	100	15.7	435.9	4720	825	825	1
10654	10654 (2019-08-04)60sec.agd	60	0	0		8/10/2019	Saturday	6	0	0	0	0	0	486	311	27	0	58.98%	37.74%	3.28%	0.00%	27	3.28%	1.9	287622	420838	427596	349.1	510.7	518.9	3405	2606	3676	349.1	510.7	518.9	665334	866.6	4904.2	807.4	10486	12.7	108	12.7	80.8	2283	824	824	1
10016	10016 (2019-03-10)60sec.agd	60	0	0		3/11/2019	Monday	1	0	0	0	0	0	863	232	19	1	77.40%	20.81%	1.70%	0.09%	20	1.79%	1.1	179062	282065	409194	160.6	253	367	6086	1793	2497	160.6	253	367	528264.7	521.3	6572.8	473.8	5785	5.2	158	5.2	0	0	1115	1115	1
10016	10016 (2019-03-10)60sec.agd	60	0	0		3/12/2019	Tuesday	2	0	0	0	0	0	781	185	32	0	78.26%	18.54%	3.21%	0.00%	32	3.21%	1.9	188974	257968	458242	189.4	258.5	459.2	5305	1888	2637	189.4	258.5	459.2	558788.3	618.0	5645.7	559.9	6442	6.5	142	6.5	0	0	998	998	1
10016	10016 (2019-03-10)60sec.agd	60	0	0		3/14/2019	Thursday	4	1	1	1	12	32760	698	221	53	0	71.81%	22.74%	5.45%	0.00%	53	5.45%	2.9	318430	357097	450739	327.6	367.4	463.7	5945	2195	2604	327.6	367.4	463.7	657329.1	759.9	6815.4	676.3	11421	11.8	161	11.8	0.3	84	972	972	1
10016	10016 (2019-03-10)60sec.agd	60	0	0		3/16/2019	Saturday	6	0	0	0	0	0	498	108	19	1	79.55%	17.25%	3.04%	0.16%	20	3.19%	1.8	131294	172244	295792	209.7	275.2	472.5	6127	2328	3271	209.7	275.2	472.5	366604.7	648.1	6934.7	585.6	4195	6.7	160	6.7	0	0	626	626	1
10638	10638 (2019-05-26)60sec.agd	60	0	0		5/27/2019	Monday	1	0	0	0	0	0	469	332	2	0	58.41%	41.34%	0.25%	0.00%	2	0.25%	0.1	144596	209327	218893	180.1	260.7	272.6	2812	2746	3721	180.1	260.7	272.6	335618.7	438.2	5412.4	418	3936	4.9	59	4.9	2.2	268	803	803	1
10638	10638 (2019-05-26)60sec.agd	60	0	0		5/29/2019	Wednesday	3	0	0	0	0	0	606	304	1	0	66.52%	33.37%	0.11%	0.00%	1	0.11%	0.1	140356	238899	220809	154.1	262.2	242.4	2233	3319	1994	154.1	262.2	242.4	354300.9	405.4	4073.5	388.9	4454	4.9	122	4.9	3.4	482	911	911	1
10638	10638 (2019-05-26)60sec.agd	60	0	0		5/30/2019	Thursday	4	0	0	0	0	0	450	437	16	0	49.83%	48.39%	1.77%	0.00%	16	1.77%	1	325590	373193	493412	360.6	413.3	546.4	3701	2909	3569	360.6	413.3	546.4	699097.5	819.3	4962.4	774.2	9514	10.5	90	10.5	0.3	121	903	903	1
10638	10638 (2019-05-26)60sec.agd	60	0	0		6/1/2019	Saturday	6	1	1	1	30	74619	411	497	36	0	43.54%	52.65%	3.81%	0.00%	36	3.81%	2.1	315098	476805	517169	333.8	505.1	547.8	3290	4601	2288	333.8	505.1	547.8	770774.6	858.6	5744.1	816.5	11459	12.1	119	12.1	0	0	944	944	1
10978	10978 (2019-10-20)60sec.agd	60	0	0		10/21/2019	Monday	1	0	0	0	0	0	469	480	8	0	49.01%	50.16%	0.84%	0.00%	8	0.84%	0.5	292059	424273	325909	305.2	443.3	340.6	2683	2840	3052	305.2	443.3	340.6	609526.6	666.4	4618.3	636.9	8065	8.4	96	8.4	0	39	957	957	1
10978	10978 (2019-10-20)60sec.agd	60	0	0		10/22/2019	Tuesday	2	0	0	0	0	0	266	402	26	1	38.27%	57.84%	3.74%	0.14%	27	3.88%	2.3	357652	341812	336878	514.6	491.8	484.7	6314	4499	5629	514.6	491.8	484.7	598529.2	910.9	7947.1	861.2	6745	9.7	95	9.7	2.2	661	695	695	1
10978	10978 (2019-10-20)60sec.agd	60	0	0		10/23/2019	Wednesday	3	0	0	0	0	0	537	350	5	0	60.20%	39.24%	0.56%	0.00%	5	0.56%	0.3	200696	337204	214804	225	378	240.8	3170	3202	3980	225	378	240.8	447354.6	523.4	6011.8	501.5	5880	6.6	75	6.6	0	0	892	892	1
10978	10978 (2019-10-20)60sec.agd	60	0	0		10/24/2019	Thursday	4	0	0	0	0	0	227	363	12	0	37.71%	60.30%	1.99%	0.00%	12	1.99%	1	248116	237164	197959	412.2	394	328.8	3532	3579	2553	412.2	394	328.8	396227.3	683.1	5267.2	658.2	5464	9.1	122	9.1	0	0	602	602	1
10215	10215 (2019-05-12)60sec.agd	60	0	0		5/13/2019	Monday	1	0	0	0	0	0	326	455	17	0	40.85%	57.02%	2.13%	0.00%	17	2.13%	1.2	325880	392882	567290	408.4	492.3	710.9	2861	3307	5062	408.4	492.3	710.9	763133	990.4	6119.1	956.3	10444	13.1	99	13.1	0.3	105	798	798	1
10215	10215 (2019-05-12)60sec.agd	60	0	0		5/15/2019	Wednesday	3	0	0	0	0	0	332	393	9	0	45.23%	53.54%	1.23%	0.00%	9	1.23%	0.7	257729	306766	534531	351.1	417.9	728.2	3715	3981	5418	351.1	417.9	728.2	668021.7	935.1	7681.4	910.1	7885	10.7	92	10.7	1.6	124	734	734	1
10215	10215 (2019-05-12)60sec.agd	60	0	0		5/16/2019	Thursday	4	0	0	0	0	0	344	355	19	0	47.91%	49.44%	2.65%	0.00%	19	2.65%	1.5	261152	278453	453379	363.7	387.8	631.4	3016	3753	7010	363.7	387.8	631.4	592696.3	854.0	8178.5	825.5	8198	11.4	98	11.4	0.4	110	718	718	1
10215	10215 (2019-05-12)60sec.agd	60	0	0		5/17/2019	Friday	5	0	0	0	0	0	350	365	11	0	48.21%	50.28%	1.52%	0.00%	11	1.52%	0.8	252642	246762	434125	348	339.9	598	3164	3889	4304	348	339.9	598	559628.4	796.0	5929.7	770.8	7183	9.9	91	9.9	0.4	114	726	726	1
11038	11038 (2019-09-08)60sec.agd	60	0	0		9/10/2019	Tuesday	2	0	0	0	0	0	189	370	48	0	31.14%	60.96%	7.91%	0.00%	48	7.91%	4.4	370825	477664	667598	610.9	786.9	1099.8	3668	3586	3774	610.9	786.9	1099.8	900755.9	1548.4	6210.8	1483.9	8513	14	118	14	1.6	155	607	607	1
11038	11038 (2019-09-08)60sec.agd	60	0	0		9/12/2019	Thursday	4	0	0	0	0	0	192	394	35	0	30.92%	63.45%	5.64%	0.00%	35	5.64%	2.9	305430	413803	521991	491.8	666.3	840.6	5328	2625	3130	491.8	666.3	840.6	732799.4	1232.0	6531.6	1180	7629	12.3	109	12.3	13.8	3465	621	621	1
11038	11038 (2019-09-08)60sec.agd	60	0	0		9/13/2019	Friday	5	0	0	0	0	0	550	514	31	0	50.23%	46.94%	2.83%	0.00%	31	2.83%	1.6	361351	537587	776750	330	490.9	709.4	4367	3383	5062	330	490.9	709.4	1011392.6	962.7	6237.9	923.6	10124	9.2	125	9.2	2.9	366	1095	1095	1
11038	11038 (2019-09-08)60sec.agd	60	0	0		9/14/2019	Saturday	6	0	0	0	0	0	588	261	25	0	67.28%	29.86%	2.86%	0.00%	25	2.86%	1.5	226451	221398	285836	259.1	253.3	327	4399	3353	4009	259.1	253.3	327	426613.8	515.4	5949.9	488.1	6307	7.2	116	7.2	91.6	4199	874	874	1
10251	10251 (2019-06-09)60sec.agd	60	0	0		6/9/2019	Sunday	7	0	0	0	0	0	666	151	3	0	81.22%	18.41%	0.37%	0.00%	3	0.37%	0.2	84912	167680	214474	103.6	204.5	261.6	4509	3548	3347	103.6	204.5	261.6	285176.7	372.2	6642.4	347.8	2366	2.9	88	2.9	16.5	592	820	820	1
10251	10251 (2019-06-09)60sec.agd	60	0	0		6/11/2019	Tuesday	2	0	0	0	0	0	544	117	3	0	81.93%	17.62%	0.45%	0.00%	3	0.45%	0.2	52698	174344	105731	79.4	262.6	159.2	5618	4928	5965	79.4	262.6	159.2	210599	355.2	9561.8	317.2	825	1.2	26	1.2	3.9	192	664	664	1
10251	10251 (2019-06-09)60sec.agd	60	0	0		6/12/2019	Wednesday	3	0	0	0	0	0	738	125	2	0	85.32%	14.45%	0.23%	0.00%	2	0.23%	0.1	55201	198454	120865	63.8	229.4	139.7	2965	2891	3410	63.8	229.4	139.7	238829.4	311.9	5101.7	276.1	1236	1.4	39	1.4	7.6	1004	865	865	1
10251	10251 (2019-06-09)60sec.agd	60	0	0		6/14/2019	Friday	5	0	0	0	0	0	529	104	0	0	83.57%	16.43%	0.00%	0.00%	0	0.00%	0	33313	144935	94044	52.6	229	148.6	1659	2325	2649	52.6	229	148.6	175955.1	302.7	3512.2	278	1015	1.6	53	1.6	7.7	686	633	633	1
10716	10716 (2019-08-18)60sec.agd	60	0	0		8/19/2019	Monday	1	0	0	0	0	0	615	322	19	0	64.33%	33.68%	1.99%	0.00%	19	1.99%	1.1	210526	255378	414159	220.2	267.1	433.2	4690	3776	5159	220.2	267.1	433.2	530157.3	586.3	7533.5	554.6	6835	7.1	114	7.1	1.5	140	956	956	1
10716	10716 (2019-08-18)60sec.agd	60	0	0		8/20/2019	Tuesday	2	0	0	0	0	0	457	197	12	0	68.62%	29.58%	1.80%	0.00%	12	1.80%	0.9	117129	154908	247610	175.9	232.6	371.8	4580	3970	5842	175.9	232.6	371.8	314684.6	492.1	8418.2	472.5	3654	5.5	111	5.5	0.4	128	666	666	1
10716	10716 (2019-08-18)60sec.agd	60	0	0		8/22/2019	Thursday	4	0	0	0	0	0	642	184	11	0	76.70%	21.98%	1.31%	0.00%	11	1.31%	0.7	126408	184344	328534	151	220.2	392.5	2853	2780	2618	151	220.2	392.5	397361.7	503.8	4078.7	474.7	4616	5.5	107	5.5	0	27	837	837	1
10716	10716 (2019-08-18)60sec.agd	60	0	0		8/23/2019	Friday	5	0	0	0	0	0	579	360	10	0	61.01%	37.93%	1.05%	0.00%	10	1.05%	0.6	220330	284187	423981	232.2	299.5	446.8	2657	2881	3687	232.2	299.5	446.8	555938.3	610.9	4540.4	585.8	6651	7	106	7	0.8	139	949	949	1
10616	10616 (2019-05-19)60sec.agd	60	0	0		5/21/2019	Tuesday	2	0	0	0	0	0	468	466	21	0	49.01%	48.80%	2.20%	0.00%	21	2.20%	1.2	332858	502198	588989	348.5	525.9	616.7	4399	2461	3316	348.5	525.9	616.7	842558.8	928.0	4851.7	882.3	10554	11.1	102	11.1	1.4	228	955	955	1
10616	10616 (2019-05-19)60sec.agd	60	0	0		5/22/2019	Wednesday	3	0	0	0	0	0	367	400	26	0	46.28%	50.44%	3.28%	0.00%	26	3.28%	1.7	291417	406345	527110	367.5	512.4	664.7	4033	3999	4018	367.5	512.4	664.7	726557	965.4	5786.2	916.2	8710	11	93	11	0.7	320	793	793	1
10616	10616 (2019-05-19)60sec.agd	60	0	0		5/23/2019	Thursday	4	0	0	0	0	0	503	619	23	0	43.93%	54.06%	2.01%	0.00%	23	2.01%	1.2	374491	586220	819207	327.1	512	715.5	4813	3555	4408	327.1	512	715.5	1074708.1	977.1	6144.5	938.6	11461	10	100	10	1.5	164	1145	1145	1
10616	10616 (2019-05-19)60sec.agd	60	0	0		5/24/2019	Friday	5	0	0	0	0	0	394	468	33	0	44.02%	52.29%	3.69%	0.00%	33	3.69%	2.2	363714	414929	643562	406.4	463.6	719.1	3828	2242	3979	406.4	463.6	719.1	847718.1	988.0	5672	947.2	10148	11.3	94	11.3	1.6	229	895	895	1
10720	10720 (2019-07-21)60sec.agd	60	0	0		7/23/2019	Tuesday	2	0	0	0	0	0	579	237	10	0	70.10%	28.69%	1.21%	0.00%	10	1.21%	0.6	158531	211960	332324	191.9	256.6	402.3	3878	2757	4038	191.9	256.6	402.3	424851	542.7	5432	514.3	5647	6.8	103	6.8	1.5	137	826	826	1
10720	10720 (2019-07-21)60sec.agd	60	0	0		7/24/2019	Wednesday	3	0	0	0	0	0	441	288	8	0	59.84%	39.08%	1.09%	0.00%	8	1.09%	0.6	172613	256541	377788	234.2	348.1	512.6	2921	2342	3930	234.2	348.1	512.6	488192.9	688.4	4680.5	662.4	7195	9.8	111	9.8	5.7	472	737	737	1
10720	10720 (2019-07-21)60sec.agd	60	0	0		7/26/2019	Friday	5	0	0	0	0	0	502	203	8	0	70.41%	28.47%	1.12%	0.00%	8	1.12%	0.6	143402	222331	292635	201.1	311.8	410.4	2914	4530	3291	201.1	311.8	410.4	394500.3	583.7	5279.8	553.3	5320	7.5	94	7.5	2	311	713	713	1
10720	10720 (2019-07-21)60sec.agd	60	0	0		7/27/2019	Saturday	6	0	0	0	0	0	615	213	2	0	74.10%	25.66%	0.24%	0.00%	2	0.24%	0.1	129979	235104	288057	156.6	283.3	347.1	2837	4485	4441	156.6	283.3	347.1	393884.8	488.5	6839.2	474.6	5779	7	106	7	0	21	830	830	1
10032	10032 (2019-03-03)60sec.agd	60	0	0		3/5/2019	Tuesday	2	0	0	0	0	0	292	408	47	1	39.04%	54.55%	6.28%	0.13%	48	6.42%	3.7	399534	415126	657914	534.1	555	879.6	6814	3616	5963	534.1	555	879.6	874532.9	1229.0	8092.3	1169.2	9553	12.8	119	12.8	36.2	1588	748	748	1
10032	10032 (2019-03-03)60sec.agd	60	0	0		3/7/2019	Thursday	4	0	0	0	0	0	324	385	33	0	43.67%	51.89%	4.45%	0.00%	33	4.45%	2.5	295037	405536	568971	397.6	546.5	766.8	5083	3197	4909	397.6	546.5	766.8	758442	1071.2	7476.2	1022.2	8894	12	112	12	58.7	3452	742	742	1
10032	10032 (2019-03-03)60sec.agd	60	0	0		3/8/2019	Friday	5	3	3	3	53	158209	257	310	92	2	38.88%	46.90%	13.92%	0.30%	94	14.22%	7.8	489356	467224	560403	740.3	706.8	847.8	6307	3204	3570	740.3	706.8	847.8	878532.3	1390.8	6975.5	1329.1	14075	21.3	124	21.3	7.5	1101	661	661	1
10032	10032 (2019-03-03)60sec.agd	60	0	0		3/9/2019	Saturday	6	0	0	0	0	0	467	267	12	0	62.60%	35.79%	1.61%	0.00%	12	1.61%	0.9	147218	263492	302589	197.3	353.2	405.6	4256	2908	4065	197.3	353.2	405.6	427388.9	595.3	5776	572.9	4461	6	102	6	17.2	1625	746	746	1
10982	10982 (2019-10-27)60sec.agd	60	0	0		10/28/2019	Monday	1	0	0	0	0	0	578	160	26	0	75.65%	20.94%	3.40%	0.00%	26	3.40%	1.6	182240	237587	201202	238.5	311	263.4	4103	4593	3932	238.5	311	263.4	360750.9	495.6	6386.9	472.2	4763	6.2	108	6.2	3	662	764	764	1
10982	10982 (2019-10-27)60sec.agd	60	0	0		10/29/2019	Tuesday	2	0	0	0	0	0	286	301	16	0	47.43%	49.92%	2.65%	0.00%	16	2.65%	1.3	210891	279880	306825	349.7	464.1	508.8	3584	2067	2008	349.7	464.1	508.8	465778.3	802.1	4109.6	772.4	9162	15.2	120	15.2	2	283	603	603	1
10982	10982 (2019-10-27)60sec.agd	60	0	0		10/30/2019	Wednesday	3	0	0	0	0	0	491	411	14	0	53.60%	44.87%	1.53%	0.00%	14	1.53%	0.8	262194	457963	340294	286.2	500	371.5	4159	2965	2373	286.2	500	371.5	627913.9	726.9	5555	685.5	9556	10.4	128	10.4	4.6	1148	916	916	1
10982	10982 (2019-10-27)60sec.agd	60	0	0		11/2/2019	Saturday	6	0	0	0	0	0	390	339	9	0	52.85%	45.93%	1.22%	0.00%	9	1.22%	0.6	234943	385713	346829	318.4	522.6	470	5826	2703	3366	318.4	522.6	470	569441	815.9	6828.6	771.6	8030	10.9	106	10.9	2.2	190	738	738	1
10509	10509 (2019-09-08)60sec.agd	60	0	0		9/9/2019	Monday	1	0	0	0	0	0	390	295	14	0	55.79%	42.20%	2.00%	0.00%	14	2.00%	1.1	169656	294075	199753	242.7	420.7	285.8	2381	3220	2452	242.7	420.7	285.8	393909.3	593.8	4268.7	563.5	6680	9.6	117	9.6	2.1	319	699	699	1
10509	10509 (2019-09-08)60sec.agd	60	0	0		9/10/2019	Tuesday	2	1	1	1	10	20770	299	324	8	0	47.39%	51.35%	1.27%	0.00%	8	1.27%	0.7	121531	318145	125930	192.6	504.2	199.6	2341	3207	2089	192.6	504.2	199.6	363103.8	596.4	4016.6	575.4	4839	7.7	108	7.7	0.3	75	631	631	1
10509	10509 (2019-09-08)60sec.agd	60	0	0		9/11/2019	Wednesday	3	0	0	0	0	0	428	322	1	0	56.99%	42.88%	0.13%	0.00%	1	0.13%	0.1	145740	305266	172515	194.1	406.5	229.7	2407	3543	3170	194.1	406.5	229.7	379722.1	526.5	5328.7	505.6	5533	7.4	64	7.4	0.2	72	751	751	1
10509	10509 (2019-09-08)60sec.agd	60	0	0		9/14/2019	Saturday	6	0	0	0	0	0	325	334	1	0	49.24%	50.61%	0.15%	0.00%	1	0.15%	0.1	163821	280211	188582	248.2	424.6	285.7	2756	2171	1496	248.2	424.6	285.7	375391.4	587.1	3612.4	568.8	3952	6	41	6	0	27	660	660	1
10253	10253 (2019-06-09)60sec.agd	60	0	0		6/10/2019	Monday	1	0	0	0	0	0	1062	132	1	0	88.87%	11.05%	0.08%	0.00%	1	0.08%	0	59083	187464	199502	49.4	156.9	166.9	2347	2587	2888	49.4	156.9	166.9	280061.8	256.0	4532.3	234.4	1704	1.4	48	1.4	0	0	1195	1195	1
10253	10253 (2019-06-09)60sec.agd	60	0	0		6/11/2019	Tuesday	2	0	0	0	0	0	608	186	1	0	76.48%	23.40%	0.13%	0.00%	1	0.13%	0.1	109729	200024	227890	138	251.6	286.7	2842	2634	3437	138	251.6	286.7	322465.4	438.5	5179.6	405.6	5818	7.3	116	7.3	0.2	49	795	795	1
10253	10253 (2019-06-09)60sec.agd	60	0	0		6/12/2019	Wednesday	3	0	0	0	0	0	633	134	0	0	82.53%	17.47%	0.00%	0.00%	0	0.00%	0	53671	156087	255716	70	203.5	333.4	1829	2262	3313	70	203.5	333.4	304359	430.3	3911.5	396.8	2010	2.6	38	2.6	0	0	767	767	1
10253	10253 (2019-06-09)60sec.agd	60	0	0		6/14/2019	Friday	5	0	0	0	0	0	640	151	2	0	80.71%	19.04%	0.25%	0.00%	2	0.25%	0.1	68592	129443	232202	86.5	163.2	292.8	2574	4005	4809	86.5	163.2	292.8	274550.8	365.7	6605.1	346.2	2611	3.3	94	3.3	0	26	793	793	1
10719	10719 (2019-08-18)60sec.agd	60	0	0		8/18/2019	Sunday	7	0	0	0	0	0	451	205	9	0	67.82%	30.83%	1.35%	0.00%	9	1.35%	0.8	132625	304554	253037	199.4	458	380.5	3612	2828	2579	199.4	458	380.5	417576.6	662.0	4679.4	627.9	5672	8.5	116	8.5	378	5000	665	665	1
10719	10719 (2019-08-18)60sec.agd	60	0	0		8/19/2019	Monday	1	2	2	2	44	141170	338	343	70	0	45.01%	45.67%	9.32%	0.00%	70	9.32%	5	412396	688114	427196	549.1	916.3	568.8	4682	3640	2244	549.1	916.3	568.8	908882.7	1290.0	5125.5	1210.2	15968	21.3	113	21.3	70.2	3682	751	751	1
10719	10719 (2019-08-18)60sec.agd	60	0	0		8/21/2019	Wednesday	3	2	2	2	39	126900	372	362	51	0	47.39%	46.11%	6.50%	0.00%	51	6.50%	3.4	350493	549899	384852	446.5	700.5	490.3	4431	3104	2702	446.5	700.5	490.3	757195.7	1042.2	5293.5	964.6	13208	16.8	113	16.8	46.2	1305	785	785	1
10719	10719 (2019-08-18)60sec.agd	60	0	0		8/23/2019	Friday	5	2	2	2	43	140244	361	325	54	0	48.78%	43.92%	7.30%	0.00%	54	7.30%	4.2	356418	609233	401718	481.6	823.3	542.9	4612	3759	2671	481.6	823.3	542.9	812142.8	1180.0	5362	1097.5	13416	18.1	112	18.1	44.5	2003	740	740	1
10216	10216 (2019-05-12)60sec.agd	60	0	0		5/13/2019	Monday	1	0	0	0	0	0	449	382	6	0	53.64%	45.64%	0.72%	0.00%	6	0.72%	0.4	225885	280388	453674	269.9	335	542	2558	2647	4132	269.9	335	542	579190.4	722.5	5427.5	692	10295	12.3	122	12.3	8.1	211	837	837	1
10216	10216 (2019-05-12)60sec.agd	60	0	0		5/14/2019	Tuesday	2	0	0	0	0	0	528	312	21	0	61.32%	36.24%	2.44%	0.00%	21	2.44%	1.3	240022	369777	376134	278.8	429.5	436.9	3771	3941	2869	278.8	429.5	436.9	579501.8	704.9	6064.2	673.1	6998	8.1	86	8.1	6.5	585	861	861	1
10216	10216 (2019-05-12)60sec.agd	60	0	0		5/15/2019	Wednesday	3	0	0	0	0	0	511	394	13	0	55.66%	42.92%	1.42%	0.00%	13	1.42%	0.8	275842	381472	492708	300.5	415.5	536.7	4047	3114	4537	300.5	415.5	536.7	681447.6	773.8	5821.5	742.3	6179	6.7	88	6.7	12.4	251	918	918	1
10216	10216 (2019-05-12)60sec.agd	60	0	0		5/16/2019	Thursday	4	0	0	0	0	0	492	425	2	0	53.54%	46.25%	0.22%	0.00%	2	0.22%	0.1	205963	385077	570994	224.1	419	621.3	2477	2381	3398	224.1	419	621.3	718845.7	812.1	4138.6	782.2	5824	6.3	51	6.3	0.6	171	919	919	1
10859	10859 (2019-10-13)60sec.agd	60	0	0		10/14/2019	Monday	1	0	0	0	0	0	579	250	1	0	69.76%	30.12%	0.12%	0.00%	1	0.12%	0.1	95804	292227	205020	115.4	352.1	247	2257	2958	2388	115.4	352.1	247	369605.5	466.8	4052.5	445.3	3288	4	82	4	1.8	407	830	830	1
10859	10859 (2019-10-13)60sec.agd	60	0	0		10/15/2019	Tuesday	2	0	0	0	0	0	426	214	1	0	66.46%	33.39%	0.16%	0.00%	1	0.16%	0.1	78294	252088	121046	122.1	393.3	188.8	3584	3458	3453	122.1	393.3	188.8	290397	466.9	6060.2	453	2745	4.3	100	4.3	0.2	102	641	641	1
10859	10859 (2019-10-13)60sec.agd	60	0	0		10/16/2019	Wednesday	3	0	0	0	0	0	685	280	0	0	70.98%	29.02%	0.00%	0.00%	0	0.00%	0	89540	278518	156023	92.8	288.6	161.7	1691	2787	2010	92.8	288.6	161.7	331561.3	358.5	3511.4	343.6	3154	3.3	85	3.3	0.6	253	965	965	1
10859	10859 (2019-10-13)60sec.agd	60	0	0		10/17/2019	Thursday	4	0	0	0	0	0	713	262	5	0	72.76%	26.73%	0.51%	0.00%	5	0.51%	0.3	122256	296821	247721	124.8	302.9	252.8	3365	3746	3818	124.8	302.9	252.8	405481.1	439.7	6069.7	413.8	4167	4.3	96	4.3	5.2	1154	980	980	1
10151	10151 (2019-04-07)60sec.agd	60	0	0		4/8/2019	Monday	1	0	0	0	0	0	612	202	2	0	75.00%	24.75%	0.25%	0.00%	2	0.25%	0.1	93248	221498	159574	114.3	271.4	195.6	2442	2106	2200	114.3	271.4	195.6	288479.5	374.9	3273.7	353.5	4088	5	118	5	10	313	816	816	1
10151	10151 (2019-04-07)60sec.agd	60	0	0		4/9/2019	Tuesday	2	0	0	0	0	0	547	214	4	0	71.50%	27.97%	0.52%	0.00%	4	0.52%	0.3	141228	245418	203246	184.6	320.8	265.7	2479	2555	3011	184.6	320.8	265.7	348545.9	493.0	3420.4	455.6	6420	8.4	126	8.4	73.6	2755	765	765	1
10151	10151 (2019-04-07)60sec.agd	60	0	0		4/11/2019	Thursday	4	1	1	1	11	25244	605	225	27	0	70.60%	26.25%	3.15%	0.00%	27	3.15%	1.7	209118	308932	149672	244	360.5	174.6	3104	2313	1628	244	360.5	174.6	401959	499.4	3780.7	469	11386	13.3	130	13.3	30.8	2261	857	857	1
10151	10151 (2019-04-07)60sec.agd	60	0	0		4/12/2019	Friday	5	0	0	0	0	0	683	237	19	0	72.74%	25.24%	2.02%	0.00%	19	2.02%	1.2	179465	271952	180578	191.1	289.6	192.3	2692	2747	2244	191.1	289.6	192.3	372523.8	424.2	3847.5	396.7	8081	8.6	128	8.6	64.6	3394	939	939	1
10679	10679 (2019-09-29)60sec.agd	60	0	0		9/30/2019	Monday	1	0	0	0	0	0	482	381	45	2	52.97%	41.87%	4.95%	0.22%	47	5.16%	2.9	412311	308575	673295	453.1	339.1	739.9	10733	2118	4479	453.1	339.1	739.9	847670.4	974.8	11439.9	931.5	10639	11.7	107	11.7	0	20	910	910	1
10679	10679 (2019-09-29)60sec.agd	60	0	0		10/2/2019	Wednesday	3	0	0	0	0	0	410	411	52	3	46.80%	46.92%	5.94%	0.34%	55	6.28%	3.2	438272	321153	650165	500.3	366.6	742.2	9226	5058	4864	500.3	366.6	742.2	847311.1	1013.9	9954.6	967.3	9754	11.1	98	11.1	0.7	546	876	876	1
10679	10679 (2019-09-29)60sec.agd	60	0	0		10/3/2019	Thursday	4	1	1	1	43	335538	375	407	38	43	43.45%	47.16%	4.40%	4.98%	81	9.39%	5.4	739046	419823	865709	856.4	486.5	1003.1	8624	2986	5726	856.4	486.5	1003.1	1213215.7	1487.7	10538.4	1405.8	17116	19.8	164	19.8	0	0	863	863	1
10679	10679 (2019-09-29)60sec.agd	60	0	0		10/4/2019	Friday	5	1	1	1	11	28879	306	319	66	0	44.28%	46.16%	9.55%	0.00%	66	9.55%	5.1	441205	296376	599834	638.5	428.9	868.1	4334	2244	4864	638.5	428.9	868.1	801437.1	1194.6	5865.8	1159.8	10684	15.5	114	15.5	0	0	691	691	1
10243	10243 (2019-06-02)60sec.agd	60	0	0		6/3/2019	Monday	1	0	0	0	0	0	794	177	1	0	81.69%	18.21%	0.10%	0.00%	1	0.10%	0.1	96849	134537	109634	99.6	138.4	112.8	2475	2565	3637	99.6	138.4	112.8	198744.9	220.5	5092.4	204.5	2349	2.4	58	2.4	1.2	205	972	972	1
10243	10243 (2019-06-02)60sec.agd	60	0	0		6/4/2019	Tuesday	2	0	0	0	0	0	957	212	2	0	81.73%	18.10%	0.17%	0.00%	2	0.17%	0.1	94960	138246	122731	81.1	118.1	104.8	2334	3628	3121	81.1	118.1	104.8	207827.5	189.8	5324.5	177.5	2832	2.4	94	2.4	0	0	1171	1171	1
10243	10243 (2019-06-02)60sec.agd	60	0	0		6/5/2019	Wednesday	3	0	0	0	0	0	625	265	0	0	70.22%	29.78%	0.00%	0.00%	0	0.00%	0	124479	104117	106283	139.9	117	119.4	1735	2104	2266	139.9	117	119.4	193988.3	238.4	3545.7	218	2963	3.3	74	3.3	0.2	133	890	890	1
10243	10243 (2019-06-02)60sec.agd	60	0	0		6/6/2019	Thursday	4	0	0	0	0	0	714	207	2	0	77.36%	22.43%	0.22%	0.00%	2	0.22%	0.1	128494	76922	195955	139.2	83.3	212.3	2905	1620	2496	139.2	83.3	212.3	246629.4	289.9	3261.5	267.2	5776	6.3	108	6.3	1.1	231	923	923	1
10226	10226 (2019-06-09)60sec.agd	60	0	0		6/10/2019	Monday	1	0	0	0	0	0	677	292	4	0	69.58%	30.01%	0.41%	0.00%	4	0.41%	0.2	201615	350067	315110	207.2	359.8	323.9	3584	3760	3217	207.2	359.8	323.9	512337.6	543.5	5347.2	526.6	6548	6.7	105	6.7	6.9	816	973	973	1
10226	10226 (2019-06-09)60sec.agd	60	0	0		6/11/2019	Tuesday	2	0	0	0	0	0	447	318	34	0	55.94%	39.80%	4.26%	0.00%	34	4.26%	2.4	283189	488082	262815	354.4	610.9	328.9	4615	4502	3347	354.4	610.9	328.9	622488.4	826.6	5933.5	779.1	9680	12.1	121	12.1	42.8	2971	799	799	1
10226	10226 (2019-06-09)60sec.agd	60	0	0		6/12/2019	Wednesday	3	0	0	0	0	0	479	243	8	0	65.62%	33.29%	1.10%	0.00%	8	1.10%	0.6	169705	293393	248667	232.5	401.9	340.6	4524	3444	3393	232.5	401.9	340.6	420374.3	600.8	5610.6	575.9	6115	8.4	123	8.4	10.1	688	730	730	1
10226	10226 (2019-06-09)60sec.agd	60	0	0		6/13/2019	Thursday	4	0	0	0	0	0	423	468	5	0	47.21%	52.23%	0.56%	0.00%	5	0.56%	0.3	260578	544474	503001	290.8	607.7	561.4	3363	2849	3220	290.8	607.7	561.4	785724.4	900.5	4849.5	876.9	9990	11.1	85	11.1	3.5	459	896	896	1
10713	10713 (2019-06-30)60sec.agd	60	0	0		7/1/2019	Monday	1	0	0	0	0	0	630	253	13	0	70.31%	28.24%	1.45%	0.00%	13	1.45%	0.8	201897	312865	387540	225.3	349.2	432.5	4546	3735	2989	225.3	349.2	432.5	537432.9	642.1	5510.8	599.8	6090	6.8	135	6.8	3.9	163	896	896	1
10713	10713 (2019-06-30)60sec.agd	60	0	0		7/2/2019	Tuesday	2	0	0	0	0	0	572	279	23	0	65.45%	31.92%	2.63%	0.00%	23	2.63%	1.5	203180	276929	431833	232.5	316.9	494.1	3571	2698	3003	232.5	316.9	494.1	551771.3	678.3	4236.6	631.3	6698	7.7	115	7.7	11.9	970	874	874	1
10713	10713 (2019-06-30)60sec.agd	60	0	0		7/4/2019	Thursday	4	2	2	2	35	97683	533	162	42	0	72.32%	21.98%	5.70%	0.00%	42	5.70%	3	205307	290449	294352	278.6	394.1	399.4	3477	4288	3271	278.6	394.1	399.4	461686.8	664.8	5806.4	626.4	7237	9.8	119	9.8	0	0	737	737	1
10713	10713 (2019-06-30)60sec.agd	60	0	0		7/5/2019	Friday	5	1	1	1	11	26160	582	267	23	0	66.74%	30.62%	2.64%	0.00%	23	2.64%	1.4	195252	275428	325542	223.9	315.9	373.3	3144	2534	3154	223.9	315.9	373.3	469000.6	577.6	4568.9	537.8	5780	6.6	116	6.6	0.6	125	872	872	1
10230	10230 (2019-09-01)60sec.agd	60	0	0		9/1/2019	Sunday	7	0	0	0	0	0	396	227	6	0	62.96%	36.09%	0.95%	0.00%	6	0.95%	0.5	136929	140783	218138	217.7	223.8	346.8	3584	4351	5055	217.7	223.8	346.8	293519.3	500.0	7517.4	466.6	3427	5.4	80	5.4	14.9	1396	629	629	1
10230	10230 (2019-09-01)60sec.agd	60	0	0		9/3/2019	Tuesday	2	1	1	1	12	25059	539	322	21	0	61.11%	36.51%	2.38%	0.00%	21	2.38%	1.4	226630	207833	270545	257	235.6	306.7	3119	5022	4657	257	235.6	306.7	409573.3	501.7	6855	464.4	5670	6.4	114	6.4	20.6	2609	882	882	1
10230	10230 (2019-09-01)60sec.agd	60	0	0		9/4/2019	Wednesday	3	0	0	0	0	0	446	217	24	0	64.92%	31.59%	3.49%	0.00%	24	3.49%	2	192376	146530	195778	280	213.3	285	4978	3451	4630	280	213.3	285	311140.8	484.6	6118.9	452.9	5096	7.4	111	7.4	23.3	1119	687	687	1
10230	10230 (2019-09-01)60sec.agd	60	0	0		9/6/2019	Friday	5	0	0	0	0	0	575	211	6	0	72.60%	26.64%	0.76%	0.00%	6	0.76%	0.4	139743	151143	193889	176.4	190.8	244.8	2520	2163	2721	176.4	190.8	244.8	282781.3	378.7	3764	357	4204	5.3	102	5.3	3.2	282	792	792	1
10174	10174 (2019-09-15)60sec.agd	60	0	0		9/16/2019	Monday	1	2	2	2	24	60064	473	245	38	0	62.57%	32.41%	5.03%	0.00%	38	5.03%	2.7	216739	143520	307035	286.7	189.8	406.1	3811	1616	5894	286.7	189.8	406.1	402298.7	567.0	6815.6	532.1	6426	8.5	113	8.5	18.8	1739	756	756	1
10174	10174 (2019-09-15)60sec.agd	60	0	0		9/17/2019	Tuesday	2	1	1	1	11	28160	679	132	21	0	81.61%	15.87%	2.52%	0.00%	21	2.52%	1.3	141470	136007	193788	170	163.5	232.9	3758	3807	3496	170	163.5	232.9	275799.7	357.3	4626.8	331.5	4736	5.7	115	5.7	21.8	1618	832	832	1
10174	10174 (2019-09-15)60sec.agd	60	0	0		9/18/2019	Wednesday	3	0	0	0	0	0	598	82	10	0	86.67%	11.88%	1.45%	0.00%	10	1.45%	0.8	75141	70286	125935	108.9	101.9	182.5	3679	3235	4125	108.9	101.9	182.5	162622	254.5	5005.7	235.7	2154	3.1	115	3.1	11.4	782	690	690	1
10174	10174 (2019-09-15)60sec.agd	60	0	0		9/20/2019	Friday	5	0	0	0	0	0	528	86	15	0	83.94%	13.67%	2.38%	0.00%	15	2.38%	1.1	91858	70726	140307	146	112.4	223.1	3803	1800	3405	146	112.4	223.1	182005.8	308.2	4811.9	289.4	2752	4.4	114	4.4	8.8	556	629	629	1
10260	10260 (2019-06-16)60sec.agd	60	0	0		6/18/2019	Tuesday	2	3	3	3	53	146366	491	212	56	0	64.69%	27.93%	7.38%	0.00%	56	7.38%	4.3	276995	303214	359162	364.9	399.5	473.2	4379	2448	3028	364.9	399.5	473.2	545584.4	762.9	5445.3	718.8	8332	11	119	11	0.7	119	759	759	1
10260	10260 (2019-06-16)60sec.agd	60	0	0		6/19/2019	Wednesday	3	4	4	4	54	167320	487	183	79	0	65.02%	24.43%	10.55%	0.00%	79	10.55%	5.6	343124	288334	277164	458.1	385	370	4826	3154	2646	458.1	385	370	526963.4	744.1	5688.2	703.6	11351	15.2	145	15.2	0.1	49	749	749	1
10260	10260 (2019-06-16)60sec.agd	60	0	0		6/20/2019	Thursday	4	3	3	3	39	111735	503	174	46	0	69.57%	24.07%	6.36%	0.00%	46	6.36%	3.3	252082	213294	256927	348.7	295	355.4	4421	2527	2726	348.7	295	355.4	418391.1	608.7	5231.9	578.7	8724	12.1	133	12.1	0.2	100	723	723	1
10260	10260 (2019-06-16)60sec.agd	60	0	0		6/22/2019	Saturday	6	0	0	0	0	0	330	420	25	0	42.58%	54.19%	3.23%	0.00%	25	3.23%	1.7	368683	327138	433828	475.7	422.1	559.8	3421	2075	2791	475.7	422.1	559.8	656622.5	897.3	4247.8	847.3	5915	7.6	100	7.6	7	281	775	775	1
10560	10560 (2019-10-13)60sec.agd	60	0	0		10/14/2019	Monday	1	0	0	0	0	0	368	467	28	0	42.64%	54.11%	3.24%	0.00%	28	3.24%	1.8	355241	591771	451675	411.6	685.7	523.4	3910	3425	2690	411.6	685.7	523.4	824863.3	1003.8	4686.8	955.8	10570	12.2	117	12.2	6.3	610	863	863	1
10560	10560 (2019-10-13)60sec.agd	60	0	0		10/15/2019	Tuesday	2	0	0	0	0	0	478	294	8	0	61.28%	37.69%	1.03%	0.00%	8	1.03%	0.5	195201	387456	331979	250.3	496.7	425.6	2986	2835	3062	250.3	496.7	425.6	546292.6	726.8	5055.2	700.4	6534	8.4	104	8.4	18.9	1112	780	780	1
10560	10560 (2019-10-13)60sec.agd	60	0	0		10/17/2019	Thursday	4	0	0	0	0	0	344	483	36	0	39.86%	55.97%	4.17%	0.00%	36	4.17%	2.4	422240	776109	509596	489.3	899.3	590.5	4385	3306	2274	489.3	899.3	590.5	1019960.7	1236.2	5481.1	1181.9	12430	14.4	121	14.4	0	0	863	863	1
10560	10560 (2019-10-13)60sec.agd	60	0	0		10/18/2019	Friday	5	0	0	0	0	0	341	451	27	0	41.64%	55.07%	3.30%	0.00%	27	3.30%	1.8	366782	593846	392807	447.8	725.1	479.6	4285	3224	3686	447.8	725.1	479.6	800924.1	1024.2	5683.7	977.9	10732	13.1	123	13.1	14.9	2383	819	819	1
10518	10518 (2019-10-06)60sec.agd	60	0	0		10/7/2019	Monday	1	0	0	0	0	0	577	285	0	0	66.94%	33.06%	0.00%	0.00%	0	0.00%	0	113263	226320	208292	131.4	262.6	241.6	1736	1826	2188	131.4	262.6	241.6	327772.5	401.4	2877.5	380.2	4681	5.4	106	5.4	4.1	493	862	862	1
10518	10518 (2019-10-06)60sec.agd	60	0	0		10/9/2019	Wednesday	3	0	0	0	0	0	497	232	4	0	67.80%	31.65%	0.55%	0.00%	4	0.55%	0.3	129492	112473	185351	176.7	153.4	252.9	3221	2097	2454	176.7	153.4	252.9	252533.9	367.5	3903	344.5	2898	4	92	4	3.7	1011	733	733	1
10518	10518 (2019-10-06)60sec.agd	60	0	0		10/10/2019	Thursday	4	1	1	1	33	90143	617	250	43	0	67.80%	27.47%	4.73%	0.00%	43	4.73%	2.7	243490	297426	338385	267.6	326.8	371.9	3216	3632	3759	267.6	326.8	371.9	512107.4	598.4	5396.9	562.8	8933	9.8	118	9.8	31.9	4633	910	910	1
10518	10518 (2019-10-06)60sec.agd	60	0	0		10/11/2019	Friday	5	0	0	0	0	0	572	397	6	0	58.67%	40.72%	0.62%	0.00%	6	0.62%	0.4	210490	272851	417652	215.9	279.8	428.4	3747	1889	2650	215.9	279.8	428.4	541467.4	590.1	4493.9	555.4	5983	6.1	89	6.1	12.4	1774	975	975	1
10304	10304 (2019-08-04)60sec.agd	60	0	0		8/4/2019	Sunday	7	0	0	0	0	0	532	143	0	0	78.81%	21.19%	0.00%	0.00%	0	0.00%	0	50313	140759	183464	74.5	208.5	271.8	1195	1720	1925	74.5	208.5	271.8	236650.7	362.8	2750.5	350.6	1949	2.9	54	2.9	84.7	4867	675	675	1
10304	10304 (2019-08-04)60sec.agd	60	0	0		8/5/2019	Monday	1	0	0	0	0	0	678	228	3	0	74.59%	25.08%	0.33%	0.00%	3	0.33%	0.2	112334	198985	204886	123.6	218.9	225.4	2610	2130	1963	123.6	218.9	225.4	306907.5	358.4	3323.4	337.6	4736	5.2	123	5.2	36.4	3394	909	909	1
10304	10304 (2019-08-04)60sec.agd	60	0	0		8/6/2019	Tuesday	2	0	0	0	0	0	570	160	4	0	77.66%	21.80%	0.54%	0.00%	4	0.54%	0.3	78836	138062	164065	107.4	188.1	223.5	2759	2313	3329	107.4	188.1	223.5	228459.1	332.9	4323	311.3	3369	4.6	119	4.6	55.6	2597	734	734	1
10304	10304 (2019-08-04)60sec.agd	60	0	0		8/7/2019	Wednesday	3	0	0	0	0	0	638	127	0	0	83.40%	16.60%	0.00%	0.00%	0	0.00%	0	79075	146396	91540	103.4	191.4	119.7	1880	2540	3540	103.4	191.4	119.7	189905.8	270.7	4703.9	248.2	4351	5.7	122	5.7	73.2	3964	765	765	1
10455	10455 (2019-11-03)60sec.agd	60	0	0		11/4/2019	Monday	1	0	0	0	0	0	300	449	3	0	39.89%	59.71%	0.40%	0.00%	3	0.40%	0.2	262669	560300	445419	349.3	745.1	592.3	2749	3129	2595	349.3	745.1	592.3	762449.5	1042.5	4179.2	1013.9	9361	12.4	107	12.4	10.7	807	752	752	1
10455	10455 (2019-11-03)60sec.agd	60	0	0		11/5/2019	Tuesday	2	0	0	0	0	0	416	454	4	0	47.60%	51.95%	0.46%	0.00%	4	0.46%	0.3	270047	563482	329358	309	644.7	376.8	3279	3403	2411	309	644.7	376.8	706338.5	827.0	4198.5	808.2	9012	10.3	133	10.3	0	0	874	874	1
10455	10455 (2019-11-03)60sec.agd	60	0	0		11/7/2019	Thursday	4	0	0	0	0	0	386	528	11	0	41.73%	57.08%	1.19%	0.00%	11	1.19%	0.7	361988	668957	481065	391.3	723.2	520.1	2592	3802	2235	391.3	723.2	520.1	899979.1	1007.0	5027.6	973	13115	14.2	120	14.2	3	950	925	925	1
10455	10455 (2019-11-03)60sec.agd	60	0	0		11/9/2019	Saturday	6	0	0	0	0	0	198	406	8	0	32.35%	66.34%	1.31%	0.00%	8	1.31%	0.7	237432	429576	475899	388	701.9	777.6	3676	2772	2820	388	701.9	777.6	683658.8	1154.6	4565	1117.1	8204	13.4	124	13.4	77.7	3998	612	612	1
10797	10797 (2019-09-01)60sec.agd	60	0	0		9/2/2019	Monday	1	1	1	1	25	58472	501	150	26	0	74.00%	22.16%	3.84%	0.00%	26	3.84%	2.2	142804	144886	179145	210.9	214	264.6	2603	2043	2309	210.9	214	264.6	271068	437.5	3866.9	400.4	5998	8.9	107	8.9	8.6	457	677	677	1
10797	10797 (2019-09-01)60sec.agd	60	0	0		9/3/2019	Tuesday	2	4	4	4	62	156406	541	191	70	0	67.46%	23.82%	8.73%	0.00%	70	8.73%	4.7	274853	309821	296801	342.7	386.3	370.1	3866	2119	1745	342.7	386.3	370.1	509533.2	697.2	4383.9	635.3	11647	14.5	164	14.5	19.3	864	802	802	1
10797	10797 (2019-09-01)60sec.agd	60	0	0		9/4/2019	Wednesday	3	0	0	0	0	0	478	161	1	0	74.69%	25.16%	0.16%	0.00%	1	0.16%	0.1	80133	142313	142176	125.2	222.4	222.2	2163	2071	2118	125.2	222.4	222.2	216537.1	365.3	3357	338.3	2947	4.6	97	4.6	4.6	331	640	640	1
10797	10797 (2019-09-01)60sec.agd	60	0	0		9/5/2019	Thursday	4	2	2	2	29	78483	456	143	34	0	72.04%	22.59%	5.37%	0.00%	34	5.37%	2.6	167537	135588	185424	264.7	214.2	292.9	3336	2172	2086	264.7	214.2	292.9	284314.6	504.8	3522.3	449.2	7023	11.1	120	11.1	13.8	486	633	633	1
10730	10730 (2019-10-06)60sec.agd	60	0	0		10/7/2019	Monday	1	2	2	2	43	149155	319	466	47	0	38.34%	56.01%	5.65%	0.00%	47	5.65%	2.9	448614	460209	636041	539.2	553.1	764.5	5255	4151	4526	539.2	553.1	764.5	904209.6	1114.8	7849.5	1086.8	8477	10.2	92	10.2	33.3	1608	832	832	1
10730	10730 (2019-10-06)60sec.agd	60	0	0		10/8/2019	Tuesday	2	0	0	0	0	0	276	400	22	0	39.54%	57.31%	3.15%	0.00%	22	3.15%	1.6	297141	319764	458769	425.7	458.1	657.3	4047	3388	5960	425.7	458.1	657.3	633254.1	930.7	7883.4	907.2	5247	7.5	55	7.5	175.8	3953	698	698	1
10730	10730 (2019-10-06)60sec.agd	60	0	0		10/9/2019	Wednesday	3	0	0	0	0	0	237	379	5	0	38.16%	61.03%	0.81%	0.00%	5	0.81%	0.4	263213	365795	505095	423.9	589	813.4	3285	2772	5115	423.9	589	813.4	676910.6	1125.1	6532.7	1090	5938	9.6	105	9.6	20.3	464	621	621	1
10730	10730 (2019-10-06)60sec.agd	60	0	0		10/11/2019	Friday	5	0	0	0	0	0	301	523	7	0	36.22%	62.94%	0.84%	0.00%	7	0.84%	0.4	407323	523890	423893	490.2	630.4	510.1	2867	2932	3141	490.2	630.4	510.1	787437.6	987.6	4381.6	947.6	6734	8.1	67	8.1	131.2	1795	831	831	1
10996	10996 (2019-11-03)60sec.agd	60	0	0		11/4/2019	Monday	1	2	2	2	75	312798	442	217	80	13	58.78%	28.86%	10.64%	1.73%	93	12.37%	6.2	486228	505648	359055	646.6	672.4	477.5	8338	3795	3254	646.6	672.4	477.5	788047	1144.1	9368.7	1047.9	15361	20.4	171	20.4	20.4	3415	752	752	1
10996	10996 (2019-11-03)60sec.agd	60	0	0		11/5/2019	Tuesday	2	1	1	1	65	220281	472	199	83	0	62.60%	26.39%	11.01%	0.00%	83	11.01%	5.9	396295	452200	292915	525.6	599.7	388.5	5238	3646	2594	525.6	599.7	388.5	668830.1	942.9	6018.8	887	14551	19.3	139	19.3	6.6	383	754	754	1
10996	10996 (2019-11-03)60sec.agd	60	0	0		11/7/2019	Thursday	4	2	2	2	96	454064	444	186	84	22	60.33%	25.27%	11.41%	2.99%	106	14.40%	7.1	589288	488004	344247	800.7	663	467.7	14466	4149	3320	800.7	663	467.7	838996	1280.1	14603.2	1139.9	16268	22.1	156	22.1	5.3	942	736	736	1
10996	10996 (2019-11-03)60sec.agd	60	0	0		11/8/2019	Friday	5	0	0	0	0	0	491	126	2	0	79.32%	20.36%	0.32%	0.00%	2	0.32%	0.2	61048	150837	141331	98.6	243.7	228.3	2649	2383	2724	98.6	243.7	228.3	215529.8	359.8	3778.8	348.2	2528	4.1	100	4.1	1.8	480	619	619	1
11013	11013 (2019-06-02)60sec.agd	60	0	0		6/3/2019	Monday	1	0	0	0	0	0	585	108	0	0	84.42%	15.58%	0.00%	0.00%	0	0.00%	0	48765	71732	81254	70.4	103.5	117.2	1149	1623	1743	70.4	103.5	117.2	118851.7	183.7	2644.3	171.5	2225	3.2	66	3.2	2.7	279	693	693	1
11013	11013 (2019-06-02)60sec.agd	60	0	0		6/4/2019	Tuesday	2	0	0	0	0	0	686	168	1	0	80.23%	19.65%	0.12%	0.00%	1	0.12%	0.1	67705	103175	140346	79.2	120.7	164.1	2042	2261	2523	79.2	120.7	164.1	186885.1	232.8	3955.7	218.6	1964	2.3	76	2.3	24.4	1024	855	855	1
11013	11013 (2019-06-02)60sec.agd	60	0	0		6/5/2019	Wednesday	3	0	0	0	0	0	473	218	0	0	68.45%	31.55%	0.00%	0.00%	0	0.00%	0	112689	124109	236874	163.1	179.6	342.8	1929	2165	2835	163.1	179.6	342.8	290191.6	440.0	3308.4	420	3041	4.4	80	4.4	45.9	879	691	691	1
11013	11013 (2019-06-02)60sec.agd	60	0	0		6/8/2019	Saturday	6	0	0	0	0	0	607	101	1	0	85.61%	14.25%	0.14%	0.00%	1	0.14%	0.1	36362	83037	70287	51.3	117.1	99.1	2513	1979	2891	51.3	117.1	99.1	114706.6	174.6	4311.6	161.8	1152	1.6	66	1.6	2.1	234	709	709	1
10040	10040 (2019-03-03)60sec.agd	60	0	0		3/4/2019	Monday	1	0	0	0	0	0	644	108	0	0	85.64%	14.36%	0.00%	0.00%	0	0.00%	0	78537	159017	258835	104.4	211.5	344.2	2377	2818	2913	104.4	211.5	344.2	313767.5	447.4	3878.6	417.2	3334	4.4	132	4.4	36.7	2052	752	752	1
10040	10040 (2019-03-03)60sec.agd	60	0	0		3/6/2019	Wednesday	3	0	0	0	0	0	539	77	0	0	87.50%	12.50%	0.00%	0.00%	0	0.00%	0	50557	81115	130782	82.1	131.7	212.3	2016	2325	2078	82.1	131.7	212.3	161986.4	288.4	2922.2	263	1543	2.5	101	2.5	1.7	97	616	616	1
10040	10040 (2019-03-03)60sec.agd	60	0	0		3/8/2019	Friday	5	0	0	0	0	0	556	116	0	0	82.74%	17.26%	0.00%	0.00%	0	0.00%	0	98341	148118	221621	146.3	220.4	329.8	2383	2279	3710	146.3	220.4	329.8	284122.8	453.8	4402.5	422.8	4389	6.5	134	6.5	49.3	3767	672	672	1
10040	10040 (2019-03-03)60sec.agd	60	0	0		3/9/2019	Saturday	6	0	0	0	0	0	587	53	0	0	91.72%	8.28%	0.00%	0.00%	0	0.00%	0	44296	80790	104256	69.2	126.2	162.9	2392	1722	2170	69.2	126.2	162.9	139134.7	240.5	3660	217.4	2021	3.2	128	3.2	35.1	642	640	640	1
10262	10262 (2019-06-16)60sec.agd	60	0	0		6/17/2019	Monday	1	1	1	1	11	21236	582	219	36	0	69.53%	26.16%	4.30%	0.00%	36	4.30%	2.4	240574	185222	357431	287.4	221.3	427	3322	2282	2719	287.4	221.3	427	468977.6	595.5	4232.3	560.3	8456	10.1	110	10.1	47.7	844	837	837	1
10262	10262 (2019-06-16)60sec.agd	60	0	0		6/18/2019	Tuesday	2	0	0	0	0	0	459	294	14	0	59.84%	38.33%	1.83%	0.00%	14	1.83%	1	200575	217311	283269	261.5	283.3	369.3	3826	3441	3420	261.5	283.3	369.3	409506.7	567.9	5432	533.9	6186	8.1	124	8.1	14	529	767	767	1
10262	10262 (2019-06-16)60sec.agd	60	0	0		6/21/2019	Friday	5	0	0	0	0	0	624	200	0	0	75.73%	24.27%	0.00%	0.00%	0	0.00%	0	88465	170329	184418	107.4	206.7	223.8	1760	1750	2369	107.4	206.7	223.8	266172.9	341.5	3153.8	323	4419	5.4	88	5.4	0	0	824	824	1
10262	10262 (2019-06-16)60sec.agd	60	0	0		6/22/2019	Saturday	6	0	0	0	0	0	685	244	13	0	72.72%	25.90%	1.38%	0.00%	13	1.38%	0.8	148137	163669	221702	157.3	173.7	235.4	3068	2628	4343	157.3	173.7	235.4	312864	350.9	5858.4	332.1	4066	4.3	111	4.3	2.2	317	942	942	1
10263	10263 (2019-06-23)60sec.agd	60	0	0		6/24/2019	Monday	1	0	0	0	0	0	441	315	40	0	55.40%	39.57%	5.03%	0.00%	40	5.03%	2.7	289813	346415	587249	364.1	435.2	737.8	3748	2982	3059	364.1	435.2	737.8	740848.4	978.5	5096.8	930.7	8261	10.4	113	10.4	0.8	208	796	796	1
10263	10263 (2019-06-23)60sec.agd	60	0	0		6/25/2019	Tuesday	2	0	0	0	0	0	364	395	52	0	44.88%	48.71%	6.41%	0.00%	52	6.41%	3.5	365395	346837	516140	450.5	427.7	636.4	4612	3317	3379	450.5	427.7	636.4	721255.8	949.2	6208.1	889.3	9402	11.6	127	11.6	2.9	490	811	811	1
10263	10263 (2019-06-23)60sec.agd	60	0	0		6/27/2019	Thursday	4	0	0	0	0	0	526	484	37	0	50.24%	46.23%	3.53%	0.00%	37	3.53%	1.9	362806	449713	717924	346.5	429.5	685.7	3475	2720	3199	346.5	429.5	685.7	921566.5	915.8	5004	880.2	9736	9.3	104	9.3	10.8	1893	1047	1047	1
10263	10263 (2019-06-23)60sec.agd	60	0	0		6/28/2019	Friday	5	0	0	0	0	0	383	365	44	0	48.36%	46.09%	5.56%	0.00%	44	5.56%	3.1	326676	336012	504179	412.5	424.3	636.6	4240	3026	3779	412.5	424.3	636.6	688344.2	915.9	5745.9	869.1	9158	11.6	115	11.6	2.1	287	792	792	1
10472	10472 (2019-10-27)60sec.agd	60	0	0		10/28/2019	Monday	1	0	0	0	0	0	464	236	11	0	65.26%	33.19%	1.55%	0.00%	11	1.55%	0.8	160147	164496	257410	225.2	231.4	362	3872	2825	3577	225.2	231.4	362	344914.3	512.3	4668.4	485.1	3864	5.4	114	5.4	4.2	2072	711	711	1
10472	10472 (2019-10-27)60sec.agd	60	0	0		10/29/2019	Tuesday	2	1	1	1	25	80712	380	255	39	0	56.38%	37.83%	5.79%	0.00%	39	5.79%	3.3	249916	238039	303994	370.8	353.2	451	4487	3714	3702	370.8	353.2	451	459927.1	723.9	5864.2	682.4	7524	11.2	120	11.2	43.8	4425	674	674	1
10472	10472 (2019-10-27)60sec.agd	60	0	0		10/30/2019	Wednesday	3	1	1	1	29	117116	495	201	39	0	67.35%	27.35%	5.31%	0.00%	39	5.31%	2.8	253416	205673	310855	344.8	279.8	422.9	4512	2804	4704	344.8	279.8	422.9	450723.7	647.1	6411.1	613.2	6281	8.5	119	8.5	0.1	45	735	735	1
10472	10472 (2019-10-27)60sec.agd	60	0	0		10/31/2019	Thursday	4	0	0	0	0	0	366	312	19	0	52.51%	44.76%	2.73%	0.00%	19	2.73%	1.5	264534	222384	344681	379.5	319.1	494.5	3918	3397	3266	379.5	319.1	494.5	488096.2	735.6	5291.7	700.3	6555	9.4	119	9.4	10	1183	697	697	1
10821	10821 (2019-03-17)60sec.agd	60	0	0		3/18/2019	Monday	1	0	0	0	0	0	529	216	32	0	68.08%	27.80%	4.12%	0.00%	32	4.12%	1.8	273838	211525	301973	352.4	272.2	388.6	5296	4883	3165	352.4	272.2	388.6	459257.8	628.2	6022.6	591.1	7153	9.2	116	9.2	0	26	777	777	1
10821	10821 (2019-03-17)60sec.agd	60	0	0		3/19/2019	Tuesday	2	0	0	0	0	0	645	235	0	0	73.30%	26.70%	0.00%	0.00%	0	0.00%	0	172017	259006	306480	195.5	294.3	348.3	1993	5692	4416	195.5	294.3	348.3	436582.1	521.4	6939.9	496.1	5914	6.7	108	6.7	0	0	880	880	1
10821	10821 (2019-03-17)60sec.agd	60	0	0		3/20/2019	Wednesday	3	0	0	0	0	0	452	293	0	0	60.67%	39.33%	0.00%	0.00%	0	0.00%	0	234276	401031	450501	314.5	538.3	604.7	1805	5766	3591	314.5	538.3	604.7	647041.2	908.9	6535.7	868.5	8343	11.2	104	11.2	0	0	745	745	1
10821	10821 (2019-03-17)60sec.agd	60	0	0		3/21/2019	Thursday	4	0	0	0	0	0	399	244	3	0	61.76%	37.77%	0.46%	0.00%	3	0.46%	0.2	168023	252448	335190	260.1	390.8	518.9	2655	5570	3816	260.1	390.8	518.9	452011.1	733.9	6195.2	699.7	4891	7.6	78	7.6	0.5	204	646	646	1
10818	10818 (2019-03-03)60sec.agd	60	0	0		3/4/2019	Monday	1	0	0	0	0	0	587	301	8	0	65.51%	33.59%	0.89%	0.00%	8	0.89%	0.5	181075	349465	198971	202.1	390	222.1	4145	3591	2651	202.1	390	222.1	441025.4	515.9	5352.1	492.2	6454	7.2	119	7.2	25.6	1680	896	896	1
10818	10818 (2019-03-03)60sec.agd	60	0	0		3/5/2019	Tuesday	2	0	0	0	0	0	593	321	10	0	64.18%	34.74%	1.08%	0.00%	10	1.08%	0.6	161689	302806	226646	175	327.7	245.3	3777	2671	2213	175	327.7	245.3	411343.2	466.9	4653.5	445.2	5140	5.6	131	5.6	0.2	109	924	924	1
10818	10818 (2019-03-03)60sec.agd	60	0	0		3/7/2019	Thursday	4	0	0	0	0	0	465	306	22	0	58.64%	38.59%	2.77%	0.00%	22	2.77%	1.6	198517	341358	241327	250.3	430.5	304.3	3434	3360	2551	250.3	430.5	304.3	462788.3	608.7	5070.2	583.6	6426	8.1	120	8.1	2.4	414	793	793	1
10818	10818 (2019-03-03)60sec.agd	60	0	0		3/8/2019	Friday	5	0	0	0	0	0	689	313	15	0	67.75%	30.78%	1.47%	0.00%	15	1.47%	0.9	191554	343914	227223	188.4	338.2	223.4	4424	2991	2399	188.4	338.2	223.4	454532.8	473.6	5253.9	446.9	6703	6.6	120	6.6	1.6	279	1017	1017	1
10784	10784 (2019-09-01)60sec.agd	60	0	0		9/2/2019	Monday	1	0	0	0	0	0	409	241	2	0	62.73%	36.96%	0.31%	0.00%	2	0.31%	0.2	98103	252260	243774	150.5	386.9	373.9	4040	3097	3545	150.5	386.9	373.9	364259.6	585.2	6203.2	558.7	3701	5.7	77	5.7	4.2	333	652	652	1
10784	10784 (2019-09-01)60sec.agd	60	0	0		9/3/2019	Tuesday	2	0	0	0	0	0	523	307	4	0	62.71%	36.81%	0.48%	0.00%	4	0.48%	0.3	129549	304194	302192	155.3	364.7	362.3	2996	5764	6000	155.3	364.7	362.3	447925.1	561.2	8737.4	537.1	4517	5.4	85	5.4	11.5	2020	834	834	1
10784	10784 (2019-09-01)60sec.agd	60	0	0		9/4/2019	Wednesday	3	0	0	0	0	0	409	223	0	0	64.72%	35.28%	0.00%	0.00%	0	0.00%	0	87606	230423	213676	138.6	364.6	338.1	1469	1930	2407	138.6	364.6	338.1	326231.5	539.0	3171.9	516.2	2966	4.7	50	4.7	6.1	1072	632	632	1
10784	10784 (2019-09-01)60sec.agd	60	0	0		9/7/2019	Saturday	6	0	0	0	0	0	462	202	0	0	69.58%	30.42%	0.00%	0.00%	0	0.00%	0	75042	186525	146960	113	280.9	221.3	1751	2299	2207	113	280.9	221.3	249038.4	390.5	3154.1	375.1	2431	3.7	43	3.7	9	1257	664	664	1
10037	10037 (2019-03-03)60sec.agd	60	0	0		4/1/2019	Monday	1	1	1	1	11	43871	170	466	47	0	24.89%	68.23%	6.88%	0.00%	47	6.88%	3.6	494938	678183	558270	724.7	992.9	817.4	5930	3690	2848	724.7	992.9	817.4	1008246.6	1567.9	6417.4	1476.2	13167	19.3	118	19.3	1.1	149	683	683	1
10037	10037 (2019-03-03)60sec.agd	60	0	0		4/3/2019	Wednesday	3	0	0	0	0	0	157	490	44	0	22.72%	70.91%	6.37%	0.00%	44	6.37%	3.4	543854	725029	507755	787.1	1049.2	734.8	5650	3875	5705	787.1	1049.2	734.8	1038874.1	1560.4	6374.4	1503.4	12966	18.8	116	18.8	2.6	245	691	691	1
10037	10037 (2019-03-03)60sec.agd	60	0	0		4/4/2019	Thursday	4	0	0	0	0	0	127	495	49	0	18.93%	73.77%	7.30%	0.00%	49	7.30%	3.8	500206	718301	687906	745.5	1070.5	1025.2	5331	3434	2711	745.5	1070.5	1025.2	1113273.1	1751.1	5901.4	1659.1	14285	21.3	122	21.3	0	0	671	671	1
10037	10037 (2019-03-03)60sec.agd	60	0	0		4/5/2019	Friday	5	1	1	1	12	41828	215	464	69	0	28.74%	62.03%	9.22%	0.00%	69	9.22%	5.3	546309	686670	446189	730.4	918	596.5	5318	3671	3049	730.4	918	596.5	984405.3	1395.2	5963.6	1316	14297	19.1	115	19.1	5.2	288	748	748	1
10792	10792 (2019-08-11)60sec.agd	60	0	0		8/13/2019	Tuesday	2	2	2	2	22	51797	340	294	68	0	48.43%	41.88%	9.69%	0.00%	68	9.69%	5.2	374685	490342	297796	533.7	698.5	424.2	4042	2934	2554	533.7	698.5	424.2	685205.5	1043.8	4470.6	976.1	13552	19.3	114	19.3	0.7	262	702	702	1
10792	10792 (2019-08-11)60sec.agd	60	0	0		8/14/2019	Wednesday	3	2	2	2	23	60746	390	370	75	0	46.71%	44.31%	8.98%	0.00%	75	8.98%	5	468868	552931	402059	561.5	662.2	481.5	4639	5026	3333	561.5	662.2	481.5	828988.1	1096.5	5960.6	992.8	14722	17.6	120	17.6	3.7	291	835	835	1
10792	10792 (2019-08-11)60sec.agd	60	0	0		8/15/2019	Thursday	4	0	0	0	0	0	363	283	34	0	53.38%	41.62%	5.00%	0.00%	34	5.00%	2.6	266317	372690	323130	391.6	548.1	475.2	3563	5028	3333	391.6	548.1	475.2	560567.2	880.1	6781.8	824.4	9521	14	114	14	0	0	680	680	1
10792	10792 (2019-08-11)60sec.agd	60	0	0		8/16/2019	Friday	5	2	2	2	22	64842	377	311	71	0	49.67%	40.97%	9.35%	0.00%	71	9.35%	5.1	388622	453448	330768	512	597.4	435.8	4526	3006	2041	512	597.4	435.8	682678.3	955.9	4872.1	899.4	12941	17.1	117	17.1	0	0	759	759	1
10791	10791 (2019-08-04)60sec.agd	60	0	0		8/5/2019	Monday	1	0	0	0	0	0	398	270	16	0	58.19%	39.47%	2.34%	0.00%	16	2.34%	1.2	182554	294272	187283	266.9	430.2	273.8	4999	6171	2833	266.9	430.2	273.8	393696.5	634.7	6789.7	575.6	6524	9.5	125	9.5	6.3	340	684	684	1
10791	10791 (2019-08-04)60sec.agd	60	0	0		8/6/2019	Tuesday	2	0	0	0	0	0	515	318	32	0	59.54%	36.76%	3.70%	0.00%	32	3.70%	2	294457	266004	323424	340.4	307.5	373.9	4677	3058	7176	340.4	307.5	373.9	511924	685.5	8425.2	591.8	10119	11.7	123	11.7	25.9	2207	865	865	1
10791	10791 (2019-08-04)60sec.agd	60	0	0		8/7/2019	Wednesday	3	0	0	0	0	0	395	200	16	0	64.65%	32.73%	2.62%	0.00%	16	2.62%	1.1	139576	236604	136809	228.4	387.2	223.9	3710	3385	1529	228.4	387.2	223.9	306887	536.2	5127.7	502.3	4782	7.8	116	7.8	3.6	541	611	611	1
10791	10791 (2019-08-04)60sec.agd	60	0	0		8/8/2019	Thursday	4	2	2	2	21	60578	643	205	24	0	73.74%	23.51%	2.75%	0.00%	24	2.75%	1.4	165063	199266	346743	189.3	228.5	397.6	3321	1720	2823	189.3	228.5	397.6	432647	543.8	4146.1	496.2	5970	6.8	115	6.8	13.9	687	872	872	1
10276	10276 (2019-03-31)60sec.agd	60	0	0		4/1/2019	Monday	1	1	1	1	11	43871	170	466	47	0	24.89%	68.23%	6.88%	0.00%	47	6.88%	3.6	494938	678183	558270	724.7	992.9	817.4	5930	3690	2848	724.7	992.9	817.4	1008246.6	1567.9	6417.4	1476.2	13167	19.3	118	19.3	1.1	149	683	683	1
10276	10276 (2019-03-31)60sec.agd	60	0	0		4/3/2019	Wednesday	3	0	0	0	0	0	157	490	44	0	22.72%	70.91%	6.37%	0.00%	44	6.37%	3.4	543854	725029	507755	787.1	1049.2	734.8	5650	3875	5705	787.1	1049.2	734.8	1038874.1	1560.4	6374.4	1503.4	12966	18.8	116	18.8	2.6	245	691	691	1
10276	10276 (2019-03-31)60sec.agd	60	0	0		4/4/2019	Thursday	4	0	0	0	0	0	127	495	49	0	18.93%	73.77%	7.30%	0.00%	49	7.30%	3.8	500206	718301	687906	745.5	1070.5	1025.2	5331	3434	2711	745.5	1070.5	1025.2	1113273.1	1751.1	5901.4	1659.1	14285	21.3	122	21.3	0	0	671	671	1
10276	10276 (2019-03-31)60sec.agd	60	0	0		4/5/2019	Friday	5	1	1	1	12	41828	215	464	69	0	28.74%	62.03%	9.22%	0.00%	69	9.22%	5.3	546309	686670	446189	730.4	918	596.5	5318	3671	3049	730.4	918	596.5	984405.3	1395.2	5963.6	1316	14297	19.1	115	19.1	5.2	288	748	748	1
10584	10584 (2019-06-09)60sec.agd	60	0	0		6/9/2019	Sunday	7	0	0	0	0	0	568	96	9	0	84.40%	14.26%	1.34%	0.00%	9	1.34%	0.7	69239	104237	135303	102.9	154.9	201	4298	3743	4119	102.9	154.9	201	184299.5	290.7	6368.3	273.8	2305	3.4	121	3.4	14.5	961	673	673	1
10584	10584 (2019-06-09)60sec.agd	60	0	0		6/10/2019	Monday	1	0	0	0	0	0	663	253	2	0	72.22%	27.56%	0.22%	0.00%	2	0.22%	0.1	125969	247275	343883	137.2	269.4	374.6	2194	2025	3343	137.2	269.4	374.6	441892.1	503.6	3871.1	481.4	5472	6	112	6	71	2891	918	918	1
10584	10584 (2019-06-09)60sec.agd	60	0	0		6/13/2019	Thursday	4	0	0	0	0	0	471	188	12	0	70.19%	28.02%	1.79%	0.00%	12	1.79%	0.9	173592	300539	295046	258.7	447.9	439.7	3090	4855	4495	258.7	447.9	439.7	455532.7	729.5	6245	678.9	7059	10.5	117	10.5	40.4	1161	671	671	1
10584	10584 (2019-06-09)60sec.agd	60	0	0		6/14/2019	Friday	5	0	0	0	0	0	533	220	1	0	70.69%	29.18%	0.13%	0.00%	1	0.13%	0.1	141007	302600	262475	187	401.3	348.1	2149	4201	5212	187	401.3	348.1	424667.9	614.1	6668.7	563.2	7357	9.8	114	9.8	2.1	754	754	754	1
10185	10185 (2019-06-02)60sec.agd	60	0	0		6/3/2019	Monday	1	0	0	0	0	0	451	340	11	0	56.23%	42.39%	1.37%	0.00%	11	1.37%	0.8	239508	462593	407926	298.6	576.8	508.6	3152	4754	4507	298.6	576.8	508.6	661634.3	873.5	6210.1	825	7771	9.7	101	9.7	52.9	1979	802	802	1
10185	10185 (2019-06-02)60sec.agd	60	0	0		6/4/2019	Tuesday	2	0	0	0	0	0	502	357	10	0	57.77%	41.08%	1.15%	0.00%	10	1.15%	0.7	245900	439900	365866	283	506.2	421	3668	3262	3165	283	506.2	421	622765.4	751.7	4386.9	716.6	8632	9.9	95	9.9	38.8	1495	869	869	1
10185	10185 (2019-06-02)60sec.agd	60	0	0		6/5/2019	Wednesday	3	0	0	0	0	0	428	372	34	0	51.32%	44.60%	4.08%	0.00%	34	4.08%	2.3	335206	452040	417203	401.9	542	500.2	4791	4083	4716	401.9	542	500.2	700543.8	891.3	7252.3	840	9226	11.1	98	11.1	57.5	1778	834	834	1
10185	10185 (2019-06-02)60sec.agd	60	0	0		6/6/2019	Thursday	4	0	0	0	0	0	422	407	22	0	49.59%	47.83%	2.59%	0.00%	22	2.59%	1.5	336603	695970	556112	395.5	817.8	653.5	3378	5625	5683	395.5	817.8	653.5	952332.1	1166.6	6581.4	1119.1	10121	11.9	77	11.9	45.7	1985	851	851	1
10896	10896 (2019-08-04)60sec.agd	60	0	0		8/5/2019	Monday	1	1	1	1	11	31508	635	271	62	0	65.60%	28.00%	6.40%	0.00%	62	6.40%	3.4	341775	292224	337560	353.1	301.9	348.7	4611	2454	4245	353.1	301.9	348.7	562273.8	611.2	6108.4	580.9	12416	12.8	161	12.8	0.9	337	968	968	1
10896	10896 (2019-08-04)60sec.agd	60	0	0		8/7/2019	Wednesday	3	0	0	0	0	0	638	211	47	0	71.21%	23.55%	5.25%	0.00%	47	5.25%	2.9	260309	219756	268909	290.5	245.3	300.1	3919	2385	3196	290.5	245.3	300.1	434011	505.1	5252.5	484.4	9638	10.8	125	10.8	0.7	203	896	896	1
10896	10896 (2019-08-04)60sec.agd	60	0	0		8/8/2019	Thursday	4	0	0	0	0	0	420	193	34	0	64.91%	29.83%	5.26%	0.00%	34	5.26%	3.1	194934	214862	181808	301.3	332.1	281	3629	3153	2707	301.3	332.1	281	342372.7	561.0	4886.1	529.2	7410	11.5	124	11.5	6.3	357	647	647	1
10896	10896 (2019-08-04)60sec.agd	60	0	0		8/10/2019	Saturday	6	0	0	0	0	0	470	172	35	0	69.42%	25.41%	5.17%	0.00%	35	5.17%	2.9	214893	207120	239343	317.4	305.9	353.5	3472	3148	3662	317.4	305.9	353.5	382573.9	587.2	5462.9	565.1	7894	11.7	119	11.7	0.5	86	677	677	1
10724	10724 (2019-08-04)60sec.agd	60	0	0		8/5/2019	Monday	1	1	1	1	64	250012	544	157	83	0	69.39%	20.03%	10.59%	0.00%	83	10.59%	5.9	415339	304935	232934	529.8	388.9	297.1	4274	2155	2233	529.8	388.9	297.1	565464.5	757.4	4983.8	721.3	11453	14.6	111	14.6	67	1989	784	784	1
10724	10724 (2019-08-04)60sec.agd	60	0	0		8/6/2019	Tuesday	2	1	1	1	61	274106	460	96	83	0	71.99%	15.02%	12.99%	0.00%	83	12.99%	6.4	402304	254088	121880	629.6	397.6	190.7	5495	2572	2655	629.6	397.6	190.7	491186.3	805.8	6138.1	768.7	10447	16.3	115	16.3	12.7	1379	639	639	1
10724	10724 (2019-08-04)60sec.agd	60	0	0		8/7/2019	Wednesday	3	1	1	1	61	264826	578	165	80	0	70.23%	20.05%	9.72%	0.00%	80	9.72%	5	420832	336771	166798	511.3	409.2	202.7	4659	2644	1811	511.3	409.2	202.7	564212.6	726.4	5359.2	685.6	11744	14.3	114	14.3	10.6	1336	823	823	1
10724	10724 (2019-08-04)60sec.agd	60	0	0		8/10/2019	Saturday	6	0	0	0	0	0	788	214	9	0	77.94%	21.17%	0.89%	0.00%	9	0.89%	0.5	149856	257162	229949	148.2	254.4	227.4	4307	2429	1996	148.2	254.4	227.4	376119.2	397.8	5088.8	372	4568	4.5	107	4.5	52.6	1044	1011	1011	1
10255	10255 (2019-06-09)60sec.agd	60	0	0		6/10/2019	Monday	1	0	0	0	0	0	440	373	4	0	53.86%	45.65%	0.49%	0.00%	4	0.49%	0.3	164520	322779	356563	201.4	395.1	436.4	3692	2559	2579	201.4	395.1	436.4	508321	652.3	4950	622.2	5701	7	111	7	20.9	795	817	817	1
10255	10255 (2019-06-09)60sec.agd	60	0	0		6/11/2019	Tuesday	2	0	0	0	0	0	312	395	33	0	42.16%	53.38%	4.46%	0.00%	33	4.46%	2.5	361723	205539	274408	488.8	277.8	370.8	3738	2880	2848	488.8	277.8	370.8	498387	715.1	4570.7	673.5	4838	6.5	55	6.5	8.6	648	740	740	1
10255	10255 (2019-06-09)60sec.agd	60	0	0		6/13/2019	Thursday	4	0	0	0	0	0	362	289	6	0	55.10%	43.99%	0.91%	0.00%	6	0.91%	0.4	193317	223321	295743	294.2	339.9	450.1	2767	2432	2751	294.2	339.9	450.1	417980.4	669.5	3728.5	636.2	3541	5.4	92	5.4	4.4	200	657	657	1
10255	10255 (2019-06-09)60sec.agd	60	0	0		6/14/2019	Friday	5	0	0	0	0	0	634	354	22	0	62.77%	35.05%	2.18%	0.00%	22	2.18%	1.2	314476	264368	373118	311.4	261.8	369.4	3326	2165	3334	311.4	261.8	369.4	554979.9	574.6	4779.2	549.5	5343	5.3	53	5.3	36.3	1852	1010	1010	1
10593	10593 (2019-06-09)60sec.agd	60	0	0		6/10/2019	Monday	1	0	0	0	0	0	623	184	13	0	75.98%	22.44%	1.59%	0.00%	13	1.59%	0.9	133771	219397	175260	163.1	267.6	213.7	3237	4164	3551	163.1	267.6	213.7	311039.9	406.7	6126.9	379.3	4429	5.4	103	5.4	35.9	1446	820	820	1
10593	10593 (2019-06-09)60sec.agd	60	0	0		6/11/2019	Tuesday	2	0	0	0	0	0	601	218	13	0	72.24%	26.20%	1.56%	0.00%	13	1.56%	0.9	151974	226238	206013	182.7	271.9	247.6	2900	2341	2288	182.7	271.9	247.6	341644.7	434.7	3558	410.6	5455	6.6	104	6.6	24.8	1056	832	832	1
10593	10593 (2019-06-09)60sec.agd	60	0	0		6/12/2019	Wednesday	3	0	0	0	0	0	591	234	13	0	70.53%	27.92%	1.55%	0.00%	13	1.55%	0.9	171352	245610	215020	204.5	293.1	256.6	3015	3412	2662	204.5	293.1	256.6	368672.5	471.9	4804.6	439.9	6467	7.7	99	7.7	14.2	468	838	838	1
10593	10593 (2019-06-09)60sec.agd	60	0	0		6/13/2019	Thursday	4	0	0	0	0	0	598	217	5	0	72.93%	26.46%	0.61%	0.00%	5	0.61%	0.3	130248	232449	193634	158.8	283.5	236.1	3148	1969	2473	158.8	283.5	236.1	329380	426.9	3466.8	401.7	4639	5.7	108	5.7	15.5	421	820	820	1
10449	10449 (2019-10-13)60sec.agd	60	0	0		10/14/2019	Monday	1	1	1	1	49	149057	430	285	62	0	55.34%	36.68%	7.98%	0.00%	62	7.98%	4.4	327495	354315	711115	421.5	456	915.2	3737	2262	6103	421.5	456	915.2	859346.6	1168.7	6700.6	1106	12235	15.7	131	15.7	17.7	1945	777	777	1
10449	10449 (2019-10-13)60sec.agd	60	0	0		10/16/2019	Wednesday	3	2	2	2	31	98174	565	195	45	0	70.19%	24.22%	5.59%	0.00%	45	5.59%	3.2	261126	271523	469973	324.4	337.3	583.8	4171	3713	4227	324.4	337.3	583.8	602317.3	796.3	6236.5	748.2	9379	11.7	119	11.7	59.8	2107	805	805	1
10449	10449 (2019-10-13)60sec.agd	60	0	0		10/18/2019	Friday	5	0	0	0	0	0	600	318	10	0	64.66%	34.27%	1.08%	0.00%	10	1.08%	0.6	197743	277210	576115	213.1	298.7	620.8	5796	3319	4211	213.1	298.7	620.8	669220.6	760.9	6619.4	721.1	5349	5.8	95	5.8	4.1	1898	928	928	1
10449	10449 (2019-10-13)60sec.agd	60	0	0		10/19/2019	Saturday	6	2	2	2	23	50909	457	240	49	0	61.26%	32.17%	6.57%	0.00%	49	6.57%	3.3	271070	337372	473291	363.4	452.2	634.4	3745	2946	3366	363.4	452.2	634.4	641329.2	910.2	5264	859.7	10487	14.1	125	14.1	13.7	1372	746	746	1
10563	10563 (2019-08-25)60sec.agd	60	0	0		8/26/2019	Monday	1	0	0	0	0	0	410	448	0	0	47.79%	52.21%	0.00%	0.00%	0	0.00%	0	196615	469877	275931	229.2	547.6	321.6	1856	2632	1970	229.2	547.6	321.6	579292.5	696.4	3775.3	675.2	7497	8.7	61	8.7	0.2	88	858	858	1
10563	10563 (2019-08-25)60sec.agd	60	0	0		8/27/2019	Tuesday	2	0	0	0	0	0	621	340	4	0	64.35%	35.23%	0.41%	0.00%	4	0.41%	0.2	165353	260778	395290	171.4	270.2	409.6	3577	2078	2851	171.4	270.2	409.6	501598.4	539.0	4668.8	519.8	5361	5.6	74	5.6	1.2	351	965	965	1
10563	10563 (2019-08-25)60sec.agd	60	0	0		8/28/2019	Wednesday	3	0	0	0	0	0	499	361	9	0	57.42%	41.54%	1.04%	0.00%	9	1.04%	0.6	170247	322412	400184	195.9	371	460.5	3684	2326	2552	195.9	371	460.5	541369.3	643.8	4487.3	623	7234	8.3	115	8.3	3.1	1229	869	869	1
10563	10563 (2019-08-25)60sec.agd	60	0	0		8/30/2019	Friday	5	0	0	0	0	0	665	172	2	0	79.26%	20.50%	0.24%	0.00%	2	0.24%	0.1	81189	154314	116569	96.8	183.9	138.9	2674	2848	3794	96.8	183.9	138.9	209744.6	265.8	5445.7	250	3999	4.8	100	4.8	1	246	839	839	1
10301	10301 (2019-07-21)60sec.agd	60	0	0		7/22/2019	Monday	1	4	4	4	64	188547	537	255	98	0	60.34%	28.65%	11.01%	0.00%	98	11.01%	6.1	437916	335136	461038	492	376.6	518	3770	2557	3071	492	376.6	518	718778.5	842.6	5051.5	807.6	15972	17.9	121	17.9	47.7	943	890	890	1
10301	10301 (2019-07-21)60sec.agd	60	0	0		7/23/2019	Tuesday	2	0	0	0	0	0	524	201	0	0	72.28%	27.72%	0.00%	0.00%	0	0.00%	0	87360	135132	168988	120.5	186.4	233.1	1699	2714	2123	120.5	186.4	233.1	233343.9	339.3	3584.6	321.9	2343	3.2	55	3.2	1.9	522	725	725	1
10301	10301 (2019-07-21)60sec.agd	60	0	0		7/24/2019	Wednesday	3	1	1	1	12	30388	432	442	30	0	47.79%	48.89%	3.32%	0.00%	30	3.32%	1.9	298029	455914	555669	329.7	504.3	614.7	3297	1940	2761	329.7	504.3	614.7	778104.7	908.9	4223.2	860.7	10301	11.4	117	11.4	13.1	1282	904	904	1
10301	10301 (2019-07-21)60sec.agd	60	0	0		7/26/2019	Friday	5	3	3	3	44	120978	375	294	63	0	51.23%	40.16%	8.61%	0.00%	63	8.61%	4.8	363310	343965	496330	496.3	469.9	678	3530	3580	4565	496.3	469.9	678	704733.7	1018.2	6312.4	962.8	12340	16.9	115	16.9	1.7	112	732	732	1
10444	10444 (2019-10-13)60sec.agd	60	0	0		10/14/2019	Monday	1	0	0	0	0	0	484	168	9	0	73.22%	25.42%	1.36%	0.00%	9	1.36%	0.6	113578	131087	202052	171.8	198.3	305.7	2870	2145	2734	171.8	198.3	305.7	266287	421.8	4307.9	402.9	2746	4.2	52	4.2	0	0	661	661	1
10444	10444 (2019-10-13)60sec.agd	60	0	0		10/15/2019	Tuesday	2	1	1	1	12	40600	545	392	36	0	56.01%	40.29%	3.70%	0.00%	36	3.70%	1.9	319894	433055	305674	328.8	445.1	314.2	3895	3753	2853	328.8	445.1	314.2	619116.6	675.0	5325.5	636.3	11084	11.4	123	11.4	0	0	973	973	1
10444	10444 (2019-10-13)60sec.agd	60	0	0		10/16/2019	Wednesday	3	0	0	0	0	0	344	465	47	0	40.19%	54.32%	5.49%	0.00%	47	5.49%	3.1	485549	353482	405447	567.2	412.9	473.7	4826	2734	3658	567.2	412.9	473.7	724634.1	896.1	5638	846.5	11860	13.9	131	13.9	0.4	114	856	856	1
10444	10444 (2019-10-13)60sec.agd	60	0	0		10/18/2019	Friday	5	1	1	1	11	34884	448	293	36	0	57.66%	37.71%	4.63%	0.00%	36	4.63%	2.4	295752	327195	225189	380.6	421.1	289.8	4591	3770	2780	380.6	421.1	289.8	495213	679.4	5983.7	637.3	8168	10.5	130	10.5	0	33	777	777	1
10092	10092 (2019-03-17)60sec.agd	60	0	0		3/18/2019	Monday	1	0	0	0	0	0	460	276	13	1	61.33%	36.80%	1.73%	0.13%	14	1.87%	1	180295	314889	389940	240.4	419.9	519.9	8843	2672	3113	240.4	419.9	519.9	532648.6	743.0	8902	710.2	5934	7.9	118	7.9	4.4	431	750	750	1
10092	10092 (2019-03-17)60sec.agd	60	0	0		3/19/2019	Tuesday	2	0	0	0	0	0	438	306	22	1	57.11%	39.90%	2.87%	0.13%	23	3.00%	1.6	240050	324626	431737	313	423.2	562.9	7091	2588	3259	313	423.2	562.9	591103.1	817.3	7232.3	770.7	8016	10.5	117	10.5	5.7	315	767	767	1
10092	10092 (2019-03-17)60sec.agd	60	0	0		3/20/2019	Wednesday	3	0	0	0	0	0	405	218	10	0	63.98%	34.44%	1.58%	0.00%	10	1.58%	0.9	114089	244312	291788	180.2	386	461	2875	2844	3731	180.2	386	461	397297	667.0	4944.7	627.6	3813	6	116	6	4.4	538	633	633	1
10092	10092 (2019-03-17)60sec.agd	60	0	0		3/23/2019	Saturday	6	0	0	0	0	0	389	258	20	0	58.32%	38.68%	3.00%	0.00%	20	3.00%	1.7	190207	317420	417639	285.2	475.9	626.1	2785	2544	3111	285.2	475.9	626.1	557993.3	884.7	4359.4	836.6	6531	9.8	125	9.8	47.7	2074	667	667	1
10777	10777 (2019-07-28)60sec.agd	60	0	0		7/29/2019	Monday	1	0	0	0	0	0	462	392	5	0	53.78%	45.63%	0.58%	0.00%	5	0.58%	0.3	231696	503323	454620	269.7	585.9	529.2	3046	3067	4165	269.7	585.9	529.2	716726.2	861.5	6002.7	834.4	8804	10.2	89	10.2	51.6	3033	859	859	1
10777	10777 (2019-07-28)60sec.agd	60	0	0		7/30/2019	Tuesday	2	0	0	0	0	0	476	485	7	0	49.17%	50.10%	0.72%	0.00%	7	0.72%	0.4	258475	591096	537013	267	610.6	554.8	3799	3859	3782	267	610.6	554.8	839396.7	901.5	6251.4	867.1	10001	10.3	116	10.3	57.6	3653	968	968	1
10777	10777 (2019-07-28)60sec.agd	60	0	0		8/1/2019	Thursday	4	0	0	0	0	0	494	395	6	0	55.20%	44.13%	0.67%	0.00%	6	0.67%	0.4	272015	502578	471375	303.9	561.5	526.7	3142	3192	3275	303.9	561.5	526.7	740790.9	855.8	5218.6	827.7	10078	11.3	112	11.3	38.7	3187	895	895	1
10777	10777 (2019-07-28)60sec.agd	60	0	0		8/2/2019	Friday	5	0	0	0	0	0	316	298	5	0	51.05%	48.14%	0.81%	0.00%	5	0.81%	0.4	201601	338843	389121	325.7	547.4	628.6	3923	3890	3881	325.7	547.4	628.6	553960.9	924.6	6751.6	894.9	7231	11.7	110	11.7	17.6	1166	619	619	1
10575	10575 (2019-08-25)60sec.agd	60	0	0		8/27/2019	Tuesday	2	0	0	0	0	0	498	434	33	0	51.61%	44.97%	3.42%	0.00%	33	3.42%	1.9	305954	391949	457974	317.1	406.2	474.6	3797	2947	2538	317.1	406.2	474.6	675997.1	745.6	4974.2	700.5	11656	12.1	133	12.1	35.1	1629	965	965	1
10575	10575 (2019-08-25)60sec.agd	60	0	0		8/28/2019	Wednesday	3	0	0	0	0	0	550	379	34	0	57.11%	39.36%	3.53%	0.00%	34	3.53%	2	289295	403701	391411	300.4	419.2	406.4	3413	3155	3255	300.4	419.2	406.4	632351.7	697.4	4786	656.6	10179	10.6	122	10.6	15.7	1061	963	963	1
10575	10575 (2019-08-25)60sec.agd	60	0	0		8/29/2019	Thursday	4	0	0	0	0	0	690	238	37	0	71.50%	24.66%	3.83%	0.00%	37	3.83%	2.2	238123	387677	202218	246.8	401.7	209.6	3709	3772	2239	246.8	401.7	209.6	497883.7	550.5	5365.1	515.9	8252	8.6	125	8.6	11	847	965	965	1
10575	10575 (2019-08-25)60sec.agd	60	0	0		8/31/2019	Saturday	6	0	0	0	0	0	615	305	0	0	66.85%	33.15%	0.00%	0.00%	0	0.00%	0	123214	225354	225706	133.9	245	245.3	1929	2598	2455	133.9	245	245.3	341920	403.0	3312.2	371.7	3244	3.5	66	3.5	61.4	1451	920	920	1
10466	10466 (2019-10-20)60sec.agd	60	0	0		10/21/2019	Monday	1	0	0	0	0	0	478	222	15	0	66.85%	31.05%	2.10%	0.00%	15	2.10%	1.2	140867	299145	234505	197	418.4	328	2400	2903	2303	197	418.4	328	405368.8	614.3	3830.8	566.9	5144	7.2	110	7.2	0.8	161	715	715	1
10466	10466 (2019-10-20)60sec.agd	60	0	0		10/24/2019	Thursday	4	0	0	0	0	0	507	228	10	0	68.05%	30.60%	1.34%	0.00%	10	1.34%	0.7	137439	300946	148477	184.5	404	199.3	2660	2787	2389	184.5	404	199.3	362634	507.1	4063.3	486.8	5537	7.4	114	7.4	17.1	929	745	745	1
10466	10466 (2019-10-20)60sec.agd	60	0	0		10/25/2019	Friday	5	0	0	0	0	0	410	243	10	0	61.84%	36.65%	1.51%	0.00%	10	1.51%	0.8	190801	290151	190097	287.8	437.6	286.7	2700	3170	2689	287.8	437.6	286.7	395890.8	623.1	4254.4	597.1	5720	8.6	111	8.6	12.9	995	663	663	1
10466	10466 (2019-10-20)60sec.agd	60	0	0		10/26/2019	Saturday	6	0	0	0	0	0	536	167	8	0	75.39%	23.49%	1.13%	0.00%	8	1.13%	0.6	114483	201659	174215	161	283.6	245	2967	3158	2220	161	283.6	245	290040.6	428.9	4184.1	407.9	3796	5.3	112	5.3	13.3	2516	711	711	1
10211	10211 (2019-05-12)60sec.agd	60	0	0		5/12/2019	Sunday	7	0	0	0	0	0	364	243	10	0	59.00%	39.38%	1.62%	0.00%	10	1.62%	0.9	136991	273784	258368	222	443.7	418.7	3110	2846	4023	222	443.7	418.7	400597.3	688.8	5584.7	649.3	5700	9.2	119	9.2	29	2174	617	617	1
10211	10211 (2019-05-12)60sec.agd	60	0	0		5/13/2019	Monday	1	1	1	1	10	24772	461	407	14	0	52.27%	46.15%	1.59%	0.00%	14	1.59%	0.9	208086	306298	372236	235.9	347.3	422	2850	2464	2424	235.9	347.3	422	525050.4	621.3	4199	595.3	6406	7.3	109	7.3	1.8	407	882	882	1
10211	10211 (2019-05-12)60sec.agd	60	0	0		5/15/2019	Wednesday	3	1	1	1	40	137182	456	321	70	0	53.84%	37.90%	8.26%	0.00%	70	8.26%	4.7	360325	449555	410138	425.4	530.8	484.2	4066	3302	2762	425.4	530.8	484.2	707210.7	889.3	5223.4	835	11554	13.6	124	13.6	7.5	538	847	847	1
10211	10211 (2019-05-12)60sec.agd	60	0	0		5/16/2019	Thursday	4	0	0	0	0	0	361	270	9	0	56.41%	42.19%	1.41%	0.00%	9	1.41%	0.8	149890	242774	228382	234.2	379.3	356.8	3671	2815	1917	234.2	379.3	356.8	365464.9	593.6	4623.5	571	4620	7.2	121	7.2	10.8	1340	640	640	1
10211	10211 (2019-05-12)60sec.agd	60	0	0		5/17/2019	Friday	5	1	1	1	10	24093	327	302	17	0	50.62%	46.75%	2.63%	0.00%	17	2.63%	1.4	189011	254036	253908	292.6	393.2	393	3640	3147	2394	292.6	393.2	393	405867.9	658.8	4950.8	628.3	5044	7.8	117	7.8	2.5	382	646	646	1
10212	10212 (2019-05-12)60sec.agd	60	0	0		5/12/2019	Sunday	7	0	0	0	0	0	578	200	2	0	74.10%	25.64%	0.26%	0.00%	2	0.26%	0.1	112703	164691	200139	144.5	211.1	256.6	2894	2987	3357	144.5	211.1	256.6	282631.8	385.3	5344.8	362.3	3154	4	81	4	91.2	2905	780	780	1
10212	10212 (2019-05-12)60sec.agd	60	0	0		5/13/2019	Monday	1	0	0	0	0	0	592	379	14	0	60.10%	38.48%	1.42%	0.00%	14	1.42%	0.8	252829	311100	401912	256.7	315.8	408	3617	2362	3148	256.7	315.8	408	567661	604.4	4903.3	576.3	8661	8.8	110	8.8	0.5	149	985	985	1
10212	10212 (2019-05-12)60sec.agd	60	0	0		5/14/2019	Tuesday	2	0	0	0	0	0	647	377	18	0	62.09%	36.18%	1.73%	0.00%	18	1.73%	1	246023	317958	308363	236.1	305.1	295.9	3760	2477	3154	236.1	305.1	295.9	506667.9	509.3	4801.9	486.2	8113	7.8	111	7.8	0.1	46	1042	1042	1
10212	10212 (2019-05-12)60sec.agd	60	0	0		5/16/2019	Thursday	4	0	0	0	0	0	649	344	9	0	64.77%	34.33%	0.90%	0.00%	9	0.90%	0.5	182774	223276	383044	182.4	222.8	382.3	4153	2512	3626	182.4	222.8	382.3	479563.6	506.8	5147.4	478.6	5826	5.8	113	5.8	0.8	120	1002	1002	1
10212	10212 (2019-05-12)60sec.agd	60	0	0		5/17/2019	Friday	5	0	0	0	0	0	715	363	6	0	65.96%	33.49%	0.55%	0.00%	6	0.55%	0.3	196901	365387	233707	181.6	337.1	215.6	3362	3010	3168	181.6	337.1	215.6	476336.7	460.4	5513.6	439.4	7562	7	103	7	2.1	257	1084	1084	1
10510	10510 (2019-09-08)60sec.agd	60	0	0		9/9/2019	Monday	1	1	1	1	12	35641	510	346	72	0	54.96%	37.28%	7.76%	0.00%	72	7.76%	4.5	462944	200280	441177	498.9	215.8	475.4	5068	2442	3805	498.9	215.8	475.4	670124.1	784.5	5961	722.1	7189	7.7	114	7.7	0.6	86	928	928	1
10510	10510 (2019-09-08)60sec.agd	60	0	0		9/10/2019	Tuesday	2	3	3	3	47	159369	465	296	98	1	54.07%	34.42%	11.40%	0.12%	99	11.51%	6.6	537684	311847	479393	625.2	362.6	557.4	6573	3162	5046	625.2	362.6	557.4	784965.1	961.5	7399	912.8	10363	12.1	115	12.1	1.2	258	860	860	1
10510	10510 (2019-09-08)60sec.agd	60	0	0		9/11/2019	Wednesday	3	4	4	4	111	516826	427	301	137	30	47.71%	33.63%	15.31%	3.35%	167	18.66%	10.4	947917	383080	407691	1059.1	428	455.5	7264	3999	3801	1059.1	428	455.5	1100685.6	1276.3	8760.8	1229.8	9632	10.8	71	10.8	0.5	80	895	895	1
10510	10510 (2019-09-08)60sec.agd	60	0	0		9/12/2019	Thursday	4	2	2	2	58	328086	582	370	86	27	54.65%	34.74%	8.08%	2.54%	113	10.61%	5.9	777735	379159	577553	730.3	356	542.3	7981	3458	5048	730.3	356	542.3	1040288.8	1026.9	9509.3	976.8	10260	9.6	116	9.6	0.4	325	1065	1065	1
10510	10510 (2019-09-08)60sec.agd	60	0	0		9/14/2019	Saturday	6	0	0	0	0	0	506	386	43	0	54.12%	41.28%	4.60%	0.00%	43	4.60%	2.4	397511	259244	363294	425.1	277.3	388.5	4721	4468	4592	425.1	277.3	388.5	597666.3	687.7	6717.2	639.2	8295	8.9	110	8.9	1.5	299	935	935	1
10224	10224 (2019-06-09)60sec.agd	60	0	0		6/10/2019	Monday	1	0	0	0	0	0	361	413	3	0	46.46%	53.15%	0.39%	0.00%	3	0.39%	0.2	206350	338232	396830	265.6	435.3	510.7	2489	3065	2531	265.6	435.3	510.7	560763.1	749.2	4116.1	721.7	7089	9.1	90	9.1	11.2	1156	777	777	1
10224	10224 (2019-06-09)60sec.agd	60	0	0		6/11/2019	Tuesday	2	0	0	0	0	0	275	474	2	0	36.62%	63.12%	0.27%	0.00%	2	0.27%	0.2	221547	328568	440431	295	437.5	586.5	2745	2727	3827	295	437.5	586.5	592469	818.9	5386.5	788.9	6941	9.2	80	9.2	10.7	524	751	751	1
10224	10224 (2019-06-09)60sec.agd	60	0	0		6/12/2019	Wednesday	3	0	0	0	0	0	537	294	2	0	64.47%	35.29%	0.24%	0.00%	2	0.24%	0.1	174530	239111	312880	209.5	287	375.6	2286	1885	2346	209.5	287	375.6	430730.4	543.1	2795.2	517.1	7585	9.1	90	9.1	23.1	774	833	833	1
10224	10224 (2019-06-09)60sec.agd	60	0	0		6/13/2019	Thursday	4	0	0	0	0	0	440	379	2	0	53.59%	46.16%	0.24%	0.00%	2	0.24%	0.1	214544	340327	428330	261.3	414.5	521.7	2186	2342	2740	261.3	414.5	521.7	587637.8	739.6	4069.9	715.8	8116	9.9	76	9.9	28.5	618	821	821	1
10224	10224 (2019-06-09)60sec.agd	60	0	0		6/14/2019	Friday	5	0	0	0	0	0	502	208	6	0	70.11%	29.05%	0.84%	0.00%	6	0.84%	0.4	145542	221054	150971	203.3	308.7	210.9	2446	2855	2515	203.3	308.7	210.9	304695.9	451.7	4523.2	425.6	7145	10	105	10	58.5	1165	716	716	1
10204	10204 (2019-03-24)60sec.agd	60	0	0		3/25/2019	Monday	1	1	1	1	10	39424	432	357	39	0	52.17%	43.12%	4.71%	0.00%	39	4.71%	2.6	397627	383501	398217	480.2	463.2	480.9	5099	3870	4022	480.2	463.2	480.9	680997.1	866.7	6088.3	822.5	9638	11.6	136	11.6	5.5	402	828	828	1
10204	10204 (2019-03-24)60sec.agd	60	0	0		3/26/2019	Tuesday	2	1	1	1	22	73013	366	227	38	0	58.00%	35.97%	6.02%	0.00%	38	6.02%	3.2	266231	303420	385251	421.9	480.9	610.5	4092	4145	7308	421.9	480.9	610.5	557997.3	955.4	8488.8	884.3	7845	12.4	135	12.4	21.3	1959	631	631	1
10204	10204 (2019-03-24)60sec.agd	60	0	0		3/27/2019	Wednesday	3	0	0	0	0	0	301	382	19	0	42.88%	54.42%	2.71%	0.00%	19	2.71%	1.3	285453	344672	331884	406.6	491	472.8	3605	3198	3130	406.6	491	472.8	557161.7	845.6	4743.6	793.7	7530	10.7	128	10.7	3	262	702	702	1
10204	10204 (2019-03-24)60sec.agd	60	0	0		3/29/2019	Friday	5	1	1	1	21	84879	393	434	25	4	45.91%	50.70%	2.92%	0.47%	29	3.39%	1.8	410544	317482	293097	479.6	370.9	342.4	7163	6448	3305	479.6	370.9	342.4	596026	743.5	7965.8	696.3	7157	8.4	61	8.4	10.8	681	856	856	1
10204	10204 (2019-03-24)60sec.agd	60	0	0		3/30/2019	Saturday	6	0	0	0	0	0	385	295	7	0	56.04%	42.94%	1.02%	0.00%	7	1.02%	0.5	216934	346536	347103	315.8	504.4	505.2	2406	4735	5495	315.8	504.4	505.2	536309.7	815.0	7620.8	780.7	4461	6.5	89	6.5	2.3	164	687	687	1
10884	10884 (2019-09-22)60sec.agd	60	0	0		9/23/2019	Monday	1	1	1	1	11	30654	617	173	33	0	74.97%	21.02%	4.01%	0.00%	33	4.01%	2.1	187597	161647	133684	227.9	196.4	162.4	3181	1859	2453	227.9	196.4	162.4	281413.9	392.4	3518.1	341.9	9201	11.2	141	11.2	8.7	1301	823	823	1
10884	10884 (2019-09-22)60sec.agd	60	0	0		9/24/2019	Tuesday	2	0	0	0	0	0	582	168	19	0	75.68%	21.85%	2.47%	0.00%	19	2.47%	1.4	149091	164829	127534	193.9	214.3	165.8	3325	1646	3624	193.9	214.3	165.8	256245.3	384.4	4523.4	333.2	7392	9.6	143	9.6	0	0	769	769	1
10884	10884 (2019-09-22)60sec.agd	60	0	0		9/25/2019	Wednesday	3	0	0	0	0	0	657	210	32	0	73.08%	23.36%	3.56%	0.00%	32	3.56%	2	225657	196990	232260	251	219.1	258.4	3003	1748	2405	251	219.1	258.4	379039.4	461.8	3658.3	421.6	11686	13	173	13	9.7	583	899	899	1
10884	10884 (2019-09-22)60sec.agd	60	0	0		9/26/2019	Thursday	4	1	1	1	11	24895	593	129	25	0	79.38%	17.27%	3.35%	0.00%	25	3.35%	1.7	116377	132844	142807	155.8	177.8	191.2	2990	3146	3555	155.8	177.8	191.2	227123.3	350.7	5490.7	304	5751	7.7	139	7.7	0	0	747	747	1
10884	10884 (2019-09-22)60sec.agd	60	0	0		9/27/2019	Friday	5	0	0	0	0	0	547	213	13	0	70.76%	27.55%	1.68%	0.00%	13	1.68%	0.9	153604	154030	227869	198.7	199.3	294.8	2852	2747	3267	198.7	199.3	294.8	315029.7	445.9	5074.3	407.5	7310	9.5	138	9.5	3.3	302	773	773	1
10106	10106 (2019-03-31)60sec.agd	60	0	0		4/1/2019	Monday	1	1	1	1	12	31319	320	498	31	0	37.69%	58.66%	3.65%	0.00%	31	3.65%	1.9	378794	444268	520777	446.2	523.3	613.4	3714	6756	4404	446.2	523.3	613.4	782347.5	955.8	8878.8	921.5	12186	14.4	127	14.4	0	0	849	849	1
10106	10106 (2019-03-31)60sec.agd	60	0	0		4/2/2019	Tuesday	2	0	0	0	0	0	535	384	8	0	57.71%	41.42%	0.86%	0.00%	8	0.86%	0.5	219787	311941	442903	237.1	336.5	477.8	3117	1957	4527	237.1	336.5	477.8	584616.6	658.2	5686.5	630.7	5863	6.3	91	6.3	0	0	927	927	1
10106	10106 (2019-03-31)60sec.agd	60	0	0		4/4/2019	Thursday	4	0	0	0	0	0	380	479	25	1	42.94%	54.12%	2.82%	0.11%	26	2.94%	1.6	374074	385391	469854	422.7	435.5	530.9	6172	12730	8272	422.7	435.5	530.9	713596.8	854.2	16388.2	806.3	7763	8.8	126	8.8	0	22	885	885	1
10106	10106 (2019-03-31)60sec.agd	60	0	0		4/5/2019	Friday	5	0	0	0	0	0	486	218	6	0	68.45%	30.70%	0.85%	0.00%	6	0.85%	0.4	110694	144022	169264	155.9	202.8	238.4	2652	2240	2409	155.9	202.8	238.4	248285.7	376.7	3483.9	349.7	3487	4.9	131	4.9	7.7	545	710	710	1
10106	10106 (2019-03-31)60sec.agd	60	0	0		4/6/2019	Saturday	6	1	1	1	31	117491	357	423	38	0	43.64%	51.71%	4.65%	0.00%	38	4.65%	2.7	376708	255688	362718	460.5	312.6	443.4	4709	2641	4848	460.5	312.6	443.4	582107.9	762.9	6819.9	711.6	8083	9.9	119	9.9	0	0	818	818	1
10642	10642 (2019-06-02)60sec.agd	60	0	0		6/3/2019	Monday	1	1	1	1	12	38460	388	356	47	0	49.05%	45.01%	5.94%	0.00%	47	5.94%	3.1	401515	415352	598661	507.6	525.1	756.8	4140	3609	4508	507.6	525.1	756.8	831941.4	1089.1	6436.5	1051.8	7950	10.1	83	10.1	4.2	698	791	791	1
10642	10642 (2019-06-02)60sec.agd	60	0	0		6/4/2019	Tuesday	2	0	0	0	0	0	352	378	43	0	45.54%	48.90%	5.56%	0.00%	43	5.56%	2.9	329616	311598	536673	426.4	403.1	694.3	3864	3210	5325	426.4	403.1	694.3	702679.1	954.7	7000.6	909	6826	8.8	106	8.8	20.3	1098	773	773	1
10642	10642 (2019-06-02)60sec.agd	60	0	0		6/5/2019	Wednesday	3	0	0	0	0	0	350	351	4	0	49.65%	49.79%	0.57%	0.00%	4	0.57%	0.3	298762	428221	442425	423.8	607.4	627.6	2712	3196	2914	423.8	607.4	627.6	684377	995.6	4482.3	970.7	7797	11.1	94	11.1	11.7	713	705	705	1
10642	10642 (2019-06-02)60sec.agd	60	0	0		6/6/2019	Thursday	4	0	0	0	0	0	546	424	17	0	55.32%	42.96%	1.72%	0.00%	17	1.72%	1	262695	390185	451814	266.2	395.3	457.8	2809	3519	4237	266.2	395.3	457.8	652218.4	695.8	5743.4	660.8	5319	5.4	110	5.4	2.1	475	987	987	1
10642	10642 (2019-06-02)60sec.agd	60	0	0		6/8/2019	Saturday	6	0	0	0	0	0	625	295	2	0	67.79%	32.00%	0.22%	0.00%	2	0.22%	0.1	166417	258959	367484	180.5	280.9	398.6	2249	3712	3722	180.5	280.9	398.6	479373.4	545.7	5560.2	519.9	4237	4.6	71	4.6	3	426	922	922	1
10615	10615 (2019-05-19)60sec.agd	60	0	0		5/20/2019	Monday	1	0	0	0	0	0	484	118	1	0	80.27%	19.57%	0.17%	0.00%	1	0.17%	0.1	47710	112585	187457	79.1	186.7	310.9	2032	2577	3084	79.1	186.7	310.9	223811.9	390.3	4503.4	371.2	1633	2.7	79	2.7	21.1	872	603	603	1
10615	10615 (2019-05-19)60sec.agd	60	0	0		5/21/2019	Tuesday	2	0	0	0	0	0	424	170	12	0	69.97%	28.05%	1.98%	0.00%	12	1.98%	1.1	144521	201920	271101	238.5	333.2	447.4	3460	1922	2369	238.5	333.2	447.4	367632.6	660.7	3918.1	606.7	6455	10.7	135	10.7	0.3	59	606	606	1
10615	10615 (2019-05-19)60sec.agd	60	0	0		5/22/2019	Wednesday	3	0	0	0	0	0	474	270	10	0	62.86%	35.81%	1.33%	0.00%	10	1.33%	0.7	175033	171703	244452	232.1	227.7	324.2	4412	2746	2205	232.1	227.7	324.2	346230.1	492.1	5324.4	459.2	5857	7.8	152	7.8	1.4	193	754	754	1
10615	10615 (2019-05-19)60sec.agd	60	0	0		5/23/2019	Thursday	4	0	0	0	0	0	652	255	23	0	70.11%	27.42%	2.47%	0.00%	23	2.47%	1.4	195063	236640	334769	209.7	254.5	360	3493	2142	3070	209.7	254.5	360	454002.6	526.2	3955.4	488.2	6583	7.1	124	7.1	0	27	930	930	1
10615	10615 (2019-05-19)60sec.agd	60	0	0		5/24/2019	Friday	5	0	0	0	0	0	458	237	20	0	64.06%	33.15%	2.80%	0.00%	20	2.80%	1.5	188602	191923	277745	263.8	268.4	388.5	3510	2737	3998	263.8	268.4	388.5	386713.6	586.9	4620.6	540.9	6940	9.7	112	9.7	72.9	1213	715	715	1
10656	10656 (2019-08-25)60sec.agd	60	0	0		8/25/2019	Sunday	7	0	0	0	0	0	339	251	17	0	55.85%	41.35%	2.80%	0.00%	17	2.80%	1.5	182208	158887	215383	300.2	261.8	354.8	4121	2452	3355	300.2	261.8	354.8	323781.8	564.3	5592.2	533.4	4017	6.6	115	6.6	5.5	622	607	607	1
10656	10656 (2019-08-25)60sec.agd	60	0	0		8/27/2019	Tuesday	2	1	1	1	10	33754	493	363	23	0	56.09%	41.30%	2.62%	0.00%	23	2.62%	1.5	284240	277710	382350	323.4	315.9	435	4183	3235	3836	323.4	315.9	435	551458.7	649.6	6532.8	627.4	6392	7.3	118	7.3	11.1	846	879	879	1
10656	10656 (2019-08-25)60sec.agd	60	0	0		8/28/2019	Wednesday	3	1	1	1	11	38113	420	274	28	0	58.17%	37.95%	3.88%	0.00%	28	3.88%	1.9	248987	265000	323634	344.9	367	448.2	4896	3238	3328	344.9	367	448.2	486783.8	711.7	6456.5	674.2	7012	9.7	122	9.7	31.5	1215	722	722	1
10656	10656 (2019-08-25)60sec.agd	60	0	0		8/29/2019	Thursday	4	0	0	0	0	0	325	347	53	1	44.77%	47.80%	7.30%	0.14%	54	7.44%	3.4	458140	353307	541031	631	486.6	745.2	8242	3108	5335	631	486.6	745.2	792106.5	1138.0	9277.7	1091.1	10163	14	121	14	59.3	1879	726	726	1
10656	10656 (2019-08-25)60sec.agd	60	0	0		8/31/2019	Saturday	6	1	1	1	15	59978	427	193	28	0	65.90%	29.78%	4.32%	0.00%	28	4.32%	1.9	224294	176266	323141	346.1	272	498.7	4913	3619	6078	346.1	272	498.7	431042.5	713.9	6786.8	665.2	6574	10.1	119	10.1	140.3	4410	648	648	1
10041	10041 (2019-03-03)60sec.agd	60	0	0		3/4/2019	Monday	1	0	0	0	0	0	726	246	25	0	72.82%	24.67%	2.51%	0.00%	25	2.51%	1.4	213136	300723	251437	213.8	301.6	252.2	4437	4833	6226	213.8	301.6	252.2	446185.9	479.2	9044.8	447.5	5754	5.8	108	5.8	0	0	997	997	1
10041	10041 (2019-03-03)60sec.agd	60	0	0		3/6/2019	Wednesday	3	1	1	1	22	56637	516	152	38	0	73.09%	21.53%	5.38%	0.00%	38	5.38%	3.2	194582	220956	95077	275.6	313	134.7	4387	2086	1329	275.6	313	134.7	309391.9	474.5	4770.8	438.2	6322	9	117	9	0	0	706	706	1
10041	10041 (2019-03-03)60sec.agd	60	0	0		3/7/2019	Thursday	4	1	1	1	19	60651	637	171	51	0	74.16%	19.91%	5.94%	0.00%	51	5.94%	3.2	263379	281471	151931	306.6	327.7	176.9	4831	3532	3917	306.6	327.7	176.9	414339.8	525.5	5842.8	482.4	8428	9.8	118	9.8	0	0	859	859	1
10041	10041 (2019-03-03)60sec.agd	60	0	0		3/8/2019	Friday	5	0	0	0	0	0	443	330	17	0	56.08%	41.77%	2.15%	0.00%	17	2.15%	1.2	250068	407634	271839	316.5	516	344.1	4304	4939	5427	316.5	516	344.1	550087.2	733.2	8150.3	696.3	9379	11.9	111	11.9	0	0	790	790	1
10041	10041 (2019-03-03)60sec.agd	60	0	0		3/9/2019	Saturday	6	2	2	2	29	87422	430	374	44	0	50.71%	44.10%	5.19%	0.00%	44	5.19%	2.8	323828	466533	290513	381.9	550.2	342.6	4781	2926	3514	381.9	550.2	342.6	637899.2	811.9	5349.4	752.2	10654	12.6	114	12.6	0.1	51	848	848	1
10721	10721 (2019-07-21)60sec.agd	60	0	0		7/22/2019	Monday	1	0	0	0	0	0	426	417	51	0	47.65%	46.64%	5.70%	0.00%	51	5.70%	3.2	454900	320325	500451	508.8	358.3	559.8	5331	4035	4754	508.8	358.3	559.8	748327	878.8	7603.4	837.1	13533	15.1	114	15.1	0.9	166	894	894	1
10721	10721 (2019-07-21)60sec.agd	60	0	0		7/23/2019	Tuesday	2	0	0	0	0	0	253	352	44	0	38.98%	54.24%	6.78%	0.00%	44	6.78%	3.7	364916	279051	393099	562.3	430	605.7	4160	2266	2882	562.3	430	605.7	604615.6	993.3	4647.9	931.6	12575	19.4	115	19.4	1.4	280	649	649	1
10721	10721 (2019-07-21)60sec.agd	60	0	0		7/24/2019	Wednesday	3	1	1	1	13	28374	224	349	67	0	35.00%	54.53%	10.47%	0.00%	67	10.47%	5.2	448985	298722	337398	701.5	466.8	527.2	4217	2131	4475	701.5	466.8	527.2	636128.7	1055.1	6389.5	994	14072	22	117	22	0.6	77	640	640	1
10721	10721 (2019-07-21)60sec.agd	60	0	0		7/25/2019	Thursday	4	1	1	1	13	36557	277	304	58	0	43.35%	47.57%	9.08%	0.00%	58	9.08%	4.8	383188	257272	356373	599.7	402.6	557.7	5501	1933	4290	599.7	402.6	557.7	583115.5	960.9	7238.9	912.5	11514	18	112	18	0.1	34	639	639	1
10721	10721 (2019-07-21)60sec.agd	60	0	0		7/26/2019	Friday	5	0	0	0	0	0	208	377	57	0	32.40%	58.72%	8.88%	0.00%	57	8.88%	4.8	428978	301119	381068	668.2	469	593.6	4836	2545	2933	668.2	469	593.6	648002.8	1063.8	5668.8	1009.4	13594	21.2	115	21.2	0.4	76	642	642	1
11017	11017 (2019-06-09)60sec.agd	60	0	0		6/10/2019	Monday	1	2	2	2	27	67794	649	187	41	0	74.00%	21.32%	4.68%	0.00%	41	4.68%	2.6	224470	211181	244417	256	240.8	278.7	4289	2759	2237	256	240.8	278.7	393349.5	474.1	5397	448.5	7729	8.8	125	8.8	0.2	70	877	877	1
11017	11017 (2019-06-09)60sec.agd	60	0	0		6/11/2019	Tuesday	2	0	0	0	0	0	721	202	4	0	77.78%	21.79%	0.43%	0.00%	4	0.43%	0.3	100963	125197	182787	108.9	135.1	197.2	2535	1875	2670	108.9	135.1	197.2	243472.6	283.1	3986.6	262.6	3022	3.3	86	3.3	0.9	426	927	927	1
11017	11017 (2019-06-09)60sec.agd	60	0	0		6/12/2019	Wednesday	3	0	0	0	0	0	718	195	3	0	78.38%	21.29%	0.33%	0.00%	3	0.33%	0.2	108001	127408	168018	117.9	139.1	183.4	2513	2456	2674	117.9	139.1	183.4	236911.5	273.6	4012.9	258.6	2945	3.2	73	3.2	1.2	142	916	916	1
11017	11017 (2019-06-09)60sec.agd	60	0	0		6/13/2019	Thursday	4	3	3	3	44	133224	576	210	69	0	67.37%	24.56%	8.07%	0.00%	69	8.07%	4.6	343286	383317	406565	401.5	448.3	475.5	5822	7023	5541	401.5	448.3	475.5	655799	801.9	8707.9	767	9785	11.4	115	11.4	2	558	855	855	1
11017	11017 (2019-06-09)60sec.agd	60	0	0		6/14/2019	Friday	5	0	0	0	0	0	567	219	8	0	71.41%	27.58%	1.01%	0.00%	8	1.01%	0.6	159435	116894	145884	200.8	147.2	183.7	4597	4687	5549	200.8	147.2	183.7	245694.7	330.3	8596	309.4	3472	4.4	82	4.4	0.2	83	794	794	1
10594	10594 (2019-06-09)60sec.agd	60	0	0		6/10/2019	Monday	1	2	2	2	32	161584	637	246	35	6	68.94%	26.62%	3.79%	0.65%	41	4.44%	2.6	329864	372911	406687	357	403.6	440.1	8562	3159	3447	357	403.6	440.1	642858.6	770.1	8877.5	695.7	10358	11.2	187	11.2	3.9	482	924	924	1
10594	10594 (2019-06-09)60sec.agd	60	0	0		6/11/2019	Tuesday	2	1	1	1	35	171598	457	358	41	6	53.02%	41.53%	4.76%	0.70%	47	5.45%	3.1	440587	518191	598968	511.1	601.1	694.9	9333	2877	3228	511.1	601.1	694.9	906312	1137.6	9772.4	1051.4	13271	15.4	186	15.4	55.6	2816	862	862	1
10594	10594 (2019-06-09)60sec.agd	60	0	0		6/12/2019	Wednesday	3	1	1	1	30	147169	391	344	45	7	49.68%	43.71%	5.72%	0.89%	52	6.61%	3.7	406127	428322	551309	516	544.2	700.5	9889	3736	4066	516	544.2	700.5	807676	1120.0	10132.3	1026.3	12352	15.7	184	15.7	29.1	3287	787	787	1
10594	10594 (2019-06-09)60sec.agd	60	0	0		6/13/2019	Thursday	4	1	1	1	28	167120	376	363	50	7	47.24%	45.60%	6.28%	0.88%	57	7.16%	4.1	465569	510212	590415	584.9	641	741.7	8162	2962	3513	584.9	641	741.7	908658.7	1228.0	8604.4	1141.5	15194	19.1	189	19.1	69.3	4531	796	796	1
10594	10594 (2019-06-09)60sec.agd	60	0	0		6/14/2019	Friday	5	1	1	1	32	170071	438	386	45	7	50.00%	44.06%	5.14%	0.80%	52	5.94%	3.3	457575	514848	566530	522.3	587.7	646.7	9473	3057	3037	522.3	587.7	646.7	891851.8	1104.5	9581.4	1018.1	14317	16.3	187	16.3	33.1	2208	876	876	1
10054	10054 (2019-03-17)60sec.agd	60	0	0		3/17/2019	Sunday	7	0	0	0	0	0	331	320	21	0	49.26%	47.62%	3.13%	0.00%	21	3.13%	1.8	242521	476091	326652	360.9	708.5	486.1	3654	4716	4002	360.9	708.5	486.1	626243.2	977.6	7183.9	931.9	6252	9.3	123	9.3	48.1	2338	672	672	1
10054	10054 (2019-03-17)60sec.agd	60	0	0		3/18/2019	Monday	1	2	2	2	29	76151	443	523	81	0	42.31%	49.95%	7.74%	0.00%	81	7.74%	4.3	582870	728287	718729	556.7	695.6	686.5	3497	3425	4843	556.7	695.6	686.5	1177586.8	1178.8	6472	1124.7	11178	10.7	109	10.7	6.1	336	1047	1047	1
10054	10054 (2019-03-17)60sec.agd	60	0	0		3/19/2019	Tuesday	2	2	2	2	28	79211	405	522	132	0	38.24%	49.29%	12.46%	0.00%	132	12.46%	6.6	806102	679789	615101	761.2	641.9	580.8	5074	3836	4082	761.2	641.9	580.8	1220763.2	1219.1	6613.7	1152.8	13982	13.2	126	13.2	5.1	631	1059	1059	1
10054	10054 (2019-03-17)60sec.agd	60	0	0		3/20/2019	Wednesday	3	2	2	2	32	91837	698	342	108	0	60.80%	29.79%	9.41%	0.00%	108	9.41%	4.7	589101	584251	488053	513.2	508.9	425.1	4793	3723	4137	513.2	508.9	425.1	962592.8	864.1	6181.6	838.5	13128	11.4	127	11.4	0.9	164	1148	1148	1
10054	10054 (2019-03-17)60sec.agd	60	0	0		3/23/2019	Saturday	6	1	1	1	28	89427	451	276	63	0	57.09%	34.94%	7.97%	0.00%	63	7.97%	4.5	408677	460447	362823	517.3	582.8	459.3	4268	5160	4143	517.3	582.8	459.3	714611	943.1	7043.6	904.6	9180	11.6	114	11.6	4.2	186	790	790	1
10882	10882 (2019-09-22)60sec.agd	60	0	0		9/23/2019	Monday	1	0	0	0	0	0	755	266	16	0	72.81%	25.65%	1.54%	0.00%	16	1.54%	0.8	177383	229807	267716	171.1	221.6	258.2	3402	2481	3154	171.1	221.6	258.2	394902.3	401.3	4623.8	380.8	5374	5.2	95	5.2	15.9	3167	1037	1037	1
10882	10882 (2019-09-22)60sec.agd	60	0	0		9/24/2019	Tuesday	2	0	0	0	0	0	438	204	3	0	67.91%	31.63%	0.47%	0.00%	3	0.47%	0.3	111080	182539	176196	172.2	283	273.2	3090	3276	2614	172.2	283	273.2	276955.4	449.4	4986	429.4	3213	5	90	5	6.5	401	645	645	1
10882	10882 (2019-09-22)60sec.agd	60	0	0		9/25/2019	Wednesday	3	1	1	1	11	33118	717	347	18	0	66.27%	32.07%	1.66%	0.00%	18	1.66%	0.9	240206	326401	357949	222	301.7	330.8	4623	2863	3286	222	301.7	330.8	540707	524.2	6269.3	499.7	7825	7.2	121	7.2	153.7	4762	1082	1082	1
10882	10882 (2019-09-22)60sec.agd	60	0	0		9/26/2019	Thursday	4	0	0	0	0	0	609	465	43	0	54.52%	41.63%	3.85%	0.00%	43	3.85%	2.2	406162	428228	584782	363.6	383.4	523.5	5484	5037	3865	363.6	383.4	523.5	830853	783.6	7824.9	743.8	11091	9.9	114	9.9	27.6	1330	1117	1117	1
10882	10882 (2019-09-22)60sec.agd	60	0	0		9/27/2019	Friday	5	0	0	0	0	0	553	322	14	0	62.20%	36.22%	1.57%	0.00%	14	1.57%	0.9	215137	303861	313787	242	341.8	353	4755	3892	2515	242	341.8	353	486906.3	572.7	6639.5	547.7	6655	7.5	121	7.5	18.7	1048	889	889	1
10121	10121 (2019-05-05)60sec.agd	60	0	0		5/6/2019	Monday	1	0	0	0	0	0	514	298	20	0	61.78%	35.82%	2.40%	0.00%	20	2.40%	1.3	247665	255066	488888	297.7	306.6	587.6	3803	2690	3969	297.7	306.6	587.6	604489.9	756.9	5659.2	726.6	6571	7.9	113	7.9	12.1	818	832	832	1
10121	10121 (2019-05-05)60sec.agd	60	0	0		5/7/2019	Tuesday	2	0	0	0	0	0	538	277	39	0	63.00%	32.44%	4.57%	0.00%	39	4.57%	2.6	265268	306536	304038	310.6	358.9	356	4064	2437	3263	310.6	358.9	356	506725.3	638.8	4889.6	593.4	8407	9.8	112	9.8	2.8	731	854	854	1
10121	10121 (2019-05-05)60sec.agd	60	0	0		5/9/2019	Thursday	4	0	0	0	0	0	605	251	9	0	69.94%	29.02%	1.04%	0.00%	9	1.04%	0.6	145777	260015	306208	168.5	300.6	354	4640	2529	2920	168.5	300.6	354	427343	520.4	5668.1	494	5106	5.9	115	5.9	43.6	3668	865	865	1
10121	10121 (2019-05-05)60sec.agd	60	0	0		5/10/2019	Friday	5	2	2	2	27	72397	511	208	39	0	67.41%	27.44%	5.15%	0.00%	39	5.15%	2.6	223972	183020	338740	295.5	241.5	446.9	4864	2236	3717	295.5	241.5	446.9	445426.3	611.7	6092	587.6	6442	8.5	105	8.5	43.6	1282	758	758	1
10121	10121 (2019-05-05)60sec.agd	60	0	0		5/11/2019	Saturday	6	0	0	0	0	0	346	274	6	0	55.27%	43.77%	0.96%	0.00%	6	0.96%	0.5	156275	125992	215581	249.6	201.3	344.4	3658	1762	2401	249.6	201.3	344.4	294569.2	503.6	4171.7	470.6	3776	6	112	6	24.4	2157	626	626	1
10236	10236 (2019-08-25)60sec.agd	60	0	0		8/26/2019	Monday	1	0	0	0	0	0	355	438	49	0	42.16%	52.02%	5.82%	0.00%	49	5.82%	3.3	429470	390506	634909	510.1	463.8	754	3391	3598	4415	510.1	463.8	754	860260.9	1049.2	5707.6	1021.7	9103	10.8	77	10.8	9.9	583	842	842	1
10236	10236 (2019-08-25)60sec.agd	60	0	0		8/27/2019	Tuesday	2	0	0	0	0	0	265	357	47	0	39.61%	53.36%	7.03%	0.00%	47	7.03%	3.9	426107	381303	579819	636.9	570	866.7	4389	3087	3914	636.9	570	866.7	814339.7	1246.7	6641.7	1217.2	7507	11.2	64	11.2	0	0	669	669	1
10236	10236 (2019-08-25)60sec.agd	60	0	0		8/28/2019	Wednesday	3	4	4	4	41	123022	296	453	153	0	32.82%	50.22%	16.96%	0.00%	153	16.96%	9.6	867917	533104	904070	962.2	591	1002.3	4747	3138	5644	962.2	591	1002.3	1361918.6	1541.2	7657.4	1509.9	13176	14.6	103	14.6	0	0	902	902	1
10236	10236 (2019-08-25)60sec.agd	60	0	0		8/29/2019	Thursday	4	0	0	0	0	0	361	437	73	0	41.45%	50.17%	8.38%	0.00%	73	8.38%	4.9	543985	345440	746222	624.6	396.6	856.7	4237	2935	5858	624.6	396.6	856.7	985949.2	1164.1	6954.6	1132	9762	11.2	84	11.2	0	0	871	871	1
10236	10236 (2019-08-25)60sec.agd	60	0	0		8/30/2019	Friday	5	0	0	0	0	0	192	384	42	0	31.07%	62.14%	6.80%	0.00%	42	6.80%	3.5	440596	301070	551718	712.9	487.2	892.7	4042	3674	4886	712.9	487.2	892.7	767568.1	1285.8	5948.5	1242	8756	14.2	61	14.2	5.8	1607	618	618	1
10100	10100 (2019-03-24)60sec.agd	60	0	0		3/25/2019	Monday	1	1	1	1	37	111931	326	357	49	0	44.54%	48.77%	6.69%	0.00%	49	6.69%	3.3	361947	309353	448393	494.5	422.6	612.6	3890	2559	3565	494.5	422.6	612.6	654034.5	963.4	5402.5	893.5	8053	11	112	11	3.9	415	732	732	1
10100	10100 (2019-03-24)60sec.agd	60	0	0		3/26/2019	Tuesday	2	0	0	0	0	0	479	400	14	0	53.64%	44.79%	1.57%	0.00%	14	1.57%	0.9	291929	262393	506437	326.9	293.8	567.1	2869	2640	3512	326.9	293.8	567.1	640742.6	771.3	4194.4	717.5	4703	5.3	49	5.3	0	0	893	893	1
10100	10100 (2019-03-24)60sec.agd	60	0	0		3/27/2019	Wednesday	3	1	1	1	34	110311	306	298	38	0	47.66%	46.42%	5.92%	0.00%	38	5.92%	2.9	322987	270428	390666	503.1	421.2	608.5	3572	3205	2719	503.1	421.2	608.5	574518.8	951.3	4866.9	894.9	7291	11.4	117	11.4	0	0	642	642	1
10100	10100 (2019-03-24)60sec.agd	60	0	0		3/28/2019	Thursday	4	2	2	2	46	127575	185	469	101	0	24.50%	62.12%	13.38%	0.00%	101	13.38%	7.2	648159	389906	853149	858.5	516.4	1130	3779	2841	3777	858.5	516.4	1130	1140175.4	1581.3	5199.4	1510.2	10664	14.1	116	14.1	1.1	239	755	755	1
10100	10100 (2019-03-24)60sec.agd	60	0	0		3/30/2019	Saturday	6	2	2	2	25	86873	493	216	27	0	66.98%	29.35%	3.67%	0.00%	27	3.67%	2.1	192339	215237	222616	261.3	292.4	302.5	3990	2331	2780	261.3	292.4	302.5	364525.9	548.9	4706.2	495.3	5970	8.1	114	8.1	9.8	892	736	736	1
10122	10122 (2019-05-05)60sec.agd	60	0	0		5/6/2019	Monday	1	4	4	4	82	253918	180	603	105	0	20.27%	67.91%	11.82%	0.00%	105	11.82%	6.2	919408	804435	658929	1035.4	905.9	742	4831	3393	4183	1035.4	905.9	742	1388025.3	1630.1	6579.2	1563.1	19377	21.8	129	21.8	0	0	888	888	1
10122	10122 (2019-05-05)60sec.agd	60	0	0		5/7/2019	Tuesday	2	0	0	0	0	0	386	641	39	0	36.21%	60.13%	3.66%	0.00%	39	3.66%	2.1	541910	771280	448949	508.4	723.5	421.2	4467	3071	4062	508.4	723.5	421.2	1044075.9	1026.8	6091.7	979.4	12886	12.1	132	12.1	0	0	1066	1066	1
10122	10122 (2019-05-05)60sec.agd	60	0	0		5/8/2019	Wednesday	3	2	2	2	50	160309	245	492	67	0	30.47%	61.19%	8.33%	0.00%	67	8.33%	4.2	515821	757580	483200	641.6	942.3	601	4598	3104	3182	641.6	942.3	601	1036089.3	1350.7	5605.8	1288.7	15406	19.2	118	19.2	0	0	804	804	1
10122	10122 (2019-05-05)60sec.agd	60	0	0		5/9/2019	Thursday	4	0	0	0	0	0	418	611	30	0	39.47%	57.70%	2.83%	0.00%	30	2.83%	1.6	474522	824853	327719	448.1	778.9	309.5	3784	2704	2140	448.1	778.9	309.5	1006455.8	991.3	4514.1	950.4	15327	14.5	105	14.5	0	0	1059	1059	1
10122	10122 (2019-05-05)60sec.agd	60	0	0		5/10/2019	Friday	5	2	2	2	36	129188	297	345	57	0	42.49%	49.36%	8.15%	0.00%	57	8.15%	4.1	383184	429354	370592	548.2	614.2	530.2	5006	3032	4202	548.2	614.2	530.2	684480.3	1034.2	6187.1	979.2	11831	16.9	124	16.9	0	0	699	699	1
10130	10130 (2019-03-31)60sec.agd	60	0	0		3/31/2019	Sunday	7	0	0	0	0	0	494	192	14	0	70.57%	27.43%	2.00%	0.00%	14	2.00%	1.2	138131	192734	188145	197.3	275.3	268.8	3644	3000	2465	197.3	275.3	268.8	302696.4	467.3	4612.6	432.4	3758	5.4	115	5.4	33.9	3195	700	700	1
10130	10130 (2019-03-31)60sec.agd	60	0	0		4/1/2019	Monday	1	0	0	0	0	0	424	363	7	0	53.40%	45.72%	0.88%	0.00%	7	0.88%	0.5	238122	522674	388666	299.9	658.3	489.5	3836	3625	2773	299.9	658.3	489.5	693506.6	907.1	4764.7	873.4	5804	7.3	99	7.3	38.3	2787	794	794	1
10130	10130 (2019-03-31)60sec.agd	60	0	0		4/2/2019	Tuesday	2	0	0	0	0	0	548	236	17	0	68.41%	29.46%	2.12%	0.00%	17	2.12%	1.2	190508	311835	254224	237.8	389.3	317.4	4474	3701	3630	237.8	389.3	317.4	445156.4	591.8	6217	555.8	4691	5.9	114	5.9	18.8	1049	801	801	1
10130	10130 (2019-03-31)60sec.agd	60	0	0		4/3/2019	Wednesday	3	0	0	0	0	0	533	359	28	0	57.93%	39.02%	3.04%	0.00%	28	3.04%	1.8	315867	437720	537211	343.3	475.8	583.9	5126	3326	4125	343.3	475.8	583.9	761555.3	873.3	6081.2	827.8	7825	8.5	123	8.5	8.2	567	920	920	1
10130	10130 (2019-03-31)60sec.agd	60	0	0		4/6/2019	Saturday	6	0	0	0	0	0	329	277	12	0	53.24%	44.82%	1.94%	0.00%	12	1.94%	1.1	199140	340692	299917	322.2	551.3	485.3	3640	3414	2688	322.2	551.3	485.3	495659.1	851.5	4896	802	3921	6.3	120	6.3	9	1651	618	618	1
10120	10120 (2019-05-05)60sec.agd	60	0	0		5/6/2019	Monday	1	0	0	0	0	0	544	230	1	0	70.19%	29.68%	0.13%	0.00%	1	0.13%	0.1	118841	163762	270077	153.3	211.3	348.5	2022	1589	3008	153.3	211.3	348.5	337465.2	453.0	3850.2	435.4	3639	4.7	89	4.7	15.9	890	775	775	1
10120	10120 (2019-05-05)60sec.agd	60	0	0		5/7/2019	Tuesday	2	0	0	0	0	0	716	260	7	0	72.84%	26.45%	0.71%	0.00%	7	0.71%	0.4	126019	250846	284600	128.2	255.2	289.5	2853	2496	1924	128.2	255.2	289.5	399752	425.8	3819.2	406.7	5233	5.3	126	5.3	2.3	660	983	983	1
10120	10120 (2019-05-05)60sec.agd	60	0	0		5/8/2019	Wednesday	3	0	0	0	0	0	600	288	1	0	67.49%	32.40%	0.11%	0.00%	1	0.11%	0.1	129009	191479	298860	145.1	215.4	336.2	2772	1719	2804	145.1	215.4	336.2	377657	442.8	3793.7	424.8	4258	4.8	101	4.8	0	0	889	889	1
10120	10120 (2019-05-05)60sec.agd	60	0	0		5/9/2019	Thursday	4	0	0	0	0	0	659	336	0	0	66.23%	33.77%	0.00%	0.00%	0	0.00%	0	160176	190482	304654	161	191.4	306.2	1932	1631	2601	161	191.4	306.2	393387.6	414.1	3223.7	395.4	4367	4.4	66	4.4	0	0	995	995	1
10120	10120 (2019-05-05)60sec.agd	60	0	0		5/11/2019	Saturday	6	0	0	0	0	0	778	162	1	0	82.68%	17.22%	0.11%	0.00%	1	0.11%	0.1	64892	97669	150570	69	103.8	160	3930	2489	2190	69	103.8	160	190844.3	215.9	5013.3	202.8	1959	2.1	72	2.1	5.7	1002	941	941	1
10162	10162 (2019-04-28)60sec.agd	60	0	0		4/28/2019	Sunday	7	0	0	0	0	0	429	213	19	0	64.90%	32.22%	2.87%	0.00%	19	2.87%	1.6	160244	250589	183415	242.4	379.1	277.5	4702	3039	2620	242.4	379.1	277.5	349448.2	564.9	5609.7	528.7	5537	8.4	119	8.4	4.7	301	661	661	1
10162	10162 (2019-04-28)60sec.agd	60	0	0		4/29/2019	Monday	1	0	0	0	0	0	522	559	20	0	47.41%	50.77%	1.82%	0.00%	20	1.82%	1.1	341166	599616	684002	309.9	544.6	621.3	3933	4635	3601	309.9	544.6	621.3	971489.7	942.4	6045.7	882.4	10929	9.9	117	9.9	3.5	1700	1101	1101	1
10162	10162 (2019-04-28)60sec.agd	60	0	0		4/30/2019	Tuesday	2	0	0	0	0	0	501	291	2	0	63.10%	36.65%	0.25%	0.00%	2	0.25%	0.1	153600	247453	379688	193.5	311.7	478.2	2355	2778	3610	193.5	311.7	478.2	478527.9	636.0	4359.1	602.7	4882	6.1	107	6.1	0.8	195	794	794	1
10162	10162 (2019-04-28)60sec.agd	60	0	0		5/2/2019	Thursday	4	0	0	0	0	0	541	375	5	0	58.74%	40.72%	0.54%	0.00%	5	0.54%	0.3	227281	361206	576728	246.8	392.2	626.2	3337	2748	3481	246.8	392.2	626.2	717455	809.1	4389.6	779	7934	8.6	118	8.6	0.1	51	921	921	1
10162	10162 (2019-04-28)60sec.agd	60	0	0		5/3/2019	Friday	5	0	0	0	0	0	432	374	13	0	52.75%	45.67%	1.59%	0.00%	13	1.59%	0.9	252951	444243	391748	308.9	542.4	478.3	3305	2757	2744	308.9	542.4	478.3	644051.7	826.6	4631.6	786.4	7337	9	118	9	0.4	83	819	819	1
10849	10849 (2019-03-10)60sec.agd	60	0	0		3/11/2019	Monday	1	0	0	0	0	0	325	404	6	0	44.22%	54.97%	0.82%	0.00%	6	0.82%	0.5	228475	349652	295946	310.9	475.7	402.6	3394	1988	3467	310.9	475.7	402.6	511899.8	729.6	4327.9	696.5	8097	11	105	11	0	28	735	735	1
10849	10849 (2019-03-10)60sec.agd	60	0	0		3/12/2019	Tuesday	2	0	0	0	0	0	357	369	1	0	49.11%	50.76%	0.14%	0.00%	1	0.14%	0.1	190617	361869	231573	262.2	497.8	318.5	2451	2232	1913	262.2	497.8	318.5	470010.7	659.7	3216.8	646.5	6668	9.2	124	9.2	0.3	81	727	727	1
10849	10849 (2019-03-10)60sec.agd	60	0	0		3/13/2019	Wednesday	3	0	0	0	0	0	312	420	3	0	42.45%	57.14%	0.41%	0.00%	3	0.41%	0.2	228841	404100	280781	311.3	549.8	382	2694	2355	2520	311.3	549.8	382	542681.3	760.9	3307.2	738.3	8887	12.1	132	12.1	0	0	735	735	1
10849	10849 (2019-03-10)60sec.agd	60	0	0		3/14/2019	Thursday	4	0	0	0	0	0	320	420	4	0	43.01%	56.45%	0.54%	0.00%	4	0.54%	0.3	209721	377747	331137	281.9	507.7	445.1	2627	2566	3318	281.9	507.7	445.1	544359.6	755.6	4282.1	731.7	7195	9.7	116	9.7	0	0	744	744	1
10849	10849 (2019-03-10)60sec.agd	60	0	0		3/15/2019	Friday	5	0	0	0	0	0	306	344	2	0	46.93%	52.76%	0.31%	0.00%	2	0.31%	0.2	186679	308790	224387	286.3	473.6	344.2	2457	2460	1612	286.3	473.6	344.2	424911.6	666.5	3231.5	651.7	6511	10	117	10	1.8	177	652	652	1
10259	10259 (2019-06-16)60sec.agd	60	0	0		6/17/2019	Monday	1	0	0	0	0	0	492	133	0	0	78.72%	21.28%	0.00%	0.00%	0	0.00%	0	54959	72455	156363	87.9	115.9	250.2	1670	1400	2192	87.9	115.9	250.2	180885.6	302.0	2924.1	289.4	1079	1.7	32	1.7	1.7	695	625	625	1
10259	10259 (2019-06-16)60sec.agd	60	0	0		6/18/2019	Tuesday	2	0	0	0	0	0	622	221	1	0	73.70%	26.18%	0.12%	0.00%	1	0.12%	0.1	77037	143739	227401	91.3	170.3	269.4	3215	1474	2926	91.3	170.3	269.4	279833.5	345.4	4590.2	331.6	2355	2.8	66	2.8	1.6	194	844	844	1
10259	10259 (2019-06-16)60sec.agd	60	0	0		6/26/2019	Wednesday	3	0	0	0	0	0	453	146	4	0	75.12%	24.21%	0.66%	0.00%	4	0.66%	0.3	72940	126696	127799	121	210.1	211.9	2284	1748	2145	121	210.1	211.9	194177	343.0	3062.8	322	2960	4.9	128	4.9	0.7	65	603	603	1
10259	10259 (2019-06-16)60sec.agd	60	0	0		6/28/2019	Friday	5	0	0	0	0	0	456	359	4	0	55.68%	43.83%	0.49%	0.00%	4	0.49%	0.3	203911	206988	311493	249	252.7	380.3	2916	2508	3410	249	252.7	380.3	425971.4	557.6	5140.2	520.1	6483	7.9	110	7.9	13.7	387	819	819	1
10259	10259 (2019-06-16)60sec.agd	60	0	0		7/5/2019	Friday	5	0	0	0	0	0	545	178	1	0	75.28%	24.59%	0.14%	0.00%	1	0.14%	0.1	61518	158825	170728	85	219.4	235.8	2351	2080	2667	85	219.4	235.8	241159.5	346.5	4101.5	333.1	1379	1.9	38	1.9	1.7	558	724	724	1
10852	10852 (2019-05-05)60sec.agd	60	0	0		5/6/2019	Monday	1	0	0	0	0	0	446	363	15	0	54.13%	44.05%	1.82%	0.00%	15	1.82%	1	268942	284044	353897	326.4	344.7	429.5	2779	2441	3360	326.4	344.7	429.5	527497.8	657.7	4672.4	640.2	5581	6.8	98	6.8	0.1	61	824	824	1
10852	10852 (2019-05-05)60sec.agd	60	0	0		5/7/2019	Tuesday	2	0	0	0	0	0	457	376	16	0	53.83%	44.29%	1.88%	0.00%	16	1.88%	1.1	289231	295029	396241	340.7	347.5	466.7	2993	2517	3114	340.7	347.5	466.7	572454	698.8	4432.6	674.3	6916	8.1	100	8.1	0.1	44	849	849	1
10852	10852 (2019-05-05)60sec.agd	60	0	0		5/9/2019	Thursday	4	0	0	0	0	0	353	376	13	0	47.57%	50.67%	1.75%	0.00%	13	1.75%	0.9	270724	312850	336450	364.9	421.6	453.4	3144	2584	4359	364.9	421.6	453.4	533259	747.2	5667.9	718.7	5468	7.4	71	7.4	13.6	1337	742	742	1
10852	10852 (2019-05-05)60sec.agd	60	0	0		5/10/2019	Friday	5	0	0	0	0	0	339	327	12	0	50.00%	48.23%	1.77%	0.00%	12	1.77%	0.9	252389	225619	282156	372.3	332.8	416.2	2836	2502	2932	372.3	332.8	416.2	440699.6	673.5	4402.3	650	4243	6.3	51	6.3	0.5	123	678	678	1
10852	10852 (2019-05-05)60sec.agd	60	0	0		5/11/2019	Saturday	6	0	0	0	0	0	521	311	4	0	62.32%	37.20%	0.48%	0.00%	4	0.48%	0.3	186103	223806	323816	222.6	267.7	387.3	2827	2278	3043	222.6	267.7	387.3	435408.1	537.8	4328	520.8	4655	5.6	63	5.6	11.8	1582	836	836	1
10208	10208 (2019-03-24)60sec.agd	60	0	0		3/25/2019	Monday	1	0	0	0	0	0	389	421	5	0	47.73%	51.66%	0.61%	0.00%	5	0.61%	0.3	243818	369038	336394	299.2	452.8	412.8	2657	3284	2721	299.2	452.8	412.8	555695.2	717.1	4685.8	681.8	8117	10	118	10	6	737	815	815	1
10208	10208 (2019-03-24)60sec.agd	60	0	0		3/26/2019	Tuesday	2	1	1	1	42	193952	405	302	30	13	54.00%	40.27%	4.00%	1.73%	43	5.73%	2.9	373091	439403	448016	497.5	585.9	597.4	6908	4236	6129	497.5	585.9	597.4	730061.8	1024.9	9674.4	973.4	8151	10.9	119	10.9	0.6	181	750	750	1
10208	10208 (2019-03-24)60sec.agd	60	0	0		3/27/2019	Wednesday	3	0	0	0	0	0	690	343	8	0	66.28%	32.95%	0.77%	0.00%	8	0.77%	0.4	202675	335348	403212	194.7	322.1	387.3	4463	3915	3928	194.7	322.1	387.3	562241.4	576.5	7118.6	540.1	5853	5.6	92	5.6	88.3	4931	1041	1041	1
10208	10208 (2019-03-24)60sec.agd	60	0	0		3/28/2019	Thursday	4	0	0	0	0	0	652	394	10	0	61.74%	37.31%	0.95%	0.00%	10	0.95%	0.6	219098	376293	398826	207.5	356.3	377.7	3314	4074	3244	207.5	356.3	377.7	590476.5	591.2	4945.2	559.2	5515	5.2	110	5.2	6.5	2209	1056	1056	1
10208	10208 (2019-03-24)60sec.agd	60	0	0		3/30/2019	Saturday	6	0	0	0	0	0	484	302	23	0	59.83%	37.33%	2.84%	0.00%	23	2.84%	1.6	218551	350140	268798	270.1	432.8	332.3	3455	3072	2704	270.1	432.8	332.3	492559.6	642.7	4465.6	608.8	7155	8.8	100	8.8	18.3	3556	809	809	1
10248	10248 (2019-06-02)60sec.agd	60	0	0		6/4/2019	Tuesday	2	1	1	1	13	37147	578	391	55	0	56.45%	38.18%	5.37%	0.00%	55	5.37%	3.1	420193	343478	562009	410.3	335.4	548.8	4486	3792	5096	410.3	335.4	548.8	781276.8	805.8	6475	763	7412	7.2	63	7.2	4.5	329	1024	1024	1
10248	10248 (2019-06-02)60sec.agd	60	0	0		6/5/2019	Wednesday	3	0	0	0	0	0	592	302	15	0	65.13%	33.22%	1.65%	0.00%	15	1.65%	0.9	245334	218476	244777	269.9	240.3	269.3	3404	3448	2947	269.9	240.3	269.3	409678.3	496.9	5013.8	450.7	6003	6.6	90	6.6	9.1	619	909	909	1
10248	10248 (2019-06-02)60sec.agd	60	0	0		6/6/2019	Thursday	4	1	1	1	12	26530	603	265	28	0	67.30%	29.58%	3.13%	0.00%	28	3.13%	1.6	240781	233283	282234	268.7	260.4	315	2768	3069	2571	268.7	260.4	315	438237.9	529.7	4359.2	489.1	5656	6.3	110	6.3	0	0	896	896	1
10248	10248 (2019-06-02)60sec.agd	60	0	0		6/7/2019	Friday	5	0	0	0	0	0	623	361	11	0	62.61%	36.28%	1.11%	0.00%	11	1.11%	0.6	292937	328404	400416	294.4	330.1	402.4	2915	4033	3233	294.4	330.1	402.4	594974.2	632.3	5231.9	598	8463	8.5	134	8.5	0	0	995	995	1
10248	10248 (2019-06-02)60sec.agd	60	0	0		6/8/2019	Saturday	6	0	0	0	0	0	714	222	15	0	75.08%	23.34%	1.58%	0.00%	15	1.58%	0.8	165857	153540	189888	174.4	161.5	199.7	4154	3487	2573	174.4	161.5	199.7	295195.7	340.7	5736.6	310.4	3522	3.7	108	3.7	7.1	176	951	951	1
10105	10105 (2019-03-31)60sec.agd	60	0	0		4/1/2019	Monday	1	0	0	0	0	0	537	315	23	0	61.37%	36.00%	2.63%	0.00%	23	2.63%	1.4	249646	389570	424819	285.3	445.2	485.5	3677	2300	3621	285.3	445.2	485.5	628139.4	769.4	4386.5	717.9	7494	8.6	126	8.6	5.8	387	875	875	1
10105	10105 (2019-03-31)60sec.agd	60	0	0		4/2/2019	Tuesday	2	0	0	0	0	0	546	242	40	0	65.94%	29.23%	4.83%	0.00%	40	4.83%	2.7	239661	344336	351575	289.4	415.9	424.6	4278	2348	5306	289.4	415.9	424.6	547366.1	729.0	5612.3	661.1	9631	11.6	131	11.6	4	332	828	828	1
10105	10105 (2019-03-31)60sec.agd	60	0	0		4/3/2019	Wednesday	3	2	2	2	24	67688	578	247	37	0	67.05%	28.65%	4.29%	0.00%	37	4.29%	2.5	216295	386625	292575	250.9	448.5	339.4	3611	3970	3180	250.9	448.5	339.4	530907.3	679.4	5729.5	615.9	8159	9.5	125	9.5	4.4	579	862	862	1
10105	10105 (2019-03-31)60sec.agd	60	0	0		4/4/2019	Thursday	4	0	0	0	0	0	393	256	31	0	57.79%	37.65%	4.56%	0.00%	31	4.56%	2.4	228322	332444	332168	335.8	488.9	488.5	3341	2341	3876	335.8	488.9	488.5	522480.2	848.7	4096.5	768.4	10331	15.2	121	15.2	7.1	473	680	680	1
10105	10105 (2019-03-31)60sec.agd	60	0	0		4/5/2019	Friday	5	0	0	0	0	0	477	282	30	0	60.46%	35.74%	3.80%	0.00%	30	3.80%	2.1	227604	453261	300115	288.5	574.5	380.4	3780	3383	2207	288.5	574.5	380.4	589337	803.9	4518.7	746.9	9412	11.9	133	11.9	0.7	93	789	789	1
10810	10810 (2019-03-24)60sec.agd	60	0	0		3/25/2019	Monday	1	0	0	0	0	0	530	230	49	0	65.51%	28.43%	6.06%	0.00%	49	6.06%	3.3	305975	219824	347762	378.2	271.7	429.9	5364	3256	4699	378.2	271.7	429.9	512719.9	665.6	7839.3	633.8	8484	10.5	130	10.5	7.6	533	809	809	1
10810	10810 (2019-03-24)60sec.agd	60	0	0		3/26/2019	Tuesday	2	4	4	4	65	190252	475	268	132	1	54.22%	30.59%	15.07%	0.11%	133	15.18%	8.9	603407	526466	565383	688.8	601	645.4	6531	2999	3585	688.8	601	645.4	980267.5	1197.7	7261.4	1119	21240	24.2	143	24.2	9.5	536	876	876	1
10810	10810 (2019-03-24)60sec.agd	60	0	0		3/27/2019	Wednesday	3	0	0	0	0	0	407	192	51	0	62.62%	29.54%	7.85%	0.00%	51	7.85%	3.9	297607	271997	310595	457.9	418.5	477.8	4392	2401	2776	457.9	418.5	477.8	508941.6	834.3	5263.4	783	9044	13.9	118	13.9	2.9	345	650	650	1
10810	10810 (2019-03-24)60sec.agd	60	0	0		3/29/2019	Friday	5	0	0	0	0	0	482	246	30	0	63.59%	32.45%	3.96%	0.00%	30	3.96%	2.1	251200	253165	308481	331.4	334	407	4715	2508	3038	331.4	334	407	471544.8	652.3	5777.1	622.1	7279	9.6	132	9.6	49.1	690	758	758	1
10810	10810 (2019-03-24)60sec.agd	60	0	0		3/30/2019	Saturday	6	1	1	1	10	25242	360	209	85	0	55.05%	31.96%	13.00%	0.00%	85	13.00%	6.5	406941	282191	450866	622.2	431.5	689.4	3764	2381	3937	622.2	431.5	689.4	669711	1053.7	5944.5	1024	11231	17.2	110	17.2	1.3	341	654	654	1
10993	10993 (2019-11-03)60sec.agd	60	0	0		11/4/2019	Monday	1	1	1	1	23	52937	364	255	25	0	56.52%	39.60%	3.88%	0.00%	25	3.88%	1.9	184229	263249	291705	286.1	408.8	453	2589	3008	2636	286.1	408.8	453	433972.5	718.0	3718.2	673.9	6292	9.8	99	9.8	64.3	1851	644	644	1
10993	10993 (2019-11-03)60sec.agd	60	0	0		11/5/2019	Tuesday	2	0	0	0	0	0	575	345	0	0	62.50%	37.50%	0.00%	0.00%	0	0.00%	0	135575	260485	308794	147.4	283.1	335.6	1768	1670	3418	147.4	283.1	335.6	426130	480.0	4008.7	463.2	4733	5.1	58	5.1	0	0	920	920	1
10993	10993 (2019-11-03)60sec.agd	60	0	0		11/6/2019	Wednesday	3	0	0	0	0	0	515	277	5	0	64.62%	34.76%	0.63%	0.00%	5	0.63%	0.3	141977	199044	201519	178.1	249.7	252.8	2635	1906	2291	178.1	249.7	252.8	316837.3	419.3	3475.7	397.5	4717	5.9	97	5.9	0	0	797	797	1
10993	10993 (2019-11-03)60sec.agd	60	0	0		11/7/2019	Thursday	4	0	0	0	0	0	469	282	9	0	61.71%	37.11%	1.18%	0.00%	9	1.18%	0.6	161439	286143	287660	212.4	376.5	378.5	4036	3318	3734	212.4	376.5	378.5	436679.1	602.1	6213	574.6	6093	8	126	8	0	0	760	760	1
10993	10993 (2019-11-03)60sec.agd	60	0	0		11/8/2019	Friday	5	0	0	0	0	0	419	276	0	0	60.29%	39.71%	0.00%	0.00%	0	0.00%	0	111433	240064	187589	160.3	345.4	269.9	1575	1883	1616	160.3	345.4	269.9	324403.6	480.7	2597.8	466.8	3741	5.4	74	5.4	0.3	117	695	695	1
11060	11060 (2019-09-29)60sec.agd	60	0	0		9/30/2019	Monday	1	0	0	0	0	0	518	114	1	0	81.83%	18.01%	0.16%	0.00%	1	0.16%	0.1	43352	104601	181747	68.5	165.2	287.1	2930	2604	4256	68.5	165.2	287.1	214132.5	350.6	5555.2	338.3	1419	2.2	66	2.2	0	0	633	633	1
11060	11060 (2019-09-29)60sec.agd	60	0	0		10/1/2019	Tuesday	2	0	0	0	0	0	627	222	8	0	73.16%	25.90%	0.93%	0.00%	8	0.93%	0.5	123112	156691	338434	143.7	182.8	394.9	3107	1862	2455	143.7	182.8	394.9	392741.9	477.7	4102.1	458.3	4870	5.7	120	5.7	0.1	28	857	857	1
11060	11060 (2019-09-29)60sec.agd	60	0	0		10/2/2019	Wednesday	3	1	1	1	32	81952	578	210	44	0	69.47%	25.24%	5.29%	0.00%	44	5.29%	2.9	192296	201027	288939	231.1	241.6	347.3	3160	2825	2866	231.1	241.6	347.3	401092.7	517.4	4860.1	482.1	7544	9.1	127	9.1	0	0	832	832	1
11060	11060 (2019-09-29)60sec.agd	60	0	0		10/3/2019	Thursday	4	2	2	2	38	102055	521	221	58	0	65.13%	27.63%	7.25%	0.00%	58	7.25%	3.9	239850	224272	337474	299.8	280.3	421.8	3206	2466	2195	299.8	280.3	421.8	470865.9	641.8	4032.1	588.6	9758	12.2	124	12.2	0.4	54	800	800	1
11060	11060 (2019-09-29)60sec.agd	60	0	0		10/4/2019	Friday	5	1	1	1	28	78191	554	161	42	0	73.18%	21.27%	5.55%	0.00%	42	5.55%	2.8	180102	194777	191130	237.9	257.3	252.5	3307	1902	2605	237.9	257.3	252.5	326964	484.4	3965.8	431.9	7607	10	126	10	0	0	757	757	1
10678	10678 (2019-09-29)60sec.agd	60	0	0		9/30/2019	Monday	1	0	0	0	0	0	559	316	18	0	62.60%	35.39%	2.02%	0.00%	18	2.02%	1.1	267261	284106	250497	299.3	318.1	280.5	2824	2296	2633	299.3	318.1	280.5	463566	545.5	4075	519.1	10447	11.7	112	11.7	0.1	67	893	893	1
10678	10678 (2019-09-29)60sec.agd	60	0	0		10/1/2019	Tuesday	2	0	0	0	0	0	434	389	31	0	50.82%	45.55%	3.63%	0.00%	31	3.63%	2.1	364553	358297	307303	426.9	419.6	359.8	3199	2253	2308	426.9	419.6	359.8	596414.9	730.3	3757.5	698.4	14445	16.9	120	16.9	1.4	328	854	854	1
10678	10678 (2019-09-29)60sec.agd	60	0	0		10/3/2019	Thursday	4	1	1	1	44	186833	318	455	74	0	37.54%	53.72%	8.74%	0.00%	74	8.74%	4.9	583676	440109	369308	689.1	519.6	436	5765	2904	2201	689.1	519.6	436	819000.6	1030.8	6041.8	966.9	22580	26.7	178	26.7	1.2	266	847	847	1
10678	10678 (2019-09-29)60sec.agd	60	0	0		10/4/2019	Friday	5	0	0	0	0	0	275	359	26	0	41.67%	54.39%	3.94%	0.00%	26	3.94%	2.2	318528	378826	242271	482.6	574	367.1	2842	2442	2128	482.6	574	367.1	551057.6	863.9	3811.6	834.9	14744	22.3	121	22.3	4.3	681	660	660	1
10678	10678 (2019-09-29)60sec.agd	60	0	0		10/5/2019	Saturday	6	0	0	0	0	0	526	208	8	0	70.89%	28.03%	1.08%	0.00%	8	1.08%	0.6	122891	150070	147928	165.6	202.3	199.4	3115	2011	2124	165.6	202.3	199.4	243938.3	351.5	4273	328.8	4693	6.3	99	6.3	17.5	2563	742	742	1
10673	10673 (2019-10-20)60sec.agd	60	0	0		10/21/2019	Monday	1	0	0	0	0	0	700	333	5	0	67.44%	32.08%	0.48%	0.00%	5	0.48%	0.3	145776	327161	280111	140.4	315.2	269.9	2812	3384	2642	140.4	315.2	269.9	454694.6	473.5	4506.6	438	4499	4.3	115	4.3	1.7	299	1038	1038	1
10673	10673 (2019-10-20)60sec.agd	60	0	0		10/22/2019	Tuesday	2	0	0	0	0	0	661	459	1	0	58.97%	40.95%	0.09%	0.00%	1	0.09%	0.1	184167	335663	358890	164.3	299.4	320.2	3786	2776	3919	164.3	299.4	320.2	524775.3	499.7	6115.4	468.1	4449	4	74	4	0.2	153	1121	1121	1
10673	10673 (2019-10-20)60sec.agd	60	0	0		10/23/2019	Wednesday	3	0	0	0	0	0	583	169	2	0	77.32%	22.41%	0.27%	0.00%	2	0.27%	0.1	75325	117114	98118	99.9	155.3	130.1	2793	2724	3603	99.9	155.3	130.1	170342.8	245.2	5310.6	225.9	1365	1.8	28	1.8	0	0	754	754	1
10673	10673 (2019-10-20)60sec.agd	60	0	0		10/24/2019	Thursday	4	0	0	0	0	0	410	297	0	0	57.99%	42.01%	0.00%	0.00%	0	0.00%	0	132116	215609	263351	186.9	305	372.5	2008	2508	2782	186.9	305	372.5	365096.7	548.5	3965.3	516.4	3889	5.5	74	5.5	2.7	249	707	707	1
10673	10673 (2019-10-20)60sec.agd	60	0	0		10/26/2019	Saturday	6	0	0	0	0	0	562	290	6	0	65.50%	33.80%	0.70%	0.00%	6	0.70%	0.4	164476	224370	200112	191.7	261.5	233.2	3055	2430	2472	191.7	261.5	233.2	342693.8	434.4	3411.4	399.4	4137	4.8	92	4.8	18.6	3173	858	858	1
10778	10778 (2019-08-04)60sec.agd	60	0	0		8/5/2019	Monday	1	0	0	0	0	0	485	312	2	0	60.70%	39.05%	0.25%	0.00%	2	0.25%	0.1	173612	335550	197362	217.3	420	247	2268	2616	2164	217.3	420	247	426247.2	558.7	3582.9	533.5	7029	8.8	107	8.8	34.7	1610	799	799	1
10778	10778 (2019-08-04)60sec.agd	60	0	0		8/6/2019	Tuesday	2	0	0	0	0	0	466	325	4	0	58.62%	40.88%	0.50%	0.00%	4	0.50%	0.3	155361	377765	212153	195.4	475.2	266.9	3258	2396	2048	195.4	475.2	266.9	460274.2	609.1	4071.4	579	5709	7.2	116	7.2	118.9	4537	795	795	1
10778	10778 (2019-08-04)60sec.agd	60	0	0		8/7/2019	Wednesday	3	4	4	4	63	171496	472	256	76	0	58.71%	31.84%	9.45%	0.00%	76	9.45%	5.4	351168	416922	312838	436.8	518.6	389.1	3581	3638	2928	436.8	518.6	389.1	628498.6	831.5	5545.5	781.7	12115	15.1	115	15.1	113.2	4130	804	804	1
10778	10778 (2019-08-04)60sec.agd	60	0	0		8/8/2019	Thursday	4	0	0	0	0	0	794	186	18	0	79.56%	18.64%	1.80%	0.00%	18	1.80%	1	137810	226258	132122	138.1	226.7	132.4	3196	2820	2017	138.1	226.7	132.4	296041.4	318.1	4390.3	296.6	5701	5.7	126	5.7	5.7	759	998	998	1
10778	10778 (2019-08-04)60sec.agd	60	0	0		8/9/2019	Friday	5	0	0	0	0	0	768	186	10	0	79.67%	19.29%	1.04%	0.00%	10	1.04%	0.6	113250	228061	125713	117.5	236.6	130.4	2861	2661	2285	117.5	236.6	130.4	283973.8	315.7	3722.1	294.6	4367	4.5	111	4.5	2.3	362	964	964	1
11016	11016 (2019-06-09)60sec.agd	60	0	0		6/10/2019	Monday	1	0	0	0	0	0	423	583	27	0	40.95%	56.44%	2.61%	0.00%	27	2.61%	1.5	518476	682166	946187	501.9	660.4	916	3357	2926	3252	501.9	660.4	916	1276494.3	1282.7	4506.5	1235.7	15744	15.2	96	15.2	2.6	475	1033	1033	1
11016	11016 (2019-06-09)60sec.agd	60	0	0		6/11/2019	Tuesday	2	0	0	0	0	0	252	548	24	0	30.58%	66.50%	2.91%	0.00%	24	2.91%	1.6	492869	552530	895915	598.1	670.5	1087.3	3480	3408	4161	598.1	670.5	1087.3	1162270.6	1474.9	5616.7	1410.5	15144	18.4	89	18.4	0.2	148	824	824	1
11016	11016 (2019-06-09)60sec.agd	60	0	0		6/12/2019	Wednesday	3	0	0	0	0	0	304	658	49	0	30.07%	65.08%	4.85%	0.00%	49	4.85%	2.7	671893	736368	1086582	664.6	728.4	1074.8	3927	3198	4048	664.6	728.4	1074.8	1474563.8	1511.8	5325.9	1458.5	19936	19.7	96	19.7	0.1	37	1011	1011	1
11016	11016 (2019-06-09)60sec.agd	60	0	0		6/13/2019	Thursday	4	0	0	0	0	0	213	482	35	0	29.18%	66.03%	4.79%	0.00%	35	4.79%	2.7	446432	565165	710462	611.6	774.2	973.2	3980	3179	4114	611.6	774.2	973.2	1011666.6	1446.3	5329	1385.8	12827	17.6	100	17.6	0	0	730	730	1
11016	11016 (2019-06-09)60sec.agd	60	0	0		6/14/2019	Friday	5	0	0	0	0	0	273	496	41	0	33.70%	61.23%	5.06%	0.00%	41	5.06%	2.6	506175	567476	849018	624.9	700.6	1048.2	3238	2596	4040	624.9	700.6	1048.2	1139769.1	1454.3	4630.4	1407.1	15118	18.7	103	18.7	0.1	44	810	810	1
10666	10666 (2019-09-08)60sec.agd	60	0	0		9/9/2019	Monday	1	0	0	0	0	0	560	496	24	0	51.85%	45.93%	2.22%	0.00%	24	2.22%	1.3	410561	510849	554206	380.1	473	513.2	4205	3266	3308	380.1	473	513.2	858295.6	840.1	4860.3	794.7	11404	10.6	92	10.6	37.6	1734	1080	1080	1
10666	10666 (2019-09-08)60sec.agd	60	0	0		9/10/2019	Tuesday	2	0	0	0	0	0	471	628	39	0	41.39%	55.18%	3.43%	0.00%	39	3.43%	2	575162	624701	846230	505.4	548.9	743.6	4534	3558	4900	505.4	548.9	743.6	1198819.4	1088.7	7166.1	1053.4	11703	10.3	74	10.3	28.3	2421	1138	1138	1
10666	10666 (2019-09-08)60sec.agd	60	0	0		9/11/2019	Wednesday	3	0	0	0	0	0	628	403	53	0	57.93%	37.18%	4.89%	0.00%	53	4.89%	2.8	426223	433260	651439	393.2	399.7	601	4027	2658	4411	393.2	399.7	601	890928.2	849.4	5929.3	821.9	9036	8.3	80	8.3	97.1	4028	1084	1084	1
10666	10666 (2019-09-08)60sec.agd	60	0	0		9/13/2019	Friday	5	0	0	0	0	0	554	521	39	0	49.73%	46.77%	3.50%	0.00%	39	3.50%	2	436869	489518	763981	392.2	439.4	685.8	3909	2556	5588	392.2	439.4	685.8	1007049.8	944.0	6607.2	904	10086	9.1	73	9.1	130.6	4711	1114	1114	1
10666	10666 (2019-09-08)60sec.agd	60	0	0		9/14/2019	Saturday	6	0	0	0	0	0	549	414	61	0	53.61%	40.43%	5.96%	0.00%	61	5.96%	3.4	439049	560834	801723	428.8	547.7	782.9	4060	3143	5311	428.8	547.7	782.9	1072407.8	1098.4	6647.3	1047.3	9304	9.1	80	9.1	64.4	1846	1024	1024	1
10529	10529 (2019-09-29)60sec.agd	60	0	0		9/29/2019	Sunday	7	0	0	0	0	0	530	125	3	0	80.55%	19.00%	0.46%	0.00%	3	0.46%	0.3	57636	101607	160708	87.6	154.4	244.2	2406	1829	2598	87.6	154.4	244.2	198678	314.6	3602.8	301.9	2249	3.4	113	3.4	13.3	2263	658	658	1
10529	10529 (2019-09-29)60sec.agd	60	0	0		9/30/2019	Monday	1	0	0	0	0	0	582	246	9	0	69.53%	29.39%	1.08%	0.00%	9	1.08%	0.6	132717	238875	422744	158.6	285.4	505.1	3936	2370	2894	158.6	285.4	505.1	503376.2	625.7	4915.2	601.4	5311	6.3	125	6.3	8.4	746	837	837	1
10529	10529 (2019-09-29)60sec.agd	60	0	0		10/1/2019	Tuesday	2	0	0	0	0	0	846	174	10	0	82.14%	16.89%	0.97%	0.00%	10	0.97%	0.6	115456	185198	170893	112.1	179.8	165.9	3382	2823	2233	112.1	179.8	165.9	277187.3	288.8	4531.8	269.1	4770	4.6	118	4.6	9	1574	1030	1030	1
10529	10529 (2019-09-29)60sec.agd	60	0	0		10/3/2019	Thursday	4	0	0	0	0	0	800	218	2	0	78.43%	21.37%	0.20%	0.00%	2	0.20%	0.1	94574	246251	342253	92.7	241.4	335.5	2764	2850	3405	92.7	241.4	335.5	432112.2	439.9	4767.3	423.6	3960	3.9	117	3.9	8.4	1121	1020	1020	1
10529	10529 (2019-09-29)60sec.agd	60	0	0		10/5/2019	Saturday	6	0	0	0	0	0	692	196	4	0	77.58%	21.97%	0.45%	0.00%	4	0.45%	0.3	106471	150682	233409	119.4	168.9	261.7	2400	1712	2800	119.4	168.9	261.7	297524.6	349.6	3928.1	333.5	4002	4.5	103	4.5	26.8	1018	892	892	1
10782	10782 (2019-08-11)60sec.agd	60	0	0		8/12/2019	Monday	1	0	0	0	0	0	421	211	5	0	66.09%	33.12%	0.78%	0.00%	5	0.78%	0.4	108832	78549	138480	170.9	123.3	217.4	2690	3068	3505	170.9	123.3	217.4	192849.8	331.3	5379	302.7	1871	2.9	33	2.9	0	0	637	637	1
10782	10782 (2019-08-11)60sec.agd	60	0	0		8/13/2019	Tuesday	2	0	0	0	0	0	512	366	21	0	56.95%	40.71%	2.34%	0.00%	21	2.34%	1.3	261446	197585	322654	290.8	219.8	358.9	4796	2964	4234	290.8	219.8	358.9	459890.7	561.2	5755.9	511.6	4956	5.5	83	5.5	2	280	899	899	1
10782	10782 (2019-08-11)60sec.agd	60	0	0		8/14/2019	Wednesday	3	0	0	0	0	0	612	180	1	0	77.18%	22.70%	0.13%	0.00%	1	0.13%	0.1	80881	80490	175206	102	101.5	220.9	2432	3642	3463	102	101.5	220.9	209087.3	285.7	5583.1	263.7	1883	2.4	81	2.4	3.7	783	793	793	1
10782	10782 (2019-08-11)60sec.agd	60	0	0		8/15/2019	Thursday	4	0	0	0	0	0	490	279	19	0	62.18%	35.41%	2.41%	0.00%	19	2.41%	1.4	210574	131933	226702	267.2	167.4	287.7	5576	3256	3323	267.2	167.4	287.7	336365.2	469.8	7017.1	426.9	3501	4.4	81	4.4	4.8	609	788	788	1
10782	10782 (2019-08-11)60sec.agd	60	0	0		8/16/2019	Friday	5	0	0	0	0	0	561	252	29	1	66.55%	29.89%	3.44%	0.12%	30	3.56%	1.8	220846	161064	291239	262	191.1	345.5	7395	3644	4310	262	191.1	345.5	399418	514.1	8255.3	473.8	4363	5.2	105	5.2	2.1	977	843	843	1
10663	10663 (2019-06-30)60sec.agd	60	0	0		7/2/2019	Tuesday	2	3	3	3	50	149832	391	257	76	0	54.01%	35.50%	10.50%	0.00%	76	10.50%	5.8	362921	312226	310606	501.3	431.3	429	4295	2442	2940	501.3	431.3	429	570677.5	845.8	4697	788.2	11536	15.9	113	15.9	21.8	1277	724	724	1
10663	10663 (2019-06-30)60sec.agd	60	0	0		7/3/2019	Wednesday	3	0	0	0	0	0	426	241	15	0	62.46%	35.34%	2.20%	0.00%	15	2.20%	1.3	165897	222636	216013	243.3	326.4	316.7	4659	2761	2857	243.3	326.4	316.7	351781.5	544.2	5306.6	515.8	5054	7.4	122	7.4	13.5	967	682	682	1
10663	10663 (2019-06-30)60sec.agd	60	0	0		7/4/2019	Thursday	4	0	0	0	0	0	490	215	1	0	69.41%	30.45%	0.14%	0.00%	1	0.14%	0.1	102882	168666	175543	145.7	238.9	248.6	3167	2185	2171	145.7	238.9	248.6	264288.2	389.4	4133.4	374.3	2290	3.2	58	3.2	1.4	197	706	706	1
10663	10663 (2019-06-30)60sec.agd	60	0	0		7/5/2019	Friday	5	1	1	1	15	53291	493	282	42	0	60.34%	34.52%	5.14%	0.00%	42	5.14%	2.8	286597	256790	310446	350.8	314.3	380	5776	3454	2726	350.8	314.3	380	494424.6	644.3	6866	605.2	9278	11.4	128	11.4	22.6	736	817	817	1
10663	10663 (2019-06-30)60sec.agd	60	0	0		7/6/2019	Saturday	6	1	1	1	33	108497	430	401	61	0	48.21%	44.96%	6.84%	0.00%	61	6.84%	4.1	439364	392958	427879	492.6	440.5	479.7	4830	3543	3723	492.6	440.5	479.7	728379.8	871.1	6645.2	816.6	13992	15.7	118	15.7	7.4	476	892	892	1
10664	10664 (2019-06-30)60sec.agd	60	0	0		7/1/2019	Monday	1	2	2	2	55	198016	402	244	59	0	57.02%	34.61%	8.37%	0.00%	59	8.37%	4.9	330430	276887	466989	468.7	392.7	662.4	4443	3161	3906	468.7	392.7	662.4	635554.2	953.6	5943.5	901.5	8241	11.7	120	11.7	3.4	282	705	705	1
10664	10664 (2019-06-30)60sec.agd	60	0	0		7/2/2019	Tuesday	2	3	3	3	50	171399	487	212	72	0	63.16%	27.50%	9.34%	0.00%	72	9.34%	5.1	354715	285832	390921	460.1	370.7	507	4402	2731	3319	460.1	370.7	507	600284.8	824.6	5543.3	778.6	10459	13.6	121	13.6	0.8	133	771	771	1
10664	10664 (2019-06-30)60sec.agd	60	0	0		7/3/2019	Wednesday	3	0	0	0	0	0	573	179	7	0	75.49%	23.58%	0.92%	0.00%	7	0.92%	0.5	113086	150779	234390	149	198.7	308.8	2767	2502	3249	149	198.7	308.8	300768.1	410.1	4294.7	396.3	3262	4.3	105	4.3	22.4	1040	759	759	1
10664	10664 (2019-06-30)60sec.agd	60	0	0		7/4/2019	Thursday	4	0	0	0	0	0	640	132	2	0	82.69%	17.05%	0.26%	0.00%	2	0.26%	0.1	70979	85668	151932	91.7	110.7	196.3	2045	2499	2809	91.7	110.7	196.3	188309.2	258.6	4278.9	243.3	1337	1.7	53	1.7	0.6	479	774	774	1
10664	10664 (2019-06-30)60sec.agd	60	0	0		7/6/2019	Saturday	6	2	2	2	43	148604	459	264	50	0	59.38%	34.15%	6.47%	0.00%	50	6.47%	3.3	299451	307934	463181	387.4	398.4	599.2	4789	2670	3657	387.4	398.4	599.2	631688.9	872.7	5849.8	817.2	8935	11.6	121	11.6	1.8	153	773	773	1
10551	10551 (2019-06-09)60sec.agd	60	0	0		6/10/2019	Monday	1	0	0	0	0	0	523	378	3	0	57.85%	41.81%	0.33%	0.00%	3	0.33%	0.2	188357	240841	588538	208.4	266.4	651	3262	4082	4502	208.4	266.4	651	663219.2	771.7	6897.2	733.6	5863	6.5	132	6.5	4.6	284	904	904	1
10551	10551 (2019-06-09)60sec.agd	60	0	0		6/11/2019	Tuesday	2	0	0	0	0	0	619	286	4	0	68.10%	31.46%	0.44%	0.00%	4	0.44%	0.2	148703	356874	372293	163.6	392.6	409.6	2270	2615	2973	163.6	392.6	409.6	536725	637.6	4407.4	590.5	6424	7.1	125	7.1	0.2	69	909	909	1
10551	10551 (2019-06-09)60sec.agd	60	0	0		6/12/2019	Wednesday	3	1	1	1	13	37596	652	308	22	0	66.40%	31.36%	2.24%	0.00%	22	2.24%	1.2	189686	372295	359155	193.2	379.1	365.7	3224	2749	2998	193.2	379.1	365.7	550977.9	633.4	4525.9	561.1	8404	8.6	139	8.6	4.6	523	982	982	1
10551	10551 (2019-06-09)60sec.agd	60	0	0		6/13/2019	Thursday	4	0	0	0	0	0	594	376	5	0	60.92%	38.56%	0.51%	0.00%	5	0.51%	0.3	191146	461147	509086	196	473	522.1	2533	2887	3253	196	473	522.1	712995	787.8	4227.9	731.3	7212	7.4	113	7.4	5.2	682	975	975	1
10551	10551 (2019-06-09)60sec.agd	60	0	0		6/14/2019	Friday	5	0	0	0	0	0	681	315	3	0	68.17%	31.53%	0.30%	0.00%	3	0.30%	0.2	161681	455475	555496	161.8	455.9	556.1	2678	3279	3207	161.8	455.9	556.1	736324.7	807.2	4129.7	737.1	6391	6.4	127	6.4	1	282	999	999	1
10548	10548 (2019-05-12)60sec.agd	60	0	0		5/14/2019	Tuesday	2	0	0	0	0	0	695	201	0	0	77.57%	22.43%	0.00%	0.00%	0	0.00%	0	99900	231146	109241	111.5	258	121.9	1867	3004	2404	111.5	258	121.9	274485.1	322.6	4263.7	306.3	5513	6.2	117	6.2	28.6	3598	896	896	1
10548	10548 (2019-05-12)60sec.agd	60	0	0		5/15/2019	Wednesday	3	0	0	0	0	0	548	131	0	0	80.71%	19.29%	0.00%	0.00%	0	0.00%	0	38836	178307	60875	57.2	262.6	89.7	1807	1969	2505	57.2	262.6	89.7	192373	291.8	3436.2	283.3	1184	1.7	25	1.7	0	0	679	679	1
10548	10548 (2019-05-12)60sec.agd	60	0	0		5/16/2019	Thursday	4	0	0	0	0	0	608	117	1	0	83.75%	16.12%	0.14%	0.00%	1	0.14%	0.1	43025	151900	71013	59.3	209.2	97.8	2153	2313	1877	59.3	209.2	97.8	173111.5	254.3	3008.6	238.4	1187	1.6	27	1.6	0	0	726	726	1
10548	10548 (2019-05-12)60sec.agd	60	0	0		5/17/2019	Friday	5	0	0	0	0	0	467	163	0	0	74.13%	25.87%	0.00%	0.00%	0	0.00%	0	52637	173023	86447	83.6	274.6	137.2	1350	2837	1483	83.6	274.6	137.2	200451.2	330.2	2899.6	318.2	1986	3.2	62	3.2	54	2343	630	630	1
10548	10548 (2019-05-12)60sec.agd	60	0	0		5/18/2019	Saturday	6	0	0	0	0	0	569	87	1	0	86.61%	13.24%	0.15%	0.00%	1	0.15%	0.1	34263	103238	39136	52.2	157.1	59.6	2340	2224	2175	52.2	157.1	59.6	115601.3	188.2	3892.6	176	872	1.3	52	1.3	1.6	196	657	657	1
10669	10669 (2019-10-06)60sec.agd	60	0	0		10/8/2019	Tuesday	2	0	0	0	0	0	525	388	25	0	55.97%	41.36%	2.67%	0.00%	25	2.67%	1.4	304098	331022	547711	324.2	352.9	583.9	3833	3201	3133	324.2	352.9	583.9	708546.8	795.8	4952.4	755.4	7371	7.9	118	7.9	3.6	430	938	938	1
10669	10669 (2019-10-06)60sec.agd	60	0	0		10/9/2019	Wednesday	3	0	0	0	0	0	578	217	12	0	71.62%	26.89%	1.49%	0.00%	12	1.49%	0.8	152643	214209	292612	189.1	265.4	362.6	2797	2720	3226	189.1	265.4	362.6	393455.4	516.2	3942.7	487.6	5236	6.5	120	6.5	1.8	316	807	807	1
10669	10669 (2019-10-06)60sec.agd	60	0	0		10/10/2019	Thursday	4	0	0	0	0	0	447	256	13	0	62.43%	35.75%	1.82%	0.00%	13	1.82%	0.9	159398	249188	350589	222.6	348	489.6	2778	2185	2560	222.6	348	489.6	458710.2	677.0	3895	640.7	5563	7.8	115	7.8	0.7	159	716	716	1
10669	10669 (2019-10-06)60sec.agd	60	0	0		10/11/2019	Friday	5	0	0	0	0	0	207	401	33	0	32.29%	62.56%	5.15%	0.00%	33	5.15%	2.8	375059	385652	417371	585.1	601.6	651.1	3657	2500	2412	585.1	601.6	651.1	680878.3	1128.8	4080.9	1062.2	6039	9.4	118	9.4	5.1	463	641	641	1
10669	10669 (2019-10-06)60sec.agd	60	0	0		10/12/2019	Saturday	6	0	0	0	0	0	451	286	0	0	61.19%	38.81%	0.00%	0.00%	0	0.00%	0	136814	311875	292160	185.6	423.2	396.4	1908	2441	1939	185.6	423.2	396.4	448711	631.5	3138.2	608.8	3866	5.2	91	5.2	1.5	371	737	737	1
10670	10670 (2019-10-20)60sec.agd	60	0	0		10/20/2019	Sunday	7	0	0	0	0	0	476	230	2	0	67.23%	32.49%	0.28%	0.00%	2	0.28%	0.2	120846	231427	260234	170.7	326.9	367.6	2701	2876	2670	170.7	326.9	367.6	368624.4	542.2	4220.8	520.7	4059	5.7	74	5.7	0.5	225	708	708	1
10670	10670 (2019-10-20)60sec.agd	60	0	0		10/21/2019	Monday	1	0	0	0	0	0	438	393	10	0	52.08%	46.73%	1.19%	0.00%	10	1.19%	0.7	240538	459979	396298	286	546.9	471.2	4509	3944	3901	286	546.9	471.2	653063	808.6	6689.2	776.5	7467	8.9	116	8.9	2.3	286	841	841	1
10670	10670 (2019-10-20)60sec.agd	60	0	0		10/24/2019	Thursday	4	0	0	0	0	0	608	220	5	0	72.99%	26.41%	0.60%	0.00%	5	0.60%	0.3	123659	197556	261076	148.5	237.2	313.4	2999	2655	3328	148.5	237.2	313.4	349972.3	437.9	4889.5	420.1	2624	3.2	45	3.2	0	0	833	833	1
10670	10670 (2019-10-20)60sec.agd	60	0	0		10/25/2019	Friday	5	0	0	0	0	0	485	138	1	0	77.72%	22.12%	0.16%	0.00%	1	0.16%	0.1	68977	108555	129669	110.5	174	207.8	2428	3155	2614	110.5	174	207.8	182636.4	309.3	4097.3	292.7	1567	2.5	58	2.5	0	0	624	624	1
10670	10670 (2019-10-20)60sec.agd	60	0	0		10/26/2019	Saturday	6	0	0	0	0	0	733	267	1	0	73.23%	26.67%	0.10%	0.00%	1	0.10%	0.1	129889	299628	255314	129.8	299.3	255.1	2188	3067	2726	129.8	299.3	255.1	414527.8	434.8	3533.8	414.1	3730	3.7	51	3.7	0	0	1001	1001	1
10775	10775 (2019-07-28)60sec.agd	60	0	0		7/29/2019	Monday	1	3	3	3	62	294348	489	166	69	14	66.26%	22.49%	9.35%	1.90%	83	11.25%	6.4	478228	302599	330167	648	410	447.4	6760	3062	3376	648	410	447.4	655193.4	972.7	7363	887.8	11377	15.4	130	15.4	7.8	271	738	738	1
10775	10775 (2019-07-28)60sec.agd	60	0	0		7/30/2019	Tuesday	2	3	3	3	44	219433	438	435	67	25	45.39%	45.08%	6.94%	2.59%	92	9.53%	5.4	656221	509250	773433	680	527.7	801.5	6701	2844	3011	680	527.7	801.5	1134971.4	1306.7	7503.1	1176.1	16592	17.2	128	17.2	11.6	934	965	965	1
10775	10775 (2019-07-28)60sec.agd	60	0	0		7/31/2019	Wednesday	3	2	2	2	31	103260	365	433	77	4	41.52%	49.26%	8.76%	0.46%	81	9.22%	4.8	597258	426290	710449	679.5	485	808.2	6055	2816	3394	679.5	485	808.2	1021360.9	1235.7	7219.2	1162	14517	16.5	128	16.5	1.1	118	879	879	1
10775	10775 (2019-07-28)60sec.agd	60	0	0		8/1/2019	Thursday	4	1	1	1	14	62475	458	317	46	9	55.18%	38.19%	5.54%	1.08%	55	6.63%	3.4	443141	341659	621978	533.9	411.6	749.4	6227	2637	3408	533.9	411.6	749.4	836637	1092.2	7039.9	1008	11901	14.3	128	14.3	2.5	175	830	830	1
10775	10775 (2019-07-28)60sec.agd	60	0	0		8/2/2019	Friday	5	3	3	3	51	214985	433	349	76	18	49.43%	39.84%	8.68%	2.05%	94	10.73%	5.9	566785	413483	668881	647	472	763.6	6329	2775	3911	647	472	763.6	969337.5	1194.9	7145.7	1106.5	14190	16.2	129	16.2	5.2	530	876	876	1
10706	10706 (2019-08-25)60sec.agd	60	0	0		8/25/2019	Sunday	7	0	0	0	0	0	445	166	0	0	72.83%	27.17%	0.00%	0.00%	0	0.00%	0	74896	159130	79677	122.6	260.4	130.4	1954	2679	2067	122.6	260.4	130.4	193080.8	336.3	3318.5	316	2277	3.7	74	3.7	4.5	293	611	611	1
10706	10706 (2019-08-25)60sec.agd	60	0	0		8/26/2019	Monday	1	0	0	0	0	0	851	256	1	0	76.81%	23.10%	0.09%	0.00%	1	0.09%	0	138455	286615	196746	125	258.7	177.6	2151	2851	2370	125	258.7	177.6	374201.7	358.0	3895.7	337.7	4463	4	92	4	14.6	1013	1108	1108	1
10706	10706 (2019-08-25)60sec.agd	60	0	0		8/27/2019	Tuesday	2	0	0	0	0	0	887	282	0	0	75.88%	24.12%	0.00%	0.00%	0	0.00%	0	106248	259066	186777	90.9	221.6	159.8	1332	2064	2955	90.9	221.6	159.8	336585	313.3	3196.6	287.9	1886	1.6	29	1.6	0.6	451	1169	1169	1
10706	10706 (2019-08-25)60sec.agd	60	0	0		8/28/2019	Wednesday	3	0	0	0	0	0	682	391	2	0	63.44%	36.37%	0.19%	0.00%	2	0.19%	0.1	162705	277195	315924	151.4	257.9	293.9	2257	2946	2350	151.4	257.9	293.9	450686.1	455.4	3608.2	419.2	2626	2.4	31	2.4	4.8	493	1075	1075	1
10706	10706 (2019-08-25)60sec.agd	60	0	0		8/30/2019	Friday	5	0	0	0	0	0	433	243	1	0	63.96%	35.89%	0.15%	0.00%	1	0.15%	0.1	111368	283310	274239	164.5	418.5	405.1	2083	2839	2831	164.5	418.5	405.1	409724.8	641.8	3705.7	605.2	3655	5.4	85	5.4	11.9	490	677	677	1
10053	10053 (2019-03-17)60sec.agd	60	0	0		3/18/2019	Monday	1	5	5	5	76	284937	540	184	81	10	66.26%	22.58%	9.94%	1.23%	91	11.17%	6.1	486138	479689	481202	596.5	588.6	590.4	7883	4993	5630	596.5	588.6	590.4	835456.2	1089.0	9432	1025.1	13006	16	150	16	6.8	577	815	815	1
10053	10053 (2019-03-17)60sec.agd	60	0	0		3/19/2019	Tuesday	2	3	3	3	55	168837	474	161	62	0	68.01%	23.10%	8.90%	0.00%	62	8.90%	4.8	321770	415022	390175	461.6	595.4	559.8	5719	6285	6631	461.6	595.4	559.8	654229.1	978.2	9200.4	938.6	9620	13.8	133	13.8	1.5	222	697	697	1
10053	10053 (2019-03-17)60sec.agd	60	0	0		3/20/2019	Wednesday	3	1	1	1	11	38340	565	214	29	4	69.58%	26.35%	3.57%	0.49%	33	4.06%	2.1	281066	339851	345824	346.1	418.5	425.9	9850	8056	6048	346.1	418.5	425.9	560438.3	727.4	13069.6	690.2	7323	9	138	9	8.2	793	812	812	1
10053	10053 (2019-03-17)60sec.agd	60	0	0		3/21/2019	Thursday	4	3	3	3	39	129755	617	202	73	2	69.02%	22.60%	8.17%	0.22%	75	8.39%	5	399774	483899	479500	447.2	541.3	536.4	6997	5750	5655	447.2	541.3	536.4	789872	919.7	9016.1	883.5	10995	12.3	133	12.3	0	22	894	894	1
10053	10053 (2019-03-17)60sec.agd	60	0	0		3/22/2019	Friday	5	1	1	1	12	46446	493	138	30	0	74.58%	20.88%	4.54%	0.00%	30	4.54%	2.3	201083	275433	239973	304.2	416.7	363	5641	6178	5341	304.2	416.7	363	416994.9	662.8	7652.1	630.9	6417	9.7	149	9.7	1	219	661	661	1
10576	10576 (2019-08-18)60sec.agd	60	0	0		8/18/2019	Sunday	7	0	0	0	0	0	389	285	9	0	56.95%	41.73%	1.32%	0.00%	9	1.32%	0.8	159135	191654	334539	233	280.6	489.8	4436	2774	3461	233	280.6	489.8	417099	641.1	5524.9	610.7	5830	8.5	125	8.5	10.7	546	683	683	1
10576	10576 (2019-08-18)60sec.agd	60	0	0		8/19/2019	Monday	1	0	0	0	0	0	360	427	15	0	44.89%	53.24%	1.87%	0.00%	15	1.87%	0.9	314422	395522	679716	392	493.2	847.5	2965	3027	3270	392	493.2	847.5	846943.1	1093.3	5036.4	1056	12534	15.6	113	15.6	1.4	322	802	802	1
10576	10576 (2019-08-18)60sec.agd	60	0	0		8/20/2019	Tuesday	2	0	0	0	0	0	437	401	20	0	50.93%	46.74%	2.33%	0.00%	20	2.33%	1.3	346730	364302	612963	404.1	424.6	714.4	3343	2467	3033	404.1	424.6	714.4	792881.6	964.0	4417.8	924.1	13368	15.6	119	15.6	1	415	858	858	1
10576	10576 (2019-08-18)60sec.agd	60	0	0		8/22/2019	Thursday	4	1	1	1	11	31913	280	323	33	0	44.03%	50.79%	5.19%	0.00%	33	5.19%	2.4	319499	337153	536384	502.4	530.1	843.4	4051	8925	5160	502.4	530.1	843.4	709548.8	1158.1	10660.3	1115.6	11812	18.6	116	18.6	15.2	1354	636	636	1
10576	10576 (2019-08-18)60sec.agd	60	0	0		8/23/2019	Friday	5	0	0	0	0	0	487	497	38	2	47.56%	48.54%	3.71%	0.20%	40	3.91%	2.2	456484	477629	745077	445.8	466.4	727.6	24161	8200	3278	445.8	466.4	727.6	995814.7	1033.5	25528.9	972.5	17151	16.7	121	16.7	7.8	851	1024	1024	1
10621	10621 (2019-05-19)60sec.agd	60	0	0		5/20/2019	Monday	1	0	0	0	0	0	596	372	23	0	60.14%	37.54%	2.32%	0.00%	23	2.32%	1.3	295128	370171	323570	297.8	373.5	326.5	4987	3215	2439	297.8	373.5	326.5	573432.3	615.1	5711.1	578.6	8326	8.4	99	8.4	30.6	3281	991	991	1
10621	10621 (2019-05-19)60sec.agd	60	0	0		5/21/2019	Tuesday	2	0	0	0	0	0	557	225	24	0	69.11%	27.92%	2.98%	0.00%	24	2.98%	1.5	210665	267581	245693	261.4	332	304.8	5144	2673	2533	261.4	332	304.8	419933.8	568.6	5885.5	521	6052	7.5	106	7.5	5.5	437	806	806	1
10621	10621 (2019-05-19)60sec.agd	60	0	0		5/22/2019	Wednesday	3	1	1	1	18	56786	414	340	37	0	52.34%	42.98%	4.68%	0.00%	37	4.68%	2.5	346632	388038	451458	438.2	490.6	570.7	5995	2842	4500	438.2	490.6	570.7	688869.8	914.1	7774.2	870.9	9685	12.2	149	12.2	81.1	1688	791	791	1
10621	10621 (2019-05-19)60sec.agd	60	0	0		5/24/2019	Friday	5	1	1	1	12	37626	537	295	40	1	61.51%	33.79%	4.58%	0.11%	41	4.70%	2.6	322209	353328	337063	369.1	404.7	386.1	6246	3838	2387	369.1	404.7	386.1	585039.1	714.9	7074.9	670.1	9189	10.5	142	10.5	5.3	911	873	873	1
10621	10621 (2019-05-19)60sec.agd	60	0	0		5/25/2019	Saturday	6	0	0	0	0	0	450	263	10	0	62.24%	36.38%	1.38%	0.00%	10	1.38%	0.7	167205	252007	246190	231.3	348.6	340.5	3934	2270	2082	231.3	348.6	340.5	389967.4	569.3	4604	539.4	4965	6.9	93	6.9	6.4	781	723	723	1
10655	10655 (2019-08-04)60sec.agd	60	0	0		8/5/2019	Monday	1	0	0	0	0	0	459	194	2	0	70.08%	29.62%	0.31%	0.00%	2	0.31%	0.2	95978	194773	198796	146.5	297.4	303.5	2727	2761	2951	146.5	297.4	303.5	294394.5	467.3	4241.9	449.5	3738	5.7	101	5.7	26.1	2235	655	655	1
10655	10655 (2019-08-04)60sec.agd	60	0	0		8/6/2019	Tuesday	2	0	0	0	0	0	456	141	6	1	75.50%	23.34%	0.99%	0.17%	7	1.16%	0.6	103408	165418	181438	171.2	273.9	300.4	6789	3610	6205	171.2	273.9	300.4	266413.4	465.1	9582.7	441.1	3392	5.6	99	5.6	59.6	2159	604	604	1
10655	10655 (2019-08-04)60sec.agd	60	0	0		8/8/2019	Thursday	4	0	0	0	0	0	487	246	9	0	65.63%	33.15%	1.21%	0.00%	9	1.21%	0.7	158928	295824	306907	214.2	398.7	413.6	2892	3371	3231	214.2	398.7	413.6	454930.6	628.5	5353.2	613.1	5004	6.7	103	6.7	16.5	1340	742	742	1
10655	10655 (2019-08-04)60sec.agd	60	0	0		8/9/2019	Friday	5	0	0	0	0	0	399	243	3	0	61.86%	37.67%	0.47%	0.00%	3	0.47%	0.2	100142	289690	291039	155.3	449.1	451.2	3692	3469	3134	155.3	449.1	451.2	422672.9	681.0	5502.3	655.3	3118	4.8	57	4.8	0	0	645	645	1
10655	10655 (2019-08-04)60sec.agd	60	0	0		8/10/2019	Saturday	6	0	0	0	0	0	581	232	16	0	70.08%	27.99%	1.93%	0.00%	16	1.93%	1.1	169051	281485	383508	203.9	339.5	462.6	2889	2945	4970	203.9	339.5	462.6	504866.7	634.6	5740.4	609	6467	7.8	112	7.8	28.6	1396	829	829	1
10607	10607 (2019-08-18)60sec.agd	60	0	0		8/19/2019	Monday	1	0	0	0	0	0	624	85	5	1	87.27%	11.89%	0.70%	0.14%	6	0.84%	0.5	70831	74972	147394	99.1	104.9	206.1	7430	6393	6947	99.1	104.9	206.1	179896.7	266.6	12014	251.6	1957	2.7	105	2.7	3.2	309	715	715	1
10607	10607 (2019-08-18)60sec.agd	60	0	0		8/20/2019	Tuesday	2	0	0	0	0	0	551	71	3	0	88.16%	11.36%	0.48%	0.00%	3	0.48%	0.2	47420	67051	124475	75.9	107.3	199.2	3489	1859	3992	75.9	107.3	199.2	149125.8	250.0	4749.8	238.6	1440	2.3	76	2.3	13.4	1624	625	625	1
10607	10607 (2019-08-18)60sec.agd	60	0	0		8/21/2019	Wednesday	3	0	0	0	0	0	574	100	12	1	83.55%	14.56%	1.75%	0.15%	13	1.89%	0.8	99418	97265	172448	144.7	141.6	251	7620	5085	7500	144.7	141.6	251	221546.2	335.1	11839.4	322.5	3010	4.4	114	4.4	51.7	1942	687	687	1
10607	10607 (2019-08-18)60sec.agd	60	0	0		8/22/2019	Thursday	4	0	0	0	0	0	712	68	6	0	90.59%	8.65%	0.76%	0.00%	6	0.76%	0.4	59693	68929	139520	75.9	87.7	177.5	3247	3185	4183	75.9	87.7	177.5	166674.2	221.1	5216.7	212.1	1943	2.5	105	2.5	11.9	1333	786	786	1
10607	10607 (2019-08-18)60sec.agd	60	0	0		8/23/2019	Friday	5	0	0	0	0	0	590	92	2	0	86.26%	13.45%	0.29%	0.00%	2	0.29%	0.2	65073	68335	141076	95.1	99.9	206.3	3518	2545	3646	95.1	99.9	206.3	169725.1	259.8	5273.4	248.1	1944	2.8	74	2.8	35.7	1570	684	684	1
10650	10650 (2019-08-04)60sec.agd	60	0	0		8/5/2019	Monday	1	0	0	0	0	0	526	190	4	0	73.06%	26.39%	0.56%	0.00%	4	0.56%	0.3	112409	166987	162546	156.1	231.9	225.8	2998	2043	1851	156.1	231.9	225.8	258730.8	377.7	3710.8	359.3	3354	4.7	100	4.7	1.1	189	720	720	1
10650	10650 (2019-08-04)60sec.agd	60	0	0		8/6/2019	Tuesday	2	1	1	1	14	43774	501	257	33	0	63.34%	32.49%	4.17%	0.00%	33	4.17%	2.1	286595	253253	245757	362.3	320.2	310.7	4503	3250	4071	362.3	320.2	310.7	454610	619.5	6059.8	574.7	9277	11.7	111	11.7	8.6	964	791	791	1
10650	10650 (2019-08-04)60sec.agd	60	0	0		8/8/2019	Thursday	4	1	1	1	19	54771	725	217	27	0	74.82%	22.39%	2.79%	0.00%	27	2.79%	1.6	205583	180647	221980	212.2	186.4	229.1	3094	1972	3100	212.2	186.4	229.1	352381.7	394.4	3954.2	363.7	6201	6.4	101	6.4	3.7	723	969	969	1
10650	10650 (2019-08-04)60sec.agd	60	0	0		8/9/2019	Friday	5	0	0	0	0	0	673	164	7	0	79.74%	19.43%	0.83%	0.00%	7	0.83%	0.5	106280	112321	164831	125.9	133.1	195.3	3127	1293	1990	125.9	133.1	195.3	226010.4	283.1	3619.8	267.8	3202	3.8	95	3.8	1.9	328	844	844	1
10650	10650 (2019-08-04)60sec.agd	60	0	0		8/10/2019	Saturday	6	0	0	0	0	0	399	329	18	0	53.49%	44.10%	2.41%	0.00%	18	2.41%	1.2	267912	287904	325590	359.1	385.9	436.4	3561	1887	2768	359.1	385.9	436.4	510562.8	720.4	4193.4	684.4	8727	11.7	106	11.7	4.2	322	746	746	1
10688	10688 (2019-11-10)60sec.agd	60	0	0		11/12/2019	Tuesday	2	0	0	0	0	0	317	383	22	0	43.91%	53.05%	3.05%	0.00%	22	3.05%	1.7	240896	361682	421272	333.7	500.9	583.5	2876	2464	2936	333.7	500.9	583.5	605239.5	883.0	3927	838.3	7835	10.9	96	10.9	8.8	502	722	722	1
10688	10688 (2019-11-10)60sec.agd	60	0	0		11/13/2019	Wednesday	3	0	0	0	0	0	447	316	3	0	58.36%	41.25%	0.39%	0.00%	3	0.39%	0.2	157951	273009	253814	206.2	356.4	331.3	4649	2749	3590	206.2	356.4	331.3	404850.6	558.0	6146.6	528.5	4417	5.8	93	5.8	7.2	715	766	766	1
10688	10688 (2019-11-10)60sec.agd	60	0	0		11/14/2019	Thursday	4	1	1	1	10	44321	314	429	22	0	41.05%	56.08%	2.88%	0.00%	22	2.88%	1.6	320182	453292	459645	418.5	592.5	600.8	5467	2665	3352	418.5	592.5	600.8	720599.5	1000.6	6165.3	942	8797	11.5	120	11.5	5.5	492	765	765	1
10688	10688 (2019-11-10)60sec.agd	60	0	0		11/15/2019	Friday	5	0	0	0	0	0	338	340	25	0	48.08%	48.36%	3.56%	0.00%	25	3.56%	2.1	254790	366176	305531	362.4	520.9	434.6	4423	4625	4419	362.4	520.9	434.6	540695.8	824.4	6955.3	769.1	5853	8.3	108	8.3	10.2	1248	703	703	1
10688	10688 (2019-11-10)60sec.agd	60	0	0		11/17/2019	Sunday	7	3	3	3	36	115590	454	190	39	0	66.47%	27.82%	5.71%	0.00%	39	5.71%	3.3	222406	340487	163466	325.6	498.5	239.3	4573	3707	2178	325.6	498.5	239.3	438311.5	695.0	5741.3	641.7	6749	9.9	120	9.9	45.5	2257	683	683	1
10050	10050 (2019-03-17)60sec.agd	60	0	0		3/18/2019	Monday	1	0	0	0	0	0	698	247	9	0	73.17%	25.89%	0.94%	0.00%	9	0.94%	0.6	122469	350266	132128	128.4	367.2	138.5	3572	2628	2206	128.4	367.2	138.5	393881.6	436.3	4173.3	412.9	5244	5.5	120	5.5	0.3	118	954	954	1
10050	10050 (2019-03-17)60sec.agd	60	0	0		3/19/2019	Tuesday	2	0	0	0	0	0	752	275	10	0	72.52%	26.52%	0.96%	0.00%	10	0.96%	0.5	134390	387533	136283	129.6	373.7	131.4	3134	2568	3705	129.6	373.7	131.4	432221.6	445.7	5442.9	416.8	5723	5.5	123	5.5	0	47	1037	1037	1
10050	10050 (2019-03-17)60sec.agd	60	0	0		3/21/2019	Thursday	4	0	0	0	0	0	632	254	2	0	71.17%	28.60%	0.23%	0.00%	2	0.23%	0.1	106148	351773	172982	119.5	396.1	194.8	3577	2950	3421	119.5	396.1	194.8	406121.2	479.0	5762	457.3	4142	4.7	106	4.7	0	41	888	888	1
10050	10050 (2019-03-17)60sec.agd	60	0	0		3/22/2019	Friday	5	2	2	2	40	103316	517	278	59	0	60.54%	32.55%	6.91%	0.00%	59	6.91%	3.9	287231	493548	178441	336.3	577.9	208.9	3438	3423	2237	336.3	577.9	208.9	598274.6	747.3	4729.2	700.6	11459	13.4	120	13.4	6.4	869	854	854	1
10050	10050 (2019-03-17)60sec.agd	60	0	0		3/23/2019	Saturday	6	0	0	0	0	0	511	205	4	0	70.97%	28.47%	0.56%	0.00%	4	0.56%	0.3	100095	263963	166350	139	366.6	231	2213	2032	1641	139	366.6	231	327670.3	484.2	2991.2	455.1	5190	7.2	111	7.2	0.7	132	720	720	1
10588	10588 (2019-06-02)60sec.agd	60	0	0		6/2/2019	Sunday	7	0	0	0	0	0	463	298	12	0	59.90%	38.55%	1.55%	0.00%	12	1.55%	0.9	190628	265958	333439	246.6	344.1	431.4	3625	2336	2947	246.6	344.1	431.4	467176.9	645.8	4391.5	604.4	5684	7.4	140	7.4	0	0	773	773	1
10588	10588 (2019-06-02)60sec.agd	60	0	0		6/3/2019	Monday	1	1	1	1	45	108764	680	269	48	0	68.20%	26.98%	4.81%	0.00%	48	4.81%	2.7	260870	375643	336758	261.7	376.8	337.8	3053	2791	2789	261.7	376.8	337.8	567949.6	617.9	4087.5	569.7	10809	10.8	133	10.8	7.4	491	997	997	1
10588	10588 (2019-06-02)60sec.agd	60	0	0		6/4/2019	Tuesday	2	1	1	1	46	113899	472	330	68	0	54.25%	37.93%	7.82%	0.00%	68	7.82%	4.5	348600	403515	441402	400.7	463.8	507.4	3234	2903	3514	400.7	463.8	507.4	692229.8	854.4	4465.2	795.7	13890	16	131	16	5.5	455	870	870	1
10588	10588 (2019-06-02)60sec.agd	60	0	0		6/5/2019	Wednesday	3	0	0	0	0	0	721	147	0	0	83.06%	16.94%	0.00%	0.00%	0	0.00%	0	65696	131511	135410	75.7	151.5	156	1859	2108	2138	75.7	151.5	156	199867.4	241.0	3496.6	230.3	1860	2.1	72	2.1	2.1	349	868	868	1
10588	10588 (2019-06-02)60sec.agd	60	0	0		6/6/2019	Thursday	4	0	0	0	0	0	394	287	3	0	57.60%	41.96%	0.44%	0.00%	3	0.44%	0.3	144316	299931	317318	211	438.5	463.9	2105	2689	2836	211	438.5	463.9	459865.7	703.5	4045.2	672.3	5777	8.4	104	8.4	3	557	684	684	1
10622	10622 (2019-05-19)60sec.agd	60	0	0		5/20/2019	Monday	1	2	2	2	33	103005	373	221	58	1	57.12%	33.84%	8.88%	0.15%	59	9.04%	4.5	335925	301310	456431	514.4	461.4	699	9983	5412	7034	514.4	461.4	699	641843.1	1015.3	11984.4	982.9	8960	13.7	129	13.7	9.9	555	653	653	1
10622	10622 (2019-05-19)60sec.agd	60	0	0		5/21/2019	Tuesday	2	0	0	0	0	0	515	319	7	0	61.24%	37.93%	0.83%	0.00%	7	0.83%	0.5	160766	239354	343407	191.2	284.6	408.3	3143	2039	2133	191.2	284.6	408.3	448402.1	552.4	4158.2	533.2	5349	6.4	116	6.4	4.9	1265	841	841	1
10622	10622 (2019-05-19)60sec.agd	60	0	0		5/22/2019	Wednesday	3	1	1	1	24	64470	436	350	44	0	52.53%	42.17%	5.30%	0.00%	44	5.30%	2.9	298665	364894	479761	359.8	439.6	578	3661	3176	4398	359.8	439.6	578	672695.3	840.6	6058.1	810.5	8045	9.7	124	9.7	162.4	4530	830	830	1
10622	10622 (2019-05-19)60sec.agd	60	0	0		5/23/2019	Thursday	4	0	0	0	0	0	362	373	36	3	46.77%	48.19%	4.65%	0.39%	39	5.04%	2.8	324572	351727	481476	419.3	454.4	622.1	7188	5085	6678	419.3	454.4	622.1	678880	922.0	9778.2	877.1	7232	9.3	105	9.3	8.7	1055	774	774	1
10622	10622 (2019-05-19)60sec.agd	60	0	0		5/24/2019	Friday	5	0	0	0	0	0	494	365	13	0	56.65%	41.86%	1.49%	0.00%	13	1.49%	0.8	209471	264810	428366	240.2	303.7	491.2	3229	2288	4275	240.2	303.7	491.2	545435.5	646.1	5359.9	625.5	5799	6.7	107	6.7	67.9	4116	872	872	1
10626	10626 (2019-05-26)60sec.agd	60	0	0		5/27/2019	Monday	1	0	0	0	0	0	354	233	18	1	58.42%	38.45%	2.97%	0.17%	19	3.14%	1.5	175387	235886	430662	289.4	389.3	710.7	6154	3552	5000	289.4	389.3	710.7	521414	909.6	8688.4	860.4	7315	12.1	119	12.1	61.1	2095	606	606	1
10626	10626 (2019-05-26)60sec.agd	60	0	0		5/28/2019	Tuesday	2	1	1	1	10	20804	604	241	15	0	70.23%	28.02%	1.74%	0.00%	15	1.74%	1	163270	237811	449644	189.8	276.5	522.8	2576	2488	3663	189.8	276.5	522.8	534219.9	650.2	4503.2	621.2	6845	8	113	8	17.6	706	860	860	1
10626	10626 (2019-05-26)60sec.agd	60	0	0		5/29/2019	Wednesday	3	0	0	0	0	0	552	271	7	0	66.51%	32.65%	0.84%	0.00%	7	0.84%	0.4	173915	240095	431551	209.5	289.3	519.9	2875	2060	3144	209.5	289.3	519.9	523572.6	666.6	4418.9	630.8	7214	8.7	112	8.7	30.2	1565	830	830	1
10626	10626 (2019-05-26)60sec.agd	60	0	0		5/31/2019	Friday	5	0	0	0	0	0	493	220	4	0	68.76%	30.68%	0.56%	0.00%	4	0.56%	0.3	157018	211622	361540	219	295.1	504.2	2135	2027	3009	219	295.1	504.2	447380.9	647.4	3896.5	624	6759	9.4	115	9.4	27.8	2207	717	717	1
10626	10626 (2019-05-26)60sec.agd	60	0	0		6/1/2019	Saturday	6	0	0	0	0	0	451	205	0	0	68.75%	31.25%	0.00%	0.00%	0	0.00%	0	94846	162551	280067	144.6	247.8	426.9	1784	2841	2347	144.6	247.8	426.9	337425.7	534.8	3433.4	514.4	3285	5	65	5	1	113	656	656	1
10587	10587 (2019-05-19)60sec.agd	60	0	0		5/19/2019	Sunday	7	0	0	0	0	0	415	193	10	0	67.15%	31.23%	1.62%	0.00%	10	1.62%	0.9	145880	178300	265344	236.1	288.5	429.4	3530	3513	3838	236.1	288.5	429.4	351396.2	593.3	6239.8	568.6	4555	7.4	111	7.4	1.3	87	618	618	1
10587	10587 (2019-05-19)60sec.agd	60	0	0		5/22/2019	Wednesday	3	0	0	0	0	0	479	532	34	0	45.84%	50.91%	3.25%	0.00%	34	3.25%	1.9	433023	503096	766838	414.4	481.4	733.8	3300	2553	3506	414.4	481.4	733.8	1014226.3	1018.5	5164	970.6	12034	11.5	108	11.5	17.3	387	1045	1045	1
10587	10587 (2019-05-19)60sec.agd	60	0	0		5/23/2019	Thursday	4	0	0	0	0	0	365	353	57	0	47.10%	45.55%	7.35%	0.00%	57	7.35%	3.8	426029	404580	573091	549.7	522	739.5	4146	3143	2950	549.7	522	739.5	820742.9	1102.7	5313.6	1059	11116	14.3	124	14.3	21	1270	775	775	1
10587	10587 (2019-05-19)60sec.agd	60	0	0		5/24/2019	Friday	5	0	0	0	0	0	297	382	32	0	41.77%	53.73%	4.50%	0.00%	32	4.50%	2.5	331878	340003	596503	466.8	478.2	839	3856	2220	3207	466.8	478.2	839	762601.4	1136.8	5118.6	1072.6	7197	10.1	107	10.1	4.1	339	711	711	1
10587	10587 (2019-05-19)60sec.agd	60	0	0		5/25/2019	Saturday	6	0	0	0	0	0	755	330	20	0	68.33%	29.86%	1.81%	0.00%	20	1.81%	1.1	255690	270190	397109	231.4	244.5	359.4	3127	2351	3522	231.4	244.5	359.4	544128.3	514.8	4256.8	492.4	7281	6.6	109	6.6	4.6	676	1105	1105	1
10581	10581 (2019-06-02)60sec.agd	60	0	0		6/4/2019	Tuesday	2	0	0	0	0	0	473	407	36	0	51.64%	44.43%	3.93%	0.00%	36	3.93%	2.1	374704	281274	444583	409.1	307.1	485.4	5745	4446	4075	409.1	307.1	485.4	645888.7	730.1	6964.2	705.1	8383	9.2	119	9.2	0	0	916	916	1
10581	10581 (2019-06-02)60sec.agd	60	0	0		6/5/2019	Wednesday	3	0	0	0	0	0	395	238	29	0	59.67%	35.95%	4.38%	0.00%	29	4.38%	2.4	240420	203458	335010	363.2	307.3	506.1	4109	2845	3127	363.2	307.3	506.1	459813.7	725.0	4944.3	694.6	7117	10.8	118	10.8	0	0	662	662	1
10581	10581 (2019-06-02)60sec.agd	60	0	0		6/6/2019	Thursday	4	0	0	0	0	0	461	263	32	0	60.98%	34.79%	4.23%	0.00%	32	4.23%	2.5	255543	187516	302126	338	248	399.6	4423	3762	3705	338	248	399.6	437886.5	606.3	5729.8	579.2	6292	8.3	110	8.3	0.1	49	756	756	1
10581	10581 (2019-06-02)60sec.agd	60	0	0		6/7/2019	Friday	5	0	0	0	0	0	444	329	63	0	53.11%	39.35%	7.54%	0.00%	63	7.54%	4.2	376605	296306	524840	450.5	354.4	627.8	5528	2260	4576	450.5	354.4	627.8	710693.7	888.5	7416.6	850.1	10653	12.7	126	12.7	0	0	836	836	1
10581	10581 (2019-06-02)60sec.agd	60	0	0		6/8/2019	Saturday	6	0	0	0	0	0	443	170	20	0	69.98%	26.86%	3.16%	0.00%	20	3.16%	1.7	164109	140631	251319	259.3	222.2	397	3897	1753	3364	259.3	222.2	397	331466.6	549.5	4857.7	523.6	5222	8.2	119	8.2	0	0	633	633	1
10620	10620 (2019-05-19)60sec.agd	60	0	0		5/20/2019	Monday	1	0	0	0	0	0	530	386	38	0	55.56%	40.46%	3.98%	0.00%	38	3.98%	2.2	360870	306339	435349	378.3	321.1	456.3	4308	8686	4510	378.3	321.1	456.3	643117	730.2	9592.8	674.1	8118	8.5	127	8.5	11.6	1191	954	954	1
10620	10620 (2019-05-19)60sec.agd	60	0	0		5/21/2019	Tuesday	2	0	0	0	0	0	506	330	29	0	58.50%	38.15%	3.35%	0.00%	29	3.35%	1.8	268403	221833	234283	310.3	256.5	270.8	4987	2431	3279	310.3	256.5	270.8	419688.7	529.8	5307.2	485.2	6016	7	120	7	8.2	625	865	865	1
10620	10620 (2019-05-19)60sec.agd	60	0	0		5/22/2019	Wednesday	3	2	2	2	32	80955	501	263	45	0	61.93%	32.51%	5.56%	0.00%	45	5.56%	3.2	282857	307779	397163	349.6	380.4	490.9	4217	3741	4747	349.6	380.4	490.9	576606	752.0	6744.7	712.7	8927	11	133	11	0.2	70	809	809	1
10620	10620 (2019-05-19)60sec.agd	60	0	0		5/24/2019	Friday	5	1	1	1	10	34306	519	290	30	0	61.86%	34.56%	3.58%	0.00%	30	3.58%	2	282689	361829	353689	336.9	431.3	421.6	4226	3134	4307	336.9	431.3	421.6	579594	733.8	5933.9	690.8	8607	10.3	153	10.3	17.8	1860	839	839	1
10620	10620 (2019-05-19)60sec.agd	60	0	0		5/25/2019	Saturday	6	0	0	0	0	0	560	304	9	0	64.15%	34.82%	1.03%	0.00%	9	1.03%	0.6	163270	164049	223925	187	187.9	256.5	3552	2254	2229	187	187.9	256.5	322042.8	405.5	4618.4	368.9	3564	4.1	84	4.1	2	386	873	873	1
10729	10729 (2019-10-06)60sec.agd	60	0	0		10/7/2019	Monday	1	1	1	1	10	27312	476	260	34	0	61.82%	33.77%	4.42%	0.00%	34	4.42%	2.6	255633	250085	234894	332	324.8	305.1	4637	2212	1952	332	324.8	305.1	427862	595.9	4944.4	555.7	7567	9.8	107	9.8	411.7	5000	770	770	1
10729	10729 (2019-10-06)60sec.agd	60	0	0		10/8/2019	Tuesday	2	0	0	0	0	0	436	347	26	0	53.89%	42.89%	3.21%	0.00%	26	3.21%	1.7	287291	245115	374820	355.1	303	463.3	3754	2368	2693	355.1	303	463.3	532078.5	696.4	4605.4	657.7	8474	10.5	94	10.5	78.8	3579	809	809	1
10729	10729 (2019-10-06)60sec.agd	60	0	0		10/9/2019	Wednesday	3	0	0	0	0	0	549	326	35	0	60.33%	35.82%	3.85%	0.00%	35	3.85%	2.2	308673	234267	425602	339.2	257.4	467.7	4071	1966	3258	339.2	257.4	467.7	575584.1	671.2	4739.2	632.5	8829	9.7	101	9.7	115.3	3644	910	910	1
10729	10729 (2019-10-06)60sec.agd	60	0	0		10/10/2019	Thursday	4	0	0	0	0	0	544	314	36	0	60.85%	35.12%	4.03%	0.00%	36	4.03%	2.3	281450	246220	339857	314.8	275.4	380.2	4404	2164	2337	314.8	275.4	380.2	505312.9	599.9	5349.9	565.2	8407	9.4	105	9.4	120.1	4865	894	894	1
10729	10729 (2019-10-06)60sec.agd	60	0	0		10/11/2019	Friday	5	0	0	0	0	0	541	385	35	0	56.30%	40.06%	3.64%	0.00%	35	3.64%	2.1	305957	376311	346662	318.4	391.6	360.7	3975	2676	1830	318.4	391.6	360.7	596149.5	657.5	4411.2	620.3	10039	10.4	113	10.4	435.3	4672	961	961	1
10465	10465 (2019-10-20)60sec.agd	60	0	0		10/22/2019	Tuesday	2	0	0	0	0	0	318	858	15	0	26.70%	72.04%	1.26%	0.00%	15	1.26%	0.8	497885	942606	908460	418	791.4	762.8	3045	2660	2451	418	791.4	762.8	1400605.3	1218.8	3888.7	1176	16697	14	111	14	5.3	1861	1191	1191	1
10465	10465 (2019-10-20)60sec.agd	60	0	0		10/23/2019	Wednesday	3	1	1	1	15	51264	353	413	69	0	42.28%	49.46%	8.26%	0.00%	69	8.26%	4.1	461433	637722	452822	552.6	763.7	542.3	4286	3603	2713	552.6	763.7	542.3	908106.6	1150.2	5465.1	1087.6	15255	18.3	137	18.3	10.8	907	835	835	1
10465	10465 (2019-10-20)60sec.agd	60	0	0		10/24/2019	Thursday	4	0	0	0	0	0	351	373	46	0	45.58%	48.44%	5.97%	0.00%	46	5.97%	2.7	362877	444021	413350	471.3	576.7	536.8	4343	3513	2835	471.3	576.7	536.8	706889.4	984.7	5276.7	918	11026	14.3	144	14.3	4.5	449	770	770	1
10465	10465 (2019-10-20)60sec.agd	60	0	0		10/25/2019	Friday	5	0	0	0	0	0	322	617	115	0	30.55%	58.54%	10.91%	0.00%	115	10.91%	6.1	762352	640486	916036	723.3	607.7	869.1	4725	2148	3403	723.3	607.7	869.1	1352968.9	1352.7	5565.2	1283.7	16400	15.6	117	15.6	2.2	711	1054	1054	1
10465	10465 (2019-10-20)60sec.agd	60	0	0		10/26/2019	Saturday	6	0	0	0	0	0	423	403	13	0	50.42%	48.03%	1.55%	0.00%	13	1.55%	0.8	264672	457406	287207	315.5	545.2	342.3	3305	4129	2365	315.5	545.2	342.3	601464.4	758.3	4485.5	716.9	9131	10.9	119	10.9	50.8	2463	839	839	1
10469	10469 (2019-10-27)60sec.agd	60	0	0		10/27/2019	Sunday	7	2	2	2	27	82180	529	203	50	0	67.65%	25.96%	6.39%	0.00%	50	6.39%	3.6	249709	401371	214431	319.3	513.3	274.2	3953	3961	6090	319.3	513.3	274.2	519070.2	741.0	7864.1	663.8	7963	10.2	111	10.2	9.6	692	782	782	1
10469	10469 (2019-10-27)60sec.agd	60	0	0		10/28/2019	Monday	1	5	5	5	83	275039	342	237	87	0	51.35%	35.59%	13.06%	0.00%	87	13.06%	6.7	401427	574039	240319	602.7	861.9	360.8	4376	3873	1980	602.7	861.9	360.8	740552.2	1213.9	5456.9	1111.9	12515	18.8	111	18.8	9.2	706	666	666	1
10469	10469 (2019-10-27)60sec.agd	60	0	0		10/29/2019	Tuesday	2	5	5	5	78	291431	416	208	90	0	58.26%	29.13%	12.61%	0.00%	90	12.61%	6.9	422890	560514	276225	592.3	785	386.9	5136	3947	2323	592.3	785	386.9	754527.8	1186.6	6410	1056.8	12362	17.3	120	17.3	11.6	462	714	714	1
10469	10469 (2019-10-27)60sec.agd	60	0	0		10/31/2019	Thursday	4	2	2	2	27	81468	580	196	47	0	70.47%	23.82%	5.71%	0.00%	47	5.71%	3.1	228397	420607	178493	277.5	511.1	216.9	3915	4005	2247	277.5	511.1	216.9	510818.2	670.4	5581.2	620.7	8024	9.7	118	9.7	32.1	1504	823	823	1
10469	10469 (2019-10-27)60sec.agd	60	0	0		11/1/2019	Friday	5	3	3	3	46	146367	396	212	86	0	57.06%	30.55%	12.39%	0.00%	86	12.39%	6.6	401672	551123	184118	578.8	794.1	265.3	4171	3927	2686	578.8	794.1	265.3	706382.6	1069.2	5555.7	1017.8	13214	19	114	19	42.9	1107	694	694	1
10445	10445 (2019-10-13)60sec.agd	60	0	0		10/14/2019	Monday	1	1	1	1	35	88656	480	280	41	0	59.93%	34.96%	5.12%	0.00%	41	5.12%	2.9	216065	394679	278030	269.7	492.7	347.1	3470	4076	3121	269.7	492.7	347.1	528919.9	682.5	5534.3	660.3	5943	7.4	69	7.4	0	0	801	801	1
10445	10445 (2019-10-13)60sec.agd	60	0	0		10/15/2019	Tuesday	2	0	0	0	0	0	291	327	1	0	47.01%	52.83%	0.16%	0.00%	1	0.16%	0.1	159859	361761	194821	258.3	584.4	314.7	2096	3580	2124	258.3	584.4	314.7	440886.8	731.7	4121.8	712.3	5664	9.2	103	9.2	2	171	619	619	1
10445	10445 (2019-10-13)60sec.agd	60	0	0		10/16/2019	Wednesday	3	1	1	1	11	25443	384	333	27	0	51.61%	44.76%	3.63%	0.00%	27	3.63%	1.9	236875	454990	187476	318.4	611.5	252	3066	4416	2403	318.4	611.5	252	546143.7	753.0	5148.7	734.1	7940	10.7	114	10.7	5.4	606	744	744	1
10445	10445 (2019-10-13)60sec.agd	60	0	0		10/17/2019	Thursday	4	1	1	1	27	61931	428	337	28	0	53.97%	42.50%	3.53%	0.00%	28	3.53%	2	222208	517135	193280	280.2	652.1	243.7	5076	6233	5517	280.2	652.1	243.7	595115.3	781.6	9749.5	750.5	8226	10.4	117	10.4	0	0	793	793	1
10445	10445 (2019-10-13)60sec.agd	60	0	0		10/18/2019	Friday	5	0	0	0	0	0	583	375	1	0	60.79%	39.10%	0.10%	0.00%	1	0.10%	0.1	155025	356146	189580	161.7	371.4	197.7	2491	2685	2693	161.7	371.4	197.7	432219	467.0	4546	450.7	5176	5.4	63	5.4	0	0	959	959	1
10446	10446 (2019-10-20)60sec.agd	60	0	0		10/21/2019	Monday	1	1	1	1	37	131046	408	263	42	0	57.22%	36.89%	5.89%	0.00%	42	5.89%	2.8	281881	309826	264434	395.3	434.5	370.9	4395	2496	2127	395.3	434.5	370.9	495352.8	768.7	5058.6	694.7	10288	14.4	116	14.4	2.5	327	713	713	1
10446	10446 (2019-10-20)60sec.agd	60	0	0		10/22/2019	Tuesday	2	2	2	2	25	85604	425	332	25	0	54.35%	42.46%	3.20%	0.00%	25	3.20%	1.8	245255	338753	362008	313.6	433.2	462.9	4339	2431	2366	313.6	433.2	462.9	553130.5	752.0	4968.7	707.3	9832	12.6	127	12.6	1.5	205	782	782	1
10446	10446 (2019-10-20)60sec.agd	60	0	0		10/23/2019	Wednesday	3	0	0	0	0	0	339	275	4	0	54.85%	44.50%	0.65%	0.00%	4	0.65%	0.4	142472	318082	221320	230.5	514.7	358.1	2791	2396	1992	230.5	514.7	358.1	412864.4	700.3	3858.8	668.1	6163	10	104	10	11.9	1644	618	618	1
10446	10446 (2019-10-20)60sec.agd	60	0	0		10/24/2019	Thursday	4	1	1	1	66	249186	542	280	95	0	59.11%	30.53%	10.36%	0.00%	95	10.36%	5.6	480851	516148	258817	524.4	562.9	282.2	5257	2898	4773	524.4	562.9	282.2	751407.1	904.8	5718	819.4	16637	18.1	127	18.1	1	231	917	917	1
10446	10446 (2019-10-20)60sec.agd	60	0	0		10/26/2019	Saturday	6	2	2	2	76	271333	403	280	77	2	52.89%	36.75%	10.10%	0.26%	79	10.37%	5.6	444608	335563	336699	583.5	440.4	441.9	7550	2906	3353	583.5	440.4	441.9	650880.2	951.6	7802.9	854.2	13729	18	170	18	24.8	1236	762	762	1
10291	10291 (2019-07-14)60sec.agd	60	0	0		7/15/2019	Monday	1	0	0	0	0	0	575	475	16	0	53.94%	44.56%	1.50%	0.00%	16	1.50%	0.8	267991	623961	486487	251.4	585.3	456.4	4495	3603	4217	251.4	585.3	456.4	835353.9	829.3	7139.3	783.6	7922	7.4	100	7.4	4.2	311	1066	1066	1
10291	10291 (2019-07-14)60sec.agd	60	0	0		7/16/2019	Tuesday	2	0	0	0	0	0	480	512	16	0	47.62%	50.79%	1.59%	0.00%	16	1.59%	0.9	279369	584451	477275	277.2	579.8	473.5	3483	3499	4517	277.2	579.8	473.5	804625	874.6	5146.6	798.2	8353	8.3	127	8.3	4.8	1289	1008	1008	1
10291	10291 (2019-07-14)60sec.agd	60	0	0		7/18/2019	Thursday	4	0	0	0	0	0	615	435	2	0	58.46%	41.35%	0.19%	0.00%	2	0.19%	0.1	186995	579012	319023	177.8	550.4	303.3	2497	3491	1739	177.8	550.4	303.3	687020.9	687.0	4357.6	653.1	6606	6.3	95	6.3	2.9	892	1052	1052	1
10291	10291 (2019-07-14)60sec.agd	60	0	0		7/19/2019	Friday	5	0	0	0	0	0	598	70	1	0	89.39%	10.46%	0.15%	0.00%	1	0.15%	0.1	40795	71377	89288	61	106.7	133.5	2954	2413	2804	61	106.7	133.5	121372.4	210.3	4734	181.4	994	1.5	84	1.5	0	0	669	669	1
10291	10291 (2019-07-14)60sec.agd	60	0	0		7/20/2019	Saturday	6	0	0	0	0	0	755	403	9	0	64.70%	34.53%	0.77%	0.00%	9	0.77%	0.4	229251	596653	283400	196.4	511.3	242.8	3813	3491	3607	196.4	511.3	242.8	699189.8	645.4	5615.9	599.1	7134	6.1	113	6.1	6.4	1184	1167	1167	1
10294	10294 (2019-07-28)60sec.agd	60	0	0		7/29/2019	Monday	1	2	2	2	39	100746	509	346	49	0	56.31%	38.27%	5.42%	0.00%	49	5.42%	3.1	309538	442335	774775	342.4	489.3	857.1	3450	3337	4286	342.4	489.3	857.1	944325.3	1101.7	5012.7	1044.6	9675	10.7	119	10.7	10.4	503	904	904	1
10294	10294 (2019-07-28)60sec.agd	60	0	0		7/30/2019	Tuesday	2	0	0	0	0	0	666	228	13	0	73.43%	25.14%	1.43%	0.00%	13	1.43%	0.8	146346	240447	408642	161.4	265.1	450.5	3100	2825	2698	161.4	265.1	450.5	496205.8	579.0	4317.7	547.1	5008	5.5	123	5.5	0.1	44	907	907	1
10294	10294 (2019-07-28)60sec.agd	60	0	0		8/1/2019	Thursday	4	0	0	0	0	0	450	230	41	0	62.41%	31.90%	5.69%	0.00%	41	5.69%	3.2	210053	264706	353906	291.3	367.1	490.9	3239	3409	2790	291.3	367.1	490.9	489327.1	740.6	4716.1	678.7	7788	10.8	123	10.8	1.2	187	721	721	1
10294	10294 (2019-07-28)60sec.agd	60	0	0		8/2/2019	Friday	5	0	0	0	0	0	438	339	25	0	54.61%	42.27%	3.12%	0.00%	25	3.12%	1.6	260042	279079	666071	324.2	348	830.5	3452	2970	3847	324.2	348	830.5	767566	994.0	5012.4	957.1	7065	8.8	126	8.8	1.4	164	802	802	1
10294	10294 (2019-07-28)60sec.agd	60	0	0		8/4/2019	Sunday	7	0	0	0	0	0	398	278	19	0	57.27%	40.00%	2.73%	0.00%	19	2.73%	1.3	225181	337871	333955	324	486.1	480.5	3005	2803	3028	324	486.1	480.5	525727.3	831.3	4301.6	756.4	4731	6.8	117	6.8	4.2	826	695	695	1
10459	10459 (2019-10-20)60sec.agd	60	0	0		10/21/2019	Monday	1	0	0	0	0	0	442	346	0	0	56.09%	43.91%	0.00%	0.00%	0	0.00%	0	151885	378860	445321	192.7	480.8	565.1	1590	2413	2788	192.7	480.8	565.1	604081.7	803.3	3571.6	766.6	6699	8.5	63	8.5	26.3	2187	788	788	1
10459	10459 (2019-10-20)60sec.agd	60	0	0		10/22/2019	Tuesday	2	0	0	0	0	0	549	316	26	0	61.62%	35.47%	2.92%	0.00%	26	2.92%	1.6	229746	387873	365079	257.9	435.3	409.7	4296	3042	3020	257.9	435.3	409.7	580096	709.8	5221	651.1	8894	10	122	10	22.2	999	891	891	1
10459	10459 (2019-10-20)60sec.agd	60	0	0		10/23/2019	Wednesday	3	0	0	0	0	0	388	504	0	0	43.50%	56.50%	0.00%	0.00%	0	0.00%	0	190387	429742	638180	213.4	481.8	715.4	1731	2154	4361	213.4	481.8	715.4	792590.1	914.8	4725.3	888.6	8373	9.4	61	9.4	2.6	135	892	892	1
10459	10459 (2019-10-20)60sec.agd	60	0	0		10/24/2019	Thursday	4	0	0	0	0	0	354	406	5	0	46.27%	53.07%	0.65%	0.00%	5	0.65%	0.3	153177	404676	496055	200.2	529	648.4	2542	2910	2924	200.2	529	648.4	658252.6	893.5	4129.7	860.5	7215	9.4	110	9.4	6.8	607	765	765	1
10459	10459 (2019-10-20)60sec.agd	60	0	0		10/25/2019	Friday	5	0	0	0	0	0	313	294	2	0	51.40%	48.28%	0.33%	0.00%	2	0.33%	0.2	122505	306636	410689	201.2	503.5	674.4	3785	2822	2698	201.2	503.5	674.4	526971.1	899.1	4743.5	865.3	5337	8.8	117	8.8	0	0	609	609	1
10460	10460 (2019-10-20)60sec.agd	60	0	0		10/20/2019	Sunday	7	0	0	0	0	0	476	193	4	0	70.73%	28.68%	0.59%	0.00%	4	0.59%	0.3	96353	212108	257219	143.2	315.2	382.2	3550	3716	5201	143.2	315.2	382.2	347037.9	544.8	7311.7	515.7	3483	5.2	113	5.2	3	370	673	673	1
10460	10460 (2019-10-20)60sec.agd	60	0	0		10/21/2019	Monday	1	0	0	0	0	0	677	252	3	0	72.64%	27.04%	0.32%	0.00%	3	0.32%	0.2	119484	236228	354929	128.2	253.5	380.8	2192	2440	2899	128.2	253.5	380.8	442780.6	495.5	4262.2	475.1	3823	4.1	107	4.1	4.8	337	932	932	1
10460	10460 (2019-10-20)60sec.agd	60	0	0		10/22/2019	Tuesday	2	0	0	0	0	0	495	217	6	0	68.94%	30.22%	0.84%	0.00%	6	0.84%	0.5	129692	191174	293727	180.6	266.3	409.1	2905	2610	3185	180.6	266.3	409.1	373688.5	545.1	4558.1	520.5	3765	5.2	104	5.2	13.8	1755	718	718	1
10460	10460 (2019-10-20)60sec.agd	60	0	0		10/23/2019	Wednesday	3	0	0	0	0	0	652	205	0	0	76.08%	23.92%	0.00%	0.00%	0	0.00%	0	98940	190401	247397	115.4	222.2	288.7	1851	2011	3003	115.4	222.2	288.7	327485.8	399.1	3895.8	382.1	3438	4	83	4	9.3	888	857	857	1
10460	10460 (2019-10-20)60sec.agd	60	0	0		10/24/2019	Thursday	4	0	0	0	0	0	743	223	9	0	76.21%	22.87%	0.92%	0.00%	9	0.92%	0.5	128542	230420	287984	131.8	236.3	295.4	2936	2366	2950	131.8	236.3	295.4	390578	418.2	3902.8	400.6	5052	5.2	126	5.2	9.8	1263	975	975	1
11004	11004 (2019-06-02)60sec.agd	60	0	0		6/3/2019	Monday	1	0	0	0	0	0	666	177	14	0	77.71%	20.65%	1.63%	0.00%	14	1.63%	0.9	170833	285556	322173	199.3	333.2	375.9	2708	4940	5413	199.3	333.2	375.9	463164.7	561.5	7493.6	540.4	5572	6.5	108	6.5	0	33	857	857	1
11004	11004 (2019-06-02)60sec.agd	60	0	0		6/4/2019	Tuesday	2	0	0	0	0	0	717	261	14	0	72.28%	26.31%	1.41%	0.00%	14	1.41%	0.8	240960	394960	465661	242.9	398.1	469.4	3922	3608	4647	242.9	398.1	469.4	656426.1	685.8	6078.2	661.7	7106	7.2	112	7.2	1.3	346	992	992	1
11004	11004 (2019-06-02)60sec.agd	60	0	0		6/5/2019	Wednesday	3	0	0	0	0	0	645	186	5	0	77.15%	22.25%	0.60%	0.00%	5	0.60%	0.3	150273	202337	316979	179.8	242	379.2	2925	3823	4204	179.8	242	379.2	404966.6	509.4	5759.3	484.4	4443	5.3	83	5.3	0	0	836	836	1
11004	11004 (2019-06-02)60sec.agd	60	0	0		6/6/2019	Thursday	4	0	0	0	0	0	636	218	8	0	73.78%	25.29%	0.93%	0.00%	8	0.93%	0.5	181031	264268	359345	210	306.6	416.9	3228	3538	3893	210	306.6	416.9	481392.4	573.8	6171.9	558.5	5422	6.3	101	6.3	0.1	50	862	862	1
11004	11004 (2019-06-02)60sec.agd	60	0	0		6/7/2019	Friday	5	0	0	0	0	0	664	271	4	0	70.71%	28.86%	0.43%	0.00%	4	0.43%	0.2	196834	303589	373581	209.6	323.3	397.8	2386	3175	4021	209.6	323.3	397.8	520069.9	569.2	5277	553.9	5787	6.2	64	6.2	0.1	54	939	939	1
10482	10482 (2019-11-03)60sec.agd	60	0	0		11/4/2019	Monday	1	0	0	0	0	0	567	274	8	0	66.78%	32.27%	0.94%	0.00%	8	0.94%	0.5	164622	187074	252388	193.9	220.3	297.3	2406	2003	2724	193.9	220.3	297.3	354678.4	438.7	3514.1	417.8	5654	6.7	120	6.7	10.3	1775	849	849	1
10482	10482 (2019-11-03)60sec.agd	60	0	0		11/5/2019	Tuesday	2	0	0	0	0	0	496	297	19	0	61.08%	36.58%	2.34%	0.00%	19	2.34%	1.3	206720	187074	341080	254.6	230.4	420	3808	2304	2549	254.6	230.4	420	440528.6	570.9	4879.2	542.5	4607	5.7	104	5.7	7.1	854	812	812	1
10482	10482 (2019-11-03)60sec.agd	60	0	0		11/6/2019	Wednesday	3	1	1	1	12	28320	564	376	27	0	58.32%	38.88%	2.79%	0.00%	27	2.79%	1.6	278295	245517	339497	287.8	253.9	351.1	3666	2388	3581	287.8	253.9	351.1	502976.1	550.7	4428.4	520.1	5877	6.1	116	6.1	20.5	1022	967	967	1
10482	10482 (2019-11-03)60sec.agd	60	0	0		11/7/2019	Thursday	4	2	2	2	22	50078	529	235	30	0	66.62%	29.60%	3.78%	0.00%	30	3.78%	1.9	227224	280363	300329	286.2	353.1	378.2	4344	4465	4600	286.2	353.1	378.2	469501.5	619.6	7743.8	591.3	6663	8.4	115	8.4	25.2	1138	794	794	1
10482	10482 (2019-11-03)60sec.agd	60	0	0		11/8/2019	Friday	5	0	0	0	0	0	537	289	15	0	63.85%	34.36%	1.78%	0.00%	15	1.78%	0.9	207997	239971	310652	247.3	285.3	369.4	2860	2272	5532	247.3	285.3	369.4	444244.9	556.8	6616.5	528.2	6249	7.4	120	7.4	15.8	1828	841	841	1
10280	10280 (2019-08-25)60sec.agd	60	0	0		8/26/2019	Monday	1	1	1	1	10	48444	606	344	24	0	62.22%	35.32%	2.46%	0.00%	24	2.46%	1.3	284692	436223	423202	292.3	447.9	434.5	5696	3777	4585	292.3	447.9	434.5	671148.2	738.0	6361.5	689.1	9851	10.1	137	10.1	0	20	974	974	1
10280	10280 (2019-08-25)60sec.agd	60	0	0		8/27/2019	Tuesday	2	3	3	3	53	178503	551	333	67	0	57.94%	35.02%	7.05%	0.00%	67	7.05%	3.9	411858	470018	494637	433.1	494.2	520.1	5327	2242	3136	433.1	494.2	520.1	797000.4	912.2	6169.6	838.1	13941	14.7	134	14.7	0	0	951	951	1
10280	10280 (2019-08-25)60sec.agd	60	0	0		8/28/2019	Wednesday	3	0	0	0	0	0	505	400	27	0	54.18%	42.92%	2.90%	0.00%	27	2.90%	1.7	295277	480847	491175	316.8	515.9	527	5771	2362	2393	316.8	515.9	527	748101.1	863.4	6193.8	802.7	10523	11.3	139	11.3	0	0	932	932	1
10280	10280 (2019-08-25)60sec.agd	60	0	0		8/29/2019	Thursday	4	0	0	0	0	0	398	457	22	0	45.38%	52.11%	2.51%	0.00%	22	2.51%	1.5	334981	540960	566032	382	616.8	645.4	4776	3274	3109	382	616.8	645.4	851611.5	1019.0	5242.3	971.1	11493	13.1	138	13.1	7.1	601	877	877	1
10280	10280 (2019-08-25)60sec.agd	60	0	0		8/30/2019	Friday	5	2	2	2	22	82220	601	389	54	0	57.57%	37.26%	5.17%	0.00%	54	5.17%	3	419937	575304	499217	402.2	551.1	478.2	5697	3416	3703	402.2	551.1	478.2	869792.7	904.4	6286.9	833.1	13452	12.9	151	12.9	0	0	1044	1044	1
10508	10508 (2019-09-08)60sec.agd	60	0	0		9/8/2019	Sunday	7	0	0	0	0	0	415	214	11	0	64.84%	33.44%	1.72%	0.00%	11	1.72%	0.9	164041	223133	121051	256.3	348.6	189.1	2848	2743	2770	256.3	348.6	189.1	302243.5	504.5	3954.2	472.3	6333	9.9	132	9.9	6.6	542	640	640	1
10508	10508 (2019-09-08)60sec.agd	60	0	0		9/9/2019	Monday	1	0	0	0	0	0	412	353	20	0	52.48%	44.97%	2.55%	0.00%	20	2.55%	1.4	270813	356114	163992	345	453.6	208.9	2749	3328	4098	345	453.6	208.9	476497.9	649.2	5952	607	13539	17.2	129	17.2	0	39	785	785	1
10508	10508 (2019-09-08)60sec.agd	60	0	0		9/10/2019	Tuesday	2	0	0	0	0	0	581	335	31	0	61.35%	35.37%	3.27%	0.00%	31	3.27%	1.8	305304	387610	234409	322.4	409.3	247.5	2338	2733	1977	322.4	409.3	247.5	546259.7	621.3	3685.9	576.8	15905	16.8	124	16.8	1.6	366	947	947	1
10508	10508 (2019-09-08)60sec.agd	60	0	0		9/11/2019	Wednesday	3	0	0	0	0	0	432	294	19	0	57.99%	39.46%	2.55%	0.00%	19	2.55%	1.4	236096	315025	230761	316.9	422.9	309.7	2367	2746	2380	316.9	422.9	309.7	456325.2	657.3	3684.4	612.5	12502	16.8	139	16.8	2.1	309	745	745	1
10508	10508 (2019-09-08)60sec.agd	60	0	0		9/12/2019	Thursday	4	3	3	3	50	114220	452	347	67	0	52.19%	40.07%	7.74%	0.00%	67	7.74%	4.2	371158	426197	389160	428.6	492.1	449.4	2933	2401	2167	428.6	492.1	449.4	686183.4	868.6	3573.8	792.4	19794	22.9	132	22.9	3.4	438	866	866	1
10494	10494 (2019-09-08)60sec.agd	60	0	0		9/8/2019	Sunday	7	0	0	0	0	0	503	194	8	0	71.35%	27.52%	1.13%	0.00%	8	1.13%	0.6	107926	181806	123460	153.1	257.9	175.1	3032	2406	2305	153.1	257.9	175.1	244834.3	367.9	4196	347.3	4567	6.5	115	6.5	6.9	1602	705	705	1
10494	10494 (2019-09-08)60sec.agd	60	0	0		9/9/2019	Monday	1	0	0	0	0	0	409	217	4	0	64.92%	34.44%	0.63%	0.00%	4	0.63%	0.3	109528	260398	233703	173.9	413.3	371	2596	3234	2851	173.9	413.3	371	366634.1	608.2	4935.5	582	4395	7	104	7	2.4	252	630	630	1
10494	10494 (2019-09-08)60sec.agd	60	0	0		9/10/2019	Tuesday	2	0	0	0	0	0	484	240	9	0	66.03%	32.74%	1.23%	0.00%	9	1.23%	0.7	131515	324924	261756	179.4	443.3	357.1	2749	2686	3367	179.4	443.3	357.1	437479.1	638.2	4331.5	596.8	5195	7.1	117	7.1	8.2	667	733	733	1
10494	10494 (2019-09-08)60sec.agd	60	0	0		9/11/2019	Wednesday	3	1	1	1	20	51547	472	344	43	0	54.95%	40.05%	5.01%	0.00%	43	5.01%	2.9	327447	367957	368501	381.2	428.4	429	3632	2224	3117	381.2	428.4	429	615147.9	774.3	3913.2	716.1	13215	15.4	125	15.4	28.5	1781	859	859	1
10494	10494 (2019-09-08)60sec.agd	60	0	0		9/13/2019	Friday	5	1	1	1	12	30170	517	363	33	0	56.63%	39.76%	3.61%	0.00%	33	3.61%	2.1	274693	345280	299049	300.9	378.2	327.5	3290	3216	2174	300.9	378.2	327.5	533014.8	613.6	4333.9	583.8	10591	11.6	116	11.6	11.6	1407	913	913	1
10995	10995 (2019-11-03)60sec.agd	60	0	0		11/4/2019	Monday	1	1	1	1	18	141470	701	226	15	12	73.48%	23.69%	1.57%	1.26%	27	2.83%	1.6	279625	257370	257094	293.1	269.8	269.5	10594	2333	2237	293.1	269.8	269.5	458832	563.2	10688.1	481	7740	8.1	170	8.1	3.9	601	954	954	1
10995	10995 (2019-11-03)60sec.agd	60	0	0		11/5/2019	Tuesday	2	0	0	0	0	0	547	251	20	0	66.87%	30.68%	2.44%	0.00%	20	2.44%	1.3	206894	384291	349970	252.9	469.8	427.8	4479	2546	2835	252.9	469.8	427.8	559431.6	720.3	5329.8	683.9	7497	9.2	117	9.2	3.2	492	818	818	1
10995	10995 (2019-11-03)60sec.agd	60	0	0		11/6/2019	Wednesday	3	1	1	1	21	250268	637	184	7	20	75.12%	21.70%	0.83%	2.36%	27	3.18%	1.8	365028	207339	231040	430.5	244.5	272.5	15714	2633	2878	430.5	244.5	272.5	479181	668.2	15794.9	565.1	6274	7.4	136	7.4	0	0	848	848	1
10995	10995 (2019-11-03)60sec.agd	60	0	0		11/7/2019	Thursday	4	1	1	1	21	261123	676	185	15	20	75.45%	20.65%	1.67%	2.23%	35	3.91%	2.2	396475	255083	248619	442.5	284.7	277.5	17013	3104	2422	442.5	284.7	277.5	532983.3	708.0	17037.9	594.8	7035	7.9	148	7.9	3.7	833	896	896	1
10995	10995 (2019-11-03)60sec.agd	60	0	0		11/8/2019	Friday	5	0	0	0	0	0	587	227	11	0	71.15%	27.52%	1.33%	0.00%	11	1.33%	0.7	169061	239081	242182	204.9	289.8	293.6	4347	2638	2904	204.9	289.8	293.6	379991.4	488.3	4692.5	460.6	5049	6.1	115	6.1	25.9	2866	825	825	1
10447	10447 (2019-10-13)60sec.agd	60	0	0		10/14/2019	Monday	1	0	0	0	0	0	521	302	3	0	63.08%	36.56%	0.36%	0.00%	3	0.36%	0.2	167473	229923	291692	202.8	278.4	353.1	2480	1780	2446	202.8	278.4	353.1	407426.1	522.9	3739.8	493.3	4323	5.2	75	5.2	13.2	914	826	826	1
10447	10447 (2019-10-13)60sec.agd	60	0	0		10/16/2019	Wednesday	3	0	0	0	0	0	467	251	9	0	64.24%	34.53%	1.24%	0.00%	9	1.24%	0.7	171440	224804	231363	235.8	309.2	318.2	3135	3293	2639	235.8	309.2	318.2	365318.1	533.5	5187.5	502.5	5129	7.1	108	7.1	11.9	678	727	727	1
10447	10447 (2019-10-13)60sec.agd	60	0	0		10/17/2019	Thursday	4	0	0	0	0	0	480	339	13	0	57.69%	40.75%	1.56%	0.00%	13	1.56%	0.9	233376	297687	328138	280.5	357.8	394.4	2889	2627	2699	280.5	357.8	394.4	500755.9	636.6	4114.4	601.9	5645	6.8	102	6.8	25.7	984	832	832	1
10447	10447 (2019-10-13)60sec.agd	60	0	0		10/21/2019	Monday	1	0	0	0	0	0	498	279	14	0	62.96%	35.27%	1.77%	0.00%	14	1.77%	1	203176	281512	313267	256.9	355.9	396	3212	2701	2795	256.9	355.9	396	467617.1	623.1	4643.2	591.2	6513	8.2	109	8.2	3.6	572	791	791	1
10447	10447 (2019-10-13)60sec.agd	60	0	0		10/23/2019	Wednesday	3	0	0	0	0	0	492	398	3	0	55.10%	44.57%	0.34%	0.00%	3	0.34%	0.2	213914	341092	401538	239.5	382	449.7	2517	2117	3023	239.5	382	449.7	568626.2	667.9	3783.1	636.8	6948	7.8	63	7.8	52.3	2719	893	893	1
10499	10499 (2019-09-29)60sec.agd	60	0	0		9/29/2019	Sunday	7	0	0	0	0	0	400	195	5	0	66.67%	32.50%	0.83%	0.00%	5	0.83%	0.5	140013	44190	64488	233.4	73.7	107.5	2772	1184	1752	233.4	73.7	107.5	160359.3	282.8	3304.8	267.3	1853	3.1	44	3.1	4.8	1433	600	600	1
10499	10499 (2019-09-29)60sec.agd	60	0	0		9/30/2019	Monday	1	1	1	1	10	22576	307	369	42	0	42.76%	51.39%	5.85%	0.00%	42	5.85%	3.2	363251	106483	210932	505.9	148.3	293.8	3897	1586	2918	505.9	148.3	293.8	433338.5	625.0	4660.1	603.5	5292	7.4	55	7.4	0.6	383	718	718	1
10499	10499 (2019-09-29)60sec.agd	60	0	0		10/2/2019	Wednesday	3	0	0	0	0	0	351	241	15	0	57.83%	39.70%	2.47%	0.00%	15	2.47%	1.4	211440	65365	139036	348.3	107.7	229.1	4197	2416	2629	348.3	107.7	229.1	261362.7	465.4	4603.2	430.6	2225	3.7	40	3.7	0	0	607	607	1
10499	10499 (2019-09-29)60sec.agd	60	0	0		10/3/2019	Thursday	4	0	0	0	0	0	394	312	10	0	55.03%	43.58%	1.40%	0.00%	10	1.40%	0.8	242845	82823	141563	339.2	115.7	197.7	4601	2544	2370	339.2	115.7	197.7	293041.7	441.7	4645.9	409.3	2697	3.8	30	3.8	0.1	75	716	716	1
10499	10499 (2019-09-29)60sec.agd	60	0	0		10/5/2019	Saturday	6	0	0	0	0	0	457	226	2	0	66.72%	32.99%	0.29%	0.00%	2	0.29%	0.2	97132	104420	188107	141.8	152.4	274.6	2914	2374	2197	141.8	152.4	274.6	236055.9	361.4	4029.5	344.6	2703	3.9	48	3.9	6	1370	685	685	1
10800	10800 (2019-09-22)60sec.agd	60	0	0		9/23/2019	Monday	1	2	2	2	32	89458	277	496	53	0	33.54%	60.05%	6.42%	0.00%	53	6.42%	3.3	512025	353099	514919	619.9	427.5	623.4	4344	2566	3575	619.9	427.5	623.4	807459	1013.1	5653.7	977.6	11537	14	120	14	5.4	495	826	826	1
10800	10800 (2019-09-22)60sec.agd	60	0	0		9/25/2019	Wednesday	3	1	1	1	11	30032	222	351	31	0	36.75%	58.11%	5.13%	0.00%	31	5.13%	2.8	331156	284696	587426	548.3	471.4	972.6	4667	2248	4832	548.3	471.4	972.6	731973.6	1259.7	5966.8	1211.9	9085	15	120	15	39.5	2720	604	604	1
10800	10800 (2019-09-22)60sec.agd	60	0	0		9/26/2019	Thursday	4	1	1	1	11	25120	167	438	37	0	26.01%	68.22%	5.76%	0.00%	37	5.76%	3.1	391063	373568	617108	609.1	581.9	961.2	3931	2526	4753	609.1	581.9	961.2	820552	1352.0	6515	1278.1	10155	15.8	119	15.8	0.2	65	642	642	1
10800	10800 (2019-09-22)60sec.agd	60	0	0		9/27/2019	Friday	5	1	1	1	12	55732	172	613	13	0	21.55%	76.82%	1.63%	0.00%	13	1.63%	0.9	396977	524646	774901	497.5	657.5	971.1	5226	3109	2833	497.5	657.5	971.1	1016521.4	1317.0	6141.7	1273.8	12227	15.3	128	15.3	0.3	93	798	798	1
10800	10800 (2019-09-22)60sec.agd	60	0	0		9/28/2019	Saturday	6	0	0	0	0	0	351	248	25	1	56.16%	39.68%	4.00%	0.16%	26	4.16%	2	254324	127901	172234	406.9	204.6	275.6	6141	2116	2671	406.9	204.6	275.6	332722	566.0	6894.9	532.4	4149	6.6	102	6.6	0	0	625	625	1
10289	10289 (2019-08-04)60sec.agd	60	0	0		8/5/2019	Monday	1	1	1	1	21	98315	676	160	36	0	77.52%	18.35%	4.13%	0.00%	36	4.13%	2.3	230573	221322	158327	264.4	253.8	181.6	5787	3189	2565	264.4	253.8	181.6	356671.8	455.7	6621.5	409	5969	6.8	109	6.8	14.3	1886	872	872	1
10289	10289 (2019-08-04)60sec.agd	60	0	0		8/6/2019	Tuesday	2	0	0	0	0	0	613	170	5	0	77.79%	21.57%	0.63%	0.00%	5	0.63%	0.3	98186	122933	178629	124.6	156	226.7	2921	2072	3213	124.6	156	226.7	238036.4	323.8	4811.3	302.1	2684	3.4	84	3.4	4.4	522	788	788	1
10289	10289 (2019-08-04)60sec.agd	60	0	0		8/7/2019	Wednesday	3	1	1	1	32	137773	684	107	27	3	83.31%	13.03%	3.29%	0.37%	30	3.65%	1.9	187394	185402	94929	228.3	225.8	115.6	9334	5752	2969	228.3	225.8	115.6	280182	382.6	9897.5	341.3	4265	5.2	152	5.2	1.8	181	821	821	1
10289	10289 (2019-08-04)60sec.agd	60	0	0		8/8/2019	Thursday	4	0	0	0	0	0	618	145	4	0	80.57%	18.90%	0.52%	0.00%	4	0.52%	0.3	84876	129961	144955	110.7	169.4	189	5025	2913	5332	110.7	169.4	189	212381.1	299.4	7791.9	276.9	2245	2.9	59	2.9	45.7	1209	767	767	1
10289	10289 (2019-08-04)60sec.agd	60	0	0		8/10/2019	Saturday	6	0	0	0	0	0	643	110	4	0	84.94%	14.53%	0.53%	0.00%	4	0.53%	0.3	62512	83327	84779	82.6	110.1	112	2706	2130	2478	82.6	110.1	112	134307.9	193.4	3381.6	177.4	1674	2.2	78	2.2	1.6	649	757	757	1
10894	10894 (2019-08-04)60sec.agd	60	0	0		8/5/2019	Monday	1	1	1	1	14	61631	538	290	34	8	61.84%	33.33%	3.91%	0.92%	42	4.83%	2.8	345744	380478	312777	397.4	437.3	359.5	10322	4261	5296	397.4	437.3	359.5	601773.9	739.6	11495.7	691.7	10241	11.8	127	11.8	38.5	2095	870	870	1
10894	10894 (2019-08-04)60sec.agd	60	0	0		8/7/2019	Wednesday	3	3	3	3	61	191426	342	282	103	0	47.04%	38.79%	14.17%	0.00%	103	14.17%	7.4	519898	616702	404897	715.1	848.3	556.9	5104	4633	3766	715.1	848.3	556.9	902528	1291.5	7806.3	1241.4	17249	23.7	118	23.7	6.6	965	727	727	1
10894	10894 (2019-08-04)60sec.agd	60	0	0		8/8/2019	Thursday	4	0	0	0	0	0	479	200	13	0	69.22%	28.90%	1.88%	0.00%	13	1.88%	1.1	157505	217191	213226	227.6	313.9	308.1	4511	3221	2580	227.6	313.9	308.1	342702.6	516.7	5729.4	495.2	6008	8.7	120	8.7	2.6	327	692	692	1
10894	10894 (2019-08-04)60sec.agd	60	0	0		8/9/2019	Friday	5	0	0	0	0	0	511	233	9	0	67.86%	30.94%	1.20%	0.00%	9	1.20%	0.6	157660	225395	181498	209.4	299.3	241	4786	3061	2685	209.4	299.3	241	329546.8	464.3	5726	437.6	4944	6.6	119	6.6	5.5	925	753	753	1
10894	10894 (2019-08-04)60sec.agd	60	0	0		8/10/2019	Saturday	6	0	0	0	0	0	450	373	2	0	54.55%	45.21%	0.24%	0.00%	2	0.24%	0.1	178231	357688	308337	216	433.6	373.7	2567	4224	3197	216	433.6	373.7	504756.1	633.5	5886.6	611.8	6396	7.8	105	7.8	11.9	1238	825	825	1
10189	10189 (2019-05-05)60sec.agd	60	0	0		5/6/2019	Monday	1	0	0	0	0	0	369	408	50	0	44.62%	49.33%	6.05%	0.00%	50	6.05%	3.3	392438	455501	885365	474.5	550.8	1070.6	4031	2504	3498	474.5	550.8	1070.6	1070214.9	1388.5	4830.6	1294.1	16152	19.5	137	19.5	0	0	827	827	1
10189	10189 (2019-05-05)60sec.agd	60	0	0		5/7/2019	Tuesday	2	1	1	1	10	23083	386	413	46	0	45.68%	48.88%	5.44%	0.00%	46	5.44%	3.1	380989	362816	1015982	450.9	429.4	1202.3	3925	1963	3641	450.9	429.4	1202.3	1144118.7	1423.5	4540.7	1354	16599	19.6	128	19.6	0	0	845	845	1
10189	10189 (2019-05-05)60sec.agd	60	0	0		5/8/2019	Wednesday	3	0	0	0	0	0	369	416	54	0	43.98%	49.58%	6.44%	0.00%	54	6.44%	3.6	470617	421515	825498	560.9	502.4	983.9	3816	2143	3245	560.9	502.4	983.9	1039520.2	1299.9	4630.1	1239	20147	24	125	24	0	0	839	839	1
10189	10189 (2019-05-05)60sec.agd	60	0	0		5/9/2019	Thursday	4	1	1	1	10	23477	362	414	46	0	44.04%	50.36%	5.60%	0.00%	46	5.60%	3.1	360916	435934	985390	439.1	530.3	1198.8	3472	2097	3498	439.1	530.3	1198.8	1136350.4	1451.1	4273.6	1382.4	15639	19	115	19	0	0	822	822	1
10189	10189 (2019-05-05)60sec.agd	60	0	0		5/10/2019	Friday	5	0	0	0	0	0	289	337	43	0	43.20%	50.37%	6.43%	0.00%	43	6.43%	3.6	327950	436665	811041	490.2	652.7	1212.3	3695	2200	3730	490.2	652.7	1212.3	977760.2	1532.9	4536.6	1461.5	13941	20.8	124	20.8	0	0	669	669	1
10888	10888 (2019-08-25)60sec.agd	60	0	0		8/26/2019	Monday	1	0	0	0	0	0	544	182	33	0	71.67%	23.98%	4.35%	0.00%	33	4.35%	2.2	210586	208194	221421	277.5	274.3	291.7	5757	2919	2308	277.5	274.3	291.7	369754.6	518.2	6646.4	487.2	8103	10.7	152	10.7	247.7	5014	759	759	1
10888	10888 (2019-08-25)60sec.agd	60	0	0		8/27/2019	Tuesday	2	5	5	5	120	515558	623	154	138	5	67.72%	16.74%	15.00%	0.54%	143	15.54%	8.4	690684	341702	356245	750.7	371.4	387.2	6310	2701	2757	750.7	371.4	387.2	848949.4	960.8	6905.4	922.8	17592	19.1	129	19.1	191.2	4228	920	920	1
10888	10888 (2019-08-25)60sec.agd	60	0	0		8/29/2019	Thursday	4	0	0	0	0	0	625	165	22	0	76.97%	20.32%	2.71%	0.00%	22	2.71%	1.5	157494	153799	172687	194	189.4	212.7	4501	2127	1970	194	189.4	212.7	279784.4	366.6	5222.6	344.6	5457	6.7	116	6.7	203.7	6000	812	812	1
10888	10888 (2019-08-25)60sec.agd	60	0	0		8/30/2019	Friday	5	0	0	0	0	0	657	184	46	0	74.07%	20.74%	5.19%	0.00%	46	5.19%	2.7	247838	199693	220410	279.4	225.1	248.5	5373	2517	2792	279.4	225.1	248.5	387145.4	466.2	5743.2	436.5	7992	9	124	9	49.2	3848	887	887	1
10888	10888 (2019-08-25)60sec.agd	60	0	0		8/31/2019	Saturday	6	2	2	2	36	170634	752	242	50	3	71.82%	23.11%	4.78%	0.29%	53	5.06%	2.9	357958	237930	251123	341.9	227.2	239.9	6343	2997	2613	341.9	227.2	239.9	497802.5	511.1	6922.3	475.5	9865	9.4	144	9.4	49.2	2230	1047	1047	1
10200	10200 (2019-03-24)60sec.agd	60	0	0		3/24/2019	Sunday	7	0	0	0	0	0	379	357	16	0	50.40%	47.47%	2.13%	0.00%	16	2.13%	1.2	240902	369381	501501	320.3	491.2	666.9	3733	3162	3896	320.3	491.2	666.9	667816.9	950.7	5444.4	888.1	7321	9.7	120	9.7	3	200	752	752	1
10200	10200 (2019-03-24)60sec.agd	60	0	0		3/25/2019	Monday	1	1	1	1	12	37882	392	379	35	0	48.64%	47.02%	4.34%	0.00%	35	4.34%	2.3	314828	390507	389394	390.6	484.5	483.1	4208	3231	2954	390.6	484.5	483.1	635011.9	859.6	4875.4	787.9	8990	11.2	128	11.2	31.9	2180	806	806	1
10200	10200 (2019-03-24)60sec.agd	60	0	0		3/26/2019	Tuesday	2	1	1	1	11	42491	397	302	50	0	53.00%	40.32%	6.68%	0.00%	50	6.68%	3.6	336901	307824	306371	449.8	411	409	4777	4368	2904	449.8	411	409	549655.4	782.2	5914.4	733.9	10629	14.2	142	14.2	7.1	1531	749	749	1
10200	10200 (2019-03-24)60sec.agd	60	0	0		3/27/2019	Wednesday	3	1	1	1	11	31494	387	342	40	0	50.33%	44.47%	5.20%	0.00%	40	5.20%	3.1	302851	630890	424605	393.8	820.4	552.2	4503	3488	2334	393.8	820.4	552.2	818553.8	1152.3	4682.2	1064.4	9238	12	129	12	1.5	313	769	769	1
10200	10200 (2019-03-24)60sec.agd	60	0	0		3/28/2019	Thursday	4	0	0	0	0	0	508	420	27	0	53.19%	43.98%	2.83%	0.00%	27	2.83%	1.6	314249	613432	588374	329.1	642.3	616.1	3771	3909	3543	329.1	642.3	616.1	906220.3	1000.9	5087.9	948.9	9353	9.8	115	9.8	11.2	1248	955	955	1
10946	10946 (2019-05-19)60sec.agd	60	0	0		5/19/2019	Sunday	7	3	3	3	101	382438	331	228	107	3	49.48%	34.08%	15.99%	0.45%	110	16.44%	9.2	585748	590224	560524	875.6	882.2	837.9	6476	5026	5896	875.6	882.2	837.9	1002822.1	1542.3	8763.1	1499	13190	19.7	116	19.7	5.9	869	669	669	1
10946	10946 (2019-05-19)60sec.agd	60	0	0		5/20/2019	Monday	1	2	2	2	29	107204	583	351	64	0	58.42%	35.17%	6.41%	0.00%	64	6.41%	3.8	454087	552874	591917	455	554	593.1	5727	4618	3964	455	554	593.1	928563.6	964.9	7810.7	930.4	11878	11.9	117	11.9	126.6	3758	998	998	1
10946	10946 (2019-05-19)60sec.agd	60	0	0		5/21/2019	Tuesday	2	2	2	2	37	133350	547	259	79	0	61.81%	29.27%	8.93%	0.00%	79	8.93%	4.9	434632	519372	461710	491.1	586.9	521.7	5563	5675	3726	491.1	586.9	521.7	819651.4	957.4	8770.6	926.2	11611	13.1	124	13.1	232	4852	885	885	1
10946	10946 (2019-05-19)60sec.agd	60	0	0		5/22/2019	Wednesday	3	1	1	1	15	58299	557	399	61	2	54.66%	39.16%	5.99%	0.20%	63	6.18%	3.5	476697	565936	618205	467.8	555.4	606.7	7470	3864	5609	467.8	555.4	606.7	964210	984.0	9996.4	946.2	11723	11.5	119	11.5	0	0	1019	1019	1
10946	10946 (2019-05-19)60sec.agd	60	0	0		5/23/2019	Thursday	4	3	3	3	82	340766	651	210	87	7	68.17%	21.99%	9.11%	0.73%	94	9.84%	5.5	537011	507151	456803	562.3	531	478.3	6936	4620	4083	562.3	531	478.3	868476.8	938.1	8780.3	909.4	12676	13.3	122	13.3	1.3	547	955	955	1
10129	10129 (2019-04-07)60sec.agd	60	0	0		4/8/2019	Monday	1	1	1	1	10	31425	348	530	25	0	38.54%	58.69%	2.77%	0.00%	25	2.77%	1.6	400068	651831	666320	443	721.9	737.9	4938	3138	3387	443	721.9	737.9	1014357.1	1179.2	5884.4	1123.3	14825	16.4	136	16.4	32.4	4807	903	903	1
10129	10129 (2019-04-07)60sec.agd	60	0	0		4/9/2019	Tuesday	2	0	0	0	0	0	417	410	11	0	49.76%	48.93%	1.31%	0.00%	11	1.31%	0.7	244780	468914	496376	292.1	559.6	592.3	3983	3411	3108	292.1	559.6	592.3	725387.3	898.4	4955.7	865.6	9394	11.2	119	11.2	8.3	804	838	838	1
10129	10129 (2019-04-07)60sec.agd	60	0	0		4/10/2019	Wednesday	3	0	0	0	0	0	443	356	25	0	53.76%	43.20%	3.03%	0.00%	25	3.03%	1.6	243798	442918	330459	295.9	537.5	401	3715	4963	4115	295.9	537.5	401	604000.8	771.0	7433.8	733	9510	11.5	119	11.5	33.5	1082	824	824	1
10129	10129 (2019-04-07)60sec.agd	60	0	0		4/11/2019	Thursday	4	1	1	1	13	33162	401	305	37	0	53.97%	41.05%	4.98%	0.00%	37	4.98%	2.6	287481	439559	314330	386.9	591.6	423.1	5399	6154	6054	386.9	591.6	423.1	612095.4	861.1	8541.3	823.8	9854	13.3	126	13.3	6.1	466	743	743	1
10129	10129 (2019-04-07)60sec.agd	60	0	0		4/13/2019	Saturday	6	0	0	0	0	0	363	422	3	0	46.07%	53.55%	0.38%	0.00%	3	0.38%	0.2	220803	482926	397585	280.2	612.9	504.5	2256	2783	2779	280.2	612.9	504.5	663359.1	871.5	4010.3	841.8	9008	11.4	89	11.4	5.8	486	788	788	1
10925	10925 (2019-06-02)60sec.agd	60	0	0		6/4/2019	Tuesday	2	2	2	2	28	108502	565	342	52	0	58.92%	35.66%	5.42%	0.00%	52	5.42%	2.9	445055	435772	474513	464.1	454.4	494.8	5547	3334	2649	464.1	454.4	494.8	783028.6	860.5	6071	816.5	10673	11.1	117	11.1	34.4	1606	959	959	1
10925	10925 (2019-06-02)60sec.agd	60	0	0		6/5/2019	Wednesday	3	0	0	0	0	0	696	353	9	0	65.78%	33.36%	0.85%	0.00%	9	0.85%	0.5	237099	253924	323449	224.1	240	305.7	3341	2047	3075	224.1	240	305.7	474671	468.9	4451.5	448.6	5683	5.4	110	5.4	24.7	3109	1058	1058	1
10925	10925 (2019-06-02)60sec.agd	60	0	0		6/6/2019	Thursday	4	2	2	2	31	110826	830	185	45	0	78.30%	17.45%	4.25%	0.00%	45	4.25%	2.4	253374	191247	223958	239	180.4	211.3	4653	2169	3296	239	180.4	211.3	388498.4	391.1	5275.7	366.5	6371	6	112	6	11.5	933	1060	1060	1
10925	10925 (2019-06-02)60sec.agd	60	0	0		6/7/2019	Friday	5	1	1	1	19	79790	466	165	27	0	70.82%	25.08%	4.10%	0.00%	27	4.10%	2.1	195147	142107	181696	296.6	216	276.1	5118	2221	3317	296.6	216	276.1	302142.7	484.1	5637.8	459.2	4883	7.4	120	7.4	4	572	658	658	1
10925	10925 (2019-06-02)60sec.agd	60	0	0		6/8/2019	Saturday	6	1	1	1	10	21427	381	364	31	0	49.10%	46.91%	3.99%	0.00%	31	3.99%	2.4	317471	342950	413011	409.1	441.9	532.2	3302	2719	3474	409.1	441.9	532.2	623683.1	842.4	4339.4	803.7	8300	10.7	89	10.7	12.5	699	776	776	1
10140	10140 (2019-04-07)60sec.agd	60	0	0		4/8/2019	Monday	1	0	0	0	0	0	445	339	13	0	55.83%	42.53%	1.63%	0.00%	13	1.63%	0.9	225725	277918	292856	283.2	348.7	367.4	4655	2836	3492	283.2	348.7	367.4	462552.5	625.7	5376	580.4	7313	9.2	115	9.2	0.4	89	797	797	1
10140	10140 (2019-04-07)60sec.agd	60	0	0		4/9/2019	Tuesday	2	0	0	0	0	0	512	291	10	0	62.98%	35.79%	1.23%	0.00%	10	1.23%	0.7	206058	224806	311005	253.5	276.5	382.5	3256	1989	3155	253.5	276.5	382.5	435570.6	565.9	4454.7	535.8	4749	5.8	73	5.8	2	353	813	813	1
10140	10140 (2019-04-07)60sec.agd	60	0	0		4/10/2019	Wednesday	3	0	0	0	0	0	416	244	7	0	62.37%	36.58%	1.05%	0.00%	7	1.05%	0.5	142511	195506	274458	213.7	293.1	411.5	4653	1976	3220	213.7	293.1	411.5	365867.7	572.3	5102.6	548.5	3925	5.9	76	5.9	0	0	667	667	1
10140	10140 (2019-04-07)60sec.agd	60	0	0		4/11/2019	Thursday	4	0	0	0	0	0	579	217	1	0	72.65%	27.23%	0.13%	0.00%	1	0.13%	0.1	114935	167283	216313	144.2	209.9	271.4	2228	1868	2446	144.2	209.9	271.4	296622.6	386.3	3306.4	372.2	3356	4.2	80	4.2	0	0	797	797	1
10140	10140 (2019-04-07)60sec.agd	60	0	0		4/12/2019	Friday	5	0	0	0	0	0	461	263	12	0	62.64%	35.73%	1.63%	0.00%	12	1.63%	0.9	203474	158405	240870	276.5	215.2	327.3	2757	1679	2954	276.5	215.2	327.3	352862.8	503.2	3637.8	479.4	3895	5.3	78	5.3	0	0	736	736	1
10900	10900 (2019-06-23)60sec.agd	60	0	0		6/23/2019	Sunday	7	0	0	0	0	0	515	121	6	0	80.22%	18.85%	0.93%	0.00%	6	0.93%	0.5	63679	73859	82371	99.2	115	128.3	3579	2319	2933	99.2	115	128.3	127652.5	212.4	4478.1	198.8	1930	3	120	3	35.5	3587	642	642	1
10900	10900 (2019-06-23)60sec.agd	60	0	0		6/24/2019	Monday	1	0	0	0	0	0	428	414	49	0	48.04%	46.46%	5.50%	0.00%	49	5.50%	3.1	440089	473673	540544	493.9	531.6	606.7	4562	2959	3384	493.9	531.6	606.7	842752.8	984.3	5442.5	945.9	16711	18.8	124	18.8	3.5	772	891	891	1
10900	10900 (2019-06-23)60sec.agd	60	0	0		6/26/2019	Wednesday	3	1	1	1	18	57189	449	382	61	0	50.34%	42.83%	6.84%	0.00%	61	6.84%	3.8	420842	442433	408720	471.8	496	458.2	4563	2801	2309	471.8	496	458.2	734783.6	860.3	5524.9	823.7	15065	16.9	125	16.9	3.4	381	892	892	1
10900	10900 (2019-06-23)60sec.agd	60	0	0		6/28/2019	Friday	5	1	1	1	17	57438	448	295	46	0	56.78%	37.39%	5.83%	0.00%	46	5.83%	3.1	328710	315274	322650	416.6	399.6	408.9	3995	2495	2228	416.6	399.6	408.9	558167.5	741.1	4985.1	707.4	12163	15.4	123	15.4	4.6	572	789	789	1
10900	10900 (2019-06-23)60sec.agd	60	0	0		6/29/2019	Saturday	6	0	0	0	0	0	538	299	4	0	63.97%	35.55%	0.48%	0.00%	4	0.48%	0.2	173876	212462	257844	206.7	252.6	306.6	2895	2067	2110	206.7	252.6	306.6	376638.4	471.4	3851.6	447.8	6314	7.5	103	7.5	9.1	610	841	841	1
10470	10470 (2019-10-27)60sec.agd	60	0	0		10/28/2019	Monday	1	1	1	1	42	159823	665	190	44	3	73.73%	21.06%	4.88%	0.33%	47	5.21%	2.9	273652	427076	189201	303.4	473.5	209.8	7238	3487	3780	303.4	473.5	209.8	541365.3	656.9	7816.7	600.2	10477	11.6	162	11.6	1.7	503	902	902	1
10470	10470 (2019-10-27)60sec.agd	60	0	0		10/29/2019	Tuesday	2	1	1	1	41	146709	576	205	51	0	69.23%	24.64%	6.13%	0.00%	51	6.13%	3.6	271767	368437	377099	326.6	442.8	453.2	5581	3253	3040	326.6	442.8	453.2	593133	768.8	6777.2	712.9	8610	10.3	152	10.3	0	0	832	832	1
10470	10470 (2019-10-27)60sec.agd	60	0	0		10/30/2019	Wednesday	3	2	2	2	42	177591	630	154	52	4	75.00%	18.33%	6.19%	0.48%	56	6.67%	3.7	307571	321361	208618	366.2	382.6	248.4	7343	6183	2543	366.2	382.6	248.4	491318.9	643.9	8666.1	584.9	9704	11.6	161	11.6	0.1	26	840	840	1
10470	10470 (2019-10-27)60sec.agd	60	0	0		10/31/2019	Thursday	4	0	0	0	0	0	655	137	1	0	82.60%	17.28%	0.13%	0.00%	1	0.13%	0.1	63935	158868	104010	80.6	200.3	131.2	2638	2528	3656	80.6	200.3	131.2	200361.7	271.8	4932.5	252.7	2424	3.1	85	3.1	0	0	793	793	1
10470	10470 (2019-10-27)60sec.agd	60	0	0		11/1/2019	Friday	5	0	0	0	0	0	702	284	17	0	69.99%	28.32%	1.69%	0.00%	17	1.69%	1	166462	235378	221139	166	234.7	220.5	3727	2931	2826	166	234.7	220.5	363338.5	404.9	4495.3	362.3	5219	5.2	121	5.2	2.7	979	1003	1003	1
10789	10789 (2019-08-11)60sec.agd	60	0	0		8/12/2019	Monday	1	0	0	0	0	0	704	187	2	0	78.84%	20.94%	0.22%	0.00%	2	0.22%	0.1	86696	162362	154129	97.1	181.8	172.6	3499	4218	3227	97.1	181.8	172.6	240069.5	286.0	6103.2	268.8	3116	3.5	71	3.5	0	0	893	893	1
10789	10789 (2019-08-11)60sec.agd	60	0	0		8/13/2019	Tuesday	2	0	0	0	0	0	583	222	2	0	72.24%	27.51%	0.25%	0.00%	2	0.25%	0.1	103323	147788	176479	128	183.1	218.7	2318	2049	2784	128	183.1	218.7	252312.8	331.1	3489.3	312.7	3175	3.9	78	3.9	34.4	4737	807	807	1
10789	10789 (2019-08-11)60sec.agd	60	0	0		8/14/2019	Wednesday	3	0	0	0	0	0	650	186	1	0	77.66%	22.22%	0.12%	0.00%	1	0.12%	0.1	89117	124822	155034	106.5	149.1	185.2	3377	2915	2978	106.5	149.1	185.2	218077.8	278.4	5363.8	260.5	2220	2.7	67	2.7	3	1289	837	837	1
10789	10789 (2019-08-11)60sec.agd	60	0	0		8/15/2019	Thursday	4	0	0	0	0	0	572	127	2	0	81.60%	18.12%	0.29%	0.00%	2	0.29%	0.1	60839	113658	171368	86.8	162.1	244.5	2968	2269	3023	86.8	162.1	244.5	214444.7	317.7	4326.9	305.9	2267	3.2	109	3.2	0	0	701	701	1
10789	10789 (2019-08-11)60sec.agd	60	0	0		8/16/2019	Friday	5	0	0	0	0	0	759	214	0	0	78.01%	21.99%	0.00%	0.00%	0	0.00%	0	90873	159843	198642	93.4	164.3	204.2	1825	2123	2500	93.4	164.3	204.2	270677.5	295.0	3532	278.2	2913	3	68	3	3.7	506	973	973	1
10290	10290 (2019-08-04)60sec.agd	60	0	0		7/29/2019	Monday	1	2	2	2	67	203520	459	311	70	0	54.64%	37.02%	8.33%	0.00%	70	8.33%	4.7	367857	579531	439071	437.9	689.9	522.7	3960	4625	4061	437.9	689.9	522.7	814836.4	1042.8	5853.6	970	12534	14.9	133	14.9	0.5	205	840	840	1
10290	10290 (2019-08-04)60sec.agd	60	0	0		7/31/2019	Wednesday	3	1	1	1	69	234939	453	275	82	0	55.93%	33.95%	10.12%	0.00%	82	10.12%	5.9	394349	522564	353477	486.9	645.1	436.4	4669	5268	5540	486.9	645.1	436.4	743996.1	971.2	8957.8	918.5	13091	16.2	162	16.2	5.2	1061	810	810	1
10290	10290 (2019-08-04)60sec.agd	60	0	0		8/1/2019	Thursday	4	1	1	1	56	199689	372	394	68	0	44.60%	47.24%	8.15%	0.00%	68	8.15%	4.5	452268	537346	535727	542.3	644.3	642.4	4928	3853	3212	542.3	644.3	642.4	883340.5	1145.0	6537.8	1059.2	12347	14.8	141	14.8	1.1	263	834	834	1
10290	10290 (2019-08-04)60sec.agd	60	0	0		8/2/2019	Friday	5	2	2	2	63	193216	491	214	61	0	64.10%	27.94%	7.96%	0.00%	61	7.96%	4.1	295203	463999	284111	385.4	605.7	370.9	4237	5153	3487	385.4	605.7	370.9	618998.3	855.6	6427.8	808.1	10053	13.1	133	13.1	0.8	248	766	766	1
10290	10290 (2019-08-04)60sec.agd	60	0	0		8/3/2019	Saturday	6	0	0	0	0	0	471	346	8	0	57.09%	41.94%	0.97%	0.00%	8	0.97%	0.5	188953	315045	460539	229	381.9	558.2	3195	3022	2839	229	381.9	558.2	589111.8	747.2	4410.7	714.1	4859	5.9	97	5.9	0.1	35	825	825	1
10790	10790 (2019-08-11)60sec.agd	60	0	0		8/12/2019	Monday	1	0	0	0	0	0	357	453	5	0	43.80%	55.58%	0.61%	0.00%	5	0.61%	0.3	250710	547150	586659	307.6	671.3	719.8	3057	3298	3955	307.6	671.3	719.8	840474.5	1060.8	5038.3	1031.3	7310	9	93	9	37.6	1047	815	815	1
10790	10790 (2019-08-11)60sec.agd	60	0	0		8/13/2019	Tuesday	2	0	0	0	0	0	493	444	0	0	52.61%	47.39%	0.00%	0.00%	0	0.00%	0	218089	555679	506239	232.8	593	540.3	1884	2841	3012	232.8	593	540.3	782700.4	854.6	3808	835.3	6150	6.6	59	6.6	137.4	2033	937	937	1
10790	10790 (2019-08-11)60sec.agd	60	0	0		8/14/2019	Wednesday	3	0	0	0	0	0	581	287	2	0	66.78%	32.99%	0.23%	0.00%	2	0.23%	0.1	174045	349277	279171	200.1	401.5	320.9	2219	3308	2404	200.1	401.5	320.9	479815.1	569.4	4439.9	551.5	4304	4.9	56	4.9	104.1	3840	870	870	1
10790	10790 (2019-08-11)60sec.agd	60	0	0		8/15/2019	Thursday	4	0	0	0	0	0	550	160	3	0	77.14%	22.44%	0.42%	0.00%	3	0.42%	0.3	108512	209479	149563	152.2	293.8	209.8	2693	2693	2331	152.2	293.8	209.8	279330.3	414.2	4129.1	391.8	3965	5.6	111	5.6	9	627	713	713	1
10790	10790 (2019-08-11)60sec.agd	60	0	0		8/17/2019	Saturday	6	0	0	0	0	0	637	192	13	0	75.65%	22.80%	1.54%	0.00%	13	1.54%	0.9	141734	250935	199593	168.3	298	237	4056	2731	1928	168.3	298	237	350562.8	440.7	4904.7	416.3	6089	7.2	129	7.2	12.2	2217	842	842	1
10977	10977 (2019-10-20)60sec.agd	60	0	0		10/21/2019	Monday	1	1	1	1	10	23188	536	342	68	0	56.66%	36.15%	7.19%	0.00%	68	7.19%	4	482724	320649	495186	510.3	339	523.5	3797	3134	4440	510.3	339	523.5	762264.7	836.6	6499.1	805.8	10768	11.4	107	11.4	0	0	946	946	1
10977	10977 (2019-10-20)60sec.agd	60	0	0		10/22/2019	Tuesday	2	0	0	0	0	0	514	294	60	0	59.22%	33.87%	6.91%	0.00%	60	6.91%	3.8	392772	246041	498400	452.5	283.5	574.2	5138	1976	5769	452.5	283.5	574.2	680594.3	815.4	7682.6	784.1	9665	11.1	101	11.1	0	0	868	868	1
10977	10977 (2019-10-20)60sec.agd	60	0	0		10/23/2019	Wednesday	3	0	0	0	0	0	568	285	25	0	64.69%	32.46%	2.85%	0.00%	25	2.85%	1.6	301929	206054	333762	343.9	234.7	380.1	4126	1963	3460	343.9	234.7	380.1	494991.4	586.8	4333.2	563.8	9021	10.3	104	10.3	0	0	878	878	1
10977	10977 (2019-10-20)60sec.agd	60	0	0		10/24/2019	Thursday	4	1	1	1	10	26671	565	208	62	0	67.66%	24.91%	7.43%	0.00%	62	7.43%	4.1	366431	210159	496905	438.8	251.7	595.1	4381	2539	6357	438.8	251.7	595.1	652191	799.3	7792	781.1	6129	7.3	79	7.3	0	0	835	835	1
10977	10977 (2019-10-20)60sec.agd	60	0	0		10/25/2019	Friday	5	0	0	0	0	0	678	176	16	0	77.93%	20.23%	1.84%	0.00%	16	1.84%	1	164766	92729	179101	189.4	106.6	205.9	4513	3908	3921	189.4	106.6	205.9	260429.8	312.5	6316.5	299.3	2854	3.3	88	3.3	0.6	456	870	870	1
10910	10910 (2019-05-05)60sec.agd	60	0	0		5/6/2019	Monday	1	0	0	0	0	0	367	356	4	0	50.48%	48.97%	0.55%	0.00%	4	0.55%	0.3	172867	349655	238491	237.8	481	328	2640	2830	3173	237.8	481	328	457186.6	657.5	4251.1	628.9	5297	7.3	103	7.3	2.7	206	727	727	1
10910	10910 (2019-05-05)60sec.agd	60	0	0		5/7/2019	Tuesday	2	0	0	0	0	0	385	270	4	0	58.42%	40.97%	0.61%	0.00%	4	0.61%	0.3	148619	234781	232294	225.5	356.3	352.5	2784	3110	3786	225.5	356.3	352.5	362174.3	576.9	5635.3	549.6	3966	6	104	6	1.2	158	659	659	1
10910	10910 (2019-05-05)60sec.agd	60	0	0		5/8/2019	Wednesday	3	0	0	0	0	0	442	218	2	0	66.77%	32.93%	0.30%	0.00%	2	0.30%	0.2	126305	214770	112516	190.8	324.4	170	2871	2955	4219	190.8	324.4	170	273384.3	435.8	5897	413	4358	6.6	85	6.6	0	0	662	662	1
10910	10910 (2019-05-05)60sec.agd	60	0	0		5/10/2019	Friday	5	0	0	0	0	0	460	224	0	0	67.25%	32.75%	0.00%	0.00%	0	0.00%	0	123869	243279	161399	181.1	355.7	236	1856	2331	2432	181.1	355.7	236	317140.1	482.0	3527.8	463.7	4041	5.9	79	5.9	0	0	684	684	1
10910	10910 (2019-05-05)60sec.agd	60	0	0		5/11/2019	Saturday	6	0	0	0	0	0	447	220	0	0	67.02%	32.98%	0.00%	0.00%	0	0.00%	0	102083	198546	165173	153	297.7	247.6	1843	2411	2524	153	297.7	247.6	277711.3	434.1	3788.3	416.4	3146	4.7	71	4.7	1.8	234	667	667	1
10295	10295 (2019-07-28)60sec.agd	60	0	0		7/29/2019	Monday	1	0	0	0	0	0	560	321	27	0	61.67%	35.35%	2.97%	0.00%	27	2.97%	1.7	244552	388365	291688	269.3	427.7	321.2	3836	2688	3742	269.3	427.7	321.2	543796.8	640.5	5995.2	598.9	9152	10.1	131	10.1	6.5	574	908	908	1
10295	10295 (2019-07-28)60sec.agd	60	0	0		7/30/2019	Tuesday	2	0	0	0	0	0	543	409	2	0	56.92%	42.87%	0.21%	0.00%	2	0.21%	0.1	218299	485590	300230	228.8	509	314.7	2128	3502	2337	228.8	509	314.7	611220.2	677.7	3780.8	640.7	5395	5.7	120	5.7	18.7	3256	954	954	1
10295	10295 (2019-07-28)60sec.agd	60	0	0		8/1/2019	Thursday	4	0	0	0	0	0	414	625	90	0	36.67%	55.36%	7.97%	0.00%	90	7.97%	4.5	811786	1090717	1359954	719	966.1	1204.6	4630	4025	4395	719	966.1	1204.6	1923053.6	1746.2	6533.2	1703.3	14427	12.8	72	12.8	1.9	347	1129	1129	1
10295	10295 (2019-07-28)60sec.agd	60	0	0		8/2/2019	Friday	5	1	1	1	12	28254	1020	276	19	0	77.57%	20.99%	1.44%	0.00%	19	1.44%	0.8	199415	276809	292807	151.6	210.5	222.7	3436	2787	3605	151.6	210.5	222.7	449583.7	370.5	5707	341.9	5276	4	129	4	11	1834	1315	1315	1
10295	10295 (2019-07-28)60sec.agd	60	0	0		8/3/2019	Saturday	6	0	0	0	0	0	586	147	0	0	79.95%	20.05%	0.00%	0.00%	0	0.00%	0	71793	125246	160052	97.9	170.9	218.4	1762	2477	2872	97.9	170.9	218.4	215539.9	314.0	3825.8	294.1	1304	1.8	29	1.8	2.7	1253	733	733	1
10184	10184 (2019-06-02)60sec.agd	60	0	0		6/3/2019	Monday	1	0	0	0	0	0	470	494	9	0	48.30%	50.77%	0.92%	0.00%	9	0.92%	0.5	270877	397928	431978	278.4	409	444	3309	3389	3960	278.4	409	444	646781.3	694.8	4911.3	664.7	10163	10.4	144	10.4	2.1	149	973	973	1
10184	10184 (2019-06-02)60sec.agd	60	0	0		6/4/2019	Tuesday	2	0	0	0	0	0	273	693	4	0	28.14%	71.44%	0.41%	0.00%	4	0.41%	0.2	371448	443750	630727	382.9	457.5	650.2	2606	2627	5174	382.9	457.5	650.2	855981.4	939.1	5432.3	882.5	12858	13.3	108	13.3	1.2	360	970	970	1
10184	10184 (2019-06-02)60sec.agd	60	0	0		6/5/2019	Wednesday	3	0	0	0	0	0	561	404	11	0	57.48%	41.39%	1.13%	0.00%	11	1.13%	0.6	228862	374226	352174	234.5	383.4	360.8	2359	2756	2072	234.5	383.4	360.8	562538.4	595.0	3760.3	576.4	10083	10.3	114	10.3	30.4	683	976	976	1
10184	10184 (2019-06-02)60sec.agd	60	0	0		6/6/2019	Thursday	4	0	0	0	0	0	242	555	2	0	30.29%	69.46%	0.25%	0.00%	2	0.25%	0.1	257942	304998	330109	322.8	381.7	413.2	2477	2125	1957	322.8	381.7	413.2	518198.6	680.0	3444.5	648.6	7322	9.2	54	9.2	0	0	799	799	1
10184	10184 (2019-06-02)60sec.agd	60	0	0		6/7/2019	Friday	5	0	0	0	0	0	491	464	0	0	51.41%	48.59%	0.00%	0.00%	0	0.00%	0	191773	308673	420416	200.8	323.2	440.2	1827	2259	2240	200.8	323.2	440.2	555702.7	597.0	3437.9	581.9	6246	6.5	70	6.5	19.7	3385	955	955	1
10132	10132 (2019-03-31)60sec.agd	60	0	0		3/31/2019	Sunday	7	0	0	0	0	0	527	184	10	0	73.09%	25.52%	1.39%	0.00%	10	1.39%	0.8	129611	138425	231199	179.8	192	320.7	4057	3156	2996	179.8	192	320.7	299020.9	443.0	5178	414.7	3606	5	132	5	0.4	39	721	721	1
10132	10132 (2019-03-31)60sec.agd	60	0	0		4/1/2019	Monday	1	0	0	0	0	0	474	344	34	0	55.63%	40.38%	3.99%	0.00%	34	3.99%	2.1	317618	311887	542992	372.8	366.1	637.3	3199	3066	4076	372.8	366.1	637.3	702136	854.1	4999.3	824.1	8584	10.1	114	10.1	164.4	1765	852	852	1
10132	10132 (2019-03-31)60sec.agd	60	0	0		4/2/2019	Tuesday	2	0	0	0	0	0	258	429	49	0	35.05%	58.29%	6.66%	0.00%	49	6.66%	3.5	387882	331729	627763	527	450.7	852.9	3533	3125	4477	527	450.7	852.9	809063	1157.1	6159.5	1099.3	9275	12.6	113	12.6	225	2229	736	736	1
10132	10132 (2019-03-31)60sec.agd	60	0	0		4/3/2019	Wednesday	3	0	0	0	0	0	271	476	43	0	34.30%	60.25%	5.44%	0.00%	43	5.44%	2.7	494560	360570	677911	626	456.4	858.1	4627	4415	4557	626	456.4	858.1	913325.6	1208.3	7270.9	1156.1	9099	11.5	110	11.5	119.4	1695	790	790	1
10132	10132 (2019-03-31)60sec.agd	60	0	0		4/4/2019	Thursday	4	0	0	0	0	0	447	456	64	0	46.23%	47.16%	6.62%	0.00%	64	6.62%	3.8	499600	403644	755811	516.6	417.4	781.6	4244	5022	6495	516.6	417.4	781.6	991856.3	1069.9	9242.1	1025.7	9847	10.2	113	10.2	131.9	2026	967	967	1
10132	10132 (2019-03-31)60sec.agd	60	0	0		4/5/2019	Friday	5	0	0	0	0	0	251	429	46	0	34.57%	59.09%	6.34%	0.00%	46	6.34%	3.1	406369	358257	669958	559.7	493.5	922.8	3476	3875	4046	559.7	493.5	922.8	861584.3	1230.6	6128.7	1186.8	9852	13.6	114	13.6	205.8	1762	726	726	1
10143	10143 (2019-04-28)60sec.agd	60	0	0		4/29/2019	Monday	1	0	0	0	0	0	411	462	11	0	46.49%	52.26%	1.24%	0.00%	11	1.24%	0.7	371460	573919	592355	420.2	649.2	670.1	4472	3117	2997	420.2	649.2	670.1	904571.7	1059.9	5491.4	1023.3	12035	13.6	123	13.6	7.7	484	884	884	1
10143	10143 (2019-04-28)60sec.agd	60	0	0		4/30/2019	Tuesday	2	2	2	2	41	131099	429	375	43	0	50.65%	44.27%	5.08%	0.00%	43	5.08%	2.7	358733	409863	381457	423.5	483.9	450.4	4877	2845	2735	423.5	483.9	450.4	664971	835.9	5650	785.1	11797	13.9	132	13.9	8.6	495	847	847	1
10143	10143 (2019-04-28)60sec.agd	60	0	0		5/1/2019	Wednesday	3	2	2	2	48	197092	215	461	60	0	29.21%	62.64%	8.15%	0.00%	60	8.15%	4.3	573106	695026	624475	778.7	944.3	848.5	5846	3646	3075	778.7	944.3	848.5	1096120.7	1585.4	6767	1489.3	17079	23.2	128	23.2	43.3	1336	736	736	1
10143	10143 (2019-04-28)60sec.agd	60	0	0		5/2/2019	Thursday	4	5	5	5	78	333836	437	251	68	11	56.98%	32.72%	8.87%	1.43%	79	10.30%	5.3	508446	490322	401851	662.9	639.3	523.9	8388	6156	4759	662.9	639.3	523.9	812660.6	1133.5	10708.8	1059.5	13879	18.1	135	18.1	7.8	226	767	767	1
10143	10143 (2019-04-28)60sec.agd	60	0	0		5/3/2019	Friday	5	1	1	1	23	111489	228	552	23	8	28.11%	68.06%	2.84%	0.99%	31	3.82%	2.1	504004	729463	685299	621.5	899.5	845	6787	3437	3502	621.5	899.5	845	1120611.9	1461.5	7638	1381.8	15190	18.7	127	18.7	14.6	909	811	811	1
10143	10143 (2019-04-28)60sec.agd	60	0	0		5/4/2019	Saturday	6	0	0	0	0	0	384	465	8	0	44.81%	54.26%	0.93%	0.00%	8	0.93%	0.5	278369	479936	462330	324.8	560	539.5	3537	3630	3120	324.8	560	539.5	722202.8	885.9	4264	842.7	9180	10.7	116	10.7	3.6	718	857	857	1
10115	10115 (2019-03-24)60sec.agd	60	0	0		3/24/2019	Sunday	7	0	0	0	0	0	436	217	6	0	66.16%	32.93%	0.91%	0.00%	6	0.91%	0.5	140573	211900	220682	213.3	321.5	334.9	3281	2311	2608	213.3	321.5	334.9	336694.1	532.9	3871.3	510.9	4815	7.3	97	7.3	23.1	1950	659	659	1
10115	10115 (2019-03-24)60sec.agd	60	0	0		3/26/2019	Tuesday	2	2	2	2	22	56074	549	208	27	0	70.03%	26.53%	3.44%	0.00%	27	3.44%	1.8	199330	274887	257118	254.2	350.6	328	3018	2745	2702	254.2	350.6	328	425916.6	582.2	3952.5	543.3	6605	8.4	97	8.4	19.4	1429	784	784	1
10115	10115 (2019-03-24)60sec.agd	60	0	0		3/27/2019	Wednesday	3	1	1	1	23	64306	624	274	35	0	66.88%	29.37%	3.75%	0.00%	35	3.75%	2.1	243135	259861	345594	260.6	278.5	370.4	3548	2456	2995	260.6	278.5	370.4	496062.1	576.2	4396.3	531.7	7745	8.3	100	8.3	100.6	4229	933	933	1
10115	10115 (2019-03-24)60sec.agd	60	0	0		3/28/2019	Thursday	4	2	2	2	42	114533	463	109	43	0	75.28%	17.72%	6.99%	0.00%	43	6.99%	3.6	179946	154654	185838	292.6	251.5	302.2	3851	1710	2758	292.6	251.5	302.2	301387.1	531.5	4289.3	490.1	6091	9.9	103	9.9	19.3	901	615	615	1
10115	10115 (2019-03-24)60sec.agd	60	0	0		3/29/2019	Friday	5	2	2	2	44	131410	531	337	58	0	57.34%	36.39%	6.26%	0.00%	58	6.26%	3.4	364744	430220	353667	393.9	464.6	381.9	3927	2530	2332	393.9	464.6	381.9	665738.5	784.8	4432.4	718.9	12645	13.7	104	13.7	25.9	1631	926	926	1
10115	10115 (2019-03-24)60sec.agd	60	0	0		3/30/2019	Saturday	6	0	0	0	0	0	507	277	17	0	63.30%	34.58%	2.12%	0.00%	17	2.12%	1.1	189854	279218	301244	237	348.6	376.1	3028	1897	2654	237	348.6	376.1	452498.8	599.8	3990.9	564.9	7038	8.8	102	8.8	91.1	2651	801	801	1
10123	10123 (2019-05-05)60sec.agd	60	0	0		5/5/2019	Sunday	7	0	0	0	0	0	416	237	7	0	63.03%	35.91%	1.06%	0.00%	7	1.06%	0.6	141355	130436	205895	214.2	197.6	312	3673	3896	4223	214.2	197.6	312	281757.9	451.6	6283.3	426.9	3430	5.2	100	5.2	2.5	373	660	660	1
10123	10123 (2019-05-05)60sec.agd	60	0	0		5/6/2019	Monday	1	0	0	0	0	0	673	302	5	0	68.67%	30.82%	0.51%	0.00%	5	0.51%	0.3	137001	194478	219662	139.8	198.4	224.1	2814	2327	4467	139.8	198.4	224.1	323793.7	351.0	5231.6	330.4	3737	3.8	98	3.8	0.6	112	980	980	1
10123	10123 (2019-05-05)60sec.agd	60	0	0		5/7/2019	Tuesday	2	0	0	0	0	0	644	292	1	0	68.73%	31.16%	0.11%	0.00%	1	0.11%	0.1	119889	176448	199939	127.9	188.3	213.4	2059	1901	2574	127.9	188.3	213.4	292374.5	330.4	2974.6	312	2986	3.2	77	3.2	0	0	937	937	1
10123	10123 (2019-05-05)60sec.agd	60	0	0		5/8/2019	Wednesday	3	0	0	0	0	0	438	194	1	0	69.19%	30.65%	0.16%	0.00%	1	0.16%	0.1	78126	154749	147890	123.4	244.5	233.6	3125	4661	3786	123.4	244.5	233.6	227864.8	381.1	6769.4	360	1849	2.9	61	2.9	0	0	633	633	1
10123	10123 (2019-05-05)60sec.agd	60	0	0		5/9/2019	Thursday	4	0	0	0	0	0	542	211	8	0	71.22%	27.73%	1.05%	0.00%	8	1.05%	0.6	121338	151452	180305	159.4	199	236.9	3596	2335	4228	159.4	199	236.9	264897.2	376.2	4806.4	348.1	3525	4.6	100	4.6	0	36	761	761	1
10123	10123 (2019-05-05)60sec.agd	60	0	0		5/11/2019	Saturday	6	0	0	0	0	0	543	248	1	0	68.56%	31.31%	0.13%	0.00%	1	0.13%	0.1	98193	128798	148403	124	162.6	187.4	2120	2339	2151	124	162.6	187.4	219668.5	303.7	3355.2	277.4	2570	3.2	87	3.2	0.3	167	792	792	1
10152	10152 (2019-04-28)60sec.agd	60	0	0		4/29/2019	Monday	1	0	0	0	0	0	184	480	56	0	25.56%	66.67%	7.78%	0.00%	56	7.78%	3.7	572458	507663	948017	795.1	705.1	1316.7	3583	2838	4863	795.1	705.1	1316.7	1218263.6	1754.1	6010.6	1692	15799	21.9	107	21.9	21.1	628	720	720	1
10152	10152 (2019-04-28)60sec.agd	60	0	0		4/30/2019	Tuesday	2	0	0	0	0	0	168	464	30	0	25.38%	70.09%	4.53%	0.00%	30	4.53%	2.5	440898	547069	599093	666	826.4	905	3242	2691	3499	666	826.4	905	923356.9	1445.2	5001.5	1394.8	13912	21	103	21	5.6	1096	662	662	1
10152	10152 (2019-04-28)60sec.agd	60	0	0		5/1/2019	Wednesday	3	0	0	0	0	0	185	580	55	0	22.56%	70.73%	6.71%	0.00%	55	6.71%	3.7	595692	609329	746412	726.5	743.1	910.3	3533	2304	3263	726.5	743.1	910.3	1132811.4	1434.4	4800	1381.5	17616	21.5	112	21.5	17.3	847	820	820	1
10152	10152 (2019-04-28)60sec.agd	60	0	0		5/2/2019	Thursday	4	0	0	0	0	0	138	470	29	0	21.66%	73.78%	4.55%	0.00%	29	4.55%	2.4	441089	481646	755462	692.4	756.1	1186	2964	2569	4361	692.4	756.1	1186	998631.7	1622.8	5331.7	1567.7	11799	18.5	98	18.5	6.5	849	637	637	1
10152	10152 (2019-04-28)60sec.agd	60	0	0		5/3/2019	Friday	5	3	3	3	30	75144	117	411	121	0	18.03%	63.33%	18.64%	0.00%	121	18.64%	11	736372	442002	1085847	1134.6	681.1	1673.1	4190	2544	5621	1134.6	681.1	1673.1	1384439.7	2201.7	6583.5	2133.2	11674	18	91	18	18.9	487	649	649	1
10152	10152 (2019-04-28)60sec.agd	60	0	0		5/5/2019	Sunday	7	0	0	0	0	0	193	356	59	0	31.74%	58.55%	9.70%	0.00%	59	9.70%	4.5	474501	303402	629089	780.4	499	1034.7	4433	2570	4214	780.4	499	1034.7	844367.8	1479.7	5583.4	1388.8	5339	8.8	50	8.8	16.1	1973	608	608	1
10133	10133 (2019-04-07)60sec.agd	60	0	0		4/8/2019	Monday	1	3	3	3	41	104148	476	373	47	0	53.13%	41.63%	5.25%	0.00%	47	5.25%	2.9	377881	389575	464363	421.7	434.8	518.3	3158	4194	3785	421.7	434.8	518.3	714279.9	841.0	5673.6	797.2	9056	10.1	120	10.1	3.9	526	896	896	1
10133	10133 (2019-04-07)60sec.agd	60	0	0		4/9/2019	Tuesday	2	3	3	3	66	228541	486	324	95	0	53.70%	35.80%	10.50%	0.00%	95	10.50%	5.9	514968	452320	589172	569	499.8	651	5426	4308	5178	569	499.8	651	903830.2	1035.6	7923.8	998.7	12176	13.5	121	13.5	1.7	129	905	905	1
10133	10133 (2019-04-07)60sec.agd	60	0	0		4/10/2019	Wednesday	3	2	2	2	52	182829	459	338	59	0	53.62%	39.49%	6.89%	0.00%	59	6.89%	3.9	381580	339187	546321	445.8	396.2	638.2	4851	4313	3925	445.8	396.2	638.2	747741.8	920.1	6939.6	873.5	8482	9.9	121	9.9	4.2	1506	856	856	1
10133	10133 (2019-04-07)60sec.agd	60	0	0		4/11/2019	Thursday	4	3	3	3	73	208149	381	419	79	0	43.34%	47.67%	8.99%	0.00%	79	8.99%	4.9	518499	495770	555660	589.9	564	632.2	4179	4514	3691	589.9	564	632.2	907406.8	1072.2	6696	1032.3	9992	11.4	76	11.4	3.8	280	879	879	1
10133	10133 (2019-04-07)60sec.agd	60	0	0		4/12/2019	Friday	5	5	5	5	71	258822	464	368	104	1	49.52%	39.27%	11.10%	0.11%	105	11.21%	6.2	626865	482898	662908	669	515.4	707.5	6015	4436	5751	669	515.4	707.5	1032277.7	1140.6	9232.1	1101.7	12846	13.7	119	13.7	48.1	1459	937	937	1
10133	10133 (2019-04-07)60sec.agd	60	0	0		4/13/2019	Saturday	6	1	1	1	10	27750	444	271	17	0	60.66%	37.02%	2.32%	0.00%	17	2.32%	1.2	192820	187543	298127	263.4	256.2	407.3	3784	3748	3814	263.4	256.2	407.3	401536.6	574.4	6234.4	548.5	4291	5.9	116	5.9	1.6	674	732	732	1
10134	10134 (2019-03-31)60sec.agd	60	0	0		4/1/2019	Monday	1	1	1	1	16	45080	577	269	39	0	65.20%	30.40%	4.41%	0.00%	39	4.41%	2.6	255867	351615	308806	289.1	397.3	348.9	4277	2805	2500	289.1	397.3	348.9	533350	630.1	5255	602.7	7704	8.7	128	8.7	3.2	350	885	885	1
10134	10134 (2019-03-31)60sec.agd	60	0	0		4/2/2019	Tuesday	2	0	0	0	0	0	544	256	3	0	67.75%	31.88%	0.37%	0.00%	3	0.37%	0.2	129958	269429	211023	161.8	335.5	262.8	2060	2695	2886	161.8	335.5	262.8	366076.2	480.0	3885.5	455.9	3642	4.5	92	4.5	4.2	504	803	803	1
10134	10134 (2019-03-31)60sec.agd	60	0	0		4/3/2019	Wednesday	3	0	0	0	0	0	453	172	6	0	71.79%	27.26%	0.95%	0.00%	6	0.95%	0.5	103658	206763	216917	164.3	327.7	343.8	3922	2761	2826	164.3	327.7	343.8	317094.5	526.7	4771.6	502.5	2820	4.5	123	4.5	1.8	469	631	631	1
10134	10134 (2019-03-31)60sec.agd	60	0	0		4/4/2019	Thursday	4	0	0	0	0	0	491	215	14	0	68.19%	29.86%	1.94%	0.00%	14	1.94%	1.1	153602	184123	229811	213.3	255.7	319.2	4062	2512	3186	213.3	255.7	319.2	332126.4	491.8	5253.9	461.3	3556	4.9	116	4.9	7.8	1796	720	720	1
10134	10134 (2019-03-31)60sec.agd	60	0	0		4/5/2019	Friday	5	1	1	1	14	50862	468	313	42	0	56.87%	38.03%	5.10%	0.00%	42	5.10%	2.5	317552	403522	463713	385.8	490.3	563.4	4607	3130	3829	385.8	490.3	563.4	691880.8	880.8	6456.5	840.7	8445	10.3	128	10.3	16.3	1296	823	823	1
10134	10134 (2019-03-31)60sec.agd	60	0	0		4/6/2019	Saturday	6	3	3	3	46	144512	512	419	71	0	51.10%	41.82%	7.09%	0.00%	71	7.09%	3.9	431623	551534	660446	430.8	550.4	659.1	5818	3508	5136	430.8	550.4	659.1	962640.7	1013.6	8125.8	960.7	12696	12.7	124	12.7	67.5	4085	1002	1002	1
10153	10153 (2019-04-28)60sec.agd	60	0	0		4/29/2019	Monday	1	0	0	0	0	0	557	454	8	1	54.61%	44.51%	0.78%	0.10%	9	0.88%	0.4	241865	469985	553889	237.1	460.8	543	6299	6011	6823	237.1	460.8	543	765622.4	794.2	10273.6	750.6	8806	8.6	105	8.6	0	0	1020	1020	1
10153	10153 (2019-04-28)60sec.agd	60	0	0		4/30/2019	Tuesday	2	0	0	0	0	0	559	433	8	0	55.90%	43.30%	0.80%	0.00%	8	0.80%	0.4	275818	427315	504333	275.8	427.3	504.3	2897	3150	2598	275.8	427.3	504.3	716258	759.9	3872.8	716.3	8267	8.3	101	8.3	1.9	925	1000	1000	1
10153	10153 (2019-04-28)60sec.agd	60	0	0		5/1/2019	Wednesday	3	0	0	0	0	0	488	402	3	0	54.65%	45.02%	0.34%	0.00%	3	0.34%	0.2	216378	434201	353788	242.3	486.2	396.2	2525	2893	1840	242.3	486.2	396.2	600429.8	713.8	3705.2	672.4	8741	9.8	106	9.8	0.1	107	893	893	1
10153	10153 (2019-04-28)60sec.agd	60	0	0		5/2/2019	Thursday	4	0	0	0	0	0	782	381	5	0	66.95%	32.62%	0.43%	0.00%	5	0.43%	0.2	188505	360002	539128	161.4	308.2	461.6	3790	5529	2286	161.4	308.2	461.6	675125.6	609.4	6119.5	578	6594	5.6	89	5.6	0.4	173	1168	1168	1
10153	10153 (2019-04-28)60sec.agd	60	0	0		5/3/2019	Friday	5	0	0	0	0	0	757	361	4	0	67.47%	32.17%	0.36%	0.00%	4	0.36%	0.2	174395	375278	507062	155.4	334.5	451.9	3227	2641	3435	155.4	334.5	451.9	654491.5	618.2	4313.7	583.3	6774	6	99	6	0	42	1122	1122	1
10153	10153 (2019-04-28)60sec.agd	60	0	0		5/4/2019	Saturday	6	0	0	0	0	0	498	297	9	0	61.94%	36.94%	1.12%	0.00%	9	1.12%	0.5	177870	376117	335835	221.2	467.8	417.7	4003	4673	2271	221.2	467.8	417.7	534683.9	716.9	6153.1	665	6809	8.5	104	8.5	6.3	819	804	804	1
10141	10141 (2019-04-28)60sec.agd	60	0	0		4/29/2019	Monday	1	0	0	0	0	0	451	261	17	0	61.87%	35.80%	2.33%	0.00%	17	2.33%	1.2	201768	274516	354347	276.8	376.6	486.1	2489	1786	2623	276.8	376.6	486.1	491559.9	718.0	3804.1	674.3	9328	12.8	108	12.8	0.1	43	729	729	1
10141	10141 (2019-04-28)60sec.agd	60	0	0		4/30/2019	Tuesday	2	1	1	1	17	46771	380	260	63	0	54.05%	36.98%	8.96%	0.00%	63	8.96%	5.3	323355	316503	500862	460	450.2	712.5	3567	5843	3427	460	450.2	712.5	674978	1053.5	6831.9	960.1	13022	18.5	115	18.5	45.1	1834	703	703	1
10141	10141 (2019-04-28)60sec.agd	60	0	0		5/1/2019	Wednesday	3	2	2	2	22	52293	353	263	50	0	53.00%	39.49%	7.51%	0.00%	50	7.51%	4.2	292872	333089	348124	439.7	500.1	522.7	3456	5898	3002	439.7	500.1	522.7	563837.4	942.8	6809.8	846.6	11855	17.8	117	17.8	175.4	4622	666	666	1
10141	10141 (2019-04-28)60sec.agd	60	0	0		5/2/2019	Thursday	4	3	3	3	57	140523	314	247	101	1	47.36%	37.25%	15.23%	0.15%	102	15.38%	8.5	434265	351451	559311	655	530.1	843.6	6202	4516	3099	655	530.1	843.6	790526.8	1306.3	7845.1	1192.3	16312	24.6	117	24.6	91.5	4663	663	663	1
10141	10141 (2019-04-28)60sec.agd	60	0	0		5/3/2019	Friday	5	1	1	1	12	29612	281	376	60	0	39.19%	52.44%	8.37%	0.00%	60	8.37%	4.6	398289	509850	468360	555.5	711.1	653.2	3583	5062	3213	555.5	711.1	653.2	798712.9	1237.4	5508.7	1114	15144	21.1	116	21.1	95.2	2298	717	717	1
10141	10141 (2019-04-28)60sec.agd	60	0	0		5/4/2019	Saturday	6	3	3	3	46	111343	304	300	67	1	45.24%	44.64%	9.97%	0.15%	68	10.12%	5.7	362330	449029	329742	539.2	668.2	490.7	6057	6814	4234	539.2	668.2	490.7	664559.9	1077.9	10052.1	988.9	15128	22.5	113	22.5	222.8	4223	672	672	1
10637	10637 (2019-05-26)60sec.agd	60	0	0		5/27/2019	Monday	1	0	0	0	0	0	209	645	13	0	24.11%	74.39%	1.50%	0.00%	13	1.50%	0.8	417444	728020	937882	481.5	839.7	1081.8	3096	2511	3996	481.5	839.7	1081.8	1258529	1506.0	4871.3	1451.6	11994	13.8	109	13.8	0.7	196	867	867	1
10637	10637 (2019-05-26)60sec.agd	60	0	0		5/28/2019	Tuesday	2	0	0	0	0	0	231	643	26	0	25.67%	71.44%	2.89%	0.00%	26	2.89%	1.6	510980	704587	1123442	567.8	782.9	1248.3	4175	3303	3482	567.8	782.9	1248.3	1421149.3	1621.3	5075.9	1579.1	15650	17.4	106	17.4	1.4	221	900	900	1
10637	10637 (2019-05-26)60sec.agd	60	0	0		5/29/2019	Wednesday	3	0	0	0	0	0	315	562	19	0	35.16%	62.72%	2.12%	0.00%	19	2.12%	1.2	460269	617242	1153175	513.7	688.9	1287	3974	3690	5016	513.7	688.9	1287	1386595.8	1600.6	5991.6	1547.5	12935	14.4	105	14.4	6.6	624	896	896	1
10637	10637 (2019-05-26)60sec.agd	60	0	0		5/30/2019	Thursday	4	0	0	0	0	0	298	565	26	0	33.52%	63.55%	2.92%	0.00%	26	2.92%	1.6	464644	801117	984427	522.7	901.1	1107.3	3037	3028	3635	522.7	901.1	1107.3	1351583.9	1553.9	5062.9	1520.3	15243	17.1	95	17.1	13.4	617	889	889	1
10637	10637 (2019-05-26)60sec.agd	60	0	0		5/31/2019	Friday	5	0	0	0	0	0	399	539	24	0	41.48%	56.03%	2.49%	0.00%	24	2.49%	1.4	444800	798035	888721	462.4	829.6	923.8	3691	3309	4028	462.4	829.6	923.8	1274571.3	1368.1	4970.4	1324.9	14445	15	113	15	1	163	962	962	1
10637	10637 (2019-05-26)60sec.agd	60	0	0		6/1/2019	Saturday	6	0	0	0	0	0	522	344	34	0	58.00%	38.22%	3.78%	0.00%	34	3.78%	2.1	303928	415145	430501	337.7	461.3	478.3	4537	3890	3512	337.7	461.3	478.3	670856.7	786.2	6096.8	745.4	10717	11.9	127	11.9	4.7	1267	900	900	1
10300	10300 (2019-07-21)60sec.agd	60	0	0		7/22/2019	Monday	1	1	1	1	43	255018	659	254	33	28	67.66%	26.08%	3.39%	2.87%	61	6.26%	3.6	460474	218482	428417	472.8	224.3	439.9	7503	2051	4336	472.8	224.3	439.9	665816.7	756.4	8138.3	683.6	13090	13.4	168	13.4	4.3	474	974	974	1
10300	10300 (2019-07-21)60sec.agd	60	0	0		7/23/2019	Tuesday	2	1	1	1	11	70970	637	313	17	10	65.20%	32.04%	1.74%	1.02%	27	2.76%	1.6	308690	222209	444032	316	227.4	454.5	7340	3545	4942	316	227.4	454.5	584663	645.6	8534.6	598.4	9176	9.4	134	9.4	1.2	370	977	977	1
10300	10300 (2019-07-21)60sec.agd	60	0	0		7/24/2019	Wednesday	3	0	0	0	0	0	692	265	27	0	70.33%	26.93%	2.74%	0.00%	27	2.74%	1.5	251190	203683	344190	255.3	207	349.8	4112	3377	3851	255.3	207	349.8	472281.6	516.2	5905.3	480	8475	8.6	122	8.6	2.8	549	984	984	1
10300	10300 (2019-07-21)60sec.agd	60	0	0		7/25/2019	Thursday	4	1	1	1	16	87297	796	224	27	9	75.38%	21.21%	2.56%	0.85%	36	3.41%	1.9	296030	227003	348471	280.3	215	330	7700	4596	3724	280.3	215	330	510486.2	530.0	8425.9	483.4	9043	8.6	129	8.6	0.1	39	1056	1056	1
10300	10300 (2019-07-21)60sec.agd	60	0	0		7/26/2019	Friday	5	0	0	0	0	0	553	421	14	0	55.97%	42.61%	1.42%	0.00%	14	1.42%	0.8	291832	261952	532129	295.4	265.1	538.6	3251	1946	3496	295.4	265.1	538.6	661018.9	698.0	4997.5	669	9268	9.4	117	9.4	21	1772	988	988	1
10300	10300 (2019-07-21)60sec.agd	60	0	0		7/27/2019	Saturday	6	4	4	4	215	729916	538	148	228	0	58.86%	16.19%	24.95%	0.00%	228	24.95%	13.4	871410	584267	1010187	953.4	639.2	1105.2	5013	3433	5470	953.4	639.2	1105.2	1456434.4	1629.3	7133.9	1593.5	28512	31.2	145	31.2	40.6	2617	914	914	1
10532	10532 (2019-10-06)60sec.agd	60	0	0		10/7/2019	Monday	1	0	0	0	0	0	428	427	2	0	49.94%	49.82%	0.23%	0.00%	2	0.23%	0.1	208034	367307	368101	242.7	428.6	429.5	3172	2728	2015	242.7	428.6	429.5	560081.2	687.0	4202.2	653.5	7517	8.8	127	8.8	3.1	307	857	857	1
10532	10532 (2019-10-06)60sec.agd	60	0	0		10/8/2019	Tuesday	2	0	0	0	0	0	466	412	2	0	52.95%	46.82%	0.23%	0.00%	2	0.23%	0.1	177355	299740	390616	201.5	340.6	443.9	2696	2033	2087	201.5	340.6	443.9	523335.2	622.4	3435.1	594.7	5894	6.7	118	6.7	8.9	797	880	880	1
10532	10532 (2019-10-06)60sec.agd	60	0	0		10/9/2019	Wednesday	3	0	0	0	0	0	464	417	3	0	52.49%	47.17%	0.34%	0.00%	3	0.34%	0.2	173566	326876	390305	196.3	369.8	441.5	2196	1711	2174	196.3	369.8	441.5	537876.4	631.8	3058.3	608.5	6702	7.6	99	7.6	1.9	337	884	884	1
10532	10532 (2019-10-06)60sec.agd	60	0	0		10/10/2019	Thursday	4	0	0	0	0	0	420	464	0	0	47.51%	52.49%	0.00%	0.00%	0	0.00%	0	175307	359855	396070	198.3	407.1	448	1621	2515	2396	198.3	407.1	448	563116	657.8	3833.2	637	6263	7.1	71	7.1	5.3	1023	884	884	1
10532	10532 (2019-10-06)60sec.agd	60	0	0		10/11/2019	Friday	5	0	0	0	0	0	464	400	0	0	53.70%	46.30%	0.00%	0.00%	0	0.00%	0	159595	325991	372202	184.7	377.3	430.8	1660	1804	1949	184.7	377.3	430.8	519879.8	623.6	2808.6	601.7	6299	7.3	70	7.3	0.2	96	864	864	1
10532	10532 (2019-10-06)60sec.agd	60	0	0		10/12/2019	Saturday	6	0	0	0	0	0	473	393	3	0	54.43%	45.22%	0.35%	0.00%	3	0.35%	0.2	188517	333343	334351	216.9	383.6	384.8	2795	2338	1916	216.9	383.6	384.8	508376.6	612.0	3677.4	585	7787	9	121	9	6.1	927	869	869	1
10549	10549 (2019-06-02)60sec.agd	60	0	0		6/3/2019	Monday	1	0	0	0	0	0	315	478	8	0	39.33%	59.68%	1.00%	0.00%	8	1.00%	0.5	316469	535539	550250	395.1	668.6	687	3038	2977	4201	395.1	668.6	687	830499.7	1105.4	5877	1036.8	9213	11.5	103	11.5	80	2512	801	801	1
10549	10549 (2019-06-02)60sec.agd	60	0	0		6/4/2019	Tuesday	2	2	2	2	32	79101	552	289	45	0	62.30%	32.62%	5.08%	0.00%	45	5.08%	3	260973	469070	403185	294.6	529.4	455.1	5156	3329	4671	294.6	529.4	455.1	671335.8	809.5	7214.4	757.7	10890	12.3	122	12.3	55.6	2335	886	886	1
10549	10549 (2019-06-02)60sec.agd	60	0	0		6/5/2019	Wednesday	3	0	0	0	0	0	423	491	2	0	46.18%	53.60%	0.22%	0.00%	2	0.22%	0.1	187263	578039	546278	204.4	631	596.4	4677	2218	2927	204.4	631	596.4	817077.8	911.2	5454.6	892	7255	7.9	126	7.9	70.6	3375	916	916	1
10549	10549 (2019-06-02)60sec.agd	60	0	0		6/6/2019	Thursday	4	0	0	0	0	0	389	503	12	0	43.03%	55.64%	1.33%	0.00%	12	1.33%	0.8	257775	562882	466004	285.1	622.7	515.5	3058	2889	3098	285.1	622.7	515.5	774883.1	913.5	4703.6	857.2	8498	9.4	113	9.4	27	3152	904	904	1
10549	10549 (2019-06-02)60sec.agd	60	0	0		6/7/2019	Friday	5	2	2	2	28	83817	605	308	40	0	63.48%	32.32%	4.20%	0.00%	40	4.20%	2	247788	427467	389697	260	448.5	408.9	4430	3067	2809	260	448.5	408.9	629277.9	703.9	5444.9	660.3	9438	9.9	121	9.9	30.1	1496	953	953	1
10549	10549 (2019-06-02)60sec.agd	60	0	0		6/8/2019	Saturday	6	0	0	0	0	0	519	350	4	0	59.45%	40.09%	0.46%	0.00%	4	0.46%	0.3	143684	296241	418893	164.6	339.3	479.8	3004	3015	2330	164.6	339.3	479.8	532799.4	632.7	4331	610.3	4915	5.6	109	5.6	24.9	1848	873	873	1
10126	10126 (2019-05-05)60sec.agd	60	0	0		5/6/2019	Monday	1	0	0	0	0	0	809	338	2	0	70.41%	29.42%	0.17%	0.00%	2	0.17%	0.1	146820	231453	393727	127.8	201.4	342.7	2263	3044	4229	127.8	201.4	342.7	479737	437.5	4762	417.5	5268	4.6	101	4.6	2.8	562	1149	1149	1
10126	10126 (2019-05-05)60sec.agd	60	0	0		5/7/2019	Tuesday	2	0	0	0	0	0	868	331	1	0	72.33%	27.58%	0.08%	0.00%	1	0.08%	0	130112	443470	279679	108.4	369.6	233.1	2209	4808	2426	108.4	369.6	233.1	540199.1	497.0	4878.9	450.2	5869	4.9	127	4.9	0	0	1200	1200	1
10126	10126 (2019-05-05)60sec.agd	60	0	0		5/8/2019	Wednesday	3	0	0	0	0	0	1090	238	0	0	82.08%	17.92%	0.00%	0.00%	0	0.00%	0	98221	298142	305761	74	224.5	230.2	1745	1885	1957	74	224.5	230.2	438207.5	347.4	2798.5	330	4245	3.2	98	3.2	0	0	1328	1328	1
10126	10126 (2019-05-05)60sec.agd	60	0	0		5/9/2019	Thursday	4	0	0	0	0	0	1071	310	3	0	77.38%	22.40%	0.22%	0.00%	3	0.22%	0.1	129163	367526	329565	93.3	265.6	238.1	3797	2551	3225	93.3	265.6	238.1	510266.1	393.8	5596.9	368.7	5368	3.9	102	3.9	0.2	63	1384	1384	1
10126	10126 (2019-05-05)60sec.agd	60	0	0		5/10/2019	Friday	5	0	0	0	0	0	965	370	19	0	71.27%	27.33%	1.40%	0.00%	19	1.40%	0.8	178445	375568	326645	131.8	277.4	241.2	2907	2254	2392	131.8	277.4	241.2	528763.6	419.9	4128.4	390.5	7759	5.7	115	5.7	6.6	519	1354	1354	1
10126	10126 (2019-05-05)60sec.agd	60	0	0		5/11/2019	Saturday	6	0	0	0	0	0	750	309	0	0	70.82%	29.18%	0.00%	0.00%	0	0.00%	0	124344	231744	296647	117.4	218.8	280.1	1981	1846	2266	117.4	218.8	280.1	396441.9	392.7	2824.9	374.4	3881	3.7	97	3.7	4.7	401	1059	1059	1
10124	10124 (2019-05-05)60sec.agd	60	0	0		5/6/2019	Monday	1	0	0	0	0	0	579	140	15	0	78.88%	19.07%	2.04%	0.00%	15	2.04%	1.1	148768	159131	193097	202.7	216.8	263.1	3452	2411	2421	202.7	216.8	263.1	291103.2	415.8	4549.8	396.6	5289	7.2	116	7.2	2.9	268	734	734	1
10124	10124 (2019-05-05)60sec.agd	60	0	0		5/7/2019	Tuesday	2	0	0	0	0	0	526	169	13	0	74.29%	23.87%	1.84%	0.00%	13	1.84%	0.9	138178	160530	204777	195.2	226.7	289.2	3517	2443	2188	195.2	226.7	289.2	294612.7	438.5	4398.5	416.1	5756	8.1	110	8.1	1	104	708	708	1
10124	10124 (2019-05-05)60sec.agd	60	0	0		5/8/2019	Wednesday	3	0	0	0	0	0	507	129	17	0	77.64%	19.75%	2.60%	0.00%	17	2.60%	1.2	129312	123412	162507	198	189	248.9	3691	2657	2311	198	189	248.9	241579.5	390.4	4883.9	370	4541	7	120	7	1.9	268	653	653	1
10124	10124 (2019-05-05)60sec.agd	60	0	0		5/9/2019	Thursday	4	0	0	0	0	0	454	177	8	0	71.05%	27.70%	1.25%	0.00%	8	1.25%	0.6	133650	124483	193266	209.2	194.8	302.5	3356	2102	2229	209.2	194.8	302.5	265913.7	436.2	4297.7	416.1	4956	7.8	114	7.8	0.6	83	639	639	1
10124	10124 (2019-05-05)60sec.agd	60	0	0		5/10/2019	Friday	5	0	0	0	0	0	663	312	30	0	65.97%	31.04%	2.99%	0.00%	30	2.99%	1.8	252788	273519	452766	251.5	272.2	450.5	3400	2569	2559	251.5	272.2	450.5	586269.1	614.2	4416.3	583.4	9551	9.5	114	9.5	13.4	367	1005	1005	1
10124	10124 (2019-05-05)60sec.agd	60	0	0		5/11/2019	Saturday	6	0	0	0	0	0	825	255	21	0	74.93%	23.16%	1.91%	0.00%	21	1.91%	1	217042	198288	339677	197.1	180.1	308.5	3725	2459	2705	197.1	180.1	308.5	449228	430.7	4876.4	408	7659	7	119	7	1	91	1101	1101	1
10111	10111 (2019-04-07)60sec.agd	60	0	0		4/8/2019	Monday	1	3	3	3	44	118484	556	244	56	0	64.95%	28.50%	6.54%	0.00%	56	6.54%	3.5	308162	220823	205993	360	258	240.6	3616	1794	2119	360	258	240.6	431462.3	576.6	3912	504	10535	12.3	120	12.3	5.8	242	856	856	1
10111	10111 (2019-04-07)60sec.agd	60	0	0		4/9/2019	Tuesday	2	2	2	2	29	89690	513	299	29	0	61.00%	35.55%	3.45%	0.00%	29	3.45%	1.9	208755	275736	255691	248.2	327.9	304	3821	2257	2164	248.2	327.9	304	430101	571.8	4288.6	511.4	8271	9.8	126	9.8	72.5	2633	841	841	1
10111	10111 (2019-04-07)60sec.agd	60	0	0		4/10/2019	Wednesday	3	3	3	3	64	187065	511	121	59	0	73.95%	17.51%	8.54%	0.00%	59	8.54%	4.5	227626	165566	111710	329.4	239.6	161.7	3594	1932	1508	329.4	239.6	161.7	302828	518.0	3726.3	438.2	8418	12.2	117	12.2	6.2	580	691	691	1
10111	10111 (2019-04-07)60sec.agd	60	0	0		4/11/2019	Thursday	4	0	0	0	0	0	625	152	11	0	79.31%	19.29%	1.40%	0.00%	11	1.40%	0.7	94053	152348	182808	119.4	193.3	232	2969	1771	2185	119.4	193.3	232	255880.1	362.1	3189.8	324.7	3836	4.9	118	4.9	0.3	43	788	788	1
10111	10111 (2019-04-07)60sec.agd	60	0	0		4/12/2019	Friday	5	2	2	2	29	76089	655	177	60	0	73.43%	19.84%	6.73%	0.00%	60	6.73%	3.8	267653	260124	217474	300.1	291.6	243.8	3407	2603	2229	300.1	291.6	243.8	431969.4	540.7	3957.5	484.3	11706	13.1	124	13.1	0.4	94	892	892	1
10111	10111 (2019-04-07)60sec.agd	60	0	0		4/13/2019	Saturday	6	0	0	0	0	0	546	207	16	0	71.00%	26.92%	2.08%	0.00%	16	2.08%	1.1	212710	168621	243836	276.6	219.3	317.1	3430	1950	3753	276.6	219.3	317.1	364876.1	513.4	4472.8	474.5	5818	7.6	115	7.6	1.9	225	769	769	1
10127	10127 (2019-05-05)60sec.agd	60	0	0		5/6/2019	Monday	1	0	0	0	0	0	533	371	7	0	58.51%	40.72%	0.77%	0.00%	7	0.77%	0.4	192601	379075	179552	211.4	416.1	197.1	3114	2750	3563	211.4	416.1	197.1	461553.8	532.0	5473.1	506.6	6374	7	118	7	0.1	50	911	911	1
10127	10127 (2019-05-05)60sec.agd	60	0	0		5/7/2019	Tuesday	2	0	0	0	0	0	549	510	15	0	51.12%	47.49%	1.40%	0.00%	15	1.40%	0.8	254292	491606	278265	236.8	457.7	259.1	4257	3750	3021	236.8	457.7	259.1	619493.6	622.5	5130.6	576.8	6984	6.5	130	6.5	0	0	1074	1074	1
10127	10127 (2019-05-05)60sec.agd	60	0	0		5/8/2019	Wednesday	3	0	0	0	0	0	641	487	2	0	56.73%	43.10%	0.18%	0.00%	2	0.18%	0.1	210442	562895	271405	186.2	498.1	240.2	2887	2934	2818	186.2	498.1	240.2	659391.6	615.4	4430	583.5	6740	6	104	6	0.2	158	1130	1130	1
10127	10127 (2019-05-05)60sec.agd	60	0	0		5/9/2019	Thursday	4	0	0	0	0	0	848	467	10	0	64.00%	35.25%	0.75%	0.00%	10	0.75%	0.4	235285	546614	281400	177.6	412.5	212.4	2501	2237	2449	177.6	412.5	212.4	658279.5	530.2	3124	496.8	9327	7	126	7	7.8	385	1325	1325	1
10127	10127 (2019-05-05)60sec.agd	60	0	0		5/10/2019	Friday	5	0	0	0	0	0	686	631	15	0	51.50%	47.37%	1.13%	0.00%	15	1.13%	0.6	318180	613416	508551	238.9	460.5	381.8	2846	2720	2171	238.9	460.5	381.8	857987.1	683.2	3429.7	644.1	10435	7.8	126	7.8	0	0	1332	1332	1
10127	10127 (2019-05-05)60sec.agd	60	0	0		5/11/2019	Saturday	6	0	0	0	0	0	953	443	0	0	68.27%	31.73%	0.00%	0.00%	0	0.00%	0	187968	515612	305868	134.6	369.3	219.1	1880	2965	2085	134.6	369.3	219.1	628285.7	480.1	3418.9	450.1	5543	4	124	4	0	0	1396	1396	1
10131	10131 (2019-03-31)60sec.agd	60	0	0		4/1/2019	Monday	1	0	0	0	0	0	551	395	0	0	58.25%	41.75%	0.00%	0.00%	0	0.00%	0	154240	282517	459598	163	298.6	485.8	1926	2183	3204	163	298.6	485.8	561102.6	623.8	3346.1	593.1	3972	4.2	28	4.2	0.8	92	946	946	1
10131	10131 (2019-03-31)60sec.agd	60	0	0		4/2/2019	Tuesday	2	0	0	0	0	0	551	259	0	0	68.02%	31.98%	0.00%	0.00%	0	0.00%	0	111293	190989	321782	137.4	235.8	397.3	1565	2189	2453	137.4	235.8	397.3	390392.9	501.1	2945.3	482	2975	3.7	84	3.7	0.1	35	810	810	1
10131	10131 (2019-03-31)60sec.agd	60	0	0		4/3/2019	Wednesday	3	0	0	0	0	0	639	236	1	0	72.95%	26.94%	0.11%	0.00%	1	0.11%	0.1	98189	168124	174910	112.1	191.9	199.7	2035	1863	2270	112.1	191.9	199.7	261725.6	311.7	3572.8	298.8	2410	2.8	34	2.8	0	0	876	876	1
10131	10131 (2019-03-31)60sec.agd	60	0	0		4/4/2019	Thursday	4	0	0	0	0	0	549	254	0	0	68.37%	31.63%	0.00%	0.00%	0	0.00%	0	97869	197622	163312	121.9	246.1	203.4	1572	1843	1524	121.9	246.1	203.4	274415	356.8	2378.8	341.7	2490	3.1	38	3.1	0	0	803	803	1
10131	10131 (2019-03-31)60sec.agd	60	0	0		4/5/2019	Friday	5	0	0	0	0	0	531	281	1	0	65.31%	34.56%	0.12%	0.00%	1	0.12%	0.1	99972	236732	196027	123	291.2	241.1	2522	2501	3238	123	291.2	241.1	323207.4	412.9	4806.3	397.5	2504	3.1	32	3.1	0.1	36	813	813	1
10131	10131 (2019-03-31)60sec.agd	60	0	0		4/6/2019	Saturday	6	0	0	0	0	0	664	230	0	0	74.27%	25.73%	0.00%	0.00%	0	0.00%	0	95709	129155	246539	107.1	144.5	275.8	1646	1397	2068	107.1	144.5	275.8	294317.4	342.7	2442.7	329.2	2537	2.8	33	2.8	0.4	62	894	894	1
10135	10135 (2019-03-31)60sec.agd	60	0	0		4/1/2019	Monday	1	0	0	0	0	0	730	155	0	0	82.49%	17.51%	0.00%	0.00%	0	0.00%	0	63265	73994	157479	71.5	83.6	177.9	1943	3330	3595	71.5	83.6	177.9	185141	224.4	5271.4	209.2	1722	1.9	77	1.9	0	0	885	885	1
10135	10135 (2019-03-31)60sec.agd	60	0	0		4/2/2019	Tuesday	2	0	0	0	0	0	680	119	2	0	84.89%	14.86%	0.25%	0.00%	2	0.25%	0.1	51376	52255	177290	64.1	65.2	221.3	2455	2422	2507	64.1	65.2	221.3	191838	253.8	4178.3	239.5	1189	1.5	54	1.5	1.5	262	801	801	1
10135	10135 (2019-03-31)60sec.agd	60	0	0		4/3/2019	Wednesday	3	0	0	0	0	0	701	152	3	0	81.89%	17.76%	0.35%	0.00%	3	0.35%	0.2	77503	91035	227057	90.5	106.3	265.3	3058	2681	3609	90.5	106.3	265.3	256610.5	321.4	5283.3	299.8	2346	2.7	104	2.7	0.1	50	856	856	1
10135	10135 (2019-03-31)60sec.agd	60	0	0		4/4/2019	Thursday	4	0	0	0	0	0	790	138	0	0	85.13%	14.87%	0.00%	0.00%	0	0.00%	0	45767	57818	245125	49.3	62.3	264.1	1788	1621	2921	49.3	62.3	264.1	255976.2	283.3	3731.5	275.8	1448	1.6	43	1.6	0	0	928	928	1
10135	10135 (2019-03-31)60sec.agd	60	0	0		4/5/2019	Friday	5	0	0	0	0	0	801	138	2	0	85.12%	14.67%	0.21%	0.00%	2	0.21%	0.1	84494	128707	256430	89.8	136.8	272.5	2787	4181	4178	89.8	136.8	272.5	299100.4	343.1	6534.8	317.9	3471	3.7	107	3.7	0	41	941	941	1
10135	10135 (2019-03-31)60sec.agd	60	0	0		4/6/2019	Saturday	6	0	0	0	0	0	823	64	0	0	92.78%	7.22%	0.00%	0.00%	0	0.00%	0	23321	55186	170590	26.3	62.2	192.3	1334	1532	2067	26.3	62.2	192.3	180804.6	210.6	2202.1	203.8	810	0.9	32	0.9	0	0	887	887	1
10099	10099 (2019-03-17)60sec.agd	60	0	0		3/18/2019	Monday	1	0	0	0	0	0	443	405	70	0	48.26%	44.12%	7.63%	0.00%	70	7.63%	4.4	470840	456978	884317	512.9	497.8	963.3	5734	3637	4213	512.9	497.8	963.3	1101152	1263.6	7024.7	1199.5	13247	14.4	125	14.4	0	0	918	918	1
10099	10099 (2019-03-17)60sec.agd	60	0	0		3/19/2019	Tuesday	2	0	0	0	0	0	415	463	42	0	45.11%	50.33%	4.57%	0.00%	42	4.57%	2.5	374689	327372	810695	407.3	355.8	881.2	4970	3280	4228	407.3	355.8	881.2	951204.8	1085.1	6475	1033.9	9432	10.3	118	10.3	0	0	920	920	1
10099	10099 (2019-03-17)60sec.agd	60	0	0		3/20/2019	Wednesday	3	0	0	0	0	0	469	395	34	0	52.23%	43.99%	3.79%	0.00%	34	3.79%	2.1	302952	671798	708775	337.4	748.1	789.3	4534	3071	3157	337.4	748.1	789.3	1022474.7	1220.5	5108	1138.6	10318	11.5	119	11.5	0.4	124	898	898	1
10099	10099 (2019-03-17)60sec.agd	60	0	0		3/21/2019	Thursday	4	0	0	0	0	0	623	479	50	0	54.08%	41.58%	4.34%	0.00%	50	4.34%	2.3	467454	517031	998315	405.8	448.8	866.6	4826	2002	3742	405.8	448.8	866.6	1217566.1	1097.6	5461	1056.9	17418	15.1	117	15.1	0	0	1152	1152	1
10099	10099 (2019-03-17)60sec.agd	60	0	0		3/22/2019	Friday	5	0	0	0	0	0	714	385	27	0	63.41%	34.19%	2.40%	0.00%	27	2.40%	1.4	267716	373608	686091	237.8	331.8	609.3	5195	3144	3591	237.8	331.8	609.3	825818.2	775.5	6077	733.4	8282	7.4	118	7.4	0.6	533	1126	1126	1
10099	10099 (2019-03-17)60sec.agd	60	0	0		3/23/2019	Saturday	6	0	0	0	0	0	499	361	22	0	56.58%	40.93%	2.49%	0.00%	22	2.49%	1.2	213549	411287	539047	242.1	466.3	611.2	3495	5128	6111	242.1	466.3	611.2	710867	843.1	8709.5	806	7611	8.6	102	8.6	0.3	66	882	882	1
10084	10084 (2019-03-24)60sec.agd	60	0	0		3/25/2019	Monday	1	0	0	0	0	0	454	366	3	0	55.16%	44.47%	0.36%	0.00%	3	0.36%	0.2	170590	319562	588154	207.3	388.3	714.6	2327	2121	2665	207.3	388.3	714.6	690757.5	877.3	3424.6	839.3	4926	6	94	6	8.1	603	823	823	1
10084	10084 (2019-03-24)60sec.agd	60	0	0		3/26/2019	Tuesday	2	0	0	0	0	0	461	447	0	0	50.77%	49.23%	0.00%	0.00%	0	0.00%	0	213383	380936	610879	235	419.5	672.8	1946	1957	2827	235	419.5	672.8	750877.9	869.9	3558.4	827	4798	5.3	56	5.3	0.4	54	908	908	1
10084	10084 (2019-03-24)60sec.agd	60	0	0		3/27/2019	Wednesday	3	0	0	0	0	0	595	362	21	0	60.84%	37.01%	2.15%	0.00%	21	2.15%	1.2	251061	340299	456395	256.7	348	466.7	3543	2979	3046	256.7	348	466.7	622198.9	670.5	4925.8	636.2	6197	6.3	114	6.3	3.1	468	978	978	1
10084	10084 (2019-03-24)60sec.agd	60	0	0		3/28/2019	Thursday	4	0	0	0	0	0	486	392	11	0	54.67%	44.09%	1.24%	0.00%	11	1.24%	0.7	224339	390576	522951	252.3	439.3	588.2	3716	2792	3144	252.3	439.3	588.2	690185	828.3	4209.6	776.4	6515	7.3	108	7.3	0.5	78	889	889	1
10084	10084 (2019-03-24)60sec.agd	60	0	0		3/29/2019	Friday	5	0	0	0	0	0	404	316	12	0	55.19%	43.17%	1.64%	0.00%	12	1.64%	0.9	195131	258180	443982	266.6	352.7	606.5	2623	1862	2815	266.6	352.7	606.5	549411.5	795.3	3601	750.6	6036	8.2	96	8.2	22.1	1191	732	732	1
10084	10084 (2019-03-24)60sec.agd	60	0	0		3/30/2019	Saturday	6	0	0	0	0	0	637	324	1	0	66.22%	33.68%	0.10%	0.00%	1	0.10%	0.1	161816	318225	451055	168.2	330.8	468.9	2136	2029	2624	168.2	330.8	468.9	575241	633.0	3500.8	598	2856	3	67	3	1	293	962	962	1
10094	10094 (2019-03-24)60sec.agd	60	0	0		3/24/2019	Sunday	7	0	0	0	0	0	570	188	0	0	75.20%	24.80%	0.00%	0.00%	0	0.00%	0	93332	178853	145571	123.1	236	192	1906	2894	2125	123.1	236	192	248777.4	352.8	3517.9	328.2	3002	4	97	4	7.9	413	758	758	1
10094	10094 (2019-03-24)60sec.agd	60	0	0		3/25/2019	Monday	1	0	0	0	0	0	506	241	2	0	67.56%	32.18%	0.27%	0.00%	2	0.27%	0.1	114124	272071	243310	152.4	363.2	324.8	2188	2407	2180	152.4	363.2	324.8	382422.1	538.2	3312.9	510.6	5148	6.9	106	6.9	2.7	224	749	749	1
10094	10094 (2019-03-24)60sec.agd	60	0	0		3/26/2019	Tuesday	2	0	0	0	0	0	539	160	3	0	76.78%	22.79%	0.43%	0.00%	3	0.43%	0.2	91314	194936	103365	130.1	277.7	147.2	2386	2787	1632	130.1	277.7	147.2	238794.1	364.2	3320.7	340.2	4063	5.8	116	5.8	3.6	341	702	702	1
10094	10094 (2019-03-24)60sec.agd	60	0	0		3/28/2019	Thursday	4	0	0	0	0	0	464	273	2	0	62.79%	36.94%	0.27%	0.00%	2	0.27%	0.2	120256	261689	212417	162.7	354.1	287.4	2335	2539	2533	162.7	354.1	287.4	357859.8	514.8	3660.3	484.2	5282	7.1	113	7.1	0.4	91	739	739	1
10094	10094 (2019-03-24)60sec.agd	60	0	0		3/29/2019	Friday	5	0	0	0	0	0	483	307	0	0	61.14%	38.86%	0.00%	0.00%	0	0.00%	0	115166	323307	215237	145.8	409.2	272.5	1610	2618	2117	145.8	409.2	272.5	405114.3	533.1	3732	512.8	5417	6.9	90	6.9	0	0	790	790	1
10094	10094 (2019-03-24)60sec.agd	60	0	0		3/30/2019	Saturday	6	0	0	0	0	0	541	271	0	0	66.63%	33.37%	0.00%	0.00%	0	0.00%	0	113996	246844	295517	140.4	304	363.9	1773	1789	2261	140.4	304	363.9	401568.6	514.8	2900.9	494.5	4753	5.9	103	5.9	4.7	1142	812	812	1
10098	10098 (2019-03-17)60sec.agd	60	0	0		3/18/2019	Monday	1	2	2	2	21	47977	658	337	46	0	63.21%	32.37%	4.42%	0.00%	46	4.42%	2.4	281860	481914	538782	270.8	462.9	517.6	3804	3955	4179	270.8	462.9	517.6	775868.7	806.1	6322.3	745.3	10596	10.2	136	10.2	12.4	911	1041	1041	1
10098	10098 (2019-03-17)60sec.agd	60	0	0		3/19/2019	Tuesday	2	3	3	3	50	116040	699	280	63	0	67.08%	26.87%	6.05%	0.00%	63	6.05%	3.5	308297	506825	423659	295.9	486.4	406.6	2805	3969	3256	295.9	486.4	406.6	728975.7	755.7	5810.8	699.6	10453	10	124	10	0.2	48	1042	1042	1
10098	10098 (2019-03-17)60sec.agd	60	0	0		3/20/2019	Wednesday	3	3	3	3	52	128906	650	340	58	0	62.02%	32.44%	5.53%	0.00%	58	5.53%	3.2	292772	490855	462827	279.4	468.4	441.6	3416	3936	2689	279.4	468.4	441.6	735433.8	765.5	5221.4	701.7	11229	10.7	132	10.7	3.1	103	1048	1048	1
10098	10098 (2019-03-17)60sec.agd	60	0	0		3/21/2019	Thursday	4	2	2	2	51	123612	593	419	59	0	55.37%	39.12%	5.51%	0.00%	59	5.51%	3.3	355971	608112	668904	332.4	567.8	624.6	3160	3820	3009	332.4	567.8	624.6	971569.9	962.9	5030	907.2	11917	11.1	128	11.1	0	20	1071	1071	1
10098	10098 (2019-03-17)60sec.agd	60	0	0		3/22/2019	Friday	5	0	0	0	0	0	793	228	7	0	77.14%	22.18%	0.68%	0.00%	7	0.68%	0.4	126220	306610	412959	122.8	298.3	401.7	4137	2877	4169	122.8	298.3	401.7	529600.1	540.7	6539.2	515.2	3988	3.9	75	3.9	0	29	1028	1028	1
10098	10098 (2019-03-17)60sec.agd	60	0	0		3/23/2019	Saturday	6	0	0	0	0	0	521	244	2	0	67.93%	31.81%	0.26%	0.00%	2	0.26%	0.2	99915	192026	335558	130.3	250.4	437.5	3675	2960	3782	130.3	250.4	437.5	399319.6	541.2	6047.4	520.6	2896	3.8	79	3.8	0	32	767	767	1
10074	10074 (2019-03-24)60sec.agd	60	0	0		3/25/2019	Monday	1	0	0	0	0	0	620	277	6	0	68.66%	30.68%	0.66%	0.00%	6	0.66%	0.4	172065	167017	183125	190.5	185	202.8	3203	2877	2079	190.5	185	202.8	301721.4	353.8	3657.3	334.1	3010	3.3	50	3.3	0.3	100	903	903	1
10074	10074 (2019-03-24)60sec.agd	60	0	0		3/26/2019	Tuesday	2	0	0	0	0	0	671	253	0	0	72.62%	27.38%	0.00%	0.00%	0	0.00%	0	124739	154021	166309	135	166.7	180	1861	1871	2268	135	166.7	180	258729.5	293.7	3033.3	280	3008	3.3	52	3.3	0	0	924	924	1
10074	10074 (2019-03-24)60sec.agd	60	0	0		3/27/2019	Wednesday	3	0	0	0	0	0	701	251	1	0	73.56%	26.34%	0.10%	0.00%	1	0.10%	0.1	143074	125545	128361	150.1	131.7	134.7	2035	1972	2803	150.1	131.7	134.7	229582.8	256.3	3561.8	240.9	2480	2.6	32	2.6	0.2	85	953	953	1
10074	10074 (2019-03-24)60sec.agd	60	0	0		3/28/2019	Thursday	4	0	0	0	0	0	615	329	4	0	64.87%	34.70%	0.42%	0.00%	4	0.42%	0.2	213562	214622	228201	225.3	226.4	240.7	2768	2575	3586	225.3	226.4	240.7	379139.9	418.0	4540.7	399.9	3929	4.1	59	4.1	0	0	948	948	1
10074	10074 (2019-03-24)60sec.agd	60	0	0		3/29/2019	Friday	5	0	0	0	0	0	706	248	1	0	73.93%	25.97%	0.10%	0.00%	1	0.10%	0.1	122967	155152	179639	128.8	162.5	188.1	2757	2779	3384	128.8	162.5	188.1	267326	294.3	5174.5	279.9	2586	2.7	64	2.7	0.2	103	955	955	1
10074	10074 (2019-03-24)60sec.agd	60	0	0		3/30/2019	Saturday	6	0	0	0	0	0	544	470	2	0	53.54%	46.26%	0.20%	0.00%	2	0.20%	0.1	247102	250827	241851	243.2	246.9	238	3120	2193	2252	243.2	246.9	238	427159.8	447.8	3388.6	420.4	6075	6	91	6	1.6	175	1016	1016	1
10249	10249 (2019-06-02)60sec.agd	60	0	0		6/3/2019	Monday	1	0	0	0	0	0	353	351	0	0	50.14%	49.86%	0.00%	0.00%	0	0.00%	0	145952	139306	419831	207.3	197.9	596.4	1404	1346	2828	207.3	197.9	596.4	465796.3	683.0	3347.8	661.6	3616	5.1	78	5.1	1.4	93	704	704	1
10249	10249 (2019-06-02)60sec.agd	60	0	0		6/4/2019	Tuesday	2	0	0	0	0	0	433	209	0	0	67.45%	32.55%	0.00%	0.00%	0	0.00%	0	86026	105446	260699	134	164.2	406.1	1881	1810	2629	134	164.2	406.1	294080.4	483.5	3558.6	458.1	3203	5	100	5	6.3	142	642	642	1
10249	10249 (2019-06-02)60sec.agd	60	0	0		6/5/2019	Wednesday	3	0	0	0	0	0	706	160	0	0	81.52%	18.48%	0.00%	0.00%	0	0.00%	0	54130	68481	212662	62.5	79.1	245.6	1912	2262	2430	62.5	79.1	245.6	229880	279.9	3831.1	265.5	1239	1.4	25	1.4	2.2	211	866	866	1
10249	10249 (2019-06-02)60sec.agd	60	0	0		6/6/2019	Thursday	4	0	0	0	0	0	728	159	0	0	82.07%	17.93%	0.00%	0.00%	0	0.00%	0	75334	97661	149412	84.9	110.1	168.4	1788	1679	1979	84.9	110.1	168.4	193744.2	235.5	2916.2	218.4	1768	2	77	2	7.7	502	887	887	1
10249	10249 (2019-06-02)60sec.agd	60	0	0		6/7/2019	Friday	5	0	0	0	0	0	865	191	0	0	81.91%	18.09%	0.00%	0.00%	0	0.00%	0	82872	152679	186983	78.5	144.6	177.1	1780	1699	1682	78.5	144.6	177.1	255227.9	254.6	2868.8	241.7	3426	3.2	106	3.2	12.7	513	1056	1056	1
10249	10249 (2019-06-02)60sec.agd	60	0	0		6/8/2019	Saturday	6	0	0	0	0	0	783	160	0	0	83.03%	16.97%	0.00%	0.00%	0	0.00%	0	58391	100976	147066	61.9	107.1	156	1462	1516	1718	61.9	107.1	156	187707.4	219.6	2490	199.1	1564	1.7	56	1.7	5.4	676	943	943	1
10264	10264 (2019-06-16)60sec.agd	60	0	0		6/17/2019	Monday	1	0	0	0	0	0	599	249	2	0	70.47%	29.29%	0.24%	0.00%	2	0.24%	0.1	138973	127904	257412	163.5	150.5	302.8	2123	1319	2477	163.5	150.5	302.8	319270.8	412.6	2708.9	375.6	4553	5.4	112	5.4	0	0	850	850	1
10264	10264 (2019-06-16)60sec.agd	60	0	0		6/18/2019	Tuesday	2	0	0	0	0	0	447	243	8	0	64.04%	34.81%	1.15%	0.00%	8	1.15%	0.6	161932	82986	145261	232	118.9	208.1	3797	1814	2768	232	118.9	208.1	232829.1	369.5	4124.8	333.6	2308	3.3	43	3.3	0.1	56	698	698	1
10264	10264 (2019-06-16)60sec.agd	60	0	0		6/19/2019	Wednesday	3	0	0	0	0	0	511	301	4	0	62.62%	36.89%	0.49%	0.00%	4	0.49%	0.3	176052	110154	235670	215.8	135	288.8	2559	1523	2725	215.8	135	288.8	314115.5	426.9	3426.1	384.9	3648	4.5	105	4.5	0	0	816	816	1
10264	10264 (2019-06-16)60sec.agd	60	0	0		6/20/2019	Thursday	4	0	0	0	0	0	577	279	26	0	65.42%	31.63%	2.95%	0.00%	26	2.95%	1.6	245450	107214	213070	278.3	121.6	241.6	3147	2413	2836	278.3	121.6	241.6	342256.3	440.6	4156.3	388	4630	5.2	117	5.2	0	0	882	882	1
10264	10264 (2019-06-16)60sec.agd	60	0	0		6/21/2019	Friday	5	0	0	0	0	0	422	297	8	0	58.05%	40.85%	1.10%	0.00%	8	1.10%	0.6	180434	125299	239741	248.2	172.4	329.8	2776	2823	2983	248.2	172.4	329.8	325164.6	504.7	4766	447.3	2426	3.3	33	3.3	4.1	113	727	727	1
10264	10264 (2019-06-16)60sec.agd	60	0	0		6/22/2019	Saturday	6	0	0	0	0	0	417	351	1	0	54.23%	45.64%	0.13%	0.00%	1	0.13%	0.1	214808	136308	324665	279.3	177.3	422.2	2116	1759	2840	279.3	177.3	422.2	412467.8	586.8	3611.6	536.4	5688	7.4	73	7.4	0.6	88	769	769	1
10076	10076 (2019-03-24)60sec.agd	60	0	0		3/25/2019	Monday	1	0	0	0	0	0	443	208	1	0	67.94%	31.90%	0.15%	0.00%	1	0.15%	0.1	156319	185834	320437	239.8	285	491.5	2058	1968	2468	239.8	285	491.5	402056.9	663.4	3285.5	616.7	7681	11.8	122	11.8	0.2	89	652	652	1
10076	10076 (2019-03-24)60sec.agd	60	0	0		3/26/2019	Tuesday	2	0	0	0	0	0	451	241	0	0	65.17%	34.83%	0.00%	0.00%	0	0.00%	0	90345	111878	292395	130.6	161.7	422.5	1777	1939	2771	130.6	161.7	422.5	325843.1	497.9	3133	470.9	2552	3.7	76	3.7	15.8	467	692	692	1
10076	10076 (2019-03-24)60sec.agd	60	0	0		3/27/2019	Wednesday	3	0	0	0	0	0	399	253	0	0	61.20%	38.80%	0.00%	0.00%	0	0.00%	0	167699	206338	333472	257.2	316.5	511.5	2016	2286	2626	257.2	316.5	511.5	426499.6	686.2	3621.6	654.1	9182	14.1	123	14.1	0.1	41	652	652	1
10076	10076 (2019-03-24)60sec.agd	60	0	0		3/28/2019	Thursday	4	0	0	0	0	0	432	246	7	0	63.07%	35.91%	1.02%	0.00%	7	1.02%	0.6	166598	202089	325660	243.2	295	475.4	2314	1512	1874	243.2	295	475.4	417910.6	644.8	3169.9	610.1	8967	13.1	128	13.1	2.9	479	685	685	1
10076	10076 (2019-03-24)60sec.agd	60	0	0		3/29/2019	Friday	5	0	0	0	0	0	438	212	1	0	67.28%	32.57%	0.15%	0.00%	1	0.15%	0.1	80585	231648	250524	123.8	355.8	384.8	2073	2326	2722	123.8	355.8	384.8	350595.2	569.4	3824.6	538.5	3645	5.6	119	5.6	6.5	362	651	651	1
10076	10076 (2019-03-24)60sec.agd	60	0	0		3/30/2019	Saturday	6	0	0	0	0	0	456	194	5	0	69.62%	29.62%	0.76%	0.00%	5	0.76%	0.4	135767	185772	280838	207.3	283.6	428.8	2520	1861	2689	207.3	283.6	428.8	363061.8	591.2	3742	554.3	7895	12.1	126	12.1	95.5	1323	655	655	1
10083	10083 (2019-03-24)60sec.agd	60	0	0		3/25/2019	Monday	1	0	0	0	0	0	446	377	32	0	52.16%	44.09%	3.74%	0.00%	32	3.74%	2	263823	466406	204997	308.6	545.5	239.8	3363	3787	2483	308.6	545.5	239.8	573725.5	720.1	5241.8	671	9775	11.4	125	11.4	0	0	855	855	1
10083	10083 (2019-03-24)60sec.agd	60	0	0		3/26/2019	Tuesday	2	0	0	0	0	0	501	288	25	0	61.55%	35.38%	3.07%	0.00%	25	3.07%	1.8	250187	431105	344185	307.4	529.6	422.8	3791	3621	2640	307.4	529.6	422.8	605729.6	794.5	4683.5	744.1	7156	8.8	127	8.8	45.2	1376	814	814	1
10083	10083 (2019-03-24)60sec.agd	60	0	0		3/27/2019	Wednesday	3	0	0	0	0	0	508	258	7	0	65.72%	33.38%	0.91%	0.00%	7	0.91%	0.5	158395	293236	263877	204.9	379.3	341.4	2478	2667	2466	204.9	379.3	341.4	425096.9	581.2	3659.4	549.9	6086	7.9	101	7.9	0	29	773	773	1
10083	10083 (2019-03-24)60sec.agd	60	0	0		3/28/2019	Thursday	4	0	0	0	0	0	549	275	19	0	65.12%	32.62%	2.25%	0.00%	19	2.25%	1.2	210768	402014	325899	250	476.9	386.6	4044	4407	3598	250	476.9	386.6	558792.1	712.9	6752.4	662.9	6396	7.6	124	7.6	1.8	163	843	843	1
10083	10083 (2019-03-24)60sec.agd	60	0	0		3/29/2019	Friday	5	0	0	0	0	0	607	318	21	0	64.16%	33.62%	2.22%	0.00%	21	2.22%	1.2	230797	256481	268559	244	271.1	283.9	3823	3140	2845	244	271.1	283.9	437234.1	508.9	4654.4	462.2	7033	7.4	130	7.4	0.1	48	946	946	1
10083	10083 (2019-03-24)60sec.agd	60	0	0		3/30/2019	Saturday	6	0	0	0	0	0	382	345	11	0	51.76%	46.75%	1.49%	0.00%	11	1.49%	0.8	216195	310791	453839	292.9	421.1	615	2877	2391	2915	292.9	421.1	615	591017.1	853.1	4660.1	800.8	4059	5.5	91	5.5	3.4	199	738	738	1
10061	10061 (2019-03-10)60sec.agd	60	0	0		3/11/2019	Monday	1	0	0	0	0	0	343	252	8	0	56.88%	41.79%	1.33%	0.00%	8	1.33%	0.7	159165	125869	232020	264	208.7	384.8	3268	1798	3185	264	208.7	384.8	308236.6	539.3	4067.8	511.2	2863	4.7	99	4.7	0	0	603	603	1
10061	10061 (2019-03-10)60sec.agd	60	0	0		3/12/2019	Tuesday	2	2	2	2	30	114114	459	286	72	0	56.18%	35.01%	8.81%	0.00%	72	8.81%	4.8	454679	266368	433200	556.5	326	530.2	5301	2240	4096	556.5	326	530.2	682163.6	873.9	6334.8	835	10182	12.5	111	12.5	5.1	471	817	817	1
10061	10061 (2019-03-10)60sec.agd	60	0	0		3/13/2019	Wednesday	3	0	0	0	0	0	498	277	46	0	60.66%	33.74%	5.60%	0.00%	46	5.60%	3.1	366041	202458	327497	445.8	246.6	398.9	5532	3357	3868	445.8	246.6	398.9	531252.8	682.5	6082.1	647.1	7261	8.8	112	8.8	5	733	821	821	1
10061	10061 (2019-03-10)60sec.agd	60	0	0		3/14/2019	Thursday	4	2	2	2	50	209288	372	189	58	0	60.10%	30.53%	9.37%	0.00%	58	9.37%	4.8	362694	195580	272592	585.9	316	440.4	5464	2739	3490	585.9	316	440.4	494069.7	842.4	6149.1	798.2	7248	11.7	111	11.7	9.7	942	619	619	1
10061	10061 (2019-03-10)60sec.agd	60	0	0		3/15/2019	Friday	5	1	1	1	11	42837	334	281	41	0	50.91%	42.84%	6.25%	0.00%	41	6.25%	3.4	357171	168981	336169	544.5	257.6	512.5	5759	1523	5338	544.5	257.6	512.5	518782.5	831.8	6335.9	790.8	7138	10.9	112	10.9	5.1	719	656	656	1
10061	10061 (2019-03-10)60sec.agd	60	0	0		3/16/2019	Saturday	6	0	0	0	0	0	443	241	25	0	62.48%	33.99%	3.53%	0.00%	25	3.53%	1.8	229478	143015	211355	323.7	201.7	298.1	4934	2397	3703	323.7	201.7	298.1	343197.3	510.1	5778.8	484.1	4343	6.1	110	6.1	10.1	557	709	709	1
10069	10069 (2019-03-10)60sec.agd	60	0	0		3/11/2019	Monday	1	0	0	0	0	0	476	338	51	0	55.03%	39.08%	5.90%	0.00%	51	5.90%	3.4	343424	375429	368345	397	434	425.8	4295	7300	4629	397	434	425.8	628144.1	767.2	8488.8	726.2	10764	12.4	128	12.4	0.1	104	865	865	1
10069	10069 (2019-03-10)60sec.agd	60	0	0		3/12/2019	Tuesday	2	2	2	2	28	68839	318	279	41	0	49.84%	43.73%	6.43%	0.00%	41	6.43%	3.7	273499	301623	378468	428.7	472.8	593.2	3808	2399	3378	428.7	472.8	593.2	555892.2	911.7	5295.3	871.3	7692	12.1	119	12.1	0	25	638	638	1
10069	10069 (2019-03-10)60sec.agd	60	0	0		3/13/2019	Wednesday	3	3	3	3	32	87388	518	284	66	0	59.68%	32.72%	7.60%	0.00%	66	7.60%	4.1	332441	322341	386201	383	371.4	444.9	3190	2376	3068	383	371.4	444.9	602969.3	747.2	4421.8	694.7	11732	13.5	127	13.5	0.2	99	868	868	1
10069	10069 (2019-03-10)60sec.agd	60	0	0		3/14/2019	Thursday	4	0	0	0	0	0	347	260	16	0	55.70%	41.73%	2.57%	0.00%	16	2.57%	1.5	200786	229805	270705	322.3	368.9	434.5	2860	2316	2530	322.3	368.9	434.5	407929.6	694.9	3793.9	654.8	6463	10.4	122	10.4	0.3	97	623	623	1
10069	10069 (2019-03-10)60sec.agd	60	0	0		3/15/2019	Friday	5	2	2	2	35	122732	475	312	64	4	55.56%	36.49%	7.49%	0.47%	68	7.95%	4.3	436552	417021	438375	510.6	487.7	512.7	8163	6600	6846	510.6	487.7	512.7	746094.4	907.6	10448.6	872.6	10870	12.7	142	12.7	0	31	855	855	1
10069	10069 (2019-03-10)60sec.agd	60	0	0		3/16/2019	Saturday	6	1	1	1	11	33682	421	200	16	0	66.09%	31.40%	2.51%	0.00%	16	2.51%	1.3	157638	190210	190907	247.5	298.6	299.7	3569	2621	3309	247.5	298.6	299.7	312210	525.0	4463.1	490.1	4904	7.7	129	7.7	10.5	823	637	637	1
10110	10110 (2019-04-07)60sec.agd	60	0	0		4/8/2019	Monday	1	0	0	0	0	0	480	243	1	0	66.30%	33.56%	0.14%	0.00%	1	0.14%	0.1	104648	179943	297211	144.5	248.5	410.5	2499	1910	3355	144.5	248.5	410.5	362856.8	518.6	4307.4	501.2	2588	3.6	56	3.6	0.6	110	724	724	1
10110	10110 (2019-04-07)60sec.agd	60	0	0		4/9/2019	Tuesday	2	5	5	5	62	172141	237	551	81	0	27.27%	63.41%	9.32%	0.00%	81	9.32%	5.4	569946	501009	774722	655.9	576.5	891.5	3744	2756	3051	655.9	576.5	891.5	1084455	1319.9	4754.5	1247.9	16114	18.5	131	18.5	1	106	869	869	1
10110	10110 (2019-04-07)60sec.agd	60	0	0		4/10/2019	Wednesday	3	3	3	3	60	173240	518	254	59	0	62.33%	30.57%	7.10%	0.00%	59	7.10%	3.9	294183	253321	333995	354	304.8	401.9	4098	2549	2207	354	304.8	401.9	512120.9	669.3	4447.5	616.3	9823	11.8	127	11.8	0.4	50	831	831	1
10110	10110 (2019-04-07)60sec.agd	60	0	0		4/11/2019	Thursday	4	0	0	0	0	0	485	398	27	0	53.30%	43.74%	2.97%	0.00%	27	2.97%	1.7	308814	261236	413238	339.4	287.1	454.1	3094	2090	2055	339.4	287.1	454.1	578252.5	674.6	3822.2	635.4	7439	8.2	124	8.2	0.2	42	910	910	1
10110	10110 (2019-04-07)60sec.agd	60	0	0		4/12/2019	Friday	5	2	2	2	30	96630	413	254	71	0	55.96%	34.42%	9.62%	0.00%	71	9.62%	5.5	365671	300788	362502	495.5	407.6	491.2	3979	2380	1945	495.5	407.6	491.2	596319	863.2	4978.7	808	13217	17.9	128	17.9	0.4	59	738	738	1
10110	10110 (2019-04-07)60sec.agd	60	0	0		4/13/2019	Saturday	6	3	3	3	37	104251	598	279	62	0	63.68%	29.71%	6.60%	0.00%	62	6.60%	3.6	317439	282222	386228	338.1	300.6	411.3	3518	2272	2804	338.1	300.6	411.3	574098.3	650.3	4485.3	611.4	10979	11.7	127	11.7	0.4	196	939	939	1
10056	10056 (2019-03-17)60sec.agd	60	0	0		3/18/2019	Monday	1	2	2	2	34	90100	505	305	68	0	57.52%	34.74%	7.74%	0.00%	68	7.74%	4.3	321462	318042	237582	366.1	362.2	270.6	3030	2105	1542	366.1	362.2	270.6	510816.7	634.1	3554.1	581.8	15301	17.4	150	17.4	0.1	93	878	878	1
10056	10056 (2019-03-17)60sec.agd	60	0	0		3/19/2019	Tuesday	2	3	3	3	35	79027	458	331	58	0	54.07%	39.08%	6.85%	0.00%	58	6.85%	3.6	326002	316005	280866	384.9	373.1	331.6	2991	2301	2229	384.9	373.1	331.6	533874.7	669.1	3674.1	630.3	14019	16.6	145	16.6	9	993	847	847	1
10056	10056 (2019-03-17)60sec.agd	60	0	0		3/20/2019	Wednesday	3	2	2	2	20	51531	363	450	30	0	43.06%	53.38%	3.56%	0.00%	30	3.56%	2	348208	457690	360738	413.1	542.9	427.9	3350	2246	1959	413.1	542.9	427.9	678867.3	851.1	4251.9	805.3	13448	16	144	16	2.6	293	843	843	1
10056	10056 (2019-03-17)60sec.agd	60	0	0		3/21/2019	Thursday	4	4	4	4	42	103442	408	240	38	0	59.48%	34.99%	5.54%	0.00%	38	5.54%	2.9	194642	210567	169218	283.7	306.9	246.7	3565	2420	1980	283.7	306.9	246.7	332954.5	527.1	4046.5	485.4	8573	12.5	140	12.5	0	0	686	686	1
10056	10056 (2019-03-17)60sec.agd	60	0	0		3/22/2019	Friday	5	0	0	0	0	0	581	274	21	0	66.32%	31.28%	2.40%	0.00%	21	2.40%	1.2	225724	250773	201007	257.7	286.3	229.5	2881	1626	1986	257.7	286.3	229.5	392736.9	485.6	3325.3	448.3	11093	12.7	143	12.7	34.3	2438	876	876	1
10056	10056 (2019-03-17)60sec.agd	60	0	0		3/23/2019	Saturday	6	0	0	0	0	0	565	122	0	0	82.24%	17.76%	0.00%	0.00%	0	0.00%	0	44082	94008	98048	64.2	136.8	142.7	1485	1455	1648	64.2	136.8	142.7	142808	222.4	2061	207.9	1857	2.7	91	2.7	0.4	117	687	687	1
10055	10055 (2019-03-17)60sec.agd	60	0	0		3/17/2019	Sunday	7	0	0	0	0	0	452	266	1	0	62.87%	37.00%	0.14%	0.00%	1	0.14%	0.1	125317	175601	129171	174.3	244.2	179.7	2382	4041	3179	174.3	244.2	179.7	251446.2	374.3	4634.6	349.7	3535	4.9	88	4.9	23.5	766	719	719	1
10055	10055 (2019-03-17)60sec.agd	60	0	0		3/18/2019	Monday	1	1	1	1	17	46378	498	404	28	0	53.55%	43.44%	3.01%	0.00%	28	3.01%	1.6	290875	517344	338898	312.8	556.3	364.4	3644	4422	2593	312.8	556.3	364.4	683450.8	782.5	4566.6	734.9	9727	10.5	110	10.5	16	941	930	930	1
10055	10055 (2019-03-17)60sec.agd	60	0	0		3/19/2019	Tuesday	2	0	0	0	0	0	348	412	4	0	45.55%	53.93%	0.52%	0.00%	4	0.52%	0.3	271937	533532	290889	355.9	698.3	380.7	2241	3623	2273	355.9	698.3	380.7	665749.6	912.6	4380.3	871.4	9273	12.1	99	12.1	29.4	1353	764	764	1
10055	10055 (2019-03-17)60sec.agd	60	0	0		3/20/2019	Wednesday	3	0	0	0	0	0	350	376	3	0	48.01%	51.58%	0.41%	0.00%	3	0.41%	0.2	230016	458580	291258	315.5	629.1	399.5	2694	5154	2969	315.5	629.1	399.5	589944.2	842.3	5227	809.3	6913	9.5	68	9.5	9.8	253	729	729	1
10055	10055 (2019-03-17)60sec.agd	60	0	0		3/21/2019	Thursday	4	0	0	0	0	0	354	336	1	0	51.23%	48.63%	0.14%	0.00%	1	0.14%	0.1	182864	341229	284447	264.6	493.8	411.6	3689	2590	2986	264.6	493.8	411.6	480402.5	731.0	5155.7	695.2	6292	9.1	80	9.1	3.7	211	691	691	1
10055	10055 (2019-03-17)60sec.agd	60	0	0		3/22/2019	Friday	5	0	0	0	0	0	472	295	12	0	60.59%	37.87%	1.54%	0.00%	12	1.54%	0.9	191014	273533	192666	245.2	351.1	247.3	2757	3034	2840	245.2	351.1	247.3	385262	527.8	4646.1	494.6	7045	9	107	9	5.7	348	779	779	1
10047	10047 (2019-03-03)60sec.agd	60	0	0		3/4/2019	Monday	1	0	0	0	0	0	442	441	9	0	49.55%	49.44%	1.01%	0.00%	9	1.01%	0.6	238914	325271	357016	267.8	364.7	400.2	4156	2854	5640	267.8	364.7	400.2	538833.5	630.8	7259.4	604.1	6974	7.8	81	7.8	0	0	892	892	1
10047	10047 (2019-03-03)60sec.agd	60	0	0		3/5/2019	Tuesday	2	0	0	0	0	0	530	385	6	0	57.55%	41.80%	0.65%	0.00%	6	0.65%	0.4	212622	263757	286240	230.9	286.4	310.8	2360	4116	3592	230.9	286.4	310.8	443519.1	504.4	5498.2	481.6	7071	7.7	103	7.7	0	0	921	921	1
10047	10047 (2019-03-03)60sec.agd	60	0	0		3/6/2019	Wednesday	3	0	0	0	0	0	531	298	14	0	62.99%	35.35%	1.66%	0.00%	14	1.66%	0.9	179417	239068	199473	212.8	283.6	236.6	2672	2783	4233	212.8	283.6	236.6	359351.4	449.0	5554.9	426.3	5808	6.9	123	6.9	0	0	843	843	1
10047	10047 (2019-03-03)60sec.agd	60	0	0		3/7/2019	Thursday	4	0	0	0	0	0	523	346	16	0	59.10%	39.10%	1.81%	0.00%	16	1.81%	1	247375	313928	442422	279.5	354.7	499.9	3584	3713	7804	279.5	354.7	499.9	596223.5	701.9	9018.9	673.7	7311	8.3	120	8.3	0	0	885	885	1
10047	10047 (2019-03-03)60sec.agd	60	0	0		3/8/2019	Friday	5	0	0	0	0	0	541	356	28	0	58.49%	38.49%	3.03%	0.00%	28	3.03%	1.6	294304	347241	570583	318.2	375.4	616.8	5232	5232	7028	318.2	375.4	616.8	729901.4	819.3	10204.9	789.1	8297	9	117	9	0.5	279	925	925	1
10047	10047 (2019-03-03)60sec.agd	60	0	0		3/9/2019	Saturday	6	0	0	0	0	0	626	206	13	0	74.08%	24.38%	1.54%	0.00%	13	1.54%	0.9	165227	129424	216342	195.5	153.2	256	3805	3183	3305	195.5	153.2	256	301420.6	375.6	5436	356.7	4102	4.9	125	4.9	0	25	845	845	1
10070	10070 (2019-03-17)60sec.agd	60	0	0		3/18/2019	Monday	1	2	2	2	27	65116	668	206	39	0	73.17%	22.56%	4.27%	0.00%	39	4.27%	2.4	235146	328528	254385	257.6	359.8	278.6	3234	3183	2930	257.6	359.8	278.6	477426.5	545.9	4828.4	522.9	8085	8.9	121	8.9	1.9	414	913	913	1
10070	10070 (2019-03-17)60sec.agd	60	0	0		3/19/2019	Tuesday	2	2	2	2	27	69657	499	327	44	0	57.36%	37.59%	5.06%	0.00%	44	5.06%	2.9	276326	291068	303771	317.6	334.6	349.2	3526	3372	4293	317.6	334.6	349.2	503342.3	609.0	6222.6	578.6	6538	7.5	120	7.5	0	0	870	870	1
10070	10070 (2019-03-17)60sec.agd	60	0	0		3/20/2019	Wednesday	3	1	1	1	20	56038	552	317	51	0	60.00%	34.46%	5.54%	0.00%	51	5.54%	3	335599	322359	295041	364.8	350.4	320.7	4144	3739	4495	364.8	350.4	320.7	550991.1	626.0	6894.3	598.9	6442	7	114	7	0	0	920	920	1
10070	10070 (2019-03-17)60sec.agd	60	0	0		3/21/2019	Thursday	4	1	1	1	16	45053	549	296	20	0	63.47%	34.22%	2.31%	0.00%	20	2.31%	1.3	252975	234956	223426	292.5	271.6	258.3	3608	2867	3408	292.5	271.6	258.3	411241.8	504.0	5293.6	475.4	5181	6	123	6	0	0	865	865	1
10070	10070 (2019-03-17)60sec.agd	60	0	0		3/22/2019	Friday	5	1	1	1	15	41617	645	200	22	0	74.39%	23.07%	2.54%	0.00%	22	2.54%	1.4	167513	185193	178172	193.2	213.6	205.5	3638	2637	3282	193.2	213.6	205.5	306761	380.6	5200.4	353.8	4071	4.7	127	4.7	0	0	867	867	1
10070	10070 (2019-03-17)60sec.agd	60	0	0		3/23/2019	Saturday	6	1	1	1	19	59747	477	320	49	0	56.38%	37.83%	5.79%	0.00%	49	5.79%	3.3	353049	420102	323511	417.3	496.6	382.4	5697	5865	5652	417.3	496.6	382.4	637015.4	790.1	9939.8	753	7547	8.9	123	8.9	1.2	676	846	846	1
10024	10024 (2019-03-17)60sec.agd	60	0	0		3/18/2019	Monday	1	0	0	0	0	0	452	439	3	0	50.56%	49.11%	0.34%	0.00%	3	0.34%	0.2	218979	618330	419667	244.9	691.6	469.4	2295	3294	2563	244.9	691.6	469.4	778719.6	908.7	4047.2	871.1	8754	9.8	97	9.8	0.3	197	894	894	1
10024	10024 (2019-03-17)60sec.agd	60	0	0		3/19/2019	Tuesday	2	0	0	0	0	0	398	450	4	0	46.71%	52.82%	0.47%	0.00%	4	0.47%	0.3	224089	557917	326135	263	654.8	382.8	3338	2807	3511	263	654.8	382.8	683996.6	844.2	5024.6	802.8	8077	9.5	94	9.5	0	0	852	852	1
10024	10024 (2019-03-17)60sec.agd	60	0	0		3/20/2019	Wednesday	3	0	0	0	0	0	580	430	10	0	56.86%	42.16%	0.98%	0.00%	10	0.98%	0.6	256185	587631	319513	251.2	576.1	313.2	2958	3502	2336	251.2	576.1	313.2	716260.8	743.1	4320.1	702.2	9995	9.8	109	9.8	0	0	1020	1020	1
10024	10024 (2019-03-17)60sec.agd	60	0	0		3/21/2019	Thursday	4	0	0	0	0	0	596	382	7	0	60.51%	38.78%	0.71%	0.00%	7	0.71%	0.4	237156	484935	295353	240.8	492.3	299.9	3328	2982	3278	240.8	492.3	299.9	615335.9	658.3	5237.2	624.7	8603	8.7	115	8.7	0.8	292	985	985	1
10024	10024 (2019-03-17)60sec.agd	60	0	0		3/22/2019	Friday	5	0	0	0	0	0	448	384	5	0	53.52%	45.88%	0.60%	0.00%	5	0.60%	0.3	224825	442994	286458	268.6	529.3	342.2	2989	2872	2929	268.6	529.3	342.2	573452.8	736.8	4346	685.1	7220	8.6	112	8.6	0	0	837	837	1
10024	10024 (2019-03-17)60sec.agd	60	0	0		3/23/2019	Saturday	6	0	0	0	0	0	544	260	1	0	67.58%	32.30%	0.12%	0.00%	1	0.12%	0.1	116360	232467	174685	144.5	288.8	217	2207	2400	2077	144.5	288.8	217	313201.9	413.3	3254.2	389.1	3268	4.1	67	4.1	0.1	25	805	805	1
10031	10031 (2019-03-03)60sec.agd	60	0	0		3/4/2019	Monday	1	2	2	2	31	87859	585	287	56	0	63.04%	30.93%	6.03%	0.00%	56	6.03%	3.3	315676	343575	298690	340.2	370.2	321.9	5867	2366	4086	340.2	370.2	321.9	553995.3	645.9	6467.6	597	11473	12.4	150	12.4	30.6	4269	928	928	1
10031	10031 (2019-03-03)60sec.agd	60	0	0		3/5/2019	Tuesday	2	1	1	1	11	25472	587	192	33	0	72.29%	23.65%	4.06%	0.00%	33	4.06%	2.2	190299	222703	199518	234.4	274.3	245.7	3585	2365	2603	234.4	274.3	245.7	354426	466.6	4172.4	436.5	7616	9.4	136	9.4	27.6	1922	812	812	1
10031	10031 (2019-03-03)60sec.agd	60	0	0		3/6/2019	Wednesday	3	1	1	1	14	44313	426	157	43	0	68.05%	25.08%	6.87%	0.00%	43	6.87%	3.6	236364	216178	225226	377.6	345.3	359.8	4381	3091	2519	377.6	345.3	359.8	391570.7	672.4	4965	625.5	8438	13.5	154	13.5	15.5	1177	626	626	1
10031	10031 (2019-03-03)60sec.agd	60	0	0		3/7/2019	Thursday	4	0	0	0	0	0	459	206	10	0	68.00%	30.52%	1.48%	0.00%	10	1.48%	0.8	121826	183156	194194	180.5	271.3	287.7	3533	3862	3080	180.5	271.3	287.7	293426.3	462.0	4986.5	434.7	3813	5.6	127	5.6	6.4	1140	675	675	1
10031	10031 (2019-03-03)60sec.agd	60	0	0		3/8/2019	Friday	5	0	0	0	0	0	650	293	25	0	67.15%	30.27%	2.58%	0.00%	25	2.58%	1.5	233377	304297	293373	241.1	314.4	303.1	3723	2290	2277	241.1	314.4	303.1	482834.6	528.7	4425.6	498.8	9519	9.8	143	9.8	32	2621	968	968	1
10031	10031 (2019-03-03)60sec.agd	60	0	0		3/9/2019	Saturday	6	1	1	1	10	23093	626	224	22	0	71.79%	25.69%	2.52%	0.00%	22	2.52%	1.4	191571	261405	198379	219.7	299.8	227.5	3264	2659	3084	219.7	299.8	227.5	379981.9	464.2	4411.1	435.8	7967	9.1	133	9.1	25.6	1884	872	872	1
10674	10674 (2019-09-29)60sec.agd	60	0	0		9/30/2019	Monday	1	0	0	0	0	0	569	298	20	0	64.15%	33.60%	2.25%	0.00%	20	2.25%	1.3	226283	220277	341077	255.1	248.3	384.5	3998	4910	5021	255.1	248.3	384.5	464822	547.4	8081	524	5313	6	83	6	6.1	560	887	887	1
10674	10674 (2019-09-29)60sec.agd	60	0	0		10/1/2019	Tuesday	2	0	0	0	0	0	647	368	30	0	61.91%	35.22%	2.87%	0.00%	30	2.87%	1.7	301345	218478	441735	288.4	209.1	422.7	3476	2765	5124	288.4	209.1	422.7	577642.8	577.6	6468.7	552.8	8067	7.7	127	7.7	0.1	28	1045	1045	1
10674	10674 (2019-09-29)60sec.agd	60	0	0		10/2/2019	Wednesday	3	1	1	1	11	27544	593	247	21	0	68.87%	28.69%	2.44%	0.00%	21	2.44%	1.4	194191	128350	319262	225.5	149.1	370.8	3608	2312	4767	225.5	149.1	370.8	395110.2	484.9	5718.5	458.9	6598	7.7	122	7.7	3.3	442	861	861	1
10674	10674 (2019-09-29)60sec.agd	60	0	0		10/3/2019	Thursday	4	0	0	0	0	0	545	326	19	0	61.24%	36.63%	2.13%	0.00%	19	2.13%	1.2	234767	164893	350653	263.8	185.3	394	3240	2345	2802	263.8	185.3	394	453059.3	542.4	4508.6	509.1	7221	8.1	118	8.1	11.5	519	890	890	1
10674	10674 (2019-09-29)60sec.agd	60	0	0		10/4/2019	Friday	5	0	0	0	0	0	437	358	4	0	54.69%	44.81%	0.50%	0.00%	4	0.50%	0.3	235647	159900	305469	294.9	200.1	382.3	3213	2322	2631	294.9	200.1	382.3	417622.8	562.4	3624.7	522.7	3292	4.1	57	4.1	12.5	567	799	799	1
10674	10674 (2019-09-29)60sec.agd	60	0	0		10/5/2019	Saturday	6	0	0	0	0	0	407	296	12	0	56.92%	41.40%	1.68%	0.00%	12	1.68%	0.9	231271	169271	289957	323.5	236.7	405.5	3576	1632	2684	323.5	236.7	405.5	407693.5	610.7	4031.9	570.2	5509	7.7	99	7.7	0.1	36	715	715	1
10461	10461 (2019-10-20)60sec.agd	60	0	0		10/21/2019	Monday	1	8	8	8	108	350461	209	319	143	3	31.01%	47.33%	21.22%	0.45%	146	21.66%	11.2	744796	585104	659312	1105	868.1	978.2	9257	8408	6134	1105	868.1	978.2	1154019.1	1791.6	11416	1712.2	15912	23.6	136	23.6	35	2178	674	674	1
10461	10461 (2019-10-20)60sec.agd	60	0	0		10/22/2019	Tuesday	2	4	4	4	53	154812	334	220	72	0	53.35%	35.14%	11.50%	0.00%	72	11.50%	6.5	361978	383124	430128	578.2	612	687.1	4716	5305	6229	578.2	612	687.1	680310.3	1121.3	8942.2	1086.8	10698	17.1	126	17.1	0.5	99	626	626	1
10461	10461 (2019-10-20)60sec.agd	60	0	0		10/23/2019	Wednesday	3	3	3	3	35	90881	339	259	80	0	50.00%	38.20%	11.80%	0.00%	80	11.80%	6.2	370673	364679	378362	546.7	537.9	558.1	3311	2385	2646	546.7	537.9	558.1	643076.2	999.9	4374.8	948.5	16042	23.7	128	23.7	2.1	547	678	678	1
10461	10461 (2019-10-20)60sec.agd	60	0	0		10/24/2019	Thursday	4	4	4	4	48	149878	385	223	80	3	55.72%	32.27%	11.58%	0.43%	83	12.01%	6.9	392354	388643	512211	567.8	562.4	741.3	7373	5161	5002	567.8	562.4	741.3	753223.2	1152.2	9135.1	1090	12916	18.7	134	18.7	11.6	1264	691	691	1
10461	10461 (2019-10-20)60sec.agd	60	0	0		10/25/2019	Friday	5	2	2	2	28	92561	302	259	58	3	48.55%	41.64%	9.32%	0.48%	61	9.81%	4.7	347642	405272	490508	558.9	651.6	788.6	6450	5636	5341	558.9	651.6	788.6	725050.7	1212.0	9410.6	1165.7	10287	16.5	124	16.5	13	814	622	622	1
10461	10461 (2019-10-20)60sec.agd	60	0	0		10/26/2019	Saturday	6	0	0	0	0	0	391	339	17	8	51.79%	44.90%	2.25%	1.06%	25	3.31%	1.7	331213	426924	447606	438.7	565.5	592.9	12316	5826	5340	438.7	565.5	592.9	701653.3	981.4	13937.1	929.3	8658	11.5	96	11.5	13.7	1316	755	755	1
10488	10488 (2019-09-22)60sec.agd	60	0	0		9/23/2019	Monday	1	0	0	0	0	0	843	112	1	0	88.18%	11.72%	0.10%	0.00%	1	0.10%	0.1	36864	125574	112410	38.6	131.4	117.6	2063	1419	1931	38.6	131.4	117.6	172521.9	193.5	2854.5	180.5	1143	1.2	42	1.2	0.7	93	956	956	1
10488	10488 (2019-09-22)60sec.agd	60	0	0		9/24/2019	Tuesday	2	0	0	0	0	0	887	138	0	0	86.54%	13.46%	0.00%	0.00%	0	0.00%	0	48584	185533	147234	47.4	181	143.6	1136	1540	1689	47.4	181	143.6	241786.6	250.8	2000.3	235.9	1759	1.7	54	1.7	14.3	1403	1025	1025	1
10488	10488 (2019-09-22)60sec.agd	60	0	0		9/25/2019	Wednesday	3	0	0	0	0	0	815	125	0	0	86.70%	13.30%	0.00%	0.00%	0	0.00%	0	44955	148312	99572	47.8	157.8	105.9	1136	1645	1423	47.8	157.8	105.9	184206.4	212.8	1862.6	196	1600	1.7	61	1.7	4.7	593	940	940	1
10488	10488 (2019-09-22)60sec.agd	60	0	0		9/26/2019	Thursday	4	0	0	0	0	0	759	107	0	0	87.64%	12.36%	0.00%	0.00%	0	0.00%	0	35933	142703	99883	41.5	164.8	115.3	1534	1236	2091	41.5	164.8	115.3	177853.7	223.6	2718.6	205.4	857	1	37	1	0	20	866	866	1
10488	10488 (2019-09-22)60sec.agd	60	0	0		9/27/2019	Friday	5	0	0	0	0	0	903	102	0	0	89.85%	10.15%	0.00%	0.00%	0	0.00%	0	39272	147626	98490	39.1	146.9	98	1585	1180	1913	39.1	146.9	98	181758.1	202.0	2084.6	180.9	1084	1.1	49	1.1	0	0	1005	1005	1
10488	10488 (2019-09-22)60sec.agd	60	0	0		9/28/2019	Saturday	6	0	0	0	0	0	646	111	0	0	85.34%	14.66%	0.00%	0.00%	0	0.00%	0	31267	94354	110021	41.3	124.6	145.3	808	1250	1742	41.3	124.6	145.3	148273.1	206.8	2158.6	195.9	562	0.7	11	0.7	0.6	256	757	757	1
10476	10476 (2019-10-27)60sec.agd	60	0	0		10/28/2019	Monday	1	1	1	1	22	54102	296	559	25	0	33.64%	63.52%	2.84%	0.00%	25	2.84%	1.6	368229	452877	505530	418.4	514.6	574.5	2887	2572	2676	418.4	514.6	574.5	772172.7	917.1	3897.6	877.5	10427	11.8	103	11.8	19.9	1464	880	880	1
10476	10476 (2019-10-27)60sec.agd	60	0	0		10/29/2019	Tuesday	2	0	0	0	0	0	407	529	13	0	42.89%	55.74%	1.37%	0.00%	13	1.37%	0.8	343838	618175	431745	362.3	651.4	454.9	2584	2684	2162	362.3	651.4	454.9	828715.1	909.1	3650.6	873.3	13296	14	118	14	17	1110	949	949	1
10476	10476 (2019-10-27)60sec.agd	60	0	0		10/30/2019	Wednesday	3	3	3	3	33	88603	330	420	52	0	41.15%	52.37%	6.48%	0.00%	52	6.48%	3.5	357951	507729	469009	446.3	633.1	584.8	3110	3111	3710	446.3	633.1	584.8	778387.5	1026.0	4832.7	970.6	13280	16.6	123	16.6	88.1	3006	802	802	1
10476	10476 (2019-10-27)60sec.agd	60	0	0		10/31/2019	Thursday	4	0	0	0	0	0	334	500	1	0	40.00%	59.88%	0.12%	0.00%	1	0.12%	0.1	300529	572833	434003	359.9	686	519.8	2268	2564	3068	359.9	686	519.8	778982.6	963.2	3896	932.9	10388	12.4	88	12.4	2.1	187	835	835	1
10476	10476 (2019-10-27)60sec.agd	60	0	0		11/1/2019	Friday	5	1	1	1	27	69083	302	288	33	0	48.48%	46.23%	5.30%	0.00%	33	5.30%	2.8	220641	397079	280847	354.2	637.4	450.8	3672	2951	2131	354.2	637.4	450.8	534068.6	895.2	4696.5	857.3	8884	14.3	122	14.3	14.8	1104	623	623	1
10476	10476 (2019-10-27)60sec.agd	60	0	0		11/2/2019	Saturday	6	0	0	0	0	0	467	394	1	0	54.18%	45.71%	0.12%	0.00%	1	0.12%	0.1	186095	370438	255091	215.9	429.7	295.9	2123	2725	2296	215.9	429.7	295.9	486751.6	588.3	3526.8	564.7	7150	8.3	106	8.3	2	477	862	862	1
10651	10651 (2019-08-11)60sec.agd	60	0	0		8/12/2019	Monday	1	1	1	1	12	25615	574	469	23	0	53.85%	44.00%	2.16%	0.00%	23	2.16%	1.2	309144	348962	375252	290	327.4	352	3193	3128	2507	290	327.4	352	598463.5	592.6	4314.5	561.4	6292	5.9	109	5.9	4.2	729	1066	1066	1
10651	10651 (2019-08-11)60sec.agd	60	0	0		8/13/2019	Tuesday	2	1	1	1	39	135845	508	370	50	1	54.68%	39.83%	5.38%	0.11%	51	5.49%	3	373900	370579	480917	402.5	398.9	517.7	6484	4610	4667	402.5	398.9	517.7	713029.6	822.2	7503	767.5	10672	11.5	167	11.5	10.8	1668	929	929	1
10651	10651 (2019-08-11)60sec.agd	60	0	0		8/14/2019	Wednesday	3	1	1	1	25	68895	476	365	30	0	54.65%	41.91%	3.44%	0.00%	30	3.44%	1.9	299974	403476	378746	344.4	463.2	434.8	3492	3663	2545	344.4	463.2	434.8	629464.7	767.6	5256.2	722.7	8031	9.2	125	9.2	14.1	1257	871	871	1
10651	10651 (2019-08-11)60sec.agd	60	0	0		8/15/2019	Thursday	4	0	0	0	0	0	448	493	18	0	46.72%	51.41%	1.88%	0.00%	18	1.88%	1.1	361689	320397	442476	377.2	334.1	461.4	2959	2969	3096	377.2	334.1	461.4	655178	718.0	4731.3	683.2	6545	6.8	76	6.8	54.7	2760	959	959	1
10651	10651 (2019-08-11)60sec.agd	60	0	0		8/16/2019	Friday	5	0	0	0	0	0	506	432	8	0	53.49%	45.67%	0.85%	0.00%	8	0.85%	0.5	248216	344767	305894	262.4	364.4	323.4	3423	3033	2063	262.4	364.4	323.4	523494.6	586.0	4612.6	553.4	5901	6.2	125	6.2	6.4	458	946	946	1
10651	10651 (2019-08-11)60sec.agd	60	0	0		8/17/2019	Saturday	6	1	1	1	31	90517	378	373	53	0	47.01%	46.39%	6.59%	0.00%	53	6.59%	3.5	372691	433994	293746	463.5	539.8	365.4	3676	4198	2500	463.5	539.8	365.4	643067.7	854.5	5264.1	799.8	9834	12.2	120	12.2	9.3	470	804	804	1
10589	10589 (2019-06-02)60sec.agd	60	0	0		6/2/2019	Sunday	7	0	0	0	0	0	566	133	6	0	80.28%	18.87%	0.85%	0.00%	6	0.85%	0.5	83023	84782	140986	117.8	120.3	200	3024	1752	2668	117.8	120.3	200	184276.6	281.8	4216.2	261.4	2458	3.5	90	3.5	0	21	705	705	1
10589	10589 (2019-06-02)60sec.agd	60	0	0		6/3/2019	Monday	1	0	0	0	0	0	500	425	8	0	53.59%	45.55%	0.86%	0.00%	8	0.86%	0.5	245012	335171	459941	262.6	359.2	493	2452	2630	2824	262.6	359.2	493	619609.7	700.1	4012.9	664.1	8415	9	102	9	0	0	933	933	1
10589	10589 (2019-06-02)60sec.agd	60	0	0		6/4/2019	Tuesday	2	0	0	0	0	0	219	523	2	0	29.44%	70.30%	0.27%	0.00%	2	0.27%	0.1	279775	323714	617972	376	435.1	830.6	2270	1904	2973	376	435.1	830.6	751634.4	1044.8	3476.8	1010.3	8230	11.1	77	11.1	0	0	744	744	1
10589	10589 (2019-06-02)60sec.agd	60	0	0		6/6/2019	Thursday	4	0	0	0	0	0	178	438	7	0	28.57%	70.30%	1.12%	0.00%	7	1.12%	0.6	304464	262447	496079	488.7	421.3	796.3	2230	2269	2714	488.7	421.3	796.3	638491.3	1062.9	4008.1	1024.9	8128	13	70	13	0	0	623	623	1
10589	10589 (2019-06-02)60sec.agd	60	0	0		6/7/2019	Friday	5	0	0	0	0	0	509	279	11	0	63.70%	34.92%	1.38%	0.00%	11	1.38%	0.7	194701	205882	325718	243.7	257.7	407.7	3017	1986	5247	243.7	257.7	407.7	431726.9	579.0	6049.1	540.3	5899	7.4	113	7.4	1.3	140	799	799	1
10589	10589 (2019-06-02)60sec.agd	60	0	0		6/8/2019	Saturday	6	0	0	0	0	0	592	267	6	0	68.44%	30.87%	0.69%	0.00%	6	0.69%	0.4	163755	168347	297160	189.3	194.6	343.5	2890	2555	3000	189.3	194.6	343.5	378761.8	456.9	4208.6	437.9	5177	6	107	6	4.4	741	865	865	1
10625	10625 (2019-05-19)60sec.agd	60	0	0		5/20/2019	Monday	1	0	0	0	0	0	530	213	6	0	70.76%	28.44%	0.80%	0.00%	6	0.80%	0.4	125547	155689	238475	167.6	207.9	318.4	2657	2210	2362	167.6	207.9	318.4	311241.8	444.7	3721.4	415.5	4444	5.9	105	5.9	0.2	91	749	749	1
10625	10625 (2019-05-19)60sec.agd	60	0	0		5/21/2019	Tuesday	2	0	0	0	0	0	551	259	5	0	67.61%	31.78%	0.61%	0.00%	5	0.61%	0.4	119182	175346	322861	146.2	215.1	396.1	2662	2117	2783	146.2	215.1	396.1	386250.9	501.0	3606.8	473.9	3743	4.6	99	4.6	0	0	815	815	1
10625	10625 (2019-05-19)60sec.agd	60	0	0		5/22/2019	Wednesday	3	0	0	0	0	0	523	259	6	0	66.37%	32.87%	0.76%	0.00%	6	0.76%	0.4	119882	223521	294272	152.1	283.7	373.4	4207	4519	6755	152.1	283.7	373.4	388496.3	521.3	8630.4	493	3233	4.1	69	4.1	11.2	1080	788	788	1
10625	10625 (2019-05-19)60sec.agd	60	0	0		5/23/2019	Thursday	4	0	0	0	0	0	327	493	28	0	38.56%	58.14%	3.30%	0.00%	28	3.30%	1.9	387693	249591	483031	457.2	294.3	569.6	4939	1934	3002	457.2	294.3	569.6	667772.8	843.9	5808.9	787.5	7881	9.3	108	9.3	0	0	848	848	1
10625	10625 (2019-05-19)60sec.agd	60	0	0		5/24/2019	Friday	5	1	1	1	12	27959	256	377	57	0	37.10%	54.64%	8.26%	0.00%	57	8.26%	4.4	466352	287097	350883	675.9	416.1	508.5	4184	2317	2517	675.9	416.1	508.5	650405.8	998.6	4596.1	942.6	7611	11	103	11	6.1	1715	690	690	1
10625	10625 (2019-05-19)60sec.agd	60	0	0		5/25/2019	Saturday	6	0	0	0	0	0	478	433	34	2	50.48%	45.72%	3.59%	0.21%	36	3.80%	2.3	348686	327437	448052	368.2	345.8	473.1	9186	2731	2942	368.2	345.8	473.1	655398.7	750.3	9623.6	692.1	7639	8.1	115	8.1	6.6	507	947	947	1
10464	10464 (2019-10-20)60sec.agd	60	0	0		10/20/2019	Sunday	7	0	0	0	0	0	373	265	5	0	58.01%	41.21%	0.78%	0.00%	5	0.78%	0.4	132962	236087	276511	206.8	367.2	430	3627	2963	3879	206.8	367.2	430	387136	641.0	6055.6	602.1	3381	5.3	92	5.3	12.4	1168	643	643	1
10464	10464 (2019-10-20)60sec.agd	60	0	0		10/21/2019	Monday	1	0	0	0	0	0	426	507	23	0	44.56%	53.03%	2.41%	0.00%	23	2.41%	1.3	371355	430860	708841	388.4	450.7	741.5	3946	3860	5869	388.4	450.7	741.5	908845.7	999.4	7171.9	950.7	7375	7.7	100	7.7	9.4	622	956	956	1
10464	10464 (2019-10-20)60sec.agd	60	0	0		10/22/2019	Tuesday	2	0	0	0	0	0	417	591	16	0	40.72%	57.71%	1.56%	0.00%	16	1.56%	0.8	449674	445177	581993	439.1	434.7	568.4	3443	2180	3568	439.1	434.7	568.4	859712.2	894.1	4430.3	839.6	9224	9	103	9	2.3	274	1024	1024	1
10464	10464 (2019-10-20)60sec.agd	60	0	0		10/23/2019	Wednesday	3	0	0	0	0	0	474	440	19	0	50.80%	47.16%	2.04%	0.00%	19	2.04%	1.1	349861	332258	389224	375	356.1	417.2	4693	3431	5338	375	356.1	417.2	619914	712.4	6830	664.4	5190	5.6	81	5.6	0	20	933	933	1
10464	10464 (2019-10-20)60sec.agd	60	0	0		10/24/2019	Thursday	4	0	0	0	0	0	593	444	21	0	56.05%	41.97%	1.98%	0.00%	21	1.98%	1.1	331977	396960	587763	313.8	375.2	555.5	3427	2701	3262	313.8	375.2	555.5	783103.6	781.2	5296.6	740.2	6628	6.3	73	6.3	0	0	1058	1058	1
10464	10464 (2019-10-20)60sec.agd	60	0	0		10/25/2019	Friday	5	0	0	0	0	0	401	572	2	0	41.13%	58.67%	0.21%	0.00%	2	0.21%	0.1	311750	582572	697199	319.7	597.5	715.1	3209	3548	3622	319.7	597.5	715.1	960554.3	1035.1	5021.4	985.2	8136	8.3	81	8.3	0	0	975	975	1
10657	10657 (2019-11-03)60sec.agd	60	0	0		11/4/2019	Monday	1	2	2	2	39	105181	935	318	70	0	70.67%	24.04%	5.29%	0.00%	70	5.29%	3	351592	467034	379164	265.8	353	286.6	3312	3656	2876	265.8	353	286.6	696780.5	564.7	5022.5	526.7	13506	10.2	123	10.2	1.3	195	1323	1323	1
10657	10657 (2019-11-03)60sec.agd	60	0	0		11/5/2019	Tuesday	2	0	0	0	0	0	789	201	1	0	79.62%	20.28%	0.10%	0.00%	1	0.10%	0.1	85338	188207	128661	86.1	189.9	129.8	2506	2573	2181	86.1	189.9	129.8	243429.9	261.4	3903.6	245.6	2319	2.3	44	2.3	0	0	991	991	1
10657	10657 (2019-11-03)60sec.agd	60	0	0		11/6/2019	Wednesday	3	1	1	1	11	27073	1009	334	35	0	73.22%	24.24%	2.54%	0.00%	35	2.54%	1.5	249825	338817	351424	181.3	245.9	255	3910	3171	3107	181.3	245.9	255	548368.8	425.6	5319.8	397.9	9363	6.8	123	6.8	0	0	1378	1378	1
10657	10657 (2019-11-03)60sec.agd	60	0	0		11/7/2019	Thursday	4	0	0	0	0	0	1127	313	0	0	78.26%	21.74%	0.00%	0.00%	0	0.00%	0	128305	239385	328268	89.1	166.2	228	1898	2849	2602	89.1	166.2	228	426060.1	310.5	4223.1	295.9	4832	3.4	82	3.4	0.2	91	1440	1440	1
10657	10657 (2019-11-03)60sec.agd	60	0	0		11/8/2019	Friday	5	1	1	1	10	21624	913	309	22	0	73.39%	24.84%	1.77%	0.00%	22	1.77%	1	195609	426476	218134	157.2	342.8	175.3	3019	3086	2939	157.2	342.8	175.3	517423.5	442.9	4344.3	415.9	8805	7.1	117	7.1	4.3	483	1244	1244	1
10657	10657 (2019-11-03)60sec.agd	60	0	0		11/9/2019	Saturday	6	1	1	1	11	32576	901	306	12	0	73.91%	25.10%	0.98%	0.00%	12	0.98%	0.5	166506	272527	269234	136.6	223.6	220.9	3377	3281	2202	136.6	223.6	220.9	417710.6	362.1	4457.7	342.7	6077	5	115	5	0.2	59	1219	1219	1
10643	10643 (2019-06-02)60sec.agd	60	0	0		6/3/2019	Monday	1	0	0	0	0	0	361	495	21	0	41.16%	56.44%	2.39%	0.00%	21	2.39%	1.3	388260	532747	719081	442.7	607.5	819.9	5200	4569	4752	442.7	607.5	819.9	975521.7	1169.4	6184.8	1112.3	10008	11.4	114	11.4	5.6	332	877	877	1
10643	10643 (2019-06-02)60sec.agd	60	0	0		6/4/2019	Tuesday	2	0	0	0	0	0	436	371	25	0	52.40%	44.59%	3.00%	0.00%	25	3.00%	1.7	320233	456908	406464	384.9	549.2	488.5	4063	3433	2865	384.9	549.2	488.5	690309.4	877.4	5161.7	829.7	9024	10.8	134	10.8	1	92	832	832	1
10643	10643 (2019-06-02)60sec.agd	60	0	0		6/5/2019	Wednesday	3	0	0	0	0	0	480	360	4	0	56.87%	42.65%	0.47%	0.00%	4	0.47%	0.3	190162	467286	330146	225.3	553.7	391.2	2706	2962	2519	225.3	553.7	391.2	602921.4	754.1	3944.6	714.4	5785	6.9	115	6.9	1.1	260	844	844	1
10643	10643 (2019-06-02)60sec.agd	60	0	0		6/6/2019	Thursday	4	0	0	0	0	0	338	320	7	0	50.83%	48.12%	1.05%	0.00%	7	1.05%	0.6	182894	388503	345507	275	584.2	519.6	3464	2718	2401	275	584.2	519.6	551144.2	874.0	4403.1	828.8	6134	9.2	124	9.2	0	0	665	665	1
10643	10643 (2019-06-02)60sec.agd	60	0	0		6/7/2019	Friday	5	0	0	0	0	0	493	375	6	0	56.41%	42.91%	0.69%	0.00%	6	0.69%	0.4	236968	389513	443360	271.1	445.7	507.3	2827	3110	3566	271.1	445.7	507.3	635957.8	757.5	5154.4	727.6	6995	8	99	8	0	0	874	874	1
10643	10643 (2019-06-02)60sec.agd	60	0	0		6/8/2019	Saturday	6	0	0	0	0	0	603	430	27	0	56.89%	40.57%	2.55%	0.00%	27	2.55%	1.5	324682	608811	473775	306.3	574.4	447	3413	4108	2826	306.3	574.4	447	836977.9	842.9	4434	789.6	11223	10.6	126	10.6	1.8	156	1060	1060	1
10648	10648 (2019-06-23)60sec.agd	60	0	0		6/24/2019	Monday	1	1	1	1	10	28665	416	368	64	0	49.06%	43.40%	7.55%	0.00%	64	7.55%	4.3	416901	580190	504990	491.6	684.2	595.5	3806	4095	3450	491.6	684.2	595.5	874895.3	1101.1	5574.1	1031.7	10764	12.7	129	12.7	25.6	1053	848	848	1
10648	10648 (2019-06-23)60sec.agd	60	0	0		6/25/2019	Tuesday	2	0	0	0	0	0	588	298	21	0	64.83%	32.86%	2.32%	0.00%	21	2.32%	1.3	230065	397497	355458	253.7	438.3	391.9	3887	4187	2672	253.7	438.3	391.9	580761.7	683.1	5330.6	640.3	6870	7.6	121	7.6	10.1	496	907	907	1
10648	10648 (2019-06-23)60sec.agd	60	0	0		6/26/2019	Wednesday	3	2	2	2	22	67515	402	445	65	0	44.08%	48.79%	7.13%	0.00%	65	7.13%	4.1	488701	769946	504480	535.9	844.2	553.2	4272	3863	2587	535.9	844.2	553.2	1042183.1	1214.8	5755.9	1142.7	13552	14.9	130	14.9	69.9	1261	912	912	1
10648	10648 (2019-06-23)60sec.agd	60	0	0		6/27/2019	Thursday	4	1	1	1	22	60343	472	336	82	0	53.03%	37.75%	9.21%	0.00%	82	9.21%	5.1	516207	432408	570910	580	485.9	641.5	4690	4776	3744	580	485.9	641.5	882827.6	1048.4	6383.5	991.9	8195	9.2	146	9.2	9.1	419	890	890	1
10648	10648 (2019-06-23)60sec.agd	60	0	0		6/28/2019	Friday	5	1	1	1	19	69023	785	520	55	0	57.72%	38.24%	4.04%	0.00%	55	4.04%	2.4	437398	737399	562725	321.6	542.2	413.8	4684	3794	2803	321.6	542.2	413.8	1025540.7	813.6	5966.9	754.1	13202	9.7	148	9.7	0.3	124	1360	1360	1
10648	10648 (2019-06-23)60sec.agd	60	0	0		6/29/2019	Saturday	6	0	0	0	0	0	544	394	37	0	55.79%	40.41%	3.79%	0.00%	37	3.79%	2.2	377943	573372	580366	387.6	588.1	595.2	4204	3588	3452	387.6	588.1	595.2	899122.4	962.3	5436.5	922.2	11069	11.4	137	11.4	2	177	975	975	1
10450	10450 (2019-10-13)60sec.agd	60	0	0		10/14/2019	Monday	1	0	0	0	0	0	485	208	7	0	69.29%	29.71%	1.00%	0.00%	7	1.00%	0.5	141699	194740	194415	202.4	278.2	277.7	3069	2701	3804	202.4	278.2	277.7	309514.9	531.5	4849	442.2	1918	2.7	26	2.7	0	0	700	700	1
10450	10450 (2019-10-13)60sec.agd	60	0	0		10/15/2019	Tuesday	2	0	0	0	0	0	512	133	9	1	78.17%	20.31%	1.37%	0.15%	10	1.53%	0.8	108017	152185	218564	164.9	232.3	333.7	6332	1849	4340	164.9	232.3	333.7	287399	487.1	6797	438.8	1596	2.4	29	2.4	3.3	289	655	655	1
10450	10450 (2019-10-13)60sec.agd	60	0	0		10/16/2019	Wednesday	3	0	0	0	0	0	462	205	53	0	64.17%	28.47%	7.36%	0.00%	53	7.36%	4.1	326074	120613	172185	452.9	167.5	239.1	5618	2352	3366	452.9	167.5	239.1	387968.3	611.6	6119.4	538.8	3134	4.4	55	4.4	5.3	2194	720	720	1
10450	10450 (2019-10-13)60sec.agd	60	0	0		10/17/2019	Thursday	4	1	1	1	17	68117	531	173	29	1	72.34%	23.57%	3.95%	0.14%	30	4.09%	2	205395	158648	181938	279.8	216.1	247.9	6026	1770	2664	279.8	216.1	247.9	316950.7	516.9	6141.4	431.8	2348	3.2	27	3.2	2.6	358	734	734	1
10450	10450 (2019-10-13)60sec.agd	60	0	0		10/18/2019	Friday	5	0	0	0	0	0	552	248	7	0	68.40%	30.73%	0.87%	0.00%	7	0.87%	0.5	147656	158145	186693	183	196	231.3	3062	2051	2800	183	196	231.3	285773.4	407.7	4278.7	354.1	2230	2.8	25	2.8	0	0	807	807	1
10450	10450 (2019-10-13)60sec.agd	60	0	0		10/19/2019	Saturday	6	0	0	0	0	0	726	164	1	0	81.48%	18.41%	0.11%	0.00%	1	0.11%	0.1	67121	158002	263904	75.3	177.3	296.2	2550	2171	3843	75.3	177.3	296.2	314825.6	372.4	4198.6	353.3	2158	2.4	60	2.4	0.6	168	891	891	1
10454	10454 (2019-11-03)60sec.agd	60	0	0		11/4/2019	Monday	1	0	0	0	0	0	406	236	33	0	60.15%	34.96%	4.89%	0.00%	33	4.89%	2.5	243878	216968	352610	361.3	321.4	522.4	4157	2605	3422	361.3	321.4	522.4	480505.4	757.8	5325	711.9	9272	13.7	122	13.7	7.2	431	675	675	1
10454	10454 (2019-11-03)60sec.agd	60	0	0		11/5/2019	Tuesday	2	0	0	0	0	0	502	321	4	0	60.70%	38.81%	0.48%	0.00%	4	0.48%	0.3	150293	200421	396622	181.7	242.3	479.6	3025	1915	2935	181.7	242.3	479.6	469111.5	595.9	4629.5	567.2	5728	6.9	105	6.9	18.6	1096	827	827	1
10454	10454 (2019-11-03)60sec.agd	60	0	0		11/6/2019	Wednesday	3	0	0	0	0	0	381	317	18	0	53.21%	44.27%	2.51%	0.00%	18	2.51%	1.4	224163	262692	476357	313.1	366.9	665.3	5194	2256	4559	313.1	366.9	665.3	588363.9	863.3	6101.7	821.7	9232	12.9	134	12.9	6.4	1110	716	716	1
10454	10454 (2019-11-03)60sec.agd	60	0	0		11/7/2019	Thursday	4	0	0	0	0	0	564	242	3	0	69.72%	29.91%	0.37%	0.00%	3	0.37%	0.2	124595	145056	253407	154	179.3	313.2	2492	2861	3592	154	179.3	313.2	317459.1	418.2	5022.4	392.4	4572	5.7	113	5.7	0.9	105	809	809	1
10454	10454 (2019-11-03)60sec.agd	60	0	0		11/8/2019	Friday	5	0	0	0	0	0	425	323	21	0	55.27%	42.00%	2.73%	0.00%	21	2.73%	1.5	233076	259857	538867	303.1	337.9	700.7	4111	2883	3660	303.1	337.9	700.7	642049.6	869.4	4855.8	834.9	9786	12.7	112	12.7	24.5	1805	769	769	1
10454	10454 (2019-11-03)60sec.agd	60	0	0		11/9/2019	Saturday	6	0	0	0	0	0	433	177	9	0	69.95%	28.59%	1.45%	0.00%	9	1.45%	0.8	105856	144497	223959	171	233.4	361.8	2717	1743	2550	171	233.4	361.8	286779.5	496.9	4113.7	463.3	4938	8	121	8	32.4	2104	619	619	1
10453	10453 (2019-11-03)60sec.agd	60	0	0		11/3/2019	Sunday	7	0	0	0	0	0	513	143	0	0	78.20%	21.80%	0.00%	0.00%	0	0.00%	0	62067	80873	153179	94.6	123.3	233.5	1655	1349	2043	94.6	123.3	233.5	184001.5	303.6	2736.3	280.5	1744	2.7	91	2.7	1	207	656	656	1
10453	10453 (2019-11-03)60sec.agd	60	0	0		11/4/2019	Monday	1	0	0	0	0	0	628	114	0	0	84.64%	15.36%	0.00%	0.00%	0	0.00%	0	47034	111592	166562	63.4	150.4	224.5	1621	1666	2216	63.4	150.4	224.5	205931.7	295.6	2406.3	277.5	1566	2.1	47	2.1	4.4	973	742	742	1
10453	10453 (2019-11-03)60sec.agd	60	0	0		11/6/2019	Wednesday	3	0	0	0	0	0	646	102	0	0	86.36%	13.64%	0.00%	0.00%	0	0.00%	0	38032	87257	135049	50.8	116.7	180.5	1119	1523	2415	50.8	116.7	180.5	165222.4	238.0	2734.6	220.9	1011	1.4	23	1.4	0.6	203	748	748	1
10453	10453 (2019-11-03)60sec.agd	60	0	0		11/7/2019	Thursday	4	0	0	0	0	0	629	124	0	0	83.53%	16.47%	0.00%	0.00%	0	0.00%	0	54228	107086	151149	72	142.2	200.7	1730	2074	1870	72	142.2	200.7	193013.2	281.2	3115.4	256.3	980	1.3	25	1.3	0.9	259	753	753	1
10453	10453 (2019-11-03)60sec.agd	60	0	0		11/8/2019	Friday	5	0	0	0	0	0	757	105	0	0	87.82%	12.18%	0.00%	0.00%	0	0.00%	0	35968	104029	158881	41.7	120.7	184.3	1126	1473	2783	41.7	120.7	184.3	193284.5	238.2	3344.1	224.2	1317	1.5	35	1.5	0.4	111	862	862	1
10453	10453 (2019-11-03)60sec.agd	60	0	0		11/9/2019	Saturday	6	0	0	0	0	0	613	187	1	0	76.53%	23.35%	0.12%	0.00%	1	0.12%	0.1	69786	117364	156830	87.1	146.5	195.8	3705	3952	4507	87.1	146.5	195.8	207942.4	286.7	7046.9	259.6	2130	2.7	39	2.7	4.9	623	801	801	1
10662	10662 (2019-06-30)60sec.agd	60	0	0		7/1/2019	Monday	1	0	0	0	0	0	872	317	0	0	73.34%	26.66%	0.00%	0.00%	0	0.00%	0	120969	177360	153678	101.7	149.2	129.2	1531	1398	1637	101.7	149.2	129.2	264020.8	237.7	2364	222.1	2842	2.4	40	2.4	4.8	293	1189	1189	1
10662	10662 (2019-06-30)60sec.agd	60	0	0		7/2/2019	Tuesday	2	0	0	0	0	0	928	217	0	0	81.05%	18.95%	0.00%	0.00%	0	0.00%	0	79214	169166	158341	69.2	147.7	138.3	1910	1241	2714	69.2	147.7	138.3	244875.2	227.9	3414.9	213.9	2883	2.5	106	2.5	8	1195	1145	1145	1
10662	10662 (2019-06-30)60sec.agd	60	0	0		7/3/2019	Wednesday	3	0	0	0	0	0	809	318	0	0	71.78%	28.22%	0.00%	0.00%	0	0.00%	0	127145	209190	143789	112.8	185.6	127.6	1652	1124	1470	112.8	185.6	127.6	283904.2	272.9	2122.9	251.9	3069	2.7	83	2.7	2.9	235	1127	1127	1
10662	10662 (2019-06-30)60sec.agd	60	0	0		7/4/2019	Thursday	4	0	0	0	0	0	1013	212	3	0	82.49%	17.26%	0.24%	0.00%	3	0.24%	0.1	92629	136823	172236	75.4	111.4	140.3	4503	3948	4755	75.4	111.4	140.3	238675.3	211.0	7646.8	194.4	2160	1.8	53	1.8	0.7	95	1228	1228	1
10662	10662 (2019-06-30)60sec.agd	60	0	0		7/5/2019	Friday	5	0	0	0	0	0	851	360	0	0	70.27%	29.73%	0.00%	0.00%	0	0.00%	0	169172	131745	242977	139.7	108.8	200.6	1931	1623	1670	139.7	108.8	200.6	324058.2	287.2	2622	267.6	3982	3.3	76	3.3	0	0	1211	1211	1
10662	10662 (2019-06-30)60sec.agd	60	0	0		7/6/2019	Saturday	6	0	0	0	0	0	832	306	2	0	72.98%	26.84%	0.18%	0.00%	2	0.18%	0.1	150170	119630	289038	131.7	104.9	253.5	2444	2946	3752	131.7	104.9	253.5	346994.7	331.3	5261.6	304.4	2812	2.5	90	2.5	0.1	50	1140	1140	1
10475	10475 (2019-10-27)60sec.agd	60	0	0		10/28/2019	Monday	1	1	1	1	17	73804	451	404	41	1	50.28%	45.04%	4.57%	0.11%	42	4.68%	2.6	465938	481085	872277	519.4	536.3	972.4	6622	2938	4704	519.4	536.3	972.4	1099730.9	1274.7	7515.9	1226	11024	12.3	119	12.3	4.5	447	897	897	1
10475	10475 (2019-10-27)60sec.agd	60	0	0		10/29/2019	Tuesday	2	0	0	0	0	0	476	484	48	0	47.22%	48.02%	4.76%	0.00%	48	4.76%	2.7	537787	505314	790929	533.5	501.3	784.7	4254	2982	4071	533.5	501.3	784.7	1081723.5	1118.7	5852.7	1073.1	10135	10.1	101	10.1	347.6	5000	1008	1008	1
10475	10475 (2019-10-27)60sec.agd	60	0	0		10/30/2019	Wednesday	3	0	0	0	0	0	174	416	73	0	26.24%	62.75%	11.01%	0.00%	73	11.01%	6.1	578649	530443	705610	872.8	800.1	1064.3	4389	3055	3618	872.8	800.1	1064.3	1055504.6	1666.6	5536.4	1592	9731	14.7	103	14.7	327.2	4534	663	663	1
10475	10475 (2019-10-27)60sec.agd	60	0	0		10/31/2019	Thursday	4	0	0	0	0	0	279	401	22	0	39.74%	57.12%	3.13%	0.00%	22	3.13%	1.8	329534	477520	479655	469.4	680.2	683.3	3196	4078	4482	469.4	680.2	683.3	752786.1	1115.9	6026.6	1072.3	7222	10.3	89	10.3	374.5	5000	702	702	1
10475	10475 (2019-10-27)60sec.agd	60	0	0		11/2/2019	Saturday	6	1	1	1	13	30266	247	470	61	0	31.75%	60.41%	7.84%	0.00%	61	7.84%	4.4	513926	468060	791424	660.6	601.6	1017.3	5696	3697	4217	660.6	601.6	1017.3	1053352.8	1408.9	6868.8	1353.9	9303	12	80	12	228.3	4152	778	778	1
10475	10475 (2019-10-27)60sec.agd	60	0	0		11/3/2019	Sunday	7	0	0	0	0	0	262	345	31	1	41.00%	53.99%	4.85%	0.16%	32	5.01%	2.7	302658	280646	522796	473.6	439.2	818.1	6475	2534	3775	473.6	439.2	818.1	666092.9	1094.1	6954.5	1042.4	6537	10.2	99	10.2	71.2	2850	639	639	1
10458	10458 (2019-11-03)60sec.agd	60	0	0		11/4/2019	Monday	1	0	0	0	0	0	511	343	38	0	57.29%	38.45%	4.26%	0.00%	38	4.26%	2.4	303278	387593	434967	340	434.5	487.6	4321	4739	5088	340	434.5	487.6	656812.1	786.0	7268	736.3	10451	11.7	127	11.7	57.1	3214	892	892	1
10458	10458 (2019-11-03)60sec.agd	60	0	0		11/5/2019	Tuesday	2	0	0	0	0	0	507	212	23	0	68.33%	28.57%	3.10%	0.00%	23	3.10%	1.6	182064	280701	287927	245.4	378.3	388	3646	5670	3063	245.4	378.3	388	441409.5	632.4	6404.4	594.9	5754	7.8	122	7.8	38.6	2587	742	742	1
10458	10458 (2019-11-03)60sec.agd	60	0	0		11/6/2019	Wednesday	3	0	0	0	0	0	531	201	4	0	72.15%	27.31%	0.54%	0.00%	4	0.54%	0.3	113014	171652	210330	153.6	233.2	285.8	2969	2539	2708	153.6	233.2	285.8	294066.8	416.8	4093.1	399.5	3408	4.6	109	4.6	6.8	1467	736	736	1
10458	10458 (2019-11-03)60sec.agd	60	0	0		11/7/2019	Thursday	4	0	0	0	0	0	677	202	6	0	76.50%	22.82%	0.68%	0.00%	6	0.68%	0.4	117978	186609	230122	133.3	210.9	260	2834	2275	2476	133.3	210.9	260	318901	379.2	4324.7	360.3	3378	3.8	104	3.8	7.1	1839	885	885	1
10458	10458 (2019-11-03)60sec.agd	60	0	0		11/8/2019	Friday	5	0	0	0	0	0	767	344	28	0	67.34%	30.20%	2.46%	0.00%	28	2.46%	1.3	261836	336053	357703	229.9	295	314.1	4698	3445	2243	229.9	295	314.1	556274.3	521.4	5395.9	488.4	7944	7	131	7	87.7	5962	1139	1139	1
10458	10458 (2019-11-03)60sec.agd	60	0	0		11/9/2019	Saturday	6	0	0	0	0	0	465	262	11	0	63.01%	35.50%	1.49%	0.00%	11	1.49%	0.7	161849	242171	267247	219.3	328.1	362.1	3815	2083	2567	219.3	328.1	362.1	395301	561.2	4512.1	535.6	4959	6.7	117	6.7	21	2083	738	738	1
10672	10672 (2019-10-20)60sec.agd	60	0	0		10/21/2019	Monday	1	0	0	0	0	0	768	363	1	0	67.84%	32.07%	0.09%	0.00%	1	0.09%	0.1	173861	225028	374929	153.6	198.8	331.2	2517	1807	2823	153.6	198.8	331.2	470570.9	453.1	3694.7	415.7	3323	2.9	94	2.9	0	0	1132	1132	1
10672	10672 (2019-10-20)60sec.agd	60	0	0		10/22/2019	Tuesday	2	0	0	0	0	0	862	310	3	0	73.36%	26.38%	0.26%	0.00%	3	0.26%	0.1	141882	197724	266799	120.8	168.3	227.1	2492	2264	2710	120.8	168.3	227.1	361119.1	336.3	4322	307.3	4063	3.5	114	3.5	0.1	131	1175	1175	1
10672	10672 (2019-10-20)60sec.agd	60	0	0		10/23/2019	Wednesday	3	0	0	0	0	0	876	277	3	0	75.78%	23.96%	0.26%	0.00%	3	0.26%	0.1	124618	170570	341622	107.8	147.6	295.5	2999	2410	3117	107.8	147.6	295.5	401658.3	370.3	4277.8	347.5	2889	2.5	78	2.5	9.1	2316	1156	1156	1
10672	10672 (2019-10-20)60sec.agd	60	0	0		10/24/2019	Thursday	4	0	0	0	0	0	903	263	2	0	77.31%	22.52%	0.17%	0.00%	2	0.17%	0.1	102313	221933	191305	87.6	190	163.8	2099	2092	2614	87.6	190	163.8	310354.3	293.9	3582	265.7	1941	1.7	72	1.7	0	0	1168	1168	1
10672	10672 (2019-10-20)60sec.agd	60	0	0		10/25/2019	Friday	5	0	0	0	0	0	907	233	3	0	79.35%	20.38%	0.26%	0.00%	3	0.26%	0.1	109259	151647	222542	95.6	132.7	194.7	2376	4127	3097	95.6	132.7	194.7	290618.8	275.7	5622.7	254.3	3421	3	79	3	2.7	573	1143	1143	1
10672	10672 (2019-10-20)60sec.agd	60	0	0		10/26/2019	Saturday	6	0	0	0	0	0	961	247	0	0	79.55%	20.45%	0.00%	0.00%	0	0.00%	0	113435	150450	210171	93.9	124.5	174	1878	2009	2128	93.9	124.5	174	282266.8	256.8	3105.4	233.7	2545	2.1	76	2.1	6.2	1055	1208	1208	1
10624	10624 (2019-05-19)60sec.agd	60	0	0		5/20/2019	Monday	1	0	0	0	0	0	438	174	8	0	70.65%	28.06%	1.29%	0.00%	8	1.29%	0.7	113099	187097	195785	182.4	301.8	315.8	3025	3620	4315	182.4	301.8	315.8	293476.5	500.0	6373.5	473.3	3788	6.1	97	6.1	7.5	386	620	620	1
10624	10624 (2019-05-19)60sec.agd	60	0	0		5/21/2019	Tuesday	2	0	0	0	0	0	484	335	13	0	58.17%	40.26%	1.56%	0.00%	13	1.56%	0.9	190813	323400	368491	229.3	388.7	442.9	3029	3159	3460	229.3	388.7	442.9	526101.5	671.0	5214	632.3	6278	7.5	108	7.5	5.2	615	832	832	1
10624	10624 (2019-05-19)60sec.agd	60	0	0		5/22/2019	Wednesday	3	0	0	0	0	0	403	447	6	0	47.08%	52.22%	0.70%	0.00%	6	0.70%	0.4	263182	363353	311188	307.5	424.5	363.5	3073	3014	2124	307.5	424.5	363.5	546011.1	672.7	4695	637.9	9162	10.7	103	10.7	8.3	790	856	856	1
10624	10624 (2019-05-19)60sec.agd	60	0	0		5/23/2019	Thursday	4	0	0	0	0	0	386	263	5	0	59.02%	40.21%	0.76%	0.00%	5	0.76%	0.4	135376	200503	222172	207	306.6	339.7	3481	2017	1952	207	306.6	339.7	328463.9	533.6	3978.8	502.2	4101	6.3	105	6.3	0	0	654	654	1
10624	10624 (2019-05-19)60sec.agd	60	0	0		5/24/2019	Friday	5	0	0	0	0	0	481	432	5	0	52.40%	47.06%	0.54%	0.00%	5	0.54%	0.3	245122	368495	486645	267	401.4	530.1	3301	2779	2884	267	401.4	530.1	657796.9	758.4	3912.2	716.6	8331	9.1	106	9.1	21.7	580	918	918	1
10624	10624 (2019-05-19)60sec.agd	60	0	0		5/25/2019	Saturday	6	0	0	0	0	0	491	199	10	0	70.14%	28.43%	1.43%	0.00%	10	1.43%	0.8	114983	151796	169799	164.3	216.9	242.6	4884	3463	2357	164.3	216.9	242.6	255136.9	399.0	5227	364.5	3752	5.4	115	5.4	3.1	290	700	700	1
10530	10530 (2019-09-29)60sec.agd	60	0	0		9/30/2019	Monday	1	0	0	0	0	0	315	399	17	2	42.97%	54.43%	2.32%	0.27%	19	2.59%	1.4	303190	544866	623664	413.6	743.3	850.8	11359	7397	5027	413.6	743.3	850.8	881907	1289.3	12374.9	1203.1	6699	9.1	94	9.1	11.8	1279	733	733	1
10530	10530 (2019-09-29)60sec.agd	60	0	0		10/1/2019	Tuesday	2	1	1	1	61	230764	336	253	73	0	50.76%	38.22%	11.03%	0.00%	73	11.03%	4.9	433515	379477	462610	654.9	573.2	698.8	5077	5599	6259	654.9	573.2	698.8	738881.6	1220.6	9136.3	1116.1	13441	20.3	174	20.3	315.9	4160	662	662	1
10530	10530 (2019-09-29)60sec.agd	60	0	0		10/2/2019	Wednesday	3	0	0	0	0	0	486	221	4	0	68.35%	31.08%	0.56%	0.00%	4	0.56%	0.3	150868	272518	257675	212.2	383.3	362.4	2474	2910	3774	212.2	383.3	362.4	404256.9	607.0	4949.2	568.6	5266	7.4	111	7.4	121.5	2704	711	711	1
10530	10530 (2019-09-29)60sec.agd	60	0	0		10/3/2019	Thursday	4	2	2	2	22	51651	432	493	66	0	43.59%	49.75%	6.66%	0.00%	66	6.66%	3.7	498209	638051	870245	502.7	643.8	878.1	5721	4885	5928	502.7	643.8	878.1	1188548.5	1282.0	9284.7	1199.3	11375	11.5	119	11.5	113.2	4812	991	991	1
10530	10530 (2019-09-29)60sec.agd	60	0	0		10/4/2019	Friday	5	1	1	1	18	61842	413	497	38	0	43.57%	52.43%	4.01%	0.00%	38	4.01%	2.2	402970	469857	709584	425.1	495.6	748.5	5853	3684	4572	425.1	495.6	748.5	941626.2	1071.2	7713.1	993.3	9193	9.7	122	9.7	53.8	4697	948	948	1
10530	10530 (2019-09-29)60sec.agd	60	0	0		10/5/2019	Saturday	6	1	1	1	11	42418	384	324	66	0	49.61%	41.86%	8.53%	0.00%	66	8.53%	4.7	417292	408628	515735	539.1	527.9	666.3	4863	5490	6090	539.1	527.9	666.3	779161.1	1060.3	9003.3	1006.7	12871	16.6	164	16.6	182.5	4521	774	774	1
10640	10640 (2019-05-26)60sec.agd	60	0	0		5/26/2019	Sunday	7	0	0	0	0	0	370	367	22	0	48.75%	48.35%	2.90%	0.00%	22	2.90%	1.7	315056	257603	350263	415.1	339.4	461.5	4180	4214	6699	415.1	339.4	461.5	536939.2	750.1	8950.2	707.4	4886	6.4	69	6.4	0	0	759	759	1
10640	10640 (2019-05-26)60sec.agd	60	0	0		5/27/2019	Monday	1	0	0	0	0	0	486	470	8	0	50.41%	48.76%	0.83%	0.00%	8	0.83%	0.5	278293	331030	439691	288.7	343.4	456.1	3110	3115	2956	288.7	343.4	456.1	616730.1	664.8	4633.8	639.8	6958	7.2	117	7.2	14.1	403	964	964	1
10640	10640 (2019-05-26)60sec.agd	60	0	0		5/28/2019	Tuesday	2	1	1	1	14	41175	449	430	14	0	50.28%	48.15%	1.57%	0.00%	14	1.57%	0.9	227811	299109	549566	255.1	334.9	615.4	3495	3266	2934	255.1	334.9	615.4	665873	786.0	4873.6	745.7	6197	6.9	123	6.9	0.1	47	893	893	1
10640	10640 (2019-05-26)60sec.agd	60	0	0		5/29/2019	Wednesday	3	0	0	0	0	0	424	372	2	0	53.13%	46.62%	0.25%	0.00%	2	0.25%	0.1	183700	355327	374802	230.2	445.3	469.7	2541	2866	3047	230.2	445.3	469.7	548160.1	711.2	4078.4	686.9	5032	6.3	102	6.3	6.2	399	798	798	1
10640	10640 (2019-05-26)60sec.agd	60	0	0		5/30/2019	Thursday	4	0	0	0	0	0	442	529	7	0	45.19%	54.09%	0.72%	0.00%	7	0.72%	0.4	286070	385871	464390	292.5	394.6	474.8	2369	3236	2691	292.5	394.6	474.8	668124.6	714.4	4199.9	683.2	6401	6.5	106	6.5	9.8	404	978	978	1
10640	10640 (2019-05-26)60sec.agd	60	0	0		5/31/2019	Friday	5	0	0	0	0	0	303	553	95	0	31.86%	58.15%	9.99%	0.00%	95	9.99%	5.6	753845	481726	746042	792.7	506.5	784.5	5023	4082	3645	792.7	506.5	784.5	1164869.5	1269.5	6767.7	1224.9	11016	11.6	96	11.6	21.4	487	951	951	1
10521	10521 (2019-10-06)60sec.agd	60	0	0		10/7/2019	Monday	1	0	0	0	0	0	627	211	8	0	74.11%	24.94%	0.95%	0.00%	8	0.95%	0.5	148432	287665	177614	175.5	340	209.9	2778	2846	3319	175.5	340	209.9	369228.9	458.6	4562.9	436.4	6281	7.4	121	7.4	29.8	3529	846	846	1
10521	10521 (2019-10-06)60sec.agd	60	0	0		10/8/2019	Tuesday	2	0	0	0	0	0	652	180	10	0	77.43%	21.38%	1.19%	0.00%	10	1.19%	0.7	130901	243270	190612	155.5	288.9	226.4	3500	2816	2723	155.5	288.9	226.4	335631.2	427.4	4306.6	398.6	5585	6.6	130	6.6	1.8	677	842	842	1
10521	10521 (2019-10-06)60sec.agd	60	0	0		10/9/2019	Wednesday	3	0	0	0	0	0	673	138	7	0	82.27%	16.87%	0.86%	0.00%	7	0.86%	0.5	81370	168966	114348	99.5	206.6	139.8	3164	2734	1696	99.5	206.6	139.8	219649.8	289.1	4260.6	268.5	3541	4.3	130	4.3	15.7	1185	818	818	1
10521	10521 (2019-10-06)60sec.agd	60	0	0		10/10/2019	Thursday	4	0	0	0	0	0	599	193	25	0	73.32%	23.62%	3.06%	0.00%	25	3.06%	1.7	166307	245253	172643	203.6	300.2	211.3	5121	3660	3052	203.6	300.2	211.3	342947	453.6	5877.7	419.8	6421	7.9	132	7.9	0.3	123	817	817	1
10521	10521 (2019-10-06)60sec.agd	60	0	0		10/11/2019	Friday	5	0	0	0	0	0	649	174	16	0	77.35%	20.74%	1.91%	0.00%	16	1.91%	1.1	140485	191038	182508	167.4	227.7	217.5	3391	3575	3650	167.4	227.7	217.5	299233.6	377.3	6071.4	356.7	5264	6.3	137	6.3	3	509	839	839	1
10521	10521 (2019-10-06)60sec.agd	60	0	0		10/12/2019	Saturday	6	0	0	0	0	0	411	334	1	0	55.09%	44.77%	0.13%	0.00%	1	0.13%	0.1	182857	343942	251697	245.1	461	337.4	2611	2520	2099	245.1	461	337.4	463771.7	651.4	3367.3	621.7	6627	8.9	104	8.9	34.9	1755	746	746	1
10528	10528 (2019-09-15)60sec.agd	60	0	0		9/16/2019	Monday	1	1	1	1	14	45793	486	414	22	0	52.71%	44.90%	2.39%	0.00%	22	2.39%	1.2	298066	353586	543711	323.3	383.5	589.7	3831	2829	3057	323.3	383.5	589.7	713784.3	822.9	4562.5	774.2	8913	9.7	113	9.7	45.2	1751	922	922	1
10528	10528 (2019-09-15)60sec.agd	60	0	0		9/17/2019	Tuesday	2	0	0	0	0	0	346	460	7	0	42.56%	56.58%	0.86%	0.00%	7	0.86%	0.5	235751	333921	454077	290	410.7	558.5	3887	2240	3477	290	410.7	558.5	610956.4	789.3	4640	751.5	6357	7.8	107	7.8	16.4	765	813	813	1
10528	10528 (2019-09-15)60sec.agd	60	0	0		9/18/2019	Wednesday	3	0	0	0	0	0	527	416	24	0	54.50%	43.02%	2.48%	0.00%	24	2.48%	1.3	270332	278517	442265	279.6	288	457.4	4157	3020	5884	279.6	288	457.4	588429.6	647.4	7811.7	608.5	8432	8.7	111	8.7	0	25	967	967	1
10528	10528 (2019-09-15)60sec.agd	60	0	0		9/19/2019	Thursday	4	0	0	0	0	0	276	457	4	0	37.45%	62.01%	0.54%	0.00%	4	0.54%	0.3	228134	323770	520639	309.5	439.3	706.4	2580	3000	3110	309.5	439.3	706.4	654169	925.9	4445.8	887.6	5851	7.9	88	7.9	38.9	1343	737	737	1
10528	10528 (2019-09-15)60sec.agd	60	0	0		9/20/2019	Friday	5	0	0	0	0	0	400	290	9	0	57.22%	41.49%	1.29%	0.00%	9	1.29%	0.7	159693	157445	219988	228.5	225.2	314.7	3897	2010	2457	228.5	225.2	314.7	314142.5	486.7	4107.6	449.4	4252	6.1	107	6.1	0.5	106	699	699	1
10528	10528 (2019-09-15)60sec.agd	60	0	0		9/21/2019	Saturday	6	0	0	0	0	0	391	340	38	0	50.85%	44.21%	4.94%	0.00%	38	4.94%	2.7	299848	239354	399224	389.9	311.3	519.1	3401	2055	2954	389.9	311.3	519.1	553695.7	777.1	4346.7	720	8210	10.7	108	10.7	1	225	769	769	1
10516	10516 (2019-10-06)60sec.agd	60	0	0		10/7/2019	Monday	1	0	0	0	0	0	394	368	9	0	51.10%	47.73%	1.17%	0.00%	9	1.17%	0.7	243121	361954	410464	315.3	469.5	532.4	2815	2371	2627	315.3	469.5	532.4	598831.5	814.5	3770.5	776.7	6414	8.3	90	8.3	68.9	1595	771	771	1
10516	10516 (2019-10-06)60sec.agd	60	0	0		10/8/2019	Tuesday	2	1	1	1	14	34975	446	377	25	0	52.59%	44.46%	2.95%	0.00%	25	2.95%	1.7	269016	391137	415105	317.2	461.2	489.5	3301	2715	2594	317.2	461.2	489.5	630610.8	795.6	4188.8	743.6	7458	8.8	111	8.8	52.8	2066	848	848	1
10516	10516 (2019-10-06)60sec.agd	60	0	0		10/9/2019	Wednesday	3	1	1	1	14	41357	402	382	39	0	48.85%	46.42%	4.74%	0.00%	39	4.74%	2.8	334535	451597	479420	406.5	548.7	582.5	3342	3217	3288	406.5	548.7	582.5	738713.1	962.8	4480.3	897.6	9865	12	113	12	81.6	4050	823	823	1
10516	10516 (2019-10-06)60sec.agd	60	0	0		10/10/2019	Thursday	4	2	2	2	27	70317	441	354	28	0	53.58%	43.01%	3.40%	0.00%	28	3.40%	1.9	242776	337827	435992	295	410.5	529.8	3469	2700	2738	295	410.5	529.8	602624.5	772.7	4697.5	732.2	8694	10.6	127	10.6	39.3	1156	823	823	1
10516	10516 (2019-10-06)60sec.agd	60	0	0		10/11/2019	Friday	5	0	0	0	0	0	455	414	10	0	51.76%	47.10%	1.14%	0.00%	10	1.14%	0.6	232175	353067	382301	264.1	401.7	434.9	3027	2209	2255	264.1	401.7	434.9	569838.2	683.1	3597.7	648.3	6398	7.3	86	7.3	59.5	1977	879	879	1
10516	10516 (2019-10-06)60sec.agd	60	0	0		10/12/2019	Saturday	6	0	0	0	0	0	665	290	11	0	68.84%	30.02%	1.14%	0.00%	11	1.14%	0.6	183229	255698	269959	189.7	264.7	279.5	2813	2252	2283	189.7	264.7	279.5	414526.5	462.0	3558.9	429.1	6194	6.4	113	6.4	95.7	4437	966	966	1
10571	10571 (2019-11-03)60sec.agd	60	0	0		11/6/2019	Wednesday	3	0	0	0	0	0	521	134	0	0	79.54%	20.46%	0.00%	0.00%	0	0.00%	0	65122	97312	120367	99.4	148.6	183.8	2014	1829	2791	99.4	148.6	183.8	167924.7	278.2	3897.6	256.4	2377	3.6	86	3.6	3.4	229	655	655	1
10571	10571 (2019-11-03)60sec.agd	60	0	0		11/8/2019	Friday	5	0	0	0	0	0	458	164	3	0	73.28%	26.24%	0.48%	0.00%	3	0.48%	0.3	80446	49256	120141	128.7	78.8	192.2	2785	2508	3744	128.7	78.8	192.2	152746.8	268.0	5093.3	244.4	1334	2.1	22	2.1	0	21	625	625	1
10571	10571 (2019-11-03)60sec.agd	60	0	0		11/9/2019	Saturday	6	0	0	0	0	0	523	170	0	0	75.47%	24.53%	0.00%	0.00%	0	0.00%	0	61375	75658	109813	88.6	109.2	158.5	1592	1903	1805	88.6	109.2	158.5	146798.9	236.2	2806.6	211.8	1464	2.1	44	2.1	3.2	563	693	693	1
10571	10571 (2019-11-03)60sec.agd	60	0	0		11/10/2019	Sunday	7	0	0	0	0	0	593	201	3	0	74.40%	25.22%	0.38%	0.00%	3	0.38%	0.2	88722	59254	122530	111.3	74.3	153.7	2416	3070	3486	111.3	74.3	153.7	162469.2	220.1	5184.7	203.9	1753	2.2	29	2.2	1.4	399	797	797	1
10571	10571 (2019-11-03)60sec.agd	60	0	0		11/12/2019	Tuesday	2	0	0	0	0	0	604	233	0	0	72.16%	27.84%	0.00%	0.00%	0	0.00%	0	100429	97114	166947	120	116	199.5	1711	2478	2059	120	116	199.5	217688.8	292.3	3237	260.1	3314	4	98	4	0.4	176	837	837	1
10571	10571 (2019-11-03)60sec.agd	60	0	0		11/16/2019	Saturday	6	0	0	0	0	0	498	132	6	0	78.30%	20.75%	0.94%	0.00%	6	0.94%	0.4	92470	99925	96505	145.4	157.1	151.7	2196	3333	2794	145.4	157.1	151.7	166880	278.8	4458.4	262.4	3384	5.3	126	5.3	0	0	636	636	1
10633	10633 (2019-05-26)60sec.agd	60	0	0		5/27/2019	Monday	1	0	0	0	0	0	422	187	8	0	68.40%	30.31%	1.30%	0.00%	8	1.30%	0.7	118819	177802	218381	192.6	288.2	353.9	2396	2227	2947	192.6	288.2	353.9	305649.7	528.8	4063.4	495.4	4006	6.5	105	6.5	12.7	1900	617	617	1
10633	10633 (2019-05-26)60sec.agd	60	0	0		5/28/2019	Tuesday	2	1	1	1	11	28715	422	336	28	0	53.69%	42.75%	3.56%	0.00%	28	3.56%	2	262107	330954	355952	333.5	421.1	452.9	2901	2537	2977	333.5	421.1	452.9	552206.9	744.5	4503.9	702.6	9956	12.7	111	12.7	5.7	402	786	786	1
10633	10633 (2019-05-26)60sec.agd	60	0	0		5/29/2019	Wednesday	3	0	0	0	0	0	506	391	0	0	56.41%	43.59%	0.00%	0.00%	0	0.00%	0	179619	263557	305323	200.2	293.8	340.4	1939	2478	2630	200.2	293.8	340.4	441528.5	534.5	3665.5	492.2	5386	6	77	6	7.2	503	897	897	1
10633	10633 (2019-05-26)60sec.agd	60	0	0		5/30/2019	Thursday	4	0	0	0	0	0	581	295	0	0	66.32%	33.68%	0.00%	0.00%	0	0.00%	0	108851	284887	355082	124.3	325.2	405.3	1945	2103	2174	124.3	325.2	405.3	468073	556.6	3315.8	534.3	4255	4.9	60	4.9	0.8	539	876	876	1
10633	10633 (2019-05-26)60sec.agd	60	0	0		5/31/2019	Friday	5	0	0	0	0	0	439	334	5	0	56.43%	42.93%	0.64%	0.00%	5	0.64%	0.3	157139	234444	378782	202	301.3	486.9	2519	2153	2604	202	301.3	486.9	472369	631.7	3526.2	607.2	4907	6.3	106	6.3	0.6	113	778	778	1
10633	10633 (2019-05-26)60sec.agd	60	0	0		6/1/2019	Saturday	6	0	0	0	0	0	572	267	3	0	67.93%	31.71%	0.36%	0.00%	3	0.36%	0.2	134841	190130	259973	160.1	225.8	308.8	2670	2996	3253	160.1	225.8	308.8	349166.8	434.1	4867.2	414.7	3789	4.5	88	4.5	4.4	797	842	842	1
10519	10519 (2019-10-06)60sec.agd	60	0	0		10/7/2019	Monday	1	0	0	0	0	0	483	302	21	0	59.93%	37.47%	2.61%	0.00%	21	2.61%	1.5	282385	371636	390630	350.4	461.1	484.7	3178	3293	3549	350.4	461.1	484.7	608643.1	785.2	5159.7	755.1	6781	8.4	94	8.4	23.7	1383	806	806	1
10519	10519 (2019-10-06)60sec.agd	60	0	0		10/8/2019	Tuesday	2	1	1	1	12	25196	717	262	23	0	71.56%	26.15%	2.30%	0.00%	23	2.30%	1.4	220549	341598	308144	220.1	340.9	307.5	2759	2590	2617	220.1	340.9	307.5	510180.1	540.8	3813.3	509.2	7289	7.3	102	7.3	24.4	3168	1002	1002	1
10519	10519 (2019-10-06)60sec.agd	60	0	0		10/9/2019	Wednesday	3	0	0	0	0	0	479	164	7	0	73.69%	25.23%	1.08%	0.00%	7	1.08%	0.5	114759	159991	195164	176.6	246.1	300.3	3004	2986	2997	176.6	246.1	300.3	277228.7	445.1	5188.7	426.5	2576	4	75	4	41.7	1478	650	650	1
10519	10519 (2019-10-06)60sec.agd	60	0	0		10/10/2019	Thursday	4	1	1	1	33	101370	508	218	47	0	65.72%	28.20%	6.08%	0.00%	47	6.08%	3.1	276818	313698	283576	358.1	405.8	366.9	3572	2889	3562	358.1	405.8	366.9	505420.6	699.2	4817.3	653.8	9161	11.9	116	11.9	26.3	1461	773	773	1
10519	10519 (2019-10-06)60sec.agd	60	0	0		10/11/2019	Friday	5	0	0	0	0	0	554	238	5	0	69.51%	29.86%	0.63%	0.00%	5	0.63%	0.4	171457	298360	274947	215.1	374.4	345	2499	2719	2153	215.1	374.4	345	440468	587.3	3984.8	552.7	4376	5.5	89	5.5	16.1	1354	797	797	1
10519	10519 (2019-10-06)60sec.agd	60	0	0		10/12/2019	Saturday	6	0	0	0	0	0	608	257	10	0	69.49%	29.37%	1.14%	0.00%	10	1.14%	0.6	184655	307765	314947	211	351.7	359.9	2818	2847	3746	211	351.7	359.9	477502.2	581.6	4762	545.7	5045	5.8	102	5.8	31.2	903	875	875	1
10636	10636 (2019-05-26)60sec.agd	60	0	0		5/27/2019	Monday	1	0	0	0	0	0	1145	219	0	0	83.94%	16.06%	0.00%	0.00%	0	0.00%	0	70843	218673	194324	51.9	160.3	142.5	913	2054	2345	51.9	160.3	142.5	300995.7	232.1	2883.8	220.7	1997	1.5	28	1.5	0	36	1364	1364	1
10636	10636 (2019-05-26)60sec.agd	60	0	0		5/28/2019	Tuesday	2	0	0	0	0	0	1069	289	0	0	78.72%	21.28%	0.00%	0.00%	0	0.00%	0	104750	221141	258864	77.1	162.8	190.6	1102	1697	2485	77.1	162.8	190.6	356211.3	276.1	2767.9	262.3	3241	2.4	34	2.4	0.1	173	1358	1358	1
10636	10636 (2019-05-26)60sec.agd	60	0	0		5/29/2019	Wednesday	3	0	0	0	0	0	959	358	5	0	72.54%	27.08%	0.38%	0.00%	5	0.38%	0.2	283282	197856	235876	214.3	149.7	178.4	2579	1906	2194	214.3	149.7	178.4	418369.7	346.0	2971.4	316.5	5318	4	56	4	1.1	155	1322	1322	1
10636	10636 (2019-05-26)60sec.agd	60	0	0		5/30/2019	Thursday	4	0	0	0	0	0	859	487	1	0	63.77%	36.15%	0.07%	0.00%	1	0.07%	0	214248	330426	731862	159.1	245.3	543.3	2442	1864	3654	159.1	245.3	543.3	831087	637.8	4201.2	617	5183	3.8	40	3.8	0.6	146	1347	1347	1
10636	10636 (2019-05-26)60sec.agd	60	0	0		5/31/2019	Friday	5	0	0	0	0	0	984	229	0	0	81.12%	18.88%	0.00%	0.00%	0	0.00%	0	96621	138433	323328	79.7	114.1	266.6	1523	1176	3692	79.7	114.1	266.6	364746.9	321.8	3766.4	300.7	2362	1.9	30	1.9	0.3	73	1213	1213	1
10636	10636 (2019-05-26)60sec.agd	60	0	0		6/1/2019	Saturday	6	0	0	0	0	0	1069	293	0	0	78.49%	21.51%	0.00%	0.00%	0	0.00%	0	116111	220198	302929	85.3	161.7	222.4	1411	1856	2594	85.3	161.7	222.4	392090.4	303.7	3128	287.9	2850	2.1	39	2.1	0	0	1362	1362	1
10631	10631 (2019-05-26)60sec.agd	60	0	0		5/27/2019	Monday	1	0	0	0	0	0	407	185	9	0	67.72%	30.78%	1.50%	0.00%	9	1.50%	0.8	127977	119102	152159	212.9	198.2	253.2	3192	1871	2640	212.9	198.2	253.2	231766.6	406.7	4254.1	385.6	2616	4.4	52	4.4	9.5	489	601	601	1
10631	10631 (2019-05-26)60sec.agd	60	0	0		5/28/2019	Tuesday	2	0	0	0	0	0	407	514	14	0	43.53%	54.97%	1.50%	0.00%	14	1.50%	0.7	308490	470794	389657	329.9	503.5	416.7	3335	2339	3771	329.9	503.5	416.7	684577	765.9	5501.5	732.2	10258	11	107	11	0	0	935	935	1
10631	10631 (2019-05-26)60sec.agd	60	0	0		5/29/2019	Wednesday	3	0	0	0	0	0	498	251	2	0	66.31%	33.42%	0.27%	0.00%	2	0.27%	0.2	126824	150185	194864	168.9	200	259.5	2076	1565	2230	168.9	200	259.5	276788.4	385.0	3082.4	368.6	3780	5	60	5	10.9	257	751	751	1
10631	10631 (2019-05-26)60sec.agd	60	0	0		5/30/2019	Thursday	4	0	0	0	0	0	435	207	8	0	66.92%	31.85%	1.23%	0.00%	8	1.23%	0.6	144456	117881	125742	222.2	181.4	193.4	2686	1490	1733	222.2	181.4	193.4	224887.8	364.3	3183.7	346	3767	5.8	107	5.8	5.3	239	650	650	1
10631	10631 (2019-05-26)60sec.agd	60	0	0		5/31/2019	Friday	5	0	0	0	0	0	502	158	1	0	75.95%	23.90%	0.15%	0.00%	1	0.15%	0.1	82795	122132	80853	125.3	184.8	122.3	2158	1650	2041	125.3	184.8	122.3	168251.1	271.3	2799.4	254.5	3280	5	81	5	1.7	246	661	661	1
10631	10631 (2019-05-26)60sec.agd	60	0	0		6/1/2019	Saturday	6	0	0	0	0	0	490	310	24	0	59.47%	37.62%	2.91%	0.00%	24	2.91%	1.6	295408	212247	252705	358.5	257.6	306.7	3349	1907	2391	358.5	257.6	306.7	442915.9	561.4	4097.8	537.5	6526	7.9	99	7.9	32.8	1060	824	824	1
10603	10603 (2019-10-06)60sec.agd	60	0	0		10/7/2019	Monday	1	0	0	0	0	0	426	395	25	0	50.35%	46.69%	2.96%	0.00%	25	2.96%	1.7	337224	360787	380369	398.6	426.5	449.6	4745	2929	2509	398.6	426.5	449.6	623352.1	788.5	5597.4	736.8	13510	16	147	16	7.6	1004	846	846	1
10603	10603 (2019-10-06)60sec.agd	60	0	0		10/8/2019	Tuesday	2	0	0	0	0	0	355	429	24	0	43.94%	53.09%	2.97%	0.00%	24	2.97%	1.7	341791	383532	439575	423	474.7	544	4548	2933	3458	423	474.7	544	676124.3	882.7	5522.1	836.8	14136	17.5	142	17.5	13.7	1603	808	808	1
10603	10603 (2019-10-06)60sec.agd	60	0	0		10/9/2019	Wednesday	3	0	0	0	0	0	381	375	27	0	48.66%	47.89%	3.45%	0.00%	27	3.45%	1.9	329584	350503	396436	420.9	447.6	506.3	4584	2788	2310	420.9	447.6	506.3	623409.6	847.8	5398	796.2	13325	17	131	17	31.4	1315	783	783	1
10603	10603 (2019-10-06)60sec.agd	60	0	0		10/10/2019	Thursday	4	0	0	0	0	0	276	374	19	0	41.26%	55.90%	2.84%	0.00%	19	2.84%	1.6	291283	296784	438038	435.4	443.6	654.8	4221	2658	2519	435.4	443.6	654.8	603989.9	941.2	5172.6	902.8	12474	18.6	134	18.6	20.5	1601	669	669	1
10603	10603 (2019-10-06)60sec.agd	60	0	0		10/11/2019	Friday	5	0	0	0	0	0	241	384	29	0	36.85%	58.72%	4.43%	0.00%	29	4.43%	2.4	343311	356346	499652	524.9	544.9	764	4572	2810	2609	524.9	544.9	764	703204.8	1148.5	5456.5	1075.2	13325	20.4	126	20.4	31.1	4161	654	654	1
10603	10603 (2019-10-06)60sec.agd	60	0	0		10/12/2019	Saturday	6	0	0	0	0	0	547	288	18	0	64.13%	33.76%	2.11%	0.00%	18	2.11%	1.2	184403	177131	201730	216.2	207.7	236.5	3837	2587	2849	216.2	207.7	236.5	325691.3	401.1	5019.3	381.8	5071	5.9	114	5.9	14.7	694	853	853	1
10573	10573 (2019-08-25)60sec.agd	60	0	0		8/25/2019	Sunday	7	0	0	0	0	0	324	379	10	0	45.44%	53.16%	1.40%	0.00%	10	1.40%	0.8	226869	312340	416992	318.2	438.1	584.8	3359	3742	4650	318.2	438.1	584.8	568250.1	823.3	6536.6	797	6802	9.5	103	9.5	23.6	1565	713	713	1
10573	10573 (2019-08-25)60sec.agd	60	0	0		8/27/2019	Tuesday	2	2	2	2	27	111696	379	357	39	0	48.90%	46.06%	5.03%	0.00%	39	5.03%	2.8	366401	352889	578058	472.8	455.3	745.9	5109	2896	4108	472.8	455.3	745.9	770020.4	1047.5	6556.4	993.6	9403	12.1	123	12.1	26.5	1927	775	775	1
10573	10573 (2019-08-25)60sec.agd	60	0	0		8/28/2019	Wednesday	3	2	2	2	24	81477	439	316	39	0	55.29%	39.80%	4.91%	0.00%	39	4.91%	2.8	295831	335453	470457	372.6	422.5	592.5	4813	4576	4200	372.6	422.5	592.5	649133.6	863.2	7052	817.5	8623	10.9	114	10.9	8.5	2383	794	794	1
10573	10573 (2019-08-25)60sec.agd	60	0	0		8/29/2019	Thursday	4	1	1	1	12	29694	449	232	34	0	62.80%	32.45%	4.76%	0.00%	34	4.76%	2.6	246622	252409	329002	344.9	353	460.1	5152	3296	2747	344.9	353	460.1	482467.6	711.4	6466.6	674.8	7702	10.8	118	10.8	26.4	1774	715	715	1
10573	10573 (2019-08-25)60sec.agd	60	0	0		8/30/2019	Friday	5	5	5	5	64	243854	424	387	86	0	47.27%	43.14%	9.59%	0.00%	86	9.59%	5.4	544590	507097	618359	607.1	565.3	689.4	5647	3474	3505	607.1	565.3	689.4	967519.2	1150.9	6939.1	1078.6	14579	16.3	138	16.3	20.3	1563	897	897	1
10573	10573 (2019-08-25)60sec.agd	60	0	0		8/31/2019	Saturday	6	0	0	0	0	0	572	291	24	0	64.49%	32.81%	2.71%	0.00%	24	2.71%	1.5	234205	255932	377670	264	288.5	425.8	4420	3313	4190	264	288.5	425.8	512823.4	603.4	6354.1	578.2	5983	6.7	118	6.7	142.5	4528	887	887	1
10632	10632 (2019-05-26)60sec.agd	60	0	0		5/27/2019	Monday	1	0	0	0	0	0	596	211	0	0	73.85%	26.15%	0.00%	0.00%	0	0.00%	0	85953	120321	191616	106.5	149.1	237.4	1685	3346	3295	106.5	149.1	237.4	242036.7	311.0	4989.2	299.9	2399	3	56	3	0.4	177	807	807	1
10632	10632 (2019-05-26)60sec.agd	60	0	0		5/28/2019	Tuesday	2	0	0	0	0	0	635	184	8	1	76.69%	22.22%	0.97%	0.12%	9	1.09%	0.6	113731	151361	270486	137.4	182.8	326.7	7050	3094	7070	137.4	182.8	326.7	330162.9	426.4	10443.3	398.7	3216	3.9	115	3.9	0.5	74	828	828	1
10632	10632 (2019-05-26)60sec.agd	60	0	0		5/29/2019	Wednesday	3	0	0	0	0	0	574	206	10	0	72.66%	26.08%	1.27%	0.00%	10	1.27%	0.7	136689	170398	311963	173	215.7	394.9	5962	2927	8851	173	215.7	394.9	380841.5	503.6	9372.7	482.1	3335	4.2	103	4.2	0	0	790	790	1
10632	10632 (2019-05-26)60sec.agd	60	0	0		5/30/2019	Thursday	4	0	0	0	0	0	526	308	9	0	62.40%	36.54%	1.07%	0.00%	9	1.07%	0.6	191111	148872	176092	226.7	176.6	208.9	3134	3227	2496	226.7	176.6	208.9	299490.7	387.9	4585.2	355.3	3229	3.8	71	3.8	0	0	843	843	1
10632	10632 (2019-05-26)60sec.agd	60	0	0		5/31/2019	Friday	5	0	0	0	0	0	658	277	3	0	70.15%	29.53%	0.32%	0.00%	3	0.32%	0.2	133530	192058	322971	142.4	204.8	344.3	2643	1825	3629	142.4	204.8	344.3	398781.6	439.3	4604.6	425.1	4522	4.8	86	4.8	0.1	68	938	938	1
10632	10632 (2019-05-26)60sec.agd	60	0	0		6/1/2019	Saturday	6	0	0	0	0	0	596	232	4	0	71.63%	27.88%	0.48%	0.00%	4	0.48%	0.3	120105	206105	307582	144.4	247.7	369.7	2425	2587	2497	144.4	247.7	369.7	389244.4	492.0	3803.7	467.8	4239	5.1	105	5.1	0	0	832	832	1
10604	10604 (2019-11-03)60sec.agd	60	0	0		11/3/2019	Sunday	7	0	0	0	0	0	395	208	4	0	65.07%	34.27%	0.66%	0.00%	4	0.66%	0.4	107753	202056	187101	177.5	332.9	308.2	2661	2461	2088	177.5	332.9	308.2	295709.5	517.2	3364.6	487.2	3697	6.1	96	6.1	2.4	114	607	607	1
10604	10604 (2019-11-03)60sec.agd	60	0	0		11/4/2019	Monday	1	0	0	0	0	0	315	366	16	0	45.19%	52.51%	2.30%	0.00%	16	2.30%	1.3	249996	401673	428712	358.7	576.3	615.1	4968	2944	2779	358.7	576.3	615.1	638461.6	962.1	6251.5	916	6074	8.7	120	8.7	0.1	56	697	697	1
10604	10604 (2019-11-03)60sec.agd	60	0	0		11/5/2019	Tuesday	2	0	0	0	0	0	338	289	4	0	53.57%	45.80%	0.63%	0.00%	4	0.63%	0.4	154191	287727	246749	244.4	456	391	2603	3110	2085	244.4	456	391	409202.6	678.5	4157.7	648.5	4142	6.6	73	6.6	3.6	291	631	631	1
10604	10604 (2019-11-03)60sec.agd	60	0	0		11/6/2019	Wednesday	3	0	0	0	0	0	301	415	40	0	39.81%	54.89%	5.29%	0.00%	40	5.29%	3.1	418447	538866	503355	553.5	712.8	665.8	4580	3545	3606	553.5	712.8	665.8	847844.7	1182.5	6005.9	1121.5	9247	12.2	133	12.2	0.1	33	756	756	1
10604	10604 (2019-11-03)60sec.agd	60	0	0		11/7/2019	Thursday	4	1	1	1	10	28287	338	349	43	0	46.30%	47.81%	5.89%	0.00%	43	5.89%	3.3	372157	363141	518651	509.8	497.5	710.5	5549	2892	3570	509.8	497.5	710.5	734418.9	1078.4	6470.5	1006.1	10565	14.5	128	14.5	0	0	730	730	1
10604	10604 (2019-11-03)60sec.agd	60	0	0		11/8/2019	Friday	5	0	0	0	0	0	447	288	10	0	60.00%	38.66%	1.34%	0.00%	10	1.34%	0.7	190738	314470	227964	256	422.1	306	3855	3057	2158	256	422.1	306	432712.3	611.2	4692.9	580.8	5879	7.9	121	7.9	0.5	56	745	745	1
10591	10591 (2019-06-02)60sec.agd	60	0	0		6/3/2019	Monday	1	0	0	0	0	0	371	435	1	0	45.97%	53.90%	0.12%	0.00%	1	0.12%	0.1	259410	579526	615729	321.4	718.1	763	2319	3341	3671	321.4	718.1	763	884458.1	1125.4	4581.5	1096	7524	9.3	105	9.3	15.5	828	807	807	1
10591	10591 (2019-06-02)60sec.agd	60	0	0		6/4/2019	Tuesday	2	0	0	0	0	0	278	550	2	0	33.49%	66.27%	0.24%	0.00%	2	0.24%	0.1	351080	648114	745624	423	780.9	898.3	2281	3094	4138	423	780.9	898.3	1048457.9	1302.1	4529.7	1263.2	9685	11.7	100	11.7	4	656	830	830	1
10591	10591 (2019-06-02)60sec.agd	60	0	0		6/5/2019	Wednesday	3	0	0	0	0	0	256	380	0	0	40.25%	59.75%	0.00%	0.00%	0	0.00%	0	216837	337805	498413	340.9	531.1	783.7	1773	2395	3815	340.9	531.1	783.7	639957.8	1039.5	4201	1006.2	6053	9.5	90	9.5	0	0	636	636	1
10591	10591 (2019-06-02)60sec.agd	60	0	0		6/6/2019	Thursday	4	0	0	0	0	0	475	525	0	0	47.50%	52.50%	0.00%	0.00%	0	0.00%	0	289540	537669	752212	289.5	537.7	752.2	1876	2880	3366	289.5	537.7	752.2	968888.2	997.1	4286.1	968.9	8425	8.4	91	8.4	0.2	153	1000	1000	1
10591	10591 (2019-06-02)60sec.agd	60	0	0		6/7/2019	Friday	5	0	0	0	0	0	426	458	2	0	48.08%	51.69%	0.23%	0.00%	2	0.23%	0.1	283561	586189	691443	320	661.6	780.4	2068	3245	3901	320	661.6	780.4	949798.8	1101.5	4587.4	1072	9009	10.2	102	10.2	0	0	886	886	1
10591	10591 (2019-06-02)60sec.agd	60	0	0		6/8/2019	Saturday	6	0	0	0	0	0	558	478	2	0	53.76%	46.05%	0.19%	0.00%	2	0.19%	0.1	257042	494679	669859	247.6	476.6	645.3	2107	2622	3667	247.6	476.6	645.3	871486.7	867.4	4300.9	839.6	7898	7.6	72	7.6	0	0	1038	1038	1
10614	10614 (2019-05-19)60sec.agd	60	0	0		5/20/2019	Monday	1	1	1	1	26	120624	477	217	29	3	65.70%	29.89%	3.99%	0.41%	32	4.41%	2.5	245232	229593	331182	337.8	316.2	456.2	7754	5193	4196	337.8	316.2	456.2	471734.2	699.9	9877.1	649.8	7337	10.1	147	10.1	19	3210	726	726	1
10614	10614 (2019-05-19)60sec.agd	60	0	0		5/21/2019	Tuesday	2	0	0	0	0	0	530	254	5	1	67.09%	32.15%	0.63%	0.13%	6	0.76%	0.4	145828	193549	283783	184.6	245	359.2	6506	3241	3260	184.6	245	359.2	373175.3	507.6	7403.2	472.4	3472	4.4	105	4.4	0.3	141	790	790	1
10614	10614 (2019-05-19)60sec.agd	60	0	0		5/22/2019	Wednesday	3	0	0	0	0	0	443	302	13	0	58.44%	39.84%	1.72%	0.00%	13	1.72%	0.9	190216	245588	396466	250.9	324	523	4922	2856	4859	250.9	324	523	503667.4	693.3	6971.4	664.5	4678	6.2	111	6.2	4.2	939	758	758	1
10614	10614 (2019-05-19)60sec.agd	60	0	0		5/23/2019	Thursday	4	0	0	0	0	0	444	284	8	0	60.33%	38.59%	1.09%	0.00%	8	1.09%	0.6	146108	185050	292503	198.5	251.4	397.4	3115	2184	5663	198.5	251.4	397.4	375698.1	544.7	6045.8	510.5	4022	5.5	97	5.5	0	0	736	736	1
10614	10614 (2019-05-19)60sec.agd	60	0	0		5/24/2019	Friday	5	1	1	1	52	291729	386	291	22	30	52.95%	39.92%	3.02%	4.12%	52	7.13%	4	437363	269583	411945	599.9	369.8	565.1	7666	3241	3885	599.9	369.8	565.1	658528.7	1006.6	8148.9	903.3	8900	12.2	118	12.2	4.2	817	729	729	1
10614	10614 (2019-05-19)60sec.agd	60	0	0		5/25/2019	Saturday	6	0	0	0	0	0	426	286	8	0	59.17%	39.72%	1.11%	0.00%	8	1.11%	0.6	166814	218305	352316	231.7	303.2	489.3	3881	2639	4765	231.7	303.2	489.3	446778	662.1	5174	620.5	5110	7.1	106	7.1	5.3	346	720	720	1
10606	10606 (2019-08-18)60sec.agd	60	0	0		8/19/2019	Monday	1	1	1	1	11	31683	592	339	24	0	61.99%	35.50%	2.51%	0.00%	24	2.51%	1.4	296012	411936	403976	310	431.3	423	3666	2581	2937	310	431.3	423	648468.2	707.4	4666.4	679	8849	9.3	100	9.3	3	547	955	955	1
10606	10606 (2019-08-18)60sec.agd	60	0	0		8/20/2019	Tuesday	2	0	0	0	0	0	506	312	22	0	60.24%	37.14%	2.62%	0.00%	22	2.62%	1.5	292345	247117	272147	348	294.2	324	3020	2505	2737	348	294.2	324	469676.9	577.8	4413.9	559.1	4753	5.7	97	5.7	0.5	150	840	840	1
10606	10606 (2019-08-18)60sec.agd	60	0	0		8/21/2019	Wednesday	3	1	1	1	11	27559	485	388	59	0	52.04%	41.63%	6.33%	0.00%	59	6.33%	3.3	452464	309280	291814	485.5	331.8	313.1	2995	2437	3365	485.5	331.8	313.1	620913.2	695.5	4696.1	666.2	6765	7.3	80	7.3	1	303	932	932	1
10606	10606 (2019-08-18)60sec.agd	60	0	0		8/22/2019	Thursday	4	0	0	0	0	0	637	300	20	0	66.56%	31.35%	2.09%	0.00%	20	2.09%	1.2	230818	279039	257618	241.2	291.6	269.2	2820	2783	2702	241.2	291.6	269.2	444417.3	490.4	4192.4	464.4	5685	5.9	108	5.9	0.3	80	957	957	1
10606	10606 (2019-08-18)60sec.agd	60	0	0		8/23/2019	Friday	5	0	0	0	0	0	426	380	47	0	49.94%	44.55%	5.51%	0.00%	47	5.51%	3.1	412046	290474	289741	483.1	340.5	339.7	3618	2633	2658	483.1	340.5	339.7	581469.6	703.1	4943.5	681.7	6563	7.7	113	7.7	0	0	853	853	1
10606	10606 (2019-08-18)60sec.agd	60	0	0		8/24/2019	Saturday	6	0	0	0	0	0	477	241	8	0	65.70%	33.20%	1.10%	0.00%	8	1.10%	0.6	165847	265481	167746	228.4	365.7	231.1	2646	2650	2237	228.4	365.7	231.1	355139.6	512.8	3766.5	489.2	4881	6.7	111	6.7	1	145	726	726	1
10623	10623 (2019-05-19)60sec.agd	60	0	0		5/20/2019	Monday	1	0	0	0	0	0	389	408	19	0	47.67%	50.00%	2.33%	0.00%	19	2.33%	1.2	341106	470281	509541	418	576.3	624.4	2798	3661	4110	418	576.3	624.4	772754.5	984.6	4848.8	947	8227	10.1	121	10.1	0	0	816	816	1
10623	10623 (2019-05-19)60sec.agd	60	0	0		5/21/2019	Tuesday	2	0	0	0	0	0	420	447	8	0	48.00%	51.09%	0.91%	0.00%	8	0.91%	0.5	278545	482641	446898	318.3	551.6	510.7	3128	3275	4278	318.3	551.6	510.7	714316.1	850.9	4328.4	816.4	7679	8.8	117	8.8	0	0	875	875	1
10623	10623 (2019-05-19)60sec.agd	60	0	0		5/22/2019	Wednesday	3	0	0	0	0	0	459	388	5	0	53.87%	45.54%	0.59%	0.00%	5	0.59%	0.3	216056	466955	282423	253.6	548.1	331.5	2602	2842	3228	253.6	548.1	331.5	586932.6	715.8	4863.9	688.9	6256	7.3	99	7.3	0	29	852	852	1
10623	10623 (2019-05-19)60sec.agd	60	0	0		5/23/2019	Thursday	4	0	0	0	0	0	514	349	4	0	59.28%	40.25%	0.46%	0.00%	4	0.46%	0.3	229824	397277	377491	265.1	458.2	435.4	2320	2958	2922	265.1	458.2	435.4	594262.2	709.1	4554	685.4	6104	7	94	7	0	0	867	867	1
10623	10623 (2019-05-19)60sec.agd	60	0	0		5/24/2019	Friday	5	0	0	0	0	0	313	407	15	0	42.59%	55.37%	2.04%	0.00%	15	2.04%	1.2	349378	484534	361826	475.3	659.2	492.3	3170	3372	2648	475.3	659.2	492.3	698395.5	984.0	4560.2	950.2	8013	10.9	123	10.9	0	31	735	735	1
10623	10623 (2019-05-19)60sec.agd	60	0	0		5/25/2019	Saturday	6	2	2	2	22	52694	538	348	47	0	57.66%	37.30%	5.04%	0.00%	47	5.04%	2.8	386632	545252	419204	414.4	584.4	449.3	3704	3530	2168	414.4	584.4	449.3	788996.9	878.7	5467.2	845.7	14318	15.3	123	15.3	0.8	508	933	933	1
10265	10265 (2019-06-16)60sec.agd	60	0	0		6/17/2019	Monday	1	0	0	0	0	0	841	118	0	0	87.70%	12.30%	0.00%	0.00%	0	0.00%	0	42288	103333	228697	44.1	107.8	238.5	1158	1741	2635	44.1	107.8	238.5	254496.2	281.6	2693.3	265.4	556	0.6	35	0.6	0	0	959	959	1
10265	10265 (2019-06-16)60sec.agd	60	0	0		6/18/2019	Tuesday	2	0	0	0	0	0	723	69	0	0	91.29%	8.71%	0.00%	0.00%	0	0.00%	0	20977	93284	199115	26.5	117.8	251.4	740	1376	2459	26.5	117.8	251.4	220881.7	290.0	2533.1	278.9	916	1.2	41	1.2	0	0	792	792	1
10265	10265 (2019-06-16)60sec.agd	60	0	0		6/19/2019	Wednesday	3	1	1	1	10	23331	699	96	21	0	85.66%	11.76%	2.57%	0.00%	21	2.57%	1.4	101247	113333	201023	124.1	138.9	246.4	3023	3878	3701	124.1	138.9	246.4	252003.1	338.0	6113.9	308.8	3029	3.7	105	3.7	0.1	53	816	816	1
10265	10265 (2019-06-16)60sec.agd	60	0	0		6/20/2019	Thursday	4	0	0	0	0	0	685	145	0	0	82.53%	17.47%	0.00%	0.00%	0	0.00%	0	60410	134869	274067	72.8	162.5	330.2	1045	1585	2407	72.8	162.5	330.2	311370.7	389.0	2634.3	375.1	2398	2.9	54	2.9	0.1	61	830	830	1
10265	10265 (2019-06-16)60sec.agd	60	0	0		6/21/2019	Friday	5	0	0	0	0	0	778	156	0	0	83.30%	16.70%	0.00%	0.00%	0	0.00%	0	65240	160875	241832	69.9	172.2	258.9	1187	1922	2425	69.9	172.2	258.9	297690.7	341.7	2721.8	318.7	1500	1.6	48	1.6	0	0	934	934	1
10265	10265 (2019-06-16)60sec.agd	60	0	0		6/22/2019	Saturday	6	0	0	0	0	0	669	95	0	0	87.57%	12.43%	0.00%	0.00%	0	0.00%	0	35074	140711	279162	45.9	184.2	365.4	1189	1612	2922	45.9	184.2	365.4	314581	426.9	3245	411.8	1435	1.9	67	1.9	2.1	142	764	764	1
10844	10844 (2019-03-10)60sec.agd	60	0	0		3/11/2019	Monday	1	0	0	0	0	0	571	275	13	0	66.47%	32.01%	1.51%	0.00%	13	1.51%	0.9	199016	302919	265437	231.7	352.6	309	3106	4903	4437	231.7	352.6	309	449248.4	550.3	6852.4	523	6896	8	103	8	1.3	367	859	859	1
10844	10844 (2019-03-10)60sec.agd	60	0	0		3/12/2019	Tuesday	2	0	0	0	0	0	559	296	22	0	63.74%	33.75%	2.51%	0.00%	22	2.51%	1.4	263065	382849	333163	300	436.5	379.9	3353	5370	4119	300	436.5	379.9	571641.6	690.5	5853.8	651.8	9421	10.7	106	10.7	38.9	3041	877	877	1
10844	10844 (2019-03-10)60sec.agd	60	0	0		3/13/2019	Wednesday	3	0	0	0	0	0	519	308	21	0	61.20%	36.32%	2.48%	0.00%	21	2.48%	1.4	218574	337648	297667	257.8	398.2	351	3747	2923	2606	257.8	398.2	351	500386.3	624.5	4899	590.1	7666	9	119	9	31.7	1976	848	848	1
10844	10844 (2019-03-10)60sec.agd	60	0	0		3/14/2019	Thursday	4	0	0	0	0	0	687	246	14	0	72.54%	25.98%	1.48%	0.00%	14	1.48%	0.8	182288	280298	204255	192.5	296	215.7	2795	3390	3725	192.5	296	215.7	391811.2	432.0	5760.2	413.7	6349	6.7	123	6.7	2.8	344	947	947	1
10844	10844 (2019-03-10)60sec.agd	60	0	0		3/15/2019	Friday	5	0	0	0	0	0	725	268	19	0	71.64%	26.48%	1.88%	0.00%	19	1.88%	1.1	216644	358972	220698	214.1	354.7	218.1	3502	3316	2297	214.1	354.7	218.1	473817.6	489.3	4609.7	468.2	8804	8.7	117	8.7	92.7	2183	1012	1012	1
10844	10844 (2019-03-10)60sec.agd	60	0	0		3/16/2019	Saturday	6	0	0	0	0	0	555	214	8	0	71.43%	27.54%	1.03%	0.00%	8	1.03%	0.6	125757	247849	176979	161.8	319	227.8	3523	2767	2502	161.8	319	227.8	329492.8	444.4	4669.3	424.1	4866	6.3	107	6.3	26.9	1498	777	777	1
10714	10714 (2019-06-30)60sec.agd	60	0	0		7/1/2019	Monday	1	0	0	0	0	0	632	248	1	0	71.74%	28.15%	0.11%	0.00%	1	0.11%	0.1	91452	252337	279254	103.8	286.4	317	3137	3606	3289	103.8	286.4	317	387324.4	455.2	5801.9	439.6	3857	4.4	76	4.4	2.8	356	881	881	1
10714	10714 (2019-06-30)60sec.agd	60	0	0		7/2/2019	Tuesday	2	0	0	0	0	0	659	270	0	0	70.94%	29.06%	0.00%	0.00%	0	0.00%	0	86882	253965	269438	93.5	273.4	290	1651	2163	2279	93.5	273.4	290	380320.3	426.3	3242.4	409.4	3617	3.9	53	3.9	0	0	929	929	1
10714	10714 (2019-06-30)60sec.agd	60	0	0		7/3/2019	Wednesday	3	0	0	0	0	0	595	292	0	0	67.08%	32.92%	0.00%	0.00%	0	0.00%	0	134101	317304	274790	151.2	357.7	309.8	1960	3939	3790	151.2	357.7	309.8	440652.3	519.9	5751.2	496.8	5427	6.1	101	6.1	1.7	109	887	887	1
10714	10714 (2019-06-30)60sec.agd	60	0	0		7/4/2019	Thursday	4	0	0	0	0	0	511	252	2	0	66.80%	32.94%	0.26%	0.00%	2	0.26%	0.1	81764	258383	222655	106.9	337.8	291.1	2686	2708	2463	106.9	337.8	291.1	350745.5	478.8	4292.7	458.5	3720	4.9	83	4.9	39.2	1301	765	765	1
10714	10714 (2019-06-30)60sec.agd	60	0	0		7/5/2019	Friday	5	0	0	0	0	0	661	292	8	0	68.78%	30.39%	0.83%	0.00%	8	0.83%	0.5	138476	334073	319998	144.1	347.6	333	3485	4943	3615	144.1	347.6	333	482886.2	530.8	6341.8	502.5	5500	5.7	107	5.7	0.3	86	961	961	1
10714	10714 (2019-06-30)60sec.agd	60	0	0		7/6/2019	Saturday	6	0	0	0	0	0	527	238	4	0	68.53%	30.95%	0.52%	0.00%	4	0.52%	0.3	95783	204958	294070	124.6	266.5	382.4	2642	2653	3726	124.6	266.5	382.4	371024.7	511.4	4627.1	482.5	3335	4.3	116	4.3	0.2	89	769	769	1
10811	10811 (2019-03-10)60sec.agd	60	0	0		3/11/2019	Monday	1	0	0	0	0	0	621	319	23	1	64.42%	33.09%	2.39%	0.10%	24	2.49%	1.4	307074	228236	415272	318.5	236.8	430.8	6512	2051	3009	318.5	236.8	430.8	564656.5	611.3	7437.4	585.7	8752	9.1	124	9.1	0.6	267	964	964	1
10811	10811 (2019-03-10)60sec.agd	60	0	0		3/12/2019	Tuesday	2	0	0	0	0	0	628	239	22	1	70.56%	26.85%	2.47%	0.11%	23	2.58%	1.4	193909	131511	229135	217.9	147.8	257.5	6060	2248	3203	217.9	147.8	257.5	327717.4	393.1	6993.8	368.2	5096	5.7	119	5.7	0	0	890	890	1
10811	10811 (2019-03-10)60sec.agd	60	0	0		3/13/2019	Wednesday	3	3	3	3	61	341564	837	169	62	29	76.30%	15.41%	5.65%	2.64%	91	8.30%	4.6	585761	285429	370931	534	260.2	338.1	10514	3557	3949	534	260.2	338.1	749783.6	723.5	11161.3	683.5	13382	12.2	159	12.2	0.2	124	1097	1097	1
10811	10811 (2019-03-10)60sec.agd	60	0	0		3/14/2019	Thursday	4	0	0	0	0	0	643	266	12	0	69.82%	28.88%	1.30%	0.00%	12	1.30%	0.7	169273	155142	208620	183.8	168.4	226.5	4085	2004	3016	183.8	168.4	226.5	310233.3	353.3	5276.2	336.8	5633	6.1	113	6.1	0	36	921	921	1
10811	10811 (2019-03-10)60sec.agd	60	0	0		3/15/2019	Friday	5	0	0	0	0	0	575	301	8	0	65.05%	34.05%	0.90%	0.00%	8	0.90%	0.5	171392	139169	202276	193.9	157.4	228.8	2707	1946	2512	193.9	157.4	228.8	299430.8	358.9	3652.2	338.7	6380	7.2	100	7.2	0	0	884	884	1
10811	10811 (2019-03-10)60sec.agd	60	0	0		3/16/2019	Saturday	6	1	1	1	13	51649	588	224	35	3	69.18%	26.35%	4.12%	0.35%	38	4.47%	2.5	282983	144772	256885	332.9	170.3	302.2	6094	1910	3767	332.9	170.3	302.2	408690.9	510.9	6981.5	480.8	9100	10.7	128	10.7	0.4	73	850	850	1
10804	10804 (2019-03-10)60sec.agd	60	0	0		3/10/2019	Sunday	7	0	0	0	0	0	533	160	30	0	73.72%	22.13%	4.15%	0.00%	30	4.15%	2.1	192078	175227	208956	265.7	242.4	289	3314	2555	2555	265.7	242.4	289	333558.2	482.5	4360.3	461.4	6943	9.6	120	9.6	1.1	82	723	723	1
10804	10804 (2019-03-10)60sec.agd	60	0	0		3/11/2019	Monday	1	0	0	0	0	0	1013	255	10	0	79.26%	19.95%	0.78%	0.00%	10	0.78%	0.4	154392	131720	244678	120.8	103.1	191.5	3525	1386	3311	120.8	103.1	191.5	317890.5	267.1	3954	248.7	4668	3.7	115	3.7	0	0	1278	1278	1
10804	10804 (2019-03-10)60sec.agd	60	0	0		3/12/2019	Tuesday	2	0	0	0	0	0	997	237	6	0	80.40%	19.11%	0.48%	0.00%	6	0.48%	0.3	135141	186216	308826	109	150.2	249.1	3549	2171	2843	109	150.2	249.1	385114.3	327.1	4341	310.6	4513	3.6	119	3.6	0.1	78	1240	1240	1
10804	10804 (2019-03-10)60sec.agd	60	0	0		3/13/2019	Wednesday	3	0	0	0	0	0	1117	250	6	0	81.35%	18.21%	0.44%	0.00%	6	0.44%	0.3	147246	279066	264050	107.2	203.3	192.3	2665	2547	2785	107.2	203.3	192.3	411438.5	322.2	3785.3	299.7	5052	3.7	114	3.7	0.7	230	1373	1373	1
10804	10804 (2019-03-10)60sec.agd	60	0	0		3/15/2019	Friday	5	0	0	0	0	0	732	470	28	0	59.51%	38.21%	2.28%	0.00%	28	2.28%	1.2	368657	421377	555354	299.7	342.6	451.5	3204	3027	3911	299.7	342.6	451.5	788596.6	671.4	5246.7	641.1	12903	10.5	115	10.5	0.4	128	1230	1230	1
10804	10804 (2019-03-10)60sec.agd	60	0	0		3/16/2019	Saturday	6	1	1	1	11	26319	707	450	115	0	55.58%	35.38%	9.04%	0.00%	115	9.04%	5.2	710882	415720	685560	558.9	326.8	539	4150	2811	4459	558.9	326.8	539	1071526.4	882.8	5148.5	842.4	12313	9.7	119	9.7	4.4	574	1272	1272	1
10712	10712 (2019-06-30)60sec.agd	60	0	0		6/30/2019	Sunday	7	0	0	0	0	0	508	211	2	0	70.46%	29.26%	0.28%	0.00%	2	0.28%	0.2	84150	266687	130885	116.7	369.9	181.5	4931	6755	6416	116.7	369.9	181.5	308762.1	445.2	10540.9	428.2	3651	5.1	103	5.1	0.2	84	721	721	1
10712	10712 (2019-06-30)60sec.agd	60	0	0		7/2/2019	Tuesday	2	4	4	4	97	396914	444	277	104	0	53.82%	33.58%	12.61%	0.00%	104	12.61%	6.9	537605	591091	316235	651.6	716.5	383.3	4914	5870	3924	651.6	716.5	383.3	859309.2	1126.5	8176.3	1041.6	16216	19.7	132	19.7	2	150	825	825	1
10712	10712 (2019-06-30)60sec.agd	60	0	0		7/3/2019	Wednesday	3	2	2	2	72	201749	339	255	94	0	49.27%	37.06%	13.66%	0.00%	94	13.66%	7.8	420657	621848	471993	611.4	903.8	686	3653	5443	3419	611.4	903.8	686	886805.9	1340.8	6682	1289	18503	26.9	135	26.9	30.8	1003	688	688	1
10712	10712 (2019-06-30)60sec.agd	60	0	0		7/4/2019	Thursday	4	0	0	0	0	0	486	172	0	0	73.86%	26.14%	0.00%	0.00%	0	0.00%	0	54862	235166	87082	83.4	357.4	132.3	1860	2237	3241	83.4	357.4	132.3	256702.5	404.4	4226.2	390.1	1912	2.9	38	2.9	9.7	359	658	658	1
10712	10712 (2019-06-30)60sec.agd	60	0	0		7/5/2019	Friday	5	3	3	3	71	264216	387	171	85	0	60.19%	26.59%	13.22%	0.00%	85	13.22%	7.1	391359	429885	271257	608.6	668.6	421.9	4235	6711	3041	608.6	668.6	421.9	641516.4	1062.0	7570.5	997.7	14069	21.9	139	21.9	2.3	378	643	643	1
10712	10712 (2019-06-30)60sec.agd	60	0	0		7/6/2019	Saturday	6	0	0	0	0	0	437	347	13	0	54.83%	43.54%	1.63%	0.00%	13	1.63%	0.9	183748	364272	208216	230.5	457.1	261.2	2616	3403	2313	230.5	457.1	261.2	458051.7	615.5	4321.2	574.7	6562	8.2	116	8.2	40.2	1084	797	797	1
10728	10728 (2019-09-22)60sec.agd	60	0	0		9/23/2019	Monday	1	1	1	1	11	39417	620	268	26	0	67.83%	29.32%	2.84%	0.00%	26	2.84%	1.5	205789	268715	320419	225.2	294	350.6	4139	3148	3040	225.2	294	350.6	466074.2	553.2	5369	509.9	7325	8	125	8	60	3703	914	914	1
10728	10728 (2019-09-22)60sec.agd	60	0	0		9/24/2019	Tuesday	2	2	2	2	67	279388	568	283	73	0	61.47%	30.63%	7.90%	0.00%	73	7.90%	4.3	425071	400961	472142	460	433.9	511	5171	3469	3915	460	433.9	511	751247.7	876.6	6418.3	813	12275	13.3	129	13.3	3.5	479	924	924	1
10728	10728 (2019-09-22)60sec.agd	60	0	0		9/25/2019	Wednesday	3	3	3	3	50	193891	466	210	60	0	63.32%	28.53%	8.15%	0.00%	60	8.15%	4.6	312552	298751	371543	424.7	405.9	504.8	5372	2852	4485	424.7	405.9	504.8	570074.7	834.5	6995	774.6	9696	13.2	129	13.2	13.1	908	736	736	1
10728	10728 (2019-09-22)60sec.agd	60	0	0		9/26/2019	Thursday	4	0	0	0	0	0	402	197	15	0	65.47%	32.08%	2.44%	0.00%	15	2.44%	1.4	129595	222832	273532	211.1	362.9	445.5	4673	2898	2826	211.1	362.9	445.5	375857.3	645.7	5843.8	612.1	4644	7.6	125	7.6	13.1	1585	614	614	1
10728	10728 (2019-09-22)60sec.agd	60	0	0		9/27/2019	Friday	5	1	1	1	15	59585	556	286	28	0	63.91%	32.87%	3.22%	0.00%	28	3.22%	1.8	237535	314052	343144	273	361	394.4	5192	3298	2298	273	361	394.4	522302	649.8	6083.2	600.3	7506	8.6	139	8.6	12.1	274	870	870	1
10728	10728 (2019-09-22)60sec.agd	60	0	0		9/28/2019	Saturday	6	3	3	3	75	293399	468	159	91	0	65.18%	22.14%	12.67%	0.00%	91	12.67%	7	405143	359954	348452	564.3	501.3	485.3	5161	3005	2837	564.3	501.3	485.3	644303.1	975.0	6094.9	897.4	12282	17.1	128	17.1	31.3	630	718	718	1
10907	10907 (2019-05-05)60sec.agd	60	0	0		5/6/2019	Monday	1	0	0	0	0	0	685	284	30	0	68.57%	28.43%	3.00%	0.00%	30	3.00%	1.8	273886	206724	320699	274.2	206.9	321	4453	2996	3452	274.2	206.9	321	469676.7	491.0	5498.5	470.1	4514	4.5	121	4.5	0.8	210	999	999	1
10907	10907 (2019-05-05)60sec.agd	60	0	0		5/7/2019	Tuesday	2	0	0	0	0	0	579	291	49	0	63.00%	31.66%	5.33%	0.00%	49	5.33%	2.9	360598	220531	307077	392.4	240	334.1	3783	3076	4043	392.4	240	334.1	522456.8	591.4	6333.9	568.5	5104	5.6	58	5.6	0	0	919	919	1
10907	10907 (2019-05-05)60sec.agd	60	0	0		5/8/2019	Wednesday	3	2	2	2	22	64120	560	276	82	0	61.00%	30.07%	8.93%	0.00%	82	8.93%	5.1	438076	218194	247428	477.2	237.7	269.5	4502	3035	3299	477.2	237.7	269.5	548397.5	620.8	5882.4	597.4	4916	5.4	57	5.4	0	0	918	918	1
10907	10907 (2019-05-05)60sec.agd	60	0	0		5/9/2019	Thursday	4	0	0	0	0	0	531	381	78	0	53.64%	38.48%	7.88%	0.00%	78	7.88%	4.3	473356	292520	425579	478.1	295.5	429.9	3429	3001	3903	478.1	295.5	429.9	700536.5	730.0	5840	707.6	6243	6.3	62	6.3	0	0	990	990	1
10907	10907 (2019-05-05)60sec.agd	60	0	0		5/10/2019	Friday	5	0	0	0	0	0	596	252	58	0	65.78%	27.81%	6.40%	0.00%	58	6.40%	3.4	347437	211724	237161	383.5	233.7	261.8	3556	2486	3233	383.5	233.7	261.8	470940.4	537.0	5065.6	519.8	4717	5.2	60	5.2	0	0	906	906	1
10907	10907 (2019-05-05)60sec.agd	60	0	0		5/11/2019	Saturday	6	1	1	1	12	37320	610	179	35	0	74.03%	21.72%	4.25%	0.00%	35	4.25%	2.1	226006	165829	243177	274.3	201.2	295.1	5342	2894	3397	274.3	201.2	295.1	371097.1	473.4	6340.8	450.4	5000	6.1	121	6.1	0	28	824	824	1
10828	10828 (2019-03-10)60sec.agd	60	0	0		3/11/2019	Monday	1	1	1	1	16	71435	697	268	21	3	70.48%	27.10%	2.12%	0.30%	24	2.43%	1.4	263164	198444	297366	266.1	200.7	300.7	6046	4079	2796	266.1	200.7	300.7	443916.5	490.8	6386	448.9	5820	5.9	125	5.9	0	0	989	989	1
10828	10828 (2019-03-10)60sec.agd	60	0	0		3/12/2019	Tuesday	2	2	2	2	24	57979	743	334	66	0	65.00%	29.22%	5.77%	0.00%	66	5.77%	3.3	441940	410205	560270	386.6	358.9	490.2	4394	4019	4831	386.6	358.9	490.2	823092.7	741.0	7568.8	720.1	9561	8.4	99	8.4	9.1	1024	1143	1143	1
10828	10828 (2019-03-10)60sec.agd	60	0	0		3/13/2019	Wednesday	3	0	0	0	0	0	796	189	12	0	79.84%	18.96%	1.20%	0.00%	12	1.20%	0.6	160764	121657	129427	161.2	122	129.8	2827	2102	3261	161.2	122	129.8	239576.4	252.1	4704.6	240.3	2856	2.9	107	2.9	1.2	532	997	997	1
10828	10828 (2019-03-10)60sec.agd	60	0	0		3/14/2019	Thursday	4	4	4	4	72	228445	667	251	89	0	66.24%	24.93%	8.84%	0.00%	89	8.84%	4.9	465347	349007	531297	462.1	346.6	527.6	5059	3550	5709	462.1	346.6	527.6	787800.9	806.1	7999.9	782.3	7688	7.6	93	7.6	0	0	1007	1007	1
10828	10828 (2019-03-10)60sec.agd	60	0	0		3/15/2019	Friday	5	0	0	0	0	0	749	315	33	0	68.28%	28.71%	3.01%	0.00%	33	3.01%	1.7	290537	272324	415342	264.8	248.2	378.6	5511	3357	7870	264.8	248.2	378.6	575396.5	560.3	9589.8	524.5	5940	5.4	85	5.4	1.1	177	1097	1097	1
10828	10828 (2019-03-10)60sec.agd	60	0	0		3/16/2019	Saturday	6	0	0	0	0	0	572	284	22	0	65.15%	32.35%	2.51%	0.00%	22	2.51%	1.4	259164	222342	274692	295.2	253.2	312.9	3270	3940	4119	295.2	253.2	312.9	438243.8	522.7	6508.1	499.1	5200	5.9	102	5.9	5.6	249	878	878	1
10840	10840 (2019-04-07)60sec.agd	60	0	0		4/7/2019	Sunday	7	0	0	0	0	0	511	163	4	0	75.37%	24.04%	0.59%	0.00%	4	0.59%	0.3	94129	157529	162964	138.8	232.3	240.4	2639	4617	3542	138.8	232.3	240.4	245424	382.4	5894.3	362	1841	2.7	80	2.7	0.4	79	678	678	1
10840	10840 (2019-04-07)60sec.agd	60	0	0		4/8/2019	Monday	1	0	0	0	0	0	516	283	3	0	64.34%	35.29%	0.37%	0.00%	3	0.37%	0.2	126180	363116	231249	157.3	452.8	288.3	4005	4075	3909	157.3	452.8	288.3	448609.8	579.5	6735.8	559.4	3433	4.3	47	4.3	4.8	1525	802	802	1
10840	10840 (2019-04-07)60sec.agd	60	0	0		4/9/2019	Tuesday	2	2	2	2	50	177825	610	168	59	0	72.88%	20.07%	7.05%	0.00%	59	7.05%	3.9	287861	354571	156037	343.9	423.6	186.4	4764	4124	2040	343.9	423.6	186.4	482630.4	610.0	6114.2	576.6	8335	10	114	10	50.1	1900	837	837	1
10840	10840 (2019-04-07)60sec.agd	60	0	0		4/10/2019	Wednesday	3	1	1	1	10	42497	496	317	15	0	59.90%	38.29%	1.81%	0.00%	15	1.81%	1	206495	484938	278821	249.4	585.7	336.7	5165	4587	5276	249.4	585.7	336.7	596276.9	757.0	8513.9	720.1	5942	7.2	117	7.2	33	2071	828	828	1
10840	10840 (2019-04-07)60sec.agd	60	0	0		4/11/2019	Thursday	4	1	1	1	11	44666	460	324	27	0	56.72%	39.95%	3.33%	0.00%	27	3.33%	1.9	235176	590318	235788	290	727.9	290.7	4825	4048	2046	290	727.9	290.7	677775.1	874.5	5723.7	835.7	8218	10.1	117	10.1	3.6	259	811	811	1
10840	10840 (2019-04-07)60sec.agd	60	0	0		4/12/2019	Friday	5	0	0	0	0	0	842	225	4	0	78.62%	21.01%	0.37%	0.00%	4	0.37%	0.2	106008	396873	189940	99	370.6	177.3	4217	3498	2607	99	370.6	177.3	452573.8	441.1	5647.4	422.6	3623	3.4	101	3.4	5.7	899	1071	1071	1
10980	10980 (2019-07-28)60sec.agd	60	0	0		7/29/2019	Monday	1	0	0	0	0	0	660	662	35	0	48.64%	48.78%	2.58%	0.00%	35	2.58%	1.5	545451	532071	1018954	402	392.1	750.9	3632	3528	5146	402	392.1	750.9	1272353.6	972.9	6011.3	937.6	11671	8.6	110	8.6	2.6	620	1357	1357	1
10980	10980 (2019-07-28)60sec.agd	60	0	0		7/30/2019	Tuesday	2	0	0	0	0	0	728	365	5	0	66.30%	33.24%	0.46%	0.00%	5	0.46%	0.3	175894	399254	698678	160.2	363.6	636.3	2365	2700	3113	160.2	363.6	636.3	823707.1	788.6	4374.2	750.2	6928	6.3	88	6.3	1.7	469	1098	1098	1
10980	10980 (2019-07-28)60sec.agd	60	0	0		7/31/2019	Wednesday	3	0	0	0	0	0	600	354	3	0	62.70%	36.99%	0.31%	0.00%	3	0.31%	0.2	171237	547137	368257	178.9	571.7	384.8	2999	2551	3354	178.9	571.7	384.8	681391.4	763.6	5110.2	712	6581	6.9	110	6.9	3.8	988	957	957	1
10980	10980 (2019-07-28)60sec.agd	60	0	0		8/1/2019	Thursday	4	0	0	0	0	0	403	639	24	0	37.80%	59.94%	2.25%	0.00%	24	2.25%	1.3	435482	655036	1013012	408.5	614.5	950.3	4401	5184	4631	408.5	614.5	950.3	1282540.5	1288.2	5691.5	1203.1	11559	10.8	126	10.8	2.5	318	1066	1066	1
10980	10980 (2019-07-28)60sec.agd	60	0	0		8/2/2019	Friday	5	0	0	0	0	0	370	669	17	0	35.04%	63.35%	1.61%	0.00%	17	1.61%	0.9	516798	530517	803143	489.4	502.4	760.6	2398	4020	3507	489.4	502.4	760.6	1092505	1088.2	4364.3	1034.6	9951	9.4	106	9.4	0.7	426	1056	1056	1
10980	10980 (2019-07-28)60sec.agd	60	0	0		8/3/2019	Saturday	6	0	0	0	0	0	253	617	16	0	28.56%	69.64%	1.81%	0.00%	16	1.81%	0.8	365432	656643	596428	412.5	741.1	673.2	2964	2682	4218	412.5	741.1	673.2	959399.3	1133.5	4545.5	1082.8	9626	10.9	129	10.9	232.8	3541	886	886	1
10796	10796 (2019-09-01)60sec.agd	60	0	0		9/2/2019	Monday	1	0	0	0	0	0	263	449	20	0	35.93%	61.34%	2.73%	0.00%	20	2.73%	1.4	379036	179493	303824	517.8	245.2	415.1	2785	2727	4173	517.8	245.2	415.1	517875.5	755.2	5554.5	707.5	6228	8.5	82	8.5	1.9	657	732	732	1
10796	10796 (2019-09-01)60sec.agd	60	0	0		9/3/2019	Tuesday	2	0	0	0	0	0	246	352	5	0	40.80%	58.37%	0.83%	0.00%	5	0.83%	0.4	251712	207444	402146	417.4	344	666.9	3178	2727	4786	417.4	344	666.9	517796.6	899.9	5210.1	858.7	5909	9.8	87	9.8	4.9	720	603	603	1
10796	10796 (2019-09-01)60sec.agd	60	0	0		9/4/2019	Wednesday	3	0	0	0	0	0	269	480	19	0	35.03%	62.50%	2.47%	0.00%	19	2.47%	1.4	338561	181730	285805	440.8	236.6	372.1	3406	2154	2377	440.8	236.6	372.1	478888.1	644.6	4550.7	623.6	6371	8.3	87	8.3	43.1	1716	768	768	1
10796	10796 (2019-09-01)60sec.agd	60	0	0		9/5/2019	Thursday	4	0	0	0	0	0	501	328	14	0	59.43%	38.91%	1.66%	0.00%	14	1.66%	0.9	289967	168612	306058	344	200	363.1	3874	1977	2338	344	200	363.1	454073.1	564.1	4472.6	538.6	5276	6.3	76	6.3	0.7	107	843	843	1
10796	10796 (2019-09-01)60sec.agd	60	0	0		9/6/2019	Friday	5	0	0	0	0	0	432	301	20	0	57.37%	39.97%	2.66%	0.00%	20	2.66%	1.4	279414	192871	384172	371.1	256.1	510.2	3045	2089	5594	371.1	256.1	510.2	512698.3	712.0	6123.7	680.9	6433	8.5	93	8.5	74.5	1937	753	753	1
10796	10796 (2019-09-01)60sec.agd	60	0	0		9/7/2019	Saturday	6	0	0	0	0	0	357	289	17	0	53.85%	43.59%	2.56%	0.00%	17	2.56%	1.4	244970	174855	318350	369.5	263.7	480.2	3085	2246	6360	369.5	263.7	480.2	438099.6	698.1	6752	660.8	5571	8.4	97	8.4	4.8	547	663	663	1
10776	10776 (2019-07-28)60sec.agd	60	0	0		7/29/2019	Monday	1	0	0	0	0	0	660	662	35	0	48.64%	48.78%	2.58%	0.00%	35	2.58%	1.5	545451	532071	1018954	402	392.1	750.9	3632	3528	5146	402	392.1	750.9	1272353.6	972.9	6011.3	937.6	11671	8.6	110	8.6	2.6	620	1357	1357	1
10776	10776 (2019-07-28)60sec.agd	60	0	0		7/30/2019	Tuesday	2	0	0	0	0	0	728	365	5	0	66.30%	33.24%	0.46%	0.00%	5	0.46%	0.3	175894	399254	698678	160.2	363.6	636.3	2365	2700	3113	160.2	363.6	636.3	823707.1	788.6	4374.2	750.2	6928	6.3	88	6.3	1.7	469	1098	1098	1
10776	10776 (2019-07-28)60sec.agd	60	0	0		7/31/2019	Wednesday	3	0	0	0	0	0	600	354	3	0	62.70%	36.99%	0.31%	0.00%	3	0.31%	0.2	171237	547137	368257	178.9	571.7	384.8	2999	2551	3354	178.9	571.7	384.8	681391.4	763.6	5110.2	712	6581	6.9	110	6.9	3.8	988	957	957	1
10776	10776 (2019-07-28)60sec.agd	60	0	0		8/1/2019	Thursday	4	0	0	0	0	0	403	639	24	0	37.80%	59.94%	2.25%	0.00%	24	2.25%	1.3	435482	655036	1013012	408.5	614.5	950.3	4401	5184	4631	408.5	614.5	950.3	1282540.5	1288.2	5691.5	1203.1	11559	10.8	126	10.8	2.5	318	1066	1066	1
10776	10776 (2019-07-28)60sec.agd	60	0	0		8/2/2019	Friday	5	0	0	0	0	0	370	669	17	0	35.04%	63.35%	1.61%	0.00%	17	1.61%	0.9	516798	530517	803143	489.4	502.4	760.6	2398	4020	3507	489.4	502.4	760.6	1092505	1088.2	4364.3	1034.6	9951	9.4	106	9.4	0.7	426	1056	1056	1
10776	10776 (2019-07-28)60sec.agd	60	0	0		8/3/2019	Saturday	6	0	0	0	0	0	253	617	16	0	28.56%	69.64%	1.81%	0.00%	16	1.81%	0.8	365432	656643	596428	412.5	741.1	673.2	2964	2682	4218	412.5	741.1	673.2	959399.3	1133.5	4545.5	1082.8	9626	10.9	129	10.9	232.8	3541	886	886	1
11002	11002 (2019-05-12)60sec.agd	60	0	0		5/12/2019	Sunday	7	0	0	0	0	0	507	280	4	0	64.10%	35.40%	0.51%	0.00%	4	0.51%	0.3	149408	193903	332853	188.9	245.1	420.8	3704	2099	6262	188.9	245.1	420.8	413173.4	555.7	6408.8	522.3	3227	4.1	108	4.1	1.1	295	791	791	1
11002	11002 (2019-05-12)60sec.agd	60	0	0		5/13/2019	Monday	1	2	2	2	47	282196	503	379	36	19	53.68%	40.45%	3.84%	2.03%	55	5.87%	3.2	528007	515840	636110	563.5	550.5	678.9	14928	10586	9098	563.5	550.5	678.9	974432.3	1099.1	19527.9	1039.9	9932	10.6	137	10.6	7.6	796	937	937	1
11002	11002 (2019-05-12)60sec.agd	60	0	0		5/15/2019	Wednesday	3	1	1	1	10	54580	546	387	19	6	56.99%	40.40%	1.98%	0.63%	25	2.61%	1.5	310812	326842	379307	324.4	341.2	395.9	10108	9408	10622	324.4	341.2	395.9	589324.7	648.0	15050.5	615.2	7926	8.3	157	8.3	0.1	78	958	958	1
11002	11002 (2019-05-12)60sec.agd	60	0	0		5/16/2019	Thursday	4	0	0	0	0	0	659	363	4	0	64.23%	35.38%	0.39%	0.00%	4	0.39%	0.2	173372	239506	326594	169	233.4	318.3	2449	2533	2726	169	233.4	318.3	440550.4	446.3	3911.9	429.4	5185	5.1	87	5.1	0	0	1026	1026	1
11002	11002 (2019-05-12)60sec.agd	60	0	0		5/17/2019	Friday	5	0	0	0	0	0	945	318	4	0	74.59%	25.10%	0.32%	0.00%	4	0.32%	0.2	154514	237440	318607	122	187.4	251.5	3787	3513	2367	122	187.4	251.5	426336.4	353.8	5084.6	336.5	4821	3.8	86	3.8	0	0	1267	1267	1
11002	11002 (2019-05-12)60sec.agd	60	0	0		5/18/2019	Saturday	6	0	0	0	0	0	434	166	9	0	71.26%	27.26%	1.48%	0.00%	9	1.48%	0.8	107930	121680	146821	177.2	199.8	241.1	3339	2411	2372	177.2	199.8	241.1	219114.8	381.5	4507.7	359.8	3378	5.5	127	5.5	0.1	41	609	609	1
10814	10814 (2019-03-17)60sec.agd	60	0	0		3/17/2019	Sunday	7	0	0	0	0	0	392	217	0	0	64.37%	35.63%	0.00%	0.00%	0	0.00%	0	86495	202341	238127	142	332.3	391	1717	2337	2267	142	332.3	391	324234.1	557.6	3050.5	532.4	2898	4.8	94	4.8	13.1	1261	609	609	1
10814	10814 (2019-03-17)60sec.agd	60	0	0		3/19/2019	Tuesday	2	0	0	0	0	0	323	324	0	0	49.92%	50.08%	0.00%	0.00%	0	0.00%	0	116706	338675	349856	180.4	523.5	540.7	1914	2213	2131	180.4	523.5	540.7	500719.7	800.6	3264.5	773.9	5039	7.8	69	7.8	20	1311	647	647	1
10814	10814 (2019-03-17)60sec.agd	60	0	0		3/20/2019	Wednesday	3	0	0	0	0	0	450	355	1	0	55.83%	44.04%	0.12%	0.00%	1	0.12%	0.1	129790	395425	493040	161	490.6	611.7	2148	2561	2453	161	490.6	611.7	645209.1	822.3	3351.6	800.5	4948	6.1	48	6.1	4.6	2619	806	806	1
10814	10814 (2019-03-17)60sec.agd	60	0	0		3/21/2019	Thursday	4	0	0	0	0	0	322	366	2	0	46.67%	53.04%	0.29%	0.00%	2	0.29%	0.2	180763	356937	428139	262	517.3	620.5	2288	2905	2823	262	517.3	620.5	585988.3	878.7	3929.1	849.3	4252	6.2	89	6.2	0.4	60	690	690	1
10814	10814 (2019-03-17)60sec.agd	60	0	0		3/22/2019	Friday	5	0	0	0	0	0	312	290	0	0	51.83%	48.17%	0.00%	0.00%	0	0.00%	0	116802	278872	363643	194	463.2	604.1	1536	1825	2626	194	463.2	604.1	472914.9	812.8	3285.1	785.6	3807	6.3	80	6.3	0.9	299	602	602	1
10814	10814 (2019-03-17)60sec.agd	60	0	0		4/27/2019	Saturday	6	0	0	0	0	0	542	83	2	0	86.44%	13.24%	0.32%	0.00%	2	0.32%	0.2	53097	47257	49940	84.7	75.4	79.6	3820	3846	1860	84.7	75.4	79.6	86870.7	150.3	4944.8	138.5	1317	2.1	115	2.1	0	0	627	627	1
10808	10808 (2019-03-10)60sec.agd	60	0	0		3/10/2019	Sunday	7	1	1	1	22	70075	350	202	61	0	57.10%	32.95%	9.95%	0.00%	61	9.95%	5.1	348804	299341	243216	569	488.3	396.8	5500	2669	2741	569	488.3	396.8	520022.4	913.8	6234.6	848.3	9836	16	121	16	7.9	290	613	613	1
10808	10808 (2019-03-10)60sec.agd	60	0	0		3/11/2019	Monday	1	5	5	5	80	284934	437	185	86	0	61.72%	26.13%	12.15%	0.00%	86	12.15%	6.1	439383	388315	226905	620.6	548.5	320.5	4992	3883	2801	620.6	548.5	320.5	628754.2	936.0	5974.2	888.1	11562	16.3	120	16.3	0	0	708	708	1
10808	10808 (2019-03-10)60sec.agd	60	0	0		3/12/2019	Tuesday	2	3	3	3	68	306769	555	95	49	17	77.51%	13.27%	6.84%	2.37%	66	9.22%	4.7	350537	200579	183555	489.6	280.1	256.4	8790	2654	3879	489.6	280.1	256.4	443622.1	657.1	9853.5	619.6	8851	12.4	158	12.4	36	1895	716	716	1
10808	10808 (2019-03-10)60sec.agd	60	0	0		3/13/2019	Wednesday	3	0	0	0	0	0	753	241	13	0	74.78%	23.93%	1.29%	0.00%	13	1.29%	0.7	155678	214630	220510	154.6	213.1	219	3944	3261	3340	154.6	213.1	219	344857	355.6	5831.5	342.5	4553	4.5	113	4.5	0	48	1007	1007	1
10808	10808 (2019-03-10)60sec.agd	60	0	0		3/14/2019	Thursday	4	5	5	5	77	253889	478	198	104	0	61.28%	25.38%	13.33%	0.00%	104	13.33%	6.9	481621	407481	439088	617.5	522.4	562.9	4791	3582	5326	617.5	522.4	562.9	768633.7	1018.7	7238.3	985.4	13708	17.6	118	17.6	0	0	780	780	1
10808	10808 (2019-03-10)60sec.agd	60	0	0		3/16/2019	Saturday	6	2	2	2	29	133472	427	337	52	0	52.33%	41.30%	6.37%	0.00%	52	6.37%	3.5	386956	358989	351718	474.2	439.9	431	5827	2829	2416	474.2	439.9	431	634282	840.8	6585.8	777.3	10073	12.3	120	12.3	11.9	1145	816	816	1
11033	11033 (2019-06-02)60sec.agd	60	0	0		6/2/2019	Sunday	7	0	0	0	0	0	429	248	24	0	61.20%	35.38%	3.42%	0.00%	24	3.42%	1.8	230424	273168	277911	328.7	389.7	396.4	3303	4725	4680	328.7	389.7	396.4	452714.6	680.6	7425.5	645.8	5748	8.2	108	8.2	40.8	903	701	701	1
11033	11033 (2019-06-02)60sec.agd	60	0	0		6/3/2019	Monday	1	3	3	3	50	172511	331	307	76	2	46.23%	42.88%	10.61%	0.28%	78	10.89%	6	494655	539232	525792	690.9	753.1	734.3	7472	8667	7266	690.9	753.1	734.3	901061.6	1308.6	11052.4	1258.5	11925	16.7	113	16.7	9.3	567	716	716	1
11033	11033 (2019-06-02)60sec.agd	60	0	0		6/5/2019	Wednesday	3	0	0	0	0	0	652	298	28	0	66.67%	30.47%	2.86%	0.00%	28	2.86%	1.6	261418	356489	296335	267.3	364.5	303	4225	2805	3253	267.3	364.5	303	532201.3	580.4	5076.9	544.2	8565	8.8	114	8.8	3	241	978	978	1
11033	11033 (2019-06-02)60sec.agd	60	0	0		6/6/2019	Thursday	4	0	0	0	0	0	545	387	10	0	57.86%	41.08%	1.06%	0.00%	10	1.06%	0.6	261616	400012	425650	277.7	424.6	451.9	4226	2512	2634	277.7	424.6	451.9	640023.8	711.5	5214.3	679.4	9705	10.3	113	10.3	0	0	942	942	1
11033	11033 (2019-06-02)60sec.agd	60	0	0		6/7/2019	Friday	5	0	0	0	0	0	471	453	10	0	50.43%	48.50%	1.07%	0.00%	10	1.07%	0.6	323845	403809	566879	346.7	432.3	606.9	3489	3257	3293	346.7	432.3	606.9	767651.7	854.2	4732	821.9	10593	11.3	110	11.3	0	0	934	934	1
11033	11033 (2019-06-02)60sec.agd	60	0	0		6/8/2019	Saturday	6	0	0	0	0	0	485	482	26	0	48.84%	48.54%	2.62%	0.00%	26	2.62%	1.4	391317	458005	716573	394.1	461.2	721.6	3941	2387	3241	394.1	461.2	721.6	936148.7	979.9	4815.5	942.7	12514	12.6	112	12.6	0	0	993	993	1
10806	10806 (2019-03-10)60sec.agd	60	0	0		3/11/2019	Monday	1	0	0	0	0	0	547	250	13	0	67.53%	30.86%	1.60%	0.00%	13	1.60%	0.9	178369	124490	168088	220.2	153.7	207.5	2839	2088	3247	220.2	153.7	207.5	274894.2	381.6	4644	339.4	6158	7.6	120	7.6	0	0	810	810	1
10806	10806 (2019-03-10)60sec.agd	60	0	0		3/12/2019	Tuesday	2	0	0	0	0	0	623	218	4	0	73.73%	25.80%	0.47%	0.00%	4	0.47%	0.3	119181	133269	185341	141	157.7	219.3	2971	1992	2262	141	157.7	219.3	257519	323.0	3479.2	304.8	4728	5.6	120	5.6	0	0	845	845	1
10806	10806 (2019-03-10)60sec.agd	60	0	0		3/13/2019	Wednesday	3	0	0	0	0	0	581	220	6	0	72.00%	27.26%	0.74%	0.00%	6	0.74%	0.4	121953	134301	199960	151.1	166.4	247.8	2624	2143	2146	151.1	166.4	247.8	269987.6	358.6	3580.3	334.6	5526	6.8	115	6.8	0	0	807	807	1
10806	10806 (2019-03-10)60sec.agd	60	0	0		3/14/2019	Thursday	4	0	0	0	0	0	591	98	4	0	85.28%	14.14%	0.58%	0.00%	4	0.58%	0.3	61171	81088	104657	88.3	117	151	2990	2352	2658	88.3	117	151	145843.2	224.8	3992.8	210.5	2810	4.1	128	4.1	0	0	693	693	1
10806	10806 (2019-03-10)60sec.agd	60	0	0		3/15/2019	Friday	5	0	0	0	0	0	571	248	13	0	68.63%	29.81%	1.56%	0.00%	13	1.56%	0.8	200532	132819	232974	241	159.6	280	2908	2692	3306	241	159.6	280	334859.5	421.6	4758.7	402.5	5014	6	123	6	8.9	1147	832	832	1
10806	10806 (2019-03-10)60sec.agd	60	0	0		3/16/2019	Saturday	6	0	0	0	0	0	476	223	2	0	67.90%	31.81%	0.29%	0.00%	2	0.29%	0.2	141340	114539	221460	201.6	163.4	315.9	2234	1886	2519	201.6	163.4	315.9	286602	433.3	3470.7	408.8	4162	5.9	111	5.9	0.3	88	701	701	1
10824	10824 (2019-03-24)60sec.agd	60	0	0		3/25/2019	Monday	1	2	2	2	66	262217	586	243	82	0	64.32%	26.67%	9.00%	0.00%	82	9.00%	5.1	438418	370418	269803	481.2	406.6	296.2	5452	3683	4000	481.2	406.6	296.2	634203	764.3	6374.8	696.2	12490	13.7	117	13.7	7.5	434	911	911	1
10824	10824 (2019-03-24)60sec.agd	60	0	0		3/26/2019	Tuesday	2	1	1	1	33	150518	458	230	45	0	62.48%	31.38%	6.14%	0.00%	45	6.14%	3.2	301355	257130	210105	411.1	350.8	286.6	5211	3696	3449	411.1	350.8	286.6	448413.6	668.3	6106.3	611.8	8740	11.9	118	11.9	3.9	229	733	733	1
10824	10824 (2019-03-24)60sec.agd	60	0	0		3/27/2019	Wednesday	3	1	1	1	38	136874	528	231	47	0	65.51%	28.66%	5.83%	0.00%	47	5.83%	2.9	294624	251638	247002	365.5	312.2	306.5	4703	2706	3357	365.5	312.2	306.5	459494.3	612.9	5795.2	570.1	9073	11.3	107	11.3	1.6	178	806	806	1
10824	10824 (2019-03-24)60sec.agd	60	0	0		3/28/2019	Thursday	4	0	0	0	0	0	705	285	13	0	70.29%	28.41%	1.30%	0.00%	13	1.30%	0.7	193077	241081	250937	192.5	240.4	250.2	4192	2656	3280	192.5	240.4	250.2	397955	423.6	5090.5	396.8	6601	6.6	108	6.6	2.7	415	1003	1003	1
10824	10824 (2019-03-24)60sec.agd	60	0	0		3/29/2019	Friday	5	2	2	2	41	153103	447	245	54	0	59.92%	32.84%	7.24%	0.00%	54	7.24%	3.9	326535	288413	246159	437.7	386.6	330	4780	3668	3184	437.7	386.6	330	500401.3	726.1	5531.1	670.8	9879	13.2	114	13.2	1.7	272	746	746	1
10824	10824 (2019-03-24)60sec.agd	60	0	0		3/30/2019	Saturday	6	0	0	0	0	0	558	279	15	0	65.49%	32.75%	1.76%	0.00%	15	1.76%	1	199058	277330	285458	233.6	325.5	335	4848	2962	2207	233.6	325.5	335	444997	549.4	5879.3	522.3	6453	7.6	113	7.6	0	20	852	852	1
10929	10929 (2019-03-24)60sec.agd	60	0	0		3/24/2019	Sunday	7	0	0	0	0	0	334	308	9	0	51.31%	47.31%	1.38%	0.00%	9	1.38%	0.8	222517	256336	361492	341.8	393.8	555.3	4285	2712	3351	341.8	393.8	555.3	495881.5	791.7	5050.1	761.7	7338	11.3	111	11.3	13.8	1218	651	651	1
10929	10929 (2019-03-24)60sec.agd	60	0	0		3/25/2019	Monday	1	0	0	0	0	0	457	453	13	0	49.51%	49.08%	1.41%	0.00%	13	1.41%	0.8	299314	346435	479163	324.3	375.3	519.1	2792	2757	2646	324.3	375.3	519.1	662724.1	742.9	4045.4	718	9430	10.2	132	10.2	7.6	920	923	923	1
10929	10929 (2019-03-24)60sec.agd	60	0	0		3/26/2019	Tuesday	2	0	0	0	0	0	502	386	7	0	56.09%	43.13%	0.78%	0.00%	7	0.78%	0.4	231567	289662	388117	258.7	323.6	433.7	2658	2667	2942	258.7	323.6	433.7	536807.4	624.4	4066.1	599.8	7863	8.8	117	8.8	0.2	150	895	895	1
10929	10929 (2019-03-24)60sec.agd	60	0	0		3/27/2019	Wednesday	3	0	0	0	0	0	482	339	11	0	57.93%	40.75%	1.32%	0.00%	11	1.32%	0.7	225467	273948	356860	271	329.3	428.9	3217	3214	2352	271	329.3	428.9	503221.6	628.6	5041.6	604.8	8351	10	123	10	5.7	1435	832	832	1
10929	10929 (2019-03-24)60sec.agd	60	0	0		3/28/2019	Thursday	4	0	0	0	0	0	559	312	16	0	63.02%	35.17%	1.80%	0.00%	16	1.80%	1	234913	276956	301196	264.8	312.2	339.6	3003	2669	2590	264.8	312.2	339.6	471813.3	562.7	4112.9	531.9	7317	8.2	130	8.2	10.1	1752	887	887	1
10929	10929 (2019-03-24)60sec.agd	60	0	0		3/29/2019	Friday	5	0	0	0	0	0	526	276	6	0	65.10%	34.16%	0.74%	0.00%	6	0.74%	0.4	166981	224700	283220	206.7	278.1	350.5	2968	2617	2163	206.7	278.1	350.5	398229	513.9	4057.4	492.9	6724	8.3	131	8.3	4.4	1320	808	808	1
10941	10941 (2019-03-31)60sec.agd	60	0	0		4/1/2019	Monday	1	1	1	1	32	131402	486	283	33	0	60.60%	35.29%	4.11%	0.00%	33	4.11%	2.4	267294	383336	262397	333.3	478	327.2	4494	4067	2728	333.3	478	327.2	535952.2	716.4	6048.7	668.3	8705	10.9	124	10.9	0.2	83	802	802	1
10941	10941 (2019-03-31)60sec.agd	60	0	0		4/2/2019	Tuesday	2	1	1	1	41	169413	613	246	49	0	67.51%	27.09%	5.40%	0.00%	49	5.40%	3.1	318915	382657	266506	351.2	421.4	293.5	4997	2915	5377	351.2	421.4	293.5	564941.2	669.1	6843.3	622.2	9859	10.9	121	10.9	0.3	147	908	908	1
10941	10941 (2019-03-31)60sec.agd	60	0	0		4/3/2019	Wednesday	3	1	1	1	41	177722	491	270	48	0	60.69%	33.37%	5.93%	0.00%	48	5.93%	3.4	330499	341921	371425	408.5	422.6	459.1	5065	3441	4010	408.5	422.6	459.1	603403.8	799.4	6322.7	745.9	8998	11.1	120	11.1	0	0	809	809	1
10941	10941 (2019-03-31)60sec.agd	60	0	0		4/4/2019	Thursday	4	1	1	1	49	158429	458	174	53	0	66.86%	25.40%	7.74%	0.00%	53	7.74%	4.1	272357	280994	267789	397.6	410.2	390.9	3900	3000	3306	397.6	410.2	390.9	474180.3	714.4	5445.3	692.2	8482	12.4	123	12.4	0	0	685	685	1
10941	10941 (2019-03-31)60sec.agd	60	0	0		4/5/2019	Friday	5	0	0	0	0	0	520	220	8	0	69.52%	29.41%	1.07%	0.00%	8	1.07%	0.6	134549	225056	165588	179.9	300.9	221.4	3214	2529	3249	179.9	300.9	221.4	310117.8	430.6	4746.5	414.6	4192	5.6	91	5.6	0	0	748	748	1
10941	10941 (2019-03-31)60sec.agd	60	0	0		4/6/2019	Saturday	6	1	1	1	57	196516	356	246	67	0	53.21%	36.77%	10.01%	0.00%	67	10.01%	5.2	388976	477958	408247	581.4	714.4	610.2	3992	3742	3318	581.4	714.4	610.2	739196.7	1137.0	5969.7	1104.9	10678	16	120	16	0.1	42	669	669	1
10994	10994 (2019-11-03)60sec.agd	60	0	0		11/4/2019	Monday	1	0	0	0	0	0	501	336	22	0	58.32%	39.12%	2.56%	0.00%	22	2.56%	1.3	230954	269614	352426	268.9	313.9	410.3	4458	2656	3060	268.9	313.9	410.3	500235.5	621.3	5667.8	582.3	5341	6.2	88	6.2	1.8	557	859	859	1
10994	10994 (2019-11-03)60sec.agd	60	0	0		11/5/2019	Tuesday	2	1	1	1	10	33772	506	380	26	0	55.48%	41.67%	2.85%	0.00%	26	2.85%	1.5	301188	326047	540281	330.3	357.5	592.4	5867	2496	3017	330.3	357.5	592.4	699231.3	819.8	6464.5	766.7	7957	8.7	113	8.7	4.2	1016	912	912	1
10994	10994 (2019-11-03)60sec.agd	60	0	0		11/6/2019	Wednesday	3	0	0	0	0	0	506	372	19	0	56.41%	41.47%	2.12%	0.00%	19	2.12%	1.2	241175	248874	371189	268.9	277.5	413.8	4170	2352	2736	268.9	277.5	413.8	507823.7	598.8	5074.8	566.1	5534	6.2	98	6.2	1.2	208	897	897	1
10994	10994 (2019-11-03)60sec.agd	60	0	0		11/7/2019	Thursday	4	0	0	0	0	0	612	374	20	0	60.83%	37.18%	1.99%	0.00%	20	1.99%	1.1	249834	326894	423577	248.3	324.9	421.1	4360	2746	3070	248.3	324.9	421.1	590503.3	620.5	5050.7	587	5862	5.8	90	5.8	3.3	1464	1006	1006	1
10994	10994 (2019-11-03)60sec.agd	60	0	0		11/8/2019	Friday	5	0	0	0	0	0	564	167	20	3	74.80%	22.15%	2.65%	0.40%	23	3.05%	1.8	165440	154529	194534	219.4	204.9	258	6254	2616	2661	219.4	204.9	258	298484.6	427.4	7064.7	395.9	4126	5.5	120	5.5	7	660	754	754	1
10994	10994 (2019-11-03)60sec.agd	60	0	0		11/9/2019	Saturday	6	0	0	0	0	0	639	225	23	1	71.96%	25.34%	2.59%	0.11%	24	2.70%	1.6	206636	169317	246953	232.7	190.7	278.1	6208	2208	3008	232.7	190.7	278.1	363802.8	440.2	6926.4	409.7	4796	5.4	112	5.4	0.7	334	888	888	1
10920	10920 (2019-05-12)60sec.agd	60	0	0		5/13/2019	Monday	1	1	1	1	11	35009	949	299	35	0	73.97%	23.30%	2.73%	0.00%	35	2.73%	1.6	265587	295466	331876	207	230.3	258.7	4051	2978	2599	207	230.3	258.7	517666.2	426.5	5275.5	403.5	8288	6.5	114	6.5	16.9	2069	1283	1283	1
10920	10920 (2019-05-12)60sec.agd	60	0	0		5/14/2019	Tuesday	2	1	1	1	27	151762	468	374	40	9	52.53%	41.98%	4.49%	1.01%	49	5.50%	3.1	449448	401227	440166	504.4	450.3	494	7558	3010	3235	504.4	450.3	494	746145.2	896.7	8133.7	837.4	13318	14.9	168	14.9	0.3	190	891	891	1
10920	10920 (2019-05-12)60sec.agd	60	0	0		5/15/2019	Wednesday	3	0	0	0	0	0	539	300	17	0	62.97%	35.05%	1.99%	0.00%	17	1.99%	1.1	225271	292927	359364	263.2	342.2	419.8	3621	2573	3259	263.2	342.2	419.8	515456.8	628.9	5085.1	602.2	7766	9.1	113	9.1	0.2	65	856	856	1
10920	10920 (2019-05-12)60sec.agd	60	0	0		5/16/2019	Thursday	4	1	1	1	30	168022	538	270	26	13	63.52%	31.88%	3.07%	1.53%	39	4.60%	2.6	357401	299419	381740	422	353.5	450.7	7380	3628	4330	422	353.5	450.7	602588.3	766.6	8072	711.4	10984	13	170	13	6.6	1838	847	847	1
10920	10920 (2019-05-12)60sec.agd	60	0	0		5/17/2019	Friday	5	1	1	1	39	217446	529	376	39	18	54.99%	39.09%	4.05%	1.87%	57	5.93%	3.4	499915	462626	468719	519.7	480.9	487.2	7710	3895	3094	519.7	480.9	487.2	826822.4	934.9	8105.1	859.5	15894	16.5	175	16.5	28.4	1495	962	962	1
10920	10920 (2019-05-12)60sec.agd	60	0	0		5/18/2019	Saturday	6	0	0	0	0	0	465	246	27	0	63.01%	33.33%	3.66%	0.00%	27	3.66%	2.1	226153	263473	296089	306.4	357	401.2	4433	3561	2654	306.4	357	401.2	456324.3	650.9	5784.1	618.3	7700	10.4	124	10.4	172.1	4599	738	738	1
10008	10008 (2019-03-03)60sec.agd	60	0	0		3/4/2019	Monday	1	0	0	0	0	0	481	319	6	0	59.68%	39.58%	0.74%	0.00%	6	0.74%	0.4	178111	240263	368739	221	298.1	457.5	2971	3221	4673	221	298.1	457.5	474782.4	640.1	5956.6	589.1	5234	6.5	103	6.5	0	20	806	806	1
10008	10008 (2019-03-03)60sec.agd	60	0	0		3/5/2019	Tuesday	2	0	0	0	0	0	497	408	2	0	54.80%	44.98%	0.22%	0.00%	2	0.22%	0.1	201750	283814	503141	222.4	312.9	554.7	4022	5787	4754	222.4	312.9	554.7	611885.9	702.3	7692.7	674.6	6036	6.7	82	6.7	0	29	907	907	1
10008	10008 (2019-03-03)60sec.agd	60	0	0		3/6/2019	Wednesday	3	0	0	0	0	0	445	487	3	0	47.59%	52.09%	0.32%	0.00%	3	0.32%	0.2	234222	350129	610165	250.5	374.5	652.6	3651	5634	3973	250.5	374.5	652.6	741452.4	819.0	6938.2	793	7218	7.7	70	7.7	0	0	935	935	1
10008	10008 (2019-03-03)60sec.agd	60	0	0		3/7/2019	Thursday	4	0	0	0	0	0	426	448	5	0	48.46%	50.97%	0.57%	0.00%	5	0.57%	0.3	280643	373141	479324	319.3	424.5	545.3	3380	1780	3543	319.3	424.5	545.3	669138.4	803.2	4174.4	761.2	6968	7.9	89	7.9	0	0	879	879	1
10008	10008 (2019-03-03)60sec.agd	60	0	0		3/8/2019	Friday	5	0	0	0	0	0	375	518	9	0	41.57%	57.43%	1.00%	0.00%	9	1.00%	0.6	344239	419140	431478	381.6	464.7	478.4	3470	1976	3692	381.6	464.7	478.4	693074.4	794.8	5168.8	768.4	8464	9.4	65	9.4	0	34	902	902	1
10008	10008 (2019-03-03)60sec.agd	60	0	0		3/9/2019	Saturday	6	0	0	0	0	0	400	198	2	0	66.67%	33.00%	0.33%	0.00%	2	0.33%	0.2	98598	148339	249119	164.3	247.2	415.2	2559	2574	4557	164.3	247.2	415.2	306245.5	528.8	5679.2	510.4	2392	4	46	4	0	0	600	600	1
11014	11014 (2019-06-09)60sec.agd	60	0	0		6/10/2019	Monday	1	3	3	3	69	278868	671	224	92	0	67.98%	22.70%	9.32%	0.00%	92	9.32%	5.1	483115	387238	303930	489.5	392.3	307.9	4838	2946	3261	489.5	392.3	307.9	689729.5	740.6	5684.7	698.8	14694	14.9	126	14.9	5.4	464	987	987	1
11014	11014 (2019-06-09)60sec.agd	60	0	0		6/11/2019	Tuesday	2	2	2	2	34	130940	596	272	66	3	63.61%	29.03%	7.04%	0.32%	69	7.36%	4.1	406023	371127	353284	433.3	396.1	377	7075	3895	3679	433.3	396.1	377	653758	737.9	7602.4	697.7	11234	12	130	12	9.3	790	937	937	1
11014	11014 (2019-06-09)60sec.agd	60	0	0		6/12/2019	Wednesday	3	1	1	1	61	208761	520	274	106	0	57.78%	30.44%	11.78%	0.00%	106	11.78%	6.2	472646	415919	305349	525.2	462.1	339.3	3994	3961	2773	525.2	462.1	339.3	699729.1	819.7	5353.8	777.5	15787	17.5	116	17.5	0	25	900	900	1
11014	11014 (2019-06-09)60sec.agd	60	0	0		6/13/2019	Thursday	4	1	1	1	69	336991	569	303	134	0	56.56%	30.12%	13.32%	0.00%	134	13.32%	7.4	706349	602668	410792	702.1	599.1	408.3	5934	3512	2757	702.1	599.1	408.3	1015326.4	1070.1	6930	1009.3	20752	20.6	125	20.6	0	0	1006	1006	1
11014	11014 (2019-06-09)60sec.agd	60	0	0		6/14/2019	Friday	5	0	0	0	0	0	594	289	54	0	63.39%	30.84%	5.76%	0.00%	54	5.76%	3	335189	305413	278928	357.7	325.9	297.7	3981	2572	2743	357.7	325.9	297.7	532381.1	607.3	4745.9	568.2	10749	11.5	116	11.5	0.4	75	937	937	1
11014	11014 (2019-06-09)60sec.agd	60	0	0		6/15/2019	Saturday	6	0	0	0	0	0	411	210	25	0	63.62%	32.51%	3.87%	0.00%	25	3.87%	1.8	213302	274329	192206	330.2	424.7	297.5	3328	3565	3761	330.2	424.7	297.5	397111.2	644.3	5656.7	614.7	8703	13.5	116	13.5	16.1	1659	646	646	1
10921	10921 (2019-05-26)60sec.agd	60	0	0		5/26/2019	Sunday	7	0	0	0	0	0	372	306	3	0	54.63%	44.93%	0.44%	0.00%	3	0.44%	0.3	199468	150155	220186	292.9	220.5	323.3	3200	3778	3543	292.9	220.5	323.3	332890.2	523.5	6088.2	488.8	3712	5.5	52	5.5	0.4	74	681	681	1
10921	10921 (2019-05-26)60sec.agd	60	0	0		5/28/2019	Tuesday	2	0	0	0	0	0	627	189	1	0	76.74%	23.13%	0.12%	0.00%	1	0.12%	0.1	83481	126133	207708	102.2	154.4	254.2	2106	1728	3060	102.2	154.4	254.2	256946	328.1	3917.1	314.5	2323	2.8	52	2.8	0.1	30	817	817	1
10921	10921 (2019-05-26)60sec.agd	60	0	0		5/29/2019	Wednesday	3	0	0	0	0	0	505	242	1	0	67.51%	32.35%	0.13%	0.00%	1	0.13%	0.1	127789	132761	292896	170.8	177.5	391.6	2066	1879	2531	170.8	177.5	391.6	346039.9	480.9	3178.1	462.6	3628	4.9	111	4.9	2.3	147	748	748	1
10921	10921 (2019-05-26)60sec.agd	60	0	0		5/30/2019	Thursday	4	0	0	0	0	0	530	336	3	0	60.99%	38.67%	0.35%	0.00%	3	0.35%	0.2	171699	160430	296647	197.6	184.6	341.4	2703	1900	3299	197.6	184.6	341.4	378441.2	457.0	4208.1	435.5	3655	4.2	61	4.2	5.4	230	869	869	1
10921	10921 (2019-05-26)60sec.agd	60	0	0		5/31/2019	Friday	5	0	0	0	0	0	502	307	3	0	61.82%	37.81%	0.37%	0.00%	3	0.37%	0.2	168576	132589	257239	207.6	163.3	316.8	2626	2748	3358	207.6	163.3	316.8	334917.3	436.7	5071.8	412.5	2875	3.5	107	3.5	0.5	144	812	812	1
10921	10921 (2019-05-26)60sec.agd	60	0	0		6/1/2019	Saturday	6	0	0	0	0	0	563	357	6	0	60.80%	38.55%	0.65%	0.00%	6	0.65%	0.4	200235	207018	461520	216.2	223.6	498.4	2692	2567	3556	216.2	223.6	498.4	544014	614.8	4817	587.5	4442	4.8	86	4.8	0	0	926	926	1
10677	10677 (2019-09-29)60sec.agd	60	0	0		9/30/2019	Monday	1	0	0	0	0	0	417	421	4	0	49.52%	50.00%	0.48%	0.00%	4	0.48%	0.3	190286	380117	535090	226	451.4	635.5	2513	2243	2879	226	451.4	635.5	683387.9	835.7	4213.6	811.6	6391	7.6	57	7.6	1.3	632	842	842	1
10677	10677 (2019-09-29)60sec.agd	60	0	0		10/1/2019	Tuesday	2	0	0	0	0	0	496	438	2	0	52.99%	46.79%	0.21%	0.00%	2	0.21%	0.1	223349	376245	456129	238.6	402	487.3	2230	2494	3208	238.6	402	487.3	632059.1	714.0	3944.1	675.3	6511	7	69	7	0.1	48	936	936	1
10677	10677 (2019-09-29)60sec.agd	60	0	0		10/2/2019	Wednesday	3	0	0	0	0	0	459	375	0	0	55.04%	44.96%	0.00%	0.00%	0	0.00%	0	147135	288510	394984	176.4	345.9	473.6	1991	2186	2852	176.4	345.9	473.6	510782.8	630.5	3804.5	612.4	5558	6.7	55	6.7	0.3	103	834	834	1
10677	10677 (2019-09-29)60sec.agd	60	0	0		10/3/2019	Thursday	4	0	0	0	0	0	397	374	9	0	50.90%	47.95%	1.15%	0.00%	9	1.15%	0.6	206630	349971	314425	264.9	448.7	403.1	2902	3000	2840	264.9	448.7	403.1	513847	705.9	4070.8	658.8	7571	9.7	108	9.7	0	0	780	780	1
10677	10677 (2019-09-29)60sec.agd	60	0	0		10/4/2019	Friday	5	0	0	0	0	0	576	400	2	0	58.90%	40.90%	0.20%	0.00%	2	0.20%	0.1	199587	369111	420387	204.1	377.4	429.8	2962	3194	3479	204.1	377.4	429.8	593972.3	631.4	4728.7	607.3	7408	7.6	116	7.6	0.3	71	978	978	1
10677	10677 (2019-09-29)60sec.agd	60	0	0		10/5/2019	Saturday	6	0	0	0	0	0	346	401	10	0	45.71%	52.97%	1.32%	0.00%	10	1.32%	0.7	178851	388315	448858	236.3	513	592.9	3455	2302	3510	236.3	513	592.9	619878.8	849.8	4774.6	818.9	6237	8.2	49	8.2	0	0	757	757	1
10961	10961 (2019-08-25)60sec.agd	60	0	0		8/25/2019	Sunday	7	0	0	0	0	0	540	184	17	0	72.87%	24.83%	2.29%	0.00%	17	2.29%	1.3	141380	219281	273818	190.8	295.9	369.5	3212	2625	3716	190.8	295.9	369.5	378217.9	543.1	4489.2	510.4	6611	8.9	134	8.9	19.5	1387	741	741	1
10961	10961 (2019-08-25)60sec.agd	60	0	0		8/26/2019	Monday	1	3	3	3	85	258641	475	270	100	0	56.21%	31.95%	11.83%	0.00%	100	11.83%	6.7	451689	515795	537574	534.5	610.4	636.2	3949	3117	2702	534.5	610.4	636.2	871236.6	1101.4	5142.4	1031	19974	23.6	141	23.6	1.6	147	845	845	1
10961	10961 (2019-08-25)60sec.agd	60	0	0		8/27/2019	Tuesday	2	0	0	0	0	0	474	288	10	0	61.40%	37.31%	1.30%	0.00%	10	1.30%	0.7	169713	289634	400217	219.8	375.2	518.4	3620	2935	3145	219.8	375.2	518.4	522363.9	705.2	4909.1	676.6	8906	11.5	140	11.5	2.9	472	772	772	1
10961	10961 (2019-08-25)60sec.agd	60	0	0		8/28/2019	Wednesday	3	0	0	0	0	0	506	319	42	0	58.36%	36.79%	4.84%	0.00%	42	4.84%	2.8	298025	412001	470957	343.7	475.2	543.2	3239	3489	2854	343.7	475.2	543.2	693083.1	836.5	4957.6	799.4	14627	16.9	142	16.9	27.1	1058	867	867	1
10961	10961 (2019-08-25)60sec.agd	60	0	0		8/30/2019	Friday	5	0	0	0	0	0	468	235	21	0	64.64%	32.46%	2.90%	0.00%	21	2.90%	1.6	176267	283901	314131	243.5	392.1	433.9	3708	3286	2788	243.5	392.1	433.9	458637.2	664.7	5200	633.5	8192	11.3	149	11.3	60.2	2274	724	724	1
10961	10961 (2019-08-25)60sec.agd	60	0	0		8/31/2019	Saturday	6	0	0	0	0	0	535	198	24	0	70.67%	26.16%	3.17%	0.00%	24	3.17%	1.8	163681	246581	301111	216.2	325.7	397.8	3193	2557	2428	216.2	325.7	397.8	422210.2	593.0	4259	557.7	7311	9.7	134	9.7	9.4	423	757	757	1
10924	10924 (2019-05-26)60sec.agd	60	0	0		5/27/2019	Monday	1	0	0	0	0	0	395	270	3	0	59.13%	40.42%	0.45%	0.00%	3	0.45%	0.3	143084	251953	299551	214.2	377.2	448.4	2179	2247	2326	214.2	377.2	448.4	416754.3	664.2	2931.8	623.9	6117	9.2	103	9.2	27	1377	668	668	1
10924	10924 (2019-05-26)60sec.agd	60	0	0		5/28/2019	Tuesday	2	0	0	0	0	0	573	298	8	0	65.19%	33.90%	0.91%	0.00%	8	0.91%	0.5	154071	281473	270647	175.3	320.2	307.9	2504	2174	2581	175.3	320.2	307.9	419779.4	515.8	3523.6	477.6	5895	6.7	109	6.7	2.6	138	879	879	1
10924	10924 (2019-05-26)60sec.agd	60	0	0		5/29/2019	Wednesday	3	0	0	0	0	0	541	245	1	0	68.74%	31.13%	0.13%	0.00%	1	0.13%	0.1	151873	286553	260749	193	364.1	331.3	2107	2172	1993	193	364.1	331.3	416134.7	581.8	2986.6	528.8	6622	8.4	103	8.4	63.9	1518	787	787	1
10924	10924 (2019-05-26)60sec.agd	60	0	0		5/30/2019	Thursday	4	0	0	0	0	0	558	312	2	0	63.99%	35.78%	0.23%	0.00%	2	0.23%	0.1	161896	363059	328584	185.7	416.4	376.8	2087	2544	2237	185.7	416.4	376.8	515741.8	636.4	3257	591.4	6934	8	106	8	72.7	1437	872	872	1
10924	10924 (2019-05-26)60sec.agd	60	0	0		5/31/2019	Friday	5	0	0	0	0	0	565	272	3	0	67.26%	32.38%	0.36%	0.00%	3	0.36%	0.2	128327	284104	345128	152.8	338.2	410.9	2537	1892	1809	152.8	338.2	410.9	465076.6	587.2	3149.1	553.7	5248	6.2	112	6.2	53.6	1559	840	840	1
10924	10924 (2019-05-26)60sec.agd	60	0	0		6/1/2019	Saturday	6	0	0	0	0	0	547	312	8	0	63.09%	35.99%	0.92%	0.00%	8	0.92%	0.5	140688	278091	277480	162.3	320.8	320	2393	2074	1796	162.3	320.8	320	417280.3	515.2	3191.1	481.3	5542	6.4	109	6.4	4.3	619	867	867	1
10958	10958 (2019-07-21)60sec.agd	60	0	0		7/21/2019	Sunday	7	0	0	0	0	0	539	150	12	0	76.89%	21.40%	1.71%	0.00%	12	1.71%	1	133010	155901	229878	189.7	222.4	327.9	3435	3479	4536	189.7	222.4	327.9	307962.1	451.4	6157.4	439.3	2963	4.2	69	4.2	0.8	87	701	701	1
10958	10958 (2019-07-21)60sec.agd	60	0	0		7/22/2019	Monday	1	0	0	0	0	0	465	283	10	0	61.35%	37.34%	1.32%	0.00%	10	1.32%	0.7	183048	286765	318729	241.5	378.3	420.5	2776	3889	3617	241.5	378.3	420.5	466185.5	652.8	5844.4	615	5493	7.2	96	7.2	0.2	67	758	758	1
10958	10958 (2019-07-21)60sec.agd	60	0	0		7/23/2019	Tuesday	2	2	2	2	33	96516	387	240	34	0	58.55%	36.31%	5.14%	0.00%	34	5.14%	2.8	236936	320788	338924	358.5	485.3	512.7	4845	3577	4309	358.5	485.3	512.7	523367.1	831.5	6851.3	791.8	7711	11.7	122	11.7	73	4280	661	661	1
10958	10958 (2019-07-21)60sec.agd	60	0	0		7/24/2019	Wednesday	3	0	0	0	0	0	361	257	6	0	57.85%	41.19%	0.96%	0.00%	6	0.96%	0.5	156942	208039	365089	251.5	333.4	585.1	3557	2914	4255	251.5	333.4	585.1	448554.3	760.1	5740.2	718.8	4493	7.2	103	7.2	0	0	624	624	1
10958	10958 (2019-07-21)60sec.agd	60	0	0		7/25/2019	Thursday	4	0	0	0	0	0	374	233	6	0	61.01%	38.01%	0.98%	0.00%	6	0.98%	0.5	136139	261556	352585	222.1	426.7	575.2	3060	2984	3257	222.1	426.7	575.2	459632	784.6	4854.2	749.8	4896	8	95	8	0.1	42	613	613	1
10958	10958 (2019-07-21)60sec.agd	60	0	0		7/26/2019	Friday	5	1	1	1	19	58379	396	207	32	0	62.36%	32.60%	5.04%	0.00%	32	5.04%	2.7	213151	244789	328275	335.7	385.5	517	3760	2634	3972	335.7	385.5	517	461648.7	758.3	5545.2	727	6552	10.3	109	10.3	1.9	298	635	635	1
10962	10962 (2019-08-25)60sec.agd	60	0	0		8/26/2019	Monday	1	2	2	2	37	80296	379	549	58	0	38.44%	55.68%	5.88%	0.00%	58	5.88%	3.4	530039	765513	841217	537.6	776.4	853.2	2751	3389	3319	537.6	776.4	853.2	1254829.7	1313.3	4912.3	1272.6	14850	15.1	98	15.1	5	623	986	986	1
10962	10962 (2019-08-25)60sec.agd	60	0	0		8/27/2019	Tuesday	2	1	1	1	17	41977	453	537	24	0	44.67%	52.96%	2.37%	0.00%	24	2.37%	1.3	436890	576387	583962	430.9	568.4	575.9	2871	3270	4390	430.9	568.4	575.9	929573.3	955.5	5501.9	916.7	11161	11	99	11	8.7	2157	1014	1014	1
10962	10962 (2019-08-25)60sec.agd	60	0	0		8/28/2019	Wednesday	3	0	0	0	0	0	456	559	36	0	43.39%	53.19%	3.43%	0.00%	36	3.43%	1.9	480661	656094	686630	457.3	624.3	653.3	3040	3610	5341	457.3	624.3	653.3	1064403.6	1054.8	6646.7	1012.8	12599	12	96	12	1.1	240	1051	1051	1
10962	10962 (2019-08-25)60sec.agd	60	0	0		8/29/2019	Thursday	4	0	0	0	0	0	531	491	16	0	51.16%	47.30%	1.54%	0.00%	16	1.54%	0.9	360281	614814	683050	347.1	592.3	658	2635	2883	3747	347.1	592.3	658	987094.7	990.0	4658.3	951	11416	11	92	11	3	511	1038	1038	1
10962	10962 (2019-08-25)60sec.agd	60	0	0		8/30/2019	Friday	5	0	0	0	0	0	627	454	18	0	57.05%	41.31%	1.64%	0.00%	18	1.64%	0.9	371551	528144	692154	338.1	480.6	629.8	3216	3273	3427	338.1	480.6	629.8	946606.2	895.1	4912.4	861.3	7899	7.2	90	7.2	44.9	2960	1099	1099	1
10962	10962 (2019-08-25)60sec.agd	60	0	0		8/31/2019	Saturday	6	0	0	0	0	0	714	250	17	0	72.78%	25.48%	1.73%	0.00%	17	1.73%	0.9	197987	235630	240128	201.8	240.2	244.8	2718	2185	2677	201.8	240.2	244.8	390361.1	416.0	3657.6	397.9	6471	6.6	98	6.6	19.2	2167	981	981	1
10783	10783 (2019-08-25)60sec.agd	60	0	0		8/26/2019	Monday	1	2	2	2	34	94145	538	346	56	0	57.23%	36.81%	5.96%	0.00%	56	5.96%	3.5	302812	438107	410865	322.1	466.1	437.1	3585	2388	3044	322.1	466.1	437.1	672638.8	791.8	4216.9	715.6	11945	12.7	135	12.7	0	44	940	940	1
10783	10783 (2019-08-25)60sec.agd	60	0	0		8/27/2019	Tuesday	2	1	1	1	13	30502	373	380	47	0	46.63%	47.50%	5.88%	0.00%	47	5.88%	3.4	304423	388773	381840	380.5	486	477.3	4484	1969	2367	380.5	486	477.3	624195.2	861.1	4932.4	780.2	12848	16.1	132	16.1	2.2	290	800	800	1
10783	10783 (2019-08-25)60sec.agd	60	0	0		8/28/2019	Wednesday	3	0	0	0	0	0	559	325	25	0	61.50%	35.75%	2.75%	0.00%	25	2.75%	1.6	233624	390764	306896	257	429.9	337.6	3644	2596	3586	257	429.9	337.6	549055.4	645.5	4928.1	604	9241	10.2	148	10.2	4.7	295	909	909	1
10783	10783 (2019-08-25)60sec.agd	60	0	0		8/29/2019	Thursday	4	1	1	1	14	34739	588	260	64	0	64.47%	28.51%	7.02%	0.00%	64	7.02%	4	302820	389217	220462	332	426.8	241.7	3936	2360	3033	332	426.8	241.7	540179	649.6	4531.8	592.3	14700	16.1	138	16.1	0.6	100	912	912	1
10783	10783 (2019-08-25)60sec.agd	60	0	0		8/30/2019	Friday	5	0	0	0	0	0	423	380	4	0	52.42%	47.09%	0.50%	0.00%	4	0.50%	0.3	190510	374984	419432	236.1	464.7	519.7	3337	3148	3136	236.1	464.7	519.7	593995.2	769.4	4762	736.1	6117	7.6	92	7.6	29.3	3732	807	807	1
10783	10783 (2019-08-25)60sec.agd	60	0	0		8/31/2019	Saturday	6	0	0	0	0	0	670	291	0	0	69.72%	30.28%	0.00%	0.00%	0	0.00%	0	106971	287163	228303	111.3	298.8	237.6	1877	1997	1882	111.3	298.8	237.6	382135.6	420.4	3153.5	397.6	3690	3.8	73	3.8	1.6	898	961	961	1
10928	10928 (2019-03-24)60sec.agd	60	0	0		3/25/2019	Monday	1	0	0	0	0	0	509	369	5	0	57.64%	41.79%	0.57%	0.00%	5	0.57%	0.3	217388	260791	343508	246.2	295.3	389	2612	4416	3935	246.2	295.3	389	482977.5	579.1	6308.3	547	5309	6	135	6	1.4	374	883	883	1
10928	10928 (2019-03-24)60sec.agd	60	0	0		3/26/2019	Tuesday	2	0	0	0	0	0	607	262	5	0	69.45%	29.98%	0.57%	0.00%	5	0.57%	0.3	150941	272248	218672	172.7	311.5	250.2	3099	4023	4675	172.7	311.5	250.2	380420.3	464.4	6541.6	435.3	4569	5.2	139	5.2	0	0	874	874	1
10928	10928 (2019-03-24)60sec.agd	60	0	0		3/27/2019	Wednesday	3	0	0	0	0	0	528	276	11	0	64.79%	33.87%	1.35%	0.00%	11	1.35%	0.7	163634	301325	240886	200.8	369.7	295.6	3098	4324	4970	200.8	369.7	295.6	419045.2	540.1	7090	514.2	4341	5.3	138	5.3	0	22	815	815	1
10928	10928 (2019-03-24)60sec.agd	60	0	0		3/28/2019	Thursday	4	0	0	0	0	0	566	263	4	0	67.95%	31.57%	0.48%	0.00%	4	0.48%	0.3	138232	285826	210182	165.9	343.1	252.3	2780	4492	4503	165.9	343.1	252.3	380763.8	480.9	6671.7	457.1	3840	4.6	132	4.6	0	0	833	833	1
[truncated: 913 more rows]
