# Supplementary material for: Influence of pre-processing criteria on analysis of accelerometry-based physical activity
Source: PLoS One. 2025 Jan 2;20(1):e0316357. doi: 10.1371/journal.pone.0316357 (PMC11694966; doi:10.1371/journal.pone.0316357)
Supplement: S1 File — (ZIP) [file pone.0316357.s001.zip › scenarios/9Troiano 2007 3d10_3_0Troiano Adult 200810-min MVPA 2020/9Troiano 2007 3d10_3_0Troiano Adult 200810-min MVPA 2020_DailyTotals.csv]

Day of Week	Day of Week Num	Number of 10-min Bouts occurring in this day	Number of 10-min Bouts starting in this day	Number of 10-min Bouts ending in this day	Total time of 10-min Bouts occurring in this day	Total activity counts of 10-min Bouts occurring in this day	Sedentary	Light	Moderate	Vigorous	Total MVPA	% in MVPA	Axis 1 Counts	Axis 2 Counts	Axis 3 Counts	Axis 1 Average Counts	Axis 2 Average Counts	Axis 3 Average Counts	Axis 1 Max Counts	Axis 2 Max Counts	Axis 3 Max Counts	Axis 1 CPM	Axis 2 CPM	Axis 3 CPM	Vector Magnitude Counts	Vector Magnitude Average Counts	Vector Magnitude Max Counts	Vector Magnitude CPM	Steps Counts	Steps Average Counts	Steps Max Counts	Steps Per Minute	Lux Average Counts	Lux Max Counts	Number of Epochs	Time	Calendar Days
Monday	1	245	245	245	4587	15338421	211302.7	137256.3	10782.5	216	10998.5	0	113200389	140997295	160331121	313.5	391.5	444.7	14928	10586	10631	314.8	392.1	445.9	246449134.6	721.8	19527.9	685.4	3357968	9.3	187	9.3	13.3	5014	363775	359557.5	413
Tuesday	2	225	225	225	4403	15255164	208126.8	134904	10410.7	199	10609.6666666667	0	109410517	135679295	155144391	310.3	384.6	438.4	12172	7228	8484	309.4	383.7	438.7	238063715.7	713.6	12250.3	673.2	3246221	9.3	186	9.2	16.7	5000	357693	353640.5	410
Wednesday	3	213	213	213	3845	12858134	203427.3	127414.3	10064.3	204	10268.3333333333	0	104745339	130382275	143623033	306.9	382.8	421.3	15714	9408	10964	307.1	382.2	421	225029496.2	697.2	15794.9	659.7	3095938	9.1	184	9.1	16.1	4931	344650	341110	397
Thursday	4	186	186	186	3524	12327057	201577.8	126612.3	9561.3	275	9836.33333333333	0	102640329	131845527	148656019	306	390.9	441.4	17013	12730	8349	303.6	390	439.8	228178473.3	715.5	17037.9	675	3036883	9.1	189	9	11.6	6000	341794	338026.5	393
Friday	5	154	154	154	2639	9207357	193136.2	121457	8608.8	176	8784.83333333333	0	96507118	120138784	137122080	300.9	374.9	425.3	24161	38484	32161	298.4	371.5	424	210036703.2	691.5	50435.9	649.5	2863318	9	187	8.9	15.5	5962	327463	323378	373
Saturday	6	90	90	90	1749	5630015	157093	91336.7	5504	32	5536	0	66540873	87082488	99515221	261.5	342.4	390.5	12316	11964	9166	262	342.9	391.8	150716969.3	624.9	15770.1	593.5	1984858	7.8	190	7.8	21.8	5000	257904	253965.67	301
Sunday	7	32	32	32	555	1832338	67800	39652	2197	21	2218	0	28708100	37779438	42868304	260.2	342.9	389.8	10164	8400	10110	261.8	344.5	390.9	65119361.5	624.0	13243.8	593.8	845017	7.6	168	7.7	18.6	5000	109670	109670	156
