# Supplementary material for: Influence of pre-processing criteria on analysis of accelerometry-based physical activity
Source: PLoS One. 2025 Jan 2;20(1):e0316357. doi: 10.1371/journal.pone.0316357 (PMC11694966; doi:10.1371/journal.pone.0316357)
Supplement: S1 File — (ZIP) [file pone.0316357.s001.zip › scenarios/9Troiano 2007 3d10_3_0Troiano Adult 200810-min MVPA 2020/9Troiano 2007 3d10_3_0Troiano Adult 200810-min MVPA 2020_Summary.csv]

Subject	Filename	Epoch	Weight (lbs)	Age	Gender	10-min Bouts	Total Time in 10-min Bouts	Avg Time per 10-min Bout	Max Time per 10-min Bout	Min Time per 10-min Bout	Total Counts in 10-min Bouts	Sedentary	Light	Moderate	Vigorous	% in Sedentary	% in Light	% in Moderate	% in Vigorous	Total MVPA	% in MVPA	Average MVPA Per day	Axis 1 Counts	Axis 2 Counts	Axis 3 Counts	Axis 1 Average Counts	Axis 2 Average Counts	Axis 3 Average Counts	Axis 1 Max Counts	Axis 2 Max Counts	Axis 3 Max Counts	Axis 1 CPM	Axis 2 CPM	Axis 3 CPM	Vector Magnitude Counts	Vector Magnitude Average Counts	Vector Magnitude Max Counts	Vector Magnitude CPM	Steps Counts	Steps Average Counts	Steps Max Counts	Steps Per Minute	Lux Average Counts	Lux Max Counts	Number of Epochs	Time	Calendar Days
10119	10119 (2019-05-05)60sec.agd	60	0	0		13	230	17.7	76	10	702835	868	1654	403	0	29.68%	56.55%	13.78%	0.00%	403	13.78%	134.3	2585022	2437738	3056093	883.8	833.4	1044.8	5937	4827	6467	883.8	833.4	1044.8	4686641.6	1706.1	7837.2	1602.3	41660	14.2	114	14.2	0.7	288	2925	2925	3	76.66666667
10071	10071 (2019-03-10)60sec.agd	60	0	0		4	45	11.3	13	10	127867	1310	1029	140	0	52.84%	41.51%	5.65%	0.00%	140	5.65%	46.7	1113071	842529	1037062	449	339.9	418.3	5266	3825	3421	449	339.9	418.3	1739045.6	721.1	7115	701.5	20813	8.4	111	8.4	0.1	84	2479	2479	3	15
11007	11007 (2019-06-02)60sec.agd	60	0	0		4	132	33	60	11	408108	1606	434	136	2	73.74%	19.93%	6.24%	0.09%	138	6.34%	46	646850	526459	557309	297	241.7	255.9	6080	2801	2817	297	241.7	255.9	1003078.9	501.2	6931.5	460.6	20286	9.3	180	9.3	2.6	352	2178	2178	3	44
10959	10959 (2019-07-21)60sec.agd	60	0	0		3	47	15.7	23	10	164847	1189	656	48	0	62.81%	34.65%	2.54%	0.00%	48	2.54%	16	426282	661101	588704	225.2	349.2	311	4396	3212	3106	225.2	349.2	311	982518.8	561.8	5241.3	519	15122	8	129	8	23.3	3516	1893	1893	3	15.66666667
10930	10930 (2019-03-24)60sec.agd	60	0	0		2	28	14	14	14	83913	1631	1166	89	0	56.51%	40.40%	3.08%	0.00%	89	3.08%	29.7	938431	946554	1280226	325.2	328	443.6	5298	4263	3014	325.2	328	443.6	1848133.1	668.4	7225	640.4	29806	10.3	141	10.3	35.9	4691	2886	2886	3	9.333333333
10969	10969 (2019-09-01)60sec.agd	60	0	0		0	0	0	0	0	0	1015	1250	99	0	42.94%	52.88%	4.19%	0.00%	99	4.19%	33	1026338	1495376	1614864	434.2	632.6	683.1	5096	5726	4671	434.2	632.6	683.1	2428436.7	1056.6	7365.8	1027.3	27312	11.6	108	11.6	5.9	947	2364	2364	3	0
10960	10960 (2019-08-18)60sec.agd	60	0	0		1	10	10	10	10	22973	1343	762	49	0	62.35%	35.38%	2.27%	0.00%	49	2.27%	16.3	533877	735778	821470	247.9	341.6	381.4	3620	2980	4064	247.9	341.6	381.4	1225237.5	610.9	6204.9	568.8	14390	6.7	120	6.7	2.4	1061	2154	2154	3	3.333333333
10072	10072 (2019-03-10)60sec.agd	60	0	0		0	0	0	0	0	0	1240	997	30	0	54.70%	43.98%	1.32%	0.00%	30	1.32%	10	705024	883632	1228806	311	389.8	542	5063	3454	4058	311	389.8	542	1669679.2	780.6	5536.5	736.5	18734	8.3	120	8.3	1.5	203	2267	2267	3	0
10795	10795 (2019-07-28)60sec.agd	60	0	0		2	28	14	16	12	79478	750	1469	75	1	32.68%	64.01%	3.27%	0.04%	76	3.31%	25.3	1264545	2063821	2006651	551	899.3	874.4	6418	5277	5284	551	899.3	874.4	3144054.6	1420.1	8726.4	1370	30228	13.2	130	13.2	4.8	617	2295	2295	3	9.333333333
10168	10168 (2019-08-04)60sec.agd	60	0	0		0	0	0	0	0	0	1618	710	19	0	68.94%	30.25%	0.81%	0.00%	19	0.81%	6.3	447250	611788	955298	190.6	260.7	407	3080	3104	3974	190.6	260.7	407	1219389.8	544.4	5061.4	519.6	14006	6	104	6	30.2	2633	2347	2347	3	0
10787	10787 (2019-08-11)60sec.agd	60	0	0		1	20	20	20	20	68932	1349	871	65	0	59.04%	38.12%	2.84%	0.00%	65	2.84%	21.7	647964	999349	733517	283.6	437.4	321	4100	2844	3880	283.6	437.4	321	1398786.2	669.3	5348	612.2	20555	9	114	9	10.8	498	2285	2285	3	6.666666667
11010	11010 (2019-06-02)60sec.agd	60	0	0		1	21	21	21	21	75121	1386	746	89	0	62.40%	33.59%	4.01%	0.00%	89	4.01%	29.7	751569	724213	835027	338.4	326.1	376	5151	3850	3544	338.4	326.1	376	1336641.5	634.2	6858.9	601.8	19973	9	114	9	6.1	859	2221	2221	3	7
10937	10937 (2019-03-24)60sec.agd	60	0	0		3	39	13	19	10	116084	1058	1271	103	0	43.50%	52.26%	4.24%	0.00%	103	4.24%	34.3	1143867	1054294	1871570	470.3	433.5	769.6	4933	3395	4054	470.3	433.5	769.6	2433668.4	1062.3	6163.1	1000.7	37802	15.5	138	15.5	0.7	225	2432	2432	3	13
10057	10057 (2019-03-17)60sec.agd	60	0	0		0	0	0	0	0	0	1788	963	9	0	64.78%	34.89%	0.33%	0.00%	9	0.33%	3	413347	1010923	1517562	149.8	366.3	549.8	2393	3554	3117	149.8	366.3	549.8	1869710	707.1	5229.2	677.4	16345	5.9	111	5.9	2.1	783	2760	2760	3	0
10063	10063 (2019-03-10)60sec.agd	60	0	0		2	22	11	11	11	68899	1526	1199	76	0	54.48%	42.81%	2.71%	0.00%	76	2.71%	25.3	1029609	1026611	1609590	367.6	366.5	574.6	5490	4011	4213	367.6	366.5	574.6	2169056.2	829.7	7253.7	774.4	26600	9.5	132	9.5	2.1	2253	2801	2801	3	7.333333333
10448	10448 (2019-10-13)60sec.agd	60	0	0		0	0	0	0	0	0	907	1104	11	0	44.86%	54.60%	0.54%	0.00%	11	0.54%	3.7	677458	837744	1403913	335	414.3	694.3	3378	2281	2862	335	414.3	694.3	1769671.2	905.6	4564.3	875.2	14891	7.4	105	7.4	4.7	2000	2022	2022	3	0
10692	10692 (2019-09-08)60sec.agd	60	0	0		0	0	0	0	0	0	1283	738	16	0	62.98%	36.23%	0.79%	0.00%	16	0.79%	5.3	418386	447714	854951	205.4	219.8	419.7	5101	1724	3482	205.4	219.8	419.7	1051872.6	541.5	6407.7	516.4	12847	6.3	118	6.3	9.2	3154	2037	2037	3	0
10971	10971 (2019-09-01)60sec.agd	60	0	0		0	0	0	0	0	0	1572	503	21	0	75.00%	24.00%	1.00%	0.00%	21	1.00%	7	303480	334786	635304	144.8	159.7	303.1	3125	2988	5564	144.8	159.7	303.1	779610.8	390.6	6091.4	372	8479	4	103	4	98.3	4825	2096	2096	3	0
10973	10973 (2019-09-08)60sec.agd	60	0	0		0	0	0	0	0	0	1556	1005	50	0	59.59%	38.49%	1.91%	0.00%	50	1.91%	16.7	786684	589449	992555	301.3	225.8	380.1	4167	2432	3396	301.3	225.8	380.1	1396956.4	567.9	4876.3	535	12629	4.8	74	4.8	15.9	2861	2611	2611	3	0
11022	11022 (2019-07-28)60sec.agd	60	0	0		0	0	0	0	0	0	1235	738	10	0	62.28%	37.22%	0.50%	0.00%	10	0.50%	3.3	426580	795319	773666	215.1	401.1	390.1	4845	3558	4283	215.1	401.1	390.1	1188722.8	625.4	6256	599.5	14635	7.4	111	7.4	21.4	2392	1983	1983	3	0
10164	10164 (2019-04-28)60sec.agd	60	0	0		0	0	0	0	0	0	1548	826	9	0	64.96%	34.66%	0.38%	0.00%	9	0.38%	3	416867	608155	703317	174.9	255.2	295.1	2495	3251	3455	174.9	255.2	295.1	1018962.9	449.5	5360.1	427.6	17568	7.4	109	7.4	7.6	621	2383	2383	3	0
10641	10641 (2019-06-02)60sec.agd	60	0	0		0	0	0	0	0	0	1789	868	5	0	67.21%	32.61%	0.19%	0.00%	5	0.19%	1.7	410637	758301	1227250	154.3	284.9	461	3069	3232	3932	154.3	284.9	461	1499928.6	586.9	5943.5	563.5	17688	6.6	133	6.6	0.1	62	2662	2662	3	0
10245	10245 (2019-06-02)60sec.agd	60	0	0		2	24	12	14	10	72687	1209	1104	64	0	50.86%	46.45%	2.69%	0.00%	64	2.69%	21.3	756002	1062314	1742308	318	446.9	733	4916	2332	5406	318	446.9	733	2176163.4	972.7	6908.6	915.5	17889	7.5	132	7.5	10.9	2096	2377	2377	3	8
10192	10192 (2019-05-12)60sec.agd	60	0	0		4	50	12.5	15	11	122932	1591	838	110	0	62.66%	33.01%	4.33%	0.00%	110	4.33%	36.7	751945	1009851	1043054	296.2	397.7	410.8	3665	3609	3531	296.2	397.7	410.8	1634986.8	690.6	4750	643.9	30604	12.1	133	12.1	15	2866	2539	2539	3	16.66666667
10696	10696 (2019-08-25)60sec.agd	60	0	0		1	17	17	17	17	46801	1884	1110	77	0	61.35%	36.14%	2.51%	0.00%	77	2.51%	25.7	804425	1060168	1453623	261.9	345.2	473.3	4203	4230	4424	261.9	345.2	473.3	1970805.8	687.9	6682	641.7	25334	8.2	150	8.2	45.3	4335	3071	3071	3	5.666666667
10274	10274 (2019-03-31)60sec.agd	60	0	0		3	36	12	13	11	91692	1658	680	69	0	68.88%	28.25%	2.87%	0.00%	69	2.87%	23	577804	709034	652896	240.1	294.6	271.2	4421	3314	5075	240.1	294.6	271.2	1123770.4	497.6	7130.5	466.9	19746	8.2	133	8.2	2.8	513	2407	2407	3	12
10883	10883 (2019-09-22)60sec.agd	60	0	0		0	0	0	0	0	0	1603	685	36	0	68.98%	29.48%	1.55%	0.00%	36	1.55%	12	553781	602123	952908	238.3	259.1	410	2838	4062	4303	238.3	259.1	410	1255889.8	564.3	6315.6	540.4	21975	9.5	126	9.5	2.8	915	2324	2324	3	0
10634	10634 (2019-05-26)60sec.agd	60	0	0		0	0	0	0	0	0	1322	933	35	0	57.73%	40.74%	1.53%	0.00%	35	1.53%	11.7	630516	998051	621586	275.3	435.8	271.4	3292	2635	3313	275.3	435.8	271.4	1334175.9	620.9	4716.6	582.6	22991	10	102	10	2.6	149	2290	2290	3	0
10297	10297 (2019-07-21)60sec.agd	60	0	0		0	0	0	0	0	0	1147	952	76	0	52.74%	43.77%	3.49%	0.00%	76	3.49%	25.3	802345	1375886	1242750	368.9	632.6	571.4	4005	3658	3787	368.9	632.6	571.4	2020209.7	975.1	6047.8	928.8	25821	11.9	111	11.9	8.4	1599	2175	2175	3	0
10635	10635 (2019-05-26)60sec.agd	60	0	0		0	0	0	0	0	0	1084	899	18	0	54.17%	44.93%	0.90%	0.00%	18	0.90%	6	570694	1080376	821361	285.2	539.9	410.5	2840	2891	2981	285.2	539.9	410.5	1472256	777.5	4379.6	735.8	15943	8	94	8	5.6	1820	2001	2001	3	0
10097	10097 (2019-03-17)60sec.agd	60	0	0		1	23	23	23	23	96729	1249	821	52	0	58.86%	38.69%	2.45%	0.00%	52	2.45%	17.3	635135	735725	1083163	299.3	346.7	510.4	5017	3436	4419	299.3	346.7	510.4	1455310.9	718.5	6515.9	685.8	15183	7.2	130	7.2	0.7	405	2122	2122	3	7.666666667
10443	10443 (2019-10-13)60sec.agd	60	0	0		1	10	10	10	10	25042	1283	691	36	0	63.83%	34.38%	1.79%	0.00%	36	1.79%	12	428406	647590	747053	213.1	322.2	371.7	3401	2324	2767	213.1	322.2	371.7	1077493.7	567.3	4369.2	536.1	15735	7.8	108	7.8	215.4	4802	2010	2010	3	3.333333333
10613	10613 (2019-05-19)60sec.agd	60	0	0		0	0	0	0	0	0	1694	570	21	0	74.14%	24.95%	0.92%	0.00%	21	0.92%	7	311418	511975	521199	136.3	224.1	228.1	3771	2924	3115	136.3	224.1	228.1	794196.4	373.5	4835.2	347.6	10290	4.5	114	4.5	7.1	1946	2285	2285	3	0
10574	10574 (2019-08-25)60sec.agd	60	0	0		1	13	13	13	13	28640	1371	680	50	0	65.25%	32.37%	2.38%	0.00%	50	2.38%	16.7	482112	435793	599203	229.5	207.4	285.2	2844	2176	3268	229.5	207.4	285.2	883963.7	443.3	4720	420.7	14140	6.7	107	6.7	23.1	1417	2101	2101	3	4.333333333
10629	10629 (2019-05-26)60sec.agd	60	0	0		0	0	0	0	0	0	2598	658	24	0	79.21%	20.06%	0.73%	0.00%	24	0.73%	8	459361	739894	805604	140	225.6	245.6	3409	2658	3206	140	225.6	245.6	1186361.4	388.6	4627.7	361.7	15707	4.8	104	4.8	7	2358	3280	3280	3	0
10802	10802 (2019-03-03)60sec.agd	60	0	0		1	11	11	11	11	26947	1461	722	29	0	66.05%	32.64%	1.31%	0.00%	29	1.31%	9.7	515725	425130	423369	233.1	192.2	191.4	3137	4684	3076	233.1	192.2	191.4	791169.5	389	6138.1	357.7	12211	5.5	138	5.5	0.2	57	2212	2212	3	3.666666667
10602	10602 (2019-10-06)60sec.agd	60	0	0		1	12	12	12	12	40007	1603	849	34	0	64.48%	34.15%	1.37%	0.00%	34	1.37%	11.3	600569	726865	1146664	241.6	292.4	461.2	5090	3903	4889	241.6	292.4	461.2	1484538.4	622.1	8065	597.2	15538	6.3	105	6.3	34.8	3405	2486	2486	3	4
10288	10288 (2019-08-04)60sec.agd	60	0	0		3	37	12.3	15	10	112170	1023	926	103	0	49.85%	45.13%	5.02%	0.00%	103	5.02%	34.3	797795	863788	1078973	388.8	420.9	525.8	4596	4346	5064	388.8	420.9	525.8	1595866.3	838.3	8102.8	777.7	29098	14.2	125	14.2	190.2	4575	2052	2052	3	12.33333333
10605	10605 (2019-11-03)60sec.agd	60	0	0		0	0	0	0	0	0	1582	969	8	0	61.82%	37.87%	0.31%	0.00%	8	0.31%	2.7	522189	609184	642192	204.1	238.1	251	2775	2837	2765	204.1	238.1	251	1027714.5	430.9	4543.6	401.6	16781	6.6	122	6.6	8.7	1271	2559	2559	3	0
10235	10235 (2019-06-09)60sec.agd	60	0	0		2	24	12	14	10	84415	1210	1132	43	0	50.73%	47.46%	1.80%	0.00%	43	1.80%	14.3	704375	1194973	1035507	295.3	501	434.2	5049	4387	5909	295.3	501	434.2	1731005.3	765.3	8013	725.8	16879	7.1	132	7.1	2.4	930	2385	2385	3	8
10268	10268 (2019-06-23)60sec.agd	60	0	0		6	88	14.7	21	10	264530	1164	812	135	0	55.14%	38.47%	6.40%	0.00%	135	6.40%	45	936533	821680	998751	443.6	389.2	473.1	4430	3216	4016	443.6	389.2	473.1	1596795.4	798.6	6186.9	756.4	19945	9.4	132	9.4	11.5	1590	2111	2111	3	29.33333333
10799	10799 (2019-10-20)60sec.agd	60	0	0		2	20	10	10	10	56589	1207	1594	163	0	40.72%	53.78%	5.50%	0.00%	163	5.50%	54.3	1552821	1657464	1325586	523.9	559.2	447.2	4459	3805	3506	523.9	559.2	447.2	2629756.3	938.4	5504.8	887.2	49152	16.6	127	16.6	17.4	1826	2964	2964	3	6.666666667
10229	10229 (2019-09-08)60sec.agd	60	0	0		0	0	0	0	0	0	1324	574	27	0	68.78%	29.82%	1.40%	0.00%	27	1.40%	9	348446	392572	724392	181	203.9	376.3	3889	5968	4415	181	203.9	376.3	894578.8	491.7	7156.3	464.7	7736	4	126	4	12.2	2281	1925	1925	3	0
10827	10827 (2019-06-30)60sec.agd	60	0	0		1	14	14	14	14	42096	1898	1548	63	0	54.09%	44.12%	1.80%	0.00%	63	1.80%	15.8	1091436	1039833	1513691	311	296.3	431.4	5722	4067	4675	311	296.3	431.4	2136292.5	651.7	7371.8	608.8	23207	6.6	104	6.6	3	951	3509	3509	4	3.5
10947	10947 (2019-05-19)60sec.agd	60	0	0		8	125	15.6	22	10	358050	2105	1011	258	3	62.33%	29.94%	7.64%	0.09%	261	7.73%	65.3	1438043	1901893	1241583	425.8	563.2	367.7	6726	4122	3993	425.8	563.2	367.7	2688250.9	842	7581.1	796	47593	14.1	133	14.1	0.2	124	3377	3377	4	31.25
10665	10665 (2019-09-08)60sec.agd	60	0	0		0	0	0	0	0	0	1927	1133	39	0	62.18%	36.56%	1.26%	0.00%	39	1.26%	9.8	642005	1073097	1410209	207.2	346.3	455.1	4760	7232	7326	207.2	346.3	455.1	1884780.4	636.7	10961.5	608.2	16971	5.5	107	5.5	47	4112	3099	3099	4	0
10671	10671 (2019-10-20)60sec.agd	60	0	0		3	40	13.3	14	13	96425	3076	887	97	0	75.76%	21.85%	2.39%	0.00%	97	2.39%	24.3	842361	994803	1426722	207.5	245	351.4	3426	3353	4289	207.5	245	351.4	1932547.7	507.8	5252.3	476	42037	10.4	156	10.4	3.1	1757	4060	4060	4	10
10011	10011 (2019-03-10)60sec.agd	60	0	0		1	15	15	15	15	42387	1745	2030	217	2	43.69%	50.83%	5.43%	0.05%	219	5.48%	54.8	2077754	1960834	3171936	520.2	490.9	794.2	6657	5770	5490	520.2	490.9	794.2	4268853.4	1123.3	8828.9	1068.8	49733	12.5	131	12.5	4.1	1586	3994	3994	4	3.75
10661	10661 (2019-06-30)60sec.agd	60	0	0		0	0	0	0	0	0	2152	1309	53	0	61.24%	37.25%	1.51%	0.00%	53	1.51%	13.3	723837	895330	702806	206	254.8	200	5116	3864	4069	206	254.8	200	1348885.5	421.9	6590.7	383.9	23852	6.8	122	6.8	11.1	2861	3514	3514	4	0
10149	10149 (2019-04-07)60sec.agd	60	0	0		3	39	13	18	10	144284	2188	821	86	1	70.67%	26.52%	2.78%	0.03%	87	2.81%	21.8	767057	936229	966033	247.8	302.4	312	6116	3922	10964	247.8	302.4	312	1548586.8	535	12801.7	500.2	20677	6.7	119	6.7	5.8	947	3096	3096	4	9.75
10158	10158 (2019-07-07)60sec.agd	60	0	0		11	279	25.4	57	12	1016579	1742	1124	359	0	54.02%	34.85%	11.13%	0.00%	359	11.13%	89.8	1841414	1644833	1217487	571	510	377.5	4800	6513	4999	571	510	377.5	2752917.7	903.8	9510.5	853.6	54333	16.8	132	16.8	0.4	254	3225	3225	4	69.75
10668	10668 (2019-10-06)60sec.agd	60	0	0		3	40	13.3	14	12	105614	1372	1532	147	0	44.97%	50.21%	4.82%	0.00%	147	4.82%	36.8	1268891	1926156	1728857	415.9	631.3	566.7	4098	4140	3951	415.9	631.3	566.7	2882552.3	1003.7	5832.4	944.8	40225	13.2	124	13.2	15.4	2102	3051	3051	4	10
10639	10639 (2019-05-26)60sec.agd	60	0	0		0	0	0	0	0	0	2225	1013	8	0	68.55%	31.21%	0.25%	0.00%	8	0.25%	2	588923	663585	750636	181.4	204.4	231.2	2690	2409	3521	181.4	204.4	231.2	1162166	387.3	3892.5	358	14230	4.4	104	4.4	35.9	2004	3246	3246	4	0
11036	11036 (2019-09-08)60sec.agd	60	0	0		0	0	0	0	0	0	1167	1370	62	0	44.90%	52.71%	2.39%	0.00%	62	2.39%	15.5	1222456	1786789	1270438	470.4	687.5	488.8	3497	2900	2770	470.4	687.5	488.8	2510184.5	1012.3	4248.4	965.8	42924	16.5	107	16.5	73.6	2300	2599	2599	4	0
10654	10654 (2019-08-04)60sec.agd	60	0	0		0	0	0	0	0	0	1931	1229	81	0	59.58%	37.92%	2.50%	0.00%	81	2.50%	20.3	993004	1544950	1524963	306.4	476.7	470.5	3686	3901	4215	306.4	476.7	470.5	2387140.5	787.5	6540.4	736.5	35483	10.9	108	10.9	154.7	4720	3241	3241	4	0
10016	10016 (2019-03-10)60sec.agd	60	0	0		1	12	12	12	12	32760	2840	746	123	2	76.53%	20.10%	3.31%	0.05%	125	3.37%	31.3	817760	1069374	1613967	220.4	288.2	434.9	6127	2328	3271	220.4	288.2	434.9	2101709.2	631.2	6934.7	566.3	27843	7.5	161	7.5	0.1	84	3711	3711	4	3
10638	10638 (2019-05-26)60sec.agd	60	0	0		1	30	30	30	30	74619	1936	1570	55	0	54.37%	44.09%	1.54%	0.00%	55	1.54%	13.8	925640	1298224	1450283	259.9	364.6	407.3	3701	4601	3721	259.9	364.6	407.3	2155345.9	637.9	5744.1	605.3	29363	8.2	122	8.2	1.4	482	3561	3561	4	7.5
10978	10978 (2019-10-20)60sec.agd	60	0	0		0	0	0	0	0	0	1499	1595	51	1	47.65%	50.70%	1.62%	0.03%	52	1.65%	13	1098523	1340453	1075550	349.2	426.1	341.9	6314	4499	5629	349.2	426.1	341.9	2039699.7	683.1	7947.1	648.3	26154	8.3	122	8.3	0.5	661	3146	3146	4	0
10215	10215 (2019-05-12)60sec.agd	60	0	0		0	0	0	0	0	0	1352	1568	56	0	45.43%	52.69%	1.88%	0.00%	56	1.88%	14	1097403	1224863	1989325	368.8	411.6	668.5	3715	3981	7010	368.8	411.6	668.5	2581084.4	896.4	8178.5	867.3	33710	11.3	99	11.3	0.7	124	2976	2976	4	0
11038	11038 (2019-09-08)60sec.agd	60	0	0		0	0	0	0	0	0	1519	1539	139	0	47.51%	48.14%	4.35%	0.00%	139	4.35%	34.8	1264057	1650452	2252175	395.4	516.3	704.5	5328	3586	5062	395.4	516.3	704.5	3064983.5	1003.9	6531.6	958.7	32573	10.2	125	10.2	29	4199	3197	3197	4	0
10251	10251 (2019-06-09)60sec.agd	60	0	0		0	0	0	0	0	0	2477	497	8	0	83.07%	16.67%	0.27%	0.00%	8	0.27%	2	226124	685413	535114	75.8	229.9	179.4	5618	4928	5965	75.8	229.9	179.4	898482.1	336.2	9561.8	301.3	5442	1.8	88	1.8	9.2	1004	2982	2982	4	0
10716	10716 (2019-08-18)60sec.agd	60	0	0		0	0	0	0	0	0	2293	1063	52	0	67.28%	31.19%	1.53%	0.00%	52	1.53%	13	674393	878817	1414284	197.9	257.9	415	4690	3970	5842	197.9	257.9	415	1796475.6	554.5	8418.2	527.1	21756	6.4	114	6.4	0.7	140	3408	3408	4	0
10616	10616 (2019-05-19)60sec.agd	60	0	0		0	0	0	0	0	0	1732	1953	103	0	45.72%	51.56%	2.72%	0.00%	103	2.72%	25.8	1362480	1909692	2578868	359.7	504.1	680.8	4813	3999	4408	359.7	504.1	680.8	3486235.1	964.9	6144.5	920.3	40873	10.8	102	10.8	1.4	320	3788	3788	4	0
10720	10720 (2019-07-21)60sec.agd	60	0	0		0	0	0	0	0	0	2137	941	28	0	68.80%	30.30%	0.90%	0.00%	28	0.90%	7	604525	925936	1290804	194.6	298.1	415.6	3878	4530	4441	194.6	298.1	415.6	1699700.8	572.2	6839.2	547.2	23941	7.7	111	7.7	2.2	472	3106	3106	4	0
10032	10032 (2019-03-03)60sec.agd	60	0	0		3	53	17.7	26	13	158209	1340	1370	184	3	46.25%	47.29%	6.35%	0.10%	187	6.45%	46.8	1331145	1551378	2089877	459.5	535.5	721.4	6814	3616	5963	459.5	535.5	721.4	2923406.7	1062.4	8092.3	1009.1	36983	12.8	124	12.8	30.5	3452	2897	2897	4	13.25
10982	10982 (2019-10-27)60sec.agd	60	0	0		0	0	0	0	0	0	1745	1211	65	0	57.76%	40.09%	2.15%	0.00%	65	2.15%	16.3	890268	1361143	1195150	294.7	450.6	395.6	5826	4593	3932	294.7	450.6	395.6	2018333.7	705.1	6828.6	668.1	31511	10.4	128	10.4	3.1	1148	3021	3021	4	0
10509	10509 (2019-09-08)60sec.agd	60	0	0		1	10	10	10	10	20770	1442	1275	24	0	52.61%	46.52%	0.88%	0.00%	24	0.88%	6	600748	1197697	686780	219.2	437	250.6	2756	3543	3170	219.2	437	250.6	1505670.3	574.4	5328.7	549.3	21004	7.7	117	7.7	0.7	319	2741	2741	4	2.5
10253	10253 (2019-06-09)60sec.agd	60	0	0		0	0	0	0	0	0	2943	603	4	0	82.90%	16.99%	0.11%	0.00%	4	0.11%	1	291075	673018	915310	82	189.6	257.8	2842	4005	4809	82	189.6	257.8	1172804.5	359	6605.1	330.4	12143	3.4	116	3.4	0	49	3550	3550	4	0
10719	10719 (2019-08-18)60sec.agd	60	0	0		6	126	21	29	15	408314	1522	1235	184	0	51.75%	41.99%	6.26%	0.00%	184	6.26%	46	1251932	2151800	1466803	425.7	731.7	498.7	4682	3759	2702	425.7	731.7	498.7	2889478.8	1054.2	5362	982.5	48264	16.4	116	16.4	126.9	5000	2941	2941	4	31.5
10216	10216 (2019-05-12)60sec.agd	60	0	0		0	0	0	0	0	0	1980	1513	42	0	56.01%	42.80%	1.19%	0.00%	42	1.19%	10.5	947712	1416714	1893510	268.1	400.8	535.6	4047	3941	4537	268.1	400.8	535.6	2547668.9	754.8	6064.2	720.7	29296	8.3	122	8.3	6.9	585	3535	3535	4	0
10859	10859 (2019-10-13)60sec.agd	60	0	0		0	0	0	0	0	0	2403	1006	7	0	70.35%	29.45%	0.20%	0.00%	7	0.20%	1.8	385894	1119654	729810	113	327.8	213.6	3584	3746	3818	113	327.8	213.6	1391101	428.4	6069.7	407.2	13354	3.9	100	3.9	2.1	1154	3416	3416	4	0
10151	10151 (2019-04-07)60sec.agd	60	0	0		1	11	11	11	11	25244	2447	878	52	0	72.46%	26.00%	1.54%	0.00%	52	1.54%	13	623059	1047800	693070	184.5	310.3	205.2	3104	2747	3011	184.5	310.3	205.2	1402295.8	446.9	3847.5	415.2	29975	8.9	130	8.9	44.9	3394	3377	3377	4	2.75
10679	10679 (2019-09-29)60sec.agd	60	0	0		2	54	27	43	11	364417	1573	1518	201	48	47.10%	45.45%	6.02%	1.44%	249	7.46%	62.3	2030834	1345927	2789003	608	403	835	10733	5058	5726	608	403	835	3703288.3	1163.1	11439.9	1108.8	48193	14.4	164	14.4	0.2	546	3340	3340	4	13.5
10243	10243 (2019-06-02)60sec.agd	60	0	0		0	0	0	0	0	0	3090	861	5	0	78.11%	21.76%	0.13%	0.00%	5	0.13%	1.3	444782	453822	534603	112.4	114.7	135.1	2905	3628	3637	112.4	114.7	135.1	830413	231.6	5324.5	209.9	13920	3.5	108	3.5	0.6	231	3956	3956	4	0
10226	10226 (2019-06-09)60sec.agd	60	0	0		0	0	0	0	0	0	2026	1321	51	0	59.62%	38.88%	1.50%	0.00%	51	1.50%	12.8	915087	1676016	1329593	269.3	493.2	391.3	4615	4502	3393	269.3	493.2	391.3	2326850.1	716.5	5933.5	684.8	32333	9.5	123	9.5	15.1	2971	3398	3398	4	0
10713	10713 (2019-06-30)60sec.agd	60	0	0		3	46	15.3	25	10	123843	2317	961	101	0	68.57%	28.44%	2.99%	0.00%	101	2.99%	25.3	805636	1155671	1439267	238.4	342	425.9	4546	4288	3271	238.4	342	425.9	2013979.7	639.8	5806.4	596	25805	7.6	135	7.6	4.3	970	3379	3379	4	11.5
10230	10230 (2019-09-01)60sec.agd	60	0	0		1	12	12	12	12	25059	1956	977	57	0	65.42%	32.68%	1.91%	0.00%	57	1.91%	14.3	695678	646289	878350	232.7	216.2	293.8	4978	5022	5055	232.7	216.2	293.8	1293505.3	464.8	7517.4	432.6	18397	6.2	114	6.2	15.4	2609	2990	2990	4	3
10174	10174 (2019-09-15)60sec.agd	60	0	0		3	35	11.7	12	11	88224	2278	545	84	0	78.36%	18.75%	2.89%	0.00%	84	2.89%	21	525208	420539	767065	180.7	144.7	263.9	3811	3807	5894	180.7	144.7	263.9	1020335.8	376.8	6815.6	351	16068	5.5	115	5.5	15.8	1739	2907	2907	4	8.75
10260	10260 (2019-06-16)60sec.agd	60	0	0		10	146	14.6	27	11	425421	1811	989	206	0	60.25%	32.90%	6.85%	0.00%	206	6.85%	51.5	1240884	1131980	1327081	412.8	376.6	441.5	4826	3154	3028	412.8	376.6	441.5	2140634.4	755.8	5688.2	712.1	34322	11.4	145	11.4	2.1	281	3006	3006	4	36.5
10560	10560 (2019-10-13)60sec.agd	60	0	0		0	0	0	0	0	0	1531	1695	99	0	46.05%	50.98%	2.98%	0.00%	99	2.98%	24.8	1339464	2349182	1686057	402.8	706.5	507.1	4385	3425	3686	402.8	706.5	507.1	3186786.5	1004.2	5683.7	958.4	40266	12.1	123	12.1	9.7	2383	3325	3325	4	0
10518	10518 (2019-10-06)60sec.agd	60	0	0		1	33	33	33	33	90143	2263	1164	53	0	65.03%	33.45%	1.52%	0.00%	53	1.52%	13.3	696735	909070	1149680	200.2	261.2	330.4	3747	3632	3759	200.2	261.2	330.4	1622840.7	498.7	5396.9	466.3	22495	6.5	118	6.5	13.6	4633	3480	3480	4	8.25
10304	10304 (2019-08-04)60sec.agd	60	0	0		0	0	0	0	0	0	2418	658	7	0	78.43%	21.34%	0.23%	0.00%	7	0.23%	1.8	320558	624202	643955	104	202.5	208.9	2759	2540	3540	104	202.5	208.9	952398.9	331.5	4703.9	308.9	14405	4.7	123	4.7	60.7	4867	3083	3083	4	0
10455	10455 (2019-11-03)60sec.agd	60	0	0		0	0	0	0	0	0	1300	1837	26	0	41.10%	58.08%	0.82%	0.00%	26	0.82%	6.5	1132136	2222315	1731741	357.9	702.6	547.5	3676	3802	2820	357.9	702.6	547.5	3036337.1	994.3	5027.6	960	39692	12.5	133	12.5	18.5	3998	3163	3163	4	0
10797	10797 (2019-09-01)60sec.agd	60	0	0		7	116	16.6	25	11	293361	1976	645	131	0	71.80%	23.44%	4.76%	0.00%	131	4.76%	32.8	665327	732608	803546	241.8	266.2	292	3866	2172	2309	241.8	266.2	292	1274778.7	511.8	4383.9	463.2	27615	10	164	10	12	864	2752	2752	4	29
10730	10730 (2019-10-06)60sec.agd	60	0	0		2	43	21.5	32	11	149155	1133	1768	81	0	37.99%	59.29%	2.72%	0.00%	81	2.72%	20.3	1416291	1669658	2023798	474.9	559.9	678.7	5255	4151	5960	474.9	559.9	678.7	2981509.1	1038.4	7883.4	999.8	26396	8.9	105	8.9	91.2	3953	2982	2982	4	10.75
10996	10996 (2019-11-03)60sec.agd	60	0	0		5	236	47.2	75	17	987143	1849	728	249	35	64.63%	25.45%	8.70%	1.22%	284	9.93%	71	1532859	1596689	1137548	535.8	558.1	397.6	14466	4149	3320	535.8	558.1	397.6	2488591.6	956.4	14603.2	869.8	48708	17	171	17	8.9	3415	2861	2861	4	59
11013	11013 (2019-06-02)60sec.agd	60	0	0		0	0	0	0	0	0	2351	595	2	0	79.75%	20.18%	0.07%	0.00%	2	0.07%	0.5	265521	382053	528761	90.1	129.6	179.4	2513	2261	2891	90.1	129.6	179.4	704311.1	255.8	4311.6	238.9	8382	2.8	80	2.8	19	1024	2948	2948	4	0
10040	10040 (2019-03-03)60sec.agd	60	0	0		0	0	0	0	0	0	2326	354	0	0	86.79%	13.21%	0.00%	0.00%	0	0.00%	0	271731	469040	715494	101.4	175	267	2392	2818	3710	101.4	175	267	897645.8	363	4402.5	334.9	11287	4.2	134	4.2	31.5	3767	2680	2680	4	0
10262	10262 (2019-06-16)60sec.agd	60	0	0		1	11	11	11	11	21236	2350	957	63	0	69.73%	28.40%	1.87%	0.00%	63	1.87%	15.8	677751	736531	1046820	201.1	218.6	310.6	3826	3441	4343	201.1	218.6	310.6	1448328.8	458.7	5858.4	429.8	23127	6.9	124	6.9	15.7	844	3370	3370	4	2.75
10263	10263 (2019-06-23)60sec.agd	60	0	0		0	0	0	0	0	0	1714	1559	173	0	49.74%	45.24%	5.02%	0.00%	173	5.02%	43.3	1344690	1478977	2325492	390.2	429.2	674.8	4612	3317	3779	390.2	429.2	674.8	3066509	938.2	6208.1	889.9	36557	10.6	127	10.6	4.6	1893	3446	3446	4	0
10472	10472 (2019-10-27)60sec.agd	60	0	0		2	54	27	29	25	197828	1705	1004	108	0	60.53%	35.64%	3.83%	0.00%	108	3.83%	27	928013	830592	1216940	329.4	294.8	432	4512	3714	4704	329.4	294.8	432	1741273.7	653.4	6411.1	618.1	24224	8.6	120	8.6	14	4425	2817	2817	4	13.5
10821	10821 (2019-03-17)60sec.agd	60	0	0		0	0	0	0	0	0	2025	988	35	0	66.44%	32.41%	1.15%	0.00%	35	1.15%	8.8	848154	1124010	1394144	278.3	368.8	457.4	5296	5766	4416	278.3	368.8	457.4	1981514.9	688.4	6939.9	650.1	26301	8.6	116	8.6	0.1	204	3048	3048	4	0
10818	10818 (2019-03-03)60sec.agd	60	0	0		0	0	0	0	0	0	2334	1241	55	0	64.30%	34.19%	1.52%	0.00%	55	1.52%	13.8	732835	1337543	894167	201.9	368.5	246.3	4424	3591	2651	201.9	368.5	246.3	1767937.5	511.9	5352.1	487	24723	6.8	131	6.8	7.4	1680	3630	3630	4	0
10784	10784 (2019-09-01)60sec.agd	60	0	0		0	0	0	0	0	0	1803	973	6	0	64.81%	34.97%	0.22%	0.00%	6	0.22%	1.5	390300	973402	906602	140.3	349.9	325.9	4040	5764	6000	140.3	349.9	325.9	1386280.2	521	8737.4	498.3	13615	4.9	85	4.9	8	2020	2782	2782	4	0
10037	10037 (2019-03-03)60sec.agd	60	0	0		2	23	11.5	12	11	85699	669	1915	209	0	23.95%	68.56%	7.48%	0.00%	209	7.48%	52.3	2085307	2808183	2200120	746.6	1005.4	787.7	5930	3875	5705	746.6	1005.4	787.7	4132181.6	1563.8	6417.4	1479.5	54715	19.6	122	19.6	2.3	288	2793	2793	4	5.75
10792	10792 (2019-08-11)60sec.agd	60	0	0		6	67	11.2	13	10	177385	1470	1258	248	0	49.40%	42.27%	8.33%	0.00%	248	8.33%	62	1498492	1869411	1353753	503.5	628.2	454.9	4639	5028	3333	503.5	628.2	454.9	2751876.3	998.8	6781.8	924.7	50736	17	120	17	1.2	291	2976	2976	4	16.75
10791	10791 (2019-08-04)60sec.agd	60	0	0		2	21	10.5	11	10	60578	1951	993	88	0	64.35%	32.75%	2.90%	0.00%	88	2.90%	22	781650	996146	994259	257.8	328.5	327.9	4999	6171	7176	257.8	328.5	327.9	1609917.6	603.2	8425.2	531	27395	9	125	9	13.5	2207	3032	3032	4	5.25
10276	10276 (2019-03-31)60sec.agd	60	0	0		2	23	11.5	12	11	85699	669	1915	209	0	23.95%	68.56%	7.48%	0.00%	209	7.48%	52.3	2085307	2808183	2200120	746.6	1005.4	787.7	5930	3875	5705	746.6	1005.4	787.7	4132181.6	1563.8	6417.4	1479.5	54715	19.6	122	19.6	2.3	288	2793	2793	4	5.75
10584	10584 (2019-06-09)60sec.agd	60	0	0		0	0	0	0	0	0	2235	757	24	0	74.10%	25.10%	0.80%	0.00%	24	0.80%	6	509807	954651	1036707	169	316.5	343.7	4298	4855	5212	169	316.5	343.7	1498673.8	534	6668.7	496.9	22193	7.4	121	7.4	34.4	2891	3016	3016	4	0
10185	10185 (2019-06-02)60sec.agd	60	0	0		0	0	0	0	0	0	1803	1476	77	0	53.72%	43.98%	2.29%	0.00%	77	2.29%	19.3	1157217	2050503	1747107	344.8	611	520.6	4791	5625	5683	344.8	611	520.6	2931910.1	920.7	7252.3	873.6	35750	10.7	101	10.7	48.5	1985	3356	3356	4	0
10896	10896 (2019-08-04)60sec.agd	60	0	0		1	11	11	11	11	31508	2163	847	178	0	67.85%	26.57%	5.58%	0.00%	178	5.58%	44.5	1011911	933962	1027620	317.4	293	322.3	4611	3153	4245	317.4	293	322.3	1718211.8	566.1	6108.4	539	37358	11.7	161	11.7	1.8	357	3188	3188	4	2.75
10724	10724 (2019-08-04)60sec.agd	60	0	0		3	186	62	64	61	788944	2370	632	255	0	72.77%	19.40%	7.83%	0.00%	255	7.83%	63.8	1388331	1152956	751561	426.3	354	230.8	5495	2644	2655	426.3	354	230.8	1954895	647.5	6138.1	600.2	38212	11.7	115	11.7	37.6	1989	3257	3257	4	46.5
10255	10255 (2019-06-09)60sec.agd	60	0	0		0	0	0	0	0	0	1748	1411	65	0	54.22%	43.77%	2.02%	0.00%	65	2.02%	16.3	1034036	1016007	1299832	320.7	315.1	403.2	3738	2880	3334	320.7	315.1	403.2	1947065.5	645.9	4950	603.9	19423	6	111	6	19.5	1852	3224	3224	4	0
10593	10593 (2019-06-09)60sec.agd	60	0	0		0	0	0	0	0	0	2413	853	44	0	72.90%	25.77%	1.33%	0.00%	44	1.33%	11	587345	923694	789927	177.4	279.1	238.6	3237	4164	3551	177.4	279.1	238.6	1349877.6	435.2	6126.9	407.8	20990	6.3	108	6.3	22.6	1446	3310	3310	4	0
10449	10449 (2019-10-13)60sec.agd	60	0	0		5	103	20.6	49	10	298140	2052	1038	166	0	63.02%	31.88%	5.10%	0.00%	166	5.10%	41.5	1057434	1240420	2230494	324.8	381	685	5796	3713	6103	324.8	381	685	2762591.5	901.2	6700.6	848.5	37450	11.5	131	11.5	23.3	2107	3256	3256	4	25.75
10563	10563 (2019-08-25)60sec.agd	60	0	0		0	0	0	0	0	0	2195	1321	15	0	62.16%	37.41%	0.42%	0.00%	15	0.42%	3.8	613404	1207381	1187974	173.7	341.9	336.4	3684	2848	3794	173.7	341.9	336.4	1801475.9	538.1	5445.7	510.2	24091	6.8	115	6.8	1.4	1229	3531	3531	4	0
10301	10301 (2019-07-21)60sec.agd	60	0	0		8	120	15	25	10	339913	1868	1192	191	0	57.46%	36.67%	5.88%	0.00%	191	5.88%	47.8	1186615	1270147	1682025	365	390.7	517.4	3770	3580	4565	365	390.7	517.4	2418788.3	788.3	6312.4	744	40956	12.6	121	12.6	17.5	1282	3251	3251	4	30
10444	10444 (2019-10-13)60sec.agd	60	0	0		2	23	11.5	12	11	75484	1821	1318	128	0	55.74%	40.34%	3.92%	0.00%	128	3.92%	32	1214773	1244819	1138362	371.8	381	348.4	4826	3770	3658	371.8	381	348.4	2078729.4	682.7	5983.7	636.3	33858	10.4	131	10.4	0.1	114	3267	3267	4	5.75
10092	10092 (2019-03-17)60sec.agd	60	0	0		0	0	0	0	0	0	1692	1058	65	2	60.06%	37.56%	2.31%	0.07%	67	2.38%	16.8	724641	1201247	1531104	257.2	426.4	543.5	8843	2844	3731	257.2	426.4	543.5	2076626.7	779.7	8902	737.2	24294	8.6	125	8.6	15	2074	2817	2817	4	0
10777	10777 (2019-07-28)60sec.agd	60	0	0		0	0	0	0	0	0	1748	1570	23	0	52.32%	46.99%	0.69%	0.00%	23	0.69%	5.8	963787	1935840	1852129	288.5	579.4	554.4	3923	3890	4165	288.5	579.4	554.4	2847234.4	883.3	6751.6	852.2	36114	10.8	116	10.8	43.6	3653	3341	3341	4	0
10575	10575 (2019-08-25)60sec.agd	60	0	0		0	0	0	0	0	0	2353	1356	104	0	61.71%	35.56%	2.73%	0.00%	104	2.73%	26	956586	1408681	1277309	250.9	369.4	335	3797	3772	3255	250.9	369.4	335	2128604.5	601.4	5365.1	558.2	33331	8.7	133	8.7	30.5	1629	3813	3813	4	0
10466	10466 (2019-10-20)60sec.agd	60	0	0		0	0	0	0	0	0	1931	860	43	0	68.14%	30.35%	1.52%	0.00%	43	1.52%	10.8	583590	1091901	747294	205.9	385.3	263.7	2967	3170	2689	205.9	385.3	263.7	1446123.6	541.7	4254.4	510.3	20197	7.1	114	7.1	11	2516	2834	2834	4	0
10211	10211 (2019-05-12)60sec.agd	60	0	0		3	60	20	40	10	186047	1969	1543	120	0	54.21%	42.48%	3.30%	0.00%	120	3.30%	24	1044303	1526447	1523032	287.5	420.3	419.3	4066	3302	4023	287.5	420.3	419.3	2395878.9	697.1	5584.7	659.7	33324	9.2	124	9.2	9.4	2174	3632	3632	5	12
10212	10212 (2019-05-12)60sec.agd	60	0	0		0	0	0	0	0	0	3181	1663	49	0	65.01%	33.99%	1.00%	0.00%	49	1.00%	9.8	991230	1382412	1527165	202.6	282.5	312.1	4153	3010	3626	202.6	282.5	312.1	2286008	497.3	5513.6	467.2	33316	6.8	113	6.8	15.3	2905	4893	4893	5	0
10510	10510 (2019-09-08)60sec.agd	60	0	0		10	228	22.8	64	10	1039922	2490	1699	436	58	53.17%	36.28%	9.31%	1.24%	494	10.55%	98.8	3123791	1533610	2269108	667	327.5	484.5	7981	4468	5048	667	327.5	484.5	4154380.9	946.8	9509.3	887.1	45739	9.8	116	9.8	0.8	325	4683	4683	5	45.6
10224	10224 (2019-06-09)60sec.agd	60	0	0		0	0	0	0	0	0	2115	1768	15	0	54.26%	45.36%	0.38%	0.00%	15	0.38%	3	962513	1467292	1729442	246.9	376.4	443.7	2745	3065	3827	246.9	376.4	443.7	2463807.4	661.9	5386.5	632.1	36876	9.5	105	9.5	26	1165	3898	3898	5	0
10204	10204 (2019-03-24)60sec.agd	60	0	0		3	53	17.7	22	10	197316	1877	1695	128	4	50.67%	45.76%	3.46%	0.11%	132	3.56%	26.4	1576789	1695611	1755552	425.7	457.8	474	7163	6448	7308	425.7	457.8	474	2905739.7	839.7	8488.8	784.5	36631	9.9	136	9.9	8.4	1959	3704	3704	5	10.6
10884	10884 (2019-09-22)60sec.agd	60	0	0		2	22	11	11	11	55549	2996	893	122	0	74.69%	22.26%	3.04%	0.00%	122	3.04%	24.4	832326	810340	864154	207.5	202	215.4	3325	3146	3624	207.5	202	215.4	1447818.9	408.9	5490.7	361	41340	10.3	173	10.3	4.6	1301	4011	4011	5	4.4
10106	10106 (2019-03-31)60sec.agd	60	0	0		2	43	21.5	31	12	148810	2078	2002	108	1	49.61%	47.79%	2.58%	0.02%	109	2.60%	21.8	1460057	1541310	1965516	348.5	367.9	469.2	6172	12730	8272	348.5	367.9	469.2	2893208.6	732.7	16388.2	690.7	37382	8.9	131	8.9	1.3	545	4189	4189	5	8.6
10642	10642 (2019-06-02)60sec.agd	60	0	0		1	12	12	12	12	38460	2261	1804	113	0	54.12%	43.18%	2.70%	0.00%	113	2.70%	22.6	1459005	1804315	2397057	349.2	431.9	573.7	4140	3712	5325	349.2	431.9	573.7	3336185	835.6	7000.6	798.5	32129	7.7	110	7.7	7.7	1098	4178	4178	5	2.4
10615	10615 (2019-05-19)60sec.agd	60	0	0		0	0	0	0	0	0	2492	1050	66	0	69.07%	29.10%	1.83%	0.00%	66	1.83%	13.2	750929	914771	1315524	208.1	253.5	364.6	4412	2746	3998	208.1	253.5	364.6	1769549	531	5324.4	490.5	27468	7.6	152	7.6	18.3	1213	3608	3608	5	0
10656	10656 (2019-08-25)60sec.agd	60	0	0		3	36	12	15	10	131845	2004	1428	149	1	55.95%	39.87%	4.16%	0.03%	150	4.19%	30	1397869	1231170	1785539	390.2	343.7	498.5	8242	3619	6078	390.2	343.7	498.5	2580303.6	758.3	9277.7	720.4	34158	9.5	122	9.5	47.4	4410	3582	3582	5	7.2
10041	10041 (2019-03-03)60sec.agd	60	0	0		4	70	17.5	22	13	204710	2752	1273	175	0	65.52%	30.31%	4.17%	0.00%	175	4.17%	35	1244993	1677317	1060797	296.4	399.4	252.6	4831	4939	6226	296.4	399.4	252.6	2342795.4	602.8	9044.8	557.8	40537	9.7	118	9.7	0	51	4200	4200	5	14
10721	10721 (2019-07-21)60sec.agd	60	0	0		2	26	13	13	13	64931	1388	1799	277	0	40.07%	51.93%	8.00%	0.00%	277	8.00%	55.4	2080967	1456489	1968389	600.7	420.5	568.2	5501	4035	4754	600.7	420.5	568.2	3213462.2	982.2	7603.4	927.7	65288	18.8	117	18.8	0.7	280	3464	3464	5	5.2
11017	11017 (2019-06-09)60sec.agd	60	0	0		5	71	14.2	17	10	201018	3231	1013	125	0	73.95%	23.19%	2.86%	0.00%	125	2.86%	25	936155	963997	1147671	214.3	220.6	262.7	5822	7023	5549	214.3	220.6	262.7	1767151.7	429.5	8707.9	404.5	26953	6.2	125	6.2	0.9	558	4369	4369	5	14.2
10594	10594 (2019-06-09)60sec.agd	60	0	0		6	157	26.2	35	11	817542	2299	1697	216	33	54.16%	39.98%	5.09%	0.78%	249	5.87%	49.8	2099722	2344484	2713909	494.6	552.3	639.3	9889	3736	4066	494.6	552.3	639.3	4155808	1064.5	10132.3	979	65492	15.4	189	15.4	37.3	4531	4245	4245	5	31.4
10054	10054 (2019-03-17)60sec.agd	60	0	0		7	117	16.7	28	10	336626	2328	1983	405	0	49.36%	42.05%	8.59%	0.00%	405	8.59%	81	2629271	2928865	2511358	557.5	621	532.5	5074	5160	4843	557.5	621	532.5	4668858	1043.1	7183.9	990	53720	11.4	127	11.4	10.3	2338	4716	4716	5	23.4
10882	10882 (2019-09-22)60sec.agd	60	0	0		1	11	11	11	11	33118	3072	1604	94	0	64.40%	33.63%	1.97%	0.00%	94	1.97%	18.8	1149968	1470836	1700430	241.1	308.4	356.5	5484	5037	3865	241.1	308.4	356.5	2525321.2	557.1	7824.9	529.4	34158	7.2	121	7.2	49.1	4762	4770	4770	5	2.2
10121	10121 (2019-05-05)60sec.agd	60	0	0		2	27	13.5	17	10	72397	2514	1308	113	0	63.89%	33.24%	2.87%	0.00%	113	2.87%	22.6	1038957	1130629	1653455	264	287.3	420.2	4864	2690	3969	264	287.3	420.2	2256472.3	611	6092	573.4	30302	7.7	115	7.7	25.1	3668	3935	3935	5	5.4
10236	10236 (2019-08-25)60sec.agd	60	0	0		4	41	10.3	11	10	123022	1469	2069	364	0	37.65%	53.02%	9.33%	0.00%	364	9.33%	72.8	2708075	1951423	3416738	694	500.1	875.6	4747	3674	5858	694	500.1	875.6	4776590.9	1259.9	7657.4	1224.1	48304	12.4	103	12.4	3	1607	3902	3902	5	8.2
10100	10100 (2019-03-24)60sec.agd	60	0	0		6	142	23.7	37	12	436690	1789	1740	229	0	47.61%	46.30%	6.09%	0.00%	229	6.09%	45.8	1817361	1447317	2421261	483.6	385.1	644.3	3990	3205	3777	483.6	385.1	644.3	3355597.2	958.6	5402.5	892.9	36681	9.8	117	9.8	2.9	892	3758	3758	5	28.4
10122	10122 (2019-05-05)60sec.agd	60	0	0		8	168	21	38	10	543415	1526	2692	298	0	33.79%	59.61%	6.60%	0.00%	298	6.60%	59.6	2834845	3587502	2289389	627.7	794.4	507	5006	3393	4202	627.7	794.4	507	5113493.8	1195.9	6579.2	1132.3	74827	16.6	132	16.6	0	0	4516	4516	5	33.6
10130	10130 (2019-03-31)60sec.agd	60	0	0		0	0	0	0	0	0	2328	1427	78	0	60.74%	37.23%	2.03%	0.00%	78	2.03%	15.6	1081768	1805655	1668163	282.2	471.1	435.2	5126	3701	4125	282.2	471.1	435.2	2685773.6	743.8	6217	700.7	25999	6.8	123	6.8	21.5	3195	3833	3833	5	0
10120	10120 (2019-05-05)60sec.agd	60	0	0		0	0	0	0	0	0	3297	1276	10	0	71.94%	27.84%	0.22%	0.00%	10	0.22%	2	598937	894238	1308761	130.7	195.1	285.6	3930	2496	3008	130.7	195.1	285.6	1694474.1	388.1	5013.3	369.7	19456	4.2	126	4.2	4.4	1002	4583	4583	5	0
10162	10162 (2019-04-28)60sec.agd	60	0	0		0	0	0	0	0	0	2425	1812	59	0	56.45%	42.18%	1.37%	0.00%	59	1.37%	11.8	1135242	1903107	2215581	264.3	443	515.7	4702	4635	3610	264.3	443	515.7	3133590.6	777	6045.7	729.4	36619	8.5	119	8.5	1.9	1700	4296	4296	5	0
10849	10849 (2019-03-10)60sec.agd	60	0	0		0	0	0	0	0	0	1620	1957	16	0	45.09%	54.47%	0.45%	0.00%	16	0.45%	3.2	1044333	1802158	1363824	290.7	501.6	379.6	3394	2566	3467	290.7	501.6	379.6	2489662.8	715.8	4327.9	692.9	37358	10.4	132	10.4	0.4	177	3593	3593	5	0
10259	10259 (2019-06-16)60sec.agd	60	0	0		0	0	0	0	0	0	2568	1037	10	0	71.04%	28.69%	0.28%	0.00%	10	0.28%	2	470365	708703	993784	130.1	196	274.9	3215	2508	3410	130.1	196	274.9	1308094	385.8	5140.2	361.9	14256	3.9	128	3.9	4.2	695	3615	3615	5	0
10852	10852 (2019-05-05)60sec.agd	60	0	0		0	0	0	0	0	0	2116	1753	60	0	53.86%	44.62%	1.53%	0.00%	60	1.53%	12	1267389	1341348	1692560	322.6	341.4	430.8	3144	2584	4359	322.6	341.4	430.8	2504046.5	660.7	5667.9	637.3	26863	6.8	100	6.8	5.2	1582	3929	3929	5	0
10208	10208 (2019-03-24)60sec.agd	60	0	0		1	42	42	42	42	193952	2620	1762	76	13	58.60%	39.41%	1.70%	0.29%	89	1.99%	17.8	1257233	1870222	1855246	281.2	418.3	415	6908	4236	6129	281.2	418.3	415	2918955.8	692.8	9674.4	652.9	34791	7.8	119	7.8	26.6	4931	4471	4471	5	8.4
10248	10248 (2019-06-02)60sec.agd	60	0	0		2	25	12.5	13	12	63677	3110	1541	124	0	65.13%	32.27%	2.60%	0.00%	124	2.60%	24.8	1365102	1277181	1679324	285.9	267.5	351.7	4486	4033	5096	285.9	267.5	351.7	2512931.3	566.4	6475	526.3	31056	6.5	134	6.5	4.1	619	4775	4775	5	5
10105	10105 (2019-03-31)60sec.agd	60	0	0		2	24	12	13	11	67688	2531	1342	161	0	62.74%	33.27%	3.99%	0.00%	161	3.99%	32.2	1161528	1906236	1701252	287.9	472.5	421.7	4278	3970	5306	287.9	472.5	421.7	2806624.5	762	5729.5	695.7	45027	11.2	133	11.2	4.3	579	4034	4034	5	4.8
10810	10810 (2019-03-24)60sec.agd	60	0	0		5	75	15	26	10	215494	2254	1145	347	1	60.15%	30.56%	9.26%	0.03%	348	9.29%	69.6	1865130	1553643	1983087	497.8	414.6	529.2	6531	3256	4699	497.8	414.6	529.2	3134509.6	884.3	7839.3	836.5	57278	15.3	143	15.3	14.5	690	3747	3747	5	15
10993	10993 (2019-11-03)60sec.agd	60	0	0		1	23	23	23	23	52937	2342	1435	39	0	61.37%	37.60%	1.02%	0.00%	39	1.02%	7.8	734653	1248985	1277267	192.5	327.3	334.7	4036	3318	3734	192.5	327.3	334.7	1931602.8	531.9	6213	506.2	25576	6.7	126	6.7	10.9	1851	3816	3816	5	4.6
11060	11060 (2019-09-29)60sec.agd	60	0	0		4	98	24.5	32	17	262198	2798	928	153	0	72.13%	23.92%	3.94%	0.00%	153	3.94%	30.6	778712	881368	1337724	200.8	227.2	344.9	3307	2825	4256	200.8	227.2	344.9	1781209.5	500.6	5555.2	459.2	31198	8	127	8	0.1	54	3879	3879	5	19.6
10678	10678 (2019-09-29)60sec.agd	60	0	0		1	44	44	44	44	186833	2112	1727	157	0	52.85%	43.22%	3.93%	0.00%	157	3.93%	31.4	1656909	1611408	1317307	414.6	403.3	329.7	5765	2904	2633	414.6	403.3	329.7	2660315.9	704.4	6041.8	665.7	66909	16.7	178	16.7	4.5	2563	3996	3996	5	8.8
10673	10673 (2019-10-20)60sec.agd	60	0	0		0	0	0	0	0	0	2916	1548	14	0	65.12%	34.57%	0.31%	0.00%	14	0.31%	2.8	701860	1219917	1200582	156.7	272.4	268.1	3786	3384	3919	156.7	272.4	268.1	1849919.5	446	6115.4	413.1	18339	4.1	115	4.1	4.4	3173	4478	4478	5	0
10778	10778 (2019-08-04)60sec.agd	60	0	0		4	63	15.8	22	10	171496	2985	1265	110	0	68.46%	29.01%	2.52%	0.00%	110	2.52%	22	931201	1584556	980188	213.6	363.4	224.8	3581	3638	2928	213.6	363.4	224.8	2082959.8	509.4	5545.5	477.7	34921	8	126	8	50.7	4537	4360	4360	5	12.6
11016	11016 (2019-06-09)60sec.agd	60	0	0		0	0	0	0	0	0	1465	2767	176	0	33.24%	62.77%	3.99%	0.00%	176	3.99%	35.2	2635845	3103705	4488164	598	704.1	1018.2	3980	3408	4161	598	704.1	1018.2	6060056.1	1429.8	5616.7	1374.8	78769	17.9	103	17.9	0.7	475	4408	4408	5	0
10666	10666 (2019-09-08)60sec.agd	60	0	0		0	0	0	0	0	0	2762	2462	216	0	50.77%	45.26%	3.97%	0.00%	216	3.97%	43.2	2287864	2619162	3617579	420.6	481.5	665	4534	3558	5588	420.6	481.5	665	5018088.2	963.9	7166.1	922.4	51533	9.5	92	9.5	71.6	4711	5440	5440	5	0
10529	10529 (2019-09-29)60sec.agd	60	0	0		0	0	0	0	0	0	3450	959	28	0	77.76%	21.61%	0.63%	0.00%	28	0.63%	5.6	506854	922613	1330007	114.2	207.9	299.8	3936	2850	3405	114.2	207.9	299.8	1696182.3	403.2	4915.2	382.3	20292	4.6	125	4.6	13	2263	4437	4437	5	0
10782	10782 (2019-08-11)60sec.agd	60	0	0		0	0	0	0	0	0	2596	1288	75	1	65.56%	32.53%	1.89%	0.03%	76	1.92%	15.2	882579	649621	1154281	222.9	164	291.5	7395	3644	4310	222.9	164	291.5	1591640	440.8	8255.3	401.9	16574	4.2	105	4.2	2.6	977	3960	3960	5	0
10663	10663 (2019-06-30)60sec.agd	60	0	0		5	98	19.6	33	14	311620	2230	1396	195	0	58.36%	36.53%	5.10%	0.00%	195	5.10%	39	1357661	1353276	1440487	355.3	354.2	377	5776	3543	3723	355.3	354.2	377	2397832.8	670.5	6866	627.5	42150	11	128	11	13.4	1277	3821	3821	5	19.6
10664	10664 (2019-06-30)60sec.agd	60	0	0		7	148	21.1	43	10	518019	2561	1031	190	0	67.72%	27.26%	5.02%	0.00%	190	5.02%	38	1168661	1107100	1707413	309	292.7	451.5	4789	3161	3906	309	292.7	451.5	2346635.5	659.5	5943.5	620.5	32234	8.5	121	8.5	5.8	1040	3782	3782	5	29.6
10551	10551 (2019-06-09)60sec.agd	60	0	0		1	13	13	13	13	37596	3069	1663	37	0	64.35%	34.87%	0.78%	0.00%	37	0.78%	7.4	879573	1886632	2384568	184.4	395.6	500	3262	4082	4502	184.4	395.6	500	3165311	728.4	6897.2	663.7	34294	7.2	139	7.2	3.2	682	4769	4769	5	2.6
10548	10548 (2019-05-12)60sec.agd	60	0	0		0	0	0	0	0	0	2887	699	2	0	80.46%	19.48%	0.06%	0.00%	2	0.06%	0.4	268661	837614	366712	74.9	233.4	102.2	2340	3004	2505	74.9	233.4	102.2	953023.4	279.7	4263.7	265.6	10742	3	117	3	16.9	3598	3588	3588	5	0
10669	10669 (2019-10-06)60sec.agd	60	0	0		0	0	0	0	0	0	2208	1548	83	0	57.51%	40.32%	2.16%	0.00%	83	2.16%	16.6	1128012	1491946	1900443	293.8	388.6	495	3833	3201	3226	293.8	388.6	495	2666457.9	738.9	4952.4	694.6	28075	7.3	120	7.3	2.5	463	3839	3839	5	0
10670	10670 (2019-10-20)60sec.agd	60	0	0		0	0	0	0	0	0	2740	1248	19	0	68.38%	31.15%	0.47%	0.00%	19	0.47%	3.8	683909	1297145	1302591	170.7	323.7	325.1	4509	3944	3901	170.7	323.7	325.1	1961392.4	513.3	6689.2	489.5	19447	4.9	116	4.9	0.6	286	4007	4007	5	0
10775	10775 (2019-07-28)60sec.agd	60	0	0		12	202	16.8	41	10	894501	2183	1700	335	70	50.91%	39.65%	7.81%	1.63%	405	9.44%	81	2741633	1993281	3104908	639.4	464.9	724.1	6760	3062	3911	639.4	464.9	724.1	4596756.9	1170.3	7503.1	1072	68577	16	130	16	5.7	934	4288	4288	5	40.4
10706	10706 (2019-08-25)60sec.agd	60	0	0		0	0	0	0	0	0	3298	1338	4	0	71.08%	28.84%	0.09%	0.00%	4	0.09%	0.8	593672	1265316	1053363	127.9	272.7	227	2257	2946	2955	127.9	272.7	227	1750155.6	407.8	3895.7	377.2	14907	3.2	92	3.2	7.1	1013	4640	4640	5	0
10053	10053 (2019-03-17)60sec.agd	60	0	0		13	193	14.8	25	11	668315	2689	899	275	16	69.32%	23.18%	7.09%	0.41%	291	7.50%	58.2	1689831	1993894	1936674	435.6	514	499.3	9850	8056	6631	435.6	514	499.3	3252975.3	881.7	13069.6	838.6	47361	12.2	150	12.2	3.6	793	3879	3879	5	38.6
10576	10576 (2019-08-18)60sec.agd	60	0	0		1	11	11	11	11	31913	1953	1933	115	2	48.79%	48.29%	2.87%	0.05%	117	2.92%	23.4	1596270	1766260	2908679	398.8	441.2	726.6	24161	8925	5160	398.8	441.2	726.6	3758745.2	983.4	25528.9	939	60695	15.2	125	15.2	6.8	1354	4003	4003	5	2.2
10621	10621 (2019-05-19)60sec.agd	60	0	0		2	30	15	18	12	94412	2554	1495	134	1	61.04%	35.73%	3.20%	0.02%	135	3.23%	27	1341839	1631125	1603974	320.7	389.8	383.4	6246	3838	4500	320.7	389.8	383.4	2652137.5	675.6	7774.2	633.9	38217	9.1	149	9.1	25.8	3281	4184	4184	5	6
10655	10655 (2019-08-04)60sec.agd	60	0	0		0	0	0	0	0	0	2382	1056	36	1	68.55%	30.39%	1.04%	0.03%	37	1.06%	7.4	627507	1227190	1361688	180.6	353.1	391.9	6789	3610	6205	180.6	353.1	391.9	1937512.5	580.9	9582.7	557.6	21719	6.3	112	6.3	25.6	2235	3475	3475	5	0
10607	10607 (2019-08-18)60sec.agd	60	0	0		0	0	0	0	0	0	3051	416	28	2	87.25%	11.90%	0.80%	0.06%	30	0.86%	6	342435	376552	724913	97.9	107.7	207.3	7620	6393	7500	97.9	107.7	207.3	885749.4	265.5	12014	253.3	10294	2.9	114	2.9	22.8	1942	3497	3497	5	0
10650	10650 (2019-08-04)60sec.agd	60	0	0		2	33	16.5	19	14	98545	2824	1157	89	0	69.39%	28.43%	2.19%	0.00%	89	2.19%	17.8	978779	1001112	1120704	240.5	246	275.4	4503	3250	4071	240.5	246	275.4	1793379.8	471.9	6059.8	440.6	30761	7.6	111	7.6	3.9	964	4070	4070	5	6.6
10688	10688 (2019-11-10)60sec.agd	60	0	0		4	46	11.5	15	10	159911	1870	1658	111	0	51.39%	45.56%	3.05%	0.00%	111	3.05%	22.2	1196225	1794646	1603728	328.7	493.2	440.7	5467	4625	4419	328.7	493.2	440.7	2687685.3	792.7	6955.3	738.6	33651	9.2	120	9.2	14.9	2257	3639	3639	5	9.2
10050	10050 (2019-03-17)60sec.agd	60	0	0		2	40	20	24	16	103316	3110	1259	84	0	69.84%	28.27%	1.89%	0.00%	84	1.89%	16.8	750333	1847083	786184	168.5	414.8	176.6	3577	3423	3705	168.5	414.8	176.6	2143082	514.4	5762	481.3	31758	7.1	123	7.1	1.4	869	4453	4453	5	8
10588	10588 (2019-06-02)60sec.agd	60	0	0		2	91	45.5	46	45	222663	2730	1331	131	0	65.12%	31.75%	3.13%	0.00%	131	3.13%	26.2	1010110	1476558	1564327	241	352.2	373.2	3625	2903	3514	241	352.2	373.2	2376481.6	608.1	4465.2	566.9	38020	9.1	140	9.1	3.8	557	4192	4192	5	18.2
10622	10622 (2019-05-19)60sec.agd	60	0	0		3	57	19	24	14	167475	2180	1628	158	4	54.91%	41.01%	3.98%	0.10%	162	4.08%	32.4	1329399	1522095	2189441	334.9	383.4	551.5	9983	5412	7034	334.9	383.4	551.5	2979551.4	781.4	11984.4	750.5	35385	8.9	129	8.9	53.2	4530	3970	3970	5	11.4
10626	10626 (2019-05-26)60sec.agd	60	0	0		1	10	10	10	10	20804	2454	1170	44	1	66.88%	31.89%	1.20%	0.03%	45	1.23%	9	764436	1087965	1953464	208.3	296.5	532.4	6154	3552	5000	208.3	296.5	532.4	2363059.8	675.6	8688.4	644.1	31418	8.6	119	8.6	26.7	2207	3669	3669	5	2
10587	10587 (2019-05-19)60sec.agd	60	0	0		0	0	0	0	0	0	2311	1790	153	0	54.33%	42.08%	3.60%	0.00%	153	3.60%	30.6	1592500	1696169	2598885	374.4	398.7	610.9	4146	3513	3838	374.4	398.7	610.9	3488158.4	861	6239.8	820	42183	9.9	124	9.9	10.1	1270	4254	4254	5	0
10581	10581 (2019-06-02)60sec.agd	60	0	0		0	0	0	0	0	0	2216	1407	180	0	58.27%	37.00%	4.73%	0.00%	180	4.73%	36	1411381	1109185	1857878	371.1	291.7	488.5	5745	4446	4576	371.1	291.7	488.5	2583408.3	709.4	7416.6	679.3	37667	9.9	126	9.9	0	49	3803	3803	5	0
10620	10620 (2019-05-19)60sec.agd	60	0	0		3	42	14	22	10	115261	2616	1573	151	0	60.28%	36.24%	3.48%	0.00%	151	3.48%	30.2	1358089	1361829	1644409	312.9	313.8	378.9	4987	8686	4747	312.9	313.8	378.9	2530427.8	629.7	9592.8	583	35232	8.1	153	8.1	8.1	1860	4340	4340	5	8.4
10729	10729 (2019-10-06)60sec.agd	60	0	0		1	10	10	10	10	27312	2546	1632	166	0	58.61%	37.57%	3.82%	0.00%	166	3.82%	33.2	1439004	1351998	1721835	331.3	311.2	396.4	4637	2676	3258	331.3	311.2	396.4	2619799	644.8	5349.9	603.1	43316	10	113	10	232.8	5000	4344	4344	5	2
10465	10465 (2019-10-20)60sec.agd	60	0	0		1	15	15	15	15	51264	1767	2664	258	0	37.68%	56.81%	5.50%	0.00%	258	5.50%	51.6	2349219	3122241	2977875	501	665.9	635.1	4725	4129	3403	501	665.9	635.1	4912734.3	1115.8	5565.2	1047.7	68509	14.6	144	14.6	13.6	2463	4689	4689	5	3
10469	10469 (2019-10-27)60sec.agd	60	0	0		17	261	15.4	19	10	876485	2263	1056	360	0	61.51%	28.70%	9.79%	0.00%	360	9.79%	72	1704095	2507654	1093586	463.2	681.6	297.3	5136	4005	6090	463.2	681.6	297.3	3223072.9	959.2	7864.1	876.1	54078	14.7	120	14.7	21.2	1504	3679	3679	5	52.2
10445	10445 (2019-10-13)60sec.agd	60	0	0		3	73	24.3	35	11	176030	2166	1652	98	0	55.31%	42.19%	2.50%	0.00%	98	2.50%	19.6	990032	2084711	1043187	252.8	532.4	266.4	5076	6233	5517	252.8	532.4	266.4	2532671	670.9	9749.5	646.7	32949	8.4	117	8.4	1.3	606	3916	3916	5	14.6
10446	10446 (2019-10-20)60sec.agd	60	0	0		6	204	34	66	12	737169	2117	1430	243	2	55.83%	37.71%	6.41%	0.05%	245	6.46%	49	1595067	1818372	1443278	420.6	479.5	380.6	7550	2906	4773	420.6	479.5	380.6	2816694.3	823.8	7802.9	742.8	56649	14.9	170	14.9	8	1644	3792	3792	5	40.8
10291	10291 (2019-07-14)60sec.agd	60	0	0		0	0	0	0	0	0	3023	1895	44	0	60.92%	38.19%	0.89%	0.00%	44	0.89%	8.8	1004401	2455454	1655473	202.4	494.9	333.6	4495	3603	4517	202.4	494.9	333.6	3127086	681.6	7139.3	630.2	31009	6.2	127	6.2	4	1289	4962	4962	5	0
10294	10294 (2019-07-28)60sec.agd	60	0	0		2	39	19.5	21	18	100746	2461	1421	147	0	61.08%	35.27%	3.65%	0.00%	147	3.65%	29.4	1151160	1564438	2537349	285.7	388.3	629.8	3452	3409	4286	285.7	388.3	629.8	3195430.4	851.3	5012.7	793.1	34267	8.5	126	8.5	3.6	826	4029	4029	5	7.8
10459	10459 (2019-10-20)60sec.agd	60	0	0		0	0	0	0	0	0	2046	1866	33	0	51.86%	47.30%	0.84%	0.00%	33	0.84%	6.6	847700	1907787	2355324	214.9	483.6	597	4296	3042	4361	214.9	483.6	597	3147347.7	839.7	5221	797.8	36518	9.3	122	9.3	12.2	2187	3945	3945	5	0
10460	10460 (2019-10-20)60sec.agd	60	0	0		0	0	0	0	0	0	3043	1090	22	0	73.24%	26.23%	0.53%	0.00%	22	0.53%	4.4	573011	1060331	1441256	137.9	255.2	346.9	3550	3716	5201	137.9	255.2	346.9	1878792.8	474.1	7311.7	452.2	19561	4.7	126	4.7	8.2	1755	4155	4155	5	0
11004	11004 (2019-06-02)60sec.agd	60	0	0		0	0	0	0	0	0	3328	1113	45	0	74.19%	24.81%	1.00%	0.00%	45	1.00%	9	939931	1450710	1837739	209.5	323.4	409.7	3922	4940	5413	209.5	323.4	409.7	2522957.5	583.3	7493.6	562.4	28330	6.3	112	6.3	0.3	346	4486	4486	5	0
10482	10482 (2019-11-03)60sec.agd	60	0	0		3	34	11.3	12	10	78398	2693	1471	99	0	63.17%	34.51%	2.32%	0.00%	99	2.32%	19.8	1084858	1139999	1543946	254.5	267.4	362.2	4344	4465	5532	254.5	267.4	362.2	2204605.1	546.3	7743.8	517.1	29050	6.8	120	6.8	15.8	1828	4263	4263	5	6.8
10280	10280 (2019-08-25)60sec.agd	60	0	0		6	85	14.2	27	10	309167	2661	1923	194	0	55.69%	40.25%	4.06%	0.00%	194	4.06%	38.8	1746745	2503352	2474263	365.6	523.9	517.8	5771	3777	4585	365.6	523.9	517.8	3929359.6	885.1	6361.5	822.4	59260	12.4	151	12.4	1.3	601	4778	4778	5	17
10508	10508 (2019-09-08)60sec.agd	60	0	0		3	50	16.7	23	11	114220	2292	1543	148	0	57.54%	38.74%	3.72%	0.00%	148	3.72%	29.6	1347412	1708079	1139373	338.3	428.8	286.1	2933	3328	4098	338.3	428.8	286.1	2455855	668.5	5952	616.6	68073	17.1	139	17.1	2.6	542	3983	3983	5	10
10494	10494 (2019-09-08)60sec.agd	60	0	0		2	32	16	20	12	81717	2385	1358	97	0	62.11%	35.36%	2.53%	0.00%	97	2.53%	19.4	951109	1480365	1286469	247.7	385.5	335	3632	3234	3367	247.7	385.5	335	2179699.8	608.2	4935.5	567.6	37963	9.9	125	9.9	12.4	1781	3840	3840	5	6.4
10995	10995 (2019-11-03)60sec.agd	60	0	0		3	60	20	21	18	652861	3148	1073	68	52	72.52%	24.72%	1.57%	1.20%	120	2.76%	24	1417083	1343164	1328905	326.4	309.4	306.1	17013	3104	2904	326.4	309.4	306.1	2361821.8	629	17037.9	544.1	33595	7.7	170	7.7	7.1	2866	4341	4341	5	12
10447	10447 (2019-10-13)60sec.agd	60	0	0		0	0	0	0	0	0	2458	1569	42	0	60.41%	38.56%	1.03%	0.00%	42	1.03%	8.4	989379	1375018	1565998	243.2	337.9	384.9	3212	3293	3023	243.2	337.9	384.9	2306923.3	599.4	5187.5	567	28558	7	109	7	22.2	2719	4069	4069	5	0
10499	10499 (2019-09-29)60sec.agd	60	0	0		1	10	10	10	10	22576	1909	1343	74	0	57.40%	40.38%	2.22%	0.00%	74	2.22%	14.8	1054681	403281	744126	317.1	121.3	223.7	4601	2544	2918	317.1	121.3	223.7	1352298.4	440.4	4660.1	406.6	14770	4.4	55	4.4	2.3	1433	3326	3326	5	2
10800	10800 (2019-09-22)60sec.agd	60	0	0		5	66	13.2	22	10	200342	1189	2146	159	1	34.02%	61.40%	4.55%	0.03%	160	4.58%	32	1885545	1663910	2666588	539.5	476.1	763	6141	3109	4832	539.5	476.1	763	3665319.6	1107.4	6894.9	1048.7	47153	13.5	128	13.5	8.2	2720	3495	3495	5	13.2
10289	10289 (2019-08-04)60sec.agd	60	0	0		2	53	26.5	32	21	236088	3234	692	76	3	80.75%	17.28%	1.90%	0.07%	79	1.97%	15.8	663541	742945	661619	165.7	185.5	165.2	9334	5752	5332	165.7	185.5	165.2	1195823.4	335.3	9897.5	298.6	16837	4.2	152	4.2	13.4	1886	4005	4005	5	10.6
10894	10894 (2019-08-04)60sec.agd	60	0	0		4	75	18.8	22	14	253057	2320	1378	161	8	59.99%	35.63%	4.16%	0.21%	169	4.37%	33.8	1359038	1797454	1420735	351.4	464.8	367.4	10322	4633	5296	351.4	464.8	367.4	2663890.6	727.2	11495.7	688.9	44838	11.6	127	11.6	14	2095	3867	3867	5	15
10189	10189 (2019-05-05)60sec.agd	60	0	0		2	20	10	10	10	46560	1775	1988	239	0	44.35%	49.68%	5.97%	0.00%	239	5.97%	47.8	1932910	2112431	4523276	483	527.8	1130.3	4031	2504	3730	483	527.8	1130.3	5353366.4	1414.3	4830.6	1337.7	82478	20.6	137	20.6	0	0	4002	4002	5	4
10888	10888 (2019-08-25)60sec.agd	60	0	0		7	156	22.3	46	14	686192	3201	927	289	8	72.34%	20.95%	6.53%	0.18%	297	6.71%	59.4	1664560	1141318	1221886	376.2	257.9	276.1	6343	2997	2792	376.2	257.9	276.1	2359316	570.3	6922.3	533.2	49009	11.1	152	11.1	141.1	6000	4425	4425	5	31.2
10200	10200 (2019-03-24)60sec.agd	60	0	0		3	34	11.3	12	11	111867	2063	1800	168	0	51.18%	44.65%	4.17%	0.00%	168	4.17%	33.6	1509731	2312034	2210245	374.5	573.6	548.3	4777	4368	3896	374.5	573.6	548.3	3536943.9	951.5	5914.4	877.4	45531	11.3	142	11.3	11.2	2180	4031	4031	5	6.8
10946	10946 (2019-05-19)60sec.agd	60	0	0		11	264	24	64	10	1022057	2669	1447	398	12	58.97%	31.97%	8.79%	0.27%	410	9.06%	82	2488175	2735557	2689159	549.8	604.4	594.2	7470	5675	5896	549.8	604.4	594.2	4572293	1047.5	9996.4	1010.2	61078	13.5	124	13.5	74.4	4852	4526	4526	5	52.8
10129	10129 (2019-04-07)60sec.agd	60	0	0		2	23	11.5	13	10	64587	1972	2023	101	0	48.14%	49.39%	2.47%	0.00%	101	2.47%	20.2	1396930	2486148	2205070	341	607	538.3	5399	6154	6054	341	607	538.3	3604813.3	922.7	8541.3	880.1	52591	12.8	136	12.8	17.8	4807	4096	4096	5	4.6
10925	10925 (2019-06-02)60sec.agd	60	0	0		6	88	14.7	21	10	320545	2938	1409	164	0	65.13%	31.23%	3.64%	0.00%	164	3.64%	32.8	1448146	1366000	1616627	321	302.8	358.4	5547	3334	3474	321	302.8	358.4	2564481.6	600.3	6071	568.5	35910	8	120	8	18.6	3109	4511	4511	5	17.6
10140	10140 (2019-04-07)60sec.agd	60	0	0		0	0	0	0	0	0	2413	1354	43	0	63.33%	35.54%	1.13%	0.00%	43	1.13%	8.6	892703	1023918	1335502	234.3	268.7	350.5	4655	2836	3492	234.3	268.7	350.5	1904965.2	529.9	5376	500	23238	6.1	115	6.1	0.5	353	3810	3810	5	0
10900	10900 (2019-06-23)60sec.agd	60	0	0		2	35	17.5	18	17	114627	2378	1511	166	0	58.64%	37.26%	4.09%	0.00%	166	4.09%	33.2	1427196	1517701	1612129	352	374.3	397.6	4563	2959	3384	352	374.3	397.6	2634248.4	681.1	5524.9	649.6	52183	12.9	125	12.9	9.9	3587	4055	4055	5	7
10470	10470 (2019-10-27)60sec.agd	60	0	0		4	125	31.3	42	16	484123	3228	970	165	7	73.87%	22.20%	3.78%	0.16%	172	3.94%	34.4	1083387	1511120	1100067	247.9	345.8	251.7	7343	6183	3780	247.9	345.8	251.7	2160407	548	8666.1	494.4	36434	8.3	162	8.3	1	979	4370	4370	5	25
10789	10789 (2019-08-11)60sec.agd	60	0	0		0	0	0	0	0	0	3268	936	7	0	77.61%	22.23%	0.17%	0.00%	7	0.17%	1.4	430848	708473	855652	102.3	168.2	203.2	3499	4218	3227	102.3	168.2	203.2	1191513.5	300.5	6103.2	283	13691	3.3	109	3.3	8	4737	4211	4211	5	0
10290	10290 (2019-08-04)60sec.agd	60	0	0		6	255	42.5	69	22	831364	2246	1540	289	0	55.12%	37.79%	7.09%	0.00%	289	7.09%	57.8	1698630	2418485	2072925	416.8	593.5	508.7	4928	5268	5540	416.8	593.5	508.7	3609907.4	954.4	8957.8	885.9	52884	13	162	13	1.5	1061	4075	4075	5	51
10790	10790 (2019-08-11)60sec.agd	60	0	0		0	0	0	0	0	0	2618	1536	23	0	62.68%	36.77%	0.55%	0.00%	23	0.55%	4.6	893090	1912520	1721225	213.8	457.9	412.1	4056	3308	3955	213.8	457.9	412.1	2723592.8	676.8	5038.3	652	27818	6.7	129	6.7	63.8	3840	4177	4177	5	0
10977	10977 (2019-10-20)60sec.agd	60	0	0		2	20	10	10	10	49859	2861	1305	231	0	65.07%	29.68%	5.25%	0.00%	231	5.25%	46.2	1708622	1075632	2003354	388.6	244.6	455.6	5138	3908	6357	388.6	244.6	455.6	2844257.5	671.8	7792	646.9	38437	8.7	107	8.7	0.1	456	4397	4397	5	4
10910	10910 (2019-05-05)60sec.agd	60	0	0		0	0	0	0	0	0	2101	1288	10	0	61.81%	37.89%	0.29%	0.00%	10	0.29%	2	673743	1241031	909873	198.2	365.1	267.7	2871	3110	4219	198.2	365.1	267.7	1679868	519.5	5897	494.2	20808	6.1	104	6.1	1.2	234	3399	3399	5	0
10295	10295 (2019-07-28)60sec.agd	60	0	0		1	12	12	12	12	28254	3123	1778	138	0	61.98%	35.28%	2.74%	0.00%	138	2.74%	27.6	1545845	2366727	2404731	306.8	469.7	477.2	4630	4025	4395	306.8	469.7	477.2	3711302.3	777.3	6533.2	736.5	35554	7.1	131	7.1	8.4	3256	5039	5039	5	2.4
10184	10184 (2019-06-02)60sec.agd	60	0	0		0	0	0	0	0	0	2037	2610	26	0	43.59%	55.85%	0.56%	0.00%	26	0.56%	5.2	1320902	1829575	2165404	282.7	391.5	463.4	3309	3389	5174	282.7	391.5	463.4	3127475.2	702.2	5432.3	669.3	46672	10	144	10	11.1	3385	4673	4673	5	0
10132	10132 (2019-03-31)60sec.agd	60	0	0		0	0	0	0	0	0	2228	2318	246	0	46.49%	48.37%	5.13%	0.00%	246	5.13%	41	2235640	1904512	3505634	466.5	397.4	731.6	4627	5022	6495	466.5	397.4	731.6	4573261.6	997.8	9242.1	954.4	50263	10.5	132	10.5	141.3	2229	4792	4792	6	0
10143	10143 (2019-04-28)60sec.agd	60	0	0		10	190	19	30	10	773516	2104	2566	213	19	42.92%	52.35%	4.35%	0.39%	232	4.73%	38.7	2594118	3378529	3147767	529.2	689.2	642.1	8388	6156	4759	529.2	689.2	642.1	5296446.3	1147.6	10708.8	1080.5	79160	16.1	135	16.1	13.6	1336	4902	4902	6	31.66666667
10115	10115 (2019-03-24)60sec.agd	60	0	0		7	131	18.7	34	10	366323	3110	1422	186	0	65.92%	30.14%	3.94%	0.00%	186	3.94%	31	1317582	1610740	1664143	279.3	341.4	352.7	3927	2745	2995	279.3	341.4	352.7	2664559.6	610.3	4432.4	564.8	44939	9.5	104	9.5	49.4	4229	4718	4718	6	21.83333333
10123	10123 (2019-05-05)60sec.agd	60	0	0		0	0	0	0	0	0	3256	1484	23	0	68.36%	31.16%	0.48%	0.00%	23	0.48%	3.8	695902	936361	1102094	146.1	196.6	231.4	3673	4661	4467	146.1	196.6	231.4	1604887.1	361.1	6769.4	336.9	18097	3.8	100	3.8	0.5	373	4763	4763	6	0
10152	10152 (2019-04-28)60sec.agd	60	0	0		3	30	10	10	10	75144	985	2761	350	0	24.05%	67.41%	8.54%	0.00%	350	8.54%	58.3	3261010	2891111	4763920	796.1	705.8	1163.1	4433	2838	5621	796.1	705.8	1163.1	6456596.8	1649.9	6583.5	1576.3	76139	18.6	112	18.6	14.5	1973	4096	4096	6	5
10133	10133 (2019-04-07)60sec.agd	60	0	0		17	313	18.4	29	10	1010239	2710	2093	401	1	52.07%	40.21%	7.70%	0.02%	402	7.72%	67	2612613	2347293	3116551	501.9	451	598.8	6015	4514	5751	501.9	451	598.8	4695574.6	943.3	9232.1	902.1	56843	10.9	121	10.9	11.2	1506	5205	5205	6	52.16666667
10134	10134 (2019-03-31)60sec.agd	60	0	0		5	76	15.2	16	14	240454	3045	1644	175	0	62.60%	33.80%	3.60%	0.00%	175	3.60%	29.2	1392260	1966986	2090716	286.2	404.4	429.8	5818	3508	5136	286.2	404.4	429.8	3190378.5	692.8	8125.8	655.9	38863	8	128	8	19.3	4085	4864	4864	6	12.66666667
10153	10153 (2019-04-28)60sec.agd	60	0	0		0	0	0	0	0	0	3641	2328	37	1	60.61%	38.75%	0.62%	0.02%	38	0.63%	6.3	1274831	2442898	2794035	212.2	406.7	465.1	6299	6011	6823	212.2	406.7	465.1	3924229.4	697.4	10273.6	653.3	45991	7.7	106	7.7	1.3	925	6007	6007	6	0
10141	10141 (2019-04-28)60sec.agd	60	0	0		10	154	15.4	29	10	380542	2083	1707	358	2	50.19%	41.13%	8.63%	0.05%	360	8.67%	60	2012879	2234438	2560746	485	538.4	617	6202	6814	4234	485	538.4	617	3949913.3	1052.9	10052.1	951.8	80789	19.5	117	19.5	103	4663	4150	4150	6	25.66666667
10637	10637 (2019-05-26)60sec.agd	60	0	0		0	0	0	0	0	0	1974	3298	142	0	36.46%	60.92%	2.62%	0.00%	142	2.62%	23.7	2602065	4064146	5518148	480.6	750.7	1019.2	4537	3890	5016	480.6	750.7	1019.2	7330619.5	1404.5	6096.8	1354	80984	15	127	15	4.6	1267	5414	5414	6	0
10300	10300 (2019-07-21)60sec.agd	60	0	0		7	285	40.7	115	11	1143201	3875	1625	346	47	65.76%	27.58%	5.87%	0.80%	393	6.67%	65.5	2479626	1717596	3107426	420.8	291.5	527.3	7700	4596	5470	420.8	291.5	527.3	4330678.6	783	8534.6	734.9	77564	13.2	168	13.2	11.2	2617	5893	5893	6	47.5
10532	10532 (2019-10-06)60sec.agd	60	0	0		0	0	0	0	0	0	2715	2513	10	0	51.83%	47.98%	0.19%	0.00%	10	0.19%	1.7	1082374	2013112	2251645	206.6	384.3	429.9	3172	2728	2396	206.6	384.3	429.9	3208435.5	639	4202.2	612.5	40462	7.7	127	7.7	4.3	1023	5238	5238	6	0
10549	10549 (2019-06-02)60sec.agd	60	0	0		4	60	15	21	11	162918	2803	2419	111	0	52.56%	45.36%	2.08%	0.00%	111	2.08%	18.5	1413952	2869238	2774307	265.1	538	520.2	5156	3329	4671	265.1	538	520.2	4234213.8	841.2	7214.4	794	50209	9.4	126	9.4	47.4	3375	5333	5333	6	10
10126	10126 (2019-05-05)60sec.agd	60	0	0		0	0	0	0	0	0	5553	1896	25	0	74.30%	25.37%	0.33%	0.00%	25	0.33%	4.2	807105	1947903	1932024	108	260.6	258.5	3797	4808	4229	108	260.6	258.5	2859800.9	413.4	5596.9	382.6	32390	4.3	127	4.3	2.3	562	7474	7474	6	0
10124	10124 (2019-05-05)60sec.agd	60	0	0		0	0	0	0	0	0	3554	1182	104	0	73.43%	24.42%	2.15%	0.00%	104	2.15%	17.3	1019738	1039363	1546090	210.7	214.7	319.4	3725	2657	2705	210.7	214.7	319.4	2123802.1	463	4883.9	438.8	37752	7.8	120	7.8	3.9	367	4840	4840	6	0
10111	10111 (2019-04-07)60sec.agd	60	0	0		10	166	16.6	29	10	471328	3406	1200	231	0	70.42%	24.81%	4.78%	0.00%	231	4.78%	38.5	1318959	1243218	1217512	272.7	257	251.7	3821	2603	3753	272.7	257	251.7	2183478.7	515.8	4472.8	451.4	48584	10	126	10	14.9	2633	4837	4837	6	27.66666667
10127	10127 (2019-05-05)60sec.agd	60	0	0		0	0	0	0	0	0	4210	2909	49	0	58.73%	40.58%	0.68%	0.00%	49	0.68%	8.2	1398768	3109218	1825041	195.1	433.8	254.6	4257	3750	3563	195.1	433.8	254.6	3867113	576.3	5473.1	539.5	45403	6.3	130	6.3	1.5	385	7168	7168	6	0
10131	10131 (2019-03-31)60sec.agd	60	0	0		0	0	0	0	0	0	3485	1655	2	0	67.78%	32.19%	0.04%	0.00%	2	0.04%	0.3	657272	1205139	1562168	127.8	234.4	303.8	2522	2501	3238	127.8	234.4	303.8	2079599.8	427.4	4806.3	404.4	16888	3.3	84	3.3	0.2	92	5142	5142	6	0
10135	10135 (2019-03-31)60sec.agd	60	0	0		0	0	0	0	0	0	4525	766	7	0	85.41%	14.46%	0.13%	0.00%	7	0.13%	1.2	345726	458995	1233971	65.3	86.6	232.9	3058	4181	4178	65.3	86.6	232.9	1361208	273.6	6534.8	256.9	10986	2.1	107	2.1	0.2	262	5298	5298	6	0
10099	10099 (2019-03-17)60sec.agd	60	0	0		0	0	0	0	0	0	3163	2488	245	0	53.65%	42.20%	4.16%	0.00%	245	4.16%	40.8	2097200	2758074	4627240	355.7	467.8	784.8	5734	5128	6111	355.7	467.8	784.8	5780706.7	1040.6	8709.5	980.4	66308	11.2	125	11.2	0.2	533	5896	5896	6	0
10084	10084 (2019-03-24)60sec.agd	60	0	0		0	0	0	0	0	0	3037	2207	48	0	57.39%	41.70%	0.91%	0.00%	48	0.91%	8	1216320	2007778	3073416	229.8	379.4	580.8	3716	2979	3144	229.8	379.4	580.8	3867362.5	773.8	4925.8	730.8	31328	5.9	114	5.9	5.2	1191	5292	5292	6	0
10094	10094 (2019-03-24)60sec.agd	60	0	0		0	0	0	0	0	0	3103	1440	7	0	68.20%	31.65%	0.15%	0.00%	7	0.15%	1.2	648188	1477700	1215417	142.5	324.8	267.1	2386	2894	2533	142.5	324.8	267.1	2020144.4	471.6	3732	444	27665	6.1	116	6.1	3.2	1142	4550	4550	6	0
10098	10098 (2019-03-17)60sec.agd	60	0	0		10	174	17.4	41	10	416535	3914	1848	235	0	65.27%	30.82%	3.92%	0.00%	235	3.92%	39.2	1465035	2586342	2842689	244.3	431.3	474	4137	3969	4179	244.3	431.3	474	4112951.9	738.9	6539.2	685.8	51079	8.5	136	8.5	2.7	911	5997	5997	6	29
10074	10074 (2019-03-24)60sec.agd	60	0	0		0	0	0	0	0	0	3857	1828	14	0	67.68%	32.08%	0.25%	0.00%	14	0.25%	2.3	1023509	1067184	1127486	179.6	187.3	197.8	3203	2877	3586	179.6	187.3	197.8	1859483	345.2	5174.5	326.3	21088	3.7	91	3.7	0.4	175	5699	5699	6	0
10249	10249 (2019-06-02)60sec.agd	60	0	0		0	0	0	0	0	0	3868	1230	0	0	75.87%	24.13%	0.00%	0.00%	0	0.00%	0	502705	664549	1376653	98.6	130.4	270	1912	2262	2828	98.6	130.4	270	1609195.8	337.1	3831.1	315.7	14816	2.9	106	2.9	6.3	676	5098	5098	6	0
10264	10264 (2019-06-16)60sec.agd	60	0	0		0	0	0	0	0	0	2973	1720	49	0	62.70%	36.27%	1.03%	0.00%	49	1.03%	8.2	1117649	689865	1415819	235.7	145.5	298.6	3797	2823	2983	235.7	145.5	298.6	1931216.3	456.3	4766	407.3	23253	4.9	117	4.9	0.7	113	4742	4742	6	0
10076	10076 (2019-03-24)60sec.agd	60	0	0		0	0	0	0	0	0	2619	1354	14	0	65.69%	33.96%	0.35%	0.00%	14	0.35%	2.3	797313	1123559	1803326	200	281.8	452.3	2520	2326	2771	200	281.8	452.3	2269378.2	608	3824.6	569.2	39922	10	128	10	20.1	1323	3987	3987	6	0
10083	10083 (2019-03-24)60sec.agd	60	0	0		0	0	0	0	0	0	2993	1861	115	0	60.23%	37.45%	2.31%	0.00%	115	2.31%	19.2	1330165	2160033	1861356	267.7	434.7	374.6	4044	4407	3598	267.7	434.7	374.6	3146383.3	689	6752.4	633.2	40505	8.2	130	8.2	8.2	1376	4969	4969	6	0
10061	10061 (2019-03-10)60sec.agd	60	0	0		5	91	18.2	26	11	366239	2449	1526	250	0	57.96%	36.12%	5.92%	0.00%	250	5.92%	41.7	1929228	1102271	1812833	456.6	260.9	429.1	5759	3357	5338	456.6	260.9	429.1	2867627.2	716.8	6335.9	678.7	39035	9.2	112	9.2	5.9	942	4225	4225	6	15.16666667
10069	10069 (2019-03-10)60sec.agd	60	0	0		8	106	13.3	22	10	312641	2555	1673	254	4	56.95%	37.29%	5.66%	0.09%	258	5.75%	43	1744340	1836429	2033001	388.8	409.4	453.2	8163	7300	6846	388.8	409.4	453.2	3247812.6	766.2	10448.6	724	52425	11.7	142	11.7	1.6	823	4486	4486	6	17.66666667
10110	10110 (2019-04-07)60sec.agd	60	0	0		13	189	14.5	28	10	546262	2731	1979	301	0	54.50%	39.49%	6.01%	0.00%	301	6.01%	50.2	1960701	1778519	2567896	391.3	354.9	512.5	4098	2756	3355	391.3	354.9	512.5	3688030.4	786.3	4978.7	736	60160	12	131	12	0.5	196	5011	5011	6	31.5
10056	10056 (2019-03-17)60sec.agd	60	0	0		11	131	11.9	24	10	324100	2880	1722	215	0	59.79%	35.75%	4.46%	0.00%	215	4.46%	35.8	1460120	1647085	1347459	303.1	341.9	279.7	3565	2420	2229	303.1	341.9	279.7	2580791.6	577.3	4251.9	535.8	64291	13.3	150	13.3	8.3	2438	4817	4817	6	21.83333333
10055	10055 (2019-03-17)60sec.agd	60	0	0		1	17	17	17	17	46378	2474	2089	49	0	53.64%	45.29%	1.06%	0.00%	49	1.06%	8.2	1292023	2299819	1527329	280.1	498.7	331.2	3689	5154	3179	280.1	498.7	331.2	3048151	699.1	5227	660.9	42785	9.3	110	9.3	14.8	1353	4612	4612	6	2.833333333
10047	10047 (2019-03-03)60sec.agd	60	0	0		0	0	0	0	0	0	3193	2032	86	0	60.12%	38.26%	1.62%	0.00%	86	1.62%	14.3	1337859	1618689	2072076	251.9	304.8	390.1	5232	5232	7804	251.9	304.8	390.1	2950172.8	584.1	10204.9	555.5	39563	7.4	125	7.4	0.1	279	5311	5311	6	0
10070	10070 (2019-03-17)60sec.agd	60	0	0		8	124	15.5	20	12	337228	3390	1666	225	0	64.19%	31.55%	4.26%	0.00%	225	4.26%	37.5	1620608	1782206	1578306	306.9	337.5	298.9	5697	5865	5652	306.9	337.5	298.9	2879874.7	575.4	9939.8	545.3	37864	7.2	127	7.2	0.5	676	5281	5281	6	20.66666667
10024	10024 (2019-03-17)60sec.agd	60	0	0		0	0	0	0	0	0	3018	2345	30	0	55.96%	43.48%	0.56%	0.00%	30	0.56%	5	1277594	2924274	1821811	236.9	542.2	337.8	3338	3502	3511	236.9	542.2	337.8	3674591.2	720.8	5237.2	681.4	45917	8.5	115	8.5	0.2	292	5393	5393	6	0
10031	10031 (2019-03-03)60sec.agd	60	0	0		5	66	13.2	20	10	180737	3333	1359	189	0	68.29%	27.84%	3.87%	0.00%	189	3.87%	31.5	1289113	1531314	1409380	264.1	313.7	288.7	5867	3862	4086	264.1	313.7	288.7	2448078.2	538.3	6467.6	501.6	48826	10	154	10	24.2	4269	4881	4881	6	11
10674	10674 (2019-09-29)60sec.agd	60	0	0		1	11	11	11	11	27544	3198	1893	106	0	61.54%	36.42%	2.04%	0.00%	106	2.04%	17.7	1423504	1061169	2048153	273.9	204.2	394.1	3998	4910	5124	273.9	204.2	394.1	2710604	553.3	8081	521.6	36000	6.9	127	6.9	5.5	567	5197	5197	6	1.833333333
10461	10461 (2019-10-20)60sec.agd	60	0	0		21	272	13	24	10	838593	1960	1619	450	17	48.44%	40.01%	11.12%	0.42%	467	11.54%	77.8	2548656	2553746	2918127	629.9	631.2	721.2	12316	8408	6229	629.9	631.2	721.2	4640337.4	1205.7	13937.1	1146.9	74513	18.4	136	18.4	12.8	2178	4046	4046	6	45.33333333
10488	10488 (2019-09-22)60sec.agd	60	0	0		0	0	0	0	0	0	4853	695	1	0	87.46%	12.52%	0.02%	0.00%	1	0.02%	0.2	236875	844102	667610	42.7	152.1	120.3	2063	1645	2091	42.7	152.1	120.3	1101962.4	215.4	2854.5	198.6	7005	1.3	61	1.3	3.7	1403	5549	5549	6	0
10476	10476 (2019-10-27)60sec.agd	60	0	0		5	82	16.4	27	10	211788	2136	2690	125	0	43.14%	54.33%	2.52%	0.00%	125	2.52%	20.8	1777283	2919131	2376225	359	589.6	479.9	3672	3111	3710	359	589.6	479.9	4162512	881	4832.7	840.7	63425	12.8	123	12.8	23.6	3006	4951	4951	6	13.66666667
10651	10651 (2019-08-11)60sec.agd	60	0	0		4	107	26.8	39	12	320872	2890	2502	182	1	51.84%	44.88%	3.26%	0.02%	183	3.28%	30.5	1965614	2222175	2277031	352.6	398.6	408.4	6484	4610	4667	352.6	398.6	408.4	3739862.3	716.4	7503	670.8	47275	8.5	167	8.5	16.6	2760	5575	5575	6	17.83333333
10589	10589 (2019-06-02)60sec.agd	60	0	0		0	0	0	0	0	0	2564	2065	40	0	54.92%	44.23%	0.86%	0.00%	40	0.86%	6.7	1270730	1380343	2337856	272.2	295.6	500.7	3024	2630	5247	272.2	295.6	500.7	2997611.1	674.5	6049.1	642	38307	8.2	113	8.2	1.1	741	4669	4669	6	0
10625	10625 (2019-05-19)60sec.agd	60	0	0		1	12	12	12	12	27959	2665	2034	136	2	55.10%	42.05%	2.81%	0.04%	138	2.85%	23	1567342	1418681	2137574	324	293.3	441.9	9186	4519	6755	324	293.3	441.9	3006399.7	675.5	9623.6	621.5	34551	7.1	115	7.1	4	1715	4837	4837	6	2
10464	10464 (2019-10-20)60sec.agd	60	0	0		0	0	0	0	0	0	2684	2819	86	0	48.02%	50.44%	1.54%	0.00%	86	1.54%	14.3	1947579	2423914	3241531	348.5	433.7	580	4693	3860	5869	348.5	433.7	580	4491764.3	855.9	7171.9	803.7	39934	7.1	103	7.1	3.5	1168	5589	5589	6	0
10657	10657 (2019-11-03)60sec.agd	60	0	0		5	71	14.2	29	10	186454	5674	1781	140	0	74.71%	23.45%	1.84%	0.00%	140	1.84%	23.3	1177175	1932446	1674885	155	254.4	220.5	3910	3656	3107	155	254.4	220.5	2815196	399.2	5319.8	370.7	44902	5.9	123	5.9	1	483	7595	7595	6	11.83333333
10643	10643 (2019-06-02)60sec.agd	60	0	0		0	0	0	0	0	0	2711	2351	90	0	52.62%	45.63%	1.75%	0.00%	90	1.75%	15	1643199	2843768	2718333	318.9	552	527.6	5200	4569	4752	318.9	552	527.6	4263385.2	879	6184.8	827.5	49169	9.5	134	9.5	1.7	332	5152	5152	6	0
10648	10648 (2019-06-23)60sec.agd	60	0	0		5	73	14.6	22	10	225546	3207	2361	324	0	54.43%	40.07%	5.50%	0.00%	324	5.50%	54	2467215	3490812	3078929	418.7	592.5	522.6	4690	4776	3744	418.7	592.5	522.6	5268085.2	957.1	6383.5	894.1	63652	10.8	148	10.8	17.8	1261	5892	5892	6	12.16666667
10450	10450 (2019-10-13)60sec.agd	60	0	0		1	17	17	17	17	68117	3268	1131	106	2	72.51%	25.09%	2.35%	0.04%	108	2.40%	18	995962	942333	1217699	221	209.1	270.2	6332	2701	4340	221	209.1	270.2	1833772.8	481.9	6797	406.9	13384	3	60	3	1.9	2194	4507	4507	6	2.833333333
10454	10454 (2019-11-03)60sec.agd	60	0	0		0	0	0	0	0	0	2711	1616	88	0	61.40%	36.60%	1.99%	0.00%	88	1.99%	14.7	1081861	1229491	2241822	245	278.5	507.8	5194	2883	4559	245	278.5	507.8	2776299.2	665.2	6101.7	628.8	43528	9.9	134	9.9	14.6	2104	4415	4415	6	0
10453	10453 (2019-11-03)60sec.agd	60	0	0		0	0	0	0	0	0	3786	775	1	0	82.99%	16.99%	0.02%	0.00%	1	0.02%	0.2	307115	608201	921650	67.3	133.3	202	3705	3952	4507	67.3	133.3	202	1146153	272.5	7046.9	251.2	8748	1.9	91	1.9	2	973	4562	4562	6	0
10662	10662 (2019-06-30)60sec.agd	60	0	0		0	0	0	0	0	0	5305	1730	5	0	75.36%	24.57%	0.07%	0.00%	5	0.07%	0.8	739299	943914	1160059	105	134.1	164.8	4503	3948	4755	105	134.1	164.8	1668314.6	260.7	7646.8	237	17748	2.5	106	2.5	2.7	1195	7040	7040	6	0
10475	10475 (2019-10-27)60sec.agd	60	0	0		2	30	15	17	13	104070	1889	2520	276	2	40.30%	53.77%	5.89%	0.04%	278	5.93%	46.3	2728492	2743068	4162691	582.1	585.3	888.1	6622	4078	4704	582.1	585.3	888.1	5683052.6	1270.5	7515.9	1212.5	53952	11.5	119	11.5	225.6	5000	4687	4687	6	5
10458	10458 (2019-11-03)60sec.agd	60	0	0		0	0	0	0	0	0	3458	1564	110	0	67.38%	30.48%	2.14%	0.00%	110	2.14%	18.3	1140019	1604779	1788296	222.1	312.7	348.5	4698	5670	5088	222.1	312.7	348.5	2659504	549.6	7268	518.2	35894	7	131	7	40.2	5962	5132	5132	6	0
10672	10672 (2019-10-20)60sec.agd	60	0	0		0	0	0	0	0	0	5277	1693	12	0	75.58%	24.25%	0.17%	0.00%	12	0.17%	2	765368	1117352	1607368	109.6	160	230.2	2999	4127	3117	109.6	160	230.2	2101879.1	330.1	5622.7	301	18182	2.6	114	2.6	3	2316	6982	6982	6	0
10624	10624 (2019-05-19)60sec.agd	60	0	0		0	0	0	0	0	0	2683	1850	47	0	58.58%	40.39%	1.03%	0.00%	47	1.03%	7.8	1062575	1594644	1754080	232	348.2	383	4884	3620	4315	232	348.2	383	2597836	604.5	6373.5	567.2	35412	7.7	115	7.7	8.3	790	4580	4580	6	0
10530	10530 (2019-09-29)60sec.agd	60	0	0		5	112	22.4	61	10	386675	2366	2187	264	2	49.10%	45.38%	5.48%	0.04%	266	5.52%	44.3	2206044	2713397	3439513	457.8	563.1	713.7	11359	7397	6259	457.8	563.1	713.7	4905038.5	1098	12374.9	1017.9	58845	12.2	174	12.2	126.3	4812	4819	4819	6	18.66666667
10640	10640 (2019-05-26)60sec.agd	60	0	0		1	14	14	14	14	41175	2474	2721	148	0	46.30%	50.93%	2.77%	0.00%	148	2.77%	24.7	2044775	2110666	2924754	382.7	395	547.4	5023	4214	6699	382.7	395	547.4	4146106.8	820.8	8950.2	776	40490	7.6	123	7.6	9.1	487	5343	5343	6	2.333333333
10521	10521 (2019-10-06)60sec.agd	60	0	0		0	0	0	0	0	0	3611	1230	67	0	73.57%	25.06%	1.37%	0.00%	67	1.37%	11.2	850352	1480134	1089422	173.3	301.6	222	5121	3660	3650	173.3	301.6	222	2025027.3	439.6	6071.4	412.6	33719	6.9	137	6.9	13.9	3529	4908	4908	6	0
10528	10528 (2019-09-15)60sec.agd	60	0	0		1	14	14	14	14	45793	2426	2377	104	0	49.44%	48.44%	2.12%	0.00%	104	2.12%	17.3	1491824	1686593	2579904	304	343.7	525.8	4157	3020	5884	304	343.7	525.8	3424330.5	743.1	7811.7	697.8	42015	8.6	113	8.6	17.3	1751	4907	4907	6	2.333333333
10516	10516 (2019-10-06)60sec.agd	60	0	0		4	55	13.8	15	12	146649	2803	2185	122	0	54.85%	42.76%	2.39%	0.00%	122	2.39%	20.3	1504852	2151280	2393241	294.5	421	468.3	3469	3217	3288	294.5	421	468.3	3552490.3	739.3	4697.5	695.2	45023	8.8	127	8.8	67	4437	5110	5110	6	9.166666667
10571	10571 (2019-11-03)60sec.agd	60	0	0		0	0	0	0	0	0	3197	1034	12	0	75.35%	24.37%	0.28%	0.00%	12	0.28%	2	488564	478519	736303	115.1	112.8	173.5	2785	3333	3744	115.1	112.8	173.5	1004896.7	261.8	5184.7	236.8	13626	3.2	126	3.2	1.4	563	4243	4243	6	0
10633	10633 (2019-05-26)60sec.agd	60	0	0		1	11	11	11	11	28715	2942	1810	44	0	61.34%	37.74%	0.92%	0.00%	44	0.92%	7.3	961376	1481774	1873493	200.5	309	390.6	2901	2996	3253	200.5	309	390.6	2574854.2	570.4	4867.2	536.9	32299	6.7	111	6.7	4.9	1900	4796	4796	6	1.833333333
10519	10519 (2019-10-06)60sec.agd	60	0	0		2	45	22.5	33	12	126566	3349	1441	113	0	68.31%	29.39%	2.30%	0.00%	113	2.30%	18.8	1250623	1793048	1767408	255.1	365.7	360.5	3572	3293	3746	255.1	365.7	360.5	2811193.7	608.1	5188.7	573.4	35228	7.2	116	7.2	26.7	3168	4903	4903	6	7.5
10636	10636 (2019-05-26)60sec.agd	60	0	0		0	0	0	0	0	0	6085	1875	6	0	76.39%	23.54%	0.08%	0.00%	6	0.08%	1	885855	1326727	2047183	111.2	166.5	257	2579	2054	3692	111.2	166.5	257	2595361.6	353	4201.2	325.8	20951	2.6	56	2.6	0.4	173	7966	7966	6	0
10631	10631 (2019-05-26)60sec.agd	60	0	0		0	0	0	0	0	0	2739	1625	58	0	61.94%	36.75%	1.31%	0.00%	58	1.31%	9.7	1085950	1192341	1195980	245.6	269.6	270.5	3349	2339	3771	245.6	269.6	270.5	2007817.9	481.3	5501.5	454.1	30227	6.8	107	6.8	10.3	1060	4422	4422	6	0
10603	10603 (2019-10-06)60sec.agd	60	0	0		0	0	0	0	0	0	2226	2245	142	0	48.25%	48.67%	3.08%	0.00%	142	3.08%	23.7	1827596	1925083	2355800	396.2	417.3	510.7	4745	2933	3458	396.2	417.3	510.7	3549062.6	816.6	5597.4	769.4	71841	15.6	147	15.6	19.2	4161	4613	4613	6	0
10573	10573 (2019-08-25)60sec.agd	60	0	0		10	127	12.7	16	10	466721	2587	1962	232	0	54.11%	41.04%	4.85%	0.00%	232	4.85%	38.7	1914518	2016120	2790538	400.4	421.7	583.7	5647	4576	4650	400.4	421.7	583.7	3939190.4	870.2	7052	823.9	53092	11.1	138	11.1	43.4	4528	4781	4781	6	21.16666667
10632	10632 (2019-05-26)60sec.agd	60	0	0		0	0	0	0	0	0	3585	1418	34	1	71.16%	28.15%	0.67%	0.02%	35	0.69%	5.8	781119	989115	1580710	155	196.3	313.8	7050	3346	8851	155	196.3	313.8	2021667.5	426.8	10443.3	401.3	20940	4.2	115	4.2	0.2	177	5038	5038	6	0
10604	10604 (2019-11-03)60sec.agd	60	0	0		1	10	10	10	10	28287	2134	1915	117	0	51.22%	45.97%	2.81%	0.00%	117	2.81%	19.5	1493282	2107933	2112532	358.4	506	507.1	5549	3545	3606	358.4	506	507.1	3337074.2	852	6470.5	801	39604	9.5	133	9.5	1	291	4166	4166	6	1.666666667
10591	10591 (2019-06-02)60sec.agd	60	0	0		0	0	0	0	0	0	2364	2826	7	0	45.49%	54.38%	0.13%	0.00%	7	0.13%	1.2	1657470	3183982	3973280	318.9	612.7	764.5	2319	3341	4138	318.9	612.7	764.5	5354615	1062.8	4587.4	1030.3	48594	9.4	105	9.4	3.1	828	5197	5197	6	0
10614	10614 (2019-05-19)60sec.agd	60	0	0		2	78	39	52	26	412353	2706	1634	85	34	60.69%	36.64%	1.91%	0.76%	119	2.67%	19.8	1331561	1341668	2068195	298.6	300.9	463.8	7754	5193	5663	298.6	300.9	463.8	2801884.8	683.2	9877.1	628.4	33519	7.5	147	7.5	5.4	3210	4459	4459	6	13
10606	10606 (2019-08-18)60sec.agd	60	0	0		2	22	11	11	11	59242	3123	1960	180	0	59.34%	37.24%	3.42%	0.00%	180	3.42%	30	1849532	1803327	1683042	351.4	342.6	319.8	3666	2783	3365	351.4	342.6	319.8	3083080.8	617.6	4943.5	585.8	37496	7.1	113	7.1	1	547	5263	5263	6	3.666666667
10623	10623 (2019-05-19)60sec.agd	60	0	0		2	22	11	12	10	52694	2633	2347	98	0	51.85%	46.22%	1.93%	0.00%	98	1.93%	16.3	1801541	2846940	2397383	354.8	560.6	472.1	3704	3661	4278	354.8	560.6	472.1	4134980.4	849.9	5467.2	814.3	50597	10	123	10	0.1	508	5078	5078	6	3.666666667
10265	10265 (2019-06-16)60sec.agd	60	0	0		1	10	10	10	10	23331	4395	679	21	0	86.26%	13.33%	0.41%	0.00%	21	0.41%	3.5	325236	746405	1423896	63.8	146.5	279.5	3023	3878	3701	63.8	146.5	279.5	1640237.4	342.3	6113.9	321.9	9834	1.9	105	1.9	0.3	142	5095	5095	6	1.666666667
10844	10844 (2019-03-10)60sec.agd	60	0	0		0	0	0	0	0	0	3616	1607	97	0	67.97%	30.21%	1.82%	0.00%	97	1.82%	16.2	1205344	1910535	1498199	226.6	359.1	281.6	3747	5370	4437	226.6	359.1	281.6	2710645.4	537.1	6852.4	509.5	44002	8.3	123	8.3	33.7	3041	5320	5320	6	0
10714	10714 (2019-06-30)60sec.agd	60	0	0		0	0	0	0	0	0	3585	1592	15	0	69.05%	30.66%	0.29%	0.00%	15	0.29%	2.5	628458	1621020	1660205	121	312.2	319.8	3485	4943	3790	121	312.2	319.8	2403943.8	486.9	6341.8	463	25456	4.9	116	4.9	6.6	1301	5192	5192	6	0
10811	10811 (2019-03-10)60sec.agd	60	0	0		4	74	18.5	30	11	393213	3892	1518	162	34	69.43%	27.08%	2.89%	0.61%	196	3.50%	32.7	1710392	1084259	1683119	305.1	193.4	300.2	10514	3557	3949	305.1	193.4	300.2	2633239.1	501.2	11161.3	469.7	48343	8.6	159	8.6	0.2	267	5606	5606	6	12.33333333
10804	10804 (2019-03-10)60sec.agd	60	0	0		1	11	11	11	11	26319	5099	1822	195	0	71.66%	25.60%	2.74%	0.00%	195	2.74%	32.5	1708396	1609326	2267424	240.1	226.2	318.6	4150	3027	4459	240.1	226.2	318.6	3263396.8	490	5246.7	458.6	46392	6.5	120	6.5	1.1	574	7116	7116	6	1.833333333
10712	10712 (2019-06-30)60sec.agd	60	0	0		9	240	26.7	59	11	862879	2601	1433	298	0	60.04%	33.08%	6.88%	0.00%	298	6.88%	49.7	1672381	2508949	1485668	386.1	579.2	343	4931	6755	6416	386.1	579.2	343	3361382.6	833.9	10540.9	775.9	60913	14.1	139	14.1	14.5	1084	4332	4332	6	40
10728	10728 (2019-09-22)60sec.agd	60	0	0		10	218	21.8	38	11	865680	3080	1403	293	0	64.49%	29.38%	6.13%	0.00%	293	6.13%	48.8	1715685	1865265	2129232	359.2	390.5	445.8	5372	3469	4485	359.2	390.5	445.8	3310048	752	6995	693.1	53728	11.2	139	11.2	22.8	3703	4776	4776	6	36.33333333
10907	10907 (2019-05-05)60sec.agd	60	0	0		3	34	11.3	12	10	101440	3561	1663	332	0	64.09%	29.93%	5.98%	0.00%	332	5.98%	55.3	2119359	1315522	1781121	381.5	236.8	320.6	5342	3076	4043	381.5	236.8	320.6	3065073	576.5	6340.8	551.7	30494	5.5	121	5.5	0.1	210	5556	5556	6	5.666666667
10828	10828 (2019-03-10)60sec.agd	60	0	0		7	112	16	36	10	357859	4224	1641	243	3	69.12%	26.85%	3.98%	0.05%	246	4.03%	41	1880916	1573979	2208394	307.8	257.6	361.4	6046	4079	7870	307.8	257.6	361.4	3300342.2	567.7	9589.8	540.1	37065	6.1	125	6.1	2.9	1024	6111	6111	6	18.66666667
10840	10840 (2019-04-07)60sec.agd	60	0	0		4	71	17.8	38	10	264988	3435	1480	112	0	68.33%	29.44%	2.23%	0.00%	112	2.23%	18.7	1055849	2347345	1254799	210	466.9	249.6	5165	4617	5276	210	466.9	249.6	2863453.5	605.3	8513.9	569.6	31392	6.2	117	6.2	16.4	2071	5027	5027	6	11.83333333
10980	10980 (2019-07-28)60sec.agd	60	0	0		0	0	0	0	0	0	3014	3306	100	0	46.95%	51.50%	1.56%	0.00%	100	1.56%	16.7	2210294	3320658	4498472	344.3	517.2	700.7	4401	5184	5146	344.3	517.2	700.7	6012355.6	1003.7	6011.3	936.5	56316	8.8	129	8.8	34	3541	6420	6420	6	0
10796	10796 (2019-09-01)60sec.agd	60	0	0		0	0	0	0	0	0	2068	2199	95	0	47.41%	50.41%	2.18%	0.00%	95	2.18%	15.8	1783660	1105005	2000355	408.9	253.3	458.6	3874	2727	6360	408.9	253.3	458.6	2898947.9	702.7	6752	664.6	35788	8.2	97	8.2	22.3	1937	4362	4362	6	0
10776	10776 (2019-07-28)60sec.agd	60	0	0		0	0	0	0	0	0	3014	3306	100	0	46.95%	51.50%	1.56%	0.00%	100	1.56%	16.7	2210294	3320658	4498472	344.3	517.2	700.7	4401	5184	5146	344.3	517.2	700.7	6012355.6	1003.7	6011.3	936.5	56316	8.8	129	8.8	34	3541	6420	6420	6	0
11002	11002 (2019-05-12)60sec.agd	60	0	0		3	57	19	32	10	336776	3594	1893	76	25	64.32%	33.88%	1.36%	0.45%	101	1.81%	16.8	1424043	1635211	2140292	254.8	292.6	383	14928	10586	10622	254.8	292.6	383	3046746.4	577.8	19527.9	545.2	34469	6.2	157	6.2	1.5	796	5588	5588	6	9.5
10814	10814 (2019-03-17)60sec.agd	60	0	0		0	0	0	0	0	0	2341	1635	5	0	58.80%	41.07%	0.13%	0.00%	5	0.13%	0.8	683653	1619507	1922745	171.7	406.8	483	3820	3846	2823	171.7	406.8	483	2605212.6	680.8	4944.8	654.4	22261	5.6	115	5.6	6.4	2619	3981	3981	6	0
10808	10808 (2019-03-10)60sec.agd	60	0	0		16	276	17.3	38	10	1049139	3000	1258	365	17	64.66%	27.11%	7.87%	0.37%	382	8.23%	63.7	2162979	1869335	1664992	466.2	402.9	358.8	8790	3883	5326	466.2	402.9	358.8	3308336.4	761.2	9853.5	713	58583	12.6	158	12.6	8.7	1895	4640	4640	6	46
11033	11033 (2019-06-02)60sec.agd	60	0	0		3	50	16.7	23	11	172511	2913	2175	174	2	55.34%	41.32%	3.31%	0.04%	176	3.34%	29.3	1963275	2430715	2809140	373	461.8	533.7	7472	8667	7266	373	461.8	533.7	4201677.2	840.2	11052.4	798.2	59050	11.2	114	11.2	7.3	903	5264	5264	6	8.333333333
10806	10806 (2019-03-10)60sec.agd	60	0	0		0	0	0	0	0	0	3389	1257	42	0	72.29%	26.81%	0.90%	0.00%	42	0.90%	7	822546	720506	1112480	175.5	153.7	237.3	2990	2692	3306	175.5	153.7	237.3	1559911.1	358.7	4758.7	332.7	28398	6.1	128	6.1	1.6	1147	4688	4688	6	0
10824	10824 (2019-03-24)60sec.agd	60	0	0		6	178	29.7	38	11	702712	3282	1513	256	0	64.98%	29.95%	5.07%	0.00%	256	5.07%	42.7	1753067	1686010	1509464	347.1	333.8	298.8	5452	3696	4000	347.1	333.8	298.8	2862578.4	616.7	6374.8	566.7	53236	10.5	118	10.5	3	434	5051	5051	6	29.66666667
10929	10929 (2019-03-24)60sec.agd	60	0	0		0	0	0	0	0	0	2860	2074	62	0	57.25%	41.51%	1.24%	0.00%	62	1.24%	10.3	1380759	1668037	2170048	276.4	333.9	434.4	4285	3214	3351	276.4	333.9	434.4	3065607.8	640	5050.1	613.6	47023	9.4	132	9.4	6.7	1752	4996	4996	6	0
10941	10941 (2019-03-31)60sec.agd	60	0	0		5	220	44	57	32	833482	2924	1439	258	0	63.28%	31.14%	5.58%	0.00%	258	5.58%	43	1712590	2091922	1741952	370.6	452.7	377	5065	4067	5377	370.6	452.7	377	3216131.1	736	6843.3	696	50914	11	124	11	0.1	147	4621	4621	6	36.66666667
10994	10994 (2019-11-03)60sec.agd	60	0	0		1	10	10	10	10	33772	3328	1854	130	4	62.60%	34.88%	2.45%	0.08%	134	2.52%	22.3	1395227	1495275	2128960	262.5	281.3	400.5	6254	2746	3070	262.5	281.3	400.5	2952113.9	593.6	7064.7	555.3	33616	6.3	120	6.3	2.9	1464	5316	5316	6	1.666666667
10920	10920 (2019-05-12)60sec.agd	60	0	0		4	107	26.8	39	11	572239	3488	1865	184	40	62.54%	33.44%	3.30%	0.72%	224	4.02%	37.3	2023775	2015138	2277954	362.9	361.3	408.5	7710	3895	4330	362.9	361.3	408.5	3653152.2	701.7	8133.7	655	63950	11.5	175	11.5	32.6	4599	5577	5577	6	17.83333333
10008	10008 (2019-03-03)60sec.agd	60	0	0		0	0	0	0	0	0	2624	2378	27	0	52.18%	47.29%	0.54%	0.00%	27	0.54%	4.5	1337563	1814826	2641966	266	360.9	525.3	4022	5787	4754	266	360.9	525.3	3473133	727.6	7692.7	690.6	36312	7.2	103	7.2	0	34	5029	5029	6	0
11014	11014 (2019-06-09)60sec.agd	60	0	0		7	233	33.3	69	10	955560	3361	1572	477	3	62.09%	29.04%	8.81%	0.06%	480	8.87%	80	2616624	2356694	1844489	483.4	435.4	340.8	7075	3961	3761	483.4	435.4	340.8	3975282.1	780	7602.4	734.4	81919	15.1	130	15.1	4.6	1659	5413	5413	6	38.83333333
10921	10921 (2019-05-26)60sec.agd	60	0	0		0	0	0	0	0	0	3099	1737	17	0	63.86%	35.79%	0.35%	0.00%	17	0.35%	2.8	951248	909086	1736196	196	187.3	357.8	3200	3778	3556	196	187.3	357.8	2178459.7	475	6088.2	448.9	20635	4.3	111	4.3	1.5	230	4853	4853	6	0
10677	10677 (2019-09-29)60sec.agd	60	0	0		0	0	0	0	0	0	2691	2409	27	0	52.49%	46.99%	0.53%	0.00%	27	0.53%	4.5	1145838	2152269	2569873	223.5	419.8	501.2	3455	3194	3510	223.5	419.8	501.2	3542520.8	723.5	4774.6	691	39676	7.7	116	7.7	0.4	632	5127	5127	6	0
10961	10961 (2019-08-25)60sec.agd	60	0	0		3	85	28.3	42	14	258641	2998	1494	214	0	63.71%	31.75%	4.55%	0.00%	214	4.55%	35.7	1400755	1967193	2297808	297.7	418	488.3	3949	3489	3716	297.7	418	488.3	3333449.3	750.7	5200	708.3	65621	13.9	149	13.9	19.6	2274	4706	4706	6	14.16666667
10924	10924 (2019-05-26)60sec.agd	60	0	0		0	0	0	0	0	0	3179	1709	25	0	64.71%	34.79%	0.51%	0.00%	25	0.51%	4.2	879939	1745233	1782139	179.1	355.2	362.7	2537	2544	2581	179.1	355.2	362.7	2645023.7	580.1	3523.6	538.4	36358	7.4	112	7.4	37.2	1559	4913	4913	6	0
10958	10958 (2019-07-21)60sec.agd	60	0	0		3	52	17.3	23	10	154895	2522	1370	100	0	63.18%	34.32%	2.51%	0.00%	100	2.51%	16.7	1059226	1477838	1933480	265.3	370.2	484.3	4845	3889	4536	265.3	370.2	484.3	2654111.9	700.8	6851.3	664.9	32108	8	122	8	12.6	4280	3992	3992	6	8.666666667
10962	10962 (2019-08-25)60sec.agd	60	0	0		3	54	18	21	16	122273	3160	2840	169	0	51.22%	46.04%	2.74%	0.00%	169	2.74%	28.2	2377409	3376582	3727141	385.4	547.3	604.2	3216	3610	5341	385.4	547.3	604.2	5562819.4	938.8	6646.7	901.7	64396	10.4	99	10.4	14	2960	6169	6169	6	9
10783	10783 (2019-08-25)60sec.agd	60	0	0		4	61	15.3	22	12	159386	3151	1982	196	0	59.13%	37.19%	3.68%	0.00%	196	3.68%	32.7	1441160	2269008	1967798	270.4	425.8	369.3	4484	3148	3586	270.4	425.8	369.3	3331301.3	682.5	4932.4	625.1	58541	11	148	11	6	3732	5329	5329	6	10.16666667
10928	10928 (2019-03-24)60sec.agd	60	0	0		0	0	0	0	0	0	3151	1770	41	0	63.50%	35.67%	0.83%	0.00%	41	0.83%	6.8	1036959	1630184	1571961	209	328.5	316.8	3821	4668	5156	209	328.5	316.8	2490751.9	533.4	7935.7	502	27137	5.5	139	5.5	1.4	978	4962	4962	6	0
10966	10966 (2019-08-25)60sec.agd	60	0	0		0	0	0	0	0	0	3846	798	8	0	82.67%	17.15%	0.17%	0.00%	8	0.17%	1.3	354145	790633	815043	76.1	170	175.2	3776	3130	3298	76.1	170	175.2	1189459.7	283.5	5210	255.7	13090	2.8	102	2.8	0.9	1036	4652	4652	6	0
10684	10684 (2019-11-03)60sec.agd	60	0	0		16	253	15.8	25	12	707788	1987	2353	452	0	41.46%	49.10%	9.43%	0.00%	452	9.43%	75.3	3196484	3260966	3203022	667	680.5	668.4	4149	3945	3904	667	680.5	668.4	5577702	1245.7	5622.7	1164	115766	24.2	133	24.2	151.4	4860	4792	4792	6	42.16666667
10931	10931 (2019-03-24)60sec.agd	60	0	0		0	0	0	0	0	0	3207	1460	72	0	67.67%	30.81%	1.52%	0.00%	72	1.52%	12	965606	1834306	683956	203.8	387.1	144.3	3516	3329	5144	203.8	387.1	144.3	2182858	488.3	7064.4	460.6	43843	9.3	132	9.3	32.1	2695	4739	4739	6	0
10935	10935 (2019-03-24)60sec.agd	60	0	0		2	21	10.5	11	10	61144	3331	1182	106	0	72.12%	25.59%	2.29%	0.00%	106	2.29%	17.7	1057376	989476	1158990	228.9	214.2	250.9	5345	6138	5758	228.9	214.2	250.9	1854822	430.2	9267.8	401.6	25330	5.5	116	5.5	33	3781	4619	4619	6	3.5
10934	10934 (2019-03-24)60sec.agd	60	0	0		4	61	15.3	24	11	322187	3670	1207	190	25	72.07%	23.70%	3.73%	0.49%	215	4.22%	35.8	1566114	1594033	1182927	307.6	313	232.3	10880	5743	6706	307.6	313	232.3	2528432.4	541.2	12961.5	496.5	42546	8.4	167	8.4	0.6	650	5092	5092	6	10.16666667
10283	10283 (2019-07-07)60sec.agd	60	0	0		0	0	0	0	0	0	3377	1840	40	0	64.24%	35.00%	0.76%	0.00%	40	0.76%	6.7	1289596	1736972	1803881	245.3	330.4	343.1	3913	3593	3386	245.3	330.4	343.1	2816756.3	564.5	4913	535.8	27693	5.3	94	5.3	32.1	3516	5257	5257	6	0
10015	10015 (2019-03-10)60sec.agd	60	0	0		2	32	16	19	13	95950	3791	1149	78	0	75.55%	22.90%	1.55%	0.00%	78	1.55%	13	695177	1164837	1439522	138.5	232.1	286.9	4138	3624	4138	138.5	232.1	286.9	1977963.6	432.9	6058.3	394.2	23516	4.7	121	4.7	3.3	1026	5018	5018	6	5.333333333
10271	10271 (2019-03-31)60sec.agd	60	0	0		1	13	13	13	13	35479	3219	1522	90	0	66.63%	31.50%	1.86%	0.00%	90	1.86%	15	991319	1421443	1333431	205.2	294.2	276	3647	4440	3693	205.2	294.2	276	2186607.4	491	5841.2	452.6	35983	7.4	134	7.4	9.9	2972	4831	4831	6	2.166666667
10272	10272 (2019-03-31)60sec.agd	60	0	0		7	79	11.3	12	10	248820	2867	2537	336	1	49.94%	44.19%	5.85%	0.02%	337	5.87%	56.2	2785907	3461964	3085638	485.3	603	537.5	7703	6063	7897	485.3	603	537.5	5409957	987.2	11184.4	942.3	77183	13.4	133	13.4	1.2	360	5741	5741	6	13.16666667
10171	10171 (2019-09-15)60sec.agd	60	0	0		6	120	20	34	12	344538	3054	2260	204	0	55.35%	40.96%	3.70%	0.00%	204	3.70%	34	1808669	2029473	2662924	327.8	367.8	482.6	4491	3005	6571	327.8	367.8	482.6	3805418.3	740.3	7197.9	689.6	56021	10.2	125	10.2	67.4	4954	5518	5518	6	20
10167	10167 (2019-04-28)60sec.agd	60	0	0		16	240	15	24	10	638435	2813	2317	413	0	50.75%	41.80%	7.45%	0.00%	413	7.45%	68.8	2539447	2146948	2908217	458.1	387.3	524.7	4769	2670	4035	458.1	387.3	524.7	4417680.7	852.3	5553.8	797	75132	13.6	135	13.6	23.6	5000	5543	5543	6	40
10154	10154 (2019-09-01)60sec.agd	60	0	0		12	333	27.8	69	10	1044596	3695	1460	422	0	66.25%	26.18%	7.57%	0.00%	422	7.57%	70.3	2038148	1748615	3258145	365.5	313.5	584.2	4590	3284	5380	365.5	313.5	584.2	4222228.1	814.6	6788.9	757.1	84763	15.2	190	15.2	2.1	487	5577	5577	6	55.5
10175	10175 (2019-09-01)60sec.agd	60	0	0		2	23	11.5	12	11	50651	3123	1329	43	0	69.48%	29.57%	0.96%	0.00%	43	0.96%	7.2	776893	1273289	1133310	172.8	283.3	252.1	3801	3624	3363	172.8	283.3	252.1	1873291	451.9	6236.2	416.7	28583	6.4	125	6.4	58.3	4072	4495	4495	6	3.833333333
10181	10181 (2019-05-05)60sec.agd	60	0	0		9	109	12.1	19	10	294434	1772	2498	411	0	37.86%	53.36%	8.78%	0.00%	411	8.78%	68.5	2966436	2715686	4542948	633.7	580.2	970.5	5315	3050	4179	633.7	580.2	970.5	6067377.5	1356.7	6356.1	1296.2	75993	16.2	119	16.2	1.2	226	4681	4681	6	18.16666667
10223	10223 (2019-05-12)60sec.agd	60	0	0		0	0	0	0	0	0	3861	1848	41	0	67.15%	32.14%	0.71%	0.00%	41	0.71%	6.8	1054036	1931021	1492653	183.3	335.8	259.6	3888	3491	4761	183.3	335.8	259.6	2658542.3	488.5	6968.4	462.4	29362	5.1	111	5.1	41.3	3260	5750	5750	6	0
10225	10225 (2019-06-09)60sec.agd	60	0	0		2	38	19	20	18	107437	3919	2226	56	0	63.20%	35.90%	0.90%	0.00%	56	0.90%	9.3	1111544	2988729	1738673	179.3	482	280.4	3606	3147	3345	179.3	482	280.4	3631943.7	616.5	4588.5	585.7	40490	6.5	110	6.5	18.9	3687	6201	6201	6	6.333333333
10227	10227 (2019-09-08)60sec.agd	60	0	0		2	75	37.5	38	37	188007	3113	1748	144	3	62.16%	34.90%	2.88%	0.06%	147	2.94%	24.5	1580185	1752917	1514360	315.5	350	302.4	9653	8714	10631	315.5	350	302.4	2804102.1	595.7	15197.3	559.9	37884	7.6	119	7.6	4.1	561	5008	5008	6	12.5
10220	10220 (2019-05-12)60sec.agd	60	0	0		0	0	0	0	0	0	3491	2456	27	0	58.44%	41.11%	0.45%	0.00%	27	0.45%	4.5	1417258	2683661	3098708	237.2	449.2	518.7	4056	3762	4441	237.2	449.2	518.7	4337354.9	756.9	6005.6	726	46274	7.7	110	7.7	10.3	1550	5974	5974	6	0
10267	10267 (2019-06-16)60sec.agd	60	0	0		1	10	10	10	10	22095	4387	910	22	0	82.48%	17.11%	0.41%	0.00%	22	0.41%	3.7	430341	860465	1268279	80.9	161.8	238.4	2657	2332	2322	80.9	161.8	238.4	1591893.5	319.3	3234.4	299.3	17833	3.4	121	3.4	2.1	481	5319	5319	6	1.666666667
10296	10296 (2019-07-21)60sec.agd	60	0	0		0	0	0	0	0	0	2876	1853	98	0	59.58%	38.39%	2.03%	0.00%	98	2.03%	16.3	1290434	1082902	1947324	267.3	224.3	403.4	4593	3643	4158	267.3	224.3	403.4	2574872.3	570.7	6087.9	533.4	34384	7.1	124	7.1	5.6	1185	4827	4827	6	0
10285	10285 (2019-07-14)60sec.agd	60	0	0		5	91	18.2	48	10	239013	3515	1565	188	0	66.72%	29.71%	3.57%	0.00%	188	3.57%	31.3	1462713	2162974	1735600	277.7	410.6	329.5	4675	5050	4391	277.7	410.6	329.5	3135329.8	628.5	7197.9	595.2	52844	10	152	10	1.7	393	5268	5268	6	15.16666667
10287	10287 (2019-07-14)60sec.agd	60	0	0		0	0	0	0	0	0	3327	2357	70	0	57.82%	40.96%	1.22%	0.00%	70	1.22%	11.7	1368984	2639432	1947629	237.9	458.7	338.5	3700	3818	4357	237.9	458.7	338.5	3554430.6	646.5	5564.6	617.7	45453	7.9	127	7.9	3.3	1172	5754	5754	6	0
10293	10293 (2019-07-28)60sec.agd	60	0	0		11	363	33	55	19	1382987	3367	1444	419	0	64.38%	27.61%	8.01%	0.00%	419	8.01%	69.8	2331642	1819286	2431777	445.8	347.9	465	5913	4139	8733	445.8	347.9	465	3828824.3	795.3	9884.6	732.1	66861	12.8	147	12.8	62.6	4910	5230	5230	6	60.5
10161	10161 (2019-04-28)60sec.agd	60	0	0		0	0	0	0	0	0	3370	1597	74	0	66.85%	31.68%	1.47%	0.00%	74	1.47%	12.3	1118339	1501326	1239661	221.8	297.8	245.9	4551	3303	4405	221.8	297.8	245.9	2245311	471.5	5206.1	445.4	35222	7	121	7	1.9	892	5041	5041	6	0
11000	11000 (2019-05-12)60sec.agd	60	0	0		2	27	13.5	16	11	88860	2784	2046	49	2	57.04%	41.92%	1.00%	0.04%	51	1.04%	8.5	1148841	2278721	2196843	235.4	466.9	450.1	7054	8409	5519	235.4	466.9	450.1	3367272.5	718.5	10829.9	689.9	39188	8	130	8	3	1830	4881	4881	6	4.5
10864	10864 (2019-03-24)60sec.agd	60	0	0		3	101	33.7	37	31	311307	2562	1974	146	0	54.72%	42.16%	3.12%	0.00%	146	3.12%	24.3	1524106	2120694	2153086	325.5	452.9	459.9	4529	3534	4050	325.5	452.9	459.9	3384674.5	778	5323.4	722.9	43219	9.2	119	9.2	1.5	493	4682	4682	6	16.83333333
11034	11034 (2019-06-02)60sec.agd	60	0	0		1	11	11	11	11	33901	3197	2421	125	0	55.67%	42.16%	2.18%	0.00%	125	2.18%	20.8	1761241	2043648	2601413	306.7	355.9	453	4072	4177	4894	306.7	355.9	453	3747774.9	712	7104.4	652.6	40341	7	122	7	12.4	1336	5743	5743	6	1.833333333
10708	10708 (2019-06-30)60sec.agd	60	0	0		13	203	15.6	28	10	634600	4188	1104	349	0	74.24%	19.57%	6.19%	0.00%	349	6.19%	58.2	1660703	1665311	1678726	294.4	295.2	297.6	5329	3844	5790	294.4	295.2	297.6	2889518.3	564.7	7715.7	512.2	66834	11.8	170	11.8	2.2	618	5641	5641	6	33.83333333
10881	10881(2019-07-28)60sec.agd	60	0	0		4	54	13.5	16	11	154673	2843	1858	112	0	59.07%	38.60%	2.33%	0.00%	112	2.33%	18.7	1247110	1749949	2070855	259.1	363.6	430.3	4911	3301	4059	259.1	363.6	430.3	2984299.8	656.9	5985	620	47366	9.8	124	9.8	15.1	1918	4813	4813	6	9
10893	10893 (2019-06-30)60sec.agd	60	0	0		3	100	33.3	45	14	352406	2805	2365	214	0	52.10%	43.93%	3.97%	0.00%	214	3.97%	35.7	2052773	2447005	2727959	381.3	454.5	506.7	5676	3158	3844	381.3	454.5	506.7	4200413.2	833.5	6336.9	780.2	72195	13.4	139	13.4	20.4	2767	5384	5384	6	16.66666667
11006	11006 (2019-05-19)60sec.agd	60	0	0		8	118	14.8	23	10	506669	2249	3041	259	20	40.38%	54.61%	4.65%	0.36%	279	5.01%	46.5	2639354	2722528	3936955	473.9	488.9	706.9	6647	4887	5669	473.9	488.9	706.9	5466073.8	1040.2	7667.3	981.5	71686	12.9	180	12.9	0.8	317	5569	5569	6	19.66666667
10711	10711 (2019-06-30)60sec.agd	60	0	0		3	43	14.3	17	12	110223	2236	2784	210	0	42.75%	53.23%	4.02%	0.00%	210	4.02%	35	2448394	2565182	2420740	468.1	490.5	462.9	4955	4450	4875	468.1	490.5	462.9	4293573.6	859.6	7815.6	821	55110	10.5	144	10.5	7.3	698	5230	5230	6	7.166666667
10707	10707 (2019-06-30)60sec.agd	60	0	0		0	0	0	0	0	0	2101	2397	26	0	46.44%	52.98%	0.57%	0.00%	26	0.57%	4.3	1264134	1882627	2417471	279.4	416.1	534.4	3080	2689	2848	279.4	416.1	534.4	3314586.7	765.6	4019.2	732.7	52964	11.7	108	11.7	1.6	734	4524	4524	6	0
10207	10207 (2019-03-24)60sec.agd	60	0	0		2	29	14.5	16	13	90116	2794	1724	64	0	60.98%	37.63%	1.40%	0.00%	64	1.40%	10.7	1007653	1848535	1952219	219.9	403.4	426.1	4465	5797	4333	219.9	403.4	426.1	2871167.9	665.4	7493.2	626.6	31957	7	126	7	0.9	411	4582	4582	6	4.833333333
10209	10209 (2019-05-05)60sec.agd	60	0	0		0	0	0	0	0	0	3328	1939	28	0	62.85%	36.62%	0.53%	0.00%	28	0.53%	4.7	998324	1523461	2131037	188.5	287.7	402.5	3934	3497	5018	188.5	287.7	402.5	2803373.5	559.6	7272.3	529.4	29374	5.5	123	5.5	0.5	165	5295	5295	6	0
10166	10166 (2019-04-28)10sec.agd	10	0	0		0	0	0	0	0	0	4012.833333	683.6666667	23.66666667	0	85.01%	14.48%	0.50%	0.00%	23.66666667	0.50%	3.9	439370	784772	1033020	15.5	27.7	36.5	963	1409	1043	93.1	166.3	218.9	1369687.3	53.1	1949.8	290.2	15884	0.6	21	3.4	0	57	28321	4720.17	6	0
10182	10182 (2019-05-05)60sec.agd	60	0	0		2	39	19.5	24	15	98684	3394	1315	62	0	71.14%	27.56%	1.30%	0.00%	62	1.30%	10.3	781481	1478239	1258174	163.8	309.8	263.7	3133	3148	5227	163.8	309.8	263.7	2092583.3	462.7	6754.9	438.6	30624	6.4	126	6.4	3.9	2052	4771	4771	6	6.5
10217	10217 (2019-05-12)60sec.agd	60	0	0		1	18	18	18	18	57725	3228	1906	110	0	61.56%	36.35%	2.10%	0.00%	110	2.10%	18.3	1336522	2112079	3317185	254.9	402.8	632.6	4625	2991	4153	254.9	402.8	632.6	4153418.5	835.1	5939.5	792	33246	6.3	127	6.3	4	1670	5244	5244	6	3
10202	10202 (2019-03-24)60sec.agd	60	0	0		0	0	0	0	0	0	3078	1354	12	0	69.26%	30.47%	0.27%	0.00%	12	0.27%	2	617908	1321564	881208	139	297.4	198.3	3199	4602	4000	139	297.4	198.3	1704367.7	406.2	6028.7	383.5	19692	4.4	126	4.4	10.5	4789	4444	4444	6	0
10203	10203 (2019-03-24)60sec.agd	60	0	0		2	27	13.5	17	10	68673	3529	1743	98	0	65.72%	32.46%	1.82%	0.00%	98	1.82%	16.3	1194965	1884455	2287940	222.5	350.9	426.1	5218	3668	6436	222.5	350.9	426.1	3195900.7	633.5	9061.1	595.1	45998	8.6	123	8.6	9.9	1604	5370	5370	6	4.5
10206	10206 (2019-03-24)60sec.agd	60	0	0		0	0	0	0	0	0	1938	3612	44	0	34.64%	64.57%	0.79%	0.00%	44	0.79%	7.3	2407190	3353432	2745371	430.3	599.5	490.8	5032	6126	5851	430.3	599.5	490.8	4957532.8	924.5	9853.1	886.2	65715	11.7	116	11.7	1.6	417	5594	5594	6	0
10190	10190 (2019-05-05)60sec.agd	60	0	0		0	0	0	0	0	0	2532	2598	88	0	48.52%	49.79%	1.69%	0.00%	88	1.69%	14.7	2018851	1538019	3720978	386.9	294.8	713.1	3373	3829	4774	386.9	294.8	713.1	4504102.5	902.3	6755.6	863.2	64680	12.4	134	12.4	1.2	933	5218	5218	6	0
10282	10282 (2019-07-07)60sec.agd	60	0	0		10	226	22.6	53	10	714128	4174	1799	393	5	65.52%	28.24%	6.17%	0.08%	398	6.25%	56.9	2108844	2120442	2656569	331	332.8	417	7818	5035	4457	331	332.8	417	4000107	661.8	8850.6	627.9	62612	9.8	163	9.8	6.3	1449	6371	6371	7	32.28571429
10788	10788 (2019-08-11)60sec.agd	60	0	0		4	78	19.5	30	14	247440	3433	2184	136	0	59.67%	37.96%	2.36%	0.00%	136	2.36%	19.4	1498757	2632986	2144742	260.5	457.7	372.8	4876	3170	5251	260.5	457.7	372.8	3711981.4	696.1	6788.2	645.2	45374	7.9	117	7.9	13.2	1653	5753	5753	7	11.14285714
10252	10252 (2019-06-09)60sec.agd	60	0	0		1	10	10	10	10	54245	3009	2805	127	6	50.60%	47.17%	2.14%	0.10%	133	2.24%	19	2311491	3016886	3605320	388.7	507.3	606.2	10164	8400	5996	388.7	507.3	606.2	5238599.4	920	13206.6	880.9	51406	8.6	145	8.6	4.2	1025	5947	5947	7	1.428571429
10258	10258 (2019-06-16)60sec.agd	60	0	0		0	0	0	0	0	0	3940	1692	30	1	69.57%	29.88%	0.53%	0.02%	31	0.55%	4.4	910248	1194339	1981757	160.7	210.9	349.9	7126	6170	6727	160.7	210.9	349.9	2486434.8	471.8	9507.4	439.1	24721	4.4	105	4.4	14.1	1066	5663	5663	7	0
10238	10238 (2019-08-25)60sec.agd	60	0	0		8	176	22	53	10	587352	3728	2466	316	3	57.24%	37.86%	4.85%	0.05%	319	4.90%	45.6	2254841	3669309	2207543	346.2	563.4	338.9	8506	3724	3685	346.2	563.4	338.9	4839564.3	804.3	8612.2	743.1	83107	12.8	129	12.8	2.5	1071	6513	6513	7	25.14285714
10511	10511 (2019-09-08)60sec.agd	60	0	0		14	320	22.9	56	10	1080625	3234	2464	610	0	51.27%	39.06%	9.67%	0.00%	610	9.67%	87.1	3715154	3101940	4853427	589	491.7	769.4	5951	6070	5757	589	491.7	769.4	6854207.1	1139.9	8841.5	1086.6	77443	12.3	122	12.3	64.1	3304	6308	6308	7	45.71428571
10232	10232 (2019-06-09)60sec.agd	60	0	0		4	91	22.8	33	12	373816	3195	1553	177	0	64.87%	31.53%	3.59%	0.00%	177	3.59%	25.3	1480359	2017910	2077220	300.6	409.7	421.8	4897	2684	3197	300.6	409.7	421.8	3252424.7	723.6	5371.2	660.4	44014	8.9	110	8.9	24.5	1568	4925	4925	7	13
10231	10231 (2019-06-09)60sec.agd	60	0	0		0	0	0	0	0	0	4140	2315	36	0	63.78%	35.66%	0.55%	0.00%	36	0.55%	5.1	1289792	1936510	2580798	198.7	298.3	397.6	3394	3365	3431	198.7	298.3	397.6	3474788.2	561.8	4686.6	535.3	40095	6.2	127	6.2	3.8	739	6491	6491	7	0
10196	10196 (2019-05-19)60sec.agd	60	0	0		7	179	25.6	42	10	1071605	3144	3038	262	75	48.23%	46.60%	4.02%	1.15%	337	5.17%	48.1	3647018	3415844	4942618	559.4	524	758.2	14162	6003	4647	559.4	524	758.2	7028385.5	1166.5	14647.6	1078.1	108257	16.6	161	16.6	5.3	914	6519	6519	7	25.57142857
10889	10889 (2019-03-24)60sec.agd	60	0	0		2	26	13	15	11	64736	5435	1739	59	0	75.14%	24.04%	0.82%	0.00%	59	0.82%	8.4	960962	1364374	1104023	132.9	188.6	152.6	3679	3090	4330	132.9	188.6	152.6	2000957.6	297.5	5560.7	276.6	29943	4.1	127	4.1	0.1	234	7233	7233	7	3.714285714
10847	10847 (2019-03-10)60sec.agd	60	0	0		0	0	0	0	0	0	4004	1718	105	0	68.71%	29.48%	1.80%	0.00%	105	1.80%	15	1124719	1622144	2114562	193	278.4	362.9	5399	2734	3434	193	278.4	362.9	2892700.5	540.6	6074.7	496.4	39210	6.7	117	6.7	10.3	2802	5827	5827	7	0
10785	10785 (2019-08-11)60sec.agd	60	0	0		0	0	0	0	0	0	2643	4132	40	0	38.78%	60.63%	0.59%	0.00%	40	0.59%	5.7	2475291	3560727	4222818	363.2	522.5	619.6	2825	3000	3595	363.2	522.5	619.6	6052936	921.7	5138.5	888.2	98514	14.5	115	14.5	0.6	245	6815	6815	7	0
10774	10774 (2019-07-28)60sec.agd	60	0	0		0	0	0	0	0	0	2943	3657	51	0	44.25%	54.98%	0.77%	0.00%	51	0.77%	7.3	2291483	3330445	3526677	344.5	500.7	530.2	3955	3672	3549	344.5	500.7	530.2	5364718.9	853.5	5509.1	806.6	72786	10.9	131	10.9	4.7	3065	6651	6651	7	0
10823	10823 (2019-03-17)60sec.agd	60	0	0		0	0	0	0	0	0	4295	2406	53	1	63.58%	35.62%	0.78%	0.01%	54	0.80%	7.7	1413375	2088454	2229379	209.2	309.2	330	6074	7228	5477	209.2	309.2	330	3365917.4	535.6	8462.9	498.3	38439	5.7	142	5.7	0.3	453	6755	6755	7	0
10561	10561 (2019-07-07)60sec.agd	60	0	0		0	0	0	0	0	0	2980	2344	22	0	55.74%	43.85%	0.41%	0.00%	22	0.41%	3.1	1118270	2486214	2092277	209.2	465.1	391.4	3728	4777	4978	209.2	465.1	391.4	3436482.3	681.9	7382.1	642.8	40708	7.6	137	7.6	22.2	2910	5346	5346	7	0
10531	10531 (2019-10-06)60sec.agd	60	0	0		0	0	0	0	0	0	1955	3288	92	0	36.64%	61.63%	1.72%	0.00%	92	1.72%	13.1	2208896	4982155	1968302	414	933.9	368.9	5336	4471	5333	414	933.9	368.9	5794420	1130.1	7871.9	1086.1	75227	14.1	122	14.1	1.8	328	5335	5335	7	0
10159	10159 (2019-07-28)60sec.agd	60	0	0		6	114	19	35	11	341202	4063	3082	266	0	54.82%	41.59%	3.59%	0.00%	266	3.59%	38	2662586	2092932	2636605	359.3	282.4	355.8	5270	3412	3930	359.3	282.4	355.8	4292017.5	623.4	6535.1	579.1	58342	7.9	125	7.9	10.4	2104	7411	7411	7	16.28571429
10156	10156 (2019-04-14)60sec.agd	60	0	0		2	22	11	12	10	51929	3121	2367	145	0	55.41%	42.02%	2.57%	0.00%	145	2.57%	20.7	1658030	1632777	2272824	294.3	289.9	403.5	5314	4363	4261	294.3	289.9	403.5	3252807	611	6955.8	577.5	40079	7.1	121	7.1	16.4	2839	5633	5633	7	3.142857143
10717	10717 (2019-07-21)60sec.agd	60	0	0		3	50	16.7	21	10	218111	3817	2673	235	12	56.66%	39.68%	3.49%	0.18%	247	3.67%	35.3	2558939	2350843	3626234	379.8	348.9	538.3	7907	5186	7798	379.8	348.9	538.3	5022370.4	794.6	10121.1	745.5	70136	10.4	155	10.4	14.2	2748	6737	6737	7	7.142857143
10718	10718 (2019-07-28)60sec.agd	60	0	0		0	0	0	0	0	0	4871	1748	9	0	73.49%	26.37%	0.14%	0.00%	9	0.14%	1.3	729061	1473656	1763961	110	222.3	266.1	3549	3562	3943	110	222.3	266.1	2411379.3	385.2	6301	363.8	23891	3.6	68	3.6	4.7	1411	6628	6628	7	0
10187	10187 (2019-05-05)60sec.agd	60	0	0		2	25	12.5	15	10	64416	3161	2327	159	0	55.98%	41.21%	2.82%	0.00%	159	2.82%	22.7	1751294	2592494	1657314	310.1	459.1	293.5	5621	3539	4815	310.1	459.1	293.5	3540444.3	656.6	6928.1	627	64633	11.4	138	11.4	0.4	297	5647	5647	7	3.571428571
10188	10188 (2019-05-05)60sec.agd	60	0	0		6	120	20	32	11	840714	2935	3135	265	71	45.82%	48.94%	4.14%	1.11%	336	5.25%	48	3677173	3545043	5684151	574	553.4	887.3	11847	4543	6244	574	553.4	887.3	7641891.4	1279.2	11967.9	1192.9	111008	17.3	161	17.3	2.1	811	6406	6406	7	17.14285714
10194	10194 (2019-05-05)60sec.agd	60	0	0		2	25	12.5	15	10	100521	3424	3007	98	3	52.42%	46.03%	1.50%	0.05%	101	1.55%	14.4	1993826	3189863	3185252	305.2	488.3	487.6	7054	3852	5558	305.2	488.3	487.6	4929137.7	810.3	8160.4	754.6	76207	11.7	148	11.7	9.6	1251	6532	6532	7	3.571428571
10580	10580 (2019-06-02)60sec.agd	60	0	0		3	33	11	12	10	97244	6020	2433	152	0	69.96%	28.27%	1.77%	0.00%	152	1.77%	21.7	1794853	1779301	2372369	208.6	206.8	275.7	4339	3147	5207	208.6	206.8	275.7	3466344.5	426	6976.8	402.8	44916	5.2	131	5.2	8	3542	8605	8605	7	4.714285714
10722	10722 (2019-08-18)60sec.agd	60	0	0		0	0	0	0	0	0	4904	1241	43	0	79.25%	20.05%	0.69%	0.00%	43	0.69%	6.1	705588	1488214	1314273	114	240.5	212.4	5332	38484	32161	114	240.5	212.4	2107118.6	363	50435.9	340.5	25720	4.2	121	4.2	18.8	4489	6188	6188	7	0
10169	10169 (2019-08-11)60sec.agd	60	0	0		6	187	31.2	61	11	586568	3825	2406	273	0	58.81%	36.99%	4.20%	0.00%	273	4.20%	39	2134414	2449907	2815190	328.2	376.7	432.8	4927	3134	4655	328.2	376.7	432.8	4299193.2	716.4	7106	661	68644	10.6	137	10.6	10.2	1644	6504	6504	7	26.71428571
10240	10240 (2019-08-25)60sec.agd	60	0	0		6	79	13.2	14	12	198095	4198	1207	106	0	76.17%	21.90%	1.92%	0.00%	106	1.92%	15.1	843921	1756092	1272475	153.1	318.7	230.9	3761	4665	5566	153.1	318.7	230.9	2327069.9	462.6	7703.6	422.3	32947	6	134	6	23.9	4781	5511	5511	7	11.28571429
10590	10590 (2019-06-02)60sec.agd	60	0	0		0	0	0	0	0	0	2305	3079	14	0	42.70%	57.04%	0.26%	0.00%	14	0.26%	2	1403545	3136019	1949968	260	581	361.2	3691	3087	2954	260	581	361.2	3950560.6	760	4861.4	731.9	40923	7.6	102	7.6	0	0	5398	5398	7	0
10160	10160 (2019-04-28)60sec.agd	60	0	0		5	218	43.6	47	36	870104	3889	1894	232	18	64.46%	31.39%	3.85%	0.30%	250	4.14%	35.7	1837479	2793957	2583046	304.6	463.1	428.2	7792	4658	5118	304.6	463.1	428.2	4225476.5	770.8	8520.9	700.4	63028	10.4	168	10.4	7	950	6033	6033	7	31.14285714
10147	10147 (2019-04-07)60sec.agd	60	0	0		1	11	11	11	11	24875	2405	2405	167	0	48.32%	48.32%	3.36%	0.00%	167	3.36%	23.9	2046813	2334093	2613745	411.3	469	525.2	5416	5778	6480	411.3	469	525.2	4058213.5	853.5	10232.7	815.4	54285	10.9	135	10.9	4.8	763	4977	4977	7	1.571428571
10922	10922 (2019-06-02)60sec.agd	60	0	0		3	33	11	12	10	74504	3710	2475	231	0	57.82%	38.58%	3.60%	0.00%	231	3.60%	33	2215177	1927280	2070666	345.3	300.4	322.7	4489	2979	4351	345.3	300.4	322.7	3592920.1	589.2	5872.1	560	51570	8	135	8	8	1465	6416	6416	7	4.714285714
10923	10923 (2019-05-26)60sec.agd	60	0	0		0	0	0	0	0	0	4484	1037	9	0	81.08%	18.75%	0.16%	0.00%	9	0.16%	1.3	413403	901195	929906	74.8	163	168.2	3009	3344	3619	74.8	163	168.2	1359330.6	260.5	5610.9	245.8	14031	2.5	105	2.5	15.2	4710	5530	5530	7	0
10116	10116 (2019-03-24)60sec.agd	60	0	0		6	144	24	51	10	383589	2914	2925	265	0	47.74%	47.92%	4.34%	0.00%	265	4.34%	37.9	2536463	4244961	4518000	415.5	695.4	740.2	4762	3737	4660	415.5	695.4	740.2	6698183.5	1158.9	7411.4	1097.3	96571	15.8	131	15.8	1.8	484	6104	6104	7	20.57142857
10089	10089 (2019-03-17)60sec.agd	60	0	0		1	11	11	11	11	26880	2917	2479	171	0	52.40%	44.53%	3.07%	0.00%	171	3.07%	24.4	2063504	2047032	4035769	370.7	367.7	724.9	5132	2598	5593	370.7	367.7	724.9	4973511.9	931.2	7188.4	893.4	68192	12.2	127	12.2	50.4	3331	5567	5567	7	1.571428571
10955	10955 (2019-07-28)60sec.agd	60	0	0		1	10	10	10	10	34820	3082	3131	39	0	49.30%	50.08%	0.62%	0.00%	39	0.62%	5.6	1572244	2788176	2734532	251.5	446	437.4	5227	11720	9166	251.5	446	437.4	4209933.7	708.7	15770.1	673.4	59755	9.6	120	9.6	16.2	4110	6252	6252	7	1.428571429
11037	11037 (2019-09-15)60sec.agd	60	0	0		4	103	25.8	43	10	420059	4147	1678	290	15	67.65%	27.37%	4.73%	0.24%	305	4.98%	43.6	2096865	2248271	2569109	342.1	366.8	419.1	6872	4417	5908	342.1	366.8	419.1	4006480.5	695.1	7939.5	653.6	51102	8.3	124	8.3	27.9	3151	6130	6130	7	14.71428571
10062	10062 (2019-03-10)60sec.agd	60	0	0		0	0	0	0	0	0	2904	2872	151	0	49.00%	48.46%	2.55%	0.00%	151	2.55%	21.6	2060037	1804572	3258876	347.6	304.5	549.8	4527	4238	4127	347.6	304.5	549.8	4256818.7	766.6	5769.6	718.2	38382	6.5	124	6.5	5.4	3406	5927	5927	7	0
11001	11001 (2019-05-12)60sec.agd	60	0	0		1	15	15	15	15	38899	3713	2377	70	0	60.28%	38.59%	1.14%	0.00%	70	1.14%	10	1481824	1933331	2252108	240.6	313.9	365.6	3743	4179	3480	240.6	313.9	365.6	3317463.1	566.2	5544.6	538.5	42465	6.9	113	6.9	5.1	1390	6160	6160	7	2.142857143
10087	10087 (2019-05-05)60sec.agd	60	0	0		0	0	0	0	0	0	5182	2209	51	0	69.63%	29.68%	0.69%	0.00%	51	0.69%	7.3	1428034	1966972	1624299	191.9	264.3	218.3	4040	3991	3933	191.9	264.3	218.3	2923458.1	445.9	6215.1	392.8	36144	4.9	129	4.9	0.2	125	7442	7442	7	0
10090	10090 (2019-03-17)60sec.agd	60	0	0		6	88	14.7	24	10	217368	2329	2874	233	0	42.84%	52.87%	4.29%	0.00%	233	4.29%	33.3	2538980	2847067	4899453	467.1	523.7	901.3	4105	3842	4550	467.1	523.7	901.3	6209416.2	1200.3	6673.1	1142.3	64880	11.9	132	11.9	7.6	1384	5436	5436	7	12.57142857
10078	10078 (2019-03-24)60sec.agd	60	0	0		2	28	14	16	12	71965	4393	3838	62	0	52.97%	46.28%	0.75%	0.00%	62	0.75%	8.9	2225926	4225488	4778057	268.4	509.5	576.2	4311	4296	4349	268.4	509.5	576.2	6755688.3	854.5	7161.3	814.6	89086	10.7	129	10.7	5.7	2709	8293	8293	7	4
10118	10118 (2019-05-05)60sec.agd	60	0	0		4	137	34.3	42	14	457821	3630	1638	214	0	66.22%	29.88%	3.90%	0.00%	214	3.90%	30.6	1494278	2032048	1819833	272.6	370.7	332	5014	3606	4099	272.6	370.7	332	3110285.8	628.1	6144.7	567.4	51726	9.4	140	9.4	2.9	2427	5482	5482	7	19.57142857
10627	10627 (2019-05-26)60sec.agd	60	0	0		2	23	11.5	12	11	59857	3955	1890	171	0	65.74%	31.42%	2.84%	0.00%	171	2.84%	24.4	1638379	1257111	2108269	272.3	209	350.4	4875	3183	5262	272.3	209	350.4	2951171.3	534.9	5919.6	490.6	36693	6.1	120	6.1	0.5	349	6016	6016	7	3.285714286
10964	10964 (2019-08-25)60sec.agd	60	0	0		7	122	17.4	25	11	403201	3545	1832	195	2	63.60%	32.87%	3.50%	0.04%	197	3.53%	28.1	1579674	1636581	2193517	283.4	293.6	393.5	7266	4142	5330	283.4	293.6	393.5	3159950	605.2	9087.1	566.9	54497	9.8	146	9.8	40.3	4712	5574	5574	7	17.42857143
11058	11058 (2019-09-29)60sec.agd	60	0	0		3	42	14	17	10	126493	4159	1181	81	0	76.72%	21.79%	1.49%	0.00%	81	1.49%	11.6	782747	815543	1217031	144.4	150.4	224.5	3546	2281	2667	144.4	150.4	224.5	1661014.1	330.4	4335.1	306.4	29197	5.4	107	5.4	24.1	2244	5421	5421	7	6
10610	10610 (2019-05-19)60sec.agd	60	0	0		3	30	10	10	10	74924	3981	2763	197	0	57.35%	39.81%	2.84%	0.00%	197	2.84%	28.1	2256132	1907688	4063169	325	274.8	585.4	4714	3305	4963	325	274.8	585.4	5023818	766.6	6239.3	723.8	55154	7.9	113	7.9	1.7	1553	6941	6941	7	4.285714286
10956	10956 (2019-07-21)60sec.agd	60	0	0		0	0	0	0	0	0	6211	3125	45	0	66.21%	33.31%	0.48%	0.00%	45	0.48%	6.4	1819253	2205424	2512535	193.9	235.1	267.8	3752	2986	3354	193.9	235.1	267.8	3806101.5	428.8	4718	405.7	36202	3.9	119	3.9	16.4	4430	9381	9381	7	0
10612	10612 (2019-05-19)60sec.agd	60	0	0		10	134	13.4	19	12	421345	3200	2703	347	0	51.20%	43.25%	5.55%	0.00%	347	5.55%	49.6	2736328	3535884	4467132	437.8	565.7	714.7	4886	4224	5535	437.8	565.7	714.7	6320224.3	1073.5	7561.5	1011.2	80950	13	129	13	2	400	6250	6250	7	19.14285714
10093	10093 (2019-03-17)60sec.agd	60	0	0		1	12	12	12	12	38487	4195	2767	132	1	59.13%	39.00%	1.86%	0.01%	133	1.87%	19	1983914	2746739	3013253	279.6	387.1	424.7	7093	3848	4048	279.6	387.1	424.7	4534333.9	683.2	8321.7	639.1	68565	9.7	134	9.7	2.8	1151	7095	7095	7	1.714285714
10984	10984 (2019-10-06)60sec.agd	60	0	0		3	37	12.3	17	10	90942	3500	1973	231	0	61.36%	34.59%	4.05%	0.00%	231	4.05%	33	1825528	2042602	2655522	320	358.1	465.6	4714	2677	4142	320	358.1	465.6	3815307.7	741.7	5476	668.9	57148	10	124	10	2.6	766	5704	5704	7	5.285714286
10703	10703 (2019-07-14)60sec.agd	60	0	0		1	10	10	10	10	23686	3110	2552	75	0	54.21%	44.48%	1.31%	0.00%	75	1.31%	10.7	1518404	1896653	2882761	264.7	330.6	502.5	4688	3086	5976	264.7	330.6	502.5	3770033.7	691.6	8198.4	657.1	48816	8.5	123	8.5	3	471	5737	5737	7	1.428571429
10990	10990 (2019-10-20)60sec.agd	60	0	0		0	0	0	0	0	0	4671	1934	183	0	68.81%	28.49%	2.70%	0.00%	183	2.70%	26.1	1786448	1192943	1552638	263.2	175.7	228.7	4283	2912	3652	263.2	175.7	228.7	2650508.3	412.1	6337.3	390.5	33213	4.9	116	4.9	2	1046	6788	6788	7	0
10213	10213 (2019-05-12)60sec.agd	60	0	0		9	133	14.8	24	10	326637	3377	2343	240	0	56.66%	39.31%	4.03%	0.00%	240	4.03%	34.3	1841773	3124782	2452907	309	524.3	411.6	4382	3849	3824	309	524.3	411.6	4378714.8	782.6	5676	734.7	61143	10.3	123	10.3	7.6	1836	5960	5960	7	19
10871	10871 (2019-10-13)60sec.agd	60	0	0		2	71	35.5	60	11	416768	3961	2912	138	46	56.13%	41.26%	1.96%	0.65%	184	2.61%	26.3	2669803	3597807	2809471	378.3	509.8	398.1	8352	3556	4081	378.3	509.8	398.1	5288212.4	792.1	8894.9	749.4	82208	11.6	166	11.6	2.5	509	7057	7057	7	10.14285714
10699	10699 (2019-08-25)60sec.agd	60	0	0		11	188	17.1	31	10	481529	3423	1853	222	0	62.26%	33.70%	4.04%	0.00%	222	4.04%	31.7	1440745	2142237	2321798	262	389.6	422.3	4067	4837	4489	262	389.6	422.3	3472127.8	703.6	6919.1	631.5	53658	9.8	111	9.8	49.9	2515	5498	5498	7	26.85714286
10872	10872 (2019-10-13)60sec.agd	60	0	0		0	0	0	0	0	0	4127	1418	66	0	73.55%	25.27%	1.18%	0.00%	66	1.18%	9.4	949972	1090405	1581530	169.3	194.3	281.9	4783	3974	6272	169.3	194.3	281.9	2143050.9	406.8	7775.1	381.9	26199	4.7	117	4.7	4	2880	5611	5611	7	0
11012	11012 (2019-06-02)60sec.agd	60	0	0		3	43	14.3	16	12	152649	2443	3839	199	2	37.68%	59.22%	3.07%	0.03%	201	3.10%	28.7	3367574	3646787	4927855	519.4	562.5	760.1	7239	3325	3832	519.4	562.5	760.1	6994523.9	1135.6	7757.4	1078.9	72520	11.2	127	11.2	8.2	1316	6483	6483	7	6.142857143
10073	10073 (2019-03-24)60sec.agd	60	0	0		0	0	0	0	0	0	2783	2929	58	0	48.23%	50.76%	1.01%	0.00%	58	1.01%	8.3	1862738	2930925	4341572	322.8	508	752.4	4405	3241	7724	322.8	508	752.4	5559618.8	1029	9464.1	963.5	46688	8.1	129	8.1	3.2	1266	5770	5770	7	0
10644	10644 (2019-06-02)60sec.agd	60	0	0		2	20	10	10	10	51613	3717	2231	127	0	61.19%	36.72%	2.09%	0.00%	127	2.09%	18.1	1779781	2740685	1610679	293	451.1	265.1	4690	3399	3647	293	451.1	265.1	3643248.8	630.9	5553.5	599.7	68928	11.3	123	11.3	1.9	900	6075	6075	7	2.857142857
10086	10086 (2019-05-05)60sec.agd	60	0	0		0	0	0	0	0	0	3006	3372	91	0	46.47%	52.13%	1.41%	0.00%	91	1.41%	13	1910863	3103094	4036273	295.4	479.7	623.9	4063	2845	4307	295.4	479.7	623.9	5438022.6	882	5150.7	840.6	65593	10.1	141	10.1	0.7	994	6469	6469	7	0
10025	10025 (2019-03-24)60sec.agd	60	0	0		0	0	0	0	0	0	3456	2384	6	0	59.12%	40.78%	0.10%	0.00%	6	0.10%	0.9	889317	1673298	2136476	152.1	286.2	365.5	3190	3190	4606	152.1	286.2	365.5	2855755.7	523	6301.1	488.5	21275	3.6	98	3.6	2.1	1489	5846	5846	7	0
10114	10114 (2019-03-24)60sec.agd	60	0	0		4	69	17.3	24	11	178801	3952	1874	115	0	66.52%	31.54%	1.94%	0.00%	115	1.94%	16.4	1253756	2291992	2494092	211	385.8	419.8	3810	3733	4627	211	385.8	419.8	3611873	636.1	6124.1	608	46649	7.9	119	7.9	44.3	4692	5941	5941	7	9.857142857
11035	11035 (2019-06-02)60sec.agd	60	0	0		9	196	21.8	38	10	704090	2959	2201	283	19	54.17%	40.30%	5.18%	0.35%	302	5.53%	43.1	2208226	2601182	2757136	404.3	476.2	504.8	6634	3061	3413	404.3	476.2	504.8	4386822.2	874.6	7290.2	803.2	78284	14.3	183	14.3	17.1	1660	5462	5462	7	28
10112	10112 (2019-03-24)60sec.agd	60	0	0		0	0	0	0	0	0	4867	1637	26	0	74.53%	25.07%	0.40%	0.00%	26	0.40%	3.7	739484	1938311	1634862	113.2	296.8	250.4	3915	3578	3256	113.2	296.8	250.4	2641336.8	430.7	5334.4	404.5	26803	4.1	111	4.1	33.5	2962	6530	6530	7	0
10803	10803 (2019-03-03)60sec.agd	60	0	0		4	47	11.8	13	10	137312	4720	2365	138	0	65.35%	32.74%	1.91%	0.00%	138	1.91%	17.3	1723670	2459446	1883376	238.6	340.5	260.7	4231	4522	5662	238.6	340.5	260.7	3544999	512.5	7612.8	490.8	56094	7.8	107	7.8	1.6	1026	7223	7223	8	5.875
10125	10125 (2019-05-05)60sec.agd	60	0	0		3	38	12.7	15	11	93023	4170	3745	89	0	52.10%	46.79%	1.11%	0.00%	89	1.11%	11.1	1628230	2392737	3185811	203.4	298.9	398	3472	2334	2890	203.4	298.9	398	4304150.9	570.7	4536.9	537.7	61937	7.7	140	7.7	0.1	107	8004	8004	8	4.75
10103	10103 (2019-03-31)60sec.agd	60	0	0		0	0	0	0	0	0	4799	2693	79	0	63.39%	35.57%	1.04%	0.00%	79	1.04%	9.9	1561217	2469063	3524325	206.2	326.1	465.5	3858	4597	5150	206.2	326.1	465.5	4577612.6	654.1	7263.2	604.6	48071	6.3	131	6.3	15.2	2077	7571	7571	8	0
10173	10173 (2019-09-15)60sec.agd	60	0	0		1	30	30	30	30	110664	3536	2194	211	2	59.50%	36.92%	3.55%	0.03%	213	3.58%	26.6	2078803	2562727	2987451	349.8	431.2	502.7	7372	7940	4121	349.8	431.2	502.7	4451275.7	798.3	10565.6	749	63236	10.6	168	10.6	88.3	4347	5943	5943	8	3.75
10583	10583 (2019-06-09)60sec.agd	60	0	0		0	0	0	0	0	0	4501	2209	39	2	66.67%	32.72%	0.58%	0.03%	41	0.61%	5.1	1246911	1407317	2453764	184.7	208.5	363.5	9360	6550	8484	184.7	208.5	363.5	3091324.3	490.7	12798.4	457.9	32624	4.8	97	4.8	0.1	68	6751	6751	8	0
10691	10691 (2019-07-21)60sec.agd	60	0	0		0	0	0	0	0	0	4879	1810	76	0	72.12%	26.76%	1.12%	0.00%	76	1.12%	9.5	1077887	1804795	1721205	159.3	266.8	254.4	4326	4302	3537	159.3	266.8	254.4	2716923.3	429.3	5629	401.6	39133	5.8	146	5.8	13	1856	6765	6765	8	0
10257	10257 (2019-08-18)60sec.agd	60	0	0		0	0	0	0	0	0	3688	4500	129	0	44.34%	54.11%	1.55%	0.00%	129	1.55%	14.3	2782095	3467582	3949863	334.5	416.9	474.9	3819	4251	4858	334.5	416.9	474.9	5946898	747.3	7099.5	715	91465	11	124	11	0.1	155	8317	8317	9	0
10218	10218 (2019-05-12)60sec.agd	60	0	0		5	159	31.8	46	25	414413	2910	3346	252	0	44.71%	51.41%	3.87%	0.00%	252	3.87%	28	2836676	3154809	3647427	435.9	484.8	560.5	3995	3813	3340	435.9	484.8	560.5	5594932.9	903.1	5795.9	859.7	79974	12.3	129	12.3	1.9	1343	6508	6508	9	17.66666667
10237	10237 (2019-08-25)60sec.agd	60	0	0		24	342	14.3	28	10	1158534	5098	4051	934	0	50.56%	40.18%	9.26%	0.00%	934	9.26%	93.4	5493223	4265735	5810782	544.8	423.1	576.3	5187	3938	6833	544.8	423.1	576.3	9062956.6	963.3	7534.2	898.8	166109	16.5	141	16.5	106.4	4449	10083	10083	10	34.2
10695	10695 (2019-08-25)60sec.agd	60	0	0		0	0	0	0	0	0	4336	3786	181	0	52.22%	45.60%	2.18%	0.00%	181	2.18%	18.1	2588826	3258622	4325596	311.8	392.5	521	4689	3101	4791	311.8	392.5	521	6002617.6	762.1	7014.6	722.9	90906	10.9	160	10.9	16.4	4048	8303	8303	10	0
10172	10172 (2019-09-08)60sec.agd	60	0	0		5	119	23.8	40	10	387879	5648	3772	244	2	58.43%	39.02%	2.52%	0.02%	246	2.55%	24.6	3082213	3004840	4522140	318.9	310.9	467.8	6096	6354	10110	318.9	310.9	467.8	6243304.5	686.9	13243.8	645.9	83671	8.7	146	8.7	13.2	2945	9666	9666	10	11.9
10957	10957 (2019-07-21)60sec.agd	60	0	0		3	47	15.7	20	13	120820	5045	3884	370	0	54.25%	41.77%	3.98%	0.00%	370	3.98%	37	3743623	3404633	4472229	402.6	366.1	480.9	5043	3290	3605	402.6	366.1	480.9	6753300.8	757	5762.9	726.2	98726	10.6	114	10.6	8.6	1540	9299	9299	10	4.7
10277	10277 (2019-03-31)60sec.agd	60	0	0		3	55	18.3	23	11	138962	5389	3398	160	0	60.23%	37.98%	1.79%	0.00%	160	1.79%	16	2344023	2932007	2757747	262	327.7	308.2	3710	3498	4506	262	327.7	308.2	4657926.3	562.6	5729.2	520.6	58887	6.6	127	6.6	0.9	548	8947	8947	10	5.5
10860	10860 (2019-03-17)60sec.agd	60	0	0		4	61	15.3	28	10	185134	595	13688	390	0	4.06%	93.29%	2.66%	0.00%	390	2.66%	35.5	11242304	11715967	12102246	766.2	798.5	824.8	5700	4476	5152	766.2	798.5	824.8	20251361.4	1391.1	7344.6	1380.2	262289	17.9	114	17.9	1.6	2368	14673	14673	11	5.545454545
10652	10652 (2019-11-21)60sec.agd	60	0	0		1	10	10	10	10	22325	5616	3268	90	0	62.58%	36.42%	1.00%	0.00%	90	1.00%	8.2	1920204	2967066	3980591	214	330.6	443.6	4300	2459	4095	214	330.6	443.6	5323135.2	631.9	5347.7	593.2	51661	5.8	123	5.8	25.6	4888	8974	8974	11	0.909090909
10819	10819 (2019-03-24)60sec.agd	60	0	0		8	185	23.1	38	11	1015011	4793	3555	321	94	54.70%	40.57%	3.66%	1.07%	415	4.74%	37.7	3631097	2971003	3801929	414.4	339	433.9	8161	4234	8349	414.4	339	433.9	6038740.6	747.5	10238.2	689.1	80897	9.2	114	9.2	4.5	1585	8763	8763	11	16.81818182
10866	10866 (2019-03-17)60sec.agd	60	0	0		2	36	18	26	10	104062	4756	3524	116	0	56.65%	41.97%	1.38%	0.00%	116	1.38%	10.5	2384170	2948857	3188088	284	351.2	379.7	4740	11964	7911	284	351.2	379.7	4954183	636.7	14586.3	590.1	104362	12.4	126	12.4	0.3	273	8396	8396	11	3.272727273
10234	10234 (2019-06-09)60sec.agd	60	0	0		13	193	14.8	25	11	668302	6545	3056	286	16	66.09%	30.86%	2.89%	0.16%	302	3.05%	25.2	2487234	3420956	3220986	251.2	345.4	325.3	9850	8057	6631	251.2	345.4	325.3	5316392	573.7	13070.4	536.8	66656	6.7	150	6.7	2.2	793	9903	9903	12	16.08333333
10867	10867 (2019-10-20)60sec.agd	60	0	0		0	0	0	0	0	0	7630	2187	51	2	77.30%	22.16%	0.52%	0.02%	53	0.54%	4.4	1121169	2082452	1492176	113.6	211	151.2	14532	7471	4190	113.6	211	151.2	2796464.8	312.8	14743.7	283.3	42107	4.3	164	4.3	30.1	4714	9870	9870	12	0
10697	10697 (2019-08-25)60sec.agd	60	0	0		3	84	28	39	11	339021	7295	3710	385	9	64.00%	32.55%	3.38%	0.08%	394	3.46%	30.3	3362963	3847053	3274126	295	337.5	287.2	8318	4069	5046	295	337.5	287.2	6068709.7	572.2	8636.9	532.4	93040	8.2	152	8.2	2.3	724	11399	11399	13	6.461538462
10088	10088 (2019-05-05)60sec.agd	60	0	0		0	0	0	0	0	0	7394	4632	79	0	61.08%	38.27%	0.65%	0.00%	79	0.65%	5.6	2467996	3579280	3015782	203.9	295.7	249.1	4495	3022	4023	203.9	295.7	249.1	5291237.2	465.8	5876	437.1	69318	5.7	114	5.7	4.3	1151	12105	12105	14	0
																						23.95417607																										8.734872821
																						20.04625758																										12.96159556
