# Supplementary material for: Influence of pre-processing criteria on analysis of accelerometry-based physical activity
Source: PLoS One. 2025 Jan 2;20(1):e0316357. doi: 10.1371/journal.pone.0316357 (PMC11694966; doi:10.1371/journal.pone.0316357)
Supplement: S1 File — (ZIP) [file pone.0316357.s001.zip › scenarios/New folder/Troiano.csv]

Screen information performed on 2/23/2021 9:24:02 PM
	Subject Name	Serial Number	Details	Validated Data?	Has Wear Sensor Data?	Wear Periods	Non-Wear Periods	Total Dataset Length	Wear Length	Non-Wear Length	Avg Length Wear Period	Avg Length Non-Wear Period	Wear %	Non-Wear %	Avg Wear Time Per Total Days	Avg Wear Time Per Days With Wear Time	Avg Non-Wear Time Per Total Days	Avg Non-Wear Time Per Days With Wear Time	Calendar Days With Wear Time	Calendar Weekdays With Wear Time	Calendar Weekend Days With Wear Time
	10008	MOS2D10161139	Details...	Automatic (2/23/2021)	Yes	10	10	6D 18H 11M 0S	3D 21H 40M 0S	2D 20H 31M 0S	9H 22M 0S	6H 51M 6S	57.8	42.2	11H 43M 0S	11H 43M 0S	8H 34M 0S	8H 34M 0S	8	5	3
	10011	MRA2B08130099	Details...	Automatic (2/23/2021)	No	16	15	6D 20H 21M 0S	3D 12H 32M 0S	3D 7H 49M 0S	5H 17M 0S	5H 19M 15S	51.4	48.6	10H 34M 0S	10H 34M 0S	9H 59M 0S	9H 59M 0S	8	5	3
	10012	MOS4C41140390	Details...	Automatic (2/23/2021)	Yes	13	12	6D 22H 32M 0S	1D 14H 10M 0S	5D 8H 22M 0S	2H 56M 9S	10H 41M 50S	22.9	77.1	4H 46M 0S	5H 27M 0S	16H 3M 0S	18H 20M 0S	7	4	3
	10015	MOS4C41140389	Details...	Automatic (2/23/2021)	Yes	12	11	6D 21H 38M 0S	3D 20H 21M 0S	3D 1H 17M 0S	7H 41M 45S	6H 39M 43S	55.8	44.2	11H 33M 0S	11H 33M 0S	9H 10M 0S	9H 10M 0S	8	5	3
	10016	MOS4C41140388	Details...	Automatic (2/23/2021)	Yes	7	6	6D 21H 16M 0S	3D 2H 3M 0S	3D 19H 13M 0S	10H 34M 42S	15H 12M 9S	44.8	55.2	9H 15M 0S	10H 35M 0S	11H 24M 0S	13H 2M 0S	7	4	3
	10019	MOS4C41140387	Details...	Automatic (2/23/2021)	Yes	12	11	6D 21H 18M 0S	2D 4H 39M 0S	4D 16H 39M 0S	4H 23M 15S	10H 14M 27S	31.9	68.1	6H 35M 0S	7H 31M 0S	14H 5M 0S	16H 6M 0S	7	4	3
	10020	MRA2B08130018	Details...	Automatic (2/23/2021)	No	21	20	6D 20H 40M 0S	1D 15H 37M 0S	5D 5H 3M 0S	1H 53M 11S	6H 15M 8S	24.1	75.9	4H 57M 0S	4H 57M 0S	15H 38M 0S	15H 38M 0S	8	5	3
	10021	MRA2B08130044	Details...	Automatic (2/23/2021)	No	12	11	6D 21H 28M 0S	1D 18H 47M 0S	5D 2H 41M 0S	3H 33M 54S	11H 9M 10S	25.9	74.1	5H 21M 0S	6H 7M 0S	15H 20M 0S	17H 32M 0S	7	4	3
	10024	MOS2D10161143	Details...	Automatic (2/23/2021)	Yes	12	11	6D 22H 51M 0S	4D 5H 8M 0S	2D 17H 43M 0S	8H 25M 40S	5H 58M 27S	60.6	39.4	12H 39M 0S	12H 39M 0S	8H 13M 0S	8H 13M 0S	8	5	3
	10025	MOS2D10161132	Details...	Automatic (2/23/2021)	Yes	14	13	7D 12H 33M 0S	4D 6H 2M 0S	3D 6H 31M 0S	7H 17M 17S	6H 2M 23S	56.5	43.5	12H 45M 0S	12H 45M 0S	9H 49M 0S	9H 49M 0S	8	5	3
	10031	MOS2D11160013	Details...	Automatic (2/23/2021)	Yes	9	9	7D 1H 18M 0S	3D 17H 25M 0S	3D 7H 53M 0S	9H 56M 6S	8H 52M 33S	52.8	47.2	11H 11M 0S	11H 11M 0S	9H 59M 0S	9H 59M 0S	8	5	3
	10032	MRA2B08130025	Details...	Automatic (2/23/2021)	No	11	10	6D 21H 8M 0S	2D 17H 30M 0S	4D 3H 38M 0S	5H 57M 16S	9H 57M 47S	39.7	60.3	8H 11M 0S	8H 11M 0S	12H 27M 0S	12H 27M 0S	8	5	3
	10034	MRA2B08130100	Details...	Automatic (2/23/2021)	No	31	30	7D 2H 55M 0S	1D 17H 7M 0S	5D 9H 48M 0S	1H 19M 34S	4H 19M 36S	24.1	75.9	5H 8M 0S	5H 8M 0S	16H 14M 0S	16H 14M 0S	8	5	3
	10037	MOS2D10161151	Details...	Automatic (2/23/2021)	Yes	8	7	6D 18H 49M 0S	2D 4H 55M 0S	4D 13H 54M 0S	6H 36M 52S	15H 42M 0S	32.5	67.5	6H 37M 0S	7H 34M 0S	13H 44M 0S	15H 42M 0S	7	4	3
	10040	MRA2B08130048	Details...	Automatic (2/23/2021)	No	14	13	6D 22H 25M 0S	2D 13H 40M 0S	4D 8H 45M 0S	4H 24M 17S	8H 3M 27S	37.1	62.9	7H 43M 0S	7H 43M 0S	13H 6M 0S	13H 6M 0S	8	5	3
	10041	MOS4C41140383	Details...	Automatic (2/23/2021)	Yes	13	13	6D 19H 26M 0S	3D 8H 21M 0S	3D 11H 5M 0S	6H 10M 50S	6H 23M 27S	49.2	50.8	10H 3M 0S	10H 3M 0S	10H 23M 0S	10H 23M 0S	8	5	3
	10047	MOS4C41140378	Details...	Automatic (2/23/2021)	Yes	10	10	6D 21H 56M 0S	3D 23H 29M 0S	2D 22H 27M 0S	9H 32M 53S	7H 2M 41S	57.5	42.5	11H 56M 0S	11H 56M 0S	8H 48M 0S	8H 48M 0S	8	5	3
	10050	MRA2B08130085	Details...	Automatic (2/23/2021)	No	10	9	6D 23H 12M 0S	3D 21H 45M 0S	3D 1H 27M 0S	9H 22M 30S	8H 9M 40S	56.1	43.9	11H 43M 0S	11H 43M 0S	9H 11M 0S	9H 11M 0S	8	5	3
	10053	MOS2D10161163	Details...	Automatic (2/23/2021)	Yes	17	16	6D 21H 14M 0S	3D 1H 16M 0S	3D 19H 58M 0S	4H 18M 35S	5H 44M 52S	44.3	55.7	9H 10M 0S	9H 10M 0S	11H 30M 0S	11H 30M 0S	8	5	3
	10054	MRA2B41130078	Details...	Automatic (2/23/2021)	No	10	9	6D 23H 51M 0S	3D 5H 27M 0S	3D 18H 24M 0S	7H 44M 41S	10H 2M 39S	46.1	53.9	9H 41M 0S	11H 4M 0S	11H 18M 0S	12H 55M 0S	7	4	3
	10055	MRA2B08130000	Details...	Automatic (2/23/2021)	No	16	15	6D 21H 4M 0S	3D 13H 47M 0S	3D 7H 17M 0S	5H 21M 41S	5H 17M 7S	52	48	10H 43M 0S	10H 43M 0S	9H 55M 0S	9H 55M 0S	8	5	3
	10056	MRA2B08130021	Details...	Automatic (2/23/2021)	No	12	11	6D 21H 5M 0S	3D 18H 4M 0S	3D 3H 1M 0S	7H 30M 19S	6H 49M 10S	54.6	45.4	11H 16M 0S	11H 16M 0S	9H 23M 0S	9H 23M 0S	8	5	3
	10057	MOS2D10161154	Details...	Automatic (2/23/2021)	Yes	9	8	6D 19H 41M 0S	2D 7H 19M 0S	4D 12H 22M 0S	6H 8M 46S	13H 32M 45S	33.8	66.2	6H 55M 0S	7H 54M 0S	13H 33M 0S	15H 29M 0S	7	4	3
	10058	MOS2E08190439	Details...	Automatic (2/23/2021)	Yes	12	11	21D 0H 28M 0S	1D 20H 19M 0S	19D 4H 9M 0S	3H 41M 35S	1D 17H 49M 54S	8.8	91.2	2H 1M 0S	5H 32M 0S	20H 55M 0S	2D 9H 31M 0S	8	5	3
	10061	MRA2B08130134	Details...	Automatic (2/23/2021)	No	13	12	6D 23H 16M 0S	3D 7H 57M 0S	3D 15H 19M 0S	6H 9M 0S	7H 16M 34S	47.8	52.2	10H 0M 0S	10H 0M 0S	10H 55M 0S	10H 55M 0S	8	5	3
	10062	MOS4C41140360	Details...	Automatic (2/23/2021)	Yes	10	9	6D 22H 49M 0S	4D 4H 15M 0S	2D 18H 34M 0S	10H 1M 30S	7H 23M 46S	60.1	39.9	12H 32M 0S	12H 32M 0S	8H 19M 0S	8H 19M 0S	8	5	3
	10063	MRA2B40130029	Details...	Automatic (2/23/2021)	No	15	14	13D 19H 43M 0S	2D 16H 59M 0S	11D 2H 44M 0S	4H 19M 56S	19H 3M 8S	19.6	80.4	4H 20M 0S	7H 13M 0S	17H 47M 0S	1D 5H 38M 0S	9	6	3
	10069	MRA2B08130029	Details...	Automatic (2/23/2021)	No	8	7	6D 21H 58M 0S	3D 11H 27M 0S	3D 10H 31M 0S	10H 25M 52S	11H 47M 17S	50.3	49.7	10H 26M 0S	10H 26M 0S	10H 19M 0S	10H 19M 0S	8	5	3
	10070	MOS4C41140352	Details...	Automatic (2/23/2021)	Yes	16	15	6D 22H 26M 0S	3D 17H 27M 0S	3D 4H 59M 0S	5H 35M 26S	5H 7M 56S	53.7	46.3	11H 11M 0S	11H 11M 0S	9H 37M 0S	9H 37M 0S	8	5	3
	10071	MOS4B28140505	Details...	Automatic (2/23/2021)	Yes	8	7	6D 20H 9M 0S	2D 18H 28M 0S	4D 1H 41M 0S	8H 18M 30S	13H 57M 17S	40.5	59.5	8H 19M 0S	9H 30M 0S	12H 13M 0S	13H 57M 0S	7	4	3
	10072	MOS2D10161142	Details...	Automatic (2/23/2021)	Yes	7	6	6D 21H 6M 0S	2D 11H 20M 0S	4D 9H 46M 0S	8H 28M 34S	17H 37M 40S	35.9	64.1	7H 25M 0S	8H 29M 0S	13H 13M 0S	15H 7M 0S	7	5	2
	10073	MOS2E08190467	Details...	Automatic (2/23/2021)	Yes	8	7	6D 22H 35M 0S	4D 1H 49M 0S	2D 20H 46M 0S	12H 13M 37S	9H 49M 25S	58.7	41.3	12H 14M 0S	12H 14M 0S	8H 36M 0S	8H 36M 0S	8	5	3
	10074	MOS2E08190208	Details...	Automatic (2/23/2021)	Yes	11	10	6D 23H 14M 0S	4D 7H 44M 0S	2D 15H 30M 0S	9H 25M 49S	6H 21M 0S	62	38	12H 58M 0S	12H 58M 0S	7H 56M 0S	7H 56M 0S	8	5	3
	10076	MOS2E08190015	Details...	Automatic (2/23/2021)	Yes	13	12	6D 20H 21M 0S	3D 2H 26M 0S	3D 17H 55M 0S	5H 43M 32S	7H 29M 34S	45.3	54.7	9H 18M 0S	9H 18M 0S	11H 14M 0S	11H 14M 0S	8	5	3
	10078	MOS2E07191170	Details...	Automatic (2/23/2021)	Yes	20	19	6D 22H 30M 0S	5D 4H 45M 0S	1D 17H 45M 0S	6H 14M 15S	2H 11M 50S	74.9	25.1	15H 36M 0S	15H 36M 0S	5H 13M 0S	5H 13M 0S	8	5	3
	10083	MOS2E08190213	Details...	Automatic (2/23/2021)	Yes	11	10	6D 23H 9M 0S	3D 18H 17M 0S	3D 4H 52M 0S	8H 12M 27S	7H 41M 11S	54	46	11H 17M 0S	11H 17M 0S	9H 37M 0S	9H 37M 0S	8	5	3
	10084	MOS2E08190435	Details...	Automatic (2/23/2021)	Yes	11	10	6D 23H 12M 0S	4D 2H 34M 0S	2D 20H 38M 0S	8H 57M 38S	6H 51M 48S	59	41	12H 19M 0S	12H 19M 0S	8H 35M 0S	8H 35M 0S	8	5	3
	10086	MOS2E08190004	Details...	Automatic (2/23/2021)	Yes	8	7	6D 23H 6M 0S	4D 13H 50M 0S	2D 9H 16M 0S	13H 43M 45S	8H 10M 51S	65.7	34.3	13H 44M 0S	13H 44M 0S	7H 10M 0S	7H 10M 0S	8	5	3
	10087	MOS2E08190472	Details...	Automatic (2/23/2021)	Yes	9	8	7D 2H 7M 0S	5D 4H 20M 0S	1D 21H 47M 0S	13H 48M 53S	5H 43M 22S	73.1	26.9	15H 33M 0S	15H 33M 0S	5H 43M 0S	5H 43M 0S	8	5	3
	10088	MOS2E07191181	Details...	Automatic (2/23/2021)	Yes	22	21	14D 0H 31M 0S	8D 5H 25M 0S	5D 19H 6M 0S	8H 58M 24S	6H 37M 25S	58.7	41.3	13H 10M 0S	13H 10M 0S	9H 16M 0S	9H 16M 0S	15	10	5
	10089	MOS2D10161159	Details...	Automatic (2/23/2021)	Yes	9	8	6D 22H 52M 0S	3D 22H 10M 0S	3D 0H 42M 0S	10H 27M 46S	9H 5M 15S	56.4	43.6	11H 46M 0S	11H 46M 0S	9H 5M 0S	9H 5M 0S	8	5	3
	10090	MOS2D10161130	Details...	Automatic (2/23/2021)	Yes	9	8	6D 22H 2M 0S	3D 20H 36M 0S	3D 1H 26M 0S	10H 17M 20S	9H 10M 45S	55.8	44.2	11H 35M 0S	11H 35M 0S	9H 11M 0S	9H 11M 0S	8	5	3
	10092	MOS2D11160012	Details...	Automatic (2/23/2021)	Yes	9	8	6D 20H 55M 0S	3D 0H 11M 0S	3D 20H 44M 0S	8H 1M 13S	11H 35M 30S	43.8	56.2	9H 1M 0S	9H 1M 0S	11H 36M 0S	11H 36M 0S	8	5	3
	10093	MRA2B08130126	Details...	Automatic (2/23/2021)	No	13	12	7D 1H 15M 0S	5D 1H 24M 0S	1D 23H 51M 0S	9H 20M 18S	3H 59M 15S	71.7	28.3	15H 11M 0S	15H 11M 0S	5H 59M 0S	5H 59M 0S	8	5	3
	10094	MOS2E07191202	Details...	Automatic (2/23/2021)	Yes	16	15	7D 12H 45M 0S	3D 6H 7M 0S	4D 6H 38M 0S	4H 52M 56S	6H 50M 32S	43.2	56.8	9H 46M 0S	9H 46M 0S	12H 50M 0S	12H 50M 0S	8	5	3
	10095	MOS2D11160008	Details...	Automatic (2/23/2021)	Yes	6	6	4D 4H 55M 0S	21H 2M 0S	3D 7H 53M 0S	3H 30M 20S	13H 18M 50S	20.8	79.2	4H 12M 0S	5H 16M 0S	15H 59M 0S	19H 58M 0S	4	3	1
	10096	MRA2B08130079	Details...	Automatic (2/23/2021)	No	16	15	6D 22H 41M 0S	1D 11H 32M 0S	5D 11H 9M 0S	2H 13M 15S	8H 44M 36S	21.3	78.7	4H 27M 0S	5H 5M 0S	16H 24M 0S	18H 44M 0S	7	4	3
	10097	MOS4C41140378	Details...	Automatic (2/23/2021)	Yes	17	16	6D 19H 2M 0S	2D 3H 35M 0S	4D 15H 27M 0S	3H 2M 3S	6H 57M 56S	31.6	68.4	6H 27M 0S	6H 27M 0S	13H 56M 0S	13H 56M 0S	8	5	3
	10098	MRA2B08130088	Details...	Automatic (2/23/2021)	No	11	10	6D 22H 39M 0S	4D 15H 19M 0S	2D 7H 20M 0S	10H 7M 10S	5H 32M 0S	66.8	33.2	13H 55M 0S	13H 55M 0S	6H 55M 0S	6H 55M 0S	8	5	3
	10099	MRA2A31120132	Details...	Automatic (2/23/2021)	No	13	12	6D 19H 11M 0S	4D 3H 24M 0S	2D 15H 47M 0S	7H 38M 46S	5H 18M 55S	60.9	39.1	12H 26M 0S	12H 26M 0S	7H 58M 0S	7H 58M 0S	8	5	3
	10100	MOS2E08190004	Details...	Automatic (2/23/2021)	Yes	14	13	6D 18H 17M 0S	3D 3H 14M 0S	3D 15H 3M 0S	5H 22M 25S	6H 41M 46S	46.4	53.6	9H 24M 0S	9H 24M 0S	10H 53M 0S	10H 53M 0S	8	5	3
	10103	MOS2E08190472	Details...	Automatic (2/23/2021)	Yes	32	31	28D 5H 42M 0S	6D 12H 53M 0S	21D 16H 49M 0S	4H 54M 9S	16H 48M 1S	23.1	76.9	5H 25M 0S	7H 28M 0S	17H 58M 0S	1D 0H 48M 0S	21	14	7
	10105	MOS2E07191170	Details...	Automatic (2/23/2021)	Yes	10	9	6D 22H 27M 0S	3D 13H 41M 0S	3D 8H 46M 0S	8H 34M 6S	8H 58M 26S	51.5	48.5	10H 43M 0S	10H 43M 0S	10H 6M 0S	10H 6M 0S	8	5	3
	10106	MOS2E08190465	Details...	Automatic (2/23/2021)	Yes	9	8	14D 2H 13M 0S	3D 11H 31M 0S	10D 14H 42M 0S	9H 16M 46S	1D 7H 50M 15S	24.7	75.3	5H 34M 0S	10H 26M 0S	16H 59M 0S	1D 7H 50M 0S	8	4	4
	10108	MOS2E08190213	Details...	Automatic (2/23/2021)	Yes	13	12	6D 22H 20M 0S	1D 20H 58M 0S	5D 1H 22M 0S	3H 27M 32S	10H 6M 50S	27	73	5H 37M 0S	5H 37M 0S	15H 10M 0S	15H 10M 0S	8	5	3
	10109	MOS2E08190438	Details...	Automatic (2/23/2021)	Yes	12	11	6D 22H 55M 0S	3H 36M 0S	6D 19H 19M 0S	18M 0S	14H 50M 49S	2.2	97.8	27M 0S	36M 0S	20H 25M 0S	1D 3H 13M 0S	6	4	2
	10110	MOS2E08190188	Details...	Automatic (2/23/2021)	Yes	9	8	6D 23H 19M 0S	3D 22H 8M 0S	3D 1H 11M 0S	10H 27M 33S	9H 8M 52S	56.3	43.7	11H 46M 0S	11H 46M 0S	9H 9M 0S	9H 9M 0S	8	5	3
	10111	MOS2E08190444	Details...	Automatic (2/23/2021)	Yes	13	12	6D 23H 2M 0S	3D 16H 21M 0S	3D 6H 41M 0S	6H 47M 46S	6H 33M 25S	52.9	47.1	11H 3M 0S	11H 3M 0S	9H 50M 0S	9H 50M 0S	8	5	3
	10112	MOS2E08190188	Details...	Automatic (2/23/2021)	Yes	18	17	6D 23H 17M 0S	4D 4H 58M 0S	2D 18H 19M 0S	5H 36M 33S	3H 54M 3S	60.4	39.6	12H 37M 0S	12H 37M 0S	8H 17M 0S	8H 17M 0S	8	5	3
	10113	MOS2E08190449	Details...	Automatic (2/23/2021)	Yes	15	14	6D 22H 18M 0S	2D 16H 41M 0S	4D 5H 37M 0S	4H 18M 44S	7H 15M 30S	38.9	61.1	8H 5M 0S	8H 5M 0S	12H 42M 0S	12H 42M 0S	8	5	3
	10114	MOS2E07191192	Details...	Automatic (2/23/2021)	Yes	9	8	7D 3H 42M 0S	4D 6H 55M 0S	2D 20H 47M 0S	11H 26M 6S	8H 35M 52S	59.9	40.1	12H 52M 0S	12H 52M 0S	8H 36M 0S	8H 36M 0S	8	5	3
	10115	MOS2E08190444	Details...	Automatic (2/23/2021)	Yes	22	21	6D 23H 9M 0S	3D 1H 19M 0S	3D 21H 50M 0S	3H 19M 57S	4H 28M 5S	43.9	56.1	9H 10M 0S	9H 10M 0S	11H 44M 0S	11H 44M 0S	8	5	3
	10116	MOS2E07191173	Details...	Automatic (2/23/2021)	Yes	15	14	7D 3H 58M 0S	4D 10H 24M 0S	2D 17H 34M 0S	7H 5M 36S	4H 41M 0S	61.9	38.1	13H 18M 0S	13H 18M 0S	8H 12M 0S	8H 12M 0S	8	5	3
	10118	MOS2E08190444	Details...	Automatic (2/23/2021)	Yes	9	8	6D 23H 34M 0S	3D 21H 24M 0S	3D 2H 10M 0S	10H 22M 39S	9H 16M 15S	55.7	44.3	11H 41M 0S	11H 41M 0S	9H 16M 0S	9H 16M 0S	8	5	3
	10119	MOS2D10161154	Details...	Automatic (2/23/2021)	Yes	11	10	7D 0H 29M 0S	2D 14H 2M 0S	4D 10H 27M 0S	5H 38M 21S	10H 38M 42S	36.8	63.2	7H 45M 0S	8H 52M 0S	13H 18M 0S	15H 12M 0S	7	5	2
	10120	MOS2E08190463	Details...	Automatic (2/23/2021)	Yes	19	18	6D 20H 51M 0S	3D 17H 21M 0S	3D 3H 30M 0S	4H 42M 9S	4H 11M 39S	54.2	45.8	11H 10M 0S	11H 10M 0S	9H 26M 0S	9H 26M 0S	8	5	3
	10121	MOS2E08190439	Details...	Automatic (2/23/2021)	Yes	11	10	6D 23H 13M 0S	3D 6H 17M 0S	3D 16H 56M 0S	7H 7M 0S	8H 53M 36S	46.8	53.2	9H 47M 0S	9H 47M 0S	11H 7M 0S	11H 7M 0S	8	5	3
	10122	MOS2E07191178	Details...	Automatic (2/23/2021)	Yes	11	10	6D 23H 15M 0S	3D 22H 45M 0S	3D 0H 30M 0S	8H 36M 49S	7H 15M 0S	56.7	43.3	11H 51M 0S	11H 51M 0S	9H 4M 0S	9H 4M 0S	8	5	3
	10123	MOS2E08190469	Details...	Automatic (2/23/2021)	Yes	14	13	6D 23H 28M 0S	3D 9H 39M 0S	3D 13H 49M 0S	5H 49M 55S	6H 36M 4S	48.8	51.2	10H 12M 0S	10H 12M 0S	10H 44M 0S	10H 44M 0S	8	5	3
	10124	MOS2E07191202	Details...	Automatic (2/23/2021)	Yes	17	16	6D 22H 39M 0S	3D 19H 30M 0S	3D 3H 9M 0S	5H 22M 56S	4H 41M 48S	54.9	45.1	11H 26M 0S	11H 26M 0S	9H 24M 0S	9H 24M 0S	8	5	3
	10125	MOS2E08190442	Details...	Automatic (2/23/2021)	Yes	32	31	13D 23H 48M 0S	6D 7H 28M 0S	7D 16H 20M 0S	4H 44M 0S	5H 56M 46S	45.1	54.9	10H 6M 0S	10H 6M 0S	12H 17M 0S	12H 17M 0S	15	10	5
	10126	MOS2E08190437	Details...	Automatic (2/23/2021)	Yes	25	24	6D 21H 10M 0S	4D 22H 12M 0S	1D 22H 58M 0S	4H 43M 40S	1H 57M 25S	71.6	28.4	14H 47M 0S	14H 47M 0S	5H 52M 0S	5H 52M 0S	8	5	3
	10127	MOS2E08190188	Details...	Automatic (2/23/2021)	Yes	18	17	6D 18H 47M 0S	5D 1H 4M 0S	1D 17H 43M 0S	6H 43M 33S	2H 27M 14S	74.4	25.6	15H 8M 0S	15H 8M 0S	5H 13M 0S	5H 13M 0S	8	5	3
	10129	MOS2E08190441	Details...	Automatic (2/23/2021)	Yes	10	9	6D 21H 0M 0S	3D 4H 36M 0S	3D 16H 24M 0S	7H 39M 36S	9H 49M 20S	46.4	53.6	9H 35M 0S	10H 57M 0S	11H 3M 0S	12H 38M 0S	7	4	3
	10130	MOS2E08190004	Details...	Automatic (2/23/2021)	Yes	11	10	6D 22H 37M 0S	2D 23H 46M 0S	3D 22H 51M 0S	6H 31M 27S	9H 29M 6S	43.1	56.9	8H 58M 0S	10H 15M 0S	11H 51M 0S	13H 33M 0S	7	4	3
	10131	MOS2E07191175	Details...	Automatic (2/23/2021)	Yes	9	8	6D 22H 11M 0S	4D 0H 15M 0S	2D 21H 56M 0S	10H 41M 39S	8H 44M 30S	57.9	42.1	12H 2M 0S	12H 2M 0S	8H 45M 0S	8H 45M 0S	8	5	3
	10132	MOS2E08190431	Details...	Automatic (2/23/2021)	Yes	15	14	6D 22H 55M 0S	3D 18H 52M 0S	3D 4H 3M 0S	6H 3M 27S	5H 25M 55S	54.4	45.6	11H 22M 0S	11H 22M 0S	9H 30M 0S	9H 30M 0S	8	5	3
	10133	MOS2E07191188	Details...	Automatic (2/23/2021)	Yes	9	8	6D 19H 27M 0S	3D 22H 36M 0S	2D 20H 51M 0S	10H 30M 39S	8H 36M 22S	57.9	42.1	11H 50M 0S	11H 50M 0S	8H 36M 0S	8H 36M 0S	8	5	3
	10134	MOS2E08190435	Details...	Automatic (2/23/2021)	Yes	15	14	6D 20H 50M 0S	3D 18H 51M 0S	3D 1H 59M 0S	6H 3M 23S	5H 17M 4S	55.1	44.9	11H 21M 0S	11H 21M 0S	9H 15M 0S	9H 15M 0S	8	5	3
	10135	MOS2E08190450	Details...	Automatic (2/23/2021)	Yes	17	16	6D 22H 23M 0S	3D 18H 14M 0S	3D 4H 9M 0S	5H 18M 28S	4H 45M 33S	54.2	45.8	11H 17M 0S	11H 17M 0S	9H 31M 0S	9H 31M 0S	8	5	3
	10136	MOS2E07191173	Details...	Automatic (2/23/2021)	Yes	4	3	34D 23H 25M 0S	2H 2M 0S	34D 21H 23M 0S	30M 30S	11D 15H 7M 40S	0.2	99.8	3M 0S	41M 0S	23H 16M 0S	11D 15H 8M 0S	3	1	2
	10137	MOS2E07191194	Details...	Automatic (2/23/2021)	Yes	12	11	6D 20H 58M 0S	2D 15H 6M 0S	4D 5H 52M 0S	5H 15M 30S	9H 15M 38S	38.3	61.7	7H 53M 0S	7H 53M 0S	12H 44M 0S	12H 44M 0S	8	5	3
	10138	MOS2E08190469	Details...	Automatic (2/23/2021)	Yes	16	15	6D 22H 8M 0S	2D 10H 27M 0S	4D 11H 41M 0S	3H 39M 11S	7H 10M 44S	35.2	64.8	7H 18M 0S	7H 18M 0S	13H 28M 0S	13H 28M 0S	8	5	3
	10140	MOS2E07191190	Details...	Automatic (2/23/2021)	Yes	14	13	6D 23H 13M 0S	3D 10H 33M 0S	3D 12H 40M 0S	5H 53M 47S	6H 30M 46S	49.4	50.6	10H 19M 0S	10H 19M 0S	10H 35M 0S	10H 35M 0S	8	5	3
	10141	MOS2E08190471	Details...	Automatic (2/23/2021)	Yes	9	8	6D 21H 2M 0S	3D 6H 10M 0S	3D 14H 52M 0S	8H 41M 6S	10H 51M 30S	47.4	52.6	9H 46M 0S	9H 46M 0S	10H 52M 0S	10H 52M 0S	8	5	3
	10143	MOS2E08190450	Details...	Automatic (2/23/2021)	Yes	15	14	6D 22H 34M 0S	3D 17H 18M 0S	3D 5H 16M 0S	5H 57M 11S	5H 31M 8S	53.6	46.4	11H 10M 0S	11H 10M 0S	9H 40M 0S	9H 40M 0S	8	5	3
	10144	MOS2E08190016	Details...	Automatic (2/23/2021)	Yes	11	10	13D 21H 55M 0S	1D 0H 27M 0S	12D 21H 28M 0S	2H 13M 21S	1D 6H 56M 47S	7.3	92.7	1H 38M 0S	2H 43M 0S	20H 38M 0S	1D 10H 23M 0S	9	5	4
	10145	MOS2E07191199	Details...	Automatic (2/23/2021)	Yes	70	70	102D 0H 46M 0S	3D 0H 16M 0S	99D 0H 30M 0S	1H 1M 56S	1D 9H 57M 0S	3	97	42M 0S	2H 47M 0S	23H 4M 0S	3D 19H 24M 0S	26	19	7
	10147	MOS2E08190449	Details...	Automatic (2/23/2021)	Yes	9	8	6D 23H 33M 0S	3D 12H 39M 0S	3D 10H 54M 0S	9H 24M 20S	10H 21M 45S	50.5	49.5	10H 35M 0S	10H 35M 0S	10H 22M 0S	10H 22M 0S	8	5	3
	10149	MOS2E08190208	Details...	Automatic (2/23/2021)	Yes	16	15	6D 21H 23M 0S	2D 16H 18M 0S	4D 5H 5M 0S	4H 1M 7S	6H 44M 19S	38.9	61.1	8H 2M 0S	9H 11M 0S	12H 38M 0S	14H 26M 0S	7	5	2
	10151	MOS2E07191175	Details...	Automatic (2/23/2021)	Yes	16	15	6D 22H 40M 0S	3D 6H 59M 0S	3D 15H 41M 0S	4H 56M 11S	5H 50M 44S	47.4	52.6	9H 52M 0S	9H 52M 0S	10H 58M 0S	10H 58M 0S	8	5	3
	10152	MOS2E08190460	Details...	Automatic (2/23/2021)	Yes	66	65	28D 2H 41M 0S	4D 12H 40M 0S	23D 14H 1M 0S	1H 38M 47S	8H 42M 28S	16.1	83.9	3H 45M 0S	4H 32M 0S	19H 31M 0S	23H 35M 0S	24	18	6
	10153	MOS2E08190445	Details...	Automatic (2/23/2021)	Yes	11	10	6D 23H 24M 0S	4D 16H 56M 0S	2D 6H 28M 0S	10H 16M 0S	5H 26M 48S	67.5	32.5	14H 7M 0S	14H 7M 0S	6H 49M 0S	6H 49M 0S	8	5	3
	10154	MOS2E08190450	Details...	Automatic (2/23/2021)	Yes	10	9	6D 22H 9M 0S	4D 4H 29M 0S	2D 17H 40M 0S	10H 2M 53S	7H 17M 46S	60.5	39.5	12H 34M 0S	12H 34M 0S	8H 13M 0S	8H 13M 0S	8	5	3
	10155	MOS2E08190009	Details...	Automatic (2/23/2021)	Yes	9	8	14D 0H 17M 0S	12H 57M 0S	13D 11H 20M 0S	1H 26M 19S	1D 16H 25M 0S	3.9	96.1	52M 0S	2H 35M 0S	21H 33M 0S	2D 16H 40M 0S	5	1	4
	10156	MOS2D10161153	Details...	Automatic (2/23/2021)	Yes	18	17	14D 0H 43M 0S	4D 14H 32M 0S	9D 10H 11M 0S	6H 8M 26S	13H 18M 17S	32.8	67.2	7H 22M 0S	11H 3M 0S	15H 5M 0S	22H 37M 0S	10	6	4
	10158	MOS2E08190471	Details...	Automatic (2/23/2021)	Yes	14	13	6D 22H 15M 0S	3D 0H 36M 0S	3D 21H 39M 0S	5H 11M 8S	7H 12M 13S	43.7	56.3	9H 5M 0S	9H 5M 0S	11H 42M 0S	11H 42M 0S	8	5	3
	10159	MOS2E08190451	Details...	Automatic (2/23/2021)	Yes	27	26	7D 0H 0M 0S	4D 23H 50M 0S	2D 0H 10M 0S	4H 26M 17S	1H 51M 9S	71.3	28.7	14H 59M 0S	14H 59M 0S	6H 1M 0S	6H 1M 0S	8	5	3
	10160	MOS2E08190461	Details...	Automatic (2/23/2021)	Yes	9	8	6D 22H 26M 0S	4D 6H 37M 0S	2D 15H 49M 0S	11H 24M 6S	7H 58M 37S	61.7	38.3	12H 50M 0S	12H 50M 0S	7H 59M 0S	7H 59M 0S	8	5	3
	10161	MOS2E08190009	Details...	Automatic (2/23/2021)	Yes	10	9	6D 23H 5M 0S	3D 18H 37M 0S	3D 4H 28M 0S	9H 3M 42S	8H 29M 46S	54.2	45.8	11H 20M 0S	11H 20M 0S	9H 34M 0S	9H 34M 0S	8	5	3
	10162	MOS2E08190446	Details...	Automatic (2/23/2021)	Yes	12	11	6D 22H 39M 0S	3D 6H 49M 0S	3D 15H 50M 0S	6H 34M 4S	7H 59M 5S	47.3	52.7	9H 51M 0S	11H 16M 0S	10H 59M 0S	12H 33M 0S	7	5	2
	10164	MOS2E08190456	Details...	Automatic (2/23/2021)	Yes	11	10	14D 0H 46M 0S	1D 23H 55M 0S	12D 0H 51M 0S	4H 21M 21S	1D 4H 53M 5S	14.2	85.8	3H 12M 0S	5H 59M 0S	19H 15M 0S	1D 12H 6M 0S	8	5	3
	10165	MOS2E08190208	Details...	Automatic (2/23/2021)	Yes	8	7	27D 18H 58M 0S	3H 56M 0S	27D 15H 2M 0S	29M 30S	3D 22H 43M 8S	0.6	99.4	8M 0S	39M 0S	22H 52M 0S	4D 14H 30M 0S	6	3	3
	10166	MOS2E07191192	Details...	Automatic (2/23/2021)	Yes	18	17	27D 19H 3M 50S	3D 11H 38M 10S	24D 7H 25M 40S	4H 38M 47S	1D 10H 19M 9S	12.5	87.5	2H 53M 0S	7H 36M 0S	20H 7M 0S	2D 5H 2M 0S	11	8	3
	10167	MOS2E08190451	Details...	Automatic (2/23/2021)	Yes	10	9	6D 18H 56M 0S	4D 8H 31M 0S	2D 10H 25M 0S	10H 27M 6S	6H 29M 26S	64.1	35.9	13H 4M 0S	13H 4M 0S	7H 18M 0S	7H 18M 0S	8	5	3
	10168	MOS2E08190208	Details...	Automatic (2/23/2021)	Yes	12	11	7D 0H 15M 0S	2D 18H 30M 0S	4D 5H 45M 0S	5H 32M 30S	9H 15M 0S	39.5	60.5	8H 19M 0S	8H 19M 0S	12H 43M 0S	12H 43M 0S	8	5	3
	10169	MOS2D11160013	Details...	Automatic (2/23/2021)	Yes	9	8	6D 22H 19M 0S	4D 13H 34M 0S	2D 8H 45M 0S	12H 10M 26S	7H 5M 37S	65.9	34.1	13H 42M 0S	13H 42M 0S	7H 6M 0S	7H 6M 0S	8	5	3
	10171	MOS2E08190447	Details...	Automatic (2/23/2021)	Yes	9	8	6D 20H 48M 0S	4D 8H 8M 0S	2D 12H 40M 0S	11H 34M 13S	7H 35M 0S	63.2	36.8	13H 1M 0S	13H 1M 0S	7H 35M 0S	7H 35M 0S	8	5	3
	10172	MOS2E08190438	Details...	Automatic (2/23/2021)	Yes	20	19	14D 0H 20M 0S	7D 1H 4M 0S	6D 23H 16M 0S	8H 27M 11S	8H 48M 12S	50.3	49.7	11H 16M 0S	11H 16M 0S	11H 9M 0S	11H 9M 0S	15	10	5
	10173	MOS2E08190004	Details...	Automatic (2/23/2021)	Yes	18	17	13D 23H 15M 0S	4D 0H 39M 0S	9D 22H 36M 0S	5H 22M 10S	14H 2M 7S	28.8	71.2	6H 27M 0S	9H 40M 0S	15H 54M 0S	23H 52M 0S	10	6	4
	10174	MOS2E08190213	Details...	Automatic (2/23/2021)	Yes	17	16	6D 23H 15M 0S	2D 14H 9M 0S	4D 9H 6M 0S	3H 39M 21S	6H 34M 7S	37.2	62.8	7H 46M 0S	7H 46M 0S	13H 8M 0S	13H 8M 0S	8	5	3
	10175	MOS2E08190004	Details...	Automatic (2/23/2021)	Yes	16	15	6D 21H 32M 0S	3D 7H 22M 0S	3D 14H 10M 0S	4H 57M 37S	5H 44M 40S	47.9	52.1	9H 55M 0S	9H 55M 0S	10H 46M 0S	10H 46M 0S	8	5	3
	10176	MOS2E08190460	Details...	Automatic (2/23/2021)	Yes	28	27	99D 9H 56M 0S	1D 3H 29M 0S	98D 6H 27M 0S	58M 53S	3D 15H 21M 0S	1.2	98.8	16M 0S	1H 15M 0S	23H 21M 0S	4D 11H 12M 0S	22	14	8
	10180	MOS2E08190470	Details...	Automatic (2/23/2021)	Yes	17	16	13D 23H 24M 0S	2D 12H 49M 0S	11D 10H 35M 0S	3H 34M 38S	17H 9M 41S	18.1	81.9	4H 3M 0S	6H 5M 0S	18H 18M 0S	1D 3H 28M 0S	10	6	4
	10181	MOS2E07191175	Details...	Automatic (2/23/2021)	Yes	8	7	6D 20H 4M 0S	3D 8H 21M 0S	3D 11H 43M 0S	10H 2M 37S	11H 57M 34S	49	51	10H 3M 0S	10H 3M 0S	10H 28M 0S	10H 28M 0S	8	5	3
	10182	MOS2E08190016	Details...	Automatic (2/23/2021)	Yes	13	12	6D 19H 52M 0S	3D 13H 24M 0S	3D 6H 28M 0S	6H 34M 9S	6H 32M 19S	52.1	47.9	10H 41M 0S	10H 41M 0S	9H 49M 0S	9H 49M 0S	8	5	3
	10184	MOS2E08190461	Details...	Automatic (2/23/2021)	Yes	31	30	21D 0H 25M 0S	4D 1H 21M 0S	16D 23H 4M 0S	3H 8M 25S	13H 34M 7S	19.3	80.7	4H 26M 0S	5H 44M 0S	18H 30M 0S	23H 57M 0S	17	11	6
	10185	MOS4C41140352	Details...	Automatic (2/23/2021)	Yes	11	10	6D 20H 59M 0S	2D 14H 13M 0S	4D 6H 46M 0S	5H 39M 21S	10H 16M 36S	37.7	62.3	7H 47M 0S	7H 47M 0S	12H 51M 0S	12H 51M 0S	8	5	3
	10186	MRA2B08130099	Details...	Automatic (2/23/2021)	No	48	47	85D 3H 30M 0S	22H 54M 0S	84D 4H 36M 0S	28M 37S	1D 18H 59M 29S	1.1	98.9	16M 0S	47M 0S	23H 30M 0S	2D 21H 41M 0S	29	21	8
	10187	MOS2E08190213	Details...	Automatic (2/23/2021)	Yes	8	7	6D 21H 41M 0S	3D 22H 20M 0S	2D 23H 21M 0S	11H 47M 30S	10H 11M 34S	56.9	43.1	11H 48M 0S	11H 48M 0S	8H 55M 0S	8H 55M 0S	8	5	3
	10188	MOS2E08190449	Details...	Automatic (2/23/2021)	Yes	9	8	6D 23H 33M 0S	4D 12H 51M 0S	2D 10H 42M 0S	12H 5M 39S	7H 20M 15S	65	35	13H 36M 0S	13H 36M 0S	7H 20M 0S	7H 20M 0S	8	5	3
	10189	MOS2E08190431	Details...	Automatic (2/23/2021)	Yes	10	9	6D 22H 34M 0S	3D 2H 56M 0S	3D 19H 38M 0S	7H 29M 36S	10H 10M 53S	45	55	9H 22M 0S	10H 42M 0S	11H 27M 0S	13H 5M 0S	7	5	2
	10190	MOS2E08190447	Details...	Automatic (2/23/2021)	Yes	13	12	7D 3H 48M 0S	3D 17H 0M 0S	3D 10H 48M 0S	6H 50M 46S	6H 54M 0S	51.8	48.2	11H 8M 0S	11H 8M 0S	10H 21M 0S	10H 21M 0S	8	5	3
	10192	MOS2E08190435	Details...	Automatic (2/23/2021)	Yes	21	20	27D 23H 4M 0S	2D 18H 13M 0S	25D 4H 51M 0S	3H 9M 11S	1D 6H 14M 32S	9.9	90.1	2H 17M 0S	5H 6M 0S	20H 51M 0S	1D 22H 32M 0S	13	9	4
	10194	MOS2E08190441	Details...	Automatic (2/23/2021)	Yes	12	11	6D 21H 33M 0S	4D 14H 1M 0S	2D 7H 32M 0S	9H 10M 5S	5H 2M 54S	66.5	33.5	13H 45M 0S	13H 45M 0S	6H 57M 0S	6H 57M 0S	8	5	3
	10196	MOS2E07191202	Details...	Automatic (2/23/2021)	Yes	12	11	6D 22H 36M 0S	4D 10H 39M 0S	2D 11H 57M 0S	8H 53M 15S	5H 27M 0S	64	36	13H 20M 0S	13H 20M 0S	7H 30M 0S	7H 30M 0S	8	5	3
	10200	MOS2E07191178	Details...	Automatic (2/23/2021)	Yes	12	11	7D 11H 59M 0S	3D 5H 36M 0S	4D 6H 23M 0S	6H 28M 0S	9H 18M 27S	43.1	56.9	9H 42M 0S	9H 42M 0S	12H 48M 0S	12H 48M 0S	8	5	3
	10202	MOS2E08190009	Details...	Automatic (2/23/2021)	Yes	12	11	7D 9H 22M 0S	3D 15H 10M 0S	3D 18H 12M 0S	7H 15M 49S	8H 12M 0S	49.1	50.9	10H 54M 0S	10H 54M 0S	11H 17M 0S	11H 17M 0S	8	5	3
	10203	MOS2E08190469	Details...	Automatic (2/23/2021)	Yes	16	15	7D 8H 53M 0S	4D 6H 16M 0S	3D 2H 37M 0S	6H 23M 30S	4H 58M 27S	57.8	42.2	12H 47M 0S	12H 47M 0S	9H 20M 0S	9H 20M 0S	8	5	3
	10204	MOS2E08190437	Details...	Automatic (2/23/2021)	Yes	16	15	7D 8H 33M 0S	3D 10H 0M 0S	3D 22H 33M 0S	5H 7M 30S	6H 18M 11S	46.4	53.6	10H 15M 0S	10H 15M 0S	11H 49M 0S	11H 49M 0S	8	5	3
	10206	MOS2E08190429	Details...	Automatic (2/23/2021)	Yes	12	11	7D 8H 19M 0S	4D 10H 7M 0S	2D 22H 12M 0S	8H 50M 35S	6H 22M 54S	60.2	39.8	13H 16M 0S	13H 16M 0S	8H 47M 0S	8H 47M 0S	8	5	3
	10207	MOS2E08190434	Details...	Automatic (2/23/2021)	Yes	12	11	7D 7H 33M 0S	3D 18H 31M 0S	3D 13H 2M 0S	7H 32M 34S	7H 43M 49S	51.6	48.4	11H 19M 0S	11H 19M 0S	10H 38M 0S	10H 38M 0S	8	5	3
	10208	MOS2E08190458	Details...	Automatic (2/23/2021)	Yes	15	14	7D 7H 38M 0S	3D 23H 38M 0S	3D 8H 0M 0S	6H 22M 32S	5H 42M 51S	54.5	45.5	11H 57M 0S	11H 57M 0S	10H 0M 0S	10H 0M 0S	8	5	3
	10209	MOS2E07191194	Details...	Automatic (2/23/2021)	Yes	57	56	72D 2H 25M 0S	5D 9H 48M 0S	66D 16H 37M 0S	2H 16M 37S	1D 4H 34M 56S	7.5	92.5	1H 47M 0S	4H 20M 0S	21H 56M 0S	2D 5H 21M 0S	30	22	8
	10211	MOS2E08190213	Details...	Automatic (2/23/2021)	Yes	10	9	6D 22H 35M 0S	3D 5H 27M 0S	3D 17H 8M 0S	7H 44M 41S	9H 54M 13S	46.5	53.5	9H 41M 0S	9H 41M 0S	11H 9M 0S	11H 9M 0S	8	5	3
	10212	MOS2E08190450	Details...	Automatic (2/23/2021)	Yes	11	10	7D 1H 2M 0S	3D 8H 15M 0S	3D 16H 47M 0S	7H 17M 43S	8H 52M 42S	47.5	52.5	10H 2M 0S	10H 2M 0S	11H 6M 0S	11H 6M 0S	8	5	3
	10213	MOS2E07191173	Details...	Automatic (2/23/2021)	Yes	11	10	6D 22H 21M 0S	4D 3H 4M 0S	2D 19H 17M 0S	9H 0M 21S	6H 43M 41S	59.6	40.4	12H 23M 0S	12H 23M 0S	8H 25M 0S	8H 25M 0S	8	5	3
	10214	MOS2E08190446	Details...	Automatic (2/23/2021)	Yes	13	12	6D 22H 54M 0S	1D 22H 23M 0S	5D 0H 31M 0S	3H 34M 4S	10H 2M 35S	27.8	72.2	5H 48M 0S	5H 48M 0S	15H 4M 0S	15H 4M 0S	8	5	3
	10215	MOS2E08190444	Details...	Automatic (2/23/2021)	Yes	6	5	6D 22H 52M 0S	2D 13H 12M 0S	4D 9H 40M 0S	10H 12M 0S	21H 8M 0S	36.7	63.3	7H 39M 0S	10H 12M 0S	13H 13M 0S	17H 37M 0S	6	4	2
	10216	MOS2E08190469	Details...	Automatic (2/23/2021)	Yes	10	9	6D 18H 50M 0S	3D 1H 16M 0S	3D 17H 34M 0S	7H 19M 36S	9H 57M 6S	45	55	9H 10M 0S	9H 10M 0S	11H 12M 0S	11H 12M 0S	8	5	3
	10217	MOS2E07191188	Details...	Automatic (2/23/2021)	Yes	12	11	6D 23H 23M 0S	3D 20H 53M 0S	3D 2H 30M 0S	7H 44M 25S	6H 46M 21S	55.5	44.5	11H 37M 0S	11H 37M 0S	9H 19M 0S	9H 19M 0S	8	5	3
	10218	MOS2E07191178	Details...	Automatic (2/23/2021)	Yes	60	60	127D 8H 34M 0S	6D 8H 28M 0S	121D 0H 6M 0S	2H 32M 28S	2D 0H 24M 5S	5	95	1H 11M 0S	3H 38M 0S	22H 41M 0S	2D 21H 9M 0S	42	31	11
	10220	MOS2E08190188	Details...	Automatic (2/23/2021)	Yes	11	10	6D 23H 40M 0S	4D 16H 12M 0S	2D 7H 28M 0S	10H 12M 0S	5H 32M 48S	66.9	33.1	14H 2M 0S	14H 2M 0S	6H 56M 0S	6H 56M 0S	8	5	3
	10222	MOS2E08190441	Details...	Automatic (2/23/2021)	Yes	11	10	6D 23H 16M 0S	1D 23H 50M 0S	4D 23H 26M 0S	4H 20M 54S	11H 56M 36S	28.6	71.4	5H 59M 0S	5H 59M 0S	14H 56M 0S	14H 56M 0S	8	5	3
	10223	MOS2E08190455	Details...	Automatic (2/23/2021)	Yes	16	15	13D 22H 35M 0S	4D 4H 33M 0S	9D 18H 2M 0S	6H 17M 3S	15H 36M 7S	30.1	69.9	6H 42M 0S	9H 8M 0S	15H 36M 0S	21H 17M 0S	11	7	4
	10224	MOS2D10161156	Details...	Automatic (2/23/2021)	Yes	12	11	6D 23H 47M 0S	3D 8H 50M 0S	3D 14H 57M 0S	6H 44M 10S	7H 54M 16S	48.2	51.8	10H 6M 0S	10H 6M 0S	10H 52M 0S	10H 52M 0S	8	5	3
	10225	MOS2E08190459	Details...	Automatic (2/23/2021)	Yes	15	14	7D 0H 6M 0S	5D 0H 37M 0S	1D 23H 29M 0S	8H 2M 27S	3H 23M 30S	71.8	28.2	15H 5M 0S	15H 5M 0S	5H 56M 0S	5H 56M 0S	8	5	3
	10226	MOS2D10161151	Details...	Automatic (2/23/2021)	Yes	11	10	6D 23H 28M 0S	2D 23H 7M 0S	4D 0H 21M 0S	6H 27M 54S	9H 38M 6S	42.5	57.5	8H 53M 0S	8H 53M 0S	12H 3M 0S	12H 3M 0S	8	5	3
	10227	MOS2E08190459	Details...	Automatic (2/23/2021)	Yes	9	8	6D 22H 42M 0S	3D 23H 13M 0S	2D 23H 29M 0S	10H 34M 46S	8H 56M 7S	57.1	42.9	11H 54M 0S	11H 54M 0S	8H 56M 0S	8H 56M 0S	8	5	3
	10229	MOS2E08190016	Details...	Automatic (2/23/2021)	Yes	9	8	6D 23H 26M 0S	2D 19H 19M 0S	4D 4H 7M 0S	7H 28M 46S	12H 30M 52S	40.2	59.8	8H 25M 0S	8H 25M 0S	12H 31M 0S	12H 31M 0S	8	5	3
	10230	MOS2D08160072	Details...	Automatic (2/23/2021)	Yes	11	10	6D 22H 17M 0S	3D 2H 46M 0S	3D 19H 31M 0S	6H 47M 49S	9H 9M 6S	45	55	9H 21M 0S	9H 21M 0S	11H 26M 0S	11H 26M 0S	8	5	3
	10231	MOS2E07191192	Details...	Automatic (2/23/2021)	Yes	9	8	6D 23H 7M 0S	4D 13H 43M 0S	2D 9H 24M 0S	12H 11M 26S	7H 10M 30S	65.7	34.3	13H 43M 0S	13H 43M 0S	7H 11M 0S	7H 11M 0S	8	5	3
	10232	MOS2E08190435	Details...	Automatic (2/23/2021)	Yes	34	33	14D 1H 27M 0S	5D 5H 30M 0S	8D 19H 57M 0S	3H 41M 28S	6H 25M 21S	37.2	62.8	8H 22M 0S	8H 22M 0S	14H 8M 0S	14H 8M 0S	15	10	5
	10233	MOS2E08190434	Details...	Automatic (2/23/2021)	Yes	7	6	14D 1H 21M 0S	3H 26M 0S	13D 21H 55M 0S	29M 25S	2D 7H 39M 9S	1	99	14M 0S	34M 0S	22H 16M 0S	2D 7H 39M 0S	6	4	2
	10234	MOS2D10161163	Details...	Automatic (2/23/2021)	Yes	187	186	90D 21H 43M 0S	10D 14H 30M 0S	80D 7H 13M 0S	1H 21M 39S	10H 21M 40S	11.7	88.3	2H 46M 0S	3H 48M 0S	20H 57M 0S	1D 4H 46M 0S	67	46	21
	10235	MOS2E07191188	Details...	Automatic (2/23/2021)	Yes	9	8	6D 21H 18M 0S	2D 5H 21M 0S	4D 15H 57M 0S	5H 55M 40S	13H 59M 37S	32.3	67.7	6H 40M 0S	7H 37M 0S	14H 0M 0S	16H 0M 0S	7	5	2
	10236	MOS2B19140913	Details...	Automatic (2/23/2021)	Yes	10	9	7D 0H 24M 0S	3D 4H 20M 0S	3D 20H 4M 0S	7H 38M 0S	10H 13M 46S	45.3	54.7	9H 33M 0S	9H 33M 0S	11H 31M 0S	11H 31M 0S	8	5	3
	10237	MOS2E07191188	Details...	Automatic (2/23/2021)	Yes	30	29	13D 23H 19M 0S	7D 12H 56M 0S	6D 10H 23M 0S	6H 1M 52S	5H 19M 24S	54	46	12H 4M 0S	12H 4M 0S	10H 18M 0S	10H 18M 0S	15	10	5
	10238	MOS2E08190451	Details...	Automatic (2/23/2021)	Yes	12	11	7D 0H 18M 0S	4D 12H 47M 0S	2D 11H 31M 0S	9H 3M 54S	5H 24M 38S	64.6	35.4	13H 36M 0S	13H 36M 0S	7H 26M 0S	7H 26M 0S	8	5	3
	10240	MOS2E08190016	Details...	Automatic (2/23/2021)	Yes	14	13	6D 23H 29M 0S	3D 14H 10M 0S	3D 9H 19M 0S	6H 9M 17S	6H 15M 18S	51.4	48.6	10H 46M 0S	10H 46M 0S	10H 10M 0S	10H 10M 0S	8	5	3
	10242	MRA2B08130044	Details...	Automatic (2/23/2021)	No	11	10	6D 23H 38M 0S	2D 5H 5M 0S	4D 18H 33M 0S	4H 49M 32S	11H 27M 17S	31.7	68.3	6H 38M 0S	7H 35M 0S	14H 19M 0S	16H 22M 0S	7	4	3
	10243	MOS2E08190471	Details...	Automatic (2/23/2021)	Yes	17	16	6D 21H 28M 0S	2D 23H 4M 0S	3D 22H 24M 0S	4H 10M 49S	5H 54M 0S	42.9	57.1	8H 53M 0S	8H 53M 0S	11H 48M 0S	11H 48M 0S	8	5	3
	10245	MOS2D10161120	Details...	Automatic (2/23/2021)	Yes	8	7	6D 19H 49M 0S	2D 19H 39M 0S	4D 0H 10M 0S	8H 27M 22S	13H 44M 17S	41.3	58.7	8H 27M 0S	9H 40M 0S	12H 1M 0S	13H 44M 0S	7	4	3
	10248	MOS2E08190438	Details...	Automatic (2/23/2021)	Yes	13	12	6D 21H 47M 0S	3D 14H 12M 0S	3D 7H 35M 0S	6H 37M 50S	6H 37M 55S	52	48	10H 47M 0S	10H 47M 0S	9H 57M 0S	9H 57M 0S	8	5	3
	10249	MOS2E08190441	Details...	Automatic (2/23/2021)	Yes	20	19	6D 23H 26M 0S	3D 19H 32M 0S	3D 3H 54M 0S	4H 34M 36S	3H 59M 41S	54.7	45.3	11H 27M 0S	11H 27M 0S	9H 29M 0S	9H 29M 0S	8	5	3
	10251	MOS2E08190015	Details...	Automatic (2/23/2021)	Yes	28	27	13D 22H 24M 0S	3D 18H 11M 0S	10D 4H 13M 0S	3H 13M 15S	9H 2M 42S	27	73	6H 1M 0S	7H 31M 0S	16H 17M 0S	20H 21M 0S	12	8	4
	10252	MOS2B19140984	Details...	Automatic (2/23/2021)	Yes	16	15	6D 21H 27M 0S	4D 0H 41M 0S	2D 20H 46M 0S	6H 2M 33S	4H 35M 3S	58.4	41.6	12H 5M 0S	12H 5M 0S	8H 36M 0S	8H 36M 0S	8	5	3
	10253	MOS2E08190208	Details...	Automatic (2/23/2021)	Yes	23	22	6D 23H 4M 0S	2D 19H 51M 0S	4D 3H 13M 0S	2H 57M 0S	4H 30M 35S	40.6	59.4	8H 29M 0S	8H 29M 0S	12H 24M 0S	12H 24M 0S	8	5	3
	10254	MOS2D10161128	Details...	Automatic (2/23/2021)	Yes	10	9	6D 23H 13M 0S	1D 4H 37M 0S	5D 18H 36M 0S	2H 51M 41S	15H 24M 0S	17.1	82.9	3H 35M 0S	4H 5M 0S	17H 20M 0S	19H 48M 0S	7	4	3
	10255	MOS2E08190016	Details...	Automatic (2/23/2021)	Yes	16	15	6D 23H 20M 0S	2D 16H 52M 0S	4D 6H 28M 0S	4H 3M 15S	6H 49M 52S	38.8	61.2	8H 7M 0S	8H 7M 0S	12H 49M 0S	12H 49M 0S	8	5	3
	10257	MOS2E08190469	Details...	Automatic (2/23/2021)	Yes	54	53	41D 20H 52M 0S	6D 22H 52M 0S	34D 22H 0M 0S	3H 5M 24S	15H 48M 40S	16.6	83.4	3H 53M 0S	6H 25M 0S	19H 29M 0S	1D 8H 14M 0S	26	17	9
	10258	MOS2E08190447	Details...	Automatic (2/23/2021)	Yes	10	9	6D 23H 33M 0S	3D 22H 10M 0S	3D 1H 23M 0S	9H 25M 0S	8H 9M 13S	56.2	43.8	11H 46M 0S	11H 46M 0S	9H 10M 0S	9H 10M 0S	8	5	3
	10259	MOS2E08190438	Details...	Automatic (2/23/2021)	Yes	29	28	34D 18H 54M 0S	3D 11H 47M 0S	31D 7H 7M 0S	2H 53M 20S	1D 2H 49M 32S	10	90	2H 20M 0S	4H 56M 0S	20H 52M 0S	1D 20H 11M 0S	17	10	7
	10260	MOS2E08190445	Details...	Automatic (2/23/2021)	Yes	12	11	6D 22H 58M 0S	2D 23H 30M 0S	3D 23H 28M 0S	5H 57M 30S	8H 40M 43S	42.8	57.2	8H 56M 0S	8H 56M 0S	11H 56M 0S	11H 56M 0S	8	5	3
	10261	MOS2E08190004	Details...	Automatic (2/23/2021)	Yes	12	11	6D 22H 40M 0S	1D 17H 55M 0S	5D 4H 45M 0S	3H 29M 35S	11H 20M 27S	25.2	74.9	5H 14M 0S	6H 59M 0S	15H 36M 0S	20H 48M 0S	6	3	3
	10262	MOS2E07191181	Details...	Automatic (2/23/2021)	Yes	11	10	6D 22H 39M 0S	3D 6H 35M 0S	3D 16H 4M 0S	7H 8M 38S	8H 48M 23S	47.2	52.8	9H 49M 0S	9H 49M 0S	11H 1M 0S	11H 1M 0S	8	5	3
	10263	MOS2E08190460	Details...	Automatic (2/23/2021)	Yes	10	9	6D 23H 31M 0S	3D 3H 2M 0S	3D 20H 29M 0S	7H 30M 11S	10H 16M 33S	44.8	55.2	9H 23M 0S	9H 23M 0S	11H 34M 0S	11H 34M 0S	8	5	3
	10264	MOS2E08190429	Details...	Automatic (2/23/2021)	Yes	11	10	6D 22H 58M 0S	3D 15H 35M 0S	3D 7H 23M 0S	7H 57M 43S	7H 56M 18S	52.5	47.5	10H 57M 0S	10H 57M 0S	9H 55M 0S	9H 55M 0S	8	5	3
	10265	MOS2E08190009	Details...	Automatic (2/23/2021)	Yes	23	22	6D 22H 49M 0S	3D 8H 10M 0S	3D 14H 39M 0S	3H 29M 7S	3H 56M 19S	48.1	51.9	10H 1M 0S	10H 1M 0S	10H 50M 0S	10H 50M 0S	8	5	3
	10266	MOS2D10161156	Details...	Automatic (2/23/2021)	Yes	6	5	6D 23H 3M 0S	1D 8H 5M 0S	5D 14H 58M 0S	5H 20M 49S	1D 2H 59M 35S	19.2	80.8	4H 1M 0S	6H 25M 0S	16H 52M 0S	1D 3H 0M 0S	5	3	2
	10267	MOS2E08190450	Details...	Automatic (2/23/2021)	Yes	10	9	7D 0H 3M 0S	4D 2H 59M 0S	2D 21H 4M 0S	9H 53M 53S	7H 40M 26S	58.9	41.1	12H 22M 0S	12H 22M 0S	8H 38M 0S	8H 38M 0S	8	5	3
	10268	MOS2D08160072	Details...	Automatic (2/23/2021)	Yes	11	10	6D 18H 15M 0S	2D 21H 7M 0S	3D 21H 8M 0S	6H 17M 0S	9H 18M 47S	42.6	57.4	8H 38M 0S	8H 38M 0S	11H 39M 0S	11H 39M 0S	8	5	3
	10271	MOS2E08190447	Details...	Automatic (2/23/2021)	Yes	9	8	6D 20H 34M 0S	3D 18H 29M 0S	3D 2H 5M 0S	10H 3M 13S	9H 15M 37S	55	45	11H 19M 0S	11H 19M 0S	9H 16M 0S	9H 16M 0S	8	5	3
	10272	MRA2B08130085	Details...	Automatic (2/23/2021)	No	11	10	6D 22H 36M 0S	4D 10H 43M 0S	2D 11H 53M 0S	9H 42M 5S	5H 59M 18S	64.1	35.9	13H 20M 0S	13H 20M 0S	7H 29M 0S	7H 29M 0S	8	5	3
	10274	MRA2B08130126	Details...	Automatic (2/23/2021)	No	5	4	6D 21H 35M 0S	1D 16H 31M 0S	5D 5H 4M 0S	8H 6M 11S	1D 7H 16M 0S	24.5	75.5	5H 4M 0S	8H 6M 0S	15H 38M 0S	1D 1H 1M 0S	5	3	2
	10275	MOS2D10161154	Details...	Automatic (2/23/2021)	Yes	13	12	6D 23H 40M 0S	16H 57M 0S	6D 6H 43M 0S	1H 18M 13S	12H 33M 35S	10.1	89.9	2H 7M 0S	2H 7M 0S	18H 50M 0S	18H 50M 0S	8	5	3
	10276	MOS2D10161151	Details...	Automatic (2/23/2021)	Yes	8	7	6D 18H 50M 0S	2D 4H 56M 0S	4D 13H 54M 0S	6H 37M 0S	15H 42M 0S	32.5	67.5	6H 37M 0S	7H 34M 0S	13H 44M 0S	15H 42M 0S	7	4	3
	10277	MOS4C41140391	Details...	Automatic (2/23/2021)	Yes	24	23	55D 20H 14M 0S	6D 14H 9M 0S	49D 6H 5M 0S	6H 35M 22S	2D 3H 23M 41S	11.8	88.2	2H 46M 0S	8H 47M 0S	20H 44M 0S	2D 17H 40M 0S	18	12	6
	10278	MRA2B41130078	Details...	Automatic (2/23/2021)	No	5	4	6D 23H 9M 0S	7H 31M 0S	6D 15H 38M 0S	1H 30M 12S	1D 15H 54M 30S	4.5	95.5	56M 0S	1H 53M 0S	19H 57M 0S	1D 15H 55M 0S	4	2	2
	10280	MOS2E08190459	Details...	Automatic (2/23/2021)	Yes	15	14	6D 23H 28M 0S	3D 7H 59M 0S	3D 15H 29M 0S	5H 19M 56S	6H 14M 55S	47.8	52.2	10H 0M 0S	10H 0M 0S	10H 56M 0S	10H 56M 0S	8	5	3
	10282	MOS2B19140931	Details...	Automatic (2/23/2021)	Yes	17	16	6D 22H 31M 0S	4D 6H 52M 0S	2D 15H 39M 0S	6H 3M 3S	3H 58M 41S	61.8	38.2	12H 52M 0S	12H 52M 0S	7H 57M 0S	7H 57M 0S	8	5	3
	10283	MOS2E08190213	Details...	Automatic (2/23/2021)	Yes	12	11	6D 22H 51M 0S	4D 1H 33M 0S	2D 21H 18M 0S	8H 7M 45S	6H 18M 0S	58.5	41.5	12H 12M 0S	12H 12M 0S	8H 40M 0S	8H 40M 0S	8	5	3
	10285	MOS2E08190459	Details...	Automatic (2/23/2021)	Yes	15	14	6D 22H 6M 0S	4D 0H 39M 0S	2D 21H 27M 0S	6H 26M 36S	4H 57M 38S	58.2	41.8	12H 5M 0S	12H 5M 0S	8H 41M 0S	8H 41M 0S	8	5	3
	10286	MOS2D34170046	Details...	Automatic (2/23/2021)	Yes	16	15	28D 1H 48M 0S	1D 7H 46M 0S	26D 18H 2M 0S	1H 59M 7S	1D 18H 48M 7S	4.7	95.3	1H 6M 0S	2H 53M 0S	22H 8M 0S	2D 10H 22M 0S	11	7	4
	10287	MOS2B19140916	Details...	Automatic (2/23/2021)	Yes	12	11	6D 19H 37M 0S	4D 10H 4M 0S	2D 9H 33M 0S	8H 50M 20S	5H 13M 54S	64.8	35.2	13H 16M 0S	13H 16M 0S	7H 12M 0S	7H 12M 0S	8	5	3
	10288	MOS2E08190449	Details...	Automatic (2/23/2021)	Yes	11	10	7D 0H 8M 0S	2D 19H 20M 0S	4D 4H 48M 0S	6H 7M 16S	10H 4M 47S	40	60	8H 25M 0S	8H 25M 0S	12H 36M 0S	12H 36M 0S	8	5	3
	10289	MOS2E08190470	Details...	Automatic (2/23/2021)	Yes	15	14	6D 21H 37M 0S	3D 6H 56M 0S	3D 14H 41M 0S	5H 15M 44S	6H 11M 30S	47.7	52.3	9H 52M 0S	9H 52M 0S	10H 50M 0S	10H 50M 0S	8	5	3
	10290	MOS2E08190208	Details...	Automatic (2/23/2021)	Yes	9	8	6D 22H 13M 0S	3D 6H 7M 0S	3D 16H 6M 0S	8H 40M 46S	11H 0M 45S	47	53	9H 46M 0S	11H 10M 0S	11H 1M 0S	12H 35M 0S	7	4	3
	10291	MOS2E08190016	Details...	Automatic (2/23/2021)	Yes	13	12	6D 22H 10M 0S	3D 15H 37M 0S	3D 6H 33M 0S	6H 44M 23S	6H 32M 45S	52.7	47.3	10H 57M 0S	12H 31M 0S	9H 49M 0S	11H 13M 0S	7	4	3
	10292	MOS2E07191188	Details...	Automatic (2/23/2021)	Yes	13	13	6D 23H 50M 0S	9H 16M 0S	6D 14H 34M 0S	42M 46S	12H 11M 50S	5.5	94.5	1H 10M 0S	1H 33M 0S	19H 49M 0S	1D 2H 26M 0S	6	3	3
	10293	MOS2E08190213	Details...	Automatic (2/23/2021)	Yes	9	8	6D 22H 7M 0S	4D 2H 12M 0S	2D 19H 55M 0S	10H 54M 39S	8H 29M 22S	59.1	40.9	12H 17M 0S	12H 17M 0S	8H 29M 0S	8H 29M 0S	8	5	3
	10294	MOS2E08190435	Details...	Automatic (2/23/2021)	Yes	17	16	9D 22H 21M 0S	2D 23H 27M 0S	6D 22H 54M 0S	4H 12M 10S	10H 25M 52S	30	70	6H 30M 0S	7H 56M 0S	15H 10M 0S	18H 33M 0S	9	7	2
	10295	MOS2E08190463	Details...	Automatic (2/23/2021)	Yes	17	16	6D 19H 1M 0S	4D 0H 12M 0S	2D 18H 49M 0S	5H 39M 31S	4H 10M 33S	59	41	12H 2M 0S	12H 2M 0S	8H 21M 0S	8H 21M 0S	8	5	3
	10296	MOS2D10161154	Details...	Automatic (2/23/2021)	Yes	9	8	6D 22H 50M 0S	3D 18H 47M 0S	3D 4H 3M 0S	10H 5M 13S	9H 30M 22S	54.4	45.6	11H 21M 0S	11H 21M 0S	9H 30M 0S	9H 30M 0S	8	5	3
	10297	MOS2D10161128	Details...	Automatic (2/23/2021)	Yes	16	15	6D 22H 51M 0S	2D 16H 30M 0S	4D 6H 21M 0S	4H 1M 52S	6H 49M 23S	38.7	61.3	8H 4M 0S	8H 4M 0S	12H 48M 0S	12H 48M 0S	8	5	3
	10299	MOS2E08190455	Details...	Automatic (2/23/2021)	Yes	7	6	6D 23H 40M 0S	1D 5H 15M 0S	5D 18H 25M 0S	4H 10M 42S	23H 4M 10S	17.4	82.6	3H 39M 0S	5H 51M 0S	17H 18M 0S	1D 3H 41M 0S	5	3	2
	10300	MOS2E08190450	Details...	Automatic (2/23/2021)	Yes	11	10	6D 20H 1M 0S	4D 9H 57M 0S	2D 10H 4M 0S	9H 37M 54S	5H 48M 23S	64.6	35.4	13H 15M 0S	13H 15M 0S	7H 16M 0S	7H 16M 0S	8	5	3
	10301	MOS2E08190445	Details...	Automatic (2/23/2021)	Yes	8	7	6D 21H 59M 0S	2D 18H 12M 0S	4D 3H 47M 0S	8H 16M 30S	14H 15M 17S	39.9	60.1	8H 17M 0S	9H 27M 0S	12H 28M 0S	14H 15M 0S	7	5	2
	10304	MOS2E08190463	Details...	Automatic (2/23/2021)	Yes	11	10	7D 1H 7M 0S	2D 9H 43M 0S	4D 15H 24M 0S	5H 14M 49S	11H 8M 23S	34.1	65.9	7H 13M 0S	8H 15M 0S	13H 56M 0S	15H 55M 0S	7	5	2
	10443	MOS2E08190016	Details...	Automatic (2/23/2021)	Yes	13	12	6D 22H 53M 0S	2D 8H 14M 0S	4D 14H 39M 0S	4H 19M 32S	9H 13M 15S	33.7	66.3	7H 2M 0S	7H 2M 0S	13H 50M 0S	13H 50M 0S	8	5	3
	10444	MOS2E08190467	Details...	Automatic (2/23/2021)	Yes	14	13	6D 20H 14M 0S	2D 19H 4M 0S	4D 1H 10M 0S	4H 47M 25S	7H 28M 27S	40.8	59.2	8H 23M 0S	9H 35M 0S	12H 9M 0S	13H 53M 0S	7	5	2
	10445	MOS2E08190471	Details...	Automatic (2/23/2021)	Yes	12	11	6D 23H 58M 0S	3D 4H 46M 0S	3D 19H 12M 0S	6H 23M 49S	8H 17M 27S	45.7	54.3	9H 36M 0S	9H 36M 0S	11H 24M 0S	11H 24M 0S	8	5	3
	10446	MOS2E08190471	Details...	Automatic (2/23/2021)	Yes	11	10	6D 23H 15M 0S	3D 4H 2M 0S	3D 19H 13M 0S	6H 54M 43S	9H 7M 17S	45.5	54.5	9H 30M 0S	9H 30M 0S	11H 24M 0S	11H 24M 0S	8	5	3
	10447	MOS2E08190461	Details...	Automatic (2/23/2021)	Yes	10	9	14D 0H 7M 0S	3D 8H 50M 0S	10D 15H 17M 0S	8H 5M 0S	1D 4H 21M 53S	24	76	5H 23M 0S	10H 6M 0S	17H 1M 0S	1D 7H 55M 0S	8	6	2
	10448	MOS2E08190446	Details...	Automatic (2/23/2021)	Yes	8	7	6D 22H 59M 0S	2D 5H 23M 0S	4D 17H 36M 0S	6H 40M 22S	16H 13M 42S	32	68	6H 40M 0S	7H 38M 0S	14H 12M 0S	16H 14M 0S	7	4	3
	10449	MOS2E08190435	Details...	Automatic (2/23/2021)	Yes	12	11	6D 22H 30M 0S	3D 4H 5M 0S	3D 18H 25M 0S	6H 20M 25S	8H 13M 10S	45.7	54.3	9H 31M 0S	9H 31M 0S	11H 18M 0S	11H 18M 0S	8	5	3
	10450	MOS2D10161153	Details...	Automatic (2/23/2021)	Yes	15	14	6D 22H 59M 0S	3D 13H 52M 0S	3D 9H 7M 0S	5H 43M 27S	5H 47M 38S	51.4	48.6	10H 44M 0S	10H 44M 0S	10H 8M 0S	10H 8M 0S	8	5	3
	10453	MOS2E08190459	Details...	Automatic (2/23/2021)	Yes	15	14	6D 22H 33M 0S	2D 21H 53M 0S	4D 0H 40M 0S	4H 39M 32S	6H 54M 17S	42	58	8H 44M 0S	8H 44M 0S	12H 5M 0S	12H 5M 0S	8	5	3
	10454	MOS2E07191188	Details...	Automatic (2/23/2021)	Yes	11	10	6D 22H 25M 0S	3D 8H 18M 0S	3D 14H 7M 0S	7H 18M 0S	8H 36M 42S	48.3	51.7	10H 2M 0S	10H 2M 0S	10H 46M 0S	10H 46M 0S	8	5	3
	10455	MOS2D05160201	Details...	Automatic (2/23/2021)	Yes	11	10	6D 22H 42M 0S	3D 5H 26M 0S	3D 17H 16M 0S	7H 2M 21S	8H 55M 36S	46.5	53.5	9H 41M 0S	9H 41M 0S	11H 10M 0S	11H 10M 0S	8	5	3
	10457	MOS2D12170554	Details...	Automatic (2/23/2021)	Yes	9	8	6D 22H 36M 0S	20H 42M 0S	6D 1H 54M 0S	2H 18M 0S	18H 14M 15S	12.4	87.6	2H 35M 0S	3H 27M 0S	18H 14M 0S	1D 0H 19M 0S	6	4	2
	10458	MRA2B08130126	Details...	Automatic (2/23/2021)	No	14	13	6D 23H 5M 0S	3D 14H 34M 0S	3D 8H 31M 0S	6H 11M 0S	6H 11M 36S	51.8	48.2	10H 49M 0S	10H 49M 0S	10H 4M 0S	10H 4M 0S	8	5	3
	10459	MOS2B19140916	Details...	Automatic (2/23/2021)	Yes	10	9	6D 21H 24M 0S	3D 4H 51M 0S	3D 16H 33M 0S	7H 41M 6S	9H 50M 20S	46.5	53.5	9H 36M 0S	9H 36M 0S	11H 4M 0S	11H 4M 0S	8	5	3
	10460	MOS2E08190450	Details...	Automatic (2/23/2021)	Yes	8	7	7D 0H 11M 0S	3D 2H 10M 0S	3D 22H 1M 0S	9H 16M 15S	13H 25M 51S	44.1	55.9	9H 16M 0S	10H 36M 0S	11H 45M 0S	13H 26M 0S	7	4	3
	10461	MOS2E08190449	Details...	Automatic (2/23/2021)	Yes	14	13	6D 22H 29M 0S	2D 20H 10M 0S	4D 2H 19M 0S	4H 52M 8S	7H 33M 46S	40.9	59.1	8H 31M 0S	8H 31M 0S	12H 17M 0S	12H 17M 0S	8	5	3
	10464	MOS2D11160011	Details...	Automatic (2/23/2021)	Yes	13	12	6D 23H 18M 0S	4D 1H 42M 0S	2D 21H 36M 0S	7H 30M 55S	5H 48M 0S	58.4	41.6	12H 13M 0S	12H 13M 0S	8H 42M 0S	8H 42M 0S	8	5	3
	10465	MOS2E08190439	Details...	Automatic (2/23/2021)	Yes	19	18	6D 23H 13M 0S	3D 19H 55M 0S	3D 3H 18M 0S	4H 50M 15S	4H 11M 0S	55	45	11H 29M 0S	11H 29M 0S	9H 25M 0S	9H 25M 0S	8	5	3
	10466	MOS2E07191173	Details...	Automatic (2/23/2021)	Yes	13	12	6D 20H 52M 0S	3D 1H 30M 0S	3D 19H 22M 0S	5H 39M 13S	7H 36M 49S	44.6	55.4	9H 11M 0S	9H 11M 0S	11H 25M 0S	11H 25M 0S	8	5	3
	10467	MOS2E07191202	Details...	Automatic (2/23/2021)	Yes	3	2	6D 23H 36M 0S	7H 20M 0S	6D 16H 16M 0S	2H 26M 39S	3D 8H 8M 0S	4.4	95.6	55M 0S	2H 27M 0S	20H 2M 0S	2D 5H 25M 0S	3	1	2
	10469	MOS2E08190455	Details...	Automatic (2/23/2021)	Yes	11	10	6D 22H 38M 0S	3D 4H 34M 0S	3D 18H 4M 0S	6H 57M 38S	9H 0M 23S	45.9	54.1	9H 34M 0S	9H 34M 0S	11H 16M 0S	11H 16M 0S	8	5	3
	10470	MOS2E08190439	Details...	Automatic (2/23/2021)	Yes	8	7	6D 22H 36M 0S	3D 9H 58M 0S	3D 12H 38M 0S	10H 14M 45S	12H 5M 25S	49.2	50.8	10H 15M 0S	11H 43M 0S	10H 35M 0S	12H 5M 0S	7	5	2
	10472	MOS2E08190447	Details...	Automatic (2/23/2021)	Yes	9	8	6D 21H 22M 0S	2D 14H 30M 0S	4D 6H 52M 0S	6H 56M 40S	12H 51M 30S	37.8	62.2	7H 49M 0S	8H 56M 0S	12H 52M 0S	14H 42M 0S	7	5	2
	10473	MOS2E08190471	Details...	Automatic (2/23/2021)	Yes	8	7	6D 20H 27M 0S	1D 22H 16M 0S	4D 22H 11M 0S	5H 47M 0S	16H 53M 0S	28.1	71.9	5H 47M 0S	7H 43M 0S	14H 46M 0S	19H 42M 0S	6	4	2
	10475	MOS2E08190461	Details...	Automatic (2/23/2021)	Yes	22	22	39D 20H 39M 0S	3D 17H 28M 0S	36D 3H 11M 0S	4H 4M 0S	1D 15H 25M 2S	9.4	90.6	2H 11M 0S	5H 58M 0S	21H 9M 0S	2D 9H 49M 0S	15	12	3
	10476	MOS2E08190445	Details...	Automatic (2/23/2021)	Yes	11	10	6D 21H 4M 0S	3D 16H 27M 0S	3D 4H 37M 0S	8H 2M 27S	7H 39M 41S	53.6	46.4	11H 3M 0S	11H 3M 0S	9H 35M 0S	9H 35M 0S	8	5	3
	10477	MRA2B08130061	Details...	Automatic (2/23/2021)	No	2	1	20H 11M 0S	18H 57M 0S	1H 14M 0S	9H 28M 30S	1H 14M 0S	93.9	6.1	9H 29M 0S	9H 29M 0S	37M 0S	37M 0S	2	1	1
	10478	MOS2E08190015	Details...	Automatic (2/23/2021)	Yes	34	33	6D 23H 27M 0S	1D 17H 29M 0S	5D 5H 58M 0S	1H 13M 12S	3H 49M 1S	24.8	75.2	5H 11M 0S	5H 11M 0S	15H 45M 0S	15H 45M 0S	8	5	3
	10482	MOS2E08190213	Details...	Automatic (2/23/2021)	Yes	12	11	6D 22H 3M 0S	3D 12H 6M 0S	3D 9H 57M 0S	7H 0M 30S	7H 27M 0S	50.6	49.4	10H 31M 0S	10H 31M 0S	10H 15M 0S	10H 15M 0S	8	5	3
	10483	CLE0X00000000	Details...	Automatic (2/23/2021)	No	1	0	1D 7H 20M 0S	1D 7H 20M 0S	0S	1D 7H 20M 0S	0S	100	0	15H 40M 0S	15H 40M 0S	0S	0S	2	1	1
	10488	MOS2E08190009	Details...	Automatic (2/23/2021)	Yes	23	22	6D 22H 7M 0S	3D 20H 2M 0S	3D 2H 5M 0S	4H 0M 5S	3H 22M 2S	55.4	44.6	11H 30M 0S	11H 30M 0S	9H 16M 0S	9H 16M 0S	8	5	3
	10494	MOS2D10161128	Details...	Automatic (2/23/2021)	Yes	10	9	6D 23H 35M 0S	2D 22H 2M 0S	4D 1H 33M 0S	7H 0M 11S	10H 50M 20S	41.8	58.2	8H 45M 0S	8H 45M 0S	12H 12M 0S	12H 12M 0S	8	5	3
	10499	MOS2D05160201	Details...	Automatic (2/23/2021)	Yes	9	8	6D 22H 56M 0S	2D 18H 9M 0S	4D 4H 47M 0S	7H 21M 0S	12H 35M 52S	39.6	60.4	8H 16M 0S	8H 16M 0S	12H 36M 0S	12H 36M 0S	8	5	3
	10501	MOS2B19140913	Details...	Automatic (2/23/2021)	Yes	17	16	13D 22H 31M 0S	22H 49M 0S	12D 23H 42M 0S	1H 20M 31S	19H 28M 52S	6.8	93.2	1H 31M 0S	2H 51M 0S	20H 47M 0S	1D 14H 58M 0S	8	6	2
	10507	MOS2B19140913	Details...	Automatic (2/23/2021)	Yes	8	7	6D 21H 47M 0S	1D 10H 4M 0S	5D 11H 43M 0S	4H 15M 30S	18H 49M 0S	20.5	79.5	4H 16M 0S	6H 49M 0S	16H 28M 0S	1D 2H 21M 0S	5	3	2
	10508	MOS2E07191194	Details...	Automatic (2/23/2021)	Yes	7	6	6D 23H 37M 0S	3D 5H 15M 0S	3D 18H 22M 0S	11H 2M 8S	15H 3M 39S	46.1	53.9	9H 39M 0S	11H 2M 0S	11H 18M 0S	12H 55M 0S	7	4	3
	10509	MOS2E08190467	Details...	Automatic (2/23/2021)	Yes	8	7	6D 21H 2M 0S	3D 1H 0M 0S	3D 20H 2M 0S	9H 7M 30S	13H 8M 51S	44.2	55.8	9H 8M 0S	9H 8M 0S	11H 30M 0S	11H 30M 0S	8	5	3
	10510	MOS2E08190442	Details...	Automatic (2/23/2021)	Yes	10	9	6D 22H 19M 0S	3D 22H 38M 0S	2D 23H 41M 0S	9H 27M 47S	7H 57M 53S	56.9	43.1	11H 50M 0S	11H 50M 0S	8H 58M 0S	8H 58M 0S	8	5	3
	10511	MOS2E08190463	Details...	Automatic (2/23/2021)	Yes	8	7	6D 22H 23M 0S	4D 13H 6M 0S	2D 9H 17M 0S	13H 38M 15S	8H 11M 0S	65.6	34.4	13H 38M 0S	13H 38M 0S	7H 10M 0S	7H 10M 0S	8	5	3
	10516	MOS2E08190009	Details...	Automatic (2/23/2021)	Yes	11	10	6D 23H 14M 0S	4D 3H 33M 0S	2D 19H 41M 0S	9H 3M 0S	6H 46M 6S	59.5	40.5	12H 27M 0S	12H 27M 0S	8H 28M 0S	8H 28M 0S	8	5	3
	10518	MOS2E07191194	Details...	Automatic (2/23/2021)	Yes	10	9	6D 20H 15M 0S	2D 15H 27M 0S	4D 4H 48M 0S	6H 20M 41S	11H 12M 0S	38.6	61.4	7H 56M 0S	9H 4M 0S	12H 36M 0S	14H 24M 0S	7	5	2
	10519	MOS2E08190442	Details...	Automatic (2/23/2021)	Yes	12	11	6D 19H 1M 0S	3D 13H 46M 0S	3D 5H 15M 0S	7H 8M 49S	7H 1M 21S	52.6	47.4	10H 43M 0S	10H 43M 0S	9H 39M 0S	9H 39M 0S	8	5	3
	10521	MOS2E08190429	Details...	Automatic (2/23/2021)	Yes	15	14	6D 18H 27M 0S	3D 8H 1M 0S	3D 10H 26M 0S	5H 20M 3S	5H 53M 17S	49.3	50.7	10H 0M 0S	10H 0M 0S	10H 18M 0S	10H 18M 0S	8	5	3
	10522	MOS2E08190463	Details...	Automatic (2/23/2021)	Yes	18	18	83D 17H 42M 0S	1D 16H 24M 0S	82D 1H 18M 0S	2H 14M 39S	4D 13H 24M 19S	2	98	29M 0S	2H 53M 0S	23H 10M 0S	5D 20H 40M 0S	14	10	4
	10528	MOS2D10161142	Details...	Automatic (2/23/2021)	Yes	16	15	9D 3H 34M 0S	3D 21H 38M 0S	5D 5H 56M 0S	5H 51M 7S	8H 23M 44S	42.6	57.4	9H 22M 0S	9H 22M 0S	12H 36M 0S	12H 36M 0S	10	7	3
	10529	MOS2E08190445	Details...	Automatic (2/23/2021)	Yes	12	11	6D 23H 26M 0S	3D 4H 55M 0S	3D 18H 31M 0S	6H 24M 34S	8H 13M 43S	45.9	54.1	9H 37M 0S	10H 59M 0S	11H 19M 0S	12H 56M 0S	7	4	3
	10530	MOS2D11160013	Details...	Automatic (2/23/2021)	Yes	16	15	6D 22H 31M 0S	3D 15H 56M 0S	3D 6H 35M 0S	5H 29M 45S	5H 14M 19S	52.8	47.2	11H 0M 0S	11H 0M 0S	9H 49M 0S	9H 49M 0S	8	5	3
	10531	MOS2D34170046	Details...	Automatic (2/23/2021)	Yes	117	117	59D 6H 10M 0S	6D 8H 35M 0S	52D 21H 35M 0S	1H 18M 14S	10H 51M 4S	10.7	89.3	2H 33M 0S	3H 23M 0S	21H 10M 0S	1D 4H 13M 0S	45	31	14
	10532	MOS2E08190469	Details...	Automatic (2/23/2021)	Yes	9	8	6D 19H 52M 0S	3D 23H 58M 0S	2D 19H 54M 0S	10H 39M 46S	8H 29M 15S	58.6	41.4	12H 0M 0S	12H 0M 0S	8H 29M 0S	8H 29M 0S	8	5	3
	10548	MOS2E08190461	Details...	Automatic (2/23/2021)	Yes	16	15	6D 23H 43M 0S	3D 3H 45M 0S	3D 19H 58M 0S	4H 44M 3S	6H 7M 52S	45.2	54.8	9H 28M 0S	9H 28M 0S	11H 30M 0S	11H 30M 0S	8	5	3
	10549	MRA2B08130079	Details...	Automatic (2/23/2021)	No	12	11	6D 23H 7M 0S	4D 6H 45M 0S	2D 16H 22M 0S	8H 33M 45S	5H 51M 5S	61.5	38.5	12H 51M 0S	12H 51M 0S	8H 3M 0S	8H 3M 0S	8	5	3
	10551	MOS2E08190469	Details...	Automatic (2/23/2021)	Yes	11	10	6D 22H 0M 0S	3D 17H 36M 0S	3D 4H 24M 0S	8H 8M 43S	7H 38M 23S	54	46	11H 12M 0S	11H 12M 0S	9H 33M 0S	9H 33M 0S	8	5	3
	123456	MOS2E08190188	Details...	Automatic (2/23/2021)	Yes	56	56	71D 18H 26M 0S	1D 21H 43M 0S	69D 20H 43M 0S	48M 58S	1D 5H 56M 28S	2.7	97.3	38M 0S	1H 35M 0S	22H 58M 0S	2D 9H 49M 0S	29	24	5
	10560	MOS2E08190449	Details...	Automatic (2/23/2021)	Yes	10	9	6D 23H 38M 0S	3D 9H 7M 0S	3D 14H 31M 0S	8H 6M 41S	9H 36M 46S	48.4	51.6	10H 8M 0S	10H 8M 0S	10H 49M 0S	10H 49M 0S	8	5	3
	10561	MOS2E08190004	Details...	Automatic (2/23/2021)	Yes	10	9	7D 2H 19M 0S	3D 20H 2M 0S	3D 6H 17M 0S	9H 12M 12S	8H 41M 53S	54	46	11H 30M 0S	11H 30M 0S	9H 47M 0S	9H 47M 0S	8	5	3
	10563	MOS2E07191173	Details...	Automatic (2/23/2021)	Yes	14	13	6D 21H 52M 0S	3D 0H 2M 0S	3D 21H 50M 0S	5H 8M 42S	7H 13M 4S	43.4	56.6	9H 0M 0S	9H 0M 0S	11H 44M 0S	11H 44M 0S	8	5	3
	10566	MOS2E08190429	Details...	Automatic (2/23/2021)	Yes	15	14	6D 21H 46M 0S	2D 7H 56M 0S	4D 13H 50M 0S	3H 43M 43S	7H 50M 42S	33.7	66.3	7H 0M 0S	7H 0M 0S	13H 44M 0S	13H 44M 0S	8	5	3
	10567	MOS2D12170554	Details...	Automatic (2/23/2021)	Yes	13	12	6D 23H 17M 0S	1D 0H 59M 0S	5D 22H 18M 0S	1H 55M 18S	11H 51M 30S	14.9	85.1	3H 7M 0S	3H 7M 0S	17H 47M 0S	17H 47M 0S	8	5	3
	10570	MOS2E08190009	Details...	Automatic (2/23/2021)	Yes	10	9	6D 22H 12M 0S	1D 23H 6M 0S	4D 23H 6M 0S	4H 42M 36S	13H 14M 0S	28.3	71.7	5H 53M 0S	6H 44M 0S	14H 53M 0S	17H 1M 0S	7	4	3
	10571	MOS4C41140388	Details...	Automatic (2/23/2021)	Yes	70	69	31D 9H 47M 0S	5D 13H 34M 0S	25D 20H 13M 0S	1H 54M 29S	8H 59M 19S	17.7	82.3	4H 10M 0S	4H 57M 0S	19H 23M 0S	22H 58M 0S	27	19	8
	10573	MOS2E08190467	Details...	Automatic (2/23/2021)	Yes	10	9	7D 1H 14M 0S	3D 10H 6M 0S	3D 15H 8M 0S	8H 12M 36S	9H 40M 53S	48.5	51.5	10H 16M 0S	10H 16M 0S	10H 54M 0S	10H 54M 0S	8	5	3
	10574	MOS2E08190438	Details...	Automatic (2/23/2021)	Yes	11	10	6D 22H 47M 0S	2D 20H 40M 0S	4D 2H 7M 0S	6H 14M 32S	9H 48M 42S	41.2	58.8	8H 35M 0S	8H 35M 0S	12H 16M 0S	12H 16M 0S	8	5	3
	10575	MOS2E07191194	Details...	Automatic (2/23/2021)	Yes	11	10	6D 23H 49M 0S	3D 13H 48M 0S	3D 10H 1M 0S	7H 48M 0S	8H 12M 6S	51.1	48.9	10H 44M 0S	10H 44M 0S	10H 15M 0S	10H 15M 0S	8	5	3
	10576	MOS2E08190442	Details...	Automatic (2/23/2021)	Yes	17	16	9D 8H 45M 0S	3D 13H 28M 0S	5D 19H 17M 0S	5H 1M 38S	8H 42M 18S	38	62	8H 33M 0S	8H 33M 0S	13H 56M 0S	13H 56M 0S	10	7	3
	10577	MOS2E08190446	Details...	Automatic (2/23/2021)	Yes	11	10	6D 20H 5M 0S	1D 18H 54M 0S	5D 1H 11M 0S	3H 54M 0S	12H 7M 6S	26.1	73.9	5H 22M 0S	5H 22M 0S	15H 9M 0S	15H 9M 0S	8	5	3
	10580	MOS4C41140391	Details...	Automatic (2/23/2021)	Yes	21	20	6D 22H 26M 0S	5D 15H 21M 0S	1D 7H 5M 0S	6H 26M 42S	1H 33M 15S	81.3	18.7	16H 55M 0S	16H 55M 0S	3H 53M 0S	3H 53M 0S	8	5	3
	10581	MOS4C41140389	Details...	Automatic (2/23/2021)	Yes	11	10	6D 22H 46M 0S	3D 2H 27M 0S	3D 20H 19M 0S	6H 46M 5S	9H 13M 53S	44.6	55.4	9H 18M 0S	9H 18M 0S	11H 32M 0S	11H 32M 0S	8	5	3
	10583	MOS2E08190444	Details...	Automatic (2/23/2021)	Yes	23	22	13D 23H 1M 0S	4D 21H 19M 0S	9D 1H 42M 0S	5H 6M 2S	9H 53M 43S	35	65	7H 49M 0S	9H 47M 0S	14H 31M 0S	18H 9M 0S	12	9	3
	10584	MOS2D12170554	Details...	Automatic (2/23/2021)	Yes	18	17	20D 23H 9M 0S	2D 1H 0M 0S	18D 22H 9M 0S	2H 43M 20S	1D 2H 42M 52S	9.7	90.3	2H 14M 0S	5H 27M 0S	20H 39M 0S	2D 2H 28M 0S	9	6	3
	10587	MOS2E08190016	Details...	Automatic (2/23/2021)	Yes	11	10	7D 1H 51M 0S	3D 4H 2M 0S	3D 21H 49M 0S	6H 54M 43S	9H 22M 53S	44.8	55.2	9H 30M 0S	10H 52M 0S	11H 44M 0S	13H 24M 0S	7	4	3
	10588	MOS2E07191170	Details...	Automatic (2/23/2021)	Yes	9	8	13D 22H 31M 0S	2D 22H 27M 0S	11D 0H 4M 0S	7H 49M 40S	1D 9H 0M 30S	21.1	78.9	4H 42M 0S	8H 48M 0S	17H 36M 0S	1D 9H 1M 0S	8	5	3
	10589	MOS2E08190467	Details...	Automatic (2/23/2021)	Yes	29	28	13D 22H 39M 0S	3D 9H 2M 0S	10D 13H 37M 0S	2H 47M 39S	9H 3M 27S	24.2	75.8	5H 24M 0S	5H 24M 0S	16H 54M 0S	16H 54M 0S	15	10	5
	10590	MOS2E08190208	Details...	Automatic (2/23/2021)	Yes	8	7	6D 22H 24M 0S	3D 20H 34M 0S	3D 1H 50M 0S	11H 34M 15S	10H 32M 51S	55.6	44.4	11H 34M 0S	11H 34M 0S	9H 14M 0S	9H 14M 0S	8	5	3
	10591	MRA2B08130018	Details...	Automatic (2/23/2021)	No	15	14	6D 22H 47M 0S	3D 20H 40M 0S	3D 2H 7M 0S	6H 10M 40S	5H 17M 38S	55.6	44.4	11H 35M 0S	11H 35M 0S	9H 16M 0S	9H 16M 0S	8	5	3
	10593	MOS2D10161153	Details...	Automatic (2/23/2021)	Yes	26	25	20D 23H 12M 0S	2D 19H 8M 0S	18D 4H 4M 0S	2H 34M 55S	17H 26M 33S	13.3	86.7	3H 3M 0S	3H 57M 0S	19H 49M 0S	1D 1H 39M 0S	17	12	5
	10594	MOS2E08190213	Details...	Automatic (2/23/2021)	Yes	12	11	6D 22H 5M 0S	3D 11H 42M 0S	3D 10H 23M 0S	6H 58M 30S	7H 29M 21S	50.4	49.6	10H 28M 0S	10H 28M 0S	10H 18M 0S	10H 18M 0S	8	5	3
	10595	MOS2E07191173	Details...	Automatic (2/23/2021)	Yes	12	11	6D 21H 7M 0S	15H 12M 0S	6D 5H 55M 0S	1H 16M 0S	13H 37M 43S	9.2	90.8	1H 54M 0S	2H 32M 0S	18H 44M 0S	1D 0H 59M 0S	6	4	2
	10596	MOS2E08190442	Details...	Automatic (2/23/2021)	Yes	14	13	6D 20H 22M 0S	1D 12H 59M 0S	5D 7H 23M 0S	2H 38M 30S	9H 47M 55S	22.5	77.5	4H 37M 0S	5H 17M 0S	15H 55M 0S	18H 12M 0S	7	5	2
	10599	MOS2E08190450	Details...	Automatic (2/23/2021)	Yes	13	12	6D 18H 0M 0S	2D 1H 10M 0S	4D 16H 50M 0S	3H 46M 55S	9H 24M 9S	30.3	69.7	6H 9M 0S	6H 9M 0S	14H 6M 0S	14H 6M 0S	8	5	3
	10600	MOS2E08190458	Details...	Automatic (2/23/2021)	Yes	37	37	83D 22H 2M 0S	1D 20H 27M 0S	82D 1H 35M 0S	1H 12M 4S	2D 5H 13M 55S	2.2	97.8	31M 0S	2H 20M 0S	23H 10M 0S	4D 7H 40M 0S	19	14	5
	10601	MOS2E07191173	Details...	Automatic (2/23/2021)	Yes	11	10	6D 22H 33M 0S	1D 18H 27M 0S	5D 4H 6M 0S	3H 51M 32S	12H 24M 36S	25.5	74.5	5H 18M 0S	7H 5M 0S	15H 31M 0S	20H 41M 0S	6	4	2
	10602	MOS2E08190449	Details...	Automatic (2/23/2021)	Yes	14	13	6D 21H 36M 0S	3D 3H 25M 0S	3D 18H 11M 0S	5H 23M 12S	6H 56M 13S	45.5	54.5	9H 26M 0S	9H 26M 0S	11H 16M 0S	11H 16M 0S	8	5	3
	10603	MOS2E08190451	Details...	Automatic (2/23/2021)	Yes	10	9	6D 21H 23M 0S	3D 13H 2M 0S	3D 8H 21M 0S	8H 30M 11S	8H 55M 39S	51.4	48.6	10H 38M 0S	10H 38M 0S	10H 3M 0S	10H 3M 0S	8	5	3
	10604	MOS2D08160072	Details...	Automatic (2/23/2021)	Yes	10	9	6D 23H 58M 0S	3D 2H 29M 0S	3D 21H 29M 0S	7H 26M 53S	10H 23M 13S	44.3	55.7	9H 19M 0S	9H 19M 0S	11H 41M 0S	11H 41M 0S	8	5	3
	10605	MOS2E08190446	Details...	Automatic (2/23/2021)	Yes	16	15	7D 0H 0M 0S	2D 19H 58M 0S	4D 4H 2M 0S	4H 14M 52S	6H 40M 7S	40.5	59.5	8H 30M 0S	8H 30M 0S	12H 30M 0S	12H 30M 0S	8	5	3
	10606	MOS2E08190463	Details...	Automatic (2/23/2021)	Yes	16	15	9D 7H 26M 0S	4D 7H 31M 0S	4D 23H 55M 0S	6H 28M 11S	7H 59M 40S	46.3	53.7	10H 21M 0S	10H 21M 0S	12H 0M 0S	12H 0M 0S	10	7	3
	10607	MOS2D10161153	Details...	Automatic (2/23/2021)	Yes	32	32	9D 5H 55M 0S	2D 13H 17M 0S	6D 16H 38M 0S	1H 54M 54S	5H 1M 11S	27.6	72.4	6H 8M 0S	6H 8M 0S	16H 4M 0S	16H 4M 0S	10	7	3
	10610	MOS2E08190434	Details...	Automatic (2/23/2021)	Yes	12	11	6D 22H 41M 0S	4D 19H 33M 0S	2D 3H 8M 0S	9H 37M 45S	4H 38M 54S	69.3	30.7	14H 27M 0S	14H 27M 0S	6H 24M 0S	6H 24M 0S	8	5	3
	10612	MOS2E08190429	Details...	Automatic (2/23/2021)	Yes	10	9	6D 22H 56M 0S	4D 9H 58M 0S	2D 12H 58M 0S	10H 35M 47S	6H 46M 26S	63.5	36.5	13H 15M 0S	13H 15M 0S	7H 37M 0S	7H 37M 0S	8	5	3
	10613	MOS2E08190471	Details...	Automatic (2/23/2021)	Yes	7	6	6D 22H 56M 0S	1D 23H 21M 0S	4D 23H 35M 0S	6H 45M 51S	19H 55M 49S	28.4	71.6	5H 55M 0S	6H 46M 0S	14H 57M 0S	17H 5M 0S	7	4	3
	10614	MOS2E08190447	Details...	Automatic (2/23/2021)	Yes	13	12	6D 20H 29M 0S	3D 5H 44M 0S	3D 14H 45M 0S	5H 58M 46S	7H 13M 45S	47.3	52.7	9H 43M 0S	9H 43M 0S	10H 51M 0S	10H 51M 0S	8	5	3
	10615	MOS2D10161154	Details...	Automatic (2/23/2021)	Yes	10	9	6D 18H 30M 0S	3D 1H 47M 0S	3D 16H 43M 0S	7H 22M 41S	9H 51M 26S	45.4	54.6	9H 13M 0S	9H 13M 0S	11H 5M 0S	11H 5M 0S	8	5	3
	10616	MOS2E08190449	Details...	Automatic (2/23/2021)	Yes	8	7	6D 23H 21M 0S	3D 2H 8M 0S	3D 21H 13M 0S	9H 16M 0S	13H 19M 0S	44.3	55.7	9H 16M 0S	10H 35M 0S	11H 39M 0S	13H 19M 0S	7	5	2
	10620	MOS2E08190439	Details...	Automatic (2/23/2021)	Yes	9	8	6D 21H 52M 0S	3D 18H 38M 0S	3D 3H 14M 0S	10H 4M 13S	9H 24M 15S	54.6	45.4	11H 20M 0S	11H 20M 0S	9H 24M 0S	9H 24M 0S	8	5	3
	10621	MOS2D10161153	Details...	Automatic (2/23/2021)	Yes	18	17	6D 21H 36M 0S	3D 13H 5M 0S	3D 8H 31M 0S	4H 43M 36S	4H 44M 10S	51.4	48.6	10H 38M 0S	10H 38M 0S	10H 4M 0S	10H 4M 0S	8	5	3
	10622	MOS2E08190004	Details...	Automatic (2/23/2021)	Yes	8	7	6D 21H 59M 0S	3D 3H 25M 0S	3D 18H 34M 0S	9H 25M 37S	12H 56M 17S	45.4	54.6	9H 26M 0S	10H 46M 0S	11H 19M 0S	12H 56M 0S	7	5	2
	10623	MOS2E08190446	Details...	Automatic (2/23/2021)	Yes	10	9	6D 21H 50M 0S	3D 20H 57M 0S	3D 0H 53M 0S	9H 17M 42S	8H 5M 53S	56.1	43.9	11H 37M 0S	11H 37M 0S	9H 7M 0S	9H 7M 0S	8	5	3
	10624	MOS2E08190188	Details...	Automatic (2/23/2021)	Yes	10	9	6D 19H 48M 0S	3D 13H 9M 0S	3D 6H 39M 0S	8H 30M 53S	8H 44M 20S	52	48	10H 39M 0S	10H 39M 0S	9H 50M 0S	9H 50M 0S	8	5	3
	10625	MOS2E08190450	Details...	Automatic (2/23/2021)	Yes	9	8	6D 20H 32M 0S	3D 13H 38M 0S	3D 6H 54M 0S	9H 30M 53S	9H 51M 45S	52	48	10H 42M 0S	10H 42M 0S	9H 52M 0S	9H 52M 0S	8	5	3
	10626	MOS2E07191181	Details...	Automatic (2/23/2021)	Yes	16	15	6D 22H 40M 0S	3D 2H 49M 0S	3D 19H 51M 0S	4H 40M 33S	6H 7M 23S	44.9	55.1	9H 21M 0S	9H 21M 0S	11H 29M 0S	11H 29M 0S	8	5	3
	10627	MOS2E08190444	Details...	Automatic (2/23/2021)	Yes	15	14	6D 22H 39M 0S	4D 0H 29M 0S	2D 22H 10M 0S	6H 25M 56S	5H 0M 42S	57.9	42.1	12H 4M 0S	12H 4M 0S	8H 46M 0S	8H 46M 0S	8	5	3
	10629	MOS2E07191188	Details...	Automatic (2/23/2021)	Yes	18	17	6D 22H 33M 0S	2D 12H 59M 0S	4D 9H 34M 0S	3H 23M 16S	6H 12M 35S	36.6	63.4	7H 37M 0S	10H 10M 0S	13H 12M 0S	17H 36M 0S	6	3	3
	10631	MOS2E07191202	Details...	Automatic (2/23/2021)	Yes	14	13	6D 22H 56M 0S	3D 10H 0M 0S	3D 12H 56M 0S	5H 51M 25S	6H 32M 0S	49.1	50.9	10H 15M 0S	10H 15M 0S	10H 37M 0S	10H 37M 0S	8	5	3
	10632	MOS2E08190442	Details...	Automatic (2/23/2021)	Yes	15	14	6D 22H 41M 0S	3D 15H 37M 0S	3D 7H 4M 0S	5H 50M 27S	5H 38M 51S	52.6	47.4	10H 57M 0S	10H 57M 0S	9H 53M 0S	9H 53M 0S	8	5	3
	10633	MOS2D10161153	Details...	Automatic (2/23/2021)	Yes	10	9	6D 20H 40M 0S	3D 19H 35M 0S	3D 1H 5M 0S	9H 9M 30S	8H 7M 13S	55.6	44.4	11H 27M 0S	11H 27M 0S	9H 8M 0S	9H 8M 0S	8	5	3
	10634	MOS2E08190188	Details...	Automatic (2/23/2021)	Yes	10	9	27D 21H 32M 0S	2D 16H 37M 0S	25D 4H 55M 0S	6H 27M 41S	2D 19H 12M 46S	9.7	90.3	2H 14M 0S	6H 28M 0S	20H 52M 0S	2D 12H 30M 0S	10	6	4
	10635	MOS2E08190449	Details...	Automatic (2/23/2021)	Yes	12	11	27D 21H 30M 0S	2D 7H 57M 0S	25D 13H 33M 0S	4H 39M 45S	2D 7H 46M 38S	8.4	91.6	1H 56M 0S	6H 13M 0S	21H 9M 0S	2D 20H 10M 0S	9	5	4
	10636	MOS2D12170554	Details...	Automatic (2/23/2021)	Yes	28	27	6D 19H 49M 0S	4D 15H 50M 0S	2D 3H 59M 0S	3H 59M 38S	1H 55M 31S	68.3	31.7	13H 59M 0S	13H 59M 0S	6H 30M 0S	6H 30M 0S	8	5	3
	10637	MOS2E08190439	Details...	Automatic (2/23/2021)	Yes	68	67	48D 19H 54M 0S	5D 23H 46M 0S	42D 20H 8M 0S	2H 6M 51S	15H 20M 42S	12.3	87.7	2H 53M 0S	4H 21M 0S	20H 34M 0S	1D 7H 9M 0S	33	22	11
	10638	MOS2E08190472	Details...	Automatic (2/23/2021)	Yes	13	12	6D 21H 32M 0S	3D 13H 45M 0S	3D 7H 47M 0S	6H 35M 46S	6H 38M 55S	51.8	48.2	10H 43M 0S	10H 43M 0S	9H 58M 0S	9H 58M 0S	8	5	3
	10639	MOS2E08190004	Details...	Automatic (2/23/2021)	Yes	18	17	6D 21H 28M 0S	2D 15H 0M 0S	4D 6H 28M 0S	3H 30M 0S	6H 1M 38S	38.1	61.9	7H 53M 0S	7H 53M 0S	12H 49M 0S	12H 49M 0S	8	5	3
	10640	MOS2E08190434	Details...	Automatic (2/23/2021)	Yes	15	14	13D 23H 25M 0S	4D 7H 53M 0S	9D 15H 32M 0S	6H 55M 32S	16H 32M 17S	31	69	6H 56M 0S	9H 27M 0S	15H 26M 0S	21H 3M 0S	11	6	5
	10641	MOS2E08190450	Details...	Automatic (2/23/2021)	Yes	16	15	7D 4H 48M 0S	2D 14H 4M 0S	4D 14H 44M 0S	3H 52M 45S	7H 22M 56S	35.9	64.1	7H 46M 0S	7H 46M 0S	13H 51M 0S	13H 51M 0S	8	5	3
	10642	MOS2E08190456	Details...	Automatic (2/23/2021)	Yes	11	10	6D 22H 24M 0S	3D 17H 56M 0S	3D 4H 28M 0S	8H 10M 32S	7H 38M 48S	54	46	11H 15M 0S	11H 15M 0S	9H 34M 0S	9H 34M 0S	8	5	3
	10643	MOS2E08190446	Details...	Automatic (2/23/2021)	Yes	11	10	6D 23H 28M 0S	3D 22H 21M 0S	3D 1H 7M 0S	8H 34M 38S	7H 18M 41S	56.3	43.7	11H 48M 0S	11H 48M 0S	9H 8M 0S	9H 8M 0S	8	5	3
	10644	MOS2E08190463	Details...	Automatic (2/23/2021)	Yes	9	8	6D 21H 46M 0S	4D 6H 16M 0S	2D 15H 30M 0S	11H 21M 46S	7H 56M 15S	61.7	38.3	12H 47M 0S	12H 47M 0S	7H 56M 0S	7H 56M 0S	8	5	3
	10645	MOS2D10161142	Details...	Automatic (2/23/2021)	Yes	9	8	6D 23H 36M 0S	1D 21H 43M 0S	5D 1H 53M 0S	5H 4M 46S	15H 14M 7S	27.3	72.7	5H 43M 0S	6H 32M 0S	15H 14M 0S	17H 25M 0S	7	4	3
	10648	MOS2E08190451	Details...	Automatic (2/23/2021)	Yes	9	8	6D 18H 52M 0S	4D 9H 53M 0S	2D 8H 59M 0S	11H 45M 53S	7H 7M 22S	65	35	13H 14M 0S	13H 14M 0S	7H 7M 0S	7H 7M 0S	8	5	3
	10650	MOS2E08190460	Details...	Automatic (2/23/2021)	Yes	19	18	6D 21H 2M 0S	3D 7H 57M 0S	3D 13H 5M 0S	4H 12M 28S	4H 43M 36S	48.4	51.6	10H 0M 0S	10H 0M 0S	10H 38M 0S	10H 38M 0S	8	5	3
	10651	MOS2E08190470	Details...	Automatic (2/23/2021)	Yes	12	11	6D 19H 23M 0S	4D 7H 59M 0S	2D 11H 24M 0S	8H 39M 54S	5H 24M 0S	63.6	36.4	13H 0M 0S	13H 0M 0S	7H 26M 0S	7H 26M 0S	8	5	3
	10652	MOS2B19140916	Details...	Automatic (2/23/2021)	Yes	29	28	18D 2H 25M 0S	7D 3H 58M 0S	10D 22H 27M 0S	5H 55M 47S	9H 22M 23S	39.6	60.4	9H 3M 0S	9H 3M 0S	13H 49M 0S	13H 49M 0S	19	13	6
	10654	MOS2E07191202	Details...	Automatic (2/23/2021)	Yes	11	10	6D 22H 56M 0S	2D 21H 58M 0S	4D 0H 58M 0S	6H 21M 38S	9H 41M 47S	41.9	58.1	8H 45M 0S	8H 45M 0S	12H 7M 0S	12H 7M 0S	8	5	3
	10655	MOS2E07191188	Details...	Automatic (2/23/2021)	Yes	11	10	6D 22H 56M 0S	2D 22H 18M 0S	4D 0H 38M 0S	6H 23M 27S	9H 39M 47S	42.1	57.9	8H 47M 0S	8H 47M 0S	12H 5M 0S	12H 5M 0S	8	5	3
	10656	MOS2E07191202	Details...	Automatic (2/23/2021)	Yes	14	13	6D 20H 52M 0S	2D 23H 46M 0S	3D 21H 6M 0S	5H 7M 34S	7H 9M 41S	43.5	56.5	8H 58M 0S	10H 15M 0S	11H 38M 0S	13H 18M 0S	7	4	3
	10657	MOS2E07191199	Details...	Automatic (2/23/2021)	Yes	28	27	6D 20H 28M 0S	4D 12H 20M 0S	2D 8H 8M 0S	3H 52M 8S	2H 4M 44S	65.9	34.1	13H 33M 0S	13H 33M 0S	7H 1M 0S	7H 1M 0S	8	5	3
	10660	MOS2D10161151	Details...	Automatic (2/23/2021)	Yes	30	30	90D 12H 47M 0S	1D 5H 39M 0S	89D 7H 8M 0S	59M 17S	2D 23H 26M 15S	1.4	98.6	19M 0S	1H 59M 0S	23H 18M 0S	5D 22H 53M 0S	15	7	8
	10661	MOS4C41140378	Details...	Automatic (2/23/2021)	Yes	14	13	6D 20H 35M 0S	2D 21H 38M 0S	3D 22H 57M 0S	4H 58M 25S	7H 18M 13S	42.3	57.7	8H 42M 0S	9H 57M 0S	11H 52M 0S	13H 34M 0S	7	4	3
	10662	MOS2E08190463	Details...	Automatic (2/23/2021)	Yes	32	31	6D 18H 39M 0S	4D 17H 22M 0S	2D 1H 17M 0S	3H 32M 33S	1H 35M 23S	69.7	30.3	14H 10M 0S	14H 10M 0S	6H 10M 0S	6H 10M 0S	8	5	3
	10663	MOS2E08190455	Details...	Automatic (2/23/2021)	Yes	10	9	6D 20H 33M 0S	3D 7H 20M 0S	3D 13H 13M 0S	7H 56M 0S	9H 28M 6S	48.2	51.8	9H 55M 0S	9H 55M 0S	10H 39M 0S	10H 39M 0S	8	5	3
	10664	MOS2D05160201	Details...	Automatic (2/23/2021)	Yes	9	8	6D 19H 53M 0S	3D 6H 40M 0S	3D 13H 13M 0S	8H 44M 26S	10H 39M 7S	48	52	9H 50M 0S	9H 50M 0S	10H 39M 0S	10H 39M 0S	8	5	3
	10665	MOS2E08190449	Details...	Automatic (2/23/2021)	Yes	12	11	6D 23H 31M 0S	3D 4H 8M 0S	3D 19H 23M 0S	6H 20M 40S	8H 18M 27S	45.4	54.6	9H 31M 0S	9H 31M 0S	11H 25M 0S	11H 25M 0S	8	5	3
	10666	MOS2E08190451	Details...	Automatic (2/23/2021)	Yes	9	8	6D 23H 34M 0S	4D 6H 7M 0S	2D 17H 27M 0S	11H 20M 46S	8H 10M 52S	60.9	39.1	12H 46M 0S	12H 46M 0S	8H 11M 0S	8H 11M 0S	8	5	3
	10668	MOS2B19140916	Details...	Automatic (2/23/2021)	Yes	11	10	6D 22H 16M 0S	3D 2H 50M 0S	3D 19H 26M 0S	6H 48M 10S	9H 8M 36S	45	55	9H 21M 0S	9H 21M 0S	11H 26M 0S	11H 26M 0S	8	5	3
	10669	MOS2E08190446	Details...	Automatic (2/23/2021)	Yes	20	19	6D 19H 33M 0S	3D 6H 37M 0S	3D 12H 56M 0S	3H 55M 50S	4H 28M 12S	48.1	51.9	9H 50M 0S	9H 50M 0S	10H 37M 0S	10H 37M 0S	8	5	3
	10670	MOS2E07191181	Details...	Automatic (2/23/2021)	Yes	20	19	7D 3H 17M 0S	2D 17H 33M 0S	4D 9H 44M 0S	3H 16M 39S	5H 33M 53S	38.3	61.7	8H 12M 0S	8H 12M 0S	13H 13M 0S	13H 13M 0S	8	5	3
	10671	MRA2B08130044	Details...	Automatic (2/23/2021)	No	11	10	6D 23H 0M 0S	3D 6H 57M 0S	3D 16H 3M 0S	7H 10M 38S	8H 48M 17S	47.3	52.7	9H 52M 0S	11H 17M 0S	11H 0M 0S	12H 35M 0S	7	4	3
	10672	MOS2E08190447	Details...	Automatic (2/23/2021)	Yes	20	19	6D 21H 25M 0S	5D 2H 50M 0S	1D 18H 35M 0S	6H 8M 30S	2H 14M 28S	74.3	25.7	15H 21M 0S	15H 21M 0S	5H 19M 0S	5H 19M 0S	8	5	3
	10673	MOS2D10161130	Details...	Automatic (2/23/2021)	Yes	13	12	6D 22H 43M 0S	3D 12H 33M 0S	3D 10H 10M 0S	6H 30M 13S	6H 50M 49S	50.7	49.3	10H 34M 0S	10H 34M 0S	10H 16M 0S	10H 16M 0S	8	5	3
	10674	MOS2E08190450	Details...	Automatic (2/23/2021)	Yes	9	8	6D 19H 18M 0S	3D 23H 56M 0S	2D 19H 22M 0S	10H 39M 33S	8H 25M 15S	58.7	41.3	12H 0M 0S	12H 0M 0S	8H 25M 0S	8H 25M 0S	8	5	3
	10675	MOS2E07191181	Details...	Automatic (2/23/2021)	Yes	9	8	6D 19H 31M 0S	1D 10H 35M 0S	5D 8H 56M 0S	3H 50M 33S	16H 7M 0S	21.1	78.9	4H 19M 0S	4H 56M 0S	16H 7M 0S	18H 25M 0S	7	4	3
	10676	MOS2E08190213	Details...	Automatic (2/23/2021)	Yes	8	7	6D 18H 44M 0S	20H 24M 0S	5D 22H 20M 0S	2H 33M 0S	20H 20M 0S	12.5	87.5	2H 33M 0S	3H 24M 0S	17H 48M 0S	23H 43M 0S	6	4	2
	10677	MOS2E08190438	Details...	Automatic (2/23/2021)	Yes	9	8	6D 18H 28M 0S	4D 0H 12M 0S	2D 18H 16M 0S	10H 41M 20S	8H 17M 0S	59.2	40.8	12H 2M 0S	12H 2M 0S	8H 17M 0S	8H 17M 0S	8	5	3
	10678	MOS2E08190447	Details...	Automatic (2/23/2021)	Yes	10	9	6D 22H 47M 0S	3D 10H 5M 0S	3D 12H 42M 0S	8H 12M 30S	9H 24M 39S	49.2	50.8	10H 16M 0S	10H 16M 0S	10H 35M 0S	10H 35M 0S	8	5	3
	10679	MOS2D11160011	Details...	Automatic (2/23/2021)	Yes	9	8	6D 19H 49M 0S	2D 12H 58M 0S	4D 6H 51M 0S	6H 46M 26S	12H 51M 22S	37.2	62.8	7H 37M 0S	7H 37M 0S	12H 51M 0S	12H 51M 0S	8	5	3
	10684	MOS2E08190438	Details...	Automatic (2/23/2021)	Yes	11	10	6D 23H 26M 0S	3D 18H 49M 0S	3D 4H 37M 0S	8H 15M 21S	7H 39M 41S	54.2	45.8	11H 21M 0S	11H 21M 0S	9H 35M 0S	9H 35M 0S	8	5	3
	10688	MRA2B08130097	Details...	Automatic (2/23/2021)	No	21	20	25D 22H 38M 0S	4D 3H 34M 0S	21D 19H 4M 0S	4H 44M 28S	1D 2H 9M 12S	16	84	3H 41M 0S	7H 40M 0S	19H 22M 0S	1D 16H 14M 0S	13	10	3
	10689	MOS2E08190470	Details...	Automatic (2/23/2021)	Yes	10	9	6D 22H 58M 0S	1D 14H 2M 0S	5D 8H 56M 0S	3H 48M 11S	14H 19M 33S	22.8	77.2	4H 45M 0S	5H 26M 0S	16H 7M 0S	18H 25M 0S	7	4	3
	10690	MOS2E07191170	Details...	Automatic (2/23/2021)	Yes	11	10	6D 22H 29M 0S	1D 5H 54M 0S	5D 16H 35M 0S	2H 43M 5S	13H 39M 30S	18	82	3H 44M 0S	4H 59M 0S	17H 4M 0S	22H 46M 0S	6	3	3
	10691	MOS2E08190449	Details...	Automatic (2/23/2021)	Yes	17	16	14D 0H 4M 0S	4D 16H 25M 0S	9D 7H 39M 0S	6H 36M 45S	13H 58M 41S	33.5	66.5	7H 30M 0S	9H 22M 0S	14H 55M 0S	18H 38M 0S	12	7	5
	10692	MOS4C41140378	Details...	Automatic (2/23/2021)	Yes	14	13	21D 0H 23M 0S	2D 4H 6M 0S	18D 20H 17M 0S	3H 43M 17S	1D 10H 47M 27S	10.3	89.7	2H 22M 0S	5H 47M 0S	20H 34M 0S	2D 2H 15M 0S	9	6	3
	10693	MOS2E08190015	Details...	Automatic (2/23/2021)	Yes	14	13	6D 21H 51M 0S	2D 7H 58M 0S	4D 13H 53M 0S	3H 59M 51S	8H 27M 9S	33.7	66.3	7H 0M 0S	7H 0M 0S	13H 44M 0S	13H 44M 0S	8	5	3
	10695	MOS2E07191181	Details...	Automatic (2/23/2021)	Yes	30	29	13D 23H 48M 0S	7D 6H 34M 0S	6D 17H 14M 0S	5H 49M 7S	5H 33M 35S	52	48	11H 38M 0S	11H 38M 0S	10H 45M 0S	10H 45M 0S	15	10	5
	10696	MOS2E08190461	Details...	Automatic (2/23/2021)	Yes	15	14	6D 23H 40M 0S	2D 20H 27M 0S	4D 3H 13M 0S	4H 33M 48S	7H 5M 12S	40.8	59.2	8H 33M 0S	8H 33M 0S	12H 24M 0S	12H 24M 0S	8	5	3
	10697	MOS2D05160201	Details...	Automatic (2/23/2021)	Yes	22	21	13D 20H 48M 0S	8D 1H 48M 0S	5D 19H 0M 0S	8H 48M 32S	6H 37M 8S	58.2	41.8	12H 55M 0S	12H 55M 0S	9H 16M 0S	9H 16M 0S	15	10	5
	10699	MOS2E08190471	Details...	Automatic (2/23/2021)	Yes	16	15	6D 23H 8M 0S	3D 19H 56M 0S	3D 3H 12M 0S	5H 44M 45S	5H 0M 48S	55	45	11H 30M 0S	11H 30M 0S	9H 24M 0S	9H 24M 0S	8	5	3
	10700	MOS2E08190447	Details...	Automatic (2/23/2021)	Yes	4	3	6D 22H 39M 0S	3H 59M 0S	6D 18H 40M 0S	59M 45S	2D 6H 13M 20S	2.4	97.6	30M 0S	1H 20M 0S	20H 20M 0S	2D 6H 13M 0S	3	1	2
	10701	MOS2D10161156	Details...	Automatic (2/23/2021)	Yes	7	6	4D 21H 43M 0S	1D 3H 53M 0S	3D 17H 50M 0S	3H 59M 0S	14H 58M 20S	23.7	76.3	4H 39M 0S	5H 35M 0S	14H 58M 0S	17H 58M 0S	5	4	1
	10703	MOS2B19140913	Details...	Automatic (2/23/2021)	Yes	10	9	7D 0H 2M 0S	4D 0H 38M 0S	2D 23H 24M 0S	9H 39M 47S	7H 56M 0S	57.5	42.5	12H 5M 0S	12H 5M 0S	8H 56M 0S	8H 56M 0S	8	5	3
	10704	MOS2D10161163	Details...	Automatic (2/23/2021)	Yes	10	9	6D 22H 52M 0S	16H 53M 0S	6D 5H 59M 0S	1H 41M 17S	16H 39M 53S	10.1	89.9	2H 7M 0S	2H 49M 0S	18H 45M 0S	1D 1H 0M 0S	6	4	2
	10705	MOS2D10161128	Details...	Automatic (2/23/2021)	Yes	15	14	6D 17H 26M 0S	1D 18H 25M 0S	4D 23H 1M 0S	2H 49M 39S	8H 30M 4S	26.3	73.7	5H 18M 0S	5H 18M 0S	14H 53M 0S	14H 53M 0S	8	5	3
	10706	MOS4C41140378	Details...	Automatic (2/23/2021)	Yes	16	15	6D 19H 57M 0S	3D 7H 14M 0S	3D 12H 43M 0S	4H 57M 7S	5H 38M 52S	48.3	51.7	9H 54M 0S	11H 19M 0S	10H 35M 0S	12H 6M 0S	7	4	3
	10707	MOS2E08190442	Details...	Automatic (2/23/2021)	Yes	15	14	7D 2H 50M 0S	3D 13H 5M 0S	3D 13H 45M 0S	5H 40M 19S	6H 7M 30S	49.8	50.2	10H 38M 0S	10H 38M 0S	10H 43M 0S	10H 43M 0S	8	5	3
	10708	MOS2D11160013	Details...	Automatic (2/23/2021)	Yes	13	12	6D 19H 5M 0S	4D 2H 12M 0S	2D 16H 53M 0S	7H 33M 13S	5H 24M 25S	60.2	39.8	12H 17M 0S	12H 17M 0S	8H 7M 0S	8H 7M 0S	8	5	3
	10709	MOS2E07191188	Details...	Automatic (2/23/2021)	Yes	12	11	6D 22H 20M 0S	1D 12H 2M 0S	5D 10H 18M 0S	3H 0M 9S	11H 50M 43S	21.7	78.3	4H 30M 0S	6H 0M 0S	16H 17M 0S	21H 43M 0S	6	3	3
	10711	MOS2E08190451	Details...	Automatic (2/23/2021)	Yes	11	10	7D 3H 3M 0S	4D 0H 52M 0S	3D 2H 11M 0S	8H 48M 21S	7H 25M 6S	56.6	43.4	12H 7M 0S	12H 7M 0S	9H 16M 0S	9H 16M 0S	8	5	3
	10712	MOS2E08190208	Details...	Automatic (2/23/2021)	Yes	10	9	6D 22H 56M 0S	3D 11H 47M 0S	3D 11H 9M 0S	8H 22M 41S	9H 14M 20S	50.2	49.8	10H 28M 0S	10H 28M 0S	10H 24M 0S	10H 24M 0S	8	5	3
	10713	MOS2E08190188	Details...	Automatic (2/23/2021)	Yes	12	11	6D 23H 11M 0S	2D 22H 5M 0S	4D 1H 6M 0S	5H 50M 25S	8H 49M 38S	41.9	58.1	8H 46M 0S	8H 46M 0S	12H 8M 0S	12H 8M 0S	8	5	3
	10714	MOS2E07191170	Details...	Automatic (2/23/2021)	Yes	9	8	6D 20H 56M 0S	4D 2H 33M 0S	2D 18H 23M 0S	10H 57M 0S	8H 17M 52S	59.8	40.2	12H 19M 0S	12H 19M 0S	8H 18M 0S	8H 18M 0S	8	5	3
	10716	MOS2D11160011	Details...	Automatic (2/23/2021)	Yes	21	20	34D 19H 24M 0S	3D 19H 4M 0S	31D 0H 20M 0S	4H 20M 11S	1D 13H 13M 0S	10.9	89.1	2H 32M 0S	6H 30M 0S	20H 41M 0S	2D 5H 10M 0S	14	8	6
	10717	MOS2E08190444	Details...	Automatic (2/23/2021)	Yes	17	16	6D 23H 46M 0S	4D 3H 33M 0S	2D 20H 13M 0S	5H 51M 21S	4H 15M 48S	59.3	40.7	12H 27M 0S	12H 27M 0S	8H 32M 0S	8H 32M 0S	8	5	3
	10718	MOS2E08190009	Details...	Automatic (2/23/2021)	Yes	18	17	14D 0H 3M 0S	4D 17H 14M 0S	9D 6H 49M 0S	6H 17M 26S	13H 6M 24S	33.7	66.3	7H 33M 0S	9H 26M 0S	14H 51M 0S	18H 34M 0S	12	7	5
	10719	MOS2E08190472	Details...	Automatic (2/23/2021)	Yes	15	14	9D 8H 7M 0S	2D 11H 22M 0S	6D 20H 45M 0S	3H 57M 28S	11H 46M 4S	26.5	73.5	5H 56M 0S	6H 36M 0S	16H 29M 0S	18H 18M 0S	9	7	2
	10720	MOS2E07191188	Details...	Automatic (2/23/2021)	Yes	14	13	6D 23H 33M 0S	3D 5H 28M 0S	3D 18H 5M 0S	5H 32M 0S	6H 55M 46S	46.2	53.8	9H 41M 0S	9H 41M 0S	11H 16M 0S	11H 16M 0S	8	5	3
	10721	MOS2D05160201	Details...	Automatic (2/23/2021)	Yes	10	9	6D 23H 28M 0S	2D 18H 39M 0S	4D 4H 49M 0S	6H 39M 53S	11H 12M 6S	39.8	60.2	8H 20M 0S	8H 20M 0S	12H 36M 0S	12H 36M 0S	8	5	3
	10722	MOS2E08190444	Details...	Automatic (2/23/2021)	Yes	55	55	65D 22H 18M 0S	4D 17H 18M 0S	61D 5H 0M 0S	2H 3M 35S	1D 2H 42M 32S	7.2	92.8	1H 41M 0S	3H 39M 0S	21H 56M 0S	1D 23H 23M 0S	31	24	7
	10724	MOS2E08190451	Details...	Automatic (2/23/2021)	Yes	22	21	6D 23H 44M 0S	2D 7H 54M 0S	4D 15H 50M 0S	2H 32M 27S	5H 19M 31S	33.3	66.7	6H 59M 0S	7H 59M 0S	13H 59M 0S	15H 59M 0S	7	4	3
	10726	MOS2E08190441	Details...	Automatic (2/23/2021)	Yes	41	40	20D 22H 55M 0S	2D 7H 55M 0S	18D 15H 0M 0S	1H 21M 49S	11H 10M 30S	11.1	88.9	2H 33M 0S	3H 30M 0S	20H 19M 0S	1D 3H 56M 0S	16	9	7
	10727	MOS2E07191170	Details...	Automatic (2/23/2021)	Yes	16	15	20D 22H 32M 0S	1D 6H 58M 0S	19D 15H 34M 0S	1H 56M 7S	1D 7H 26M 15S	6.2	93.8	1H 24M 0S	3H 6M 0S	21H 26M 0S	1D 23H 9M 0S	10	5	5
	10728	MOS2E08190455	Details...	Automatic (2/23/2021)	Yes	9	8	6D 22H 51M 0S	3D 17H 40M 0S	3D 5H 11M 0S	9H 57M 46S	9H 38M 52S	53.7	46.3	11H 13M 0S	11H 13M 0S	9H 39M 0S	9H 39M 0S	8	5	3
	10729	MOS2E08190016	Details...	Automatic (2/23/2021)	Yes	11	10	6D 22H 42M 0S	3D 5H 51M 0S	3D 16H 51M 0S	7H 4M 38S	8H 53M 6S	46.7	53.3	9H 44M 0S	9H 44M 0S	11H 6M 0S	11H 6M 0S	8	5	3
	10730	MOS2E08190461	Details...	Automatic (2/23/2021)	Yes	12	11	6D 22H 13M 0S	3D 3H 46M 0S	3D 18H 27M 0S	6H 18M 49S	8H 13M 21S	45.6	54.4	9H 28M 0S	9H 28M 0S	11H 18M 0S	11H 18M 0S	8	5	3
	10731	MOS2E07191199	Details...	Automatic (2/23/2021)	Yes	11	10	6D 23H 23M 0S	10H 8M 0S	6D 13H 15M 0S	55M 16S	15H 43M 30S	6.1	93.9	1H 16M 0S	1H 41M 0S	19H 39M 0S	1D 2H 13M 0S	6	3	3
	10774	MOS2B19140913	Details...	Automatic (2/23/2021)	Yes	9	8	6D 22H 46M 0S	4D 17H 55M 0S	2D 4H 51M 0S	12H 39M 26S	6H 36M 22S	68.3	31.7	14H 14M 0S	14H 14M 0S	6H 36M 0S	6H 36M 0S	8	5	3
	10775	MOS2E08190459	Details...	Automatic (2/23/2021)	Yes	18	17	6D 23H 43M 0S	3D 10H 40M 0S	3D 13H 3M 0S	4H 35M 33S	5H 0M 10S	49.3	50.7	10H 20M 0S	10H 20M 0S	10H 38M 0S	10H 38M 0S	8	5	3
	10776	MRA2B08130044	Details...	Automatic (2/23/2021)	No	12	11	6D 18H 46M 0S	4D 17H 37M 0S	2D 1H 9M 0S	9H 28M 5S	4H 28M 5S	69.8	30.2	14H 12M 0S	14H 12M 0S	6H 9M 0S	6H 9M 0S	8	5	3
	10777	MOS2D10161130	Details...	Automatic (2/23/2021)	Yes	10	9	6D 23H 17M 0S	3D 4H 40M 0S	3D 18H 37M 0S	7H 40M 0S	10H 4M 6S	45.8	54.2	9H 35M 0S	10H 57M 0S	11H 20M 0S	12H 57M 0S	7	4	3
	10778	MOS2E08190447	Details...	Automatic (2/23/2021)	Yes	10	9	6D 21H 56M 0S	3D 17H 18M 0S	3D 4H 38M 0S	8H 55M 47S	8H 30M 53S	53.8	46.2	11H 10M 0S	11H 10M 0S	9H 35M 0S	9H 35M 0S	8	5	3
	10781	MOS2B19140916	Details...	Automatic (2/23/2021)	Yes	9	8	7D 0H 32M 0S	1D 11H 17M 0S	5D 13H 15M 0S	3H 55M 13S	16H 39M 22S	20.9	79.1	4H 25M 0S	7H 3M 0S	16H 39M 0S	1D 2H 39M 0S	5	3	2
	10782	MOS2D10161128	Details...	Automatic (2/23/2021)	Yes	11	10	6D 20H 24M 0S	3D 6H 20M 0S	3D 14H 4M 0S	7H 7M 16S	8H 36M 23S	47.6	52.4	9H 48M 0S	9H 48M 0S	10H 46M 0S	10H 46M 0S	8	5	3
	10783	MOS2E08190439	Details...	Automatic (2/23/2021)	Yes	12	11	6D 22H 28M 0S	4D 1H 25M 0S	2D 21H 3M 0S	8H 7M 4S	6H 16M 38S	58.5	41.5	12H 11M 0S	12H 11M 0S	8H 38M 0S	8H 38M 0S	8	5	3
	10784	MRA2B08130044	Details...	Automatic (2/23/2021)	No	15	14	6D 23H 39M 0S	2D 22H 1M 0S	4D 1H 38M 0S	4H 40M 3S	6H 58M 25S	41.8	58.2	8H 45M 0S	8H 45M 0S	12H 12M 0S	12H 12M 0S	8	5	3
	10785	MOS2E08190016	Details...	Automatic (2/23/2021)	Yes	9	8	6D 22H 26M 0S	4D 19H 35M 0S	2D 2H 51M 0S	12H 50M 33S	6H 21M 22S	69.4	30.6	14H 27M 0S	14H 27M 0S	6H 21M 0S	6H 21M 0S	8	5	3
	10786	MOS2E08190471	Details...	Automatic (2/23/2021)	Yes	7	6	6D 23H 30M 0S	1D 4H 17M 0S	5D 19H 13M 0S	4H 2M 25S	23H 12M 10S	16.9	83.1	3H 32M 0S	5H 39M 0S	17H 24M 0S	1D 3H 51M 0S	5	3	2
	10787	MOS2E07191194	Details...	Automatic (2/23/2021)	Yes	14	13	6D 22H 58M 0S	2D 11H 6M 0S	4D 11H 52M 0S	4H 13M 17S	8H 17M 50S	35.4	64.6	7H 23M 0S	7H 23M 0S	13H 29M 0S	13H 29M 0S	8	5	3
	10788	MOS2B19140916	Details...	Automatic (2/23/2021)	Yes	11	10	6D 23H 1M 0S	3D 21H 4M 0S	3D 1H 57M 0S	8H 27M 38S	7H 23M 41S	55.7	44.3	11H 38M 0S	11H 38M 0S	9H 15M 0S	9H 15M 0S	8	5	3
	10789	MOS2E08190438	Details...	Automatic (2/23/2021)	Yes	17	16	6D 23H 26M 0S	3D 5H 12M 0S	3D 18H 14M 0S	4H 32M 28S	5H 38M 22S	46.1	53.9	9H 39M 0S	9H 39M 0S	11H 17M 0S	11H 17M 0S	8	5	3
	10790	MOS2D10161142	Details...	Automatic (2/23/2021)	Yes	10	9	6D 23H 23M 0S	3D 12H 41M 0S	3D 10H 42M 0S	8H 28M 6S	9H 11M 20S	50.6	49.4	10H 35M 0S	10H 35M 0S	10H 20M 0S	10H 20M 0S	8	5	3
	10791	MOS2E08190444	Details...	Automatic (2/23/2021)	Yes	17	16	13D 19H 53M 0S	2D 21H 14M 0S	10D 22H 39M 0S	4H 4M 21S	16H 24M 56S	20.9	79.1	4H 37M 0S	6H 55M 0S	17H 31M 0S	1D 2H 16M 0S	10	6	4
	10792	MOS2E08190208	Details...	Automatic (2/23/2021)	Yes	11	10	6D 21H 2M 0S	2D 18H 37M 0S	4D 2H 25M 0S	6H 3M 21S	9H 50M 30S	40.4	59.6	8H 20M 0S	9H 31M 0S	12H 18M 0S	14H 4M 0S	7	5	2
	10793	MOS2E07191188	Details...	Automatic (2/23/2021)	Yes	11	10	6D 20H 39M 0S	2D 5H 48M 0S	4D 14H 51M 0S	4H 53M 27S	11H 5M 6S	32.7	67.3	6H 44M 0S	6H 44M 0S	13H 51M 0S	13H 51M 0S	8	5	3
	10794	MOS2E08190471	Details...	Automatic (2/23/2021)	Yes	4	3	6D 23H 18M 0S	21H 45M 0S	6D 1H 33M 0S	5H 26M 15S	2D 0H 31M 0S	13	87	2H 43M 0S	5H 26M 0S	18H 12M 0S	1D 12H 23M 0S	4	2	2
	10795	MOS2D10161142	Details...	Automatic (2/23/2021)	Yes	13	12	6D 22H 49M 0S	2D 10H 27M 0S	4D 12H 22M 0S	4H 29M 46S	9H 1M 50S	35	65	7H 18M 0S	8H 21M 0S	13H 33M 0S	15H 29M 0S	7	4	3
	10796	MOS2E08190435	Details...	Automatic (2/23/2021)	Yes	9	8	6D 22H 21M 0S	3D 12H 46M 0S	3D 9H 35M 0S	9H 25M 6S	10H 11M 52S	51	49	10H 36M 0S	10H 36M 0S	10H 12M 0S	10H 12M 0S	8	5	3
	10797	MOS2E07191192	Details...	Automatic (2/23/2021)	Yes	23	22	6D 21H 26M 0S	2D 20H 43M 0S	4D 0H 43M 0S	2H 59M 15S	4H 23M 46S	41.5	58.5	8H 35M 0S	8H 35M 0S	12H 5M 0S	12H 5M 0S	8	5	3
	10798	MOS2E07191192	Details...	Automatic (2/23/2021)	Yes	221	221	66D 7H 9M 0S	9D 13H 42M 0S	56D 17H 27M 0S	1H 2M 21S	6H 9M 37S	14.4	85.6	3H 26M 0S	3H 58M 0S	20H 19M 0S	23H 28M 0S	58	41	17
	10799	MOS2E08190004	Details...	Automatic (2/23/2021)	Yes	15	14	7D 3H 24M 0S	3D 2H 21M 0S	4D 1H 3M 0S	4H 57M 23S	6H 55M 55S	43.4	56.6	9H 18M 0S	9H 18M 0S	12H 8M 0S	12H 8M 0S	8	5	3
	10800	MOS2E08190439	Details...	Automatic (2/23/2021)	Yes	12	11	7D 2H 48M 0S	3D 4H 44M 0S	3D 22H 4M 0S	6H 23M 40S	8H 33M 5S	44.9	55.1	9H 36M 0S	9H 36M 0S	11H 46M 0S	11H 46M 0S	8	5	3
	10802	MRA2B08130011	Details...	Automatic (2/23/2021)	No	9	9	5D 11H 18M 0S	2D 6H 36M 0S	3D 4H 42M 0S	6H 4M 0S	8H 31M 19S	41.6	58.4	7H 48M 0S	9H 6M 0S	10H 57M 0S	12H 47M 0S	6	5	1
	10803	MRA2A29120108	Details...	Automatic (2/23/2021)	No	14	13	13D 23H 56M 0S	5D 1H 9M 0S	8D 22H 47M 0S	8H 39M 12S	16H 31M 18S	36.1	63.9	8H 5M 0S	11H 1M 0S	14H 19M 0S	19H 32M 0S	11	6	5
	10804	MOS4C41140391	Details...	Automatic (2/23/2021)	Yes	23	22	6D 23H 3M 0S	4D 6H 8M 0S	2D 16H 55M 0S	4H 26M 26S	2H 57M 2S	61.1	38.9	12H 46M 0S	12H 46M 0S	8H 7M 0S	8H 7M 0S	8	5	3
	10806	MRA2B41130082	Details...	Automatic (2/23/2021)	No	12	11	6D 23H 48M 0S	3D 13H 52M 0S	3D 9H 56M 0S	7H 9M 19S	7H 26M 54S	51.2	48.8	10H 44M 0S	10H 44M 0S	10H 15M 0S	10H 15M 0S	8	5	3
	10808	MRA2B08130090	Details...	Automatic (2/23/2021)	No	23	22	14D 3H 39M 0S	4D 2H 15M 0S	10D 1H 24M 0S	4H 16M 18S	10H 58M 21S	28.9	71.1	6H 33M 0S	7H 33M 0S	16H 6M 0S	18H 34M 0S	13	8	5
	10809	MOS2D10161156	Details...	Automatic (2/23/2021)	Yes	7	6	6D 22H 55M 0S	4H 25M 0S	6D 18H 30M 0S	37M 51S	1D 3H 5M 0S	2.6	97.4	33M 0S	1H 6M 0S	20H 19M 0S	1D 16H 38M 0S	4	2	2
	10810	MOS2E07191191	Details...	Automatic (2/23/2021)	Yes	19	18	7D 13H 19M 0S	3D 4H 54M 0S	4D 8H 25M 0S	4H 2M 50S	5H 48M 3S	42.4	57.6	9H 37M 0S	9H 37M 0S	13H 3M 0S	13H 3M 0S	8	5	3
	10811	MRA2B41130081	Details...	Automatic (2/23/2021)	No	15	14	6D 22H 20M 0S	4D 4H 36M 0S	2D 17H 44M 0S	6H 42M 23S	4H 41M 42S	60.5	39.5	12H 35M 0S	12H 35M 0S	8H 13M 0S	8H 13M 0S	8	5	3
	10813	MOS2D10161153	Details...	Automatic (2/23/2021)	Yes	13	12	6D 23H 17M 0S	1D 21H 27M 0S	5D 1H 50M 0S	3H 29M 46S	10H 9M 9S	27.2	72.8	5H 41M 0S	5H 41M 0S	15H 14M 0S	15H 14M 0S	8	5	3
	10814	MRA2B08130097	Details...	Automatic (2/23/2021)	No	205	205	65D 7H 4M 0S	9D 1H 7M 0S	56D 5H 57M 0S	1H 3M 32S	6H 35M 6S	13.9	86.1	3H 17M 0S	4H 11M 0S	20H 27M 0S	1D 1H 58M 0S	52	37	15
	10818	MOS2D10161128	Details...	Automatic (2/23/2021)	Yes	8	8	6D 22H 18M 0S	2D 19H 57M 0S	4D 2H 21M 0S	8H 29M 37S	12H 17M 37S	40.9	59.1	8H 30M 0S	8H 30M 0S	12H 18M 0S	12H 18M 0S	8	5	3
	10819	MOS2E08190468	Details...	Automatic (2/23/2021)	Yes	19	18	14D 4H 35M 0S	6D 10H 12M 0S	7D 18H 23M 0S	8H 6M 56S	10H 21M 16S	45.3	54.7	10H 17M 0S	11H 1M 0S	12H 26M 0S	13H 19M 0S	14	10	4
	10821	MOS2D11160015	Details...	Automatic (2/23/2021)	Yes	233	233	75D 10H 37M 0S	8D 11H 40M 0S	66D 22H 57M 0S	52M 26S	6H 53M 48S	11.2	88.8	2H 41M 0S	3H 5M 0S	21H 9M 0S	1D 0H 21M 0S	66	51	15
	10823	MOS4C41140366	Details...	Automatic (2/23/2021)	Yes	10	9	6D 23H 58M 0S	4D 18H 33M 0S	2D 5H 25M 0S	11H 27M 17S	5H 56M 6S	68.2	31.8	14H 19M 0S	14H 19M 0S	6H 41M 0S	6H 41M 0S	8	5	3
	10824	MOS2E08190456	Details...	Automatic (2/23/2021)	Yes	37	36	14D 0H 5M 0S	4D 17H 13M 0S	9D 6H 52M 0S	3H 3M 35S	6H 11M 26S	33.7	66.3	7H 33M 0S	7H 33M 0S	14H 51M 0S	14H 51M 0S	15	10	5
	10825	MOS2E08190467	Details...	Automatic (2/23/2021)	Yes	23	22	35D 0H 46M 0S	1D 4H 12M 0S	33D 20H 34M 0S	1H 13M 33S	1D 12H 56M 5S	3.4	96.6	47M 0S	2H 49M 0S	22H 34M 0S	3D 9H 15M 0S	10	5	5
	10827	MOS2D10161128	Details...	Automatic (2/23/2021)	Yes	10	9	6D 22H 43M 0S	3D 5H 57M 0S	3D 16H 46M 0S	7H 47M 41S	9H 51M 46S	46.8	53.2	9H 45M 0S	11H 8M 0S	11H 6M 0S	12H 41M 0S	7	4	3
	10828	MRA2B08130045	Details...	Automatic (2/23/2021)	No	11	10	6D 22H 26M 0S	4D 15H 33M 0S	2D 6H 53M 0S	10H 8M 27S	5H 29M 18S	67	33	13H 57M 0S	13H 57M 0S	6H 52M 0S	6H 52M 0S	8	5	3
	10839	MOS2E08190429	Details...	Automatic (2/23/2021)	Yes	17	16	14D 1H 23M 0S	2D 1H 16M 0S	12D 0H 7M 0S	2H 53M 52S	18H 0M 26S	14.6	85.4	3H 17M 0S	5H 28M 0S	19H 12M 0S	1D 8H 1M 0S	9	6	3
	10840	MOS2E08190455	Details...	Automatic (2/23/2021)	Yes	13	12	6D 21H 0M 0S	3D 17H 32M 0S	3D 3H 28M 0S	6H 53M 13S	6H 17M 19S	54.3	45.7	11H 12M 0S	11H 12M 0S	9H 26M 0S	9H 26M 0S	8	5	3
	10841	MOS2E07191192	Details...	Automatic (2/23/2021)	Yes	19	18	6D 21H 9M 0S	2D 9H 22M 0S	4D 11H 47M 0S	3H 1M 9S	5H 59M 16S	34.7	65.3	7H 10M 0S	7H 10M 0S	13H 28M 0S	13H 28M 0S	8	5	3
	10844	MOS2D10161151	Details...	Automatic (2/23/2021)	Yes	9	8	6D 20H 35M 0S	4D 3H 46M 0S	2D 16H 49M 0S	11H 5M 6S	8H 6M 7S	60.6	39.4	12H 28M 0S	12H 28M 0S	8H 6M 0S	8H 6M 0S	8	5	3
	10847	MRA2A29120095	Details...	Automatic (2/23/2021)	No	10	9	6D 23H 3M 0S	4D 0H 9M 0S	2D 22H 54M 0S	9H 36M 53S	7H 52M 40S	57.6	42.4	12H 1M 0S	12H 1M 0S	8H 52M 0S	8H 52M 0S	8	5	3
	10849	MRA2B08130061	Details...	Automatic (2/23/2021)	No	10	9	6D 20H 14M 0S	2D 23H 44M 0S	3D 20H 30M 0S	7H 10M 23S	10H 16M 39S	43.7	56.3	8H 58M 0S	8H 58M 0S	11H 34M 0S	11H 34M 0S	8	5	3
	10852	MOS2D10161153	Details...	Automatic (2/23/2021)	Yes	11	10	7D 1H 12M 0S	3D 6H 29M 0S	3D 18H 43M 0S	7H 8M 5S	9H 4M 17S	46.4	53.6	9H 49M 0S	9H 49M 0S	11H 20M 0S	11H 20M 0S	8	5	3
	10856	MOS2E08190435	Details...	Automatic (2/23/2021)	Yes	24	23	6D 23H 8M 0S	1D 8H 47M 0S	5D 14H 21M 0S	1H 21M 57S	5H 50M 28S	19.6	80.4	4H 6M 0S	4H 6M 0S	16H 48M 0S	16H 48M 0S	8	5	3
	10859	MOS2B19140916	Details...	Automatic (2/23/2021)	Yes	13	12	6D 21H 54M 0S	2D 23H 44M 0S	3D 22H 10M 0S	5H 31M 4S	7H 50M 49S	43.2	56.8	8H 58M 0S	8H 58M 0S	11H 46M 0S	11H 46M 0S	8	5	3
	10860	MRA2B41130080	Details...	Automatic (2/23/2021)	No	2	2	12D 8H 20M 0S	10D 3H 24M 0S	2D 4H 56M 0S	5D 1H 42M 0S	1D 2H 28M 0S	82.1	17.9	18H 43M 0S	22H 8M 0S	4H 4M 0S	4H 49M 0S	11	8	3
	10864	MOS2E08190451	Details...	Automatic (2/23/2021)	Yes	16	15	7D 12H 14M 0S	3D 9H 44M 0S	4D 2H 30M 0S	5H 6M 30S	6H 34M 0S	45.3	54.7	10H 13M 0S	10H 13M 0S	12H 19M 0S	12H 19M 0S	8	5	3
	10866	MOS2D11160011	Details...	Automatic (2/23/2021)	Yes	27	26	18D 4H 30M 0S	6D 4H 21M 0S	12D 0H 9M 0S	5H 29M 40S	11H 4M 57S	34	66	7H 48M 0S	9H 16M 0S	15H 10M 0S	18H 1M 0S	16	13	3
	10867	MOS2E08190472	Details...	Automatic (2/23/2021)	Yes	35	35	14D 0H 16M 0S	6D 8H 51M 0S	7D 15H 25M 0S	4H 22M 1S	5H 14M 25S	45.5	54.5	10H 11M 0S	10H 55M 0S	12H 14M 0S	13H 6M 0S	14	9	5
	10870	MOS2E08190438	Details...	Automatic (2/23/2021)	Yes	14	13	6D 22H 40M 0S	1D 8H 2M 0S	5D 14H 38M 0S	2H 17M 17S	10H 21M 23S	19.2	80.8	4H 0M 0S	4H 35M 0S	16H 50M 0S	19H 14M 0S	7	4	3
	10871	MOS2E08190450	Details...	Automatic (2/23/2021)	Yes	15	14	6D 23H 18M 0S	4D 16H 58M 0S	2D 6H 20M 0S	7H 31M 52S	3H 52M 51S	67.5	32.5	14H 7M 0S	14H 7M 0S	6H 48M 0S	6H 48M 0S	8	5	3
	10872	MOS2D11160013	Details...	Automatic (2/23/2021)	Yes	143	143	54D 0H 20M 0S	8D 0H 1M 0S	46D 0H 19M 0S	1H 20M 33S	7H 43M 20S	14.8	85.2	3H 29M 0S	4H 10M 0S	20H 5M 0S	1D 0H 0M 0S	46	33	13
	10881	MOS2D10161163	Details...	Automatic (2/23/2021)	Yes	12	11	6D 22H 47M 0S	3D 10H 45M 0S	3D 12H 2M 0S	6H 53M 45S	7H 38M 21S	49.6	50.4	10H 21M 0S	11H 49M 0S	10H 30M 0S	12H 0M 0S	7	4	3
	10882	MOS2E08190442	Details...	Automatic (2/23/2021)	Yes	12	11	6D 21H 8M 0S	4D 2H 37M 0S	2D 18H 31M 0S	8H 13M 4S	6H 2M 49S	59.7	40.3	12H 20M 0S	12H 20M 0S	8H 19M 0S	8H 19M 0S	8	5	3
	10883	MOS2D10161128	Details...	Automatic (2/23/2021)	Yes	13	12	6D 21H 13M 0S	2D 7H 15M 0S	4D 13H 58M 0S	4H 15M 0S	9H 9M 50S	33.4	66.6	6H 54M 0S	7H 54M 0S	13H 45M 0S	15H 43M 0S	7	4	3
	10884	MOS2E08190463	Details...	Automatic (2/23/2021)	Yes	21	20	6D 21H 59M 0S	2D 19H 37M 0S	4D 2H 22M 0S	3H 13M 11S	4H 55M 6S	40.7	59.3	8H 27M 0S	8H 27M 0S	12H 18M 0S	12H 18M 0S	8	5	3
	10885	MOS2E08190450	Details...	Automatic (2/23/2021)	Yes	21	20	13D 21H 42M 0S	1D 13H 15M 0S	12D 8H 27M 0S	1H 46M 25S	14H 49M 21S	11.2	88.8	2H 29M 0S	2H 52M 0S	19H 46M 0S	22H 48M 0S	13	8	5
	10887	MOS2E08190188	Details...	Automatic (2/23/2021)	Yes	10	9	34D 19H 55M 0S	2D 8H 48M 0S	32D 11H 7M 0S	5H 40M 48S	3D 14H 34M 6S	6.8	93.2	1H 35M 0S	6H 19M 0S	21H 39M 0S	3D 14H 34M 0S	9	7	2
	10888	MRA2A31120132	Details...	Automatic (2/23/2021)	No	24	23	6D 23H 3M 0S	3D 12H 29M 0S	3D 10H 34M 0S	3H 31M 12S	3H 35M 23S	50.6	49.4	10H 34M 0S	10H 34M 0S	10H 19M 0S	10H 19M 0S	8	5	3
	10889	MOS2E08190450	Details...	Automatic (2/23/2021)	Yes	12	11	7D 4H 27M 0S	5D 0H 57M 0S	2D 3H 30M 0S	10H 4M 45S	4H 40M 54S	70.1	29.9	15H 7M 0S	15H 7M 0S	6H 26M 0S	6H 26M 0S	8	5	3
	10890	MOS2E07191190	Details...	Automatic (2/23/2021)	Yes	19	18	6D 23H 26M 0S	2D 0H 9M 0S	4D 23H 17M 0S	2H 32M 3S	6H 37M 36S	28.8	71.2	6H 1M 0S	6H 1M 0S	14H 55M 0S	14H 55M 0S	8	5	3
	10893	MOS2E08190467	Details...	Automatic (2/23/2021)	Yes	10	9	6D 23H 22M 0S	4D 6H 53M 0S	2D 16H 29M 0S	10H 17M 17S	7H 9M 53S	61.5	38.5	12H 52M 0S	12H 52M 0S	8H 4M 0S	8H 4M 0S	8	5	3
	10894	MOS2E08190467	Details...	Automatic (2/23/2021)	Yes	11	10	6D 21H 59M 0S	3D 10H 10M 0S	3D 11H 49M 0S	7H 28M 10S	8H 22M 53S	49.5	50.5	10H 16M 0S	10H 16M 0S	10H 29M 0S	10H 29M 0S	8	5	3
	10896	MOS2E08190442	Details...	Automatic (2/23/2021)	Yes	11	10	6D 23H 50M 0S	3D 5H 34M 0S	3D 18H 16M 0S	7H 3M 5S	9H 1M 36S	46.2	53.8	9H 42M 0S	9H 42M 0S	11H 17M 0S	11H 17M 0S	8	5	3
	10900	MOS2E08190208	Details...	Automatic (2/23/2021)	Yes	19	18	6D 22H 31M 0S	3D 10H 47M 0S	3D 11H 44M 0S	4H 21M 25S	4H 39M 6S	49.7	50.3	10H 21M 0S	10H 21M 0S	10H 28M 0S	10H 28M 0S	8	5	3
	10907	MOS2E08190455	Details...	Automatic (2/23/2021)	Yes	12	11	6D 23H 17M 0S	4D 3H 58M 0S	2D 19H 19M 0S	8H 19M 49S	6H 7M 10S	59.8	40.2	12H 30M 0S	12H 30M 0S	8H 25M 0S	8H 25M 0S	8	5	3
	10910	MOS2E07191191	Details...	Automatic (2/23/2021)	Yes	11	10	7D 1H 24M 0S	3D 0H 56M 0S	4D 0H 28M 0S	6H 37M 49S	9H 38M 47S	43.1	56.9	9H 7M 0S	9H 7M 0S	12H 4M 0S	12H 4M 0S	8	5	3
	10920	MOS2E08190463	Details...	Automatic (2/23/2021)	Yes	10	9	6D 20H 21M 0S	4D 3H 0M 0S	2D 17H 21M 0S	9H 54M 0S	7H 15M 40S	60.2	39.8	12H 23M 0S	12H 23M 0S	8H 10M 0S	8H 10M 0S	8	5	3
	10921	MOS2E08190469	Details...	Automatic (2/23/2021)	Yes	15	14	7D 2H 21M 0S	3D 17H 53M 0S	3D 8H 28M 0S	5H 59M 32S	5H 44M 51S	52.8	47.2	11H 14M 0S	11H 14M 0S	10H 4M 0S	10H 4M 0S	8	5	3
	10922	MOS2E08190445	Details...	Automatic (2/23/2021)	Yes	9	8	6D 23H 14M 0S	4D 11H 33M 0S	2D 11H 41M 0S	11H 57M 0S	7H 27M 37S	64.3	35.7	13H 27M 0S	13H 27M 0S	7H 28M 0S	7H 28M 0S	8	5	3
	10923	MOS2E08190429	Details...	Automatic (2/23/2021)	Yes	14	13	6D 23H 56M 0S	3D 19H 14M 0S	3D 4H 42M 0S	6H 31M 0S	5H 54M 0S	54.3	45.7	11H 24M 0S	11H 24M 0S	9H 35M 0S	9H 35M 0S	8	5	3
	10924	MOS2E08190213	Details...	Automatic (2/23/2021)	Yes	11	10	6D 21H 49M 0S	3D 20H 40M 0S	3D 1H 9M 0S	8H 25M 27S	7H 18M 53S	55.9	44.1	11H 35M 0S	11H 35M 0S	9H 9M 0S	9H 9M 0S	8	5	3
	10925	MOS2D11160013	Details...	Automatic (2/23/2021)	Yes	11	10	6D 23H 33M 0S	3D 16H 31M 0S	3D 7H 2M 0S	8H 2M 49S	7H 54M 11S	52.8	47.2	11H 4M 0S	11H 4M 0S	9H 53M 0S	9H 53M 0S	8	5	3
	10928	MOS2E07191188	Details...	Automatic (2/23/2021)	Yes	13	12	7D 10H 4M 0S	4D 0H 7M 0S	3D 9H 57M 0S	7H 23M 36S	6H 49M 45S	54	46	12H 1M 0S	12H 1M 0S	10H 15M 0S	10H 15M 0S	8	5	3
	10929	MOS2E08190470	Details...	Automatic (2/23/2021)	Yes	13	12	7D 10H 16M 0S	4D 3H 25M 0S	3D 6H 51M 0S	7H 38M 50S	6H 34M 15S	55.8	44.2	12H 26M 0S	12H 26M 0S	9H 51M 0S	9H 51M 0S	8	5	3
	10930	MOS2E08190460	Details...	Automatic (2/23/2021)	Yes	10	9	7D 8H 48M 0S	2D 14H 11M 0S	4D 18H 37M 0S	6H 13M 6S	12H 44M 6S	35.2	64.8	7H 46M 0S	8H 53M 0S	14H 20M 0S	16H 22M 0S	7	4	3
	10931	MOS2E08190441	Details...	Automatic (2/23/2021)	Yes	13	12	7D 9H 2M 0S	3D 20H 42M 0S	3D 12H 20M 0S	7H 7M 50S	7H 1M 40S	52.4	47.6	11H 35M 0S	11H 35M 0S	10H 33M 0S	10H 33M 0S	8	5	3
	10933	MOS2E08190442	Details...	Automatic (2/23/2021)	Yes	17	16	7D 9H 19M 0S	2D 6H 20M 0S	5D 2H 59M 0S	3H 11M 45S	7H 41M 11S	30.6	69.4	6H 48M 0S	6H 48M 0S	15H 22M 0S	15H 22M 0S	8	5	3
	10934	MOS2E07191194	Details...	Automatic (2/23/2021)	Yes	14	13	7D 8H 26M 0S	3D 22H 44M 0S	3D 9H 42M 0S	6H 46M 0S	6H 17M 4S	53.7	46.3	11H 51M 0S	11H 51M 0S	10H 13M 0S	10H 13M 0S	8	5	3
	10935	MOS2E08190446	Details...	Automatic (2/23/2021)	Yes	11	10	7D 8H 35M 0S	3D 10H 51M 0S	3D 21H 44M 0S	7H 31M 54S	9H 22M 23S	46.9	53.1	10H 21M 0S	10H 21M 0S	11H 43M 0S	11H 43M 0S	8	5	3
	10937	MOS2E08190459	Details...	Automatic (2/23/2021)	Yes	13	12	7D 7H 49M 0S	2D 16H 57M 0S	4D 14H 52M 0S	4H 59M 46S	9H 14M 20S	36.9	63.1	8H 7M 0S	8H 7M 0S	13H 52M 0S	13H 52M 0S	8	5	3
	10941	MRA2B08130099	Details...	Automatic (2/23/2021)	No	12	11	6D 23H 14M 0S	3D 6H 1M 0S	3D 17H 13M 0S	6H 30M 4S	8H 6M 38S	46.7	53.3	9H 45M 0S	9H 45M 0S	11H 9M 0S	11H 9M 0S	8	5	3
	10942	MOS2E08190455	Details...	Automatic (2/23/2021)	Yes	14	13	6D 18H 54M 0S	2D 0H 7M 0S	4D 18H 47M 0S	3H 26M 12S	8H 49M 46S	29.5	70.5	6H 1M 0S	6H 1M 0S	14H 21M 0S	14H 21M 0S	8	5	3
	10943	MOS2B19140916	Details...	Automatic (2/23/2021)	Yes	13	12	6D 18H 51M 0S	2D 7H 24M 0S	4D 11H 27M 0S	4H 15M 41S	8H 57M 15S	34	66	6H 56M 0S	7H 55M 0S	13H 26M 0S	15H 21M 0S	7	4	3
	10946	MOS2E08190472	Details...	Automatic (2/23/2021)	Yes	6	5	6D 23H 18M 0S	3D 4H 37M 0S	3D 18H 41M 0S	12H 46M 9S	18H 8M 12S	45.8	54.2	9H 35M 0S	12H 46M 0S	11H 20M 0S	15H 7M 0S	6	4	2
	10947	MOS2E08190438	Details...	Automatic (2/23/2021)	Yes	24	23	6D 18H 52M 0S	2D 23H 38M 0S	3D 19H 14M 0S	2H 59M 5S	3H 58M 0S	44	56	8H 57M 0S	8H 57M 0S	11H 24M 0S	11H 24M 0S	8	5	3
	10955	MOS2E08190016	Details...	Automatic (2/23/2021)	Yes	12	11	6D 23H 8M 0S	4D 10H 24M 0S	2D 12H 44M 0S	8H 52M 0S	5H 31M 16S	63.7	36.3	13H 18M 0S	13H 18M 0S	7H 36M 0S	7H 36M 0S	8	5	3
	10956	MOS2E08190447	Details...	Automatic (2/23/2021)	Yes	11	10	6D 23H 16M 0S	6D 9H 52M 0S	13H 24M 0S	13H 59M 16S	1H 20M 24S	92	8	19H 14M 0S	19H 14M 0S	1H 41M 0S	1H 41M 0S	8	5	3
	10957	MOS2E07191194	Details...	Automatic (2/23/2021)	Yes	24	23	13D 23H 20M 0S	7D 17H 59M 0S	6D 5H 21M 0S	7H 44M 57S	6H 29M 36S	55.5	44.5	12H 24M 0S	12H 24M 0S	9H 57M 0S	9H 57M 0S	15	10	5
	10958	MOS2E08190467	Details...	Automatic (2/23/2021)	Yes	11	10	7D 2H 1M 0S	2D 21H 39M 0S	4D 4H 22M 0S	6H 19M 54S	10H 2M 12S	41	59	8H 42M 0S	8H 42M 0S	12H 33M 0S	12H 33M 0S	8	5	3
	10959	MOS2E08190442	Details...	Automatic (2/23/2021)	Yes	11	10	7D 1H 51M 0S	2D 9H 10M 0S	4D 16H 41M 0S	5H 11M 49S	11H 16M 6S	33.7	66.3	7H 9M 0S	8H 10M 0S	14H 5M 0S	16H 6M 0S	7	5	2
	10960	MOS2D11160013	Details...	Automatic (2/23/2021)	Yes	23	22	9D 7H 46M 0S	2D 19H 44M 0S	6D 12H 2M 0S	2H 56M 41S	7H 5M 32S	30.3	69.7	6H 46M 0S	6H 46M 0S	15H 36M 0S	15H 36M 0S	10	7	3
	10961	MOS2E08190455	Details...	Automatic (2/23/2021)	Yes	10	9	7D 0H 16M 0S	3D 15H 40M 0S	3D 8H 36M 0S	8H 46M 0S	8H 57M 20S	52.1	47.9	10H 58M 0S	10H 58M 0S	10H 5M 0S	10H 5M 0S	8	5	3
	10962	MOS2E08190458	Details...	Automatic (2/23/2021)	Yes	9	8	6D 21H 29M 0S	4D 16H 42M 0S	2D 4H 47M 0S	12H 31M 20S	6H 35M 52S	68.1	31.9	14H 5M 0S	14H 5M 0S	6H 36M 0S	6H 36M 0S	8	5	3
	10963	MOS2E08190458	Details...	Automatic (2/23/2021)	Yes	14	13	6D 23H 48M 0S	2D 11H 57M 0S	4D 11H 51M 0S	4H 16M 55S	8H 17M 46S	35.7	64.3	7H 30M 0S	7H 30M 0S	13H 29M 0S	13H 29M 0S	8	5	3
	10964	MOS2E08190445	Details...	Automatic (2/23/2021)	Yes	12	11	6D 23H 33M 0S	3D 20H 54M 0S	3D 2H 39M 0S	7H 44M 30S	6H 47M 10S	55.4	44.6	11H 37M 0S	11H 37M 0S	9H 20M 0S	9H 20M 0S	8	5	3
	10965	MRA2B08130021	Details...	Automatic (2/23/2021)	No	7	6	6D 20H 21M 0S	1D 0H 0M 0S	5D 20H 21M 0S	3H 25M 42S	23H 23M 30S	14.6	85.4	3H 0M 0S	4H 0M 0S	17H 33M 0S	23H 24M 0S	6	3	3
	10966	MOS2D10161142	Details...	Automatic (2/23/2021)	Yes	23	22	6D 23H 27M 0S	3D 0H 13M 0S	3D 23H 14M 0S	3H 8M 23S	4H 19M 43S	43.1	56.9	9H 2M 0S	9H 2M 0S	11H 54M 0S	11H 54M 0S	8	5	3
	10968	MOS2E08190009	Details...	Automatic (2/23/2021)	Yes	19	18	7D 1H 36M 0S	2D 5H 48M 0S	4D 19H 48M 0S	2H 49M 53S	6H 26M 0S	31.7	68.3	6H 44M 0S	7H 41M 0S	14H 29M 0S	16H 33M 0S	7	5	2
	10969	MOS2D10161163	Details...	Automatic (2/23/2021)	Yes	14	13	7D 0H 14M 0S	2D 6H 38M 0S	4D 17H 36M 0S	3H 54M 8S	8H 44M 18S	32.5	67.5	6H 50M 0S	6H 50M 0S	14H 12M 0S	14H 12M 0S	8	5	3
	10971	MOS2E08190213	Details...	Automatic (2/23/2021)	Yes	21	20	6D 22H 24M 0S	2D 20H 36M 0S	4D 1H 48M 0S	3H 16M 0S	4H 53M 23S	41.2	58.8	8H 35M 0S	8H 35M 0S	12H 14M 0S	12H 14M 0S	8	5	3
	10973	MOS2E07191202	Details...	Automatic (2/23/2021)	Yes	40	39	40D 0H 57M 0S	3D 6H 54M 0S	36D 18H 3M 0S	1H 58M 20S	22H 37M 0S	8.2	91.8	1H 55M 0S	3H 57M 0S	21H 31M 0S	1D 20H 6M 0S	20	16	4
	10977	MOS2D10161128	Details...	Automatic (2/23/2021)	Yes	11	10	6D 22H 7M 0S	3D 18H 10M 0S	3D 3H 57M 0S	8H 11M 49S	7H 35M 41S	54.3	45.7	11H 16M 0S	11H 16M 0S	9H 30M 0S	9H 30M 0S	8	5	3
	10978	MOS2E08190435	Details...	Automatic (2/23/2021)	Yes	20	19	20D 18H 30M 0S	3D 12H 57M 0S	17D 5H 33M 0S	4H 14M 50S	21H 45M 56S	17	83	3H 52M 0S	6H 32M 0S	18H 48M 0S	1D 7H 49M 0S	13	8	5
	10980	MRA2B08130044	Details...	Automatic (2/23/2021)	No	12	11	6D 18H 46M 0S	4D 17H 37M 0S	2D 1H 9M 0S	9H 28M 5S	4H 28M 5S	69.8	30.2	14H 12M 0S	14H 12M 0S	6H 9M 0S	6H 9M 0S	8	5	3
	10981	MOS2E08190445	Details...	Automatic (2/23/2021)	Yes	5	4	6D 22H 18M 0S	1D 6H 53M 0S	5D 15H 25M 0S	6H 10M 36S	1D 9H 51M 15S	18.6	81.4	3H 52M 0S	6H 11M 0S	16H 56M 0S	1D 3H 5M 0S	5	2	3
	10982	MOS2E08190004	Details...	Automatic (2/23/2021)	Yes	18	17	6D 21H 19M 0S	2D 18H 1M 0S	4D 3H 18M 0S	3H 40M 3S	5H 50M 28S	39.9	60.1	8H 15M 0S	8H 15M 0S	12H 25M 0S	12H 25M 0S	8	5	3
	10983	MOS2D10161153	Details...	Automatic (2/23/2021)	Yes	71	70	33D 1H 32M 0S	4D 5H 57M 0S	28D 19H 35M 0S	1H 26M 9S	9H 52M 47S	12.8	87.2	3H 0M 0S	3H 55M 0S	20H 20M 0S	1D 2H 36M 0S	26	19	7
	10984	MOS2E08190459	Details...	Automatic (2/23/2021)	Yes	20	19	13D 23H 45M 0S	5D 9H 16M 0S	8D 14H 29M 0S	6H 27M 48S	10H 52M 3S	38.5	61.5	8H 37M 0S	8H 37M 0S	13H 46M 0S	13H 46M 0S	15	10	5
	10987	MOS2E07191173	Details...	Automatic (2/23/2021)	Yes	79	78	87D 3H 28M 0S	2D 7H 7M 0S	84D 20H 21M 0S	41M 51S	1D 2H 6M 25S	2.6	97.4	38M 0S	1H 50M 0S	23H 8M 0S	2D 19H 53M 0S	30	25	5
	10989	MOS2E08190467	Details...	Automatic (2/23/2021)	Yes	9	8	6D 21H 34M 0S	1D 17H 18M 0S	5D 4H 16M 0S	4H 35M 19S	15H 32M 0S	24.9	75.1	5H 10M 0S	5H 54M 0S	15H 32M 0S	17H 45M 0S	7	4	3
	10990	MOS2B19140913	Details...	Automatic (2/23/2021)	Yes	8	7	6D 21H 5M 0S	4D 18H 47M 0S	2D 2H 18M 0S	14H 20M 52S	7H 11M 8S	69.5	30.5	14H 21M 0S	14H 21M 0S	6H 17M 0S	6H 17M 0S	8	5	3
	10993	MOS2E08190451	Details...	Automatic (2/23/2021)	Yes	12	11	6D 19H 23M 0S	3D 6H 26M 0S	3D 12H 57M 0S	6H 32M 10S	7H 43M 21S	48	52	9H 48M 0S	9H 48M 0S	10H 37M 0S	10H 37M 0S	8	5	3
	10994	MOS4C41140390	Details...	Automatic (2/23/2021)	Yes	9	8	6D 20H 49M 0S	4D 2H 0M 0S	2D 18H 49M 0S	10H 53M 20S	8H 21M 7S	59.5	40.5	12H 15M 0S	12H 15M 0S	8H 21M 0S	8H 21M 0S	8	5	3
	10995	MOS2E08190004	Details...	Automatic (2/23/2021)	Yes	11	10	6D 18H 49M 0S	3D 14H 17M 0S	3D 4H 32M 0S	7H 50M 38S	7H 39M 11S	53	47	10H 47M 0S	10H 47M 0S	9H 34M 0S	9H 34M 0S	8	5	3
	10996	MOS4B28140505	Details...	Automatic (2/23/2021)	Yes	15	14	6D 19H 14M 0S	3D 0H 0M 0S	3D 19H 14M 0S	4H 48M 0S	6H 31M 0S	44.1	55.9	9H 0M 0S	9H 0M 0S	11H 24M 0S	11H 24M 0S	8	5	3
	11000	MOS2E08190015	Details...	Automatic (2/23/2021)	Yes	12	11	7D 0H 50M 0S	4D 0H 54M 0S	2D 23H 56M 0S	8H 4M 30S	6H 32M 21S	57.4	42.6	12H 7M 0S	12H 7M 0S	9H 0M 0S	9H 0M 0S	8	5	3
	11001	MOS2E07191170	Details...	Automatic (2/23/2021)	Yes	12	11	6D 23H 30M 0S	4D 6H 27M 0S	2D 17H 3M 0S	8H 32M 15S	5H 54M 49S	61.2	38.8	12H 48M 0S	12H 48M 0S	8H 8M 0S	8H 8M 0S	8	5	3
	11002	MOS2E08190451	Details...	Automatic (2/23/2021)	Yes	10	9	6D 23H 26M 0S	3D 20H 10M 0S	3D 3H 16M 0S	9H 13M 0S	8H 21M 46S	55	45	11H 31M 0S	13H 10M 0S	9H 25M 0S	10H 45M 0S	7	4	3
	11004	MOS2E08190451	Details...	Automatic (2/23/2021)	Yes	41	40	13D 22H 18M 0S	4D 7H 56M 0S	9D 14H 22M 0S	2H 32M 5S	5H 45M 33S	31.1	68.9	6H 56M 0S	6H 56M 0S	15H 21M 0S	15H 21M 0S	15	10	5
	11006	MOS2E08190470	Details...	Automatic (2/23/2021)	Yes	9	8	6D 22H 57M 0S	4D 7H 32M 0S	2D 15H 25M 0S	11H 30M 13S	7H 55M 37S	62	38	12H 57M 0S	12H 57M 0S	7H 56M 0S	7H 56M 0S	8	5	3
	11007	MOS2E08190460	Details...	Automatic (2/23/2021)	Yes	19	18	6D 21H 24M 0S	2D 11H 56M 0S	4D 9H 28M 0S	3H 9M 15S	5H 51M 33S	36.2	63.8	7H 30M 0S	7H 30M 0S	13H 11M 0S	13H 11M 0S	8	5	3
	11008	MRA2B08130048	Details...	Automatic (2/23/2021)	No	9	8	6D 20H 5M 0S	1D 15H 50M 0S	5D 4H 15M 0S	4H 25M 33S	15H 31M 52S	24.3	75.7	4H 59M 0S	6H 38M 0S	15H 32M 0S	20H 43M 0S	6	3	3
	11009	MRA2B08130134	Details...	Automatic (2/23/2021)	No	7	6	6D 20H 6M 0S	1D 13H 11M 0S	5D 6H 55M 0S	5H 18M 42S	21H 9M 10S	22.7	77.3	4H 39M 0S	6H 12M 0S	15H 52M 0S	21H 9M 0S	6	3	3
	11010	MOS2E08190470	Details...	Automatic (2/23/2021)	Yes	15	14	13D 22H 18M 0S	2D 5H 56M 0S	11D 16H 22M 0S	3H 35M 43S	20H 1M 34S	16.1	83.9	3H 36M 0S	6H 0M 0S	18H 41M 0S	1D 7H 9M 0S	9	5	4
	11012	MOS2E07191192	Details...	Automatic (2/23/2021)	Yes	10	9	6D 22H 14M 0S	4D 13H 56M 0S	2D 8H 18M 0S	10H 59M 36S	6H 15M 19S	66.1	33.9	13H 45M 0S	13H 45M 0S	7H 2M 0S	7H 2M 0S	8	5	3
	11013	MOS2E08190016	Details...	Automatic (2/23/2021)	Yes	36	35	7D 2H 1M 0S	2D 6H 10M 0S	4D 19H 51M 0S	1H 30M 16S	3H 18M 35S	31.9	68.1	6H 46M 0S	6H 46M 0S	14H 29M 0S	14H 29M 0S	8	5	3
	11014	MOS2E08190460	Details...	Automatic (2/23/2021)	Yes	13	12	7D 1H 26M 0S	4D 8H 54M 0S	2D 16H 32M 0S	8H 4M 9S	5H 22M 40S	61.9	38.1	13H 7M 0S	13H 7M 0S	8H 4M 0S	8H 4M 0S	8	5	3
	11015	MOS2D05160201	Details...	Automatic (2/23/2021)	Yes	14	13	6D 20H 21M 0S	2D 14H 23M 0S	4D 5H 58M 0S	4H 27M 21S	7H 50M 36S	38	62	7H 48M 0S	7H 48M 0S	12H 45M 0S	12H 45M 0S	8	5	3
	11016	MOS2D10161142	Details...	Automatic (2/23/2021)	Yes	10	9	6D 20H 17M 0S	3D 14H 29M 0S	3D 5H 48M 0S	8H 38M 53S	8H 38M 39S	52.6	47.4	10H 49M 0S	10H 49M 0S	9H 44M 0S	9H 44M 0S	8	5	3
	11017	MOS2D34170046	Details...	Automatic (2/23/2021)	Yes	13	12	7D 0H 7M 0S	3D 12H 36M 0S	3D 11H 31M 0S	6H 30M 27S	6H 57M 34S	50.3	49.7	10H 35M 0S	10H 35M 0S	10H 26M 0S	10H 26M 0S	8	5	3
	11022	MOS2B19140916	Details...	Automatic (2/23/2021)	Yes	12	11	6D 23H 20M 0S	2D 19H 7M 0S	4D 4H 13M 0S	5H 35M 34S	9H 6M 38S	40.1	59.9	8H 23M 0S	8H 23M 0S	12H 32M 0S	12H 32M 0S	8	5	3
	11033	MOS2E08190447	Details...	Automatic (2/23/2021)	Yes	10	9	6D 22H 53M 0S	3D 18H 56M 0S	3D 3H 57M 0S	9H 5M 36S	8H 26M 19S	54.5	45.5	11H 22M 0S	11H 22M 0S	9H 30M 0S	9H 30M 0S	8	5	3
	11034	MOS2E07191175	Details...	Automatic (2/23/2021)	Yes	13	12	6D 23H 43M 0S	4D 0H 52M 0S	2D 22H 51M 0S	7H 27M 4S	5H 54M 15S	57.8	42.2	12H 7M 0S	12H 7M 0S	8H 51M 0S	8H 51M 0S	8	5	3
	11035	MOS2E08190009	Details...	Automatic (2/23/2021)	Yes	9	8	7D 1H 2M 0S	3D 19H 21M 0S	3D 5H 41M 0S	10H 9M 0S	9H 42M 37S	54	46	11H 25M 0S	11H 25M 0S	9H 43M 0S	9H 43M 0S	8	5	3
	11036	MOS2E08190009	Details...	Automatic (2/23/2021)	Yes	8	7	6D 21H 2M 0S	2D 15H 25M 0S	4D 5H 37M 0S	7H 55M 37S	14H 31M 0S	38.4	61.6	7H 56M 0S	7H 56M 0S	12H 42M 0S	12H 42M 0S	8	5	3
	11037	MOS2D05160201	Details...	Automatic (2/23/2021)	Yes	15	14	9D 1H 42M 0S	4D 8H 49M 0S	4D 16H 53M 0S	6H 59M 15S	8H 3M 47S	48.1	51.9	10H 29M 0S	10H 29M 0S	11H 17M 0S	11H 17M 0S	10	7	3
	11038	MOS2E08190445	Details...	Automatic (2/23/2021)	Yes	13	12	6D 20H 28M 0S	3D 2H 53M 0S	3D 17H 35M 0S	5H 45M 36S	7H 27M 55S	45.5	54.5	9H 22M 0S	9H 22M 0S	11H 12M 0S	11H 12M 0S	8	5	3
	11058	MOS2E08190472	Details...	Automatic (2/23/2021)	Yes	23	22	20D 21H 5M 0S	5D 17H 5M 0S	15D 4H 0M 0S	5H 57M 36S	16H 32M 43S	27.4	72.6	6H 14M 0S	8H 34M 0S	16H 33M 0S	22H 45M 0S	16	10	6
	11060	MOS2E07191188	Details...	Automatic (2/23/2021)	Yes	17	16	6D 23H 53M 0S	3D 9H 24M 0S	3D 14H 29M 0S	4H 47M 17S	5H 24M 18S	48.5	51.5	10H 11M 0S	10H 11M 0S	10H 49M 0S	10H 49M 0S	8	5	3
