# Supplementary material for: Influence of pre-processing criteria on analysis of accelerometry-based physical activity
Source: PLoS One. 2025 Jan 2;20(1):e0316357. doi: 10.1371/journal.pone.0316357 (PMC11694966; doi:10.1371/journal.pone.0316357)
Supplement: S1 File — (ZIP) [file pone.0316357.s001.zip › scenarios/Troiano_Freedson1998/Troiano_Freedson1998_DailyDetailed.csv]

Subject	Filename	Epoch	Weight (lbs)	Age	Gender	Date	Day of Week	Day of Week Num	Number of Freedson (1998) Bouts occurring in this day	Number of Freedson (1998) Bouts starting in this day	Number of Freedson (1998) Bouts ending in this day	Total time of Freedson (1998) Bouts occurring in this day	Total activity counts of Freedson (1998) Bouts occurring in this day	Sedentary	Light	Moderate	Vigorous	Very Vigorous	% in Sedentary	% in Light	% in Moderate	% in Vigorous	% in Very Vigorous	Total MVPA	% in MVPA	Average MVPA Per Hour	Axis 1 Counts	Axis 2 Counts	Axis 3 Counts	Axis 1 Average Counts	Axis 2 Average Counts	Axis 3 Average Counts	Axis 1 Max Counts	Axis 2 Max Counts	Axis 3 Max Counts	Axis 1 CPM	Axis 2 CPM	Axis 3 CPM	Vector Magnitude Counts	Vector Magnitude Average Counts	Vector Magnitude Max Counts	Vector Magnitude CPM	Steps Counts	Steps Average Counts	Steps Max Counts	Steps Per Minute	Lux Average Counts	Lux Max Counts	Number of Epochs
10008	10008 (2019-03-03)60sec.agd	60	0	0		3/3/2019	Sunday	7	0	0	0	0	0	334	101	3	0	0	76.26%	23.06%	0.68%	0.00%	0.00%	3	0.68%	0.3	57217	54923	112595	130.6	125.4	257.1	3463	3382	3078	130.6	125.4	257.1	137724.2	327.0	5673.5	314.4	1319	3	42	3	2.6	638	438
10008	10008 (2019-03-03)60sec.agd	60	0	0		3/4/2019	Monday	1	0	0	0	0	0	481	319	6	0	0	59.68%	39.58%	0.74%	0.00%	0.00%	6	0.74%	0.4	178111	240263	368739	221	298.1	457.5	2971	3221	4673	221	298.1	457.5	474782.4	640.1	5956.6	589.1	5234	6.5	103	6.5	0	20	806
10008	10008 (2019-03-03)60sec.agd	60	0	0		3/5/2019	Tuesday	2	0	0	0	0	0	497	408	2	0	0	54.80%	44.98%	0.22%	0.00%	0.00%	2	0.22%	0.1	201750	283814	503141	222.4	312.9	554.7	4022	5787	4754	222.4	312.9	554.7	611885.9	702.3	7692.7	674.6	6036	6.7	82	6.7	0	29	907
10008	10008 (2019-03-03)60sec.agd	60	0	0		3/6/2019	Wednesday	3	0	0	0	0	0	445	487	3	0	0	47.59%	52.09%	0.32%	0.00%	0.00%	3	0.32%	0.2	234222	350129	610165	250.5	374.5	652.6	3651	5634	3973	250.5	374.5	652.6	741452.4	819.0	6938.2	793	7218	7.7	70	7.7	0	0	935
10008	10008 (2019-03-03)60sec.agd	60	0	0		3/7/2019	Thursday	4	0	0	0	0	0	426	448	5	0	0	48.46%	50.97%	0.57%	0.00%	0.00%	5	0.57%	0.3	280643	373141	479324	319.3	424.5	545.3	3380	1780	3543	319.3	424.5	545.3	669138.4	803.2	4174.4	761.2	6968	7.9	89	7.9	0	0	879
10008	10008 (2019-03-03)60sec.agd	60	0	0		3/8/2019	Friday	5	0	0	0	0	0	375	517	10	0	0	41.57%	57.32%	1.11%	0.00%	0.00%	10	1.11%	0.6	344239	419140	431478	381.6	464.7	478.4	3470	1976	3692	381.6	464.7	478.4	693074.4	794.8	5168.8	768.4	8464	9.4	65	9.4	0	34	902
10008	10008 (2019-03-03)60sec.agd	60	0	0		3/9/2019	Saturday	6	0	0	0	0	0	400	197	3	0	0	66.67%	32.83%	0.50%	0.00%	0.00%	3	0.50%	0.3	98598	148339	249119	164.3	247.2	415.2	2559	2574	4557	164.3	247.2	415.2	306245.5	528.8	5679.2	510.4	2392	4	46	4	0	0	600
10008	10008 (2019-03-03)60sec.agd	60	0	0		3/10/2019	Sunday	7	0	0	0	0	0	99	53	1	0	0	64.71%	34.64%	0.65%	0.00%	0.00%	1	0.65%	0.3	29155	39382	55061	190.6	257.4	359.9	2487	1889	3005	190.6	257.4	359.9	73706.6	495.5	4259	481.7	978	6.4	79	6.4	0	0	153
10011	10011 (2019-03-10)60sec.agd	60	0	0		3/10/2019	Sunday	7	0	0	0	0	0	148	293	10	0	0	32.82%	64.97%	2.22%	0.00%	0.00%	10	2.22%	1.3	250706	259268	469458	555.9	574.9	1040.9	3047	3023	4448	555.9	574.9	1040.9	592000.2	1352.5	6098.3	1312.6	6145	13.6	102	13.6	0.2	59	451
10011	10011 (2019-03-10)60sec.agd	60	0	0		3/11/2019	Monday	1	0	0	0	0	0	349	491	46	2	0	39.30%	55.29%	5.18%	0.23%	0.00%	48	5.41%	3.2	468419	420734	783834	527.5	473.8	882.7	6657	5770	5490	527.5	473.8	882.7	1005400	1185.2	8828.9	1132.2	10987	12.4	128	12.4	0	23	888
10011	10011 (2019-03-10)60sec.agd	60	0	0		3/12/2019	Tuesday	2	0	0	0	0	0	362	542	50	0	0	37.95%	56.81%	5.24%	0.00%	0.00%	50	5.24%	2.6	509815	486113	672165	534.4	509.6	704.6	4661	3456	3216	534.4	509.6	704.6	973664.7	1080.0	5722.6	1020.6	13456	14.1	124	14.1	2.1	607	954
10011	10011 (2019-03-10)60sec.agd	60	0	0		3/13/2019	Wednesday	3	0	0	0	0	0	432	486	48	0	0	44.72%	50.31%	4.97%	0.00%	0.00%	48	4.97%	2.8	470221	475199	685767	486.8	491.9	709.9	4654	2504	3007	486.8	491.9	709.9	957704.7	1043.4	5325.2	991.4	12414	12.9	131	12.9	0.7	178	966
10011	10011 (2019-03-10)60sec.agd	60	0	0		3/14/2019	Thursday	4	0	0	0	0	0	203	51	10	0	0	76.89%	19.32%	3.79%	0.00%	0.00%	10	3.79%	1.3	67240	63783	62785	254.7	241.6	237.8	5088	3286	4057	254.7	241.6	237.8	111943.9	441.5	6919.9	424	1546	5.9	132	5.9	0	0	264
10011	10011 (2019-03-10)60sec.agd	60	0	0		3/15/2019	Friday	5	0	0	0	0	0	182	74	7	0	0	69.20%	28.14%	2.66%	0.00%	0.00%	7	2.66%	0.9	59699	61687	53744	227	234.6	204.3	5161	4804	4013	227	234.6	204.3	101280.2	402.4	7845.1	385.1	1310	5	107	5	0	0	263
10011	10011 (2019-03-10)60sec.agd	60	0	0		3/16/2019	Saturday	6	1	1	1	15	42387	530	498	86	0	0	47.58%	44.70%	7.72%	0.00%	0.00%	86	7.72%	4.3	629146	577390	1028973	564.8	518.3	923.7	4153	4855	4068	564.8	518.3	923.7	1337157.2	1251.0	5968.7	1200.3	12870	11.6	118	11.6	12.4	1586	1114
10011	10011 (2019-03-10)60sec.agd	60	0	0		3/17/2019	Sunday	7	0	0	0	0	0	129	37	6	0	0	75.00%	21.51%	3.49%	0.00%	0.00%	6	3.49%	1.5	43660	43974	62669	253.8	255.7	364.4	3973	4755	4862	253.8	255.7	364.4	88132.4	549.2	7684.5	512.4	1192	6.9	124	6.9	0	0	172
10012	10012 (2019-03-10)60sec.agd	60	0	0		3/10/2019	Sunday	7	0	0	0	0	0	66	78	12	0	0	42.31%	50.00%	7.69%	0.00%	0.00%	12	7.69%	2.4	78312	66705	108142	502	427.6	693.2	3026	1647	2261	502	427.6	693.2	149254.9	1009.2	3743.2	956.8	1786	11.4	118	11.4	118	1834	156
10012	10012 (2019-03-10)60sec.agd	60	0	0		3/11/2019	Monday	1	2	2	2	44	152188	276	122	53	0	0	61.20%	27.05%	11.75%	0.00%	0.00%	53	11.75%	5.9	270504	176472	327421	599.8	391.3	726	5466	4540	7606	599.8	391.3	726	459912.3	1058.5	9564.8	1019.8	4805	10.7	132	10.7	11.4	746	451
10012	10012 (2019-03-10)60sec.agd	60	0	0		3/12/2019	Tuesday	2	0	0	0	0	0	2	0	3	0	0	40.00%	0.00%	60.00%	0.00%	0.00%	3	60.00%	3	9666	7643	10770	1933.2	1528.6	2154	3311	3555	4782	1933.2	1528.6	2154	16365.8	3341.3	6762.1	3273.2	68	13.6	33	13.6	0	0	5
10012	10012 (2019-03-10)60sec.agd	60	0	0		3/13/2019	Wednesday	3	0	0	0	0	0	464	200	11	0	0	68.74%	29.63%	1.63%	0.00%	0.00%	11	1.63%	0.8	149665	166665	236970	221.7	246.9	351.1	3249	2211	2534	221.7	246.9	351.1	326085.3	511.0	4222.2	483.1	4966	7.4	86	7.4	6	601	675
10012	10012 (2019-03-10)60sec.agd	60	0	0		3/15/2019	Friday	5	0	0	0	0	0	369	191	20	0	0	63.62%	32.93%	3.45%	0.00%	0.00%	20	3.45%	1.7	174472	182546	281347	300.8	314.7	485.1	3921	2555	3103	300.8	314.7	485.1	378047.2	678.1	5155.7	651.8	6362	11	112	11	67.9	3414	580
10012	10012 (2019-03-10)60sec.agd	60	0	0		3/16/2019	Saturday	6	0	0	0	0	0	209	29	13	0	0	83.27%	11.55%	5.18%	0.00%	0.00%	13	5.18%	1.9	62711	49284	66260	249.8	196.4	264	5222	5690	6225	249.8	196.4	264	103691.7	426.6	9919.5	413.1	856	3.4	78	3.4	0	0	251
10012	10012 (2019-03-10)60sec.agd	60	0	0		3/17/2019	Sunday	7	0	0	0	0	0	125	39	8	0	0	72.67%	22.67%	4.65%	0.00%	0.00%	8	4.65%	2	46865	34851	27527	272.5	202.6	160	3822	2552	3190	272.5	202.6	160	64565.1	394.2	5227.1	375.4	784	4.6	60	4.6	0.5	90	172
10015	10015 (2019-03-10)60sec.agd	60	0	0		3/10/2019	Sunday	7	2	2	2	29	81637	246	76	37	0	0	68.52%	21.17%	10.31%	0.00%	0.00%	37	10.31%	5.3	148182	101007	128829	412.8	281.4	358.9	3780	2593	3381	412.8	281.4	358.9	220810.4	672.7	5097.4	615.1	5417	15.1	121	15.1	0.1	28	359
10015	10015 (2019-03-10)60sec.agd	60	0	0		3/11/2019	Monday	1	0	0	0	0	0	477	227	5	0	0	67.28%	32.02%	0.71%	0.00%	0.00%	5	0.71%	0.4	121537	210898	311064	171.4	297.5	438.7	2171	2173	2891	171.4	297.5	438.7	394981	584.1	3888.3	557.1	4176	5.9	86	5.9	0	0	709
10015	10015 (2019-03-10)60sec.agd	60	0	0		3/12/2019	Tuesday	2	2	2	2	32	95950	716	182	45	0	0	75.93%	19.30%	4.77%	0.00%	0.00%	45	4.77%	2.6	208367	215456	253541	221	228.5	268.9	4138	2735	2857	221	228.5	268.9	392582.6	479.9	4380.1	416.3	7330	7.8	121	7.8	4.9	1026	943
10015	10015 (2019-03-10)60sec.agd	60	0	0		3/13/2019	Wednesday	3	0	0	0	0	0	749	171	0	0	0	81.41%	18.59%	0.00%	0.00%	0.00%	0	0.00%	0	55769	189610	228690	60.6	206.1	248.6	1152	1440	2134	60.6	206.1	248.6	302260.2	345.8	2686.8	328.5	1738	1.9	35	1.9	7.4	1002	920
10015	10015 (2019-03-10)60sec.agd	60	0	0		3/14/2019	Thursday	4	0	0	0	0	0	806	133	1	0	0	85.74%	14.15%	0.11%	0.00%	0.00%	1	0.11%	0.1	48295	143152	150775	51.4	152.3	160.4	2157	2471	2734	51.4	152.3	160.4	213443.2	241.8	4066.4	227.1	1417	1.5	28	1.5	0	0	940
10015	10015 (2019-03-10)60sec.agd	60	0	0		3/15/2019	Friday	5	0	0	0	0	0	378	247	26	0	0	58.06%	37.94%	3.99%	0.00%	0.00%	26	3.99%	2.4	175720	238606	239357	269.9	366.5	367.7	3918	3624	4138	269.9	366.5	367.7	380922.7	650.9	6058.3	585.1	6060	9.3	117	9.3	4.7	409	651
10015	10015 (2019-03-10)60sec.agd	60	0	0		3/16/2019	Saturday	6	0	0	0	0	0	665	187	3	0	0	77.78%	21.87%	0.35%	0.00%	0.00%	3	0.35%	0.2	85489	167115	256095	100	195.5	299.5	2778	1662	2285	100	195.5	299.5	317522.3	393.8	3944.9	371.4	2795	3.3	101	3.3	2.4	143	855
10015	10015 (2019-03-10)60sec.agd	60	0	0		3/17/2019	Sunday	7	0	0	0	0	0	132	24	8	0	0	80.49%	14.63%	4.88%	0.00%	0.00%	8	4.88%	1.3	36861	42250	43047	224.8	257.6	262.5	3824	3186	3628	224.8	257.6	262.5	70688.3	446.7	5719.1	431	504	3.1	79	3.1	3	338	164
10016	10016 (2019-03-10)60sec.agd	60	0	0		3/10/2019	Sunday	7	1	1	1	10	29609	302	152	35	0	0	61.76%	31.08%	7.16%	0.00%	0.00%	35	7.16%	3.5	186779	131607	153969	382	269.1	314.9	4256	2149	1974	382	269.1	314.9	275523.6	615.1	4817.5	563.4	5625	11.5	120	11.5	0.1	27	489
10016	10016 (2019-03-10)60sec.agd	60	0	0		3/11/2019	Monday	1	0	0	0	0	0	863	232	19	1	0	77.40%	20.81%	1.70%	0.09%	0.00%	20	1.79%	1.1	179062	282065	409194	160.6	253	367	6086	1793	2497	160.6	253	367	528264.7	521.3	6572.8	473.8	5785	5.2	158	5.2	0	0	1115
10016	10016 (2019-03-10)60sec.agd	60	0	0		3/12/2019	Tuesday	2	0	0	0	0	0	780	185	32	0	0	78.23%	18.56%	3.21%	0.00%	0.00%	32	3.21%	1.9	188974	257968	458236	189.5	258.7	459.6	5305	1888	2637	189.5	258.7	459.6	558783.4	618.6	5645.7	560.5	6442	6.5	142	6.5	0	0	997
10016	10016 (2019-03-10)60sec.agd	60	0	0		3/14/2019	Thursday	4	1	1	1	14	37196	694	217	55	2	0	71.69%	22.42%	5.68%	0.21%	0.00%	57	5.89%	3.4	318430	357052	450668	329	368.9	465.6	5945	2195	2604	329	368.9	465.6	657256	762.9	6815.4	679	11421	11.8	161	11.8	0.3	84	968
10016	10016 (2019-03-10)60sec.agd	60	0	0		3/15/2019	Friday	5	0	0	0	0	0	0	1	0	0	0	0.00%	100.00%	0.00%	0.00%	0.00%	0	0.00%	0	130	51	217	130	51	217	130	51	217	130	51	217	258.1	258.1	258.1	258.1	2	2	2	2	0	0	1
10016	10016 (2019-03-10)60sec.agd	60	0	0		3/16/2019	Saturday	6	0	0	0	0	0	498	108	18	2	0	79.55%	17.25%	2.88%	0.32%	0.00%	20	3.19%	1.8	131294	172244	295792	209.7	275.2	472.5	6127	2328	3271	209.7	275.2	472.5	366604.7	648.1	6934.7	585.6	4195	6.7	160	6.7	0	0	626
10016	10016 (2019-03-10)60sec.agd	60	0	0		3/17/2019	Sunday	7	2	2	2	21	61952	126	80	41	0	0	51.01%	32.39%	16.60%	0.00%	0.00%	41	16.60%	8.2	169777	133234	141738	687.4	539.4	573.8	4504	3958	3780	687.4	539.4	573.8	258196	1125.4	5977.7	1045.3	5693	23	127	23	2	108	247
10019	10019 (2019-03-10)60sec.agd	60	0	0		3/10/2019	Sunday	7	0	0	0	0	0	49	6	0	0	0	89.09%	10.91%	0.00%	0.00%	0.00%	0	0.00%	0	4684	5664	6381	85.2	103	116	1519	1398	1859	85.2	103	116	9733.3	179.9	2722.5	177	125	2.3	45	2.3	4.4	134	55
10019	10019 (2019-03-10)60sec.agd	60	0	0		3/11/2019	Monday	1	0	0	0	0	0	196	275	5	0	0	41.18%	57.77%	1.05%	0.00%	0.00%	5	1.05%	0.5	154960	299833	298486	325.5	629.9	627.1	3078	3886	3599	325.5	629.9	627.1	450562.2	974.7	5618	946.6	5078	10.7	98	10.7	0	0	476
10019	10019 (2019-03-10)60sec.agd	60	0	0		3/12/2019	Tuesday	2	1	1	1	15	49086	195	290	31	0	0	37.79%	56.20%	6.01%	0.00%	0.00%	31	6.01%	3.1	260232	434284	480710	504.3	841.6	931.6	3808	4420	6412	504.3	841.6	931.6	698144.2	1394.3	8313.9	1353	8562	16.6	124	16.6	0.3	64	516
10019	10019 (2019-03-10)60sec.agd	60	0	0		3/13/2019	Wednesday	3	2	2	2	79	455750	333	531	64	36	0	34.54%	55.08%	6.64%	3.73%	0.00%	100	10.37%	5.6	837089	839646	1040942	868.3	871	1079.8	9179	7253	8300	868.3	871	1079.8	1577746.4	1770.6	11819.3	1636.7	19738	20.5	163	20.5	0.5	114	964
10019	10019 (2019-03-10)60sec.agd	60	0	0		3/14/2019	Thursday	4	1	1	1	32	106519	313	224	52	0	0	53.14%	38.03%	8.83%	0.00%	0.00%	52	8.83%	4.3	283669	371049	438130	481.6	630	743.9	4661	4657	6583	481.6	630	743.9	640393.1	1125.6	9176	1087.3	6156	10.5	116	10.5	2.1	590	589
10019	10019 (2019-03-10)60sec.agd	60	0	0		3/16/2019	Saturday	6	0	0	0	0	0	262	177	20	0	0	57.08%	38.56%	4.36%	0.00%	0.00%	20	4.36%	2.2	152893	237241	221815	333.1	516.9	483.3	3822	2739	3160	333.1	516.9	483.3	358972.8	807.9	5303.5	782.1	4704	10.2	105	10.2	3.1	467	459
10019	10019 (2019-03-10)60sec.agd	60	0	0		3/17/2019	Sunday	7	0	0	0	0	0	62	33	5	0	0	62.00%	33.00%	5.00%	0.00%	0.00%	5	5.00%	1.7	35779	48557	48533	357.8	485.6	485.3	3527	5074	4303	357.8	485.6	485.3	77416.9	799.1	7489.7	774.2	820	8.2	86	8.2	0	0	100
10020	10020 (2019-03-10)60sec.agd	60	0	0		3/10/2019	Sunday	7	0	0	0	0	0	163	214	10	0	0	42.12%	55.30%	2.58%	0.00%	0.00%	10	2.58%	1.3	140536	171752	279240	363.1	443.8	721.6	4332	2652	4514	363.1	443.8	721.6	356684.9	954.0	6751.2	921.7	3648	9.4	123	9.4	4.5	591	387
10020	10020 (2019-03-10)60sec.agd	60	0	0		3/11/2019	Monday	1	0	0	0	0	0	25	16	0	0	0	60.98%	39.02%	0.00%	0.00%	0.00%	0	0.00%	0	6310	5656	8777	153.9	138	214.1	1714	1189	2133	153.9	138	214.1	12200.1	314.6	2983.5	297.6	46	1.1	6	1.1	0	0	41
10020	10020 (2019-03-10)60sec.agd	60	0	0		3/12/2019	Tuesday	2	0	0	0	0	0	128	14	0	0	0	90.14%	9.86%	0.00%	0.00%	0.00%	0	0.00%	0	4972	5210	5245	35	36.7	36.9	984	1099	1082	35	36.7	36.9	8909.3	68.7	1767.3	62.7	40	0.3	5	0.3	0	0	142
10020	10020 (2019-03-10)60sec.agd	60	0	0		3/13/2019	Wednesday	3	0	0	0	0	0	25	2	0	0	0	92.59%	7.41%	0.00%	0.00%	0.00%	0	0.00%	0	1379	762	1214	51.1	28.2	45	973	567	922	51.1	28.2	45	1989	74.0	1455.4	73.7	7	0.3	3	0.3	0	0	27
10020	10020 (2019-03-10)60sec.agd	60	0	0		3/14/2019	Thursday	4	3	3	3	40	144321	317	281	85	0	0	46.41%	41.14%	12.45%	0.00%	0.00%	85	12.45%	6.5	426494	399232	519612	624.4	584.5	760.8	5062	2998	3243	624.4	584.5	760.8	781843.9	1215.0	6049.3	1144.7	13932	20.4	152	20.4	24.5	2722	683
10020	10020 (2019-03-10)60sec.agd	60	0	0		3/15/2019	Friday	5	2	2	2	27	78909	249	210	60	0	0	47.98%	40.46%	11.56%	0.00%	0.00%	60	11.56%	6	314825	250815	422801	606.6	483.3	814.6	4422	2747	4590	606.6	483.3	814.6	583766.8	1158.0	6508.8	1124.8	7917	15.3	122	15.3	41.1	1649	519
10020	10020 (2019-03-10)60sec.agd	60	0	0		3/16/2019	Saturday	6	0	0	0	0	0	302	152	14	0	0	64.53%	32.48%	2.99%	0.00%	0.00%	14	2.99%	1.3	114697	127861	188108	245.1	273.2	401.9	3608	2599	3546	245.1	273.2	401.9	254732.1	568.5	5687.4	544.3	3842	8.2	109	8.2	51.2	1370	468
10020	10020 (2019-03-10)60sec.agd	60	0	0		3/17/2019	Sunday	7	1	1	1	10	39135	55	42	13	0	0	50.00%	38.18%	11.82%	0.00%	0.00%	13	11.82%	4.3	71328	56971	92156	648.4	517.9	837.8	4580	3167	4004	648.4	517.9	837.8	129715.5	1222.1	6268.4	1179.2	1695	15.4	130	15.4	32.1	753	110
10021	10021 (2019-03-10)60sec.agd	60	0	0		3/10/2019	Sunday	7	0	0	0	0	0	214	176	13	0	0	53.10%	43.67%	3.23%	0.00%	0.00%	13	3.23%	1.4	146950	163325	279947	364.6	405.3	694.7	3827	2463	4098	364.6	405.3	694.7	355864.7	929.9	5007.6	883	3444	8.5	85	8.5	5.7	622	403
10021	10021 (2019-03-10)60sec.agd	60	0	0		3/11/2019	Monday	1	2	2	2	26	78904	232	501	47	1	0	29.71%	64.15%	6.02%	0.13%	0.00%	48	6.15%	3.2	469944	454943	627567	601.7	582.5	803.5	6430	3058	4904	601.7	582.5	803.5	906455.1	1189.4	8645.5	1160.6	10224	13.1	110	13.1	0.9	87	781
10021	10021 (2019-03-10)60sec.agd	60	0	0		3/12/2019	Tuesday	2	0	0	0	0	0	20	3	0	0	0	86.96%	13.04%	0.00%	0.00%	0.00%	0	0.00%	0	528	263	336	23	11.4	14.6	273	127	194	23	11.4	14.6	678.9	30.9	318.9	29.5	5	0.2	2	0.2	0	0	23
10021	10021 (2019-03-10)60sec.agd	60	0	0		3/13/2019	Wednesday	3	2	2	2	28	102193	364	513	56	0	0	39.01%	54.98%	6.00%	0.00%	0.00%	56	6.00%	3.5	467589	511709	659272	501.2	548.5	706.6	5145	3550	5664	501.2	548.5	706.6	956621.7	1066.5	8065.6	1025.3	9772	10.5	113	10.5	0	0	933
10021	10021 (2019-03-10)60sec.agd	60	0	0		3/14/2019	Thursday	4	2	2	2	24	82841	152	218	40	0	0	37.07%	53.17%	9.76%	0.00%	0.00%	40	9.76%	4	249494	310426	431084	608.5	757.1	1051.4	4731	3079	4005	608.5	757.1	1051.4	586894.3	1507.4	6921.2	1431.4	7310	17.8	126	17.8	21.7	3180	410
10021	10021 (2019-03-10)60sec.agd	60	0	0		3/16/2019	Saturday	6	0	0	0	0	0	0	1	2	0	0	0.00%	33.33%	66.67%	0.00%	0.00%	2	66.67%	2	8337	7831	11512	2779	2610.3	3837.3	5653	4692	7064	2779	2610.3	3837.3	16228.3	5431.1	10191.7	5409.4	39	13	27	13	0	0	3
10021	10021 (2019-03-10)60sec.agd	60	0	0		3/17/2019	Sunday	7	0	0	0	0	0	3	5	5	1	0	21.43%	35.71%	35.71%	7.14%	0.00%	6	42.86%	3	34082	29886	32854	2434.4	2134.7	2346.7	8897	7721	7578	2434.4	2134.7	2346.7	55983.4	4042.4	14007	3998.8	225	16.1	49	16.1	89.2	234	14
10024	10024 (2019-03-17)60sec.agd	60	0	0		3/17/2019	Sunday	7	0	0	0	0	0	349	203	3	0	0	62.88%	36.58%	0.54%	0.00%	0.00%	3	0.54%	0.3	89538	221109	117412	161.3	398.4	211.6	3582	2449	3094	161.3	398.4	211.6	265879.3	503.2	4836.3	479.1	3208	5.8	72	5.8	4.2	485	555
10024	10024 (2019-03-17)60sec.agd	60	0	0		3/18/2019	Monday	1	0	0	0	0	0	452	439	3	0	0	50.56%	49.11%	0.34%	0.00%	0.00%	3	0.34%	0.2	218979	618330	419667	244.9	691.6	469.4	2295	3294	2563	244.9	691.6	469.4	778719.6	908.7	4047.2	871.1	8754	9.8	97	9.8	0.3	197	894
10024	10024 (2019-03-17)60sec.agd	60	0	0		3/19/2019	Tuesday	2	0	0	0	0	0	398	449	5	0	0	46.71%	52.70%	0.59%	0.00%	0.00%	5	0.59%	0.3	224089	557917	326135	263	654.8	382.8	3338	2807	3511	263	654.8	382.8	683996.6	844.2	5024.6	802.8	8077	9.5	94	9.5	0	0	852
10024	10024 (2019-03-17)60sec.agd	60	0	0		3/20/2019	Wednesday	3	0	0	0	0	0	476	430	10	0	0	51.97%	46.94%	1.09%	0.00%	0.00%	10	1.09%	0.6	256033	587049	319495	279.5	640.9	348.8	2958	3502	2336	279.5	640.9	348.8	715721	826.8	4320.1	781.4	9992	10.9	109	10.9	0	0	916
10024	10024 (2019-03-17)60sec.agd	60	0	0		3/21/2019	Thursday	4	0	0	0	0	0	596	382	7	0	0	60.51%	38.78%	0.71%	0.00%	0.00%	7	0.71%	0.4	237156	484935	295353	240.8	492.3	299.9	3328	2982	3278	240.8	492.3	299.9	615335.9	658.3	5237.2	624.7	8603	8.7	115	8.7	0.8	292	985
10024	10024 (2019-03-17)60sec.agd	60	0	0		3/22/2019	Friday	5	0	0	0	0	0	448	383	6	0	0	53.52%	45.76%	0.72%	0.00%	0.00%	6	0.72%	0.4	224825	442994	286458	268.6	529.3	342.2	2989	2872	2929	268.6	529.3	342.2	573452.8	736.8	4346	685.1	7220	8.6	112	8.6	0	0	837
10024	10024 (2019-03-17)60sec.agd	60	0	0		3/23/2019	Saturday	6	0	0	0	0	0	544	260	1	0	0	67.58%	32.30%	0.12%	0.00%	0.00%	1	0.12%	0.1	116360	232467	174685	144.5	288.8	217	2207	2400	2077	144.5	288.8	217	313201.9	413.3	3254.2	389.1	3268	4.1	67	4.1	0.1	25	805
10024	10024 (2019-03-17)60sec.agd	60	0	0		3/24/2019	Sunday	7	0	0	0	0	0	171	47	6	0	0	76.34%	20.98%	2.68%	0.00%	0.00%	6	2.68%	1.2	40359	62740	46512	180.2	280.1	207.6	4030	3117	3696	180.2	280.1	207.6	87912	418.3	6091.8	392.5	1115	5	123	5	0.2	24	224
10025	10025 (2019-03-24)60sec.agd	60	0	0		3/24/2019	Sunday	7	0	0	0	0	0	428	298	4	0	0	58.63%	40.82%	0.55%	0.00%	0.00%	4	0.55%	0.3	163577	235871	333816	224.1	323.1	457.3	3190	3190	4606	224.1	323.1	457.3	440256.4	645.2	6301.1	603.1	4841	6.6	98	6.6	0.3	112	730
10025	10025 (2019-03-24)60sec.agd	60	0	0		3/25/2019	Monday	1	0	0	0	0	0	559	314	1	0	0	63.96%	35.93%	0.11%	0.00%	0.00%	1	0.11%	0.1	91759	276776	289655	105	316.7	331.4	2167	2227	2742	105	316.7	331.4	411004.5	495.5	3858.9	470.3	2288	2.6	24	2.6	0.1	32	874
10025	10025 (2019-03-24)60sec.agd	60	0	0		3/26/2019	Tuesday	2	0	0	0	0	0	686	224	0	0	0	75.38%	24.62%	0.00%	0.00%	0.00%	0	0.00%	0	61136	228191	403422	67.2	250.8	443.3	1200	1995	2630	67.2	250.8	443.3	467501.9	534.4	3218.1	513.7	1640	1.8	51	1.8	8	1489	910
10025	10025 (2019-03-24)60sec.agd	60	0	0		3/27/2019	Wednesday	3	0	0	0	0	0	485	315	0	0	0	60.63%	39.38%	0.00%	0.00%	0.00%	0	0.00%	0	94437	267132	431051	118	333.9	538.8	1392	1425	2253	118	333.9	538.8	515832.2	665.6	2640.1	644.8	2473	3.1	23	3.1	5.6	889	800
10025	10025 (2019-03-24)60sec.agd	60	0	0		3/28/2019	Thursday	4	0	0	0	0	0	525	333	1	0	0	61.12%	38.77%	0.12%	0.00%	0.00%	1	0.12%	0.1	97492	206623	247220	113.5	240.5	287.8	2433	1710	2421	113.5	240.5	287.8	336623.7	410.7	3767.3	391.9	2448	2.8	53	2.8	0	0	859
10025	10025 (2019-03-24)60sec.agd	60	0	0		3/29/2019	Friday	5	0	0	0	0	0	364	500	1	0	0	42.08%	57.80%	0.12%	0.00%	0.00%	1	0.12%	0.1	199734	279888	286231	230.9	323.6	330.9	2215	1720	2409	230.9	323.6	330.9	447391.5	553.3	3279.1	517.2	4146	4.8	36	4.8	0.1	67	865
10025	10025 (2019-03-24)60sec.agd	60	0	0		3/30/2019	Saturday	6	0	0	0	0	0	356	398	1	0	0	47.15%	52.72%	0.13%	0.00%	0.00%	1	0.13%	0.1	181003	178676	144871	239.7	236.7	191.9	2771	2168	2633	239.7	236.7	191.9	292702.6	401.5	4394.5	387.7	3437	4.6	34	4.6	0	0	755
10025	10025 (2019-03-24)60sec.agd	60	0	0		3/31/2019	Sunday	7	0	0	0	0	0	262	66	1	0	0	79.64%	20.06%	0.30%	0.00%	0.00%	1	0.30%	0.1	35861	51759	60635	109	157.3	184.3	2880	2462	3209	109	157.3	184.3	87416.3	281.2	4864.5	265.7	834	2.5	74	2.5	1.4	150	329
10031	10031 (2019-03-03)60sec.agd	60	0	0		3/3/2019	Sunday	7	0	0	0	0	0	349	221	14	0	0	59.76%	37.84%	2.40%	0.00%	0.00%	14	2.40%	1.3	143716	217838	262183	246.1	373	448.9	2962	2278	3134	246.1	373	448.9	369929.2	662.4	4755.8	633.4	3695	6.3	124	6.3	4.9	879	584
10031	10031 (2019-03-03)60sec.agd	60	0	0		3/4/2019	Monday	1	2	2	2	31	87859	585	285	57	1	0	63.04%	30.71%	6.14%	0.11%	0.00%	58	6.25%	3.4	315676	343575	298690	340.2	370.2	321.9	5867	2366	4086	340.2	370.2	321.9	553995.3	645.9	6467.6	597	11473	12.4	150	12.4	30.6	4269	928
10031	10031 (2019-03-03)60sec.agd	60	0	0		3/5/2019	Tuesday	2	1	1	1	11	25472	524	190	35	0	0	69.96%	25.37%	4.67%	0.00%	0.00%	35	4.67%	2.3	190124	222529	199474	253.8	297.1	266.3	3585	2365	2603	253.8	297.1	266.3	354197.9	505.5	4172.4	472.9	7612	10.2	136	10.2	30	1922	749
10031	10031 (2019-03-03)60sec.agd	60	0	0		3/6/2019	Wednesday	3	2	2	2	24	83227	425	153	46	0	0	68.11%	24.52%	7.37%	0.00%	0.00%	46	7.37%	4.2	236210	216127	225209	378.5	346.4	360.9	4381	3091	2519	378.5	346.4	360.9	391439.8	674.3	4965	627.3	8437	13.5	154	13.5	15.5	1177	624
10031	10031 (2019-03-03)60sec.agd	60	0	0		3/7/2019	Thursday	4	0	0	0	0	0	459	205	11	0	0	68.00%	30.37%	1.63%	0.00%	0.00%	11	1.63%	0.9	121826	183156	194194	180.5	271.3	287.7	3533	3862	3080	180.5	271.3	287.7	293426.3	462.0	4986.5	434.7	3813	5.6	127	5.6	6.4	1140	675
10031	10031 (2019-03-03)60sec.agd	60	0	0		3/8/2019	Friday	5	0	0	0	0	0	609	291	27	0	0	65.70%	31.39%	2.91%	0.00%	0.00%	27	2.91%	1.6	233377	304297	293364	251.8	328.3	316.5	3723	2290	2277	251.8	328.3	316.5	482829.1	552.1	4425.6	520.9	9519	10.3	143	10.3	33.4	2621	927
10031	10031 (2019-03-03)60sec.agd	60	0	0		3/9/2019	Saturday	6	1	1	1	10	23093	586	220	26	0	0	70.43%	26.44%	3.13%	0.00%	0.00%	26	3.13%	1.9	191461	261145	198055	230.1	313.9	238	3264	2659	3084	230.1	313.9	238	379578.5	485.9	4411.1	456.2	7965	9.6	133	9.6	26.8	1884	832
10031	10031 (2019-03-03)60sec.agd	60	0	0		3/10/2019	Sunday	7	1	1	1	11	35710	16	18	12	0	0	34.78%	39.13%	26.09%	0.00%	0.00%	12	26.09%	12	48121	42527	34437	1046.1	924.5	748.6	3750	2132	1818	1046.1	924.5	748.6	72870.3	1704.4	4363.4	1584.1	1592	34.6	130	34.6	40.9	933	46
10032	10032 (2019-03-03)60sec.agd	60	0	0		3/3/2019	Sunday	7	0	0	0	0	0	297	253	11	0	0	52.94%	45.10%	1.96%	0.00%	0.00%	11	1.96%	1	158117	231619	283805	281.8	412.9	505.9	4862	5844	4194	281.8	412.9	505.9	398990.8	741.1	6941.8	711.2	4012	7.2	108	7.2	1.5	796	561
10032	10032 (2019-03-03)60sec.agd	60	0	0		3/4/2019	Monday	1	0	0	0	0	0	252	201	23	0	0	52.94%	42.23%	4.83%	0.00%	0.00%	23	4.83%	2.3	189172	240436	302593	397.4	505.1	635.7	5670	3033	4210	397.4	505.1	635.7	430299.9	947.0	6888.5	904	5996	12.6	121	12.6	3	110	476
10032	10032 (2019-03-03)60sec.agd	60	0	0		3/5/2019	Tuesday	2	0	0	0	0	0	292	407	47	2	0	39.04%	54.41%	6.28%	0.27%	0.00%	49	6.55%	3.8	399534	415126	657914	534.1	555	879.6	6814	3616	5963	534.1	555	879.6	874532.9	1229.0	8092.3	1169.2	9553	12.8	119	12.8	36.2	1588	748
10032	10032 (2019-03-03)60sec.agd	60	0	0		3/6/2019	Wednesday	3	0	0	0	0	0	0	3	0	0	0	0.00%	100.00%	0.00%	0.00%	0.00%	0	0.00%	0	2218	2501	2725	739.3	833.7	908.3	1761	1344	1877	739.3	833.7	908.3	4312.8	1475.1	2903.5	1437.6	12	4	7	4	0	0	3
10032	10032 (2019-03-03)60sec.agd	60	0	0		3/7/2019	Thursday	4	0	0	0	0	0	324	384	34	0	0	43.67%	51.75%	4.58%	0.00%	0.00%	34	4.58%	2.6	295037	405536	568971	397.6	546.5	766.8	5083	3197	4909	397.6	546.5	766.8	758442	1071.2	7476.2	1022.2	8894	12	112	12	58.7	3452	742
10032	10032 (2019-03-03)60sec.agd	60	0	0		3/8/2019	Friday	5	3	3	3	53	158209	257	308	93	3	0	38.88%	46.60%	14.07%	0.45%	0.00%	96	14.52%	8	489356	467224	560403	740.3	706.8	847.8	6307	3204	3570	740.3	706.8	847.8	878532.3	1390.8	6975.5	1329.1	14075	21.3	124	21.3	7.5	1101	661
10032	10032 (2019-03-03)60sec.agd	60	0	0		3/9/2019	Saturday	6	0	0	0	0	0	353	267	12	0	0	55.85%	42.25%	1.90%	0.00%	0.00%	12	1.90%	1	147014	260311	301970	232.6	411.9	477.8	4256	2908	4065	232.6	411.9	477.8	424924.5	697.5	5776	672.3	4452	7	102	7	20.3	1625	632
10032	10032 (2019-03-03)60sec.agd	60	0	0		3/10/2019	Sunday	7	0	0	0	0	0	60	39	8	0	0	56.07%	36.45%	7.48%	0.00%	0.00%	8	7.48%	4	59744	48770	62118	558.4	455.8	580.5	5409	2398	3826	558.4	455.8	580.5	99027.8	969.9	6838.3	925.5	1549	14.5	118	14.5	0	0	107
10034	10034 (2019-03-03)60sec.agd	60	0	0		3/3/2019	Sunday	7	0	0	0	0	0	79	170	4	0	0	31.23%	67.19%	1.58%	0.00%	0.00%	4	1.58%	0.7	132603	104514	212210	524.1	413.1	838.8	2158	2363	3096	524.1	413.1	838.8	271182.3	1118.5	4154.6	1071.9	2677	10.6	92	10.6	0.2	33	253
10034	10034 (2019-03-03)60sec.agd	60	0	0		3/4/2019	Monday	1	0	0	0	0	0	65	126	8	0	0	32.66%	63.32%	4.02%	0.00%	0.00%	8	4.02%	1.3	109495	117494	189865	550.2	590.4	954.1	3031	4060	4722	550.2	590.4	954.1	248682	1303.8	6801.1	1249.7	1641	8.2	64	8.2	0	0	199
10034	10034 (2019-03-03)60sec.agd	60	0	0		3/5/2019	Tuesday	2	1	1	1	15	40537	107	141	22	0	0	39.63%	52.22%	8.15%	0.00%	0.00%	22	8.15%	3.7	182224	173949	215913	674.9	644.3	799.7	3970	2587	5056	674.9	644.3	799.7	331786.5	1263.9	6317.6	1228.8	3924	14.5	83	14.5	0.5	124	270
10034	10034 (2019-03-03)60sec.agd	60	0	0		3/6/2019	Wednesday	3	0	0	0	0	0	187	186	12	0	0	48.57%	48.31%	3.12%	0.00%	0.00%	12	3.12%	1.1	163981	213400	273169	425.9	554.3	709.5	4347	4002	4134	425.9	554.3	709.5	383471.8	1026.2	7211.3	996	4507	11.7	101	11.7	0	0	385
10034	10034 (2019-03-03)60sec.agd	60	0	0		3/7/2019	Thursday	4	0	0	0	0	0	311	72	19	0	0	77.36%	17.91%	4.73%	0.00%	0.00%	19	4.73%	1.3	101086	109258	77298	251.5	271.8	192.3	4722	5015	3426	251.5	271.8	192.3	167722	431.1	6310.5	417.2	2152	5.4	104	5.4	0	0	402
10034	10034 (2019-03-03)60sec.agd	60	0	0		3/8/2019	Friday	5	0	0	0	0	0	383	111	19	0	0	74.66%	21.64%	3.70%	0.00%	0.00%	19	3.70%	1.5	133505	166827	143184	260.2	325.2	279.1	4344	3988	3625	260.2	325.2	279.1	257209	528.1	5550.6	501.4	3402	6.6	94	6.6	0	0	513
10034	10034 (2019-03-03)60sec.agd	60	0	0		3/9/2019	Saturday	6	2	2	2	26	79707	174	151	63	0	0	44.85%	38.92%	16.24%	0.00%	0.00%	63	16.24%	5.7	310297	229352	304365	799.7	591.1	784.4	4617	3412	4020	799.7	591.1	784.4	491451.5	1317.9	6299.8	1266.6	6892	17.8	130	17.8	0.2	69	388
10034	10034 (2019-03-03)60sec.agd	60	0	0		3/10/2019	Sunday	7	0	0	0	0	0	36	15	6	0	0	63.16%	26.32%	10.53%	0.00%	0.00%	6	10.53%	1.5	22288	21775	20463	391	382	359	2710	3489	3064	391	382	359	37277.9	672.3	5376.4	654	370	6.5	62	6.5	0	0	57
10037	10037 (2019-03-03)60sec.agd	60	0	0		3/31/2019	Sunday	7	0	0	0	0	0	101	50	10	0	0	62.73%	31.06%	6.21%	0.00%	0.00%	10	6.21%	2	57930	74990	65183	359.8	465.8	404.9	4402	4656	4268	359.8	465.8	404.9	115013.9	740.3	7698.8	714.4	1644	10.2	99	10.2	151.7	1795	161
10037	10037 (2019-03-03)60sec.agd	60	0	0		4/1/2019	Monday	1	1	1	1	11	43871	157	463	49	1	0	23.43%	69.10%	7.31%	0.15%	0.00%	50	7.46%	3.8	494858	678096	558062	738.6	1012.1	832.9	5930	3690	2848	738.6	1012.1	832.9	1008033.6	1598.0	6417.4	1504.5	13166	19.7	118	19.7	1.1	149	670
10037	10037 (2019-03-03)60sec.agd	60	0	0		4/3/2019	Wednesday	3	0	0	0	0	0	157	485	49	0	0	22.72%	70.19%	7.09%	0.00%	0.00%	49	7.09%	3.8	543854	725029	507755	787.1	1049.2	734.8	5650	3875	5705	787.1	1049.2	734.8	1038874.1	1560.4	6374.4	1503.4	12966	18.8	116	18.8	2.6	245	691
10037	10037 (2019-03-03)60sec.agd	60	0	0		4/4/2019	Thursday	4	0	0	0	0	0	127	492	52	0	0	18.93%	73.32%	7.75%	0.00%	0.00%	52	7.75%	4	500206	718301	687906	745.5	1070.5	1025.2	5331	3434	2711	745.5	1070.5	1025.2	1113273.1	1751.1	5901.4	1659.1	14285	21.3	122	21.3	0	0	671
10037	10037 (2019-03-03)60sec.agd	60	0	0		4/5/2019	Friday	5	1	1	1	12	41828	187	461	72	0	0	25.97%	64.03%	10.00%	0.00%	0.00%	72	10.00%	5.5	546309	686670	446088	758.8	953.7	619.6	5318	3671	3049	758.8	953.7	619.6	984359.5	1449.3	5963.6	1367.2	14297	19.9	115	19.9	5.4	288	720
10037	10037 (2019-03-03)60sec.agd	60	0	0		4/6/2019	Saturday	6	0	0	0	0	0	109	74	2	0	0	58.92%	40.00%	1.08%	0.00%	0.00%	2	1.08%	0.5	40308	92256	61267	217.9	498.7	331.2	2257	2172	2227	217.9	498.7	331.2	117853.9	671.5	3524.6	637	1479	8	82	8	51.4	1406	185
10037	10037 (2019-03-03)60sec.agd	60	0	0		4/7/2019	Sunday	7	0	0	0	0	0	56	11	10	0	0	72.73%	14.29%	12.99%	0.00%	0.00%	10	12.99%	5	50955	28471	33301	661.8	369.8	432.5	5417	2981	3176	661.8	369.8	432.5	67200.9	888.3	6940.9	872.7	1126	14.6	119	14.6	0	0	77
10040	10040 (2019-03-03)60sec.agd	60	0	0		3/3/2019	Sunday	7	0	0	0	0	0	204	50	0	0	0	80.31%	19.69%	0.00%	0.00%	0.00%	0	0.00%	0	48731	56063	64854	191.9	220.7	255.3	2180	1676	2531	191.9	220.7	255.3	98609.4	418.1	3603.8	388.2	2049	8.1	120	8.1	92.1	1020	254
10040	10040 (2019-03-03)60sec.agd	60	0	0		3/4/2019	Monday	1	0	0	0	0	0	548	108	0	0	0	83.54%	16.46%	0.00%	0.00%	0.00%	0	0.00%	0	78310	158767	258572	119.4	242	394.2	2377	2818	2913	119.4	242	394.2	313367	512.1	3878.6	477.7	3330	5.1	132	5.1	42.1	2052	656
10040	10040 (2019-03-03)60sec.agd	60	0	0		3/5/2019	Tuesday	2	0	0	0	0	0	368	141	2	0	0	72.02%	27.59%	0.39%	0.00%	0.00%	2	0.39%	0.2	152931	142767	205815	299.3	279.4	402.8	2652	1872	3160	299.3	279.4	402.8	293479.3	633.5	3702.4	574.3	6473	12.7	142	12.7	39.1	817	511
10040	10040 (2019-03-03)60sec.agd	60	0	0		3/6/2019	Wednesday	3	0	0	0	0	0	476	77	0	0	0	86.08%	13.92%	0.00%	0.00%	0.00%	0	0.00%	0	50470	80947	130776	91.3	146.4	236.5	2016	2325	2078	91.3	146.4	236.5	161870.3	320.9	2922.2	292.7	1541	2.8	101	2.8	1.9	97	553
10040	10040 (2019-03-03)60sec.agd	60	0	0		3/7/2019	Thursday	4	0	0	0	0	0	260	54	0	0	0	82.80%	17.20%	0.00%	0.00%	0.00%	0	0.00%	0	48432	61579	82065	154.2	196.1	261.4	2550	2078	1846	154.2	196.1	261.4	113456.1	391.2	3199.3	361.3	1959	6.2	124	6.2	53	1749	314
10040	10040 (2019-03-03)60sec.agd	60	0	0		3/8/2019	Friday	5	0	0	0	0	0	555	116	0	0	0	82.71%	17.29%	0.00%	0.00%	0.00%	0	0.00%	0	98341	148113	221621	146.6	220.7	330.3	2383	2279	3710	146.6	220.7	330.3	284120.2	454.5	4402.5	423.4	4389	6.5	134	6.5	49.4	3767	671
10040	10040 (2019-03-03)60sec.agd	60	0	0		3/9/2019	Saturday	6	0	0	0	0	0	556	53	0	0	0	91.30%	8.70%	0.00%	0.00%	0.00%	0	0.00%	0	44162	80681	104142	72.5	132.5	171	2392	1722	2170	72.5	132.5	171	138943.4	252.3	3660	228.2	2019	3.3	128	3.3	36.9	642	609
10040	10040 (2019-03-03)60sec.agd	60	0	0		3/10/2019	Sunday	7	0	0	0	0	0	88	44	0	0	0	66.67%	33.33%	0.00%	0.00%	0.00%	0	0.00%	0	40493	34624	52636	306.8	262.3	398.8	2184	1337	2246	306.8	262.3	398.8	74893.6	594.1	3047.8	567.4	1776	13.5	119	13.5	7.8	228	132
10041	10041 (2019-03-03)60sec.agd	60	0	0		3/3/2019	Sunday	7	1	1	1	16	50319	202	139	35	0	0	53.72%	36.97%	9.31%	0.00%	0.00%	35	9.31%	3.9	199223	265859	199743	529.8	707.1	531.2	4210	6132	4780	529.8	707.1	531.2	387644.3	1107.6	8293.3	1031	5340	14.2	114	14.2	0	0	376
10041	10041 (2019-03-03)60sec.agd	60	0	0		3/4/2019	Monday	1	0	0	0	0	0	552	246	25	0	0	67.07%	29.89%	3.04%	0.00%	0.00%	25	3.04%	1.5	212618	297763	248531	258.3	361.8	302	4437	4833	6226	258.3	361.8	302	442308.6	574.5	9044.8	537.4	5731	7	108	7	0	0	823
10041	10041 (2019-03-03)60sec.agd	60	0	0		3/5/2019	Tuesday	2	2	2	2	21	75480	257	160	37	0	0	56.61%	35.24%	8.15%	0.00%	0.00%	37	8.15%	3.7	212732	248497	125325	468.6	547.4	276	4695	3572	3663	468.6	547.4	276	350302.8	837.9	5429.1	771.6	6842	15.1	113	15.1	0	0	454
10041	10041 (2019-03-03)60sec.agd	60	0	0		3/6/2019	Wednesday	3	1	1	1	22	56637	449	150	40	0	0	70.27%	23.47%	6.26%	0.00%	0.00%	40	6.26%	3.3	194507	220850	94896	304.4	345.6	148.5	4387	2086	1329	304.4	345.6	148.5	309213.4	523.8	4770.8	483.9	6319	9.9	117	9.9	0	0	639
10041	10041 (2019-03-03)60sec.agd	60	0	0		3/7/2019	Thursday	4	1	1	1	19	60651	637	171	51	0	0	74.16%	19.91%	5.94%	0.00%	0.00%	51	5.94%	3.2	263379	281471	151931	306.6	327.7	176.9	4831	3532	3917	306.6	327.7	176.9	414339.8	525.5	5842.8	482.4	8428	9.8	118	9.8	0	0	859
10041	10041 (2019-03-03)60sec.agd	60	0	0		3/8/2019	Friday	5	0	0	0	0	0	443	329	18	0	0	56.08%	41.65%	2.28%	0.00%	0.00%	18	2.28%	1.3	250068	407634	271839	316.5	516	344.1	4304	4939	5427	316.5	516	344.1	550087.2	733.2	8150.3	696.3	9379	11.9	111	11.9	0	0	790
10041	10041 (2019-03-03)60sec.agd	60	0	0		3/9/2019	Saturday	6	2	2	2	29	87422	429	372	46	0	0	50.65%	43.92%	5.43%	0.00%	0.00%	46	5.43%	2.9	323828	466414	290493	382.3	550.7	343	4781	2926	3514	382.3	550.7	343	637803.1	812.7	5349.4	753	10654	12.6	114	12.6	0.1	51	847
10041	10041 (2019-03-03)60sec.agd	60	0	0		3/10/2019	Sunday	7	0	0	0	0	0	8	20	5	0	0	24.24%	60.61%	15.15%	0.00%	0.00%	5	15.15%	2.5	28229	37860	35013	855.4	1147.3	1061	3613	4731	4981	855.4	1147.3	1061	58789.2	1849.8	7761.9	1781.5	719	21.8	99	21.8	2.1	37	33
10047	10047 (2019-03-03)60sec.agd	60	0	0		3/3/2019	Sunday	7	0	0	0	0	0	277	143	8	0	0	64.72%	33.41%	1.87%	0.00%	0.00%	8	1.87%	1	85184	144032	91370	199	336.5	213.5	3043	6498	3654	199	336.5	213.5	190656.8	467.4	7549.1	445.5	2590	6.1	112	6.1	0	0	428
10047	10047 (2019-03-03)60sec.agd	60	0	0		3/4/2019	Monday	1	0	0	0	0	0	442	441	9	0	0	49.55%	49.44%	1.01%	0.00%	0.00%	9	1.01%	0.6	238914	325271	357016	267.8	364.7	400.2	4156	2854	5640	267.8	364.7	400.2	538833.5	630.8	7259.4	604.1	6974	7.8	81	7.8	0	0	892
10047	10047 (2019-03-03)60sec.agd	60	0	0		3/5/2019	Tuesday	2	0	0	0	0	0	530	384	7	0	0	57.55%	41.69%	0.76%	0.00%	0.00%	7	0.76%	0.4	212622	263757	286240	230.9	286.4	310.8	2360	4116	3592	230.9	286.4	310.8	443519.1	504.4	5498.2	481.6	7071	7.7	103	7.7	0	0	921
10047	10047 (2019-03-03)60sec.agd	60	0	0		3/6/2019	Wednesday	3	0	0	0	0	0	531	297	15	0	0	62.99%	35.23%	1.78%	0.00%	0.00%	15	1.78%	1	179417	239068	199473	212.8	283.6	236.6	2672	2783	4233	212.8	283.6	236.6	359351.4	449.0	5554.9	426.3	5808	6.9	123	6.9	0	0	843
10047	10047 (2019-03-03)60sec.agd	60	0	0		3/7/2019	Thursday	4	0	0	0	0	0	457	345	17	0	0	55.80%	42.12%	2.08%	0.00%	0.00%	17	2.08%	1.1	247242	313025	442004	301.9	382.2	539.7	3584	3713	7804	301.9	382.2	539.7	595382.9	757.2	9018.9	727	7307	8.9	120	8.9	0	0	819
10047	10047 (2019-03-03)60sec.agd	60	0	0		3/8/2019	Friday	5	0	0	0	0	0	541	351	33	0	0	58.49%	37.95%	3.57%	0.00%	0.00%	33	3.57%	1.8	294304	347241	570583	318.2	375.4	616.8	5232	5232	7028	318.2	375.4	616.8	729901.4	819.3	10204.9	789.1	8297	9	117	9	0.5	279	925
10047	10047 (2019-03-03)60sec.agd	60	0	0		3/9/2019	Saturday	6	0	0	0	0	0	626	204	15	0	0	74.08%	24.14%	1.78%	0.00%	0.00%	15	1.78%	1	165227	129424	216342	195.5	153.2	256	3805	3183	3305	195.5	153.2	256	301420.6	375.6	5436	356.7	4102	4.9	125	4.9	0	25	845
10047	10047 (2019-03-03)60sec.agd	60	0	0		3/10/2019	Sunday	7	0	0	0	0	0	21	31	4	0	0	37.50%	55.36%	7.14%	0.00%	0.00%	4	7.14%	2	27224	22450	36099	486.1	400.9	644.6	3247	2366	3002	486.1	400.9	644.6	50480.6	943.3	4656.4	901.4	715	12.8	106	12.8	2	34	56
10050	10050 (2019-03-17)60sec.agd	60	0	0		3/17/2019	Sunday	7	0	0	0	0	0	345	140	20	0	0	68.32%	27.72%	3.96%	0.00%	0.00%	20	3.96%	2.2	126756	225738	131949	251	447	261.3	3499	2512	3261	251	447	261.3	290577.5	614.2	5402.5	575.4	5701	11.3	111	11.3	1	189	505
10050	10050 (2019-03-17)60sec.agd	60	0	0		3/18/2019	Monday	1	0	0	0	0	0	698	245	11	0	0	73.17%	25.68%	1.15%	0.00%	0.00%	11	1.15%	0.7	122469	350266	132128	128.4	367.2	138.5	3572	2628	2206	128.4	367.2	138.5	393881.6	436.3	4173.3	412.9	5244	5.5	120	5.5	0.3	118	954
10050	10050 (2019-03-17)60sec.agd	60	0	0		3/19/2019	Tuesday	2	0	0	0	0	0	752	275	10	0	0	72.52%	26.52%	0.96%	0.00%	0.00%	10	0.96%	0.5	134390	387533	136283	129.6	373.7	131.4	3134	2568	3705	129.6	373.7	131.4	432221.6	445.7	5442.9	416.8	5723	5.5	123	5.5	0	47	1037
10050	10050 (2019-03-17)60sec.agd	60	0	0		3/20/2019	Wednesday	3	2	2	2	52	156474	291	177	66	0	0	54.49%	33.15%	12.36%	0.00%	0.00%	66	12.36%	6.6	278166	307620	130573	520.9	576.1	244.5	3754	2441	2486	520.9	576.1	244.5	434805.4	878.3	4433	814.2	9706	18.2	119	18.2	1.8	208	534
10050	10050 (2019-03-17)60sec.agd	60	0	0		3/21/2019	Thursday	4	0	0	0	0	0	632	254	2	0	0	71.17%	28.60%	0.23%	0.00%	0.00%	2	0.23%	0.1	106148	351773	172982	119.5	396.1	194.8	3577	2950	3421	119.5	396.1	194.8	406121.2	479.0	5762	457.3	4142	4.7	106	4.7	0	41	888
10050	10050 (2019-03-17)60sec.agd	60	0	0		3/22/2019	Friday	5	2	2	2	40	103316	517	277	60	0	0	60.54%	32.44%	7.03%	0.00%	0.00%	60	7.03%	4	287231	493548	178441	336.3	577.9	208.9	3438	3423	2237	336.3	577.9	208.9	598274.6	747.3	4729.2	700.6	11459	13.4	120	13.4	6.4	869	854
10050	10050 (2019-03-17)60sec.agd	60	0	0		3/23/2019	Saturday	6	0	0	0	0	0	455	203	6	0	0	68.52%	30.57%	0.90%	0.00%	0.00%	6	0.90%	0.5	100016	263698	166062	150.6	397.1	250.1	2213	2032	1641	150.6	397.1	250.1	327286.5	524.4	2991.2	492.9	5189	7.8	111	7.8	0.8	132	664
10050	10050 (2019-03-17)60sec.agd	60	0	0		3/24/2019	Sunday	7	0	0	0	0	0	155	34	0	0	0	82.01%	17.99%	0.00%	0.00%	0.00%	0	0.00%	0	18950	33510	14730	100.3	177.3	77.9	1904	2063	2105	100.3	177.3	77.9	41218.9	231.7	3291.3	218.1	541	2.9	56	2.9	0.2	23	189
10053	10053 (2019-03-17)60sec.agd	60	0	0		3/17/2019	Sunday	7	0	0	0	0	0	278	240	39	1	0	49.82%	43.01%	6.99%	0.18%	0.00%	40	7.17%	3.6	288103	377971	299744	516.3	677.4	537.2	6004	3801	6635	516.3	677.4	537.2	561882.4	1076.7	9620.5	1007	8169	14.6	121	14.6	188.5	1980	558
10053	10053 (2019-03-17)60sec.agd	60	0	0		3/18/2019	Monday	1	5	5	5	82	303070	540	181	82	12	0	66.26%	22.21%	10.06%	1.47%	0.00%	94	11.53%	6.3	486138	479689	481202	596.5	588.6	590.4	7883	4993	5630	596.5	588.6	590.4	835456.2	1089.0	9432	1025.1	13006	16	150	16	6.8	577	815
10053	10053 (2019-03-17)60sec.agd	60	0	0		3/19/2019	Tuesday	2	3	3	3	55	168837	383	161	62	0	0	63.20%	26.57%	10.23%	0.00%	0.00%	62	10.23%	5.2	321518	414897	388994	530.6	684.6	641.9	5719	6285	6631	530.6	684.6	641.9	653322	1122.9	9200.4	1078.1	9616	15.9	133	15.9	1.8	222	606
10053	10053 (2019-03-17)60sec.agd	60	0	0		3/20/2019	Wednesday	3	1	1	1	11	38340	565	210	33	3	1	69.58%	25.86%	4.06%	0.37%	0.12%	37	4.56%	2.3	281066	339851	345824	346.1	418.5	425.9	9850	8056	6048	346.1	418.5	425.9	560438.3	727.4	13069.6	690.2	7323	9	138	9	8.2	793	812
10053	10053 (2019-03-17)60sec.agd	60	0	0		3/21/2019	Thursday	4	3	3	3	40	131728	465	200	75	2	0	62.67%	26.95%	10.11%	0.27%	0.00%	77	10.38%	5.5	399483	483195	476823	538.4	651.2	642.6	6997	5750	5655	538.4	651.2	642.6	787670.1	1104.1	9016.1	1061.6	10988	14.8	133	14.8	0.1	22	742
10053	10053 (2019-03-17)60sec.agd	60	0	0		3/22/2019	Friday	5	1	1	1	12	46446	433	137	31	0	0	72.05%	22.80%	5.16%	0.00%	0.00%	31	5.16%	2.4	200753	275056	239119	334	457.7	397.9	5641	6178	5341	334	457.7	397.9	416095.5	727.0	7652.1	692.3	6410	10.7	149	10.7	1.1	219	601
10053	10053 (2019-03-17)60sec.agd	60	0	0		3/23/2019	Saturday	6	3	3	3	40	125590	74	72	56	3	0	36.10%	35.12%	27.32%	1.46%	0.00%	59	28.78%	8.4	246608	336723	305737	1203	1642.6	1491.4	6401	6325	6195	1203	1642.6	1491.4	517371.2	2594.7	8200.6	2523.8	7020	34.2	145	34.2	0	0	205
10053	10053 (2019-03-17)60sec.agd	60	0	0		3/24/2019	Sunday	7	0	0	0	0	0	30	21	6	0	0	52.63%	36.84%	10.53%	0.00%	0.00%	6	10.53%	6	35420	35543	39909	621.4	623.6	700.2	4856	4979	5075	621.4	623.6	700.2	64114	1140.2	8477.9	1124.8	417	7.3	61	7.3	6	110	57
10054	10054 (2019-03-17)60sec.agd	60	0	0		3/17/2019	Sunday	7	0	0	0	0	0	331	319	22	0	0	49.26%	47.47%	3.27%	0.00%	0.00%	22	3.27%	1.8	242521	476091	326652	360.9	708.5	486.1	3654	4716	4002	360.9	708.5	486.1	626243.2	977.6	7183.9	931.9	6252	9.3	123	9.3	48.1	2338	672
10054	10054 (2019-03-17)60sec.agd	60	0	0		3/18/2019	Monday	1	2	2	2	29	76151	406	518	86	0	0	40.20%	51.29%	8.51%	0.00%	0.00%	86	8.51%	4.8	582867	727792	718692	577.1	720.6	711.6	3497	3425	4843	577.1	720.6	711.6	1177256.7	1221.5	6472	1165.6	11178	11.1	109	11.1	6.3	336	1010
10054	10054 (2019-03-17)60sec.agd	60	0	0		3/19/2019	Tuesday	2	3	3	3	38	103302	370	511	143	0	0	36.13%	49.90%	13.96%	0.00%	0.00%	143	13.96%	7.5	806070	679125	614587	787.2	663.2	600.2	5074	3836	4082	787.2	663.2	600.2	1220113.4	1260.0	6613.7	1191.5	13981	13.7	126	13.7	5.3	631	1024
10054	10054 (2019-03-17)60sec.agd	60	0	0		3/20/2019	Wednesday	3	2	2	2	32	91837	574	334	116	0	0	56.05%	32.62%	11.33%	0.00%	0.00%	116	11.33%	5.8	588725	582921	487685	574.9	569.3	476.3	4793	3723	4137	574.9	569.3	476.3	961369.2	967.3	6181.6	938.8	13119	12.8	127	12.8	1.1	164	1024
10054	10054 (2019-03-17)60sec.agd	60	0	0		3/21/2019	Thursday	4	0	0	0	0	0	35	7	0	0	0	83.33%	16.67%	0.00%	0.00%	0.00%	0	0.00%	0	4956	6563	4950	118	156.3	117.9	1752	2072	1951	118	156.3	117.9	9598.8	237.2	3342	228.5	91	2.2	34	2.2	0	0	42
10054	10054 (2019-03-17)60sec.agd	60	0	0		3/23/2019	Saturday	6	1	1	1	28	89427	348	274	65	0	0	50.66%	39.88%	9.46%	0.00%	0.00%	65	9.46%	5	408659	460000	362783	594.8	669.6	528.1	4268	5160	4143	594.8	669.6	528.1	714292.4	1083.9	7043.6	1039.7	9180	13.4	114	13.4	4.8	186	687
10054	10054 (2019-03-17)60sec.agd	60	0	0		3/24/2019	Sunday	7	0	0	0	0	0	67	104	17	0	0	35.64%	55.32%	9.04%	0.00%	0.00%	17	9.04%	4.3	119742	180557	95088	636.9	960.4	505.8	3295	2887	2409	636.9	960.4	505.8	236602.4	1312.0	4093.9	1258.5	3916	20.8	115	20.8	28.6	1038	188
10055	10055 (2019-03-17)60sec.agd	60	0	0		3/17/2019	Sunday	7	0	0	0	0	0	452	266	1	0	0	62.87%	37.00%	0.14%	0.00%	0.00%	1	0.14%	0.1	125317	175601	129171	174.3	244.2	179.7	2382	4041	3179	174.3	244.2	179.7	251446.2	374.3	4634.6	349.7	3535	4.9	88	4.9	23.5	766	719
10055	10055 (2019-03-17)60sec.agd	60	0	0		3/18/2019	Monday	1	1	1	1	17	46378	433	403	29	0	0	50.06%	46.59%	3.35%	0.00%	0.00%	29	3.35%	1.8	290729	516953	338785	336.1	597.6	391.7	3644	4422	2593	336.1	597.6	391.7	683036.6	840.7	4566.6	789.6	9723	11.2	110	11.2	17.2	941	865
10055	10055 (2019-03-17)60sec.agd	60	0	0		3/19/2019	Tuesday	2	0	0	0	0	0	348	407	9	0	0	45.55%	53.27%	1.18%	0.00%	0.00%	9	1.18%	0.6	271937	533532	290889	355.9	698.3	380.7	2241	3623	2273	355.9	698.3	380.7	665749.6	912.6	4380.3	871.4	9273	12.1	99	12.1	29.4	1353	764
10055	10055 (2019-03-17)60sec.agd	60	0	0		3/20/2019	Wednesday	3	0	0	0	0	0	350	375	4	0	0	48.01%	51.44%	0.55%	0.00%	0.00%	4	0.55%	0.3	230016	458580	291258	315.5	629.1	399.5	2694	5154	2969	315.5	629.1	399.5	589944.2	842.3	5227	809.3	6913	9.5	68	9.5	9.8	253	729
10055	10055 (2019-03-17)60sec.agd	60	0	0		3/21/2019	Thursday	4	0	0	0	0	0	339	336	1	0	0	50.15%	49.70%	0.15%	0.00%	0.00%	1	0.15%	0.1	182777	341061	284364	270.4	504.5	420.7	3689	2590	2986	270.4	504.5	420.7	480200.9	746.9	5155.7	710.4	6289	9.3	80	9.3	3.8	211	676
10055	10055 (2019-03-17)60sec.agd	60	0	0		3/22/2019	Friday	5	0	0	0	0	0	472	295	12	0	0	60.59%	37.87%	1.54%	0.00%	0.00%	12	1.54%	0.9	191014	273533	192666	245.2	351.1	247.3	2757	3034	2840	245.2	351.1	247.3	385262	527.8	4646.1	494.6	7045	9	107	9	5.7	348	779
10055	10055 (2019-03-17)60sec.agd	60	0	0		3/23/2019	Saturday	6	3	3	3	48	106300	199	164	54	0	0	47.72%	39.33%	12.95%	0.00%	0.00%	54	12.95%	4.5	248357	239784	130764	595.6	575	313.6	2925	4920	3329	595.6	575	313.6	369156.9	940.3	6214.1	885.3	10409	25	109	25	0.6	72	417
10055	10055 (2019-03-17)60sec.agd	60	0	0		3/24/2019	Sunday	7	0	0	0	0	0	154	42	2	0	0	77.78%	21.21%	1.01%	0.00%	0.00%	2	1.01%	0.4	34382	55050	44988	173.6	278	227.2	2571	2528	2916	173.6	278	227.2	78971.8	418.7	4312.6	398.8	988	5	75	5	0	0	198
10056	10056 (2019-03-17)60sec.agd	60	0	0		3/17/2019	Sunday	7	1	1	1	31	74232	204	170	39	0	0	49.39%	41.16%	9.44%	0.00%	0.00%	39	9.44%	4.9	203298	179045	176414	492.2	433.5	427.2	2879	1684	1898	492.2	433.5	427.2	323278.7	835.5	3531.3	782.8	8384	20.3	134	20.3	4	243	413
10056	10056 (2019-03-17)60sec.agd	60	0	0		3/18/2019	Monday	1	2	2	2	34	90100	505	303	70	0	0	57.52%	34.51%	7.97%	0.00%	0.00%	70	7.97%	4.4	321462	318042	237582	366.1	362.2	270.6	3030	2105	1542	366.1	362.2	270.6	510816.7	634.1	3554.1	581.8	15301	17.4	150	17.4	0.1	93	878
10056	10056 (2019-03-17)60sec.agd	60	0	0		3/19/2019	Tuesday	2	3	3	3	38	84401	458	328	61	0	0	54.07%	38.72%	7.20%	0.00%	0.00%	61	7.20%	3.8	326002	316005	280866	384.9	373.1	331.6	2991	2301	2229	384.9	373.1	331.6	533874.7	669.1	3674.1	630.3	14019	16.6	145	16.6	9	993	847
10056	10056 (2019-03-17)60sec.agd	60	0	0		3/20/2019	Wednesday	3	2	2	2	20	51531	363	450	30	0	0	43.06%	53.38%	3.56%	0.00%	0.00%	30	3.56%	2	348208	457690	360738	413.1	542.9	427.9	3350	2246	1959	413.1	542.9	427.9	678867.3	851.1	4251.9	805.3	13448	16	144	16	2.6	293	843
10056	10056 (2019-03-17)60sec.agd	60	0	0		3/21/2019	Thursday	4	4	4	4	42	103442	408	238	40	0	0	59.48%	34.69%	5.83%	0.00%	0.00%	40	5.83%	3.1	194642	210567	169218	283.7	306.9	246.7	3565	2420	1980	283.7	306.9	246.7	332954.5	527.1	4046.5	485.4	8573	12.5	140	12.5	0	0	686
10056	10056 (2019-03-17)60sec.agd	60	0	0		3/22/2019	Friday	5	0	0	0	0	0	581	266	29	0	0	66.32%	30.37%	3.31%	0.00%	0.00%	29	3.31%	1.7	225724	250773	201007	257.7	286.3	229.5	2881	1626	1986	257.7	286.3	229.5	392736.9	485.6	3325.3	448.3	11093	12.7	143	12.7	34.3	2438	876
10056	10056 (2019-03-17)60sec.agd	60	0	0		3/23/2019	Saturday	6	0	0	0	0	0	565	122	0	0	0	82.24%	17.76%	0.00%	0.00%	0.00%	0	0.00%	0	44082	94008	98048	64.2	136.8	142.7	1485	1455	1648	64.2	136.8	142.7	142808	222.4	2061	207.9	1857	2.7	91	2.7	0.4	117	687
10056	10056 (2019-03-17)60sec.agd	60	0	0		3/24/2019	Sunday	7	0	0	0	0	0	83	91	0	0	0	47.70%	52.30%	0.00%	0.00%	0.00%	0	0.00%	0	48179	49667	56319	276.9	285.4	323.7	1837	1562	1954	276.9	285.4	323.7	89218	530.7	2935	512.7	1262	7.3	68	7.3	2.5	192	174
10057	10057 (2019-03-17)60sec.agd	60	0	0		3/17/2019	Sunday	7	0	0	0	0	0	364	132	4	0	0	72.80%	26.40%	0.80%	0.00%	0.00%	4	0.80%	0.4	74041	128164	228169	148.1	256.3	456.3	3946	3956	4002	148.1	256.3	456.3	271972.7	570.2	6872.9	543.9	2706	5.4	107	5.4	6.6	397	500
10057	10057 (2019-03-17)60sec.agd	60	0	0		3/18/2019	Monday	1	0	0	0	0	0	555	317	2	0	0	63.50%	36.27%	0.23%	0.00%	0.00%	2	0.23%	0.1	133115	357214	664529	152.3	408.7	760.3	2336	3554	3117	152.3	408.7	760.3	766107.2	904.1	5229.2	876.6	6110	7	111	7	5.7	783	874
10057	10057 (2019-03-17)60sec.agd	60	0	0		3/20/2019	Wednesday	3	0	0	0	0	0	627	354	6	0	0	63.53%	35.87%	0.61%	0.00%	0.00%	6	0.61%	0.3	152385	305011	516105	154.4	309	522.9	2393	2016	2853	154.4	309	522.9	618560.6	649.6	4143.1	626.7	5579	5.7	99	5.7	0.5	150	987
10057	10057 (2019-03-17)60sec.agd	60	0	0		3/21/2019	Thursday	4	0	0	0	0	0	606	292	1	0	0	67.41%	32.48%	0.11%	0.00%	0.00%	1	0.11%	0.1	127847	348698	336928	142.2	387.9	374.8	2160	2652	2946	142.2	387.9	374.8	501453.5	578.6	3847.9	557.8	4656	5.2	93	5.2	0.5	103	899
10057	10057 (2019-03-17)60sec.agd	60	0	0		3/22/2019	Friday	5	0	0	0	0	0	0	1	1	0	0	0.00%	50.00%	50.00%	0.00%	0.00%	1	50.00%	1	2490	1374	2423	1245	687	1211.5	2275	976	1771	1245	687	1211.5	3736.2	1918.7	3043.8	1868.1	6	3	6	3	0	0	2
10057	10057 (2019-03-17)60sec.agd	60	0	0		3/23/2019	Saturday	6	0	0	0	0	0	0	4	0	0	0	0.00%	100.00%	0.00%	0.00%	0.00%	0	0.00%	0	2270	2572	2545	567.5	643	636.3	1635	1958	2067	567.5	643	636.3	4271.4	1092.4	3283.2	1067.9	12	3	6	3	0	0	4
10057	10057 (2019-03-17)60sec.agd	60	0	0		3/24/2019	Sunday	7	0	0	0	0	0	35	16	2	0	0	66.04%	30.19%	3.77%	0.00%	0.00%	2	3.77%	1	18689	16646	16766	352.6	314.1	316.3	3746	3240	2802	352.6	314.1	316.3	30124.2	593.2	5477.3	568.4	154	2.9	32	2.9	0	0	53
10058	10058 (2019-03-24)60sec.agd	60	0	0		3/24/2019	Sunday	7	0	0	0	0	0	288	144	5	0	0	65.90%	32.95%	1.14%	0.00%	0.00%	5	1.14%	0.5	94276	68929	87719	215.7	157.7	200.7	2771	1940	2825	215.7	157.7	200.7	146060.9	349.4	3558.6	334.2	1925	4.4	89	4.4	15.1	301	437
10058	10058 (2019-03-24)60sec.agd	60	0	0		3/25/2019	Monday	1	0	0	0	0	0	427	260	8	0	0	61.44%	37.41%	1.15%	0.00%	0.00%	8	1.15%	0.6	162196	182964	234700	233.4	263.3	337.7	2645	2203	2972	233.4	263.3	337.7	338921	518.9	3917.9	487.7	3787	5.4	126	5.4	5.2	291	695
10058	10058 (2019-03-24)60sec.agd	60	0	0		3/28/2019	Thursday	4	0	0	0	0	0	262	195	2	0	0	57.08%	42.48%	0.44%	0.00%	0.00%	2	0.44%	0.2	110497	140304	164156	240.7	305.7	357.6	3086	2507	3026	240.7	305.7	357.6	242573.7	550.4	4845.8	528.5	2774	6	102	6	0	0	459
10058	10058 (2019-03-24)60sec.agd	60	0	0		3/29/2019	Friday	5	0	0	0	0	0	404	258	1	2	0	60.75%	38.80%	0.15%	0.30%	0.00%	3	0.45%	0.3	127573	246930	169133	191.8	371.3	254.3	6499	3336	7845	191.8	371.3	254.3	325354.1	516.1	10364.2	489.3	4915	7.4	95	7.4	0	0	665
10058	10058 (2019-03-24)60sec.agd	60	0	0		3/30/2019	Saturday	6	0	0	0	0	0	281	98	1	1	0	73.75%	25.72%	0.26%	0.26%	0.00%	2	0.52%	0.2	60256	77394	104393	158.2	203.1	274	7155	7994	9959	158.2	203.1	274	143242.9	391.2	14638.3	376	1510	4	92	4	5.8	445	381
10058	10058 (2019-03-24)60sec.agd	60	0	0		4/1/2019	Monday	1	0	0	0	0	0	1	1	0	0	0	50.00%	50.00%	0.00%	0.00%	0.00%	0	0.00%	0	293	533	604	146.5	266.5	302	214	348	479	146.5	266.5	302	857.2	433.2	629.6	428.6	3	1.5	2	1.5	0	0	2
10058	10058 (2019-03-24)60sec.agd	60	0	0		4/2/2019	Tuesday	2	0	0	0	0	0	0	1	0	0	0	0.00%	100.00%	0.00%	0.00%	0.00%	0	0.00%	0	165	152	45	165	152	45	165	152	45	165	152	45	228.8	228.8	228.8	228.8	1	1	1	1	0	0	1
10058	10058 (2019-03-24)60sec.agd	60	0	0		4/14/2019	Sunday	7	0	0	0	0	0	10	7	2	0	0	52.63%	36.84%	10.53%	0.00%	0.00%	2	10.53%	2	15003	18940	16616	789.6	996.8	874.5	5237	7778	4845	789.6	996.8	874.5	29324.1	1576.6	10554.5	1543.4	173	9.1	56	9.1	2.8	54	19
10061	10061 (2019-03-10)60sec.agd	60	0	0		3/10/2019	Sunday	7	1	1	1	10	29597	366	68	13	0	0	81.88%	15.21%	2.91%	0.00%	0.00%	13	2.91%	1.4	82414	70653	71826	184.4	158.1	160.7	4611	2427	2144	184.4	158.1	160.7	130164.8	311.5	5229.2	291.2	2217	5	109	5	2.8	195	447
10061	10061 (2019-03-10)60sec.agd	60	0	0		3/11/2019	Monday	1	0	0	0	0	0	335	252	8	0	0	56.30%	42.35%	1.34%	0.00%	0.00%	8	1.34%	0.7	159118	125733	231770	267.4	211.3	389.5	3268	1798	3185	267.4	211.3	389.5	307968.6	546.1	4067.8	517.6	2862	4.8	99	4.8	0	0	595
10061	10061 (2019-03-10)60sec.agd	60	0	0		3/12/2019	Tuesday	2	2	2	2	30	114114	459	282	76	0	0	56.18%	34.52%	9.30%	0.00%	0.00%	76	9.30%	5.1	454679	266368	433200	556.5	326	530.2	5301	2240	4096	556.5	326	530.2	682163.6	873.9	6334.8	835	10182	12.5	111	12.5	5.1	471	817
10061	10061 (2019-03-10)60sec.agd	60	0	0		3/13/2019	Wednesday	3	0	0	0	0	0	498	275	48	0	0	60.66%	33.50%	5.85%	0.00%	0.00%	48	5.85%	3.2	366041	202458	327497	445.8	246.6	398.9	5532	3357	3868	445.8	246.6	398.9	531252.8	682.5	6082.1	647.1	7261	8.8	112	8.8	5	733	821
10061	10061 (2019-03-10)60sec.agd	60	0	0		3/14/2019	Thursday	4	2	2	2	50	209288	372	188	59	0	0	60.10%	30.37%	9.53%	0.00%	0.00%	59	9.53%	4.9	362694	195580	272592	585.9	316	440.4	5464	2739	3490	585.9	316	440.4	494069.7	842.4	6149.1	798.2	7248	11.7	111	11.7	9.7	942	619
10061	10061 (2019-03-10)60sec.agd	60	0	0		3/15/2019	Friday	5	1	1	1	11	42837	334	277	43	2	0	50.91%	42.23%	6.55%	0.30%	0.00%	45	6.86%	3.8	357171	168981	336169	544.5	257.6	512.5	5759	1523	5338	544.5	257.6	512.5	518782.5	831.8	6335.9	790.8	7138	10.9	112	10.9	5.1	719	656
10061	10061 (2019-03-10)60sec.agd	60	0	0		3/16/2019	Saturday	6	0	0	0	0	0	443	240	26	0	0	62.48%	33.85%	3.67%	0.00%	0.00%	26	3.67%	1.9	229478	143015	211355	323.7	201.7	298.1	4934	2397	3703	323.7	201.7	298.1	343197.3	510.1	5778.8	484.1	4343	6.1	110	6.1	10.1	557	709
10061	10061 (2019-03-10)60sec.agd	60	0	0		3/17/2019	Sunday	7	1	1	1	14	48632	80	39	14	0	0	60.15%	29.32%	10.53%	0.00%	0.00%	14	10.53%	4.7	75110	59099	85233	564.7	444.4	640.8	4988	2938	3325	564.7	444.4	640.8	128058.1	998.8	6637.2	962.8	1657	12.5	109	12.5	17.1	442	133
10062	10062 (2019-03-10)60sec.agd	60	0	0		3/10/2019	Sunday	7	0	0	0	0	0	405	355	14	0	0	52.33%	45.87%	1.81%	0.00%	0.00%	14	1.81%	1.1	238955	246868	426926	308.7	319	551.6	3809	4238	3921	308.7	319	551.6	548004.7	747.4	5769.6	708	5998	7.7	100	7.7	34.3	3406	774
10062	10062 (2019-03-10)60sec.agd	60	0	0		3/11/2019	Monday	1	0	0	0	0	0	279	353	26	0	0	42.40%	53.65%	3.95%	0.00%	0.00%	26	3.95%	1.7	272522	252241	469624	414.2	383.3	713.7	4308	2205	3409	414.2	383.3	713.7	598699	964.7	4820.5	909.9	5296	8	100	8	0	0	658
10062	10062 (2019-03-10)60sec.agd	60	0	0		3/12/2019	Tuesday	2	0	0	0	0	0	528	340	6	0	0	60.41%	38.90%	0.69%	0.00%	0.00%	6	0.69%	0.4	196964	157406	318184	225.4	180.1	364.1	3313	2355	3335	225.4	180.1	364.1	405971.1	489.1	4220.7	464.5	4806	5.5	96	5.5	0	41	874
10062	10062 (2019-03-10)60sec.agd	60	0	0		3/13/2019	Wednesday	3	0	0	0	0	0	537	373	12	0	0	58.24%	40.46%	1.30%	0.00%	0.00%	12	1.30%	0.7	212611	231149	406934	230.6	250.7	441.4	2869	2385	2928	230.6	250.7	441.4	514031.7	589.2	3951.5	557.5	5444	5.9	102	5.9	0	0	922
10062	10062 (2019-03-10)60sec.agd	60	0	0		3/14/2019	Thursday	4	0	0	0	0	0	420	432	16	0	0	48.39%	49.77%	1.84%	0.00%	0.00%	16	1.84%	1.1	232292	350992	549606	267.6	404.4	633.2	3953	2161	4127	267.6	404.4	633.2	692258.4	848.1	4813.9	797.5	4937	5.7	124	5.7	0	0	868
10062	10062 (2019-03-10)60sec.agd	60	0	0		3/15/2019	Friday	5	0	0	0	0	0	409	557	21	0	0	41.44%	56.43%	2.13%	0.00%	0.00%	21	2.13%	1.2	377798	279343	531746	382.8	283	538.7	4527	1809	2993	382.8	283	538.7	709589.8	767.8	4907.2	718.9	4860	4.9	44	4.9	4	1316	987
10062	10062 (2019-03-10)60sec.agd	60	0	0		3/16/2019	Saturday	6	0	0	0	0	0	326	450	68	0	0	38.63%	53.32%	8.06%	0.00%	0.00%	68	8.06%	4.3	528895	286573	555856	626.7	339.5	658.6	4513	2824	3683	626.7	339.5	658.6	819042.1	1025.6	4859.3	970.4	7041	8.3	77	8.3	2	657	844
10062	10062 (2019-03-10)60sec.agd	60	0	0		3/17/2019	Sunday	7	0	0	0	0	0	56	27	5	0	0	63.64%	30.68%	5.68%	0.00%	0.00%	5	5.68%	2.5	36999	39672	45735	420.4	450.8	519.7	3455	4728	5230	420.4	450.8	519.7	70954.1	826.1	7851.4	806.3	719	8.2	94	8.2	3.1	277	88
10063	10063 (2019-03-10)60sec.agd	60	0	0		3/10/2019	Sunday	7	0	0	0	0	0	248	159	15	0	0	58.77%	37.68%	3.55%	0.00%	0.00%	15	3.55%	1.9	125579	177996	198610	297.6	421.8	470.6	3517	3017	4338	297.6	421.8	470.6	294785.7	741.6	5805.4	698.5	3286	7.8	127	7.8	0.9	298	422
10063	10063 (2019-03-10)60sec.agd	60	0	0		3/11/2019	Monday	1	1	1	1	12	27542	203	199	63	0	0	43.66%	42.80%	13.55%	0.00%	0.00%	63	13.55%	6.3	347287	255412	385996	746.9	549.3	830.1	3352	3125	4065	746.9	549.3	830.1	578650.6	1315.3	5236.4	1244.4	6065	13	125	13	0.4	122	465
10063	10063 (2019-03-10)60sec.agd	60	0	0		3/12/2019	Tuesday	2	0	0	0	0	0	456	302	7	0	0	59.61%	39.48%	0.92%	0.00%	0.00%	7	0.92%	0.5	227801	160931	141592	297.8	210.4	185.1	2459	2080	3249	297.8	210.4	185.1	312794.5	437.5	4569.9	408.9	3662	4.8	73	4.8	0.5	377	765
10063	10063 (2019-03-10)60sec.agd	60	0	0		3/13/2019	Wednesday	3	0	0	0	0	0	0	3	0	0	0	0.00%	100.00%	0.00%	0.00%	0.00%	0	0.00%	0	1279	1672	1271	426.3	557.3	423.7	601	794	562	426.3	557.3	423.7	2459	822.4	1094.7	819.7	11	3.7	5	3.7	0	0	3
10063	10063 (2019-03-10)60sec.agd	60	0	0		3/14/2019	Thursday	4	2	2	2	22	68899	553	394	45	0	0	55.75%	39.72%	4.54%	0.00%	0.00%	45	4.54%	2.4	373906	404055	614014	376.9	407.3	619	5490	4011	3505	376.9	407.3	619	824669.2	889.5	7158.3	831.3	9841	9.9	132	9.9	0.3	81	992
10063	10063 (2019-03-10)60sec.agd	60	0	0		3/15/2019	Friday	5	0	0	0	0	0	514	494	33	0	0	49.38%	47.45%	3.17%	0.00%	0.00%	33	3.17%	1.7	427810	460765	853450	411	442.6	819.8	5118	3062	4213	411	442.6	819.8	1060048.4	1062.2	7253.7	1018.3	13095	12.6	128	12.6	5	2253	1041
10063	10063 (2019-03-10)60sec.agd	60	0	0		3/16/2019	Saturday	6	0	0	0	0	0	80	16	1	0	0	82.47%	16.49%	1.03%	0.00%	0.00%	1	1.03%	0.3	11599	8729	14017	119.6	90	144.5	3118	2863	3169	119.6	90	144.5	20179.4	216.9	5287.8	208	89	0.9	16	0.9	0	0	97
10063	10063 (2019-03-10)60sec.agd	60	0	0		3/21/2019	Thursday	4	0	0	0	0	0	1	1	0	0	0	50.00%	50.00%	0.00%	0.00%	0.00%	0	0.00%	0	779	232	505	389.5	116	252.5	775	232	505	389.5	116	252.5	956.9	478.8	953.7	478.5	2	1	2	1	0	0	2
10063	10063 (2019-03-10)60sec.agd	60	0	0		3/24/2019	Sunday	7	0	0	0	0	0	62	43	7	0	0	55.36%	38.39%	6.25%	0.00%	0.00%	7	6.25%	2.3	47440	37413	38620	423.6	334	344.8	4793	3148	2859	423.6	334	344.8	71706.3	663.9	6225.6	640.2	825	7.4	122	7.4	0	0	112
10069	10069 (2019-03-10)60sec.agd	60	0	0		3/10/2019	Sunday	7	0	0	0	0	0	197	266	10	0	0	41.65%	56.24%	2.11%	0.00%	0.00%	10	2.11%	1.1	178198	202212	215444	376.7	427.5	455.5	5615	3725	5487	376.7	427.5	455.5	345051.2	757.7	8254	729.5	6476	13.7	117	13.7	3.2	268	473
10069	10069 (2019-03-10)60sec.agd	60	0	0		3/11/2019	Monday	1	0	0	0	0	0	476	335	54	0	0	55.03%	38.73%	6.24%	0.00%	0.00%	54	6.24%	3.6	343424	375429	368345	397	434	425.8	4295	7300	4629	397	434	425.8	628144.1	767.2	8488.8	726.2	10764	12.4	128	12.4	0.1	104	865
10069	10069 (2019-03-10)60sec.agd	60	0	0		3/12/2019	Tuesday	2	2	2	2	28	68839	318	279	41	0	0	49.84%	43.73%	6.43%	0.00%	0.00%	41	6.43%	3.7	273499	301623	378468	428.7	472.8	593.2	3808	2399	3378	428.7	472.8	593.2	555892.2	911.7	5295.3	871.3	7692	12.1	119	12.1	0	25	638
10069	10069 (2019-03-10)60sec.agd	60	0	0		3/13/2019	Wednesday	3	3	3	3	32	87388	518	281	69	0	0	59.68%	32.37%	7.95%	0.00%	0.00%	69	7.95%	4.3	332441	322341	386201	383	371.4	444.9	3190	2376	3068	383	371.4	444.9	602969.3	747.2	4421.8	694.7	11732	13.5	127	13.5	0.2	99	868
10069	10069 (2019-03-10)60sec.agd	60	0	0		3/14/2019	Thursday	4	0	0	0	0	0	347	259	17	0	0	55.70%	41.57%	2.73%	0.00%	0.00%	17	2.73%	1.5	200786	229805	270705	322.3	368.9	434.5	2860	2316	2530	322.3	368.9	434.5	407929.6	694.9	3793.9	654.8	6463	10.4	122	10.4	0.3	97	623
10069	10069 (2019-03-10)60sec.agd	60	0	0		3/15/2019	Friday	5	2	2	2	35	122732	475	310	65	5	0	55.56%	36.26%	7.60%	0.58%	0.00%	70	8.19%	4.4	436552	417021	438375	510.6	487.7	512.7	8163	6600	6846	510.6	487.7	512.7	746094.4	907.6	10448.6	872.6	10870	12.7	142	12.7	0	31	855
10069	10069 (2019-03-10)60sec.agd	60	0	0		3/16/2019	Saturday	6	1	1	1	11	33682	421	200	16	0	0	66.09%	31.40%	2.51%	0.00%	0.00%	16	2.51%	1.3	157638	190210	190907	247.5	298.6	299.7	3569	2621	3309	247.5	298.6	299.7	312210	525.0	4463.1	490.1	4904	7.7	129	7.7	10.5	823	637
10069	10069 (2019-03-10)60sec.agd	60	0	0		3/17/2019	Sunday	7	1	1	1	11	32010	7	30	11	0	0	14.58%	62.50%	22.92%	0.00%	0.00%	11	22.92%	5.5	45604	50551	31227	950.1	1053.1	650.6	3132	2587	2430	950.1	1053.1	650.6	74901.6	1708.1	4037.5	1560.5	1825	38	127	38	287.1	2112	48
10070	10070 (2019-03-17)60sec.agd	60	0	0		3/17/2019	Sunday	7	1	1	1	12	28485	194	306	35	0	0	36.26%	57.20%	6.54%	0.00%	0.00%	35	6.54%	3.5	297418	294012	357670	555.9	549.6	668.5	3471	3808	5055	555.9	549.6	668.5	550298.4	1061.4	7068.5	1028.6	4705	8.8	99	8.8	0.7	303	535
10070	10070 (2019-03-17)60sec.agd	60	0	0		3/18/2019	Monday	1	2	2	2	27	65116	307	204	41	0	0	55.62%	36.96%	7.43%	0.00%	0.00%	41	7.43%	3.2	234587	315572	252570	425	571.7	457.6	3234	3183	2930	425	571.7	457.6	467341.8	877.8	4828.4	846.6	8067	14.6	121	14.6	3.2	414	552
10070	10070 (2019-03-17)60sec.agd	60	0	0		3/19/2019	Tuesday	2	2	2	2	27	69657	426	325	46	0	0	53.45%	40.78%	5.77%	0.00%	0.00%	46	5.77%	3.1	276144	289727	298316	346.5	363.5	374.3	3526	3372	4293	346.5	363.5	374.3	499189	657.5	6222.6	626.3	6535	8.2	120	8.2	0	0	797
10070	10070 (2019-03-17)60sec.agd	60	0	0		3/20/2019	Wednesday	3	1	1	1	20	56038	552	313	55	0	0	60.00%	34.02%	5.98%	0.00%	0.00%	55	5.98%	3.2	335599	322359	295041	364.8	350.4	320.7	4144	3739	4495	364.8	350.4	320.7	550991.1	626.0	6894.3	598.9	6442	7	114	7	0	0	920
10070	10070 (2019-03-17)60sec.agd	60	0	0		3/21/2019	Thursday	4	1	1	1	16	45053	549	294	22	0	0	63.47%	33.99%	2.54%	0.00%	0.00%	22	2.54%	1.5	252975	234956	223426	292.5	271.6	258.3	3608	2867	3408	292.5	271.6	258.3	411241.8	504.0	5293.6	475.4	5181	6	123	6	0	0	865
10070	10070 (2019-03-17)60sec.agd	60	0	0		3/22/2019	Friday	5	1	1	1	15	41617	493	199	23	0	0	68.95%	27.83%	3.22%	0.00%	0.00%	23	3.22%	1.4	167333	177570	168782	234	248.3	236.1	3638	2637	3282	234	248.3	236.1	296679.6	442.6	5200.4	414.9	4067	5.7	127	5.7	0	0	715
10070	10070 (2019-03-17)60sec.agd	60	0	0		3/23/2019	Saturday	6	1	1	1	19	59747	477	318	51	0	0	56.38%	37.59%	6.03%	0.00%	0.00%	51	6.03%	3.4	353049	420102	323511	417.3	496.6	382.4	5697	5865	5652	417.3	496.6	382.4	637015.4	790.1	9939.8	753	7547	8.9	123	8.9	1.2	676	846
10070	10070 (2019-03-17)60sec.agd	60	0	0		3/24/2019	Sunday	7	0	0	0	0	0	53	73	11	0	0	38.69%	53.28%	8.03%	0.00%	0.00%	11	8.03%	2.8	88470	82665	91965	645.8	603.4	671.3	3220	2734	3215	645.8	603.4	671.3	152046.1	1167.1	4595.5	1109.8	1287	9.4	71	9.4	0	0	137
10071	10071 (2019-03-10)60sec.agd	60	0	0		3/10/2019	Sunday	7	0	0	0	0	0	180	172	25	0	0	47.75%	45.62%	6.63%	0.00%	0.00%	25	6.63%	3.6	154779	175877	170327	410.6	466.5	451.8	3671	3565	2548	410.6	466.5	451.8	289655.9	794.6	5610.2	768.3	3620	9.6	122	9.6	0.2	65	377
10071	10071 (2019-03-10)60sec.agd	60	0	0		3/11/2019	Monday	1	3	3	3	35	88780	415	297	44	0	0	54.89%	39.29%	5.82%	0.00%	0.00%	44	5.82%	3.4	320614	238895	271937	424.1	316	359.7	4711	3777	3421	424.1	316	359.7	483543.1	652.8	6585.4	639.6	5582	7.4	67	7.4	0	0	756
10071	10071 (2019-03-10)60sec.agd	60	0	0		3/12/2019	Tuesday	2	1	1	1	13	42187	460	364	65	0	0	51.74%	40.94%	7.31%	0.00%	0.00%	65	7.31%	4.1	456958	324563	414404	514	365.1	466.1	5266	3815	3383	514	365.1	466.1	697052.7	801.1	7115	784.1	8852	10	111	10	0.3	84	889
10071	10071 (2019-03-10)60sec.agd	60	0	0		3/13/2019	Wednesday	3	3	3	3	34	81069	435	362	37	0	0	52.16%	43.41%	4.44%	0.00%	0.00%	37	4.44%	2.5	335499	279071	350721	402.3	334.6	420.5	4683	3825	3334	402.3	334.6	420.5	559862	697.6	6389.5	671.3	6379	7.6	109	7.6	0.1	68	834
10071	10071 (2019-03-10)60sec.agd	60	0	0		3/15/2019	Friday	5	0	0	0	0	0	199	182	1	0	0	52.09%	47.64%	0.26%	0.00%	0.00%	1	0.26%	0.1	92779	70503	90187	242.9	184.6	236.1	2113	1429	2070	242.9	184.6	236.1	147351	398.7	2823.7	385.7	1770	4.6	31	4.6	0	0	382
10071	10071 (2019-03-10)60sec.agd	60	0	0		3/16/2019	Saturday	6	1	1	1	12	30117	196	246	30	0	0	41.53%	52.12%	6.36%	0.00%	0.00%	30	6.36%	3	241572	210976	294308	511.8	447	623.5	3862	5416	4356	511.8	447	623.5	435298.9	944.8	7951.3	922.2	4730	10	69	10	0.2	100	472
10071	10071 (2019-03-10)60sec.agd	60	0	0		3/17/2019	Sunday	7	1	1	1	11	33233	153	97	28	0	0	55.04%	34.89%	10.07%	0.00%	0.00%	28	10.07%	4.7	139226	111688	125996	500.8	401.8	453.2	4347	3192	3893	500.8	401.8	453.2	218479	820.9	5719.7	785.9	3584	12.9	129	12.9	1.6	172	278
10072	10072 (2019-03-10)60sec.agd	60	0	0		3/10/2019	Sunday	7	0	0	0	0	0	17	22	5	0	0	38.64%	50.00%	11.36%	0.00%	0.00%	5	11.36%	2.5	38427	34784	31899	873.3	790.5	725	3636	2659	2118	873.3	790.5	725	60861.4	1412.8	4430.9	1383.2	732	16.6	90	16.6	1.3	55	44
10072	10072 (2019-03-10)60sec.agd	60	0	0		3/11/2019	Monday	1	0	0	0	0	0	391	374	14	0	0	50.19%	48.01%	1.80%	0.00%	0.00%	14	1.80%	1	262118	295785	399812	336.5	379.7	513.2	5063	3454	4058	336.5	379.7	513.2	562178.1	769.1	5536.5	721.7	6036	7.7	103	7.7	1.1	203	779
10072	10072 (2019-03-10)60sec.agd	60	0	0		3/12/2019	Tuesday	2	0	0	0	0	0	235	139	6	0	0	61.84%	36.58%	1.58%	0.00%	0.00%	6	1.58%	0.9	96270	149841	183928	253.3	394.3	484	3444	3603	3614	253.3	394.3	484	256026.8	715.2	6156.6	673.8	3979	10.5	117	10.5	13.1	531	380
10072	10072 (2019-03-10)60sec.agd	60	0	0		3/13/2019	Wednesday	3	0	0	0	0	0	299	272	13	0	0	51.20%	46.58%	2.23%	0.00%	0.00%	13	2.23%	1.3	196790	256451	289837	337	439.1	496.3	2917	1980	2535	337	439.1	496.3	434164.6	783.4	3872.1	743.4	5590	9.6	124	9.6	12.3	310	584
10072	10072 (2019-03-10)60sec.agd	60	0	0		3/14/2019	Thursday	4	0	0	0	0	0	438	288	6	0	0	59.84%	39.34%	0.82%	0.00%	0.00%	6	0.82%	0.5	180047	259202	392658	246	354.1	536.4	2949	2176	2349	246	354.1	536.4	503768.7	724.8	3591	688.2	5295	7.2	105	7.2	1.3	136	732
10072	10072 (2019-03-10)60sec.agd	60	0	0		3/15/2019	Friday	5	0	0	0	0	0	411	323	22	0	0	54.37%	42.72%	2.91%	0.00%	0.00%	22	2.91%	1.7	262859	328645	436336	347.7	434.7	577.2	2826	2612	3080	347.7	434.7	577.2	606210.8	846.5	4257.2	801.9	7403	9.8	120	9.8	2.2	198	756
10072	10072 (2019-03-10)60sec.agd	60	0	0		3/17/2019	Sunday	7	1	1	1	11	26852	133	136	16	0	0	46.67%	47.72%	5.61%	0.00%	0.00%	16	5.61%	3.2	141986	159581	188224	498.2	559.9	660.4	4005	2256	2654	498.2	559.9	660.4	284700.5	1046.4	5091.5	998.9	4035	14.2	106	14.2	90.8	1032	285
10073	10073 (2019-03-24)60sec.agd	60	0	0		3/24/2019	Sunday	7	0	0	0	0	0	259	379	20	0	0	39.36%	57.60%	3.04%	0.00%	0.00%	20	3.04%	1.7	247235	370627	614135	375.7	563.3	933.3	3755	2498	3731	375.7	563.3	933.3	758716.9	1199.8	4889.1	1153.1	7231	11	128	11	16.3	1266	658
10073	10073 (2019-03-24)60sec.agd	60	0	0		3/25/2019	Monday	1	0	0	0	0	0	441	362	8	0	0	54.38%	44.64%	0.99%	0.00%	0.00%	8	0.99%	0.6	254549	426495	520540	313.9	525.9	641.8	2614	2167	4288	313.9	525.9	641.8	719482.5	987.5	5282.6	887.2	6262	7.7	81	7.7	1.6	355	811
10073	10073 (2019-03-24)60sec.agd	60	0	0		3/26/2019	Tuesday	2	0	0	0	0	0	419	445	10	0	0	47.94%	50.92%	1.14%	0.00%	0.00%	10	1.14%	0.7	263846	472149	596131	301.9	540.2	682.1	2893	2523	3738	301.9	540.2	682.1	804929.5	978.9	4885.9	921	7020	8	127	8	2	406	874
10073	10073 (2019-03-24)60sec.agd	60	0	0		3/27/2019	Wednesday	3	0	0	0	0	0	369	400	19	0	0	46.83%	50.76%	2.41%	0.00%	0.00%	19	2.41%	1.4	334275	357496	602711	424.2	453.7	764.9	4405	3241	7724	424.2	453.7	764.9	776404.4	1073.2	9464.1	985.3	6151	7.8	95	7.8	0	0	788
10073	10073 (2019-03-24)60sec.agd	60	0	0		3/28/2019	Thursday	4	0	0	0	0	0	571	386	0	0	0	59.67%	40.33%	0.00%	0.00%	0.00%	0	0.00%	0	166290	439547	698403	173.8	459.3	729.8	1783	1952	3875	173.8	459.3	729.8	841796.1	933.4	4430.4	879.6	4965	5.2	87	5.2	1	340	957
10073	10073 (2019-03-24)60sec.agd	60	0	0		3/29/2019	Friday	5	0	0	0	0	0	349	524	4	0	0	39.79%	59.75%	0.46%	0.00%	0.00%	4	0.46%	0.3	318015	405966	593936	362.6	462.9	677.2	2122	2138	3528	362.6	462.9	677.2	786576.1	952.2	4358.8	896.9	8477	9.7	129	9.7	0.1	43	877
10073	10073 (2019-03-24)60sec.agd	60	0	0		3/30/2019	Saturday	6	0	0	0	0	0	375	424	6	0	0	46.58%	52.67%	0.75%	0.00%	0.00%	6	0.75%	0.4	278528	458645	715716	346	569.7	889.1	2657	2490	4223	346	569.7	889.1	894529.2	1139.5	4888.2	1111.2	6582	8.2	126	8.2	4.3	459	805
10073	10073 (2019-03-24)60sec.agd	60	0	0		3/31/2019	Sunday	7	0	0	0	0	0	61	29	9	0	0	61.62%	29.29%	9.09%	0.00%	0.00%	9	9.09%	3	38965	31989	78689	393.6	323.1	794.8	3198	2623	4249	393.6	323.1	794.8	93453.3	988.4	5442.5	944	1316	13.3	138	13.3	0.8	32	99
10074	10074 (2019-03-24)60sec.agd	60	0	0		3/24/2019	Sunday	7	0	0	0	0	0	258	191	0	0	0	57.46%	42.54%	0.00%	0.00%	0.00%	0	0.00%	0	88452	162202	162526	197	361.3	362	1681	2178	2114	197	361.3	362	246064.9	570.0	3200	548	3848	8.6	79	8.6	2.6	167	449
10074	10074 (2019-03-24)60sec.agd	60	0	0		3/25/2019	Monday	1	0	0	0	0	0	618	275	8	0	0	68.59%	30.52%	0.89%	0.00%	0.00%	8	0.89%	0.5	172061	167016	183125	191	185.4	203.2	3203	2877	2079	191	185.4	203.2	301718.6	354.6	3657.3	334.9	3009	3.3	50	3.3	0.3	100	901
10074	10074 (2019-03-24)60sec.agd	60	0	0		3/26/2019	Tuesday	2	0	0	0	0	0	670	253	0	0	0	72.59%	27.41%	0.00%	0.00%	0.00%	0	0.00%	0	124739	153937	166306	135.1	166.8	180.2	1861	1871	2268	135.1	166.8	180.2	258677.6	293.9	3033.3	280.3	3008	3.3	52	3.3	0	0	923
10074	10074 (2019-03-24)60sec.agd	60	0	0		3/27/2019	Wednesday	3	0	0	0	0	0	701	251	1	0	0	73.56%	26.34%	0.10%	0.00%	0.00%	1	0.10%	0.1	143074	125545	128361	150.1	131.7	134.7	2035	1972	2803	150.1	131.7	134.7	229582.8	256.3	3561.8	240.9	2480	2.6	32	2.6	0.2	85	953
10074	10074 (2019-03-24)60sec.agd	60	0	0		3/28/2019	Thursday	4	0	0	0	0	0	554	328	5	0	0	62.46%	36.98%	0.56%	0.00%	0.00%	5	0.56%	0.3	213492	214273	227414	240.7	241.6	256.4	2768	2575	3586	240.7	241.6	256.4	378429.5	445.7	4540.7	426.6	3927	4.4	59	4.4	0	0	887
10074	10074 (2019-03-24)60sec.agd	60	0	0		3/29/2019	Friday	5	0	0	0	0	0	706	248	1	0	0	73.93%	25.97%	0.10%	0.00%	0.00%	1	0.10%	0.1	122967	155152	179639	128.8	162.5	188.1	2757	2779	3384	128.8	162.5	188.1	267326	294.3	5174.5	279.9	2586	2.7	64	2.7	0.2	103	955
10074	10074 (2019-03-24)60sec.agd	60	0	0		3/30/2019	Saturday	6	0	0	0	0	0	544	470	2	0	0	53.54%	46.26%	0.20%	0.00%	0.00%	2	0.20%	0.1	247102	250827	241851	243.2	246.9	238	3120	2193	2252	243.2	246.9	238	427159.8	447.8	3388.6	420.4	6075	6	91	6	1.6	175	1016
10074	10074 (2019-03-24)60sec.agd	60	0	0		3/31/2019	Sunday	7	0	0	0	0	0	73	63	4	0	0	52.14%	45.00%	2.86%	0.00%	0.00%	4	2.86%	1	45295	39806	50991	323.5	284.3	364.2	3154	4229	6124	323.5	284.3	364.2	78969.8	593.4	8083	564.1	880	6.3	55	6.3	1.1	65	140
10076	10076 (2019-03-24)60sec.agd	60	0	0		3/24/2019	Sunday	7	0	0	0	0	0	320	131	3	0	0	70.48%	28.85%	0.66%	0.00%	0.00%	3	0.66%	0.4	64577	94396	163984	142.2	207.9	361.2	2720	3606	4730	142.2	207.9	361.2	199928.9	457.4	6534.4	440.4	2045	4.5	91	4.5	22.9	2101	454
10076	10076 (2019-03-24)60sec.agd	60	0	0		3/25/2019	Monday	1	0	0	0	0	0	443	204	5	0	0	67.94%	31.29%	0.77%	0.00%	0.00%	5	0.77%	0.5	156319	185834	320437	239.8	285	491.5	2058	1968	2468	239.8	285	491.5	402056.9	663.4	3285.5	616.7	7681	11.8	122	11.8	0.2	89	652
10076	10076 (2019-03-24)60sec.agd	60	0	0		3/26/2019	Tuesday	2	0	0	0	0	0	451	241	0	0	0	65.17%	34.83%	0.00%	0.00%	0.00%	0	0.00%	0	90345	111878	292395	130.6	161.7	422.5	1777	1939	2771	130.6	161.7	422.5	325843.1	497.9	3133	470.9	2552	3.7	76	3.7	15.8	467	692
10076	10076 (2019-03-24)60sec.agd	60	0	0		3/27/2019	Wednesday	3	0	0	0	0	0	399	252	1	0	0	61.20%	38.65%	0.15%	0.00%	0.00%	1	0.15%	0.1	167699	206338	333472	257.2	316.5	511.5	2016	2286	2626	257.2	316.5	511.5	426499.6	686.2	3621.6	654.1	9182	14.1	123	14.1	0.1	41	652
10076	10076 (2019-03-24)60sec.agd	60	0	0		3/28/2019	Thursday	4	0	0	0	0	0	432	240	13	0	0	63.07%	35.04%	1.90%	0.00%	0.00%	13	1.90%	1.1	166598	202089	325660	243.2	295	475.4	2314	1512	1874	243.2	295	475.4	417910.6	644.8	3169.9	610.1	8967	13.1	128	13.1	2.9	479	685
10076	10076 (2019-03-24)60sec.agd	60	0	0		3/29/2019	Friday	5	0	0	0	0	0	438	212	1	0	0	67.28%	32.57%	0.15%	0.00%	0.00%	1	0.15%	0.1	80585	231648	250524	123.8	355.8	384.8	2073	2326	2722	123.8	355.8	384.8	350595.2	569.4	3824.6	538.5	3645	5.6	119	5.6	6.5	362	651
10076	10076 (2019-03-24)60sec.agd	60	0	0		3/30/2019	Saturday	6	0	0	0	0	0	436	192	7	0	0	68.66%	30.24%	1.10%	0.00%	0.00%	7	1.10%	0.5	135715	185313	280491	213.7	291.8	441.7	2520	1861	2689	213.7	291.8	441.7	362539.2	608.9	3742	570.9	7893	12.4	126	12.4	98.5	1323	635
10076	10076 (2019-03-24)60sec.agd	60	0	0		3/31/2019	Sunday	7	0	0	0	0	0	13	29	3	0	0	28.89%	64.44%	6.67%	0.00%	0.00%	3	6.67%	1	26070	24667	34854	579.3	548.2	774.5	2988	3526	3721	579.3	548.2	774.5	50029.1	1152.1	5933.5	1111.8	420	9.3	52	9.3	18.2	253	45
10078	10078 (2019-03-24)60sec.agd	60	0	0		3/24/2019	Sunday	7	0	0	0	0	0	334	189	11	0	0	62.55%	35.39%	2.06%	0.00%	0.00%	11	2.06%	1.1	164272	253742	225447	307.6	475.2	422.2	4311	4296	4349	307.6	475.2	422.2	377089.7	758.3	7161.3	706.2	4896	9.2	129	9.2	16.7	999	534
10078	10078 (2019-03-24)60sec.agd	60	0	0		3/25/2019	Monday	1	0	0	0	0	0	557	662	4	0	0	45.54%	54.13%	0.33%	0.00%	0.00%	4	0.33%	0.2	373551	635758	829712	305.4	519.8	678.4	2782	2822	2377	305.4	519.8	678.4	1110022.8	941.4	3995.3	907.6	14601	11.9	118	11.9	0.3	152	1223
10078	10078 (2019-03-24)60sec.agd	60	0	0		3/26/2019	Tuesday	2	0	0	0	0	0	496	605	3	0	0	44.93%	54.80%	0.27%	0.00%	0.00%	3	0.27%	0.1	310958	668606	745574	281.7	605.6	675.3	2182	3372	2986	281.7	605.6	675.3	1048622.6	993.9	3995.4	949.8	14700	13.3	124	13.3	3	740	1104
10078	10078 (2019-03-24)60sec.agd	60	0	0		3/27/2019	Wednesday	3	0	0	0	0	0	453	623	4	0	0	41.94%	57.69%	0.37%	0.00%	0.00%	4	0.37%	0.2	287629	740152	715102	266.3	685.3	662.1	2535	2970	3455	266.3	685.3	662.1	1068609.5	1027.3	4221.3	989.5	12917	12	122	12	2.8	484	1080
10078	10078 (2019-03-24)60sec.agd	60	0	0		3/28/2019	Thursday	4	0	0	0	0	0	508	574	5	0	0	46.73%	52.81%	0.46%	0.00%	0.00%	5	0.46%	0.3	300273	588172	773270	276.2	541.1	711.4	2581	2639	2688	276.2	541.1	711.4	1016885.8	969.8	4029.9	935.5	13342	12.3	116	12.3	0.1	37	1087
10078	10078 (2019-03-24)60sec.agd	60	0	0		3/29/2019	Friday	5	0	0	0	0	0	512	662	3	0	0	43.50%	56.24%	0.25%	0.00%	0.00%	3	0.25%	0.1	366741	701423	801108	311.6	595.9	680.6	2182	3206	2842	311.6	595.9	680.6	1126173.7	993.6	3922.8	956.8	16429	14	118	14	0.5	196	1177
10078	10078 (2019-03-24)60sec.agd	60	0	0		3/30/2019	Saturday	6	2	2	2	30	76092	444	512	43	0	0	44.44%	51.25%	4.30%	0.00%	0.00%	43	4.30%	2.2	420649	631243	683290	421.1	631.9	684	3187	3724	3323	421.1	631.9	684	1020930.2	1090.7	4744.6	1022	12158	12.2	127	12.2	31.5	2709	999
10078	10078 (2019-03-24)60sec.agd	60	0	0		3/31/2019	Sunday	7	0	0	0	0	0	161	118	2	0	0	57.30%	41.99%	0.71%	0.00%	0.00%	2	0.71%	0.3	69704	123110	182596	248.1	438.1	649.8	3284	4214	3756	248.1	438.1	649.8	230989.2	850.3	6530.7	822	1744	6.2	95	6.2	3.1	190	281
10083	10083 (2019-03-24)60sec.agd	60	0	0		3/24/2019	Sunday	7	2	2	2	34	76879	235	138	50	0	0	55.56%	32.62%	11.82%	0.00%	0.00%	50	11.82%	6.3	199850	283036	80685	472.5	669.1	190.7	4210	4167	5077	472.5	669.1	190.7	355752	866.1	7801.5	841	7725	18.3	105	18.3	0	0	423
10083	10083 (2019-03-24)60sec.agd	60	0	0		3/25/2019	Monday	1	1	1	1	14	28064	446	367	42	0	0	52.16%	42.92%	4.91%	0.00%	0.00%	42	4.91%	2.6	263823	466406	204997	308.6	545.5	239.8	3363	3787	2483	308.6	545.5	239.8	573725.5	720.1	5241.8	671	9775	11.4	125	11.4	0	0	855
10083	10083 (2019-03-24)60sec.agd	60	0	0		3/26/2019	Tuesday	2	0	0	0	0	0	501	286	27	0	0	61.55%	35.14%	3.32%	0.00%	0.00%	27	3.32%	1.9	250187	431105	344185	307.4	529.6	422.8	3791	3621	2640	307.4	529.6	422.8	605729.6	794.5	4683.5	744.1	7156	8.8	127	8.8	45.2	1376	814
10083	10083 (2019-03-24)60sec.agd	60	0	0		3/27/2019	Wednesday	3	0	0	0	0	0	428	254	10	0	0	61.85%	36.71%	1.45%	0.00%	0.00%	10	1.45%	0.8	158178	292551	262856	228.6	422.8	379.8	2478	2667	2466	228.6	422.8	379.8	423909.9	647.1	3659.4	612.6	6079	8.8	101	8.8	0	29	692
10083	10083 (2019-03-24)60sec.agd	60	0	0		3/28/2019	Thursday	4	0	0	0	0	0	548	274	20	0	0	65.08%	32.54%	2.38%	0.00%	0.00%	20	2.38%	1.3	210713	401950	325787	250.3	477.4	386.9	4044	4407	3598	250.3	477.4	386.9	558660	713.5	6752.4	663.5	6393	7.6	124	7.6	1.8	163	842
10083	10083 (2019-03-24)60sec.agd	60	0	0		3/29/2019	Friday	5	0	0	0	0	0	607	315	24	0	0	64.16%	33.30%	2.54%	0.00%	0.00%	24	2.54%	1.4	230797	256481	268559	244	271.1	283.9	3823	3140	2845	244	271.1	283.9	437234.1	508.9	4654.4	462.2	7033	7.4	130	7.4	0.1	48	946
10083	10083 (2019-03-24)60sec.agd	60	0	0		3/30/2019	Saturday	6	0	0	0	0	0	318	344	12	0	0	47.18%	51.04%	1.78%	0.00%	0.00%	12	1.78%	0.9	216098	310679	453592	320.6	460.9	673	2877	2391	2915	320.6	460.9	673	590733	933.6	4660.1	876.5	4058	6	91	6	3.7	199	674
10083	10083 (2019-03-24)60sec.agd	60	0	0		3/31/2019	Sunday	7	0	0	0	0	0	109	60	2	0	0	63.74%	35.09%	1.17%	0.00%	0.00%	2	1.17%	0.4	30279	52484	32700	177.1	306.9	191.2	2550	2915	3054	177.1	306.9	191.2	68852.6	426.3	4669.4	402.6	644	3.8	84	3.8	8.7	931	171
10084	10084 (2019-03-24)60sec.agd	60	0	0		3/24/2019	Sunday	7	0	0	0	0	0	334	189	2	0	0	63.62%	36.00%	0.38%	0.00%	0.00%	2	0.38%	0.2	79939	151294	193734	152.3	288.2	369	4130	4799	4150	152.3	288.2	369	258482.1	521.8	7570.3	492.3	2067	3.9	81	3.9	2.8	585	525
10084	10084 (2019-03-24)60sec.agd	60	0	0		3/25/2019	Monday	1	0	0	0	0	0	454	364	5	0	0	55.16%	44.23%	0.61%	0.00%	0.00%	5	0.61%	0.3	170590	319562	588154	207.3	388.3	714.6	2327	2121	2665	207.3	388.3	714.6	690757.5	877.3	3424.6	839.3	4926	6	94	6	8.1	603	823
10084	10084 (2019-03-24)60sec.agd	60	0	0		3/26/2019	Tuesday	2	0	0	0	0	0	461	447	0	0	0	50.77%	49.23%	0.00%	0.00%	0.00%	0	0.00%	0	213383	380936	610879	235	419.5	672.8	1946	1957	2827	235	419.5	672.8	750877.9	869.9	3558.4	827	4798	5.3	56	5.3	0.4	54	908
10084	10084 (2019-03-24)60sec.agd	60	0	0		3/27/2019	Wednesday	3	0	0	0	0	0	533	358	25	0	0	58.19%	39.08%	2.73%	0.00%	0.00%	25	2.73%	1.5	250898	340193	456217	273.9	371.4	498.1	3543	2979	3046	273.9	371.4	498.1	621944.6	715.6	4925.8	679	6194	6.8	114	6.8	3.4	468	916
10084	10084 (2019-03-24)60sec.agd	60	0	0		3/28/2019	Thursday	4	0	0	0	0	0	486	392	11	0	0	54.67%	44.09%	1.24%	0.00%	0.00%	11	1.24%	0.7	224339	390576	522951	252.3	439.3	588.2	3716	2792	3144	252.3	439.3	588.2	690185	828.3	4209.6	776.4	6515	7.3	108	7.3	0.5	78	889
10084	10084 (2019-03-24)60sec.agd	60	0	0		3/29/2019	Friday	5	0	0	0	0	0	404	316	12	0	0	55.19%	43.17%	1.64%	0.00%	0.00%	12	1.64%	0.9	195131	258180	443982	266.6	352.7	606.5	2623	1862	2815	266.6	352.7	606.5	549411.5	795.3	3601	750.6	6036	8.2	96	8.2	22.1	1191	732
10084	10084 (2019-03-24)60sec.agd	60	0	0		3/30/2019	Saturday	6	0	0	0	0	0	608	324	1	0	0	65.17%	34.73%	0.11%	0.00%	0.00%	1	0.11%	0.1	161726	318067	450975	173.3	340.9	483.4	2136	2029	2624	173.3	340.9	483.4	575065.5	652.5	3500.8	616.4	2854	3.1	67	3.1	1	293	933
10084	10084 (2019-03-24)60sec.agd	60	0	0		3/31/2019	Sunday	7	0	0	0	0	0	101	83	4	0	0	53.72%	44.15%	2.13%	0.00%	0.00%	4	2.13%	1	56959	61245	78063	303	325.8	415.2	2585	2625	2277	303	325.8	415.2	114407.6	644.7	4331	608.6	891	4.7	70	4.7	3.7	209	188
10086	10086 (2019-05-05)60sec.agd	60	0	0		5/5/2019	Sunday	7	0	0	0	0	0	333	285	16	0	0	52.52%	44.95%	2.52%	0.00%	0.00%	16	2.52%	1.3	203200	247900	323000	320.5	391	509.5	2925	2080	3040	320.5	391	509.5	455053.5	759.0	4244.9	717.8	7925	12.5	120	12.5	4.2	994	634
10086	10086 (2019-05-05)60sec.agd	60	0	0		5/6/2019	Monday	1	0	0	0	0	0	422	594	1	0	0	41.49%	58.41%	0.10%	0.00%	0.00%	1	0.10%	0.1	271943	544482	714456	267.4	535.4	702.5	2475	2481	3635	267.4	535.4	702.5	938542	957.4	4246.4	922.9	9505	9.3	103	9.3	0.3	276	1017
10086	10086 (2019-05-05)60sec.agd	60	0	0		5/7/2019	Tuesday	2	0	0	0	0	0	536	449	23	0	0	53.17%	44.54%	2.28%	0.00%	0.00%	23	2.28%	1.3	292049	460355	596279	289.7	456.7	591.5	3294	2133	3374	289.7	456.7	591.5	807940.6	849.6	5078.1	801.5	9490	9.4	127	9.4	0	0	1008
10086	10086 (2019-05-05)60sec.agd	60	0	0		5/8/2019	Wednesday	3	0	0	0	0	0	517	476	20	0	0	51.04%	46.99%	1.97%	0.00%	0.00%	20	1.97%	1.1	285974	441312	599830	282.3	435.6	592.1	3299	2041	2997	282.3	435.6	592.1	797705.1	825.3	4638	787.5	9006	8.9	101	8.9	0	30	1013
10086	10086 (2019-05-05)60sec.agd	60	0	0		5/9/2019	Thursday	4	0	0	0	0	0	431	552	15	0	0	43.19%	55.31%	1.50%	0.00%	0.00%	15	1.50%	0.8	299398	517412	644310	300	518.4	645.6	4063	2588	2849	300	518.4	645.6	878913.9	924.1	4518.2	880.7	11102	11.1	135	11.1	0	0	998
10086	10086 (2019-05-05)60sec.agd	60	0	0		5/10/2019	Friday	5	0	0	0	0	0	330	610	17	0	0	34.48%	63.74%	1.78%	0.00%	0.00%	17	1.78%	1	322626	557878	688081	337.1	582.9	719	3999	2845	4307	337.1	582.9	719	942746.4	1030.2	5150.7	985.1	11163	11.7	141	11.7	0	0	957
10086	10086 (2019-05-05)60sec.agd	60	0	0		5/11/2019	Saturday	6	0	0	0	0	0	437	396	9	0	0	51.90%	47.03%	1.07%	0.00%	0.00%	9	1.07%	0.6	235673	333755	470317	279.9	396.4	558.6	3500	2568	3391	279.9	396.4	558.6	623002.6	772.3	4244.3	739.9	7402	8.8	117	8.8	1.9	296	842
10086	10086 (2019-05-05)60sec.agd	60	0	0		5/12/2019	Sunday	7	0	0	0	0	0	91	26	4	0	0	75.21%	21.49%	3.31%	0.00%	0.00%	4	3.31%	1.3	26862	32494	42266	222	268.5	349.3	2957	4642	3673	222	268.5	349.3	59697.9	512.8	6556.4	493.4	550	4.5	89	4.5	4.5	349	121
10087	10087 (2019-05-05)60sec.agd	60	0	0		5/5/2019	Sunday	7	0	0	0	0	0	533	222	15	0	0	69.22%	28.83%	1.95%	0.00%	0.00%	15	1.95%	1.1	159015	201726	102309	206.5	262	132.9	4040	2344	2674	206.5	262	132.9	276489.2	394.6	5044.5	359.1	3784	4.9	123	4.9	0	25	770
10087	10087 (2019-05-05)60sec.agd	60	0	0		5/6/2019	Monday	1	0	0	0	0	0	679	248	15	0	0	72.08%	26.33%	1.59%	0.00%	0.00%	15	1.59%	0.9	186846	218731	176346	198.4	232.2	187.2	3315	2710	2601	198.4	232.2	187.2	337420.5	384.5	4330.3	358.2	4932	5.2	125	5.2	0	0	942
10087	10087 (2019-05-05)60sec.agd	60	0	0		5/7/2019	Tuesday	2	0	0	0	0	0	550	526	14	0	0	50.46%	48.26%	1.28%	0.00%	0.00%	14	1.28%	0.7	450764	482025	374523	413.5	442.2	343.6	3294	3168	2194	413.5	442.2	343.6	758817.3	798.1	4756.2	696.2	9009	8.3	127	8.3	0	0	1090
10087	10087 (2019-05-05)60sec.agd	60	0	0		5/8/2019	Wednesday	3	0	0	0	0	0	785	283	6	0	0	73.09%	26.35%	0.56%	0.00%	0.00%	6	0.56%	0.3	151033	233558	250975	140.6	217.5	233.7	2689	3991	3933	140.6	217.5	233.7	374631.5	414.8	6215.1	348.8	4237	3.9	63	3.9	0	0	1074
10087	10087 (2019-05-05)60sec.agd	60	0	0		5/9/2019	Thursday	4	0	0	0	0	0	870	256	2	0	0	77.13%	22.70%	0.18%	0.00%	0.00%	2	0.18%	0.1	128075	287777	328076	113.5	255.1	290.8	2929	2605	3041	113.5	255.1	290.8	454810.6	446.3	4032.2	403.2	5047	4.5	129	4.5	0	46	1128
10087	10087 (2019-05-05)60sec.agd	60	0	0		5/10/2019	Friday	5	0	0	0	0	0	683	319	4	0	0	67.89%	31.71%	0.40%	0.00%	0.00%	4	0.40%	0.2	169496	287206	221195	168.5	285.5	219.9	2334	2126	2587	168.5	285.5	219.9	400179.2	430.2	3734.7	397.8	4634	4.6	78	4.6	0.2	94	1006
10087	10087 (2019-05-05)60sec.agd	60	0	0		5/11/2019	Saturday	6	0	0	0	0	0	958	344	6	0	0	73.24%	26.30%	0.46%	0.00%	0.00%	6	0.46%	0.3	182521	255177	170541	139.5	195.1	130.4	2479	2525	2070	139.5	195.1	130.4	357090.3	305.4	4010.6	273	4496	3.4	100	3.4	1.1	125	1308
10087	10087 (2019-05-05)60sec.agd	60	0	0		5/12/2019	Sunday	7	0	0	0	0	0	86	56	0	0	0	60.56%	39.44%	0.00%	0.00%	0.00%	0	0.00%	0	29878	42602	39350	210.4	300	277.1	1639	1681	2689	210.4	300	277.1	65238.4	503.3	3511.9	459.4	731	5.1	33	5.1	0.4	36	142
10088	10088 (2019-05-05)60sec.agd	60	0	0		5/5/2019	Sunday	7	0	0	0	0	0	498	229	13	0	0	67.30%	30.95%	1.76%	0.00%	0.00%	13	1.76%	1	139150	233956	130028	188	316.2	175.7	3022	2703	1848	188	316.2	175.7	301671	434.8	4104.5	407.7	4890	6.6	106	6.6	29.1	1151	740
10088	10088 (2019-05-05)60sec.agd	60	0	0		5/6/2019	Monday	1	0	0	0	0	0	484	281	1	0	0	63.19%	36.68%	0.13%	0.00%	0.00%	1	0.13%	0.1	128905	205597	193890	168.3	268.4	253.1	2045	1782	2301	168.3	268.4	253.1	310612.2	427.6	3449.3	405.5	3191	4.2	84	4.2	2.1	310	766
10088	10088 (2019-05-05)60sec.agd	60	0	0		5/7/2019	Tuesday	2	0	0	0	0	0	450	302	4	0	0	59.52%	39.95%	0.53%	0.00%	0.00%	4	0.53%	0.3	186507	259652	247363	246.7	343.5	327.2	2691	2563	3574	246.7	343.5	327.2	404218.4	561.8	5156	534.7	5554	7.3	95	7.3	0	27	756
10088	10088 (2019-05-05)60sec.agd	60	0	0		5/8/2019	Wednesday	3	0	0	0	0	0	533	394	6	0	0	57.13%	42.23%	0.64%	0.00%	0.00%	6	0.64%	0.4	171488	314680	258370	183.8	337.3	276.9	2473	2216	2234	183.8	337.3	276.9	441799.4	496.5	3565.9	473.5	5463	5.9	108	5.9	0.2	45	933
10088	10088 (2019-05-05)60sec.agd	60	0	0		5/9/2019	Thursday	4	0	0	0	0	0	623	361	6	0	0	62.93%	36.46%	0.61%	0.00%	0.00%	6	0.61%	0.3	192383	306621	208166	194.3	309.7	210.3	2333	2530	3316	194.3	309.7	210.3	417565.3	448.0	4441.6	421.8	7376	7.5	111	7.5	0	0	990
10088	10088 (2019-05-05)60sec.agd	60	0	0		5/10/2019	Friday	5	0	0	0	0	0	583	302	1	0	0	65.80%	34.09%	0.11%	0.00%	0.00%	1	0.11%	0.1	129332	205881	225206	146	232.4	254.2	2931	2043	3044	146	232.4	254.2	331408.4	390.7	4693.7	374.1	2521	2.8	30	2.8	0	0	886
10088	10088 (2019-05-05)60sec.agd	60	0	0		5/11/2019	Saturday	6	0	0	0	0	0	371	487	13	0	0	42.59%	55.91%	1.49%	0.00%	0.00%	13	1.49%	0.8	347433	254207	274075	398.9	291.9	314.7	4495	3022	3000	398.9	291.9	314.7	510341.1	616.2	5302.1	585.9	5370	6.2	78	6.2	12.6	809	871
10088	10088 (2019-05-05)60sec.agd	60	0	0		5/12/2019	Sunday	7	0	0	0	0	0	524	419	3	0	0	55.39%	44.29%	0.32%	0.00%	0.00%	3	0.32%	0.2	187817	298366	248074	198.5	315.4	262.2	2166	2060	2652	198.5	315.4	262.2	431089.6	483.7	3996	455.7	5085	5.4	90	5.4	3.3	759	946
10088	10088 (2019-05-05)60sec.agd	60	0	0		5/13/2019	Monday	1	0	0	0	0	0	424	302	5	0	0	58.00%	41.31%	0.68%	0.00%	0.00%	5	0.68%	0.4	169455	185703	270580	231.8	254	370.2	3448	1688	4023	231.8	254	370.2	369342.8	528.7	5436.9	505.3	2849	3.9	52	3.9	0.2	69	731
10088	10088 (2019-05-05)60sec.agd	60	0	0		5/14/2019	Tuesday	2	0	0	0	0	0	362	245	20	0	0	57.74%	39.07%	3.19%	0.00%	0.00%	20	3.19%	1.5	184637	281261	169001	294.5	448.6	269.5	3186	2476	2249	294.5	448.6	269.5	376510.2	634.6	4389.4	600.5	7985	12.7	114	12.7	0.1	26	627
10088	10088 (2019-05-05)60sec.agd	60	0	0		5/15/2019	Wednesday	3	0	0	0	0	0	582	357	17	0	0	60.88%	37.34%	1.78%	0.00%	0.00%	17	1.78%	1	203027	325189	209508	212.4	340.2	219.2	2947	2200	3354	212.4	340.2	219.2	436876.9	483.1	4977.4	457	7053	7.4	109	7.4	0	0	956
10088	10088 (2019-05-05)60sec.agd	60	0	0		5/16/2019	Thursday	4	0	0	0	0	0	581	326	4	0	0	63.78%	35.78%	0.44%	0.00%	0.00%	4	0.44%	0.2	142868	237857	188590	156.8	261.1	207	2363	2264	2402	156.8	261.1	207	335489.8	389.2	3607.3	368.3	4274	4.7	109	4.7	0	0	911
10088	10088 (2019-05-05)60sec.agd	60	0	0		5/17/2019	Friday	5	0	0	0	0	0	583	282	0	0	0	67.40%	32.60%	0.00%	0.00%	0.00%	0	0.00%	0	124850	200826	195245	144.3	232.2	225.7	1671	1816	2183	144.3	232.2	225.7	306658.1	371.9	3262.5	354.5	2660	3.1	40	3.1	3.1	418	865
10088	10088 (2019-05-05)60sec.agd	60	0	0		5/18/2019	Saturday	6	0	0	0	0	0	525	328	3	0	0	61.33%	38.32%	0.35%	0.00%	0.00%	3	0.35%	0.2	159536	266440	193902	186.4	311.3	226.5	3785	2793	3751	186.4	311.3	226.5	366114.7	454.8	5876	427.7	5029	5.9	98	5.9	13	480	856
10088	10088 (2019-05-05)60sec.agd	60	0	0		5/19/2019	Sunday	7	0	0	0	0	0	1	8	2	0	0	9.09%	72.73%	18.18%	0.00%	0.00%	2	18.18%	1	12361	13457	12432	1123.7	1223.4	1130.2	3753	3891	3933	1123.7	1223.4	1130.2	22100.7	2053.9	6685.3	2009.2	133	12.1	25	12.1	0	0	11
10089	10089 (2019-03-17)60sec.agd	60	0	0		3/17/2019	Sunday	7	0	0	0	0	0	453	213	4	0	0	67.61%	31.79%	0.60%	0.00%	0.00%	4	0.60%	0.3	117889	115427	202240	176	172.3	301.9	2811	1840	3235	176	172.3	301.9	261002.3	411.3	3817.7	389.6	2852	4.3	112	4.3	24.2	1770	670
10089	10089 (2019-03-17)60sec.agd	60	0	0		3/18/2019	Monday	1	0	0	0	0	0	406	439	22	0	0	46.83%	50.63%	2.54%	0.00%	0.00%	22	2.54%	1.5	368902	411256	706073	425.5	474.3	814.4	3431	2598	3353	425.5	474.3	814.4	896526.2	1071.4	4633.1	1034.1	13054	15.1	124	15.1	78	1908	867
10089	10089 (2019-03-17)60sec.agd	60	0	0		3/19/2019	Tuesday	2	0	0	0	0	0	394	321	46	0	0	51.77%	42.18%	6.04%	0.00%	0.00%	46	6.04%	3.5	342316	293081	768268	449.8	385.1	1009.6	5132	2445	5593	449.8	385.1	1009.6	890680.9	1205.6	7188.4	1170.4	8938	11.7	106	11.7	53.6	3067	761
10089	10089 (2019-03-17)60sec.agd	60	0	0		3/20/2019	Wednesday	3	0	0	0	0	0	332	344	32	0	0	46.89%	48.59%	4.52%	0.00%	0.00%	32	4.52%	2.5	292941	239010	480127	413.8	337.6	678.1	4007	1738	3535	413.8	337.6	678.1	611115.5	893.7	4699.3	863.2	9227	13	127	13	20.9	1432	708
10089	10089 (2019-03-17)60sec.agd	60	0	0		3/21/2019	Thursday	4	0	0	0	0	0	510	348	24	0	0	57.82%	39.46%	2.72%	0.00%	0.00%	24	2.72%	1.5	257419	260853	548634	291.9	295.8	622	3305	1832	3634	291.9	295.8	622	659778.8	781.9	4626.8	748	9554	10.8	124	10.8	24.1	1382	882
10089	10089 (2019-03-17)60sec.agd	60	0	0		3/22/2019	Friday	5	0	0	0	0	0	468	307	12	0	0	59.47%	39.01%	1.52%	0.00%	0.00%	12	1.52%	0.8	220741	280043	457897	280.5	355.8	581.8	3034	2402	3233	280.5	355.8	581.8	580362.2	767.5	4950.8	737.4	8098	10.3	113	10.3	42.6	919	787
10089	10089 (2019-03-17)60sec.agd	60	0	0		3/23/2019	Saturday	6	1	1	1	13	30261	319	481	57	0	0	37.22%	56.13%	6.65%	0.00%	0.00%	57	6.65%	3.8	463033	445172	871802	540.3	519.5	1017.3	3470	2181	4183	540.3	519.5	1017.3	1082874.1	1322.2	5178	1263.6	16463	19.2	123	19.2	100.8	3331	857
10089	10089 (2019-03-17)60sec.agd	60	0	0		3/24/2019	Sunday	7	0	0	0	0	0	100	9	9	0	0	84.75%	7.63%	7.63%	0.00%	0.00%	9	7.63%	3	30894	25686	27013	261.8	217.7	228.9	3960	3714	3667	261.8	217.7	228.9	48414	416.3	6113.2	410.3	540	4.6	109	4.6	0.3	32	118
10090	10090 (2019-03-17)60sec.agd	60	0	0		3/17/2019	Sunday	7	0	0	0	0	0	379	264	4	0	0	58.58%	40.80%	0.62%	0.00%	0.00%	4	0.62%	0.3	125304	242120	318855	193.7	374.2	492.8	3077	2554	3589	193.7	374.2	492.8	419513.6	681.5	4825.4	648.4	3746	5.8	106	5.8	0.7	125	647
10090	10090 (2019-03-17)60sec.agd	60	0	0		3/18/2019	Monday	1	2	2	2	38	90656	251	456	89	0	0	31.53%	57.29%	11.18%	0.00%	0.00%	89	11.18%	6.4	558536	468542	939152	701.7	588.6	1179.8	3471	2728	4143	701.7	588.6	1179.8	1188907.3	1548.4	4949.4	1493.6	10627	13.4	75	13.4	5.3	365	796
10090	10090 (2019-03-17)60sec.agd	60	0	0		3/19/2019	Tuesday	2	3	3	3	34	76746	271	471	57	0	0	33.92%	58.95%	7.13%	0.00%	0.00%	57	7.13%	4.1	449996	409279	665385	563.2	512.2	832.8	4105	3197	3581	563.2	512.2	832.8	901522.5	1206.7	4543	1128.3	11180	14	121	14	4.1	363	799
10090	10090 (2019-03-17)60sec.agd	60	0	0		3/20/2019	Wednesday	3	1	1	1	24	60008	320	539	63	0	0	34.71%	58.46%	6.83%	0.00%	0.00%	63	6.83%	3.9	576442	477010	924244	625.2	517.4	1002.4	3421	3103	4550	625.2	517.4	1002.4	1189138.7	1341.5	6177.4	1289.7	14454	15.7	124	15.7	4.7	344	922
10090	10090 (2019-03-17)60sec.agd	60	0	0		3/21/2019	Thursday	4	1	1	1	12	33668	459	293	19	0	0	59.53%	38.00%	2.46%	0.00%	0.00%	19	2.46%	1.4	201037	333411	574233	260.7	432.4	744.8	3747	3842	3966	260.7	432.4	744.8	693774	942.8	6673.1	899.8	6638	8.6	132	8.6	0	0	771
10090	10090 (2019-03-17)60sec.agd	60	0	0		3/22/2019	Friday	5	0	0	0	0	0	345	394	10	0	0	46.06%	52.60%	1.34%	0.00%	0.00%	10	1.34%	0.8	236795	416178	755857	316.1	555.6	1009.2	2936	2226	3787	316.1	555.6	1009.2	894760.2	1229.2	4846.6	1194.6	6871	9.2	107	9.2	26.5	1384	749
10090	10090 (2019-03-17)60sec.agd	60	0	0		3/23/2019	Saturday	6	0	0	0	0	0	300	424	24	0	0	40.11%	56.68%	3.21%	0.00%	0.00%	24	3.21%	1.6	390794	500356	721683	522.5	668.9	964.8	3411	3550	3710	522.5	668.9	964.8	961198.4	1340.0	5928.9	1285	11363	15.2	111	15.2	12.1	516	748
10090	10090 (2019-03-17)60sec.agd	60	0	0		3/24/2019	Sunday	7	0	0	0	0	0	90	29	5	0	0	72.58%	23.39%	4.03%	0.00%	0.00%	5	4.03%	1.7	37103	34547	37032	299.2	278.6	298.6	2571	4349	2399	299.2	278.6	298.6	62781.3	520.0	5421.9	506.3	532	4.3	56	4.3	0	0	124
10092	10092 (2019-03-17)60sec.agd	60	0	0		3/17/2019	Sunday	7	0	0	0	0	0	294	218	2	0	0	57.20%	42.41%	0.39%	0.00%	0.00%	2	0.39%	0.2	121883	220014	184373	237.1	428	358.7	2144	2348	2715	237.1	428	358.7	311857.4	637.8	3577.2	606.7	5945	11.6	103	11.6	87.5	4242	514
10092	10092 (2019-03-17)60sec.agd	60	0	0		3/18/2019	Monday	1	0	0	0	0	0	460	275	14	1	0	61.33%	36.67%	1.87%	0.13%	0.00%	15	2.00%	1.1	180295	314889	389940	240.4	419.9	519.9	8843	2672	3113	240.4	419.9	519.9	532648.6	743.0	8902	710.2	5934	7.9	118	7.9	4.4	431	750
10092	10092 (2019-03-17)60sec.agd	60	0	0		3/19/2019	Tuesday	2	0	0	0	0	0	438	304	24	1	0	57.11%	39.63%	3.13%	0.13%	0.00%	25	3.26%	1.8	240050	324626	431737	313	423.2	562.9	7091	2588	3259	313	423.2	562.9	591103.1	817.3	7232.3	770.7	8016	10.5	117	10.5	5.7	315	767
10092	10092 (2019-03-17)60sec.agd	60	0	0		3/20/2019	Wednesday	3	0	0	0	0	0	405	218	10	0	0	63.98%	34.44%	1.58%	0.00%	0.00%	10	1.58%	0.9	114089	244312	291788	180.2	386	461	2875	2844	3731	180.2	386	461	397297	667.0	4944.7	627.6	3813	6	116	6	4.4	538	633
10092	10092 (2019-03-17)60sec.agd	60	0	0		3/21/2019	Thursday	4	1	1	1	12	25860	324	210	47	0	0	55.77%	36.14%	8.09%	0.00%	0.00%	47	8.09%	4.7	272074	336623	357918	468.3	579.4	616	3192	2755	3410	468.3	579.4	616	561644.5	1029.2	4576.4	966.7	9541	16.4	119	16.4	13.6	414	581
10092	10092 (2019-03-17)60sec.agd	60	0	0		3/22/2019	Friday	5	0	0	0	0	0	282	65	0	0	0	81.27%	18.73%	0.00%	0.00%	0.00%	0	0.00%	0	29761	58520	68442	85.8	168.6	197.2	1619	2015	2235	85.8	168.6	197.2	94839.9	281.8	3417.1	273.3	843	2.4	31	2.4	0	0	347
10092	10092 (2019-03-17)60sec.agd	60	0	0		3/23/2019	Saturday	6	0	0	0	0	0	320	256	22	0	0	53.51%	42.81%	3.68%	0.00%	0.00%	22	3.68%	2	190065	315469	411444	317.8	527.5	688	2785	2544	3111	317.8	527.5	688	552206.1	974.9	4359.4	923.4	6528	10.9	125	10.9	53.2	2074	598
10092	10092 (2019-03-17)60sec.agd	60	0	0		3/24/2019	Sunday	7	0	0	0	0	0	36	100	5	0	0	25.53%	70.92%	3.55%	0.00%	0.00%	5	3.55%	1.3	72836	105883	147735	516.6	750.9	1047.8	2954	3123	4225	516.6	750.9	1047.8	195810.9	1446.6	5767.9	1388.7	3058	21.7	119	21.7	0	0	141
10093	10093 (2019-03-17)60sec.agd	60	0	0		3/17/2019	Sunday	7	2	2	2	21	51321	283	150	32	0	0	60.86%	32.26%	6.88%	0.00%	0.00%	32	6.88%	3.6	183811	222139	168104	395.3	477.7	361.5	3784	3318	2277	395.3	477.7	361.5	333753.2	750.8	5136.2	717.7	6273	13.5	111	13.5	16.5	581	465
10093	10093 (2019-03-17)60sec.agd	60	0	0		3/18/2019	Monday	1	0	0	0	0	0	734	432	31	0	0	61.32%	36.09%	2.59%	0.00%	0.00%	31	2.59%	1.5	345543	483852	482022	288.7	404.2	402.7	4148	2459	2882	288.7	404.2	402.7	765413.6	688.8	4669.2	639.4	11890	9.9	124	9.9	4.8	651	1197
10093	10093 (2019-03-17)60sec.agd	60	0	0		3/19/2019	Tuesday	2	0	0	0	0	0	514	473	21	0	0	50.99%	46.92%	2.08%	0.00%	0.00%	21	2.08%	1.1	374563	444576	607390	371.6	441	602.6	4287	2746	3144	371.6	441	602.6	840754.3	882.3	5458.1	834.1	10681	10.6	125	10.6	6.9	441	1008
10093	10093 (2019-03-17)60sec.agd	60	0	0		3/20/2019	Wednesday	3	0	0	0	0	0	570	369	17	0	0	59.62%	38.60%	1.78%	0.00%	0.00%	17	1.78%	0.9	235801	356282	458043	246.7	372.7	479.1	5379	2678	2486	246.7	372.7	479.1	626372.4	695.3	6130.8	655.2	8734	9.1	118	9.1	1	169	956
10093	10093 (2019-03-17)60sec.agd	60	0	0		3/21/2019	Thursday	4	0	0	0	0	0	639	386	18	1	0	61.21%	36.97%	1.72%	0.10%	0.00%	19	1.82%	1	271850	388510	386089	260.4	372.1	369.8	7093	3848	2286	260.4	372.1	369.8	611479.5	631.0	8321.7	585.7	9995	9.6	134	9.6	0.9	151	1044
10093	10093 (2019-03-17)60sec.agd	60	0	0		3/22/2019	Friday	5	0	0	0	0	0	635	465	17	0	0	56.85%	41.63%	1.52%	0.00%	0.00%	17	1.52%	0.9	274924	456545	368875	246.1	408.7	330.2	3915	2192	2292	246.1	408.7	330.2	648139.9	614.9	4041.4	580.3	10572	9.5	122	9.5	1.7	211	1117
10093	10093 (2019-03-17)60sec.agd	60	0	0		3/23/2019	Saturday	6	1	1	1	12	38487	636	241	32	0	0	69.97%	26.51%	3.52%	0.00%	0.00%	32	3.52%	2	247486	255991	278955	272.3	281.6	306.9	4688	2762	4048	272.3	281.6	306.9	452323.6	538.7	5478.8	497.6	7930	8.7	126	8.7	0.8	120	909
10093	10093 (2019-03-17)60sec.agd	60	0	0		3/24/2019	Sunday	7	0	0	0	0	0	191	389	8	0	0	32.48%	66.16%	1.36%	0.00%	0.00%	8	1.36%	0.7	232850	357195	428290	396	607.5	728.4	3984	2413	2702	396	607.5	728.4	604350.7	1066.6	4469.4	1027.8	8740	14.9	126	14.9	5	1151	588
10094	10094 (2019-03-24)60sec.agd	60	0	0		3/24/2019	Sunday	7	0	0	0	0	0	570	188	0	0	0	75.20%	24.80%	0.00%	0.00%	0.00%	0	0.00%	0	93332	178853	145571	123.1	236	192	1906	2894	2125	123.1	236	192	248777.4	352.8	3517.9	328.2	3002	4	97	4	7.9	413	758
10094	10094 (2019-03-24)60sec.agd	60	0	0		3/25/2019	Monday	1	0	0	0	0	0	506	240	3	0	0	67.56%	32.04%	0.40%	0.00%	0.00%	3	0.40%	0.2	114124	272071	243310	152.4	363.2	324.8	2188	2407	2180	152.4	363.2	324.8	382422.1	538.2	3312.9	510.6	5148	6.9	106	6.9	2.7	224	749
10094	10094 (2019-03-24)60sec.agd	60	0	0		3/26/2019	Tuesday	2	0	0	0	0	0	539	158	5	0	0	76.78%	22.51%	0.71%	0.00%	0.00%	5	0.71%	0.4	91314	194936	103365	130.1	277.7	147.2	2386	2787	1632	130.1	277.7	147.2	238794.1	364.2	3320.7	340.2	4063	5.8	116	5.8	3.6	341	702
10094	10094 (2019-03-24)60sec.agd	60	0	0		3/27/2019	Wednesday	3	0	0	0	0	0	0	2	0	0	0	0.00%	100.00%	0.00%	0.00%	0.00%	0	0.00%	0	779	1263	856	389.5	631.5	428	551	852	432	389.5	631.5	428	1713.1	867.9	1102.8	856.6	5	2.5	3	2.5	0	0	2
10094	10094 (2019-03-24)60sec.agd	60	0	0		3/28/2019	Thursday	4	0	0	0	0	0	464	272	3	0	0	62.79%	36.81%	0.41%	0.00%	0.00%	3	0.41%	0.2	120256	261689	212417	162.7	354.1	287.4	2335	2539	2533	162.7	354.1	287.4	357859.8	514.8	3660.3	484.2	5282	7.1	113	7.1	0.4	91	739
10094	10094 (2019-03-24)60sec.agd	60	0	0		3/29/2019	Friday	5	0	0	0	0	0	483	307	0	0	0	61.14%	38.86%	0.00%	0.00%	0.00%	0	0.00%	0	115166	323307	215237	145.8	409.2	272.5	1610	2618	2117	145.8	409.2	272.5	405114.3	533.1	3732	512.8	5417	6.9	90	6.9	0	0	790
10094	10094 (2019-03-24)60sec.agd	60	0	0		3/30/2019	Saturday	6	0	0	0	0	0	406	271	0	0	0	59.97%	40.03%	0.00%	0.00%	0.00%	0	0.00%	0	113544	246048	293141	167.7	363.4	433	1773	1789	2261	167.7	363.4	433	399203.6	613.4	2900.9	589.7	4743	7	103	7	5.7	1142	677
10094	10094 (2019-03-24)60sec.agd	60	0	0		3/31/2019	Sunday	7	0	0	0	0	0	235	32	3	0	0	87.04%	11.85%	1.11%	0.00%	0.00%	3	1.11%	0.4	24908	37513	38158	92.3	138.9	141.3	3223	2320	3378	92.3	138.9	141.3	59022.6	233.8	5213.5	218.6	516	1.9	61	1.9	19.6	2580	270
10095	10095 (2019-03-17)60sec.agd	60	0	0		3/17/2019	Sunday	7	0	0	0	0	0	115	229	1	0	0	33.33%	66.38%	0.29%	0.00%	0.00%	1	0.29%	0.1	88252	203814	228455	255.8	590.8	662.2	2835	2192	2230	255.8	590.8	662.2	318622.4	946.9	2960.8	923.5	2672	7.7	57	7.7	1.6	186	345
10095	10095 (2019-03-17)60sec.agd	60	0	0		3/18/2019	Monday	1	0	0	0	0	0	281	102	9	0	0	71.68%	26.02%	2.30%	0.00%	0.00%	9	2.30%	1.1	81810	130768	112040	208.7	333.6	285.8	3653	2340	2068	208.7	333.6	285.8	190646.6	517.3	4377.3	486.3	2906	7.4	114	7.4	24.9	1199	392
10095	10095 (2019-03-17)60sec.agd	60	0	0		3/20/2019	Wednesday	3	0	0	0	0	0	140	81	2	0	0	62.78%	36.32%	0.90%	0.00%	0.00%	2	0.90%	0.4	50440	85774	73455	226.2	384.6	329.4	2359	3021	2954	226.2	384.6	329.4	123681.1	584.5	3869.9	554.6	1468	6.6	89	6.6	0.4	50	223
10095	10095 (2019-03-17)60sec.agd	60	0	0		3/21/2019	Thursday	4	0	0	0	0	0	238	60	4	0	0	78.81%	19.87%	1.32%	0.00%	0.00%	4	1.32%	0.7	42172	54983	48922	139.6	182.1	162	3633	2055	2760	139.6	182.1	162	84823.2	296.5	5003.9	280.9	1077	3.6	88	3.6	0.7	91	302
10096	10096 (2019-03-17)60sec.agd	60	0	0		3/17/2019	Sunday	7	1	1	1	10	26253	183	100	11	0	0	62.24%	34.01%	3.74%	0.00%	0.00%	11	3.74%	1.6	99397	115502	96760	338.1	392.9	329.1	3509	2954	4439	338.1	392.9	329.1	180507.5	640.8	6294.8	614	3440	11.7	130	11.7	15.4	506	294
10096	10096 (2019-03-17)60sec.agd	60	0	0		3/18/2019	Monday	1	0	0	0	0	0	230	79	25	0	0	68.86%	23.65%	7.49%	0.00%	0.00%	25	7.49%	2.5	123042	107796	92467	368.4	322.7	276.8	3937	3467	3140	368.4	322.7	276.8	187908.1	596.4	5263.6	562.6	4082	12.2	132	12.2	81.3	3193	334
10096	10096 (2019-03-17)60sec.agd	60	0	0		3/19/2019	Tuesday	2	0	0	0	0	0	357	117	55	0	0	67.49%	22.12%	10.40%	0.00%	0.00%	55	10.40%	5.5	242868	246494	175382	459.1	466	331.5	4336	3867	3075	459.1	466	331.5	387947.2	771.3	5795.2	733.4	8210	15.5	136	15.5	11.3	569	529
10096	10096 (2019-03-17)60sec.agd	60	0	0		3/20/2019	Wednesday	3	2	2	2	44	147643	115	228	56	0	0	28.82%	57.14%	14.04%	0.00%	0.00%	56	14.04%	6.2	362112	366080	311396	907.5	917.5	780.4	4609	3219	2660	907.5	917.5	780.4	601753.4	1586.8	5408	1508.2	9034	22.6	134	22.6	10.8	866	399
10096	10096 (2019-03-17)60sec.agd	60	0	0		3/22/2019	Friday	5	1	1	1	11	22232	49	49	29	0	0	38.58%	38.58%	22.83%	0.00%	0.00%	29	22.83%	9.7	106357	124003	86182	837.5	976.4	678.6	3550	3166	1938	837.5	976.4	678.6	184704.9	1507.4	4684.8	1454.4	4133	32.5	124	32.5	36.1	665	127
10096	10096 (2019-03-17)60sec.agd	60	0	0		3/23/2019	Saturday	6	0	0	0	0	0	251	121	0	0	0	67.47%	32.53%	0.00%	0.00%	0.00%	0	0.00%	0	74215	59261	52077	199.5	159.3	140	1709	2728	3522	199.5	159.3	140	108313.2	304.9	4737.6	291.2	1100	3	24	3	0	0	372
10096	10096 (2019-03-17)60sec.agd	60	0	0		3/24/2019	Sunday	7	1	1	1	11	38731	51	15	11	0	0	66.23%	19.48%	14.29%	0.00%	0.00%	11	14.29%	5.5	49378	43294	26220	641.3	562.3	340.5	4688	3493	2125	641.3	562.3	340.5	70711	968.5	5872.9	918.3	1480	19.2	136	19.2	50.4	611	77
10097	10097 (2019-03-17)60sec.agd	60	0	0		3/17/2019	Sunday	7	0	0	0	0	0	163	156	5	0	0	50.31%	48.15%	1.54%	0.00%	0.00%	5	1.54%	0.7	111634	131162	156856	344.5	404.8	484.1	2620	3281	3786	344.5	404.8	484.1	232958	755.9	5144.5	719	3923	12.1	114	12.1	1.9	200	324
10097	10097 (2019-03-17)60sec.agd	60	0	0		3/18/2019	Monday	1	1	1	1	23	96729	470	309	32	0	0	57.95%	38.10%	3.95%	0.00%	0.00%	32	3.95%	2.1	308119	317300	439337	379.9	391.2	541.7	5017	3158	4419	379.9	391.2	541.7	623404.9	807.8	6515.9	768.7	7247	8.9	130	8.9	0.4	63	811
10097	10097 (2019-03-17)60sec.agd	60	0	0		3/19/2019	Tuesday	2	0	0	0	0	0	397	287	15	0	0	56.80%	41.06%	2.15%	0.00%	0.00%	15	2.15%	1.1	197517	251238	369640	282.6	359.4	528.8	2920	2877	4163	282.6	359.4	528.8	488638.1	728.0	5355.5	699.1	4392	6.3	71	6.3	1.8	405	699
10097	10097 (2019-03-17)60sec.agd	60	0	0		3/20/2019	Wednesday	3	0	0	0	0	0	38	99	2	0	0	27.34%	71.22%	1.44%	0.00%	0.00%	2	1.44%	0.7	59591	76802	88734	428.7	552.5	638.4	2215	2503	3326	428.7	552.5	638.4	131618.2	1032.7	4284.8	946.9	951	6.8	28	6.8	0	0	139
10097	10097 (2019-03-17)60sec.agd	60	0	0		3/21/2019	Thursday	4	0	0	0	0	0	381	219	11	0	0	62.36%	35.84%	1.80%	0.00%	0.00%	11	1.80%	1	129426	166756	273729	211.8	272.9	448	3282	3436	3273	211.8	272.9	448	345667.8	589.1	5681.9	565.7	3542	5.8	118	5.8	0	0	611
10097	10097 (2019-03-17)60sec.agd	60	0	0		3/22/2019	Friday	5	0	0	0	0	0	131	176	9	0	0	41.46%	55.70%	2.85%	0.00%	0.00%	9	2.85%	1.3	144059	139482	243777	455.9	441.4	771.4	3003	2338	3218	455.9	441.4	771.4	315650.8	1029.2	4546	998.9	3217	10.2	73	10.2	0.2	63	316
10097	10097 (2019-03-17)60sec.agd	60	0	0		3/23/2019	Saturday	6	0	0	0	0	0	105	62	9	0	0	59.66%	35.23%	5.11%	0.00%	0.00%	9	5.11%	1.3	67581	68600	105451	384	389.8	599.2	3593	2609	2913	384	389.8	599.2	142804.3	843.0	5143	811.4	1761	10	110	10	0	0	176
10097	10097 (2019-03-17)60sec.agd	60	0	0		3/24/2019	Sunday	7	0	0	0	0	0	10	4	5	0	0	52.63%	21.05%	26.32%	0.00%	0.00%	5	26.32%	2.5	20755	32425	27960	1092.4	1706.6	1471.6	3675	8697	6679	1092.4	1706.6	1471.6	47580.6	2554.0	11208.4	2504.2	231	12.2	52	12.2	81.8	439	19
10098	10098 (2019-03-17)60sec.agd	60	0	0		3/17/2019	Sunday	7	0	0	0	0	0	335	146	3	0	0	69.21%	30.17%	0.62%	0.00%	0.00%	3	0.62%	0.3	79613	108180	178863	164.5	223.5	369.6	4103	7157	6846	164.5	223.5	369.6	223680.8	497.7	10720.3	462.2	1703	3.5	77	3.5	22.7	1214	484
10098	10098 (2019-03-17)60sec.agd	60	0	0		3/18/2019	Monday	1	2	2	2	31	70494	658	335	48	0	0	63.21%	32.18%	4.61%	0.00%	0.00%	48	4.61%	2.5	281860	481914	538782	270.8	462.9	517.6	3804	3955	4179	270.8	462.9	517.6	775868.7	806.1	6322.3	745.3	10596	10.2	136	10.2	12.4	911	1041
10098	10098 (2019-03-17)60sec.agd	60	0	0		3/19/2019	Tuesday	2	3	3	3	51	118026	699	276	67	0	0	67.08%	26.49%	6.43%	0.00%	0.00%	67	6.43%	3.7	308297	506825	423659	295.9	486.4	406.6	2805	3969	3256	295.9	486.4	406.6	728975.7	755.7	5810.8	699.6	10453	10	124	10	0.2	48	1042
10098	10098 (2019-03-17)60sec.agd	60	0	0		3/20/2019	Wednesday	3	2	2	2	53	130894	572	337	61	0	0	58.97%	34.74%	6.29%	0.00%	0.00%	61	6.29%	3.6	292688	490697	460588	301.7	505.9	474.8	3416	3936	2689	301.7	505.9	474.8	733887.7	824.7	5221.4	756.6	11226	11.6	132	11.6	3.4	103	970
10098	10098 (2019-03-17)60sec.agd	60	0	0		3/21/2019	Thursday	4	2	2	2	51	123612	593	419	59	0	0	55.37%	39.12%	5.51%	0.00%	0.00%	59	5.51%	3.3	355971	608112	668904	332.4	567.8	624.6	3160	3820	3009	332.4	567.8	624.6	971569.9	962.9	5030	907.2	11917	11.1	128	11.1	0	20	1071
10098	10098 (2019-03-17)60sec.agd	60	0	0		3/22/2019	Friday	5	0	0	0	0	0	792	225	10	0	0	77.12%	21.91%	0.97%	0.00%	0.00%	10	0.97%	0.6	126200	306504	412888	122.9	298.4	402	4137	2877	4169	122.9	298.4	402	529478.7	541.1	6539.2	515.6	3987	3.9	75	3.9	0	29	1027
10098	10098 (2019-03-17)60sec.agd	60	0	0		3/23/2019	Saturday	6	0	0	0	0	0	454	243	3	0	0	64.86%	34.71%	0.43%	0.00%	0.00%	3	0.43%	0.2	99758	191231	333801	142.5	273.2	476.9	3675	2960	3782	142.5	273.2	476.9	397421.8	590.0	6047.4	567.7	2893	4.1	79	4.1	0	32	700
10098	10098 (2019-03-17)60sec.agd	60	0	0		3/24/2019	Sunday	7	0	0	0	0	0	267	76	1	0	0	77.62%	22.09%	0.29%	0.00%	0.00%	1	0.29%	0.1	40985	85931	132547	119.1	249.8	385.3	2628	2679	2666	119.1	249.8	385.3	163195	495.5	4344.3	474.4	1234	3.6	87	3.6	0.7	176	344
10099	10099 (2019-03-17)60sec.agd	60	0	0		3/17/2019	Sunday	7	0	0	0	0	0	107	130	12	0	0	42.97%	52.21%	4.82%	0.00%	0.00%	12	4.82%	2	131804	96341	314737	529.3	386.9	1264	3525	2945	5506	529.3	386.9	1264	354560.7	1461.1	6133.2	1423.9	2880	11.6	68	11.6	35.7	2473	249
10099	10099 (2019-03-17)60sec.agd	60	0	0		3/18/2019	Monday	1	1	1	1	10	23915	443	400	74	1	0	48.26%	43.57%	8.06%	0.11%	0.00%	75	8.17%	4.7	470840	456978	884317	512.9	497.8	963.3	5734	3637	4213	512.9	497.8	963.3	1101152	1263.6	7024.7	1199.5	13247	14.4	125	14.4	0	0	918
10099	10099 (2019-03-17)60sec.agd	60	0	0		3/19/2019	Tuesday	2	0	0	0	0	0	415	461	44	0	0	45.11%	50.11%	4.78%	0.00%	0.00%	44	4.78%	2.6	374689	327372	810695	407.3	355.8	881.2	4970	3280	4228	407.3	355.8	881.2	951204.8	1085.1	6475	1033.9	9432	10.3	118	10.3	0	0	920
10099	10099 (2019-03-17)60sec.agd	60	0	0		3/20/2019	Wednesday	3	0	0	0	0	0	469	390	39	0	0	52.23%	43.43%	4.34%	0.00%	0.00%	39	4.34%	2.4	302952	671798	708775	337.4	748.1	789.3	4534	3071	3157	337.4	748.1	789.3	1022474.7	1220.5	5108	1138.6	10318	11.5	119	11.5	0.4	124	898
10099	10099 (2019-03-17)60sec.agd	60	0	0		3/21/2019	Thursday	4	0	0	0	0	0	425	469	60	0	0	44.55%	49.16%	6.29%	0.00%	0.00%	60	6.29%	3	467239	515962	997695	489.8	540.8	1045.8	4826	2002	3742	489.8	540.8	1045.8	1216521.4	1323.8	5461	1275.2	17414	18.3	117	18.3	0	0	954
10099	10099 (2019-03-17)60sec.agd	60	0	0		3/22/2019	Friday	5	0	0	0	0	0	714	385	27	0	0	63.41%	34.19%	2.40%	0.00%	0.00%	27	2.40%	1.4	267716	373608	686091	237.8	331.8	609.3	5195	3144	3591	237.8	331.8	609.3	825818.2	775.5	6077	733.4	8282	7.4	118	7.4	0.6	533	1126
10099	10099 (2019-03-17)60sec.agd	60	0	0		3/23/2019	Saturday	6	0	0	0	0	0	496	360	23	0	0	56.43%	40.96%	2.62%	0.00%	0.00%	23	2.62%	1.4	213449	411084	538869	242.8	467.7	613	3495	5128	6111	242.8	467.7	613	710584.5	845.6	8709.5	808.4	7609	8.7	102	8.7	0.3	66	879
10099	10099 (2019-03-17)60sec.agd	60	0	0		3/24/2019	Sunday	7	0	0	0	0	0	6	6	8	0	0	30.00%	30.00%	40.00%	0.00%	0.00%	8	40.00%	4	34620	27843	29258	1731	1392.2	1462.9	4663	3879	4086	1731	1392.2	1462.9	53195.9	2714.4	6635.3	2659.8	357	17.9	46	17.9	11	108	20
10100	10100 (2019-03-24)60sec.agd	60	0	0		3/24/2019	Sunday	7	0	0	0	0	0	166	166	10	0	0	48.54%	48.54%	2.92%	0.00%	0.00%	10	2.92%	1.3	116904	156062	160235	341.8	456.3	468.5	3010	2803	3821	341.8	456.3	468.5	252382.9	792.0	5329.2	738	2660	7.8	104	7.8	34.9	2085	342
10100	10100 (2019-03-24)60sec.agd	60	0	0		3/25/2019	Monday	1	1	1	1	37	111931	321	357	49	0	0	44.15%	49.11%	6.74%	0.00%	0.00%	49	6.74%	3.3	361947	309340	448211	497.9	425.5	616.5	3890	2559	3565	497.9	425.5	616.5	653903.6	969.8	5402.5	899.5	8053	11.1	112	11.1	3.9	415	727
10100	10100 (2019-03-24)60sec.agd	60	0	0		3/26/2019	Tuesday	2	0	0	0	0	0	479	400	14	0	0	53.64%	44.79%	1.57%	0.00%	0.00%	14	1.57%	0.9	291929	262393	506437	326.9	293.8	567.1	2869	2640	3512	326.9	293.8	567.1	640742.6	771.3	4194.4	717.5	4703	5.3	49	5.3	0	0	893
10100	10100 (2019-03-24)60sec.agd	60	0	0		3/27/2019	Wednesday	3	1	1	1	34	110311	230	296	40	0	0	40.64%	52.30%	7.07%	0.00%	0.00%	40	7.07%	3.1	322837	270428	390457	570.4	477.8	689.9	3572	3205	2719	570.4	477.8	689.9	574292.3	1078.6	4866.9	1014.7	7287	12.9	117	12.9	0	0	566
10100	10100 (2019-03-24)60sec.agd	60	0	0		3/28/2019	Thursday	4	3	3	3	58	154340	185	457	113	0	0	24.50%	60.53%	14.97%	0.00%	0.00%	113	14.97%	8.1	648159	389906	853149	858.5	516.4	1130	3779	2841	3777	858.5	516.4	1130	1140175.4	1581.3	5199.4	1510.2	10664	14.1	116	14.1	1.1	239	755
10100	10100 (2019-03-24)60sec.agd	60	0	0		3/29/2019	Friday	5	0	0	0	0	0	302	135	14	0	0	66.96%	29.93%	3.10%	0.00%	0.00%	14	3.10%	1.6	112559	128234	179715	249.6	284.3	398.5	3251	2538	3849	249.6	284.3	398.5	247812.4	571.7	5206	549.5	2440	5.4	103	5.4	0	21	451
10100	10100 (2019-03-24)60sec.agd	60	0	0		3/30/2019	Saturday	6	2	2	2	25	86873	493	216	27	0	0	66.98%	29.35%	3.67%	0.00%	0.00%	27	3.67%	2.1	192339	215237	222616	261.3	292.4	302.5	3990	2331	2780	261.3	292.4	302.5	364525.9	548.9	4706.2	495.3	5970	8.1	114	8.1	9.8	892	736
10100	10100 (2019-03-24)60sec.agd	60	0	0		3/31/2019	Sunday	7	1	1	1	11	31368	15	14	15	0	0	34.09%	31.82%	34.09%	0.00%	0.00%	15	34.09%	7.5	57089	33412	36447	1297.5	759.4	828.3	4041	1914	2850	1297.5	759.4	828.3	75524.2	1799.4	4514.4	1716.5	1746	39.7	121	39.7	318.8	2285	44
10103	10103 (2019-03-31)60sec.agd	60	0	0		3/31/2019	Sunday	7	0	0	0	0	0	347	302	20	0	0	51.87%	45.14%	2.99%	0.00%	0.00%	20	2.99%	1.7	243149	225113	490073	363.5	336.5	732.5	3606	3637	5150	363.5	336.5	732.5	591581.6	917.8	7263.2	884.3	10872	16.3	129	16.3	0	23	669
10103	10103 (2019-03-31)60sec.agd	60	0	0		4/1/2019	Monday	1	0	0	0	0	0	669	296	10	0	0	68.62%	30.36%	1.03%	0.00%	0.00%	10	1.03%	0.6	172676	310796	289312	177.1	318.8	296.7	3177	2458	2464	177.1	318.8	296.7	458380.4	507.9	3791.3	470.1	5258	5.4	130	5.4	12.9	1050	975
10103	10103 (2019-03-31)60sec.agd	60	0	0		4/2/2019	Tuesday	2	0	0	0	0	0	665	466	3	0	0	58.64%	41.09%	0.26%	0.00%	0.00%	3	0.26%	0.2	225693	318165	491834	199	280.6	433.7	2148	2425	2928	199	280.6	433.7	627747.5	601.1	3424.5	553.6	5483	4.8	76	4.8	12.9	2077	1134
10103	10103 (2019-03-31)60sec.agd	60	0	0		4/3/2019	Wednesday	3	0	0	0	0	0	285	198	1	0	0	58.88%	40.91%	0.21%	0.00%	0.00%	1	0.21%	0.1	90532	143467	136401	187	296.4	281.8	2035	1543	2277	187	296.4	281.8	217678.8	497.0	3099.9	449.7	2287	4.7	89	4.7	8.4	877	484
10103	10103 (2019-03-31)60sec.agd	60	0	0		4/4/2019	Thursday	4	0	0	0	0	0	0	3	0	0	0	0.00%	100.00%	0.00%	0.00%	0.00%	0	0.00%	0	677	845	631	225.7	281.7	210.3	355	471	422	225.7	281.7	210.3	1253.2	435.2	725.2	417.7	6	2	3	2	0	0	3
10103	10103 (2019-03-31)60sec.agd	60	0	0		4/5/2019	Friday	5	0	0	0	0	0	605	424	15	0	0	57.95%	40.61%	1.44%	0.00%	0.00%	15	1.44%	0.8	254548	369711	603593	243.8	354.1	578.2	3858	2308	3286	243.8	354.1	578.2	752200.4	793.6	4065.3	720.5	4166	4	52	4	0.5	72	1044
10103	10103 (2019-03-31)60sec.agd	60	0	0		4/6/2019	Saturday	6	0	0	0	0	0	737	348	0	0	0	67.93%	32.07%	0.00%	0.00%	0.00%	0	0.00%	0	137246	432480	686073	126.5	398.6	632.3	1732	2103	3148	126.5	398.6	632.3	822539.7	795.6	3883.4	758.1	4636	4.3	61	4.3	0.2	85	1085
10103	10103 (2019-03-31)60sec.agd	60	0	0		4/7/2019	Sunday	7	0	0	0	0	0	372	198	8	0	0	64.36%	34.26%	1.38%	0.00%	0.00%	8	1.38%	0.7	143952	206385	190254	249.1	357.1	329.2	2373	2948	3801	249.1	357.1	329.2	315457.7	579.4	4926.7	545.8	5220	9	123	9	115.3	4437	578
10103	10103 (2019-03-31)60sec.agd	60	0	0		4/8/2019	Monday	1	0	0	0	0	0	207	58	6	0	0	76.38%	21.40%	2.21%	0.00%	0.00%	6	2.21%	1	57226	77576	78668	211.2	286.3	290.3	3103	2579	2603	211.2	286.3	290.3	124424.7	497.6	4455.7	459.1	1446	5.3	102	5.3	99.7	3021	271
10103	10103 (2019-03-31)60sec.agd	60	0	0		4/9/2019	Tuesday	2	0	0	0	0	0	1	1	0	0	0	50.00%	50.00%	0.00%	0.00%	0.00%	0	0.00%	0	1350	2178	1708	675	1089	854	1281	2063	1611	675	1089	854	3079.5	1539.8	2914.1	1539.8	10	5	10	5	0	0	2
10103	10103 (2019-03-31)60sec.agd	60	0	0		4/10/2019	Wednesday	3	0	0	0	0	0	0	1	0	0	0	0.00%	100.00%	0.00%	0.00%	0.00%	0	0.00%	0	607	587	663	607	587	663	607	587	663	607	587	663	1073.6	1073.6	1073.6	1073.6	7	7	7	7	0	0	1
10103	10103 (2019-03-31)60sec.agd	60	0	0		4/11/2019	Thursday	4	0	0	0	0	0	565	252	22	0	0	67.34%	30.04%	2.62%	0.00%	0.00%	22	2.62%	1.5	180849	293869	331303	215.6	350.3	394.9	3504	2623	2832	215.6	350.3	394.9	478358.7	627.7	4125.1	570.2	7369	8.8	131	8.8	45.8	880	839
10103	10103 (2019-03-31)60sec.agd	60	0	0		4/12/2019	Friday	5	0	0	0	0	0	639	307	16	0	0	66.42%	31.91%	1.66%	0.00%	0.00%	16	1.66%	0.9	187391	245769	269850	194.8	255.5	280.5	3304	4597	4990	194.8	255.5	280.5	410288.7	455.8	7120.6	426.5	4792	5	111	5	49	1758	962
10103	10103 (2019-03-31)60sec.agd	60	0	0		4/13/2019	Saturday	6	0	0	0	0	0	87	19	5	0	0	78.38%	17.12%	4.50%	0.00%	0.00%	5	4.50%	1	24468	22421	20782	220.4	202	187.2	3101	3371	2485	220.4	202	187.2	39157.1	369.5	4865.4	352.8	466	4.2	63	4.2	0	0	111
10103	10103 (2019-03-31)60sec.agd	60	0	0		4/14/2019	Sunday	7	0	0	0	0	0	74	35	1	0	0	67.27%	31.82%	0.91%	0.00%	0.00%	1	0.91%	0.2	23347	38995	31039	212.2	354.5	282.2	2016	2516	2893	212.2	354.5	282.2	55037.4	522.8	4161.5	500.3	699	6.4	84	6.4	0	0	110
10103	10103 (2019-03-31)60sec.agd	60	0	0		4/15/2019	Monday	1	0	0	0	0	0	166	52	1	0	0	75.80%	23.74%	0.46%	0.00%	0.00%	1	0.46%	0.2	27861	41543	45225	127.2	189.7	206.5	3223	3934	3785	127.2	189.7	206.5	67434.1	327.7	6339.6	307.9	732	3.3	39	3.3	0	0	219
10103	10103 (2019-03-31)60sec.agd	60	0	0		4/16/2019	Tuesday	2	0	0	0	0	0	568	289	2	0	0	66.12%	33.64%	0.23%	0.00%	0.00%	2	0.23%	0.1	159665	272775	362186	185.9	317.5	421.6	2061	2724	2587	185.9	317.5	421.6	480705.5	586.9	3972.7	559.6	5495	6.4	119	6.4	1.9	178	859
10103	10103 (2019-03-31)60sec.agd	60	0	0		4/24/2019	Wednesday	3	0	0	0	0	0	0	1	0	0	0	0.00%	100.00%	0.00%	0.00%	0.00%	0	0.00%	0	496	486	573	496	486	573	496	486	573	496	486	573	900.3	900.3	900.3	900.3	9	9	9	9	0	0	1
10103	10103 (2019-03-31)60sec.agd	60	0	0		4/25/2019	Thursday	4	0	0	0	0	0	0	1	0	0	0	0.00%	100.00%	0.00%	0.00%	0.00%	0	0.00%	0	222	241	116	222	241	116	222	241	116	222	241	116	347.6	347.6	347.6	347.6	4	4	4	4	0	0	1
10103	10103 (2019-03-31)60sec.agd	60	0	0		4/27/2019	Saturday	6	0	0	0	0	0	1	1	0	0	0	50.00%	50.00%	0.00%	0.00%	0.00%	0	0.00%	0	180	292	12	90	146	6	145	288	12	90	146	6	343.2	178.9	322.7	171.6	4	2	3	2	0	0	2
10103	10103 (2019-03-31)60sec.agd	60	0	0		4/28/2019	Sunday	7	0	0	0	0	0	51	10	2	0	0	80.95%	15.87%	3.17%	0.00%	0.00%	2	3.17%	0.7	14008	12658	13821	222.3	200.9	219.4	4010	3511	3700	222.3	200.9	219.4	23398.1	378.6	6488.2	371.4	139	2.2	33	2.2	28.7	1170	63
10105	10105 (2019-03-31)60sec.agd	60	0	0		3/31/2019	Sunday	7	0	0	0	0	0	306	129	8	0	0	69.07%	29.12%	1.81%	0.00%	0.00%	8	1.81%	0.9	80137	184208	129488	180.9	415.8	292.3	4604	1965	1759	180.9	415.8	292.3	239001.4	592.3	4795.4	539.5	2377	5.4	122	5.4	3.4	360	443
10105	10105 (2019-03-31)60sec.agd	60	0	0		4/1/2019	Monday	1	0	0	0	0	0	537	314	24	0	0	61.37%	35.89%	2.74%	0.00%	0.00%	24	2.74%	1.5	249646	389570	424819	285.3	445.2	485.5	3677	2300	3621	285.3	445.2	485.5	628139.4	769.4	4386.5	717.9	7494	8.6	126	8.6	5.8	387	875
10105	10105 (2019-03-31)60sec.agd	60	0	0		4/2/2019	Tuesday	2	0	0	0	0	0	546	242	40	0	0	65.94%	29.23%	4.83%	0.00%	0.00%	40	4.83%	2.7	239661	344336	351575	289.4	415.9	424.6	4278	2348	5306	289.4	415.9	424.6	547366.1	729.0	5612.3	661.1	9631	11.6	131	11.6	4	332	828
10105	10105 (2019-03-31)60sec.agd	60	0	0		4/3/2019	Wednesday	3	2	2	2	24	67688	501	246	38	0	0	63.82%	31.34%	4.84%	0.00%	0.00%	38	4.84%	2.5	216087	384889	289174	275.3	490.3	368.4	3611	3970	3180	275.3	490.3	368.4	527688.1	740.6	5729.5	672.2	8150	10.4	125	10.4	4.8	579	785
10105	10105 (2019-03-31)60sec.agd	60	0	0		4/4/2019	Thursday	4	0	0	0	0	0	393	254	33	0	0	57.79%	37.35%	4.85%	0.00%	0.00%	33	4.85%	2.5	228322	332444	332168	335.8	488.9	488.5	3341	2341	3876	335.8	488.9	488.5	522480.2	848.7	4096.5	768.4	10331	15.2	121	15.2	7.1	473	680
10105	10105 (2019-03-31)60sec.agd	60	0	0		4/5/2019	Friday	5	0	0	0	0	0	477	278	34	0	0	60.46%	35.23%	4.31%	0.00%	0.00%	34	4.31%	2.4	227604	453261	300115	288.5	574.5	380.4	3780	3383	2207	288.5	574.5	380.4	589337	803.9	4518.7	746.9	9412	11.9	133	11.9	0.7	93	789
10105	10105 (2019-03-31)60sec.agd	60	0	0		4/6/2019	Saturday	6	0	0	0	0	0	335	252	0	0	0	57.07%	42.93%	0.00%	0.00%	0.00%	0	0.00%	0	112520	305644	333949	191.7	520.7	568.9	1830	2122	5135	191.7	520.7	568.9	466477.2	839.4	5209.6	794.7	4737	8.1	76	8.1	4.3	292	587
10105	10105 (2019-03-31)60sec.agd	60	0	0		4/7/2019	Sunday	7	0	0	0	0	0	107	39	8	0	0	69.48%	25.32%	5.19%	0.00%	0.00%	8	5.19%	2.7	44569	68787	49145	289.4	446.7	319.1	3248	3694	3090	289.4	446.7	319.1	95568.2	677.1	5675.5	620.6	1603	10.4	120	10.4	27.5	786	154
10106	10106 (2019-03-31)60sec.agd	60	0	0		3/31/2019	Sunday	7	0	0	0	0	0	461	113	1	0	0	80.17%	19.65%	0.17%	0.00%	0.00%	1	0.17%	0.1	69894	109093	63662	121.6	189.7	110.7	2966	3652	3426	121.6	189.7	110.7	144358.2	267.1	5759.9	251.1	2696	4.7	88	4.7	4.9	262	575
10106	10106 (2019-03-31)60sec.agd	60	0	0		4/1/2019	Monday	1	1	1	1	12	31319	319	498	31	0	0	37.62%	58.73%	3.66%	0.00%	0.00%	31	3.66%	1.9	378794	444268	520764	446.7	523.9	614.1	3714	6756	4404	446.7	523.9	614.1	782338.9	956.9	8878.8	922.6	12186	14.4	127	14.4	0	0	848
10106	10106 (2019-03-31)60sec.agd	60	0	0		4/2/2019	Tuesday	2	0	0	0	0	0	535	382	10	0	0	57.71%	41.21%	1.08%	0.00%	0.00%	10	1.08%	0.6	219787	311941	442903	237.1	336.5	477.8	3117	1957	4527	237.1	336.5	477.8	584616.6	658.2	5686.5	630.7	5863	6.3	91	6.3	0	0	927
10106	10106 (2019-03-31)60sec.agd	60	0	0		4/4/2019	Thursday	4	0	0	0	0	0	380	476	28	1	0	42.94%	53.79%	3.16%	0.11%	0.00%	29	3.28%	1.8	374074	385391	469854	422.7	435.5	530.9	6172	12730	8272	422.7	435.5	530.9	713596.8	854.2	16388.2	806.3	7763	8.8	126	8.8	0	22	885
10106	10106 (2019-03-31)60sec.agd	60	0	0		4/5/2019	Friday	5	0	0	0	0	0	480	218	6	0	0	68.18%	30.97%	0.85%	0.00%	0.00%	6	0.85%	0.4	110640	143818	169040	157.2	204.3	240.1	2652	2240	2409	157.2	204.3	240.1	247990.6	379.4	3483.9	352.3	3485	5	131	5	7.8	545	704
10106	10106 (2019-03-31)60sec.agd	60	0	0		4/6/2019	Saturday	6	1	1	1	31	117491	357	422	39	0	0	43.64%	51.59%	4.77%	0.00%	0.00%	39	4.77%	2.8	376708	255688	362718	460.5	312.6	443.4	4709	2641	4848	460.5	312.6	443.4	582107.9	762.9	6819.9	711.6	8083	9.9	119	9.9	0	0	818
10106	10106 (2019-03-31)60sec.agd	60	0	0		4/7/2019	Sunday	7	0	0	0	0	0	46	94	0	0	0	32.86%	67.14%	0.00%	0.00%	0.00%	0	0.00%	0	37339	35252	30630	266.7	251.8	218.8	1456	1774	2002	266.7	251.8	218.8	59792.2	476.5	2647.6	427.1	740	5.3	63	5.3	0	0	140
10106	10106 (2019-03-31)60sec.agd	60	0	0		4/14/2019	Sunday	7	0	0	0	0	0	87	21	6	0	0	76.32%	18.42%	5.26%	0.00%	0.00%	6	5.26%	2	32849	41610	34953	288.1	365	306.6	3532	4533	3764	288.1	365	306.6	63499.3	576.7	6869.6	557	604	5.3	57	5.3	3.8	203	114
10108	10108 (2019-03-31)60sec.agd	60	0	0		3/31/2019	Sunday	7	0	0	0	0	0	316	103	0	0	0	75.42%	24.58%	0.00%	0.00%	0.00%	0	0.00%	0	45430	112006	94052	108.4	267.3	224.5	1512	2074	2451	108.4	267.3	224.5	153150.3	382.4	3118.7	365.5	1513	3.6	66	3.6	10.1	325	419
10108	10108 (2019-03-31)60sec.agd	60	0	0		4/1/2019	Monday	1	0	0	0	0	0	505	422	5	0	0	54.18%	45.28%	0.54%	0.00%	0.00%	5	0.54%	0.3	157990	331551	302777	169.5	355.7	324.9	3926	3191	3279	169.5	355.7	324.9	475984.1	528.4	5630.8	510.7	5280	5.7	126	5.7	0.4	255	932
10108	10108 (2019-03-31)60sec.agd	60	0	0		4/2/2019	Tuesday	2	0	0	0	0	0	510	369	9	0	0	57.43%	41.55%	1.01%	0.00%	0.00%	9	1.01%	0.6	219284	436948	371161	246.9	492.1	418	2577	2849	2794	246.9	492.1	418	613815.5	715.7	3875	691.2	7900	8.9	107	8.9	20.3	3036	888
10108	10108 (2019-03-31)60sec.agd	60	0	0		4/3/2019	Wednesday	3	0	0	0	0	0	345	27	3	0	0	92.00%	7.20%	0.80%	0.00%	0.00%	3	0.80%	0.3	18142	16717	17126	48.4	44.6	45.7	2780	1798	2748	48.4	44.6	45.7	30031.5	83.1	4289.8	80.1	203	0.5	37	0.5	0	0	375
10108	10108 (2019-03-31)60sec.agd	60	0	0		4/4/2019	Thursday	4	0	0	0	0	0	0	2	0	0	0	0.00%	100.00%	0.00%	0.00%	0.00%	0	0.00%	0	625	577	933	312.5	288.5	466.5	354	512	667	312.5	288.5	466.5	1262.6	697.7	757.9	631.3	4	2	3	2	0	0	2
10108	10108 (2019-03-31)60sec.agd	60	0	0		4/5/2019	Friday	5	0	0	0	0	0	0	2	0	0	0	0.00%	100.00%	0.00%	0.00%	0.00%	0	0.00%	0	1865	1599	2040	932.5	799.5	1020	1752	1378	1789	932.5	799.5	1020	3193.2	1605.6	2858.1	1596.6	9	4.5	9	4.5	0	0	2
10108	10108 (2019-03-31)60sec.agd	60	0	0		4/6/2019	Saturday	6	0	0	0	0	0	0	1	0	0	0	0.00%	100.00%	0.00%	0.00%	0.00%	0	0.00%	0	250	30	502	250	30	502	250	30	502	250	30	502	561.6	561.6	561.6	561.6	0	0	0	0	0	0	1
10108	10108 (2019-03-31)60sec.agd	60	0	0		4/7/2019	Sunday	7	0	0	0	0	0	48	23	8	0	0	60.76%	29.11%	10.13%	0.00%	0.00%	8	10.13%	2.7	44982	42595	44621	569.4	539.2	564.8	3707	4143	3339	569.4	539.2	564.8	76346.2	990.6	5895.4	966.4	561	7.1	60	7.1	45.3	2061	79
10109	10109 (2019-04-07)60sec.agd	60	0	0		4/7/2019	Sunday	7	0	0	0	0	0	114	22	3	0	0	82.01%	15.83%	2.16%	0.00%	0.00%	3	2.16%	0.4	25739	28805	28867	185.2	207.2	207.7	3522	3699	4776	185.2	207.2	207.7	48223.7	355.9	6991.1	346.9	288	2.1	49	2.1	76.4	2345	139
10109	10109 (2019-04-07)60sec.agd	60	0	0		4/8/2019	Monday	1	0	0	0	0	0	3	0	0	0	0	100.00%	0.00%	0.00%	0.00%	0.00%	0	0.00%	0	103	2	2	34.3	0.7	0.7	60	2	2	34.3	0.7	0.7	103	34.4	60	34.3	3	1	2	1	0	0	3
10109	10109 (2019-04-07)60sec.agd	60	0	0		4/10/2019	Wednesday	3	0	0	0	0	0	3	0	0	0	0	100.00%	0.00%	0.00%	0.00%	0.00%	0	0.00%	0	105	0	0	35	0	0	48	0	0	35	0	0	105	35	48	35	2	0.7	1	0.7	0	0	3
10109	10109 (2019-04-07)60sec.agd	60	0	0		4/11/2019	Thursday	4	0	0	0	0	0	14	7	0	0	0	66.67%	33.33%	0.00%	0.00%	0.00%	0	0.00%	0	2724	1073	3298	129.7	51.1	157	667	347	898	129.7	51.1	157	4410	216.3	1171.2	210	23	1.1	6	1.1	0	0	21
10109	10109 (2019-04-07)60sec.agd	60	0	0		4/12/2019	Friday	5	0	0	0	0	0	2	1	0	0	0	66.67%	33.33%	0.00%	0.00%	0.00%	0	0.00%	0	447	62	484	149	20.7	161.3	365	62	484	149	20.7	161.3	661.7	230.5	609.4	220.6	3	1	2	1	0	0	3
10109	10109 (2019-04-07)60sec.agd	60	0	0		4/14/2019	Sunday	7	0	0	0	0	0	36	5	6	0	0	76.60%	10.64%	12.77%	0.00%	0.00%	6	12.77%	3	22730	20237	14685	483.6	430.6	312.4	4202	4271	2540	483.6	430.6	312.4	33791.1	740.6	6225.8	719	284	6	55	6	1	25	47
10110	10110 (2019-04-07)60sec.agd	60	0	0		4/7/2019	Sunday	7	0	0	0	0	0	413	153	5	0	0	72.33%	26.80%	0.88%	0.00%	0.00%	5	0.88%	0.5	83023	141074	194931	145.4	247.1	341.4	3720	1907	2169	145.4	247.1	341.4	254544.3	481.4	3795	445.8	2813	4.9	129	4.9	5.1	364	571
10110	10110 (2019-04-07)60sec.agd	60	0	0		4/8/2019	Monday	1	0	0	0	0	0	480	243	1	0	0	66.30%	33.56%	0.14%	0.00%	0.00%	1	0.14%	0.1	104648	179943	297211	144.5	248.5	410.5	2499	1910	3355	144.5	248.5	410.5	362856.8	518.6	4307.4	501.2	2588	3.6	56	3.6	0.6	110	724
10110	10110 (2019-04-07)60sec.agd	60	0	0		4/9/2019	Tuesday	2	5	5	5	62	172141	237	548	84	0	0	27.27%	63.06%	9.67%	0.00%	0.00%	84	9.67%	5.6	569946	501009	774722	655.9	576.5	891.5	3744	2756	3051	655.9	576.5	891.5	1084455	1319.9	4754.5	1247.9	16114	18.5	131	18.5	1	106	869
10110	10110 (2019-04-07)60sec.agd	60	0	0		4/10/2019	Wednesday	3	3	3	3	63	179589	518	253	60	0	0	62.33%	30.45%	7.22%	0.00%	0.00%	60	7.22%	4	294183	253321	333995	354	304.8	401.9	4098	2549	2207	354	304.8	401.9	512120.9	669.3	4447.5	616.3	9823	11.8	127	11.8	0.4	50	831
10110	10110 (2019-04-07)60sec.agd	60	0	0		4/11/2019	Thursday	4	0	0	0	0	0	485	396	29	0	0	53.30%	43.52%	3.19%	0.00%	0.00%	29	3.19%	1.8	308814	261236	413238	339.4	287.1	454.1	3094	2090	2055	339.4	287.1	454.1	578252.5	674.6	3822.2	635.4	7439	8.2	124	8.2	0.2	42	910
10110	10110 (2019-04-07)60sec.agd	60	0	0		4/12/2019	Friday	5	3	3	3	42	127566	413	251	74	0	0	55.96%	34.01%	10.03%	0.00%	0.00%	74	10.03%	5.7	365671	300788	362502	495.5	407.6	491.2	3979	2380	1945	495.5	407.6	491.2	596319	863.2	4978.7	808	13217	17.9	128	17.9	0.4	59	738
10110	10110 (2019-04-07)60sec.agd	60	0	0		4/13/2019	Saturday	6	3	3	3	37	104251	525	279	62	0	0	60.62%	32.22%	7.16%	0.00%	0.00%	62	7.16%	3.6	317287	281006	385585	366.4	324.5	445.2	3518	2272	2804	366.4	324.5	445.2	572984.5	703.5	4485.3	661.6	10975	12.7	127	12.7	0.4	196	866
10110	10110 (2019-04-07)60sec.agd	60	0	0		4/14/2019	Sunday	7	0	0	0	0	0	81	52	6	0	0	58.27%	37.41%	4.32%	0.00%	0.00%	6	4.32%	1.5	39316	56893	90035	282.8	409.3	647.7	3582	1789	3001	282.8	409.3	647.7	113529.1	867.8	4427.4	816.8	1311	9.4	122	9.4	1.5	62	139
10111	10111 (2019-04-07)60sec.agd	60	0	0		4/7/2019	Sunday	7	0	0	0	0	0	354	176	6	0	0	66.04%	32.84%	1.12%	0.00%	0.00%	6	1.12%	0.6	100211	108113	154352	187	201.7	288	3532	1555	1471	187	201.7	288	213436.7	433.0	3876.2	398.2	4034	7.5	118	7.5	18.9	620	536
10111	10111 (2019-04-07)60sec.agd	60	0	0		4/8/2019	Monday	1	3	3	3	44	118484	556	242	58	0	0	64.95%	28.27%	6.78%	0.00%	0.00%	58	6.78%	3.6	308162	220823	205993	360	258	240.6	3616	1794	2119	360	258	240.6	431462.3	576.6	3912	504	10535	12.3	120	12.3	5.8	242	856
10111	10111 (2019-04-07)60sec.agd	60	0	0		4/9/2019	Tuesday	2	2	2	2	29	89690	513	299	29	0	0	61.00%	35.55%	3.45%	0.00%	0.00%	29	3.45%	1.9	208755	275736	255691	248.2	327.9	304	3821	2257	2164	248.2	327.9	304	430101	571.8	4288.6	511.4	8271	9.8	126	9.8	72.5	2633	841
10111	10111 (2019-04-07)60sec.agd	60	0	0		4/10/2019	Wednesday	3	3	3	3	64	187065	497	121	59	0	0	73.41%	17.87%	8.71%	0.00%	0.00%	59	8.71%	4.9	227551	165068	111654	336.1	243.8	164.9	3594	1932	1508	336.1	243.8	164.9	302479	528.0	3726.3	446.8	8416	12.4	117	12.4	6.4	580	677
10111	10111 (2019-04-07)60sec.agd	60	0	0		4/11/2019	Thursday	4	0	0	0	0	0	625	152	11	0	0	79.31%	19.29%	1.40%	0.00%	0.00%	11	1.40%	0.7	94053	152348	182808	119.4	193.3	232	2969	1771	2185	119.4	193.3	232	255880.1	362.1	3189.8	324.7	3836	4.9	118	4.9	0.3	43	788
10111	10111 (2019-04-07)60sec.agd	60	0	0		4/12/2019	Friday	5	2	2	2	29	76089	551	175	62	0	0	69.92%	22.21%	7.87%	0.00%	0.00%	62	7.87%	4.1	267593	258816	217049	339.6	328.4	275.4	3407	2603	2229	339.6	328.4	275.4	430931.6	610.1	3957.5	546.9	11705	14.9	124	14.9	0.5	94	788
10111	10111 (2019-04-07)60sec.agd	60	0	0		4/13/2019	Saturday	6	0	0	0	0	0	344	204	19	0	0	60.67%	35.98%	3.35%	0.00%	0.00%	19	3.35%	1.5	212129	165002	242879	374.1	291	428.4	3430	1950	3753	374.1	291	428.4	362235.5	689.5	4472.8	638.9	5800	10.2	115	10.2	2.6	225	567
10111	10111 (2019-04-07)60sec.agd	60	0	0		4/14/2019	Sunday	7	0	0	0	0	0	80	154	14	0	0	32.26%	62.10%	5.65%	0.00%	0.00%	14	5.65%	2.8	132081	96614	160434	532.6	389.6	646.9	3383	3283	2386	532.6	389.6	646.9	229169.6	1008.7	4578.4	924.1	4508	18.2	120	18.2	35	940	248
10112	10112 (2019-03-24)60sec.agd	60	0	0		3/24/2019	Sunday	7	0	0	0	0	0	503	168	0	0	0	74.96%	25.04%	0.00%	0.00%	0.00%	0	0.00%	0	66330	213090	198270	98.9	317.6	295.5	1821	1896	2401	98.9	317.6	295.5	298526.4	471.9	3027.7	444.9	2465	3.7	68	3.7	34.2	2624	671
10112	10112 (2019-03-24)60sec.agd	60	0	0		3/25/2019	Monday	1	0	0	0	0	0	702	267	5	0	0	72.07%	27.41%	0.51%	0.00%	0.00%	5	0.51%	0.3	102732	350767	359136	105.5	360.1	368.7	3915	2651	3256	105.5	360.1	368.7	512415.9	548.9	4718.6	526.1	3674	3.8	111	3.8	51.2	1432	974
10112	10112 (2019-03-24)60sec.agd	60	0	0		3/26/2019	Tuesday	2	0	0	0	0	0	718	301	3	0	0	70.25%	29.45%	0.29%	0.00%	0.00%	3	0.29%	0.1	110360	347615	304310	108	340.1	297.8	2495	1997	2768	108	340.1	297.8	474994.8	489.3	2940.1	464.8	3724	3.6	88	3.6	68.9	2962	1022
10112	10112 (2019-03-24)60sec.agd	60	0	0		3/27/2019	Wednesday	3	0	0	0	0	0	568	172	4	0	0	76.34%	23.12%	0.54%	0.00%	0.00%	4	0.54%	0.3	78973	281672	193484	106.1	378.6	260.1	3559	2806	2748	106.1	378.6	260.1	350730.5	500.5	4411.9	471.4	2774	3.7	99	3.7	14.5	1263	744
10112	10112 (2019-03-24)60sec.agd	60	0	0		3/28/2019	Thursday	4	0	0	0	0	0	581	246	2	0	0	70.08%	29.67%	0.24%	0.00%	0.00%	2	0.24%	0.1	114513	300734	199365	138.1	362.8	240.5	2273	2740	1715	138.1	362.8	240.5	378550.6	482.0	3170.6	456.6	4386	5.3	92	5.3	24.9	839	829
10112	10112 (2019-03-24)60sec.agd	60	0	0		3/29/2019	Friday	5	0	0	0	0	0	597	273	14	0	0	67.53%	30.88%	1.58%	0.00%	0.00%	14	1.58%	0.9	159026	274449	221641	179.9	310.5	250.7	3111	3578	2981	179.9	310.5	250.7	386957.7	466.9	5334.4	437.7	5627	6.4	97	6.4	20	1445	884
10112	10112 (2019-03-24)60sec.agd	60	0	0		3/30/2019	Saturday	6	0	0	0	0	0	604	207	1	0	0	74.38%	25.49%	0.12%	0.00%	0.00%	1	0.12%	0.1	105981	164718	155608	130.5	202.9	191.6	2077	2144	2980	130.5	202.9	191.6	250155.6	332.0	3998.3	308.1	4119	5.1	84	5.1	32.6	2081	812
10112	10112 (2019-03-24)60sec.agd	60	0	0		3/31/2019	Sunday	7	0	0	0	0	0	94	27	1	0	0	77.05%	22.13%	0.82%	0.00%	0.00%	1	0.82%	0.3	18073	23775	27177	148.1	194.9	222.8	2451	2224	2273	148.1	194.9	222.8	40379.1	348.4	3410.4	331	382	3.1	96	3.1	19.8	370	122
10113	10113 (2019-03-24)60sec.agd	60	0	0		3/24/2019	Sunday	7	0	0	0	0	0	187	103	15	0	0	61.31%	33.77%	4.92%	0.00%	0.00%	15	4.92%	2.1	102712	87131	165640	336.8	285.7	543.1	3256	1906	3678	336.8	285.7	543.1	213490.5	734.9	5199.8	700	3327	10.9	111	10.9	16.7	838	305
10113	10113 (2019-03-24)60sec.agd	60	0	0		3/25/2019	Monday	1	0	0	0	0	0	451	346	44	0	0	53.63%	41.14%	5.23%	0.00%	0.00%	44	5.23%	2.8	423580	423972	615930	503.7	504.1	732.4	4471	3405	4690	503.7	504.1	732.4	859384.7	1065.4	5945.3	1021.9	13458	16	97	16	97.7	5000	841
10113	10113 (2019-03-24)60sec.agd	60	0	0		3/26/2019	Tuesday	2	0	0	0	0	0	518	308	33	0	0	60.30%	35.86%	3.84%	0.00%	0.00%	33	3.84%	2.1	300432	264127	453901	349.7	307.5	528.4	3235	2334	4032	349.7	307.5	528.4	605019.5	727.8	5508.9	704.3	9057	10.5	99	10.5	119	4649	859
10113	10113 (2019-03-24)60sec.agd	60	0	0		3/27/2019	Wednesday	3	0	0	0	0	0	252	152	13	0	0	60.43%	36.45%	3.12%	0.00%	0.00%	13	3.12%	1.4	126919	188291	187983	304.4	451.5	450.8	3236	3200	3571	304.4	451.5	450.8	294787.3	753.6	4945.9	706.9	4343	10.4	101	10.4	238.4	3541	417
10113	10113 (2019-03-24)60sec.agd	60	0	0		3/28/2019	Thursday	4	1	1	1	15	40047	278	181	53	0	0	54.30%	35.35%	10.35%	0.00%	0.00%	53	10.35%	5.3	301045	266066	354908	588	519.7	693.2	3770	2544	4757	588	519.7	693.2	536077.3	1088.5	6416.9	1047	9525	18.6	110	18.6	165.2	2714	512
10113	10113 (2019-03-24)60sec.agd	60	0	0		3/29/2019	Friday	5	1	1	1	15	59299	292	241	39	0	0	51.05%	42.13%	6.82%	0.00%	0.00%	39	6.82%	3.5	276087	304696	390196	482.7	532.7	682.2	5194	2966	3134	482.7	532.7	682.2	566848	1045.1	6212.5	991	8775	15.3	122	15.3	60.6	2343	572
10113	10113 (2019-03-24)60sec.agd	60	0	0		3/30/2019	Saturday	6	0	0	0	0	0	49	25	1	0	0	65.33%	33.33%	1.33%	0.00%	0.00%	1	1.33%	0.3	22475	26566	33345	299.7	354.2	444.6	2309	2040	3353	299.7	354.2	444.6	48195.1	651.4	4204.8	642.6	777	10.4	93	10.4	0	0	75
10113	10113 (2019-03-24)60sec.agd	60	0	0		3/31/2019	Sunday	7	0	0	0	0	0	201	95	4	0	0	67.00%	31.67%	1.33%	0.00%	0.00%	4	1.33%	0.7	49187	51064	80935	164	170.2	269.8	2748	2511	3652	164	170.2	269.8	107598.2	385.3	4948.1	358.7	1562	5.2	93	5.2	28	1344	300
10114	10114 (2019-03-24)60sec.agd	60	0	0		3/24/2019	Sunday	7	0	0	0	0	0	452	212	15	0	0	66.57%	31.22%	2.21%	0.00%	0.00%	15	2.21%	1.3	138514	275420	287210	204	405.6	423	2668	3462	3069	204	405.6	423	421345.3	646.4	5015.4	620.5	6177	9.1	111	9.1	127.8	4692	679
10114	10114 (2019-03-24)60sec.agd	60	0	0		3/25/2019	Monday	1	0	0	0	0	0	578	255	1	0	0	69.30%	30.58%	0.12%	0.00%	0.00%	1	0.12%	0.1	126603	257866	285753	151.8	309.2	342.6	2444	2657	2610	151.8	309.2	342.6	405188.8	503.2	3914.2	485.8	4712	5.6	98	5.6	27.4	2676	834
10114	10114 (2019-03-24)60sec.agd	60	0	0		3/26/2019	Tuesday	2	0	0	0	0	0	641	301	4	0	0	67.76%	31.82%	0.42%	0.00%	0.00%	4	0.42%	0.2	147869	261984	410937	156.3	276.9	434.4	2470	2349	4196	156.3	276.9	434.4	509283.9	554.8	5084	538.4	5304	5.6	80	5.6	6.6	2006	946
10114	10114 (2019-03-24)60sec.agd	60	0	0		3/27/2019	Wednesday	3	0	0	0	0	0	553	329	4	0	0	62.42%	37.13%	0.45%	0.00%	0.00%	4	0.45%	0.3	158567	299979	425532	179	338.6	480.3	2500	2353	3025	179	338.6	480.3	544250.3	628.1	4054.3	614.3	5988	6.8	95	6.8	5.7	1596	886
10114	10114 (2019-03-24)60sec.agd	60	0	0		3/28/2019	Thursday	4	3	3	3	39	100210	574	315	42	0	0	61.65%	33.83%	4.51%	0.00%	0.00%	42	4.51%	2.6	283930	497762	466684	305	534.7	501.3	3810	3733	4287	305	534.7	501.3	739038	827.3	6074	793.8	9500	10.2	115	10.2	50.3	2215	931
10114	10114 (2019-03-24)60sec.agd	60	0	0		3/29/2019	Friday	5	1	1	1	24	66080	566	273	27	0	0	65.36%	31.52%	3.12%	0.00%	0.00%	27	3.12%	1.8	201227	425832	340232	232.4	491.7	392.9	3315	3590	4627	232.4	491.7	392.9	581018.9	704.9	6124.1	670.9	7805	9	119	9	39.9	3032	866
10114	10114 (2019-03-24)60sec.agd	60	0	0		3/30/2019	Saturday	6	2	2	2	27	67188	498	176	35	0	0	70.24%	24.82%	4.94%	0.00%	0.00%	35	4.94%	2.7	196851	272683	277088	277.6	384.6	390.8	3180	3437	4069	277.6	384.6	390.8	435756.9	645.0	5302	614.6	7159	10.1	109	10.1	85.9	3671	709
10114	10114 (2019-03-24)60sec.agd	60	0	0		3/31/2019	Sunday	7	0	0	0	0	0	235	88	1	0	0	72.53%	27.16%	0.31%	0.00%	0.00%	1	0.31%	0.2	46481	86856	84111	143.5	268.1	259.6	2897	3538	3591	143.5	268.1	259.6	129534.2	420.4	5814.2	399.8	1662	5.1	69	5.1	198.9	4827	324
10115	10115 (2019-03-24)60sec.agd	60	0	0		3/24/2019	Sunday	7	0	0	0	0	0	435	217	6	0	0	66.11%	32.98%	0.91%	0.00%	0.00%	6	0.91%	0.5	140573	211900	220681	213.6	322	335.4	3281	2311	2608	213.6	322	335.4	336693.5	533.7	3871.3	511.7	4815	7.3	97	7.3	23.2	1950	658
10115	10115 (2019-03-24)60sec.agd	60	0	0		3/25/2019	Monday	1	0	0	0	0	0	78	6	0	0	0	92.86%	7.14%	0.00%	0.00%	0.00%	0	0.00%	0	2136	2985	1991	25.4	35.5	23.7	889	1650	1201	25.4	35.5	23.7	4175.7	53.3	2226	49.7	20	0.2	8	0.2	0	0	84
10115	10115 (2019-03-24)60sec.agd	60	0	0		3/26/2019	Tuesday	2	2	2	2	22	56074	458	207	28	0	0	66.09%	29.87%	4.04%	0.00%	0.00%	28	4.04%	1.9	199136	274760	256723	287.4	396.5	370.5	3018	2745	2702	287.4	396.5	370.5	425505.5	657.9	3952.5	614	6600	9.5	97	9.5	21.9	1429	693
10115	10115 (2019-03-24)60sec.agd	60	0	0		3/27/2019	Wednesday	3	1	1	1	23	64306	446	273	36	0	0	59.07%	36.16%	4.77%	0.00%	0.00%	36	4.77%	2.3	242961	259727	344775	321.8	344	456.7	3548	2456	2995	321.8	344	456.7	495336.2	710.9	4396.3	656.1	7741	10.3	100	10.3	124.3	4229	755
10115	10115 (2019-03-24)60sec.agd	60	0	0		3/28/2019	Thursday	4	2	2	2	42	114533	342	108	44	0	0	69.23%	21.86%	8.91%	0.00%	0.00%	44	8.91%	3.7	179767	154348	184945	363.9	312.4	374.4	3851	1710	2758	363.9	312.4	374.4	300573	659.5	4289.3	608.4	6086	12.3	103	12.3	24.1	901	494
10115	10115 (2019-03-24)60sec.agd	60	0	0		3/29/2019	Friday	5	2	2	2	44	131410	471	336	59	0	0	54.39%	38.80%	6.81%	0.00%	0.00%	59	6.81%	3.5	364532	430182	352954	420.9	496.7	407.6	3927	2530	2332	420.9	496.7	407.6	665219.3	838.3	4432.4	768.2	12638	14.6	104	14.6	27.7	1631	866
10115	10115 (2019-03-24)60sec.agd	60	0	0		3/30/2019	Saturday	6	0	0	0	0	0	507	274	20	0	0	63.30%	34.21%	2.50%	0.00%	0.00%	20	2.50%	1.3	189854	279218	301244	237	348.6	376.1	3028	1897	2654	237	348.6	376.1	452498.8	599.8	3990.9	564.9	7038	8.8	102	8.8	91.1	2651	801
10115	10115 (2019-03-24)60sec.agd	60	0	0		3/31/2019	Sunday	7	0	0	0	0	0	28	13	7	0	0	58.33%	27.08%	14.58%	0.00%	0.00%	7	14.58%	1.8	28443	24097	16079	592.6	502	335	3611	2389	2225	592.6	502	335	40598.1	909.5	3942.6	845.8	791	16.5	99	16.5	12.4	169	48
10116	10116 (2019-03-24)60sec.agd	60	0	0		3/24/2019	Sunday	7	1	1	1	10	25850	339	220	27	0	0	57.85%	37.54%	4.61%	0.00%	0.00%	27	4.61%	2.3	197104	243334	372596	336.4	415.2	635.8	4762	3246	4660	336.4	415.2	635.8	486712.6	870.0	7411.4	830.6	7383	12.6	122	12.6	10.1	484	586
10116	10116 (2019-03-24)60sec.agd	60	0	0		3/25/2019	Monday	1	1	1	1	51	144245	278	439	74	0	0	35.15%	55.50%	9.36%	0.00%	0.00%	74	9.36%	4.9	452946	736386	653962	572.6	931	826.8	3380	3047	2503	572.6	931	826.8	1084016	1466.2	4476.8	1370.4	19034	24.1	128	24.1	0.2	59	791
10116	10116 (2019-03-24)60sec.agd	60	0	0		3/26/2019	Tuesday	2	0	0	0	0	0	385	398	16	0	0	48.19%	49.81%	2.00%	0.00%	0.00%	16	2.00%	1.1	258765	520534	619340	323.9	651.5	775.1	2880	2515	2813	323.9	651.5	775.1	849409.8	1113.2	4093.5	1063.1	11053	13.8	124	13.8	0	0	799
10116	10116 (2019-03-24)60sec.agd	60	0	0		3/27/2019	Wednesday	3	2	2	2	62	166174	295	541	84	0	0	32.07%	58.80%	9.13%	0.00%	0.00%	84	9.13%	4.9	594229	881047	920455	645.9	957.7	1000.5	4080	3046	3881	645.9	957.7	1000.5	1405912.3	1601.7	5483	1528.2	22615	24.6	131	24.6	0.8	106	920
10116	10116 (2019-03-24)60sec.agd	60	0	0		3/28/2019	Thursday	4	1	1	1	13	29676	360	483	36	0	0	40.96%	54.95%	4.10%	0.00%	0.00%	36	4.10%	2.1	399985	673781	627306	455	766.5	713.7	2901	2829	2767	455	766.5	713.7	1003733.9	1189.2	4112.4	1141.9	16779	19.1	122	19.1	0.4	95	879
10116	10116 (2019-03-24)60sec.agd	60	0	0		3/29/2019	Friday	5	1	1	1	10	21560	486	425	41	0	0	51.05%	44.64%	4.31%	0.00%	0.00%	41	4.31%	2.4	378519	694148	790425	397.6	729.1	830.3	3458	3737	3376	397.6	729.1	830.3	1117984.7	1236.8	4932.2	1174.4	12513	13.1	123	13.1	0.8	189	952
10116	10116 (2019-03-24)60sec.agd	60	0	0		3/30/2019	Saturday	6	0	0	0	0	0	496	400	6	0	0	54.99%	44.35%	0.67%	0.00%	0.00%	6	0.67%	0.4	254395	436053	527119	282	483.4	584.4	2623	2426	2926	282	483.4	584.4	729872.2	839.6	4041.1	809.2	7176	8	114	8	3.1	220	902
10116	10116 (2019-03-24)60sec.agd	60	0	0		3/31/2019	Sunday	7	0	0	0	0	0	338	196	21	0	0	60.90%	35.32%	3.78%	0.00%	0.00%	21	3.78%	1.9	179230	216787	259878	322.9	390.6	468.2	3054	4171	3697	322.9	390.6	468.2	382957.7	727.9	6197.1	690	7474	13.5	132	13.5	0.3	111	555
10118	10118 (2019-05-05)60sec.agd	60	0	0		5/5/2019	Sunday	7	0	0	0	0	0	295	306	7	0	0	48.52%	50.33%	1.15%	0.00%	0.00%	7	1.15%	0.6	160353	328620	226187	263.7	540.5	372	2475	2460	2274	263.7	540.5	372	429959	759.9	3382	707.2	7871	12.9	123	12.9	3.8	519	608
10118	10118 (2019-05-05)60sec.agd	60	0	0		5/6/2019	Monday	1	1	1	1	40	130789	548	262	51	0	0	63.65%	30.43%	5.92%	0.00%	0.00%	51	5.92%	3.4	284958	359649	344309	331	417.7	399.9	4056	2805	3148	331	417.7	399.9	573669.9	727.2	4812.4	666.3	10014	11.6	140	11.6	0	0	861
10118	10118 (2019-05-05)60sec.agd	60	0	0		5/7/2019	Tuesday	2	1	1	1	41	135658	517	230	50	0	0	64.87%	28.86%	6.27%	0.00%	0.00%	50	6.27%	3.6	275239	346211	298345	345.3	434.4	374.3	4832	2788	3136	345.3	434.4	374.3	533505.7	732.5	5325.7	669.4	9643	12.1	139	12.1	5.7	1000	797
10118	10118 (2019-05-05)60sec.agd	60	0	0		5/8/2019	Wednesday	3	2	2	2	58	195357	508	209	69	0	0	64.63%	26.59%	8.78%	0.00%	0.00%	69	8.78%	4.9	335071	269047	243451	426.3	342.3	309.7	5014	2197	2307	426.3	342.3	309.7	493889.9	710.5	5301.5	628.4	10939	13.9	138	13.9	4.7	399	786
10118	10118 (2019-05-05)60sec.agd	60	0	0		5/9/2019	Thursday	4	0	0	0	0	0	566	239	15	0	0	69.02%	29.15%	1.83%	0.00%	0.00%	15	1.83%	1.1	176385	223711	211122	215.1	272.8	257.5	3793	2896	2088	215.1	272.8	257.5	354585.4	477.7	4762.6	432.4	4711	5.7	124	5.7	1.5	267	820
10118	10118 (2019-05-05)60sec.agd	60	0	0		5/10/2019	Friday	5	0	0	0	0	0	583	152	11	0	0	78.15%	20.38%	1.47%	0.00%	0.00%	11	1.47%	0.8	102689	237469	213654	137.7	318.3	286.4	4287	2508	2438	137.7	318.3	286.4	335536.3	497.5	4734.6	449.8	3087	4.1	121	4.1	0	0	746
10118	10118 (2019-05-05)60sec.agd	60	0	0		5/11/2019	Saturday	6	0	0	0	0	0	598	234	17	0	0	70.44%	27.56%	2.00%	0.00%	0.00%	17	2.00%	1.1	159404	266885	282455	187.8	314.4	332.7	3415	3606	4099	187.8	314.4	332.7	420021.5	529.4	6144.7	494.7	5458	6.4	122	6.4	4.8	2427	849
10118	10118 (2019-05-05)60sec.agd	60	0	0		5/12/2019	Sunday	7	0	0	0	0	0	115	16	6	0	0	83.94%	11.68%	4.38%	0.00%	0.00%	6	4.38%	1.5	23948	27113	29365	174.8	197.9	214.3	3237	3314	3351	174.8	197.9	214.3	46593.2	354.7	5548.5	340.1	420	3.1	85	3.1	0.2	27	137
10119	10119 (2019-05-05)60sec.agd	60	0	0		5/5/2019	Sunday	7	1	1	1	11	26781	226	160	24	0	0	55.12%	39.02%	5.85%	0.00%	0.00%	24	5.85%	3	185228	191506	181193	451.8	467.1	441.9	4416	4528	5203	451.8	467.1	441.9	322203.1	837.8	8189.9	785.9	6020	14.7	110	14.7	13.5	686	410
10119	10119 (2019-05-05)60sec.agd	60	0	0		5/6/2019	Monday	1	9	9	9	181	529014	322	513	224	0	0	30.41%	48.44%	21.15%	0.00%	0.00%	224	21.15%	11.2	1082232	843683	1043511	1021.9	796.7	985.4	5649	4827	6467	1021.9	796.7	985.4	1723932.2	1744.2	7572.2	1627.9	15174	14.3	86	14.3	1.7	288	1059
10119	10119 (2019-05-05)60sec.agd	60	0	0		5/7/2019	Tuesday	2	0	0	0	0	0	181	155	6	0	0	52.92%	45.32%	1.75%	0.00%	0.00%	6	1.75%	0.7	103291	162121	125348	302	474	366.5	2726	3367	3669	302	474	366.5	229487.2	712.8	4675.7	671	3207	9.4	109	9.4	0.1	37	342
10119	10119 (2019-05-05)60sec.agd	60	0	0		5/8/2019	Wednesday	3	4	4	4	66	213090	200	618	138	1	0	20.90%	64.58%	14.42%	0.10%	0.00%	139	14.52%	8.2	934557	1019950	1415713	976.5	1065.8	1479.3	5937	3493	5685	976.5	1065.8	1479.3	1979378.2	2156.6	7837.2	2068.3	16098	16.8	114	16.8	0	0	957
10119	10119 (2019-05-05)60sec.agd	60	0	0		5/9/2019	Thursday	4	0	0	0	0	0	343	493	70	0	0	37.86%	54.42%	7.73%	0.00%	0.00%	70	7.73%	4.4	568230	574043	596839	627.2	633.6	658.8	3068	2717	3007	627.2	633.6	658.8	1004304.5	1191.1	4387.4	1108.5	10388	11.5	110	11.5	0.2	186	906
10119	10119 (2019-05-05)60sec.agd	60	0	0		5/10/2019	Friday	5	0	0	0	0	0	1	1	0	0	0	50.00%	50.00%	0.00%	0.00%	0.00%	0	0.00%	0	300	11	264	150	5.5	132	294	11	260	150	5.5	132	399.8	199.9	392.6	199.9	1	0.5	1	0.5	0	0	2
10119	10119 (2019-05-05)60sec.agd	60	0	0		5/12/2019	Sunday	7	0	0	0	0	0	36	6	4	0	0	78.26%	13.04%	8.70%	0.00%	0.00%	4	8.70%	2	19353	16842	21010	420.7	366.1	456.7	3529	3689	4160	420.7	366.1	456.7	33160.4	729.8	6375.2	720.9	301	6.5	55	6.5	80.8	2375	46
10120	10120 (2019-05-05)60sec.agd	60	0	0		5/5/2019	Sunday	7	0	0	0	0	0	441	135	2	1	0	76.17%	23.32%	0.35%	0.17%	0.00%	3	0.52%	0.3	65000	101840	141017	112.3	175.9	243.6	5763	3313	4831	112.3	175.9	243.6	185693.8	339.1	8217.5	320.7	1523	2.6	62	2.6	4.6	864	579
10120	10120 (2019-05-05)60sec.agd	60	0	0		5/6/2019	Monday	1	0	0	0	0	0	537	230	1	0	0	69.92%	29.95%	0.13%	0.00%	0.00%	1	0.13%	0.1	118841	163745	270077	154.7	213.2	351.7	2022	1589	3008	154.7	213.2	351.7	337457	457.1	3850.2	439.4	3639	4.7	89	4.7	16.1	890	768
10120	10120 (2019-05-05)60sec.agd	60	0	0		5/7/2019	Tuesday	2	0	0	0	0	0	675	260	7	0	0	71.66%	27.60%	0.74%	0.00%	0.00%	7	0.74%	0.4	126007	250696	284600	133.8	266.1	302.1	2853	2496	1924	133.8	266.1	302.1	399654.1	444.2	3819.2	424.3	5232	5.6	126	5.6	2.4	660	942
10120	10120 (2019-05-05)60sec.agd	60	0	0		5/8/2019	Wednesday	3	0	0	0	0	0	574	287	2	0	0	66.51%	33.26%	0.23%	0.00%	0.00%	2	0.23%	0.1	128846	190890	298760	149.3	221.2	346.2	2772	1719	2804	149.3	221.2	346.2	377223.8	455.3	3793.7	437.1	4253	4.9	101	4.9	0	0	863
10120	10120 (2019-05-05)60sec.agd	60	0	0		5/9/2019	Thursday	4	0	0	0	0	0	586	336	0	0	0	63.56%	36.44%	0.00%	0.00%	0.00%	0	0.00%	0	160044	190103	304593	173.6	206.2	330.4	1932	1631	2601	173.6	206.2	330.4	393103.2	446.4	3223.7	426.4	4365	4.7	66	4.7	0	0	922
10120	10120 (2019-05-05)60sec.agd	60	0	0		5/10/2019	Friday	5	0	0	0	0	0	261	24	2	0	0	90.94%	8.36%	0.70%	0.00%	0.00%	2	0.70%	0.3	19172	19538	16963	66.8	68.1	59.1	2212	2358	2062	66.8	68.1	59.1	32203.1	117.5	3763.3	112.2	385	1.3	44	1.3	0	0	287
10120	10120 (2019-05-05)60sec.agd	60	0	0		5/11/2019	Saturday	6	0	0	0	0	0	699	162	1	0	0	81.09%	18.79%	0.12%	0.00%	0.00%	1	0.12%	0.1	64699	97573	150292	75.1	113.2	174.4	3930	2489	2190	75.1	113.2	174.4	190510.2	235.2	5013.3	221	1957	2.3	72	2.3	6.3	1002	862
10120	10120 (2019-05-05)60sec.agd	60	0	0		5/12/2019	Sunday	7	0	0	0	0	0	120	15	3	0	0	86.96%	10.87%	2.17%	0.00%	0.00%	3	2.17%	0.5	17829	19359	19607	129.2	140.3	142.1	3332	3775	3398	129.2	140.3	142.1	32818.9	244.8	5582	237.8	139	1	43	1	33.8	171	138
10121	10121 (2019-05-05)60sec.agd	60	0	0		5/5/2019	Sunday	7	0	0	0	0	0	259	153	25	0	0	59.27%	35.01%	5.72%	0.00%	0.00%	25	5.72%	2.8	159948	182800	213324	366	418.3	488.2	4190	3626	4218	366	418.3	488.2	323274.4	782.0	6306.8	739.8	5019	11.5	113	11.5	64.4	2445	437
10121	10121 (2019-05-05)60sec.agd	60	0	0		5/6/2019	Monday	1	0	0	0	0	0	513	298	20	0	0	61.73%	35.86%	2.41%	0.00%	0.00%	20	2.41%	1.3	247665	255052	488888	298	306.9	588.3	3803	2690	3969	298	306.9	588.3	604484	757.8	5659.2	727.4	6571	7.9	113	7.9	12.1	818	831
10121	10121 (2019-05-05)60sec.agd	60	0	0		5/7/2019	Tuesday	2	1	1	1	10	28038	538	276	40	0	0	63.00%	32.32%	4.68%	0.00%	0.00%	40	4.68%	2.7	265268	306536	304038	310.6	358.9	356	4064	2437	3263	310.6	358.9	356	506725.3	638.8	4889.6	593.4	8407	9.8	112	9.8	2.8	731	854
10121	10121 (2019-05-05)60sec.agd	60	0	0		5/8/2019	Wednesday	3	0	0	0	0	0	212	59	0	0	0	78.23%	21.77%	0.00%	0.00%	0.00%	0	0.00%	0	22216	59082	57526	82	218	212.3	968	1887	1546	82	218	212.3	85401.8	335.7	2370.4	315.1	666	2.5	35	2.5	0	0	271
10121	10121 (2019-05-05)60sec.agd	60	0	0		5/9/2019	Thursday	4	0	0	0	0	0	605	250	10	0	0	69.94%	28.90%	1.16%	0.00%	0.00%	10	1.16%	0.7	145777	260015	306208	168.5	300.6	354	4640	2529	2920	168.5	300.6	354	427343	520.4	5668.1	494	5106	5.9	115	5.9	43.6	3668	865
10121	10121 (2019-05-05)60sec.agd	60	0	0		5/10/2019	Friday	5	2	2	2	28	74414	475	207	40	0	0	65.79%	28.67%	5.54%	0.00%	0.00%	40	5.54%	2.9	223907	182837	338628	310.1	253.2	469	4864	2236	3717	310.1	253.2	469	445233.2	641.9	6092	616.7	6441	8.9	105	8.9	45.8	1282	722
10121	10121 (2019-05-05)60sec.agd	60	0	0		5/11/2019	Saturday	6	0	0	0	0	0	346	274	6	0	0	55.27%	43.77%	0.96%	0.00%	0.00%	6	0.96%	0.5	156275	125992	215581	249.6	201.3	344.4	3658	1762	2401	249.6	201.3	344.4	294569.2	503.6	4171.7	470.6	3776	6	112	6	24.4	2157	626
10121	10121 (2019-05-05)60sec.agd	60	0	0		5/12/2019	Sunday	7	0	0	0	0	0	47	38	6	0	0	51.65%	41.76%	6.59%	0.00%	0.00%	6	6.59%	2	35001	37879	52347	384.6	416.3	575.2	3192	3089	2823	384.6	416.3	575.2	73485.4	852.9	5107.3	807.5	1044	11.5	109	11.5	0	0	91
10122	10122 (2019-05-05)60sec.agd	60	0	0		5/5/2019	Sunday	7	0	0	0	0	0	205	263	9	0	0	42.98%	55.14%	1.89%	0.00%	0.00%	9	1.89%	1	202395	271791	200904	424.3	569.8	421.2	3021	3475	3603	424.3	569.8	421.2	393949.9	863.5	5216.3	825.9	4754	10	103	10	6.3	512	477
10122	10122 (2019-05-05)60sec.agd	60	0	0		5/6/2019	Monday	1	3	3	3	83	255814	180	589	119	0	0	20.27%	66.33%	13.40%	0.00%	0.00%	119	13.40%	7	919408	804435	658929	1035.4	905.9	742	4831	3393	4183	1035.4	905.9	742	1388025.3	1630.1	6579.2	1563.1	19377	21.8	129	21.8	0	0	888
10122	10122 (2019-05-05)60sec.agd	60	0	0		5/7/2019	Tuesday	2	0	0	0	0	0	386	637	43	0	0	36.21%	59.76%	4.03%	0.00%	0.00%	43	4.03%	2.3	541910	771280	448949	508.4	723.5	421.2	4467	3071	4062	508.4	723.5	421.2	1044075.9	1026.8	6091.7	979.4	12886	12.1	132	12.1	0	0	1066
10122	10122 (2019-05-05)60sec.agd	60	0	0		5/8/2019	Wednesday	3	2	2	2	50	160309	245	491	68	0	0	30.47%	61.07%	8.46%	0.00%	0.00%	68	8.46%	4.3	515821	757580	483200	641.6	942.3	601	4598	3104	3182	641.6	942.3	601	1036089.3	1350.7	5605.8	1288.7	15406	19.2	118	19.2	0	0	804
10122	10122 (2019-05-05)60sec.agd	60	0	0		5/9/2019	Thursday	4	0	0	0	0	0	418	605	36	0	0	39.47%	57.13%	3.40%	0.00%	0.00%	36	3.40%	1.9	474522	824853	327719	448.1	778.9	309.5	3784	2704	2140	448.1	778.9	309.5	1006455.8	991.3	4514.1	950.4	15327	14.5	105	14.5	0	0	1059
10122	10122 (2019-05-05)60sec.agd	60	0	0		5/10/2019	Friday	5	2	2	2	36	129188	296	344	58	0	0	42.41%	49.28%	8.31%	0.00%	0.00%	58	8.31%	4.5	383168	429231	370365	549	614.9	530.6	5006	3032	4202	549	614.9	530.6	684271.3	1035.3	6187.1	980.3	11831	16.9	124	16.9	0	0	698
10122	10122 (2019-05-05)60sec.agd	60	0	0		5/11/2019	Saturday	6	0	0	0	0	0	194	256	18	0	0	41.45%	54.70%	3.85%	0.00%	0.00%	18	3.85%	1.8	189834	335157	208397	405.6	716.1	445.3	4153	3502	3207	405.6	716.1	445.3	437945.7	974.3	5642.8	935.8	5504	11.8	124	11.8	0.3	36	468
10122	10122 (2019-05-05)60sec.agd	60	0	0		5/12/2019	Sunday	7	0	0	0	0	0	132	89	4	0	0	58.67%	39.56%	1.78%	0.00%	0.00%	4	1.78%	0.8	65689	115140	55726	292	511.7	247.7	2975	2866	3196	292	511.7	247.7	143797.3	666.1	4941.8	639.1	2158	9.6	103	9.6	0	0	225
10123	10123 (2019-05-05)60sec.agd	60	0	0		5/5/2019	Sunday	7	0	0	0	0	0	359	236	8	0	0	59.54%	39.14%	1.33%	0.00%	0.00%	8	1.33%	0.7	141185	130076	205259	234.1	215.7	340.4	3673	3896	4223	234.1	215.7	340.4	281041.3	493.1	6283.3	466.1	3428	5.7	100	5.7	2.8	373	603
10123	10123 (2019-05-05)60sec.agd	60	0	0		5/6/2019	Monday	1	0	0	0	0	0	670	301	6	0	0	68.58%	30.81%	0.61%	0.00%	0.00%	6	0.61%	0.3	137001	194478	219662	140.2	199.1	224.8	2814	2327	4467	140.2	199.1	224.8	323793.7	352.1	5231.6	331.4	3737	3.8	98	3.8	0.6	112	977
10123	10123 (2019-05-05)60sec.agd	60	0	0		5/7/2019	Tuesday	2	0	0	0	0	0	562	292	1	0	0	65.73%	34.15%	0.12%	0.00%	0.00%	1	0.12%	0.1	119883	176096	199480	140.2	206	233.3	2059	1901	2574	140.2	206	233.3	291845.9	361.3	2974.6	341.3	2986	3.5	77	3.5	0	0	855
10123	10123 (2019-05-05)60sec.agd	60	0	0		5/8/2019	Wednesday	3	0	0	0	0	0	404	194	1	0	0	67.45%	32.39%	0.17%	0.00%	0.00%	1	0.17%	0.1	77872	154404	147393	130	257.8	246.1	3125	4661	3786	130	257.8	246.1	227220.9	401.6	6769.4	379.3	1844	3.1	61	3.1	0	0	599
10123	10123 (2019-05-05)60sec.agd	60	0	0		5/9/2019	Thursday	4	0	0	0	0	0	475	211	8	0	0	68.44%	30.40%	1.15%	0.00%	0.00%	8	1.15%	0.6	121256	151083	179610	174.7	217.7	258.8	3596	2335	4228	174.7	217.7	258.8	264175.8	411.3	4806.4	380.7	3524	5.1	100	5.1	0.1	36	694
10123	10123 (2019-05-05)60sec.agd	60	0	0		5/10/2019	Friday	5	0	0	0	0	0	143	107	0	0	0	57.20%	42.80%	0.00%	0.00%	0.00%	0	0.00%	0	51750	71150	60671	207	284.6	242.7	1337	1630	1536	207	284.6	242.7	106870.7	456.0	2524.1	427.5	1134	4.5	33	4.5	0	0	250
10123	10123 (2019-05-05)60sec.agd	60	0	0		5/11/2019	Saturday	6	0	0	0	0	0	543	248	1	0	0	68.56%	31.31%	0.13%	0.00%	0.00%	1	0.13%	0.1	98193	128798	148403	124	162.6	187.4	2120	2339	2151	124	162.6	187.4	219668.5	303.7	3355.2	277.4	2570	3.2	87	3.2	0.3	167	792
10123	10123 (2019-05-05)60sec.agd	60	0	0		5/12/2019	Sunday	7	0	0	0	0	0	97	30	2	0	0	75.19%	23.26%	1.55%	0.00%	0.00%	2	1.55%	0.5	26982	34033	37695	209.2	263.8	292.2	3690	3312	3819	209.2	263.8	292.2	57508.1	473.2	5570	445.8	715	5.5	103	5.5	5.3	426	129
10124	10124 (2019-05-05)60sec.agd	60	0	0		5/5/2019	Sunday	7	0	0	0	0	0	370	155	3	0	0	70.08%	29.36%	0.57%	0.00%	0.00%	3	0.57%	0.3	76085	127599	244653	144.1	241.7	463.4	2918	1922	2582	144.1	241.7	463.4	286226.3	558.1	4012.2	542.1	2834	5.4	85	5.4	13.1	1197	528
10124	10124 (2019-05-05)60sec.agd	60	0	0		5/6/2019	Monday	1	0	0	0	0	0	579	138	17	0	0	78.88%	18.80%	2.32%	0.00%	0.00%	17	2.32%	1.2	148768	159131	193097	202.7	216.8	263.1	3452	2411	2421	202.7	216.8	263.1	291103.2	415.8	4549.8	396.6	5289	7.2	116	7.2	2.9	268	734
10124	10124 (2019-05-05)60sec.agd	60	0	0		5/7/2019	Tuesday	2	0	0	0	0	0	455	167	15	0	0	71.43%	26.22%	2.35%	0.00%	0.00%	15	2.35%	1.1	137974	159646	204549	216.6	250.6	321.1	3517	2443	2188	216.6	250.6	321.1	293877.5	485.8	4398.5	461.3	5753	9	110	9	1.1	104	637
10124	10124 (2019-05-05)60sec.agd	60	0	0		5/8/2019	Wednesday	3	0	0	0	0	0	431	127	19	0	0	74.70%	22.01%	3.29%	0.00%	0.00%	19	3.29%	1.4	129132	122949	162298	223.8	213.1	281.3	3691	2657	2311	223.8	213.1	281.3	241106.1	440.8	4883.9	417.9	4535	7.9	120	7.9	2.2	268	577
10124	10124 (2019-05-05)60sec.agd	60	0	0		5/9/2019	Thursday	4	0	0	0	0	0	452	175	10	0	0	70.96%	27.47%	1.57%	0.00%	0.00%	10	1.57%	0.8	133650	124483	193199	209.8	195.4	303.3	3356	2102	2229	209.8	195.4	303.3	265865	437.5	4297.7	417.4	4956	7.8	114	7.8	0.6	83	637
10124	10124 (2019-05-05)60sec.agd	60	0	0		5/10/2019	Friday	5	0	0	0	0	0	663	309	33	0	0	65.97%	30.75%	3.28%	0.00%	0.00%	33	3.28%	1.9	252788	273519	452766	251.5	272.2	450.5	3400	2569	2559	251.5	272.2	450.5	586269.1	614.2	4416.3	583.4	9551	9.5	114	9.5	13.4	367	1005
10124	10124 (2019-05-05)60sec.agd	60	0	0		5/11/2019	Saturday	6	0	0	0	0	0	825	255	21	0	0	74.93%	23.16%	1.91%	0.00%	0.00%	21	1.91%	1	217042	198288	339677	197.1	180.1	308.5	3725	2459	2705	197.1	180.1	308.5	449228	430.7	4876.4	408	7659	7	119	7	1	91	1101
10124	10124 (2019-05-05)60sec.agd	60	0	0		5/12/2019	Sunday	7	0	0	0	0	0	170	99	2	0	0	62.73%	36.53%	0.74%	0.00%	0.00%	2	0.74%	0.4	53986	48383	81214	199.2	178.5	299.7	3107	2025	2597	199.2	178.5	299.7	108862.8	438.0	4456.4	401.7	1997	7.4	112	7.4	0.1	22	271
10125	10125 (2019-05-05)60sec.agd	60	0	0		5/5/2019	Sunday	7	0	0	0	0	0	167	112	33	0	0	53.53%	35.90%	10.58%	0.00%	0.00%	33	10.58%	3.7	206463	201401	190667	661.7	645.5	611.1	4104	4455	5365	661.7	645.5	611.1	345750.3	1154.0	7536.9	1108.2	2433	7.8	106	7.8	129.2	2779	312
10125	10125 (2019-05-05)60sec.agd	60	0	0		5/6/2019	Monday	1	0	0	0	0	0	63	4	0	0	0	94.03%	5.97%	0.00%	0.00%	0.00%	0	0.00%	0	1683	1996	3736	25.1	29.8	55.8	149	276	493	25.1	29.8	55.8	4557.9	83.9	493	68	34	0.5	3	0.5	72	411	67
10125	10125 (2019-05-05)60sec.agd	60	0	0		5/7/2019	Tuesday	2	0	0	0	0	0	263	27	0	0	0	90.69%	9.31%	0.00%	0.00%	0.00%	0	0.00%	0	6948	3167	1075	24	10.9	3.7	322	200	153	24	10.9	3.7	7711	30.1	354.1	26.6	157	0.5	6	0.5	0	0	290
10125	10125 (2019-05-05)60sec.agd	60	0	0		5/8/2019	Wednesday	3	1	1	1	11	30360	185	221	12	0	0	44.26%	52.87%	2.87%	0.00%	0.00%	12	2.87%	0.9	127702	175329	143075	305.5	419.4	342.3	4482	4013	5760	305.5	419.4	342.3	259843.3	658.9	8328.9	621.6	4397	10.5	131	10.5	1.6	447	418
10125	10125 (2019-05-05)60sec.agd	60	0	0		5/9/2019	Thursday	4	0	0	0	0	0	623	349	3	0	0	63.90%	35.79%	0.31%	0.00%	0.00%	3	0.31%	0.2	131629	222327	398267	135	228	408.5	3337	2024	2101	135	228	408.5	474733.7	513.5	4402.9	486.9	4975	5.1	136	5.1	0.2	49	975
10125	10125 (2019-05-05)60sec.agd	60	0	0		5/10/2019	Friday	5	2	2	2	27	63682	464	445	33	0	0	49.26%	47.24%	3.50%	0.00%	0.00%	33	3.50%	1.9	266443	398730	504542	282.8	423.3	535.6	2797	2334	2890	282.8	423.3	535.6	696089.2	781.3	4136.5	738.9	10796	11.5	115	11.5	0	0	942
10125	10125 (2019-05-05)60sec.agd	60	0	0		5/11/2019	Saturday	6	0	0	0	0	0	454	555	1	0	0	44.95%	54.95%	0.10%	0.00%	0.00%	1	0.10%	0.1	231486	321500	240406	229.2	318.3	238	1996	2066	2446	229.2	318.3	238	463403.8	480.9	3176.2	458.8	8250	8.2	94	8.2	0.5	107	1010
10125	10125 (2019-05-05)60sec.agd	60	0	0		5/12/2019	Sunday	7	0	0	0	0	0	2	1	0	0	0	66.67%	33.33%	0.00%	0.00%	0.00%	0	0.00%	0	607	894	772	202.3	298	257.3	607	894	772	202.3	298	257.3	1328	442.7	1328	442.7	5	1.7	5	1.7	0	0	3
10125	10125 (2019-05-05)60sec.agd	60	0	0		5/13/2019	Monday	1	0	0	0	0	0	0	1	0	0	0	0.00%	100.00%	0.00%	0.00%	0.00%	0	0.00%	0	534	827	636	534	827	636	534	827	636	534	827	636	1172	1172.0	1172	1172	4	4	4	4	0	0	1
10125	10125 (2019-05-05)60sec.agd	60	0	0		5/14/2019	Tuesday	2	1	1	1	11	29341	554	393	26	0	0	56.94%	40.39%	2.67%	0.00%	0.00%	26	2.67%	1.4	205061	303784	434579	210.8	312.2	446.6	3472	2313	2222	210.8	312.2	446.6	568501.2	624.3	4536.9	584.3	8038	8.3	132	8.3	0.1	38	973
10125	10125 (2019-05-05)60sec.agd	60	0	0		5/15/2019	Wednesday	3	0	0	0	0	0	517	522	14	0	0	49.10%	49.57%	1.33%	0.00%	0.00%	14	1.33%	0.8	222217	305630	403430	211	290.2	383.1	3241	2139	1989	211	290.2	383.1	552762	555.8	3825.9	524.9	9414	8.9	130	8.9	0.1	61	1053
10125	10125 (2019-05-05)60sec.agd	60	0	0		5/16/2019	Thursday	4	0	0	0	0	0	458	549	15	0	0	44.81%	53.72%	1.47%	0.00%	0.00%	15	1.47%	0.8	228520	314640	324358	223.6	307.9	317.4	3068	2286	2085	223.6	307.9	317.4	506387	517.9	3850.5	495.5	8217	8	140	8	0	0	1022
10125	10125 (2019-05-05)60sec.agd	60	0	0		5/17/2019	Friday	5	0	0	0	0	0	396	494	0	0	0	44.49%	55.51%	0.00%	0.00%	0.00%	0	0.00%	0	191170	274504	466560	214.8	308.4	524.2	1932	2121	2761	214.8	308.4	524.2	574087.7	668.5	3339.2	645	6871	7.7	81	7.7	0	0	890
10125	10125 (2019-05-05)60sec.agd	60	0	0		5/18/2019	Saturday	6	0	0	0	0	0	511	435	0	0	0	54.02%	45.98%	0.00%	0.00%	0.00%	0	0.00%	0	151190	250279	413085	159.8	264.6	436.7	1612	1806	2612	159.8	264.6	436.7	506100	556.8	2953.3	535	5364	5.7	76	5.7	0	0	946
10125	10125 (2019-05-05)60sec.agd	60	0	0		5/19/2019	Sunday	7	0	0	0	0	0	141	44	1	0	0	75.81%	23.66%	0.54%	0.00%	0.00%	1	0.54%	0.3	30200	37155	54858	162.4	199.8	294.9	2926	2982	4125	162.4	199.8	294.9	72814.4	409.0	5871.1	391.5	1214	6.5	91	6.5	0.2	28	186
10126	10126 (2019-05-05)60sec.agd	60	0	0		5/5/2019	Sunday	7	0	0	0	0	0	281	261	1	0	0	51.75%	48.07%	0.18%	0.00%	0.00%	1	0.18%	0.1	99983	286511	220035	184.1	527.6	405.2	2244	1810	3375	184.1	527.6	405.2	374834	718.0	4438.7	690.3	4676	8.6	90	8.6	11.2	631	543
10126	10126 (2019-05-05)60sec.agd	60	0	0		5/6/2019	Monday	1	0	0	0	0	0	561	338	2	0	0	62.26%	37.51%	0.22%	0.00%	0.00%	2	0.22%	0.1	145812	227094	391826	161.8	252	434.9	2263	3044	4229	161.8	252	434.9	475773.5	552.0	4762	528.1	5242	5.8	101	5.8	3.6	562	901
10126	10126 (2019-05-05)60sec.agd	60	0	0		5/7/2019	Tuesday	2	0	0	0	0	0	759	331	1	0	0	69.57%	30.34%	0.09%	0.00%	0.00%	1	0.09%	0	129823	442492	278969	119	405.6	255.7	2209	4808	2426	119	405.6	255.7	538959.1	545.3	4878.9	494	5862	5.4	127	5.4	0	0	1091
10126	10126 (2019-05-05)60sec.agd	60	0	0		5/8/2019	Wednesday	3	0	0	0	0	0	764	238	0	0	0	76.25%	23.75%	0.00%	0.00%	0.00%	0	0.00%	0	97799	297164	303572	97.6	296.6	303	1745	1885	1957	97.6	296.6	303	435920.9	457.7	2798.5	435.1	4232	4.2	98	4.2	0	0	1002
10126	10126 (2019-05-05)60sec.agd	60	0	0		5/9/2019	Thursday	4	0	0	0	0	0	774	309	4	0	0	71.21%	28.43%	0.37%	0.00%	0.00%	4	0.37%	0.2	128653	366522	327804	118.4	337.2	301.6	3797	2551	3225	118.4	337.2	301.6	508276.9	499.1	5596.9	467.6	5359	4.9	102	4.9	0.2	63	1087
10126	10126 (2019-05-05)60sec.agd	60	0	0		5/10/2019	Friday	5	0	0	0	0	0	787	370	19	0	0	66.92%	31.46%	1.62%	0.00%	0.00%	19	1.62%	0.8	178401	374946	325885	151.7	318.8	277.1	2907	2254	2392	151.7	318.8	277.1	527837.5	482.5	4128.4	448.8	7757	6.6	115	6.6	7.6	519	1176
10126	10126 (2019-05-05)60sec.agd	60	0	0		5/11/2019	Saturday	6	0	0	0	0	0	692	308	1	0	0	69.13%	30.77%	0.10%	0.00%	0.00%	1	0.10%	0.1	124098	230992	296201	124	230.8	295.9	1981	1846	2266	124	230.8	295.9	395591.5	414.4	2824.9	395.2	3875	3.9	97	3.9	5	401	1001
10126	10126 (2019-05-05)60sec.agd	60	0	0		5/12/2019	Sunday	7	0	0	0	0	0	190	100	1	0	0	65.29%	34.36%	0.34%	0.00%	0.00%	1	0.34%	0.1	42259	76308	174109	145.2	262.2	598.3	2403	2325	3231	145.2	262.2	598.3	194737.5	690.0	4003.6	669.2	1327	4.6	71	4.6	0.6	95	291
10127	10127 (2019-05-05)60sec.agd	60	0	0		5/5/2019	Sunday	7	0	0	0	0	0	109	108	15	0	0	46.98%	46.55%	6.47%	0.00%	0.00%	15	6.47%	3	89361	123443	107581	385.2	532.1	463.7	3083	4207	4093	385.2	532.1	463.7	186540.2	854.0	6449.5	804.1	2198	9.5	127	9.5	20.3	579	232
10127	10127 (2019-05-05)60sec.agd	60	0	0		5/6/2019	Monday	1	0	0	0	0	0	532	370	8	0	0	58.46%	40.66%	0.88%	0.00%	0.00%	8	0.88%	0.5	192601	379056	179494	211.6	416.5	197.2	3114	2750	3563	211.6	416.5	197.2	461515.6	532.5	5473.1	507.2	6374	7	118	7	0.1	50	910
10127	10127 (2019-05-05)60sec.agd	60	0	0		5/7/2019	Tuesday	2	0	0	0	0	0	546	510	15	0	0	50.98%	47.62%	1.40%	0.00%	0.00%	15	1.40%	0.8	254278	491459	278244	237.4	458.9	259.8	4257	3750	3021	237.4	458.9	259.8	619361.7	624.1	5130.6	578.3	6984	6.5	130	6.5	0	0	1071
10127	10127 (2019-05-05)60sec.agd	60	0	0		5/8/2019	Wednesday	3	0	0	0	0	0	622	486	3	0	0	55.99%	43.74%	0.27%	0.00%	0.00%	3	0.27%	0.2	210442	562851	271303	189.4	506.6	244.2	2887	2934	2818	189.4	506.6	244.2	659312.1	625.8	4430	593.4	6740	6.1	104	6.1	0.2	158	1111
10127	10127 (2019-05-05)60sec.agd	60	0	0		5/9/2019	Thursday	4	0	0	0	0	0	689	466	11	0	0	59.09%	39.97%	0.94%	0.00%	0.00%	11	0.94%	0.5	235051	545998	280141	201.6	468.3	240.3	2501	2237	2449	201.6	468.3	240.3	657146.7	601.2	3124	563.6	9322	8	126	8	8.9	385	1166
10127	10127 (2019-05-05)60sec.agd	60	0	0		5/10/2019	Friday	5	0	0	0	0	0	552	629	17	0	0	46.08%	52.50%	1.42%	0.00%	0.00%	17	1.42%	0.7	318155	612796	507297	265.6	511.5	423.5	2846	2720	2171	265.6	511.5	423.5	856791.6	758.3	3429.7	715.2	10434	8.7	126	8.7	0	0	1198
10127	10127 (2019-05-05)60sec.agd	60	0	0		5/11/2019	Saturday	6	0	0	0	0	0	745	443	0	0	0	62.71%	37.29%	0.00%	0.00%	0.00%	0	0.00%	0	187779	513977	305232	158.1	432.6	256.9	1880	2965	2085	158.1	432.6	256.9	626577.9	562.7	3418.9	527.4	5537	4.7	124	4.7	0	0	1188
10127	10127 (2019-05-05)60sec.agd	60	0	0		5/12/2019	Sunday	7	0	0	0	0	0	198	170	20	0	0	51.03%	43.81%	5.15%	0.00%	0.00%	20	5.15%	2.2	130280	219613	126846	335.8	566	326.9	3267	4336	3296	335.8	566	326.9	285118.7	806.1	6061.4	734.8	4609	11.9	124	11.9	0.4	114	388
10129	10129 (2019-04-07)60sec.agd	60	0	0		4/7/2019	Sunday	7	0	0	0	0	0	215	240	6	0	0	46.64%	52.06%	1.30%	0.00%	0.00%	6	1.30%	0.7	125760	305796	180281	272.8	663.3	391.1	3485	3086	3377	272.8	663.3	391.1	376600.6	844.2	5425.8	816.9	5171	11.2	110	11.2	1.5	109	461
10129	10129 (2019-04-07)60sec.agd	60	0	0		4/8/2019	Monday	1	1	1	1	11	33431	348	526	29	0	0	38.54%	58.25%	3.21%	0.00%	0.00%	29	3.21%	1.8	400068	651831	666320	443	721.9	737.9	4938	3138	3387	443	721.9	737.9	1014357.1	1179.2	5884.4	1123.3	14825	16.4	136	16.4	32.4	4807	903
10129	10129 (2019-04-07)60sec.agd	60	0	0		4/9/2019	Tuesday	2	0	0	0	0	0	417	408	13	0	0	49.76%	48.69%	1.55%	0.00%	0.00%	13	1.55%	0.9	244780	468914	496376	292.1	559.6	592.3	3983	3411	3108	292.1	559.6	592.3	725387.3	898.4	4955.7	865.6	9394	11.2	119	11.2	8.3	804	838
10129	10129 (2019-04-07)60sec.agd	60	0	0		4/10/2019	Wednesday	3	0	0	0	0	0	442	354	27	0	0	53.71%	43.01%	3.28%	0.00%	0.00%	27	3.28%	1.8	243787	442632	330317	296.2	537.8	401.4	3715	4963	4115	296.2	537.8	401.4	603709	771.5	7433.8	733.5	9510	11.6	119	11.6	33.5	1082	823
10129	10129 (2019-04-07)60sec.agd	60	0	0		4/11/2019	Thursday	4	1	1	1	13	33162	391	304	38	0	0	53.34%	41.47%	5.18%	0.00%	0.00%	38	5.18%	2.7	287481	439559	314141	392.2	599.7	428.6	5399	6154	6054	392.2	599.7	428.6	611998.4	872.6	8541.3	834.9	9854	13.4	126	13.4	6.1	466	733
10129	10129 (2019-04-07)60sec.agd	60	0	0		4/13/2019	Saturday	6	0	0	0	0	0	363	421	4	0	0	46.07%	53.43%	0.51%	0.00%	0.00%	4	0.51%	0.3	220803	482926	397585	280.2	612.9	504.5	2256	2783	2779	280.2	612.9	504.5	663359.1	871.5	4010.3	841.8	9008	11.4	89	11.4	5.8	486	788
10129	10129 (2019-04-07)60sec.agd	60	0	0		4/14/2019	Sunday	7	0	0	0	0	0	32	16	2	0	0	64.00%	32.00%	4.00%	0.00%	0.00%	2	4.00%	0.7	18560	18552	21316	371.2	371	426.3	3751	4166	4642	371.2	371	426.3	33808.6	689.1	7278.3	676.2	358	7.2	56	7.2	2.1	54	50
10130	10130 (2019-03-31)60sec.agd	60	0	0		3/31/2019	Sunday	7	0	0	0	0	0	412	190	16	0	0	66.67%	30.74%	2.59%	0.00%	0.00%	16	2.59%	1.3	137819	190254	186939	223	307.9	302.5	3644	3000	2465	223	307.9	302.5	300228	524.5	4612.6	485.8	3746	6.1	115	6.1	38.5	3195	618
10130	10130 (2019-03-31)60sec.agd	60	0	0		4/1/2019	Monday	1	0	0	0	0	0	424	362	8	0	0	53.40%	45.59%	1.01%	0.00%	0.00%	8	1.01%	0.5	238122	522674	388666	299.9	658.3	489.5	3836	3625	2773	299.9	658.3	489.5	693506.6	907.1	4764.7	873.4	5804	7.3	99	7.3	38.3	2787	794
10130	10130 (2019-03-31)60sec.agd	60	0	0		4/2/2019	Tuesday	2	0	0	0	0	0	359	235	18	0	0	58.66%	38.40%	2.94%	0.00%	0.00%	18	2.94%	1.3	190239	306913	250421	310.8	501.5	409.2	4474	3701	3630	310.8	501.5	409.2	439428.2	763.3	6217	718	4681	7.6	114	7.6	24.5	1049	612
10130	10130 (2019-03-31)60sec.agd	60	0	0		4/3/2019	Wednesday	3	0	0	0	0	0	533	353	34	0	0	57.93%	38.37%	3.70%	0.00%	0.00%	34	3.70%	2.1	315867	437720	537211	343.3	475.8	583.9	5126	3326	4125	343.3	475.8	583.9	761555.3	873.3	6081.2	827.8	7825	8.5	123	8.5	8.2	567	920
10130	10130 (2019-03-31)60sec.agd	60	0	0		4/5/2019	Friday	5	0	0	0	0	0	363	192	17	0	0	63.46%	33.57%	2.97%	0.00%	0.00%	17	2.97%	1.5	165003	247021	240053	288.5	431.9	419.7	2917	3079	2788	288.5	431.9	419.7	381930.4	705.0	4661.8	667.7	4630	8.1	109	8.1	9.4	436	572
10130	10130 (2019-03-31)60sec.agd	60	0	0		4/6/2019	Saturday	6	0	0	0	0	0	329	275	14	0	0	53.24%	44.50%	2.27%	0.00%	0.00%	14	2.27%	1.3	199140	340692	299917	322.2	551.3	485.3	3640	3414	2688	322.2	551.3	485.3	495659.1	851.5	4896	802	3921	6.3	120	6.3	9	1651	618
10130	10130 (2019-03-31)60sec.agd	60	0	0		4/7/2019	Sunday	7	0	0	0	0	0	69	96	7	0	0	40.12%	55.81%	4.07%	0.00%	0.00%	7	4.07%	2.3	79390	115643	139160	461.6	672.3	809.1	4451	4252	5665	461.6	672.3	809.1	197589.4	1195.3	8027.3	1148.8	1118	6.5	59	6.5	104.2	2189	172
10131	10131 (2019-03-31)60sec.agd	60	0	0		3/31/2019	Sunday	7	0	0	0	0	0	327	224	5	0	0	58.81%	40.29%	0.90%	0.00%	0.00%	5	0.90%	0.5	123880	194605	253849	222.8	350	456.6	3049	3859	2787	222.8	350	456.6	343011.2	651.6	5326.6	616.9	2975	5.4	69	5.4	28.5	2106	556
10131	10131 (2019-03-31)60sec.agd	60	0	0		4/1/2019	Monday	1	0	0	0	0	0	551	395	0	0	0	58.25%	41.75%	0.00%	0.00%	0.00%	0	0.00%	0	154240	282517	459598	163	298.6	485.8	1926	2183	3204	163	298.6	485.8	561102.6	623.8	3346.1	593.1	3972	4.2	28	4.2	0.8	92	946
10131	10131 (2019-03-31)60sec.agd	60	0	0		4/2/2019	Tuesday	2	0	0	0	0	0	551	259	0	0	0	68.02%	31.98%	0.00%	0.00%	0.00%	0	0.00%	0	111293	190989	321782	137.4	235.8	397.3	1565	2189	2453	137.4	235.8	397.3	390392.9	501.1	2945.3	482	2975	3.7	84	3.7	0.1	35	810
10131	10131 (2019-03-31)60sec.agd	60	0	0		4/3/2019	Wednesday	3	0	0	0	0	0	590	236	1	0	0	71.34%	28.54%	0.12%	0.00%	0.00%	1	0.12%	0.1	98189	168097	174798	118.7	203.3	211.4	2035	1863	2270	118.7	203.3	211.4	261633.4	330.0	3572.8	316.4	2410	2.9	34	2.9	0	0	827
10131	10131 (2019-03-31)60sec.agd	60	0	0		4/4/2019	Thursday	4	0	0	0	0	0	549	254	0	0	0	68.37%	31.63%	0.00%	0.00%	0.00%	0	0.00%	0	97869	197622	163312	121.9	246.1	203.4	1572	1843	1524	121.9	246.1	203.4	274415	356.8	2378.8	341.7	2490	3.1	38	3.1	0	0	803
10131	10131 (2019-03-31)60sec.agd	60	0	0		4/5/2019	Friday	5	0	0	0	0	0	531	281	1	0	0	65.31%	34.56%	0.12%	0.00%	0.00%	1	0.12%	0.1	99972	236732	196027	123	291.2	241.1	2522	2501	3238	123	291.2	241.1	323207.4	412.9	4806.3	397.5	2504	3.1	32	3.1	0.1	36	813
10131	10131 (2019-03-31)60sec.agd	60	0	0		4/6/2019	Saturday	6	0	0	0	0	0	664	230	0	0	0	74.27%	25.73%	0.00%	0.00%	0.00%	0	0.00%	0	95709	129155	246539	107.1	144.5	275.8	1646	1397	2068	107.1	144.5	275.8	294317.4	342.7	2442.7	329.2	2537	2.8	33	2.8	0.4	62	894
10131	10131 (2019-03-31)60sec.agd	60	0	0		4/7/2019	Sunday	7	0	0	0	0	0	74	50	2	0	0	58.73%	39.68%	1.59%	0.00%	0.00%	2	1.59%	0.7	45444	64125	66196	360.7	508.9	525.4	2471	4601	4721	360.7	508.9	525.4	102757.4	826.9	7040.1	815.5	1314	10.4	65	10.4	25.8	418	126
10132	10132 (2019-03-31)60sec.agd	60	0	0		3/31/2019	Sunday	7	0	0	0	0	0	527	184	10	0	0	73.09%	25.52%	1.39%	0.00%	0.00%	10	1.39%	0.8	129611	138425	231199	179.8	192	320.7	4057	3156	2996	179.8	192	320.7	299020.9	443.0	5178	414.7	3606	5	132	5	0.4	39	721
10132	10132 (2019-03-31)60sec.agd	60	0	0		4/1/2019	Monday	1	0	0	0	0	0	473	341	37	0	0	55.58%	40.07%	4.35%	0.00%	0.00%	37	4.35%	2.5	317598	311402	542628	373.2	365.9	637.6	3199	3066	4076	373.2	365.9	637.6	701630.1	854.4	4999.3	824.5	8584	10.1	114	10.1	164.6	1765	851
10132	10132 (2019-03-31)60sec.agd	60	0	0		4/2/2019	Tuesday	2	0	0	0	0	0	258	426	52	0	0	35.05%	57.88%	7.07%	0.00%	0.00%	52	7.07%	3.7	387882	331729	627763	527	450.7	852.9	3533	3125	4477	527	450.7	852.9	809063	1157.1	6159.5	1099.3	9275	12.6	113	12.6	225	2229	736
10132	10132 (2019-03-31)60sec.agd	60	0	0		4/3/2019	Wednesday	3	0	0	0	0	0	271	468	51	0	0	34.30%	59.24%	6.46%	0.00%	0.00%	51	6.46%	3.2	494560	360570	677911	626	456.4	858.1	4627	4415	4557	626	456.4	858.1	913325.6	1208.3	7270.9	1156.1	9099	11.5	110	11.5	119.4	1695	790
10132	10132 (2019-03-31)60sec.agd	60	0	0		4/4/2019	Thursday	4	2	2	2	21	45253	447	447	73	0	0	46.23%	46.23%	7.55%	0.00%	0.00%	73	7.55%	4.3	499600	403644	755811	516.6	417.4	781.6	4244	5022	6495	516.6	417.4	781.6	991856.3	1069.9	9242.1	1025.7	9847	10.2	113	10.2	131.9	2026	967
10132	10132 (2019-03-31)60sec.agd	60	0	0		4/5/2019	Friday	5	0	0	0	0	0	218	426	49	0	0	31.46%	61.47%	7.07%	0.00%	0.00%	49	7.07%	3.5	406188	357602	669847	586.1	516	966.6	3476	3875	4046	586.1	516	966.6	861140.5	1288.2	6128.7	1242.6	9849	14.2	114	14.2	215.6	1762	693
10132	10132 (2019-03-31)60sec.agd	60	0	0		4/6/2019	Saturday	6	1	1	1	12	32660	257	236	31	0	0	49.05%	45.04%	5.92%	0.00%	0.00%	31	5.92%	2.6	248355	275800	325099	474	526.3	620.4	4220	3861	4276	474	526.3	620.4	493391.5	970.6	7039.8	941.6	3831	7.3	49	7.3	0	20	524
10132	10132 (2019-03-31)60sec.agd	60	0	0		4/7/2019	Sunday	7	0	0	0	0	0	143	24	3	0	0	84.12%	14.12%	1.76%	0.00%	0.00%	3	1.76%	1	29414	33419	42768	173	196.6	251.6	4552	3502	5293	173	196.6	251.6	61734.2	377.2	7673.4	363.1	644	3.8	128	3.8	14.6	590	170
10133	10133 (2019-04-07)60sec.agd	60	0	0		4/7/2019	Sunday	7	1	1	1	10	20769	208	150	19	0	0	55.17%	39.79%	5.04%	0.00%	0.00%	19	5.04%	2.4	143017	191452	146813	379.4	507.8	389.4	2613	4352	2865	379.4	507.8	389.4	280467.1	773.0	5704.4	743.9	4121	10.9	107	10.9	18.3	1618	377
10133	10133 (2019-04-07)60sec.agd	60	0	0		4/8/2019	Monday	1	2	2	2	42	105753	465	371	49	0	0	52.54%	41.92%	5.54%	0.00%	0.00%	49	5.54%	3.1	377809	389237	464211	426.9	439.8	524.5	3158	4194	3785	426.9	439.8	524.5	713958.6	851.1	5673.6	806.7	9054	10.2	120	10.2	4	526	885
10133	10133 (2019-04-07)60sec.agd	60	0	0		4/9/2019	Tuesday	2	4	4	4	76	251121	486	321	98	0	0	53.70%	35.47%	10.83%	0.00%	0.00%	98	10.83%	6.1	514968	452320	589172	569	499.8	651	5426	4308	5178	569	499.8	651	903830.2	1035.6	7923.8	998.7	12176	13.5	121	13.5	1.7	129	905
10133	10133 (2019-04-07)60sec.agd	60	0	0		4/10/2019	Wednesday	3	2	2	2	52	182829	459	338	59	0	0	53.62%	39.49%	6.89%	0.00%	0.00%	59	6.89%	3.9	381580	339187	546321	445.8	396.2	638.2	4851	4313	3925	445.8	396.2	638.2	747741.8	920.1	6939.6	873.5	8482	9.9	121	9.9	4.2	1506	856
10133	10133 (2019-04-07)60sec.agd	60	0	0		4/11/2019	Thursday	4	3	3	3	73	208149	380	415	83	0	0	43.28%	47.27%	9.45%	0.00%	0.00%	83	9.45%	5.2	518499	495770	555606	590.5	564.7	632.8	4179	4514	3691	590.5	564.7	632.8	907373.8	1073.3	6696	1033.5	9992	11.4	76	11.4	3.8	280	878
10133	10133 (2019-04-07)60sec.agd	60	0	0		4/12/2019	Friday	5	5	5	5	72	260805	464	367	102	4	0	49.52%	39.17%	10.89%	0.43%	0.00%	106	11.31%	6.2	626865	482898	662908	669	515.4	707.5	6015	4436	5751	669	515.4	707.5	1032277.7	1140.6	9232.1	1101.7	12846	13.7	119	13.7	48.1	1459	937
10133	10133 (2019-04-07)60sec.agd	60	0	0		4/13/2019	Saturday	6	1	1	1	10	27750	444	270	18	0	0	60.66%	36.89%	2.46%	0.00%	0.00%	18	2.46%	1.3	192820	187543	298127	263.4	256.2	407.3	3784	3748	3814	263.4	256.2	407.3	401536.6	574.4	6234.4	548.5	4291	5.9	116	5.9	1.6	674	732
10133	10133 (2019-04-07)60sec.agd	60	0	0		4/14/2019	Sunday	7	1	1	1	11	55728	66	28	8	4	0	62.26%	26.42%	7.55%	3.77%	0.00%	12	11.32%	4	73431	57082	97319	692.7	538.5	918.1	7718	3635	4904	692.7	538.5	918.1	134616	1348.0	9342.6	1270	1239	11.7	111	11.7	112.2	2674	106
10134	10134 (2019-03-31)60sec.agd	60	0	0		3/31/2019	Sunday	7	0	0	0	0	0	209	41	12	0	0	79.77%	15.65%	4.58%	0.00%	0.00%	12	4.58%	1.5	57842	58168	62422	220.8	222	238.3	3802	3311	2553	220.8	222	238.3	103081.1	409.5	5308.5	393.4	1590	6.1	116	6.1	19.7	1816	262
10134	10134 (2019-03-31)60sec.agd	60	0	0		4/1/2019	Monday	1	1	1	1	16	45080	577	268	40	0	0	65.20%	30.28%	4.52%	0.00%	0.00%	40	4.52%	2.7	255867	351615	308806	289.1	397.3	348.9	4277	2805	2500	289.1	397.3	348.9	533350	630.1	5255	602.7	7704	8.7	128	8.7	3.2	350	885
10134	10134 (2019-03-31)60sec.agd	60	0	0		4/2/2019	Tuesday	2	0	0	0	0	0	542	256	3	0	0	67.67%	31.96%	0.37%	0.00%	0.00%	3	0.37%	0.2	129862	269290	210862	162.1	336.2	263.2	2060	2695	2886	162.1	336.2	263.2	365847	480.9	3885.5	456.7	3641	4.5	92	4.5	4.2	504	801
10134	10134 (2019-03-31)60sec.agd	60	0	0		4/3/2019	Wednesday	3	0	0	0	0	0	452	172	6	0	0	71.75%	27.30%	0.95%	0.00%	0.00%	6	0.95%	0.5	103658	206721	216917	164.5	328.1	344.3	3922	2761	2826	164.5	328.1	344.3	317067.1	527.5	4771.6	503.3	2820	4.5	123	4.5	1.8	469	630
10134	10134 (2019-03-31)60sec.agd	60	0	0		4/4/2019	Thursday	4	0	0	0	0	0	491	215	14	0	0	68.19%	29.86%	1.94%	0.00%	0.00%	14	1.94%	1.1	153602	184123	229811	213.3	255.7	319.2	4062	2512	3186	213.3	255.7	319.2	332126.4	491.8	5253.9	461.3	3556	4.9	116	4.9	7.8	1796	720
10134	10134 (2019-03-31)60sec.agd	60	0	0		4/5/2019	Friday	5	2	2	2	26	80409	461	308	47	0	0	56.50%	37.75%	5.76%	0.00%	0.00%	47	5.76%	2.8	317517	403420	463635	389.1	494.4	568.2	4607	3130	3829	389.1	494.4	568.2	691753	888.2	6456.5	847.7	8444	10.3	128	10.3	16.4	1296	816
10134	10134 (2019-03-31)60sec.agd	60	0	0		4/6/2019	Saturday	6	3	3	3	46	144512	511	419	70	1	0	51.05%	41.86%	6.99%	0.10%	0.00%	71	7.09%	3.9	431623	551500	660422	431.2	550.9	659.8	5818	3508	5136	431.2	550.9	659.8	962604.7	1014.6	8125.8	961.6	12696	12.7	124	12.7	67.6	4085	1001
10134	10134 (2019-03-31)60sec.agd	60	0	0		4/7/2019	Sunday	7	0	0	0	0	0	202	123	11	0	0	60.12%	36.61%	3.27%	0.00%	0.00%	11	3.27%	1.8	111840	153811	179381	332.9	457.8	533.9	3714	3173	5154	332.9	457.8	533.9	261426	808.2	6843.7	778.1	2507	7.5	115	7.5	16.2	2528	336
10135	10135 (2019-03-31)60sec.agd	60	0	0		3/31/2019	Sunday	7	0	0	0	0	0	248	23	0	0	0	91.51%	8.49%	0.00%	0.00%	0.00%	0	0.00%	0	9660	15148	39113	35.6	55.9	144.3	1687	1755	2977	35.6	55.9	144.3	43041.9	167.2	3845.6	158.8	201	0.7	12	0.7	0	0	271
10135	10135 (2019-03-31)60sec.agd	60	0	0		4/1/2019	Monday	1	0	0	0	0	0	730	155	0	0	0	82.49%	17.51%	0.00%	0.00%	0.00%	0	0.00%	0	63265	73994	157479	71.5	83.6	177.9	1943	3330	3595	71.5	83.6	177.9	185141	224.4	5271.4	209.2	1722	1.9	77	1.9	0	0	885
10135	10135 (2019-03-31)60sec.agd	60	0	0		4/2/2019	Tuesday	2	0	0	0	0	0	669	119	2	0	0	84.68%	15.06%	0.25%	0.00%	0.00%	2	0.25%	0.1	51376	52255	177197	65	66.1	224.3	2455	2422	2507	65	66.1	224.3	191752.1	257.2	4178.3	242.7	1189	1.5	54	1.5	1.5	262	790
10135	10135 (2019-03-31)60sec.agd	60	0	0		4/3/2019	Wednesday	3	0	0	0	0	0	701	150	5	0	0	81.89%	17.52%	0.58%	0.00%	0.00%	5	0.58%	0.3	77503	91035	227057	90.5	106.3	265.3	3058	2681	3609	90.5	106.3	265.3	256610.5	321.4	5283.3	299.8	2346	2.7	104	2.7	0.1	50	856
10135	10135 (2019-03-31)60sec.agd	60	0	0		4/4/2019	Thursday	4	0	0	0	0	0	790	138	0	0	0	85.13%	14.87%	0.00%	0.00%	0.00%	0	0.00%	0	45767	57818	245125	49.3	62.3	264.1	1788	1621	2921	49.3	62.3	264.1	255976.2	283.3	3731.5	275.8	1448	1.6	43	1.6	0	0	928
10135	10135 (2019-03-31)60sec.agd	60	0	0		4/5/2019	Friday	5	0	0	0	0	0	727	138	2	0	0	83.85%	15.92%	0.23%	0.00%	0.00%	2	0.23%	0.1	84157	128307	254312	97.1	148	293.3	2787	4181	4178	97.1	148	293.3	297018	369.6	6534.8	342.6	3466	4	107	4	0	41	867
10135	10135 (2019-03-31)60sec.agd	60	0	0		4/6/2019	Saturday	6	0	0	0	0	0	463	64	0	0	0	87.86%	12.14%	0.00%	0.00%	0.00%	0	0.00%	0	22588	52444	160783	42.9	99.5	305.1	1334	1532	2067	42.9	99.5	305.1	170621.7	334.6	2202.1	323.8	789	1.5	32	1.5	0	0	527
10135	10135 (2019-03-31)60sec.agd	60	0	0		4/7/2019	Sunday	7	0	0	0	0	0	199	89	2	0	0	68.62%	30.69%	0.69%	0.00%	0.00%	2	0.69%	0.3	47058	47982	145145	162.3	165.5	500.5	2156	2771	2526	162.3	165.5	500.5	159949.4	574.9	3519.7	551.5	1209	4.2	105	4.2	2.4	122	290
10136	10136 (2019-03-31)60sec.agd	60	0	0		3/31/2019	Sunday	7	0	0	0	0	0	11	7	4	0	0	50.00%	31.82%	18.18%	0.00%	0.00%	4	18.18%	1	18568	18083	22311	844	822	1014.1	3768	4722	5007	844	822	1014.1	34198.6	1582.3	7846.3	1554.5	188	8.5	55	8.5	48.6	758	22
10136	10136 (2019-03-31)60sec.agd	60	0	0		4/3/2019	Wednesday	3	0	0	0	0	0	0	1	0	0	0	0.00%	100.00%	0.00%	0.00%	0.00%	0	0.00%	0	740	1315	1009	740	1315	1009	740	1315	1009	740	1315	1009	1815.2	1815.2	1815.2	1815.2	6	6	6	6	0	0	1
10136	10136 (2019-03-31)60sec.agd	60	0	0		5/5/2019	Sunday	7	0	0	0	0	0	82	13	4	0	0	82.83%	13.13%	4.04%	0.00%	0.00%	4	4.04%	1.3	21457	21999	25277	216.7	222.2	255.3	3919	3892	4586	216.7	222.2	255.3	39790.5	406.9	7179	401.9	396	4	89	4	0	0	99
10137	10137 (2019-04-07)60sec.agd	60	0	0		4/7/2019	Sunday	7	0	0	0	0	0	321	149	9	0	0	67.01%	31.11%	1.88%	0.00%	0.00%	9	1.88%	1	122512	134919	145129	255.8	281.7	303	3151	1991	2062	255.8	281.7	303	232969.4	507.4	3743.2	486.4	3547	7.4	95	7.4	17	991	479
10137	10137 (2019-04-07)60sec.agd	60	0	0		4/8/2019	Monday	1	1	1	1	10	21335	270	598	64	0	0	28.97%	64.16%	6.87%	0.00%	0.00%	64	6.87%	4	605957	733324	676779	650.2	786.8	726.2	4200	3592	3084	650.2	786.8	726.2	1167466.4	1302.1	4922.5	1252.6	18872	20.2	105	20.2	6.3	559	932
10137	10137 (2019-04-07)60sec.agd	60	0	0		4/9/2019	Tuesday	2	0	0	0	0	0	169	127	7	0	0	55.78%	41.91%	2.31%	0.00%	0.00%	7	2.31%	1	100698	139969	169545	332.3	461.9	559.6	4942	8105	5938	332.3	461.9	559.6	241820	821.3	11197.1	798.1	2036	6.7	63	6.7	0	0	303
10137	10137 (2019-04-07)60sec.agd	60	0	0		4/10/2019	Wednesday	3	1	1	1	10	49589	187	362	32	0	0	32.19%	62.31%	5.51%	0.00%	0.00%	32	5.51%	3.2	352372	350698	377903	606.5	603.6	650.4	5453	3119	3873	606.5	603.6	650.4	624472.4	1138.5	6029.9	1074.8	10775	18.5	124	18.5	0.2	109	581
10137	10137 (2019-04-07)60sec.agd	60	0	0		4/11/2019	Thursday	4	0	0	0	0	0	406	305	13	0	0	56.08%	42.13%	1.80%	0.00%	0.00%	13	1.80%	1	208572	324124	255075	288.1	447.7	352.3	4019	3830	4219	288.1	447.7	352.3	462192.5	669.7	6237.4	638.4	6838	9.4	100	9.4	1.2	176	724
10137	10137 (2019-04-07)60sec.agd	60	0	0		4/12/2019	Friday	5	0	0	0	0	0	132	396	66	0	0	22.22%	66.67%	11.11%	0.00%	0.00%	66	11.11%	6	523038	604688	514156	880.5	1018	865.6	3760	3497	3544	880.5	1018	865.6	950564.4	1648.9	5486.5	1600.3	16630	28	100	28	0	0	594
10137	10137 (2019-04-07)60sec.agd	60	0	0		4/13/2019	Saturday	6	0	0	0	0	0	82	34	4	0	0	68.33%	28.33%	3.33%	0.00%	0.00%	4	3.33%	1	35090	48091	42378	292.4	400.8	353.2	2718	4593	4414	292.4	400.8	353.2	73074.9	629.8	6912.1	609	516	4.3	52	4.3	0	0	120
10137	10137 (2019-04-07)60sec.agd	60	0	0		4/14/2019	Sunday	7	0	0	0	0	0	31	20	2	0	0	58.49%	37.74%	3.77%	0.00%	0.00%	2	3.77%	0.7	20507	20967	19704	386.9	395.6	371.8	2777	2557	2851	386.9	395.6	371.8	35332.7	685.0	4486.9	666.7	440	8.3	74	8.3	4.4	86	53
10138	10138 (2019-04-07)60sec.agd	60	0	0		4/7/2019	Sunday	7	0	0	0	0	0	308	138	9	0	0	67.69%	30.33%	1.98%	0.00%	0.00%	9	1.98%	1	102787	131237	177688	225.9	288.4	390.5	4184	3162	3761	225.9	288.4	390.5	243641.8	564.5	6015.9	535.5	3165	7	108	7	47.1	1941	455
10138	10138 (2019-04-07)60sec.agd	60	0	0		4/8/2019	Monday	1	0	0	0	0	0	410	185	20	0	0	66.67%	30.08%	3.25%	0.00%	0.00%	20	3.25%	1.4	157069	227044	212501	255.4	369.2	345.5	5662	3065	3372	255.4	369.2	345.5	348391	608.4	5959.2	566.5	4259	6.9	115	6.9	29.7	1214	615
10138	10138 (2019-04-07)60sec.agd	60	0	0		4/9/2019	Tuesday	2	0	0	0	0	0	92	55	17	0	0	56.10%	33.54%	10.37%	0.00%	0.00%	17	10.37%	2.8	82689	78201	57286	504.2	476.8	349.3	4518	2048	1469	504.2	476.8	349.3	127414.9	854.1	5015.7	776.9	2363	14.4	112	14.4	78.8	1395	164
10138	10138 (2019-04-07)60sec.agd	60	0	0		4/10/2019	Wednesday	3	0	0	0	0	0	290	132	6	0	0	67.76%	30.84%	1.40%	0.00%	0.00%	6	1.40%	0.8	76939	136985	157408	179.8	320.1	367.8	3387	4508	4254	179.8	320.1	367.8	222400	538.8	6592.3	519.6	2305	5.4	71	5.4	30.1	2002	428
10138	10138 (2019-04-07)60sec.agd	60	0	0		4/11/2019	Thursday	4	1	1	1	10	30220	331	202	10	0	0	60.96%	37.20%	1.84%	0.00%	0.00%	10	1.84%	0.8	140163	190295	219484	258.1	350.5	404.2	4816	2011	1958	258.1	350.5	404.2	322538.5	634.2	5269.3	594	4641	8.5	114	8.5	149.6	4811	543
10138	10138 (2019-04-07)60sec.agd	60	0	0		4/12/2019	Friday	5	0	0	0	0	0	564	223	5	0	0	71.21%	28.16%	0.63%	0.00%	0.00%	5	0.63%	0.4	132618	191833	241622	167.4	242.2	305.1	4368	2571	2755	167.4	242.2	305.1	335810.4	443.6	5398	424	4019	5.1	108	5.1	123.1	4105	792
10138	10138 (2019-04-07)60sec.agd	60	0	0		4/13/2019	Saturday	6	0	0	0	0	0	361	115	5	0	0	75.05%	23.91%	1.04%	0.00%	0.00%	5	1.04%	0.5	71280	101244	116917	148.2	210.5	243.1	2487	2040	2387	148.2	210.5	243.1	170296.1	372.3	3692.1	354	2004	4.2	73	4.2	148.6	3496	481
10138	10138 (2019-04-07)60sec.agd	60	0	0		4/14/2019	Sunday	7	0	0	0	0	0	20	7	2	0	0	68.97%	24.14%	6.90%	0.00%	0.00%	2	6.90%	2	12465	8559	11596	429.8	295.1	399.9	3484	1640	2408	429.8	295.1	399.9	19055.2	695.7	3871.7	657.1	279	9.6	96	9.6	62.4	741	29
10140	10140 (2019-04-07)60sec.agd	60	0	0		4/7/2019	Sunday	7	3	3	3	42	98730	302	114	42	0	0	65.94%	24.89%	9.17%	0.00%	0.00%	42	9.17%	4.7	168833	127415	102387	368.6	278.2	223.6	2902	2212	2180	368.6	278.2	223.6	234994.2	534.2	3927.5	513.1	5635	12.3	107	12.3	0	0	458
10140	10140 (2019-04-07)60sec.agd	60	0	0		4/8/2019	Monday	1	0	0	0	0	0	445	337	15	0	0	55.83%	42.28%	1.88%	0.00%	0.00%	15	1.88%	1	225725	277918	292856	283.2	348.7	367.4	4655	2836	3492	283.2	348.7	367.4	462552.5	625.7	5376	580.4	7313	9.2	115	9.2	0.4	89	797
10140	10140 (2019-04-07)60sec.agd	60	0	0		4/9/2019	Tuesday	2	0	0	0	0	0	512	290	11	0	0	62.98%	35.67%	1.35%	0.00%	0.00%	11	1.35%	0.7	206058	224806	311005	253.5	276.5	382.5	3256	1989	3155	253.5	276.5	382.5	435570.6	565.9	4454.7	535.8	4749	5.8	73	5.8	2	353	813
10140	10140 (2019-04-07)60sec.agd	60	0	0		4/10/2019	Wednesday	3	0	0	0	0	0	412	243	8	0	0	62.14%	36.65%	1.21%	0.00%	0.00%	8	1.21%	0.6	142382	195452	274000	214.8	294.8	413.3	4653	1976	3220	214.8	294.8	413.3	365445.1	575.0	5102.6	551.2	3923	5.9	76	5.9	0	0	663
10140	10140 (2019-04-07)60sec.agd	60	0	0		4/11/2019	Thursday	4	0	0	0	0	0	523	216	2	0	0	70.58%	29.15%	0.27%	0.00%	0.00%	2	0.27%	0.2	114904	167133	215995	155.1	225.6	291.5	2228	1868	2446	155.1	225.6	291.5	296294.1	415.1	3306.4	399.9	3355	4.5	80	4.5	0	0	741
10140	10140 (2019-04-07)60sec.agd	60	0	0		4/12/2019	Friday	5	0	0	0	0	0	461	260	15	0	0	62.64%	35.33%	2.04%	0.00%	0.00%	15	2.04%	1.2	203474	158405	240870	276.5	215.2	327.3	2757	1679	2954	276.5	215.2	327.3	352862.8	503.2	3637.8	479.4	3895	5.3	78	5.3	0	0	736
10140	10140 (2019-04-07)60sec.agd	60	0	0		4/13/2019	Saturday	6	0	0	0	0	0	265	154	4	0	0	62.65%	36.41%	0.95%	0.00%	0.00%	4	0.95%	0.4	79896	136546	114979	188.9	322.8	271.8	2358	1947	1928	188.9	322.8	271.8	195571.9	475.8	3320.8	462.3	2410	5.7	73	5.7	0	0	423
10140	10140 (2019-04-07)60sec.agd	60	0	0		4/14/2019	Sunday	7	2	2	2	22	74761	178	120	24	0	0	55.28%	37.27%	7.45%	0.00%	0.00%	24	7.45%	3	127581	124535	65389	396.2	386.8	203.1	4662	3277	3934	396.2	386.8	203.1	189898.9	655.0	5539.3	589.7	4224	13.1	114	13.1	0.5	48	322
10141	10141 (2019-04-28)60sec.agd	60	0	0		4/28/2019	Sunday	7	0	0	0	0	0	295	138	8	0	0	66.89%	31.29%	1.81%	0.00%	0.00%	8	1.81%	0.9	92696	161684	260832	210.2	366.6	591.5	3647	2205	2455	210.2	366.6	591.5	320573.9	781.6	4644.7	726.9	3229	7.3	110	7.3	259.5	4588	441
10141	10141 (2019-04-28)60sec.agd	60	0	0		4/29/2019	Monday	1	0	0	0	0	0	450	257	21	0	0	61.81%	35.30%	2.88%	0.00%	0.00%	21	2.88%	1.6	201676	274489	354294	277	377	486.7	2489	1786	2623	277	377	486.7	491468.9	718.8	3804.1	675.1	9327	12.8	108	12.8	0.1	43	728
10141	10141 (2019-04-28)60sec.agd	60	0	0		4/30/2019	Tuesday	2	2	2	2	25	64385	380	255	68	0	0	54.05%	36.27%	9.67%	0.00%	0.00%	68	9.67%	5.7	323355	316503	500862	460	450.2	712.5	3567	5843	3427	460	450.2	712.5	674978	1053.5	6831.9	960.1	13022	18.5	115	18.5	45.1	1834	703
10141	10141 (2019-04-28)60sec.agd	60	0	0		5/1/2019	Wednesday	3	2	2	2	22	52293	353	254	59	0	0	53.00%	38.14%	8.86%	0.00%	0.00%	59	8.86%	4.9	292872	333089	348124	439.7	500.1	522.7	3456	5898	3002	439.7	500.1	522.7	563837.4	942.8	6809.8	846.6	11855	17.8	117	17.8	175.4	4622	666
10141	10141 (2019-04-28)60sec.agd	60	0	0		5/2/2019	Thursday	4	3	3	3	66	165824	314	244	104	1	0	47.36%	36.80%	15.69%	0.15%	0.00%	105	15.84%	8.8	434265	351451	559311	655	530.1	843.6	6202	4516	3099	655	530.1	843.6	790526.8	1306.3	7845.1	1192.3	16312	24.6	117	24.6	91.5	4663	663
10141	10141 (2019-04-28)60sec.agd	60	0	0		5/3/2019	Friday	5	2	2	2	29	73677	281	374	62	0	0	39.19%	52.16%	8.65%	0.00%	0.00%	62	8.65%	4.8	398289	509850	468360	555.5	711.1	653.2	3583	5062	3213	555.5	711.1	653.2	798712.9	1237.4	5508.7	1114	15144	21.1	116	21.1	95.2	2298	717
10141	10141 (2019-04-28)60sec.agd	60	0	0		5/4/2019	Saturday	6	3	3	3	48	115209	304	292	75	1	0	45.24%	43.45%	11.16%	0.15%	0.00%	76	11.31%	6.3	362330	449029	329742	539.2	668.2	490.7	6057	6814	4234	539.2	668.2	490.7	664559.9	1077.9	10052.1	988.9	15128	22.5	113	22.5	222.8	4223	672
10141	10141 (2019-04-28)60sec.agd	60	0	0		5/5/2019	Sunday	7	0	0	0	0	0	63	29	8	0	0	63.00%	29.00%	8.00%	0.00%	0.00%	8	8.00%	2.7	34217	32108	54291	342.2	321.1	542.9	3009	3392	4434	342.2	321.1	542.9	71758.2	774.8	6318.8	717.6	1106	11.1	109	11.1	0.3	34	100
10143	10143 (2019-04-28)60sec.agd	60	0	0		4/28/2019	Sunday	7	0	0	0	0	0	313	252	21	0	0	53.41%	43.00%	3.58%	0.00%	0.00%	21	3.58%	1.9	194049	257558	189156	331.1	439.5	322.8	4161	3425	2009	331.1	439.5	322.8	373859.8	680.1	5473.3	638	7022	12	116	12	9.3	334	586
10143	10143 (2019-04-28)60sec.agd	60	0	0		4/29/2019	Monday	1	0	0	0	0	0	411	460	13	0	0	46.49%	52.04%	1.47%	0.00%	0.00%	13	1.47%	0.8	371460	573919	592355	420.2	649.2	670.1	4472	3117	2997	420.2	649.2	670.1	904571.7	1059.9	5491.4	1023.3	12035	13.6	123	13.6	7.7	484	884
10143	10143 (2019-04-28)60sec.agd	60	0	0		4/30/2019	Tuesday	2	2	2	2	41	131099	346	374	44	0	0	45.29%	48.95%	5.76%	0.00%	0.00%	44	5.76%	2.9	358609	409296	381396	469.4	535.7	499.2	4877	2845	2735	469.4	535.7	499.2	664519.8	925.9	5650	869.8	11793	15.4	132	15.4	9.5	495	764
10143	10143 (2019-04-28)60sec.agd	60	0	0		5/1/2019	Wednesday	3	2	2	2	48	197092	215	455	65	1	0	29.21%	61.82%	8.83%	0.14%	0.00%	66	8.97%	4.7	573106	695026	624475	778.7	944.3	848.5	5846	3646	3075	778.7	944.3	848.5	1096120.7	1585.4	6767	1489.3	17079	23.2	128	23.2	43.3	1336	736
10143	10143 (2019-04-28)60sec.agd	60	0	0		5/2/2019	Thursday	4	4	4	4	72	311361	276	248	70	12	0	45.54%	40.92%	11.55%	1.98%	0.00%	82	13.53%	5.9	508368	488713	399564	838.9	806.5	659.3	8388	6156	4759	838.9	806.5	659.3	810512.1	1429.3	10708.8	1337.5	13876	22.9	135	22.9	9.8	226	606
10143	10143 (2019-04-28)60sec.agd	60	0	0		5/3/2019	Friday	5	1	1	1	23	111489	228	552	22	9	0	28.11%	68.06%	2.71%	1.11%	0.00%	31	3.82%	2.1	504004	729463	685299	621.5	899.5	845	6787	3437	3502	621.5	899.5	845	1120611.9	1461.5	7638	1381.8	15190	18.7	127	18.7	14.6	909	811
10143	10143 (2019-04-28)60sec.agd	60	0	0		5/4/2019	Saturday	6	0	0	0	0	0	384	464	9	0	0	44.81%	54.14%	1.05%	0.00%	0.00%	9	1.05%	0.6	278369	479936	462330	324.8	560	539.5	3537	3630	3120	324.8	560	539.5	722202.8	885.9	4264	842.7	9180	10.7	116	10.7	3.6	718	857
10143	10143 (2019-04-28)60sec.agd	60	0	0		5/5/2019	Sunday	7	0	0	0	0	0	85	29	0	0	0	74.56%	25.44%	0.00%	0.00%	0.00%	0	0.00%	0	16801	26375	27181	147.4	231.4	238.4	1823	1940	1673	147.4	231.4	238.4	41433.3	377.3	2866.1	363.5	579	5.1	90	5.1	16	1596	114
10144	10144 (2019-04-14)60sec.agd	60	0	0		4/14/2019	Sunday	7	2	2	2	21	46568	259	144	54	0	0	56.67%	31.51%	11.82%	0.00%	0.00%	54	11.82%	6	216332	307623	143263	473.4	673.1	313.5	2863	3645	1720	473.4	673.1	313.5	402437.2	903.0	4522.7	880.6	8542	18.7	105	18.7	5.6	222	457
10144	10144 (2019-04-14)60sec.agd	60	0	0		4/15/2019	Monday	1	0	0	0	0	0	58	6	0	0	0	90.63%	9.38%	0.00%	0.00%	0.00%	0	0.00%	0	2181	2645	3122	34.1	41.3	48.8	917	858	1371	34.1	41.3	48.8	4636.8	75.9	1859.2	72.5	11	0.2	3	0.2	0	0	64
10144	10144 (2019-04-14)60sec.agd	60	0	0		4/16/2019	Tuesday	2	0	0	0	0	0	59	4	0	0	0	93.65%	6.35%	0.00%	0.00%	0.00%	0	0.00%	0	1067	635	778	16.9	10.1	12.3	365	361	408	16.9	10.1	12.3	1465.3	25.3	655.8	23.3	8	0.1	3	0.1	0	0	63
10144	10144 (2019-04-14)60sec.agd	60	0	0		4/17/2019	Wednesday	3	0	0	0	0	0	21	2	0	0	0	91.30%	8.70%	0.00%	0.00%	0.00%	0	0.00%	0	1333	484	1058	58	21	46	753	364	853	58	21	46	1769.3	79.5	1194.6	76.9	7	0.3	4	0.3	0	0	23
10144	10144 (2019-04-14)60sec.agd	60	0	0		4/20/2019	Saturday	6	0	0	0	0	0	12	1	1	0	0	85.71%	7.14%	7.14%	0.00%	0.00%	1	7.14%	1	2885	2238	2505	206.1	159.9	178.9	2210	2083	1897	206.1	159.9	178.9	4428	321.6	3580.7	316.3	12	0.9	10	0.9	0	0	14
10144	10144 (2019-04-14)60sec.agd	60	0	0		4/23/2019	Tuesday	2	0	0	0	0	0	6	2	0	0	0	75.00%	25.00%	0.00%	0.00%	0.00%	0	0.00%	0	1630	2312	2041	203.8	289	255.1	1288	1783	1761	203.8	289	255.1	3488.3	438.4	2817.7	436	14	1.8	10	1.8	0	0	8
10144	10144 (2019-04-14)60sec.agd	60	0	0		4/24/2019	Wednesday	3	0	0	0	0	0	0	1	0	0	0	0.00%	100.00%	0.00%	0.00%	0.00%	0	0.00%	0	1384	1439	1805	1384	1439	1805	1384	1439	1805	1384	1439	1805	2691.5	2691.5	2691.5	2691.5	7	7	7	7	0	0	1
10144	10144 (2019-04-14)60sec.agd	60	0	0		4/27/2019	Saturday	6	2	2	2	29	74002	382	252	34	0	0	57.19%	37.72%	5.09%	0.00%	0.00%	34	5.09%	2.8	226704	235828	290227	339.4	353	434.5	3367	3017	4249	339.4	353	434.5	437311.4	697.7	5373.2	654.7	6022	9	107	9	0	0	668
10144	10144 (2019-04-14)60sec.agd	60	0	0		4/28/2019	Sunday	7	0	0	0	0	0	120	42	7	0	0	71.01%	24.85%	4.14%	0.00%	0.00%	7	4.14%	2.3	45111	59827	65317	266.9	354	386.5	3173	3026	2686	266.9	354	386.5	99401.1	618.4	5041.5	588.2	1331	7.9	106	7.9	0.1	20	169
10145	10145 (2019-04-14)60sec.agd	60	0	0		4/14/2019	Sunday	7	0	0	0	0	0	94	28	3	0	0	75.20%	22.40%	2.40%	0.00%	0.00%	3	2.40%	1	31033	33319	40061	248.3	266.6	320.5	4251	2932	3649	248.3	266.6	320.5	60647.2	504.1	5637.1	485.2	458	3.7	64	3.7	21.3	1172	125
10145	10145 (2019-04-14)60sec.agd	60	0	0		4/15/2019	Monday	1	0	0	0	0	0	0	1	2	0	0	0.00%	33.33%	66.67%	0.00%	0.00%	2	66.67%	2	5885	8086	8547	1961.7	2695.3	2849	2596	3583	3731	1961.7	2695.3	2849	13155.5	4410.3	5787.7	4385.2	42	14	19	14	0	0	3
10145	10145 (2019-04-14)60sec.agd	60	0	0		5/10/2019	Friday	5	0	0	0	0	0	0	2	0	0	0	0.00%	100.00%	0.00%	0.00%	0.00%	0	0.00%	0	1244	2104	1642	622	1052	821	1144	1704	1406	622	1052	821	2944.6	1481.4	2487.8	1472.3	10	5	7	5	0	0	2
10145	10145 (2019-04-14)60sec.agd	60	0	0		5/17/2019	Friday	5	0	0	0	0	0	98	4	1	0	0	95.15%	3.88%	0.97%	0.00%	0.00%	1	0.97%	0.3	5102	5760	5664	49.5	55.9	55	2654	3337	3236	49.5	55.9	55	9554.5	94.6	5352.7	92.8	49	0.5	28	0.5	0	0	103
10145	10145 (2019-04-14)60sec.agd	60	0	0		5/18/2019	Saturday	6	0	0	0	0	0	98	92	22	0	0	46.23%	43.40%	10.38%	0.00%	0.00%	22	10.38%	3.7	116079	99428	89510	547.5	469	422.2	4568	3469	3060	547.5	469	422.2	177122.3	870.2	5400.2	835.5	3354	15.8	107	15.8	0	0	212
10145	10145 (2019-04-14)60sec.agd	60	0	0		5/19/2019	Sunday	7	0	0	0	0	0	37	8	2	0	0	78.72%	17.02%	4.26%	0.00%	0.00%	2	4.26%	1	10335	6436	9643	219.9	136.9	205.2	3218	1833	3675	219.9	136.9	205.2	15531.3	353.4	5217.4	330.5	223	4.7	80	4.7	0	0	47
10145	10145 (2019-04-14)60sec.agd	60	0	0		5/20/2019	Monday	1	0	0	0	0	0	397	89	17	0	0	78.93%	17.69%	3.38%	0.00%	0.00%	17	3.38%	1.5	97342	91210	111764	193.5	181.3	222.2	4168	4346	5280	193.5	181.3	222.2	174028.5	360.7	7184.9	346	2261	4.5	108	4.5	0	0	503
10145	10145 (2019-04-14)60sec.agd	60	0	0		5/21/2019	Tuesday	2	0	0	0	0	0	486	120	6	0	0	79.41%	19.61%	0.98%	0.00%	0.00%	6	0.98%	0.4	77664	55620	56095	126.9	90.9	91.7	4188	2002	2278	126.9	90.9	91.7	110778.7	191.9	5070.9	181	1450	2.4	64	2.4	0	0	612
10145	10145 (2019-04-14)60sec.agd	60	0	0		5/22/2019	Wednesday	3	0	0	0	0	0	327	65	10	0	0	81.34%	16.17%	2.49%	0.00%	0.00%	10	2.49%	0.9	61502	44590	42088	153	110.9	104.7	4532	2696	3016	153	110.9	104.7	86845.6	224.5	5871.6	216	954	2.4	73	2.4	0	0	402
10145	10145 (2019-04-14)60sec.agd	60	0	0		5/23/2019	Thursday	4	0	0	0	0	0	234	70	11	0	0	74.29%	22.22%	3.49%	0.00%	0.00%	11	3.49%	1	64152	43866	38206	203.7	139.3	121.3	4271	2886	2632	203.7	139.3	121.3	86599.1	285.1	5691.8	274.9	1122	3.6	80	3.6	0	0	315
10145	10145 (2019-04-14)60sec.agd	60	0	0		5/24/2019	Friday	5	0	0	0	0	0	193	52	4	1	0	77.20%	20.80%	1.60%	0.40%	0.00%	5	2.00%	0.8	41296	31129	30669	165.2	124.5	122.7	6244	3182	3067	165.2	124.5	122.7	60124.6	252.6	7589.3	240.5	689	2.8	87	2.8	0	0	250
10145	10145 (2019-04-14)60sec.agd	60	0	0		5/25/2019	Saturday	6	0	0	0	0	0	285	38	4	0	0	87.16%	11.62%	1.22%	0.00%	0.00%	4	1.22%	0.4	25001	20384	18705	76.5	62.3	57.2	2770	2423	1804	76.5	62.3	57.2	37288.5	118.1	4042.2	114	465	1.4	93	1.4	0	0	327
10145	10145 (2019-04-14)60sec.agd	60	0	0		5/26/2019	Sunday	7	0	0	0	0	0	140	38	4	0	0	76.92%	20.88%	2.20%	0.00%	0.00%	4	2.20%	0.5	29712	19484	19873	163.3	107.1	109.2	3556	2609	2609	163.3	107.1	109.2	40710.8	230.3	5124.3	223.7	420	2.3	55	2.3	0	0	182
10145	10145 (2019-04-14)60sec.agd	60	0	0		5/27/2019	Monday	1	0	0	0	0	0	112	15	2	0	0	86.82%	11.63%	1.55%	0.00%	0.00%	2	1.55%	0.4	13565	8441	8173	105.2	65.4	63.4	2987	2061	1861	105.2	65.4	63.4	17946	141.4	4078.4	139.1	188	1.5	43	1.5	0	0	129
10145	10145 (2019-04-14)60sec.agd	60	0	0		5/28/2019	Tuesday	2	0	0	0	0	0	299	85	10	0	0	75.89%	21.57%	2.54%	0.00%	0.00%	10	2.54%	1	77153	56454	45826	195.8	143.3	116.3	5468	3500	3280	195.8	143.3	116.3	106017.3	278.6	7026.9	269.1	1205	3.1	89	3.1	0	0	394
10145	10145 (2019-04-14)60sec.agd	60	0	0		5/29/2019	Wednesday	3	0	0	0	0	0	132	51	5	0	0	70.21%	27.13%	2.66%	0.00%	0.00%	5	2.66%	0.6	29113	18828	19481	154.9	100.1	103.6	4085	2256	2316	154.9	100.1	103.6	39769	222.6	4864.5	211.5	523	2.8	64	2.8	0	0	188
10145	10145 (2019-04-14)60sec.agd	60	0	0		5/30/2019	Thursday	4	0	0	0	0	0	191	72	8	0	0	70.48%	26.57%	2.95%	0.00%	0.00%	8	2.95%	0.9	55485	33995	31366	204.7	125.4	115.7	3990	2395	2039	204.7	125.4	115.7	72236.2	277.7	4642.4	266.6	861	3.2	64	3.2	0	0	271
10145	10145 (2019-04-14)60sec.agd	60	0	0		5/31/2019	Friday	5	0	0	0	0	0	144	42	1	0	0	77.01%	22.46%	0.53%	0.00%	0.00%	1	0.53%	0.1	20770	15930	13773	111.1	85.2	73.7	2191	1958	1300	111.1	85.2	73.7	29577.9	166.0	2967.5	158.2	347	1.9	58	1.9	0	0	187
10145	10145 (2019-04-14)60sec.agd	60	0	0		6/2/2019	Sunday	7	0	0	0	0	0	0	2	0	0	0	0.00%	100.00%	0.00%	0.00%	0.00%	0	0.00%	0	623	625	1309	311.5	312.5	654.5	334	321	843	311.5	312.5	654.5	1578.7	798.1	947.2	789.4	6	3	3	3	0	0	2
10145	10145 (2019-04-14)60sec.agd	60	0	0		6/3/2019	Monday	1	0	0	0	0	0	1	1	0	0	0	50.00%	50.00%	0.00%	0.00%	0.00%	0	0.00%	0	701	600	1029	350.5	300	514.5	686	600	1009	350.5	300	514.5	1382.1	692.3	1359.7	691.1	11	5.5	11	5.5	0	0	2
10145	10145 (2019-04-14)60sec.agd	60	0	0		6/5/2019	Wednesday	3	0	0	0	0	0	0	4	0	0	0	0.00%	100.00%	0.00%	0.00%	0.00%	0	0.00%	0	769	33	118	192.3	8.3	29.5	258	33	74	192.3	8.3	29.5	778.7	196.1	270.4	194.7	7	1.8	2	1.8	0	0	4
10145	10145 (2019-04-14)60sec.agd	60	0	0		6/11/2019	Tuesday	2	0	0	0	0	0	0	1	0	0	0	0.00%	100.00%	0.00%	0.00%	0.00%	0	0.00%	0	200	99	161	200	99	161	200	99	161	200	99	161	275.2	275.2	275.2	275.2	3	3	3	3	0	0	1
10145	10145 (2019-04-14)60sec.agd	60	0	0		6/12/2019	Wednesday	3	0	0	0	0	0	66	4	0	0	0	94.29%	5.71%	0.00%	0.00%	0.00%	0	0.00%	0	2062	1375	1963	29.5	19.6	28	639	392	836	29.5	19.6	28	3161.6	45.8	1122.9	45.2	13	0.2	5	0.2	0	0	70
10145	10145 (2019-04-14)60sec.agd	60	0	0		6/13/2019	Thursday	4	0	0	0	0	0	0	1	0	0	0	0.00%	100.00%	0.00%	0.00%	0.00%	0	0.00%	0	754	541	555	754	541	555	754	541	555	754	541	555	1081.3	1081.3	1081.3	1081.3	6	6	6	6	0	0	1
10145	10145 (2019-04-14)60sec.agd	60	0	0		6/14/2019	Friday	5	0	0	0	0	0	0	3	0	0	0	0.00%	100.00%	0.00%	0.00%	0.00%	0	0.00%	0	671	881	834	223.7	293.7	278	315	451	373	223.7	293.7	278	1386.3	467.4	611.7	462.1	10	3.3	4	3.3	0	0	3
10145	10145 (2019-04-14)60sec.agd	60	0	0		6/15/2019	Saturday	6	0	0	0	0	0	0	1	0	0	0	0.00%	100.00%	0.00%	0.00%	0.00%	0	0.00%	0	384	208	358	384	208	358	384	208	358	384	208	358	564.7	564.7	564.7	564.7	5	5	5	5	0	0	1
10147	10147 (2019-04-07)60sec.agd	60	0	0		4/7/2019	Sunday	7	0	0	0	0	0	413	284	20	0	0	57.60%	39.61%	2.79%	0.00%	0.00%	20	2.79%	1.5	244579	196644	259666	341.1	274.3	362.2	3124	2664	3578	341.1	274.3	362.2	407325.6	601.6	4986.7	568.1	5817	8.1	128	8.1	1.6	215	717
10147	10147 (2019-04-07)60sec.agd	60	0	0		4/8/2019	Monday	1	0	0	0	0	0	480	350	46	0	0	54.79%	39.95%	5.25%	0.00%	0.00%	46	5.25%	2.9	327330	357442	400050	373.7	408	456.7	3795	5200	5249	373.7	408	456.7	628450.2	751.1	8034.4	717.4	10369	11.8	133	11.8	15.3	537	876
10147	10147 (2019-04-07)60sec.agd	60	0	0		4/9/2019	Tuesday	2	0	0	0	0	0	219	449	6	0	0	32.49%	66.62%	0.89%	0.00%	0.00%	6	0.89%	0.5	312629	451291	555220	463.8	669.6	823.8	2394	2581	2906	463.8	669.6	823.8	780813.5	1190.6	3756.5	1158.5	8310	12.3	62	12.3	1.1	129	674
10147	10147 (2019-04-07)60sec.agd	60	0	0		4/10/2019	Wednesday	3	0	0	0	0	0	332	335	32	0	0	47.50%	47.93%	4.58%	0.00%	0.00%	32	4.58%	2.7	323801	345475	399777	463.2	494.2	571.9	3379	2119	2564	463.2	494.2	571.9	619694.9	922.2	4344.5	886.5	8255	11.8	126	11.8	3.1	328	699
10147	10147 (2019-04-07)60sec.agd	60	0	0		4/11/2019	Thursday	4	0	0	0	0	0	394	238	11	0	0	61.28%	37.01%	1.71%	0.00%	0.00%	11	1.71%	1	149136	187593	203765	231.9	291.7	316.9	3807	3477	5339	231.9	291.7	316.9	314567.7	515.4	7422.1	489.2	5171	8	135	8	1.9	167	643
10147	10147 (2019-04-07)60sec.agd	60	0	0		4/12/2019	Friday	5	1	1	1	11	24875	245	386	56	0	0	35.66%	56.19%	8.15%	0.00%	0.00%	56	8.15%	4.3	465491	463740	480844	677.6	675	699.9	3581	3497	3699	677.6	675	699.9	814215.9	1226.4	5708.6	1185.2	10170	14.8	134	14.8	2.2	745	687
10147	10147 (2019-04-07)60sec.agd	60	0	0		4/13/2019	Saturday	6	0	0	0	0	0	322	346	13	0	0	47.28%	50.81%	1.91%	0.00%	0.00%	13	1.91%	1.1	223847	331908	314423	328.7	487.4	461.7	5416	5778	6480	328.7	487.4	461.7	509050.3	789.5	10232.7	747.5	6193	9.1	130	9.1	5.2	763	681
10147	10147 (2019-04-07)60sec.agd	60	0	0		4/14/2019	Sunday	7	0	0	0	0	0	53	37	12	0	0	51.96%	36.27%	11.76%	0.00%	0.00%	12	11.76%	6	53765	63763	55888	527.1	625.1	547.9	2762	4009	3885	527.1	625.1	547.9	100398.5	1026.4	6043	984.3	1973	19.3	119	19.3	27.3	475	102
10149	10149 (2019-04-07)60sec.agd	60	0	0		4/7/2019	Sunday	7	0	0	0	0	0	452	126	6	0	0	77.40%	21.58%	1.03%	0.00%	0.00%	6	1.03%	0.5	74510	106526	104728	127.6	182.4	179.3	4574	3684	4130	127.6	182.4	179.3	166935.6	305.1	6517.9	285.8	1760	3	74	3	1.9	378	584
10149	10149 (2019-04-07)60sec.agd	60	0	0		4/8/2019	Monday	1	0	0	0	0	0	484	147	4	0	0	76.22%	23.15%	0.63%	0.00%	0.00%	4	0.63%	0.3	69691	119682	102257	109.7	188.5	161	3427	2070	3371	109.7	188.5	161	172154.3	283.6	5026.8	271.1	1738	2.7	80	2.7	1.2	308	635
10149	10149 (2019-04-07)60sec.agd	60	0	0		4/9/2019	Tuesday	2	0	0	0	0	0	377	68	3	0	0	84.15%	15.18%	0.67%	0.00%	0.00%	3	0.67%	0.3	35460	65162	49890	79.2	145.5	111.4	3091	4357	2704	79.2	145.5	111.4	89400.8	212.9	5987.4	199.6	877	2	50	2	0.5	165	448
10149	10149 (2019-04-07)60sec.agd	60	0	0		4/10/2019	Wednesday	3	2	2	2	21	75221	481	140	36	1	0	73.10%	21.28%	5.47%	0.15%	0.00%	37	5.62%	2.3	187499	213375	194629	285	324.3	295.8	6116	3922	10964	285	324.3	295.8	344333	578.2	12801.7	523.3	5291	8	116	8	11.4	947	658
10149	10149 (2019-04-07)60sec.agd	60	0	0		4/11/2019	Thursday	4	0	0	0	0	0	420	98	15	0	0	78.80%	18.39%	2.81%	0.00%	0.00%	15	2.81%	1.4	87424	127951	80911	164	240.1	151.8	4276	2540	2660	164	240.1	151.8	174817.1	361.0	4771.3	328	2745	5.2	119	5.2	0	0	533
10149	10149 (2019-04-07)60sec.agd	60	0	0		4/12/2019	Friday	5	1	1	1	18	69063	515	432	34	1	0	52.44%	43.99%	3.46%	0.10%	0.00%	35	3.56%	2.1	421642	473950	585626	429.4	482.6	596.4	5761	2714	3892	429.4	482.6	596.4	863347.2	916.6	6866.8	879.2	10890	11.1	119	11.1	10	900	982
10149	10149 (2019-04-07)60sec.agd	60	0	0		4/14/2019	Sunday	7	0	0	0	0	0	6	10	2	0	0	33.33%	55.56%	11.11%	0.00%	0.00%	2	11.11%	2	9475	13047	9951	526.4	724.8	552.8	2197	2408	2243	526.4	724.8	552.8	18947.9	1103.1	3450.5	1052.7	240	13.3	82	13.3	13.6	120	18
10151	10151 (2019-04-07)60sec.agd	60	0	0		4/7/2019	Sunday	7	0	0	0	0	0	361	146	8	0	0	70.10%	28.35%	1.55%	0.00%	0.00%	8	1.55%	0.8	103592	147588	185787	201.1	286.6	360.8	3230	2806	3619	201.1	286.6	360.8	258902.2	531.6	5468	502.7	4639	9	134	9	17.6	1008	515
10151	10151 (2019-04-07)60sec.agd	60	0	0		4/8/2019	Monday	1	0	0	0	0	0	520	202	2	0	0	71.82%	27.90%	0.28%	0.00%	0.00%	2	0.28%	0.1	92913	219459	158779	128.3	303.1	219.3	2442	2106	2200	128.3	303.1	219.3	286366.6	419.4	3273.7	395.5	4078	5.6	118	5.6	11.2	313	724
10151	10151 (2019-04-07)60sec.agd	60	0	0		4/9/2019	Tuesday	2	0	0	0	0	0	547	210	8	0	0	71.50%	27.45%	1.05%	0.00%	0.00%	8	1.05%	0.5	141228	245418	203246	184.6	320.8	265.7	2479	2555	3011	184.6	320.8	265.7	348545.9	493.0	3420.4	455.6	6420	8.4	126	8.4	73.6	2755	765
10151	10151 (2019-04-07)60sec.agd	60	0	0		4/10/2019	Wednesday	3	0	0	0	0	0	385	91	0	0	0	80.88%	19.12%	0.00%	0.00%	0.00%	0	0.00%	0	36322	82692	50978	76.3	173.7	107.1	1485	2190	2539	76.3	173.7	107.1	103711.2	228.7	3221.1	217.9	1276	2.7	81	2.7	7.3	372	476
10151	10151 (2019-04-07)60sec.agd	60	0	0		4/11/2019	Thursday	4	2	2	2	29	64293	540	219	33	0	0	68.18%	27.65%	4.17%	0.00%	0.00%	33	4.17%	2.1	208686	307393	148615	263.5	388.1	187.6	3104	2313	1628	263.5	388.1	187.6	400158.4	537.6	3780.7	505.3	11375	14.4	130	14.4	33.3	2261	792
10151	10151 (2019-04-07)60sec.agd	60	0	0		4/12/2019	Friday	5	0	0	0	0	0	683	232	24	0	0	72.74%	24.71%	2.56%	0.00%	0.00%	24	2.56%	1.5	179465	271952	180578	191.1	289.6	192.3	2692	2747	2244	191.1	289.6	192.3	372523.8	424.2	3847.5	396.7	8081	8.6	128	8.6	64.6	3394	939
10151	10151 (2019-04-07)60sec.agd	60	0	0		4/13/2019	Saturday	6	0	0	0	0	0	245	148	0	0	0	62.34%	37.66%	0.00%	0.00%	0.00%	0	0.00%	0	56362	155837	84219	143.4	396.5	214.3	1095	2111	1393	143.4	396.5	214.3	185888.9	490.7	2281.8	473	2043	5.2	60	5.2	93.2	4048	393
10151	10151 (2019-04-07)60sec.agd	60	0	0		4/14/2019	Sunday	7	0	0	0	0	0	85	46	4	0	0	62.96%	34.07%	2.96%	0.00%	0.00%	4	2.96%	1.3	31962	58909	46708	236.8	436.4	346	2960	2882	4206	236.8	436.4	346	81691.4	627.3	5250.9	605.1	956	7.1	88	7.1	33.9	1250	135
10152	10152 (2019-04-28)60sec.agd	60	0	0		4/28/2019	Sunday	7	0	0	0	0	0	225	139	18	0	0	58.90%	36.39%	4.71%	0.00%	0.00%	18	4.71%	2	138860	141453	206802	363.5	370.3	541.4	3772	2859	3576	363.5	370.3	541.4	286457.9	785.8	5486.9	749.9	4393	11.5	113	11.5	0.2	34	382
10152	10152 (2019-04-28)60sec.agd	60	0	0		4/29/2019	Monday	1	0	0	0	0	0	184	474	62	0	0	25.56%	65.83%	8.61%	0.00%	0.00%	62	8.61%	4.1	572458	507663	948017	795.1	705.1	1316.7	3583	2838	4863	795.1	705.1	1316.7	1218263.6	1754.1	6010.6	1692	15799	21.9	107	21.9	21.1	628	720
10152	10152 (2019-04-28)60sec.agd	60	0	0		4/30/2019	Tuesday	2	0	0	0	0	0	168	461	33	0	0	25.38%	69.64%	4.98%	0.00%	0.00%	33	4.98%	2.8	440898	547069	599093	666	826.4	905	3242	2691	3499	666	826.4	905	923356.9	1445.2	5001.5	1394.8	13912	21	103	21	5.6	1096	662
10152	10152 (2019-04-28)60sec.agd	60	0	0		5/1/2019	Wednesday	3	0	0	0	0	0	185	571	64	0	0	22.56%	69.63%	7.80%	0.00%	0.00%	64	7.80%	4.3	595692	609329	746412	726.5	743.1	910.3	3533	2304	3263	726.5	743.1	910.3	1132811.4	1434.4	4800	1381.5	17616	21.5	112	21.5	17.3	847	820
10152	10152 (2019-04-28)60sec.agd	60	0	0		5/2/2019	Thursday	4	0	0	0	0	0	138	465	34	0	0	21.66%	73.00%	5.34%	0.00%	0.00%	34	5.34%	2.8	441089	481646	755462	692.4	756.1	1186	2964	2569	4361	692.4	756.1	1186	998631.7	1622.8	5331.7	1567.7	11799	18.5	98	18.5	6.5	849	637
10152	10152 (2019-04-28)60sec.agd	60	0	0		5/3/2019	Friday	5	3	3	3	31	77154	114	402	130	0	0	17.65%	62.23%	20.12%	0.00%	0.00%	130	20.12%	11.8	736317	441987	1085664	1139.8	684.2	1680.6	4190	2544	5621	1139.8	684.2	1680.6	1384262.1	2211.6	6583.5	2142.8	11672	18.1	91	18.1	19	487	646
10152	10152 (2019-04-28)60sec.agd	60	0	0		5/4/2019	Saturday	6	4	4	4	49	119093	88	118	99	0	0	28.85%	38.69%	32.46%	0.00%	0.00%	99	32.46%	14.1	388811	139112	298573	1274.8	456.1	978.9	4300	2874	3420	1274.8	456.1	978.9	509580.2	1723.1	5157.2	1670.8	3879	12.7	62	12.7	11	908	305
10152	10152 (2019-04-28)60sec.agd	60	0	0		5/5/2019	Sunday	7	0	0	0	0	0	159	345	70	0	0	27.70%	60.10%	12.20%	0.00%	0.00%	70	12.20%	6.4	474331	302548	628695	826.4	527.1	1095.3	4433	2570	4214	826.4	527.1	1095.3	843672.1	1565.1	5583.4	1469.8	5335	9.3	50	9.3	17	1973	574
10152	10152 (2019-04-28)60sec.agd	60	0	0		5/6/2019	Monday	1	0	0	0	0	0	126	22	0	0	0	85.14%	14.86%	0.00%	0.00%	0.00%	0	0.00%	0	6234	5078	10487	42.1	34.3	70.9	352	356	542	42.1	34.3	70.9	13214.6	115.0	544.8	89.3	217	1.5	12	1.5	0	0	148
10152	10152 (2019-04-28)60sec.agd	60	0	0		5/7/2019	Tuesday	2	0	0	0	0	0	133	24	0	0	0	84.71%	15.29%	0.00%	0.00%	0.00%	0	0.00%	0	5896	7583	8188	37.6	48.3	52.2	227	699	549	37.6	48.3	52.2	12621.7	108.1	699.1	80.4	208	1.3	10	1.3	0	0	157
10152	10152 (2019-04-28)60sec.agd	60	0	0		5/8/2019	Wednesday	3	0	0	0	0	0	112	23	0	0	0	82.96%	17.04%	0.00%	0.00%	0.00%	0	0.00%	0	6415	4099	8994	47.5	30.4	66.6	348	176	485	47.5	30.4	66.6	11783.3	110.6	578.9	87.3	272	2	15	2	0	0	135
10152	10152 (2019-04-28)60sec.agd	60	0	0		5/9/2019	Thursday	4	0	0	0	0	0	125	23	0	0	0	84.46%	15.54%	0.00%	0.00%	0.00%	0	0.00%	0	5929	6275	8760	40.1	42.4	59.2	291	420	566	40.1	42.4	59.2	12299	108.5	616.4	83.1	233	1.6	12	1.6	0	0	148
10152	10152 (2019-04-28)60sec.agd	60	0	0		5/10/2019	Friday	5	0	0	0	0	0	109	14	0	0	0	88.62%	11.38%	0.00%	0.00%	0.00%	0	0.00%	0	3927	8930	7728	31.9	72.6	62.8	220	352	529	31.9	72.6	62.8	12445.4	132.5	568.4	101.2	161	1.3	12	1.3	0	0	123
10152	10152 (2019-04-28)60sec.agd	60	0	0		5/11/2019	Saturday	6	0	0	0	0	0	83	3	0	0	0	96.51%	3.49%	0.00%	0.00%	0.00%	0	0.00%	0	1794	5169	2715	20.9	60.1	31.6	156	424	298	20.9	60.1	31.6	6108	85.0	432.5	71	42	0.5	4	0.5	0	0	86
10152	10152 (2019-04-28)60sec.agd	60	0	0		5/12/2019	Sunday	7	0	0	0	0	0	142	10	0	0	0	93.42%	6.58%	0.00%	0.00%	0.00%	0	0.00%	0	3074	4558	3982	20.2	30	26.2	300	321	251	20.2	30	26.2	6788.3	52.7	394	44.7	72	0.5	5	0.5	8.2	153	152
10152	10152 (2019-04-28)60sec.agd	60	0	0		5/13/2019	Monday	1	0	0	0	0	0	96	23	0	0	0	80.67%	19.33%	0.00%	0.00%	0.00%	0	0.00%	0	5899	6606	8851	49.6	55.5	74.4	329	524	551	49.6	55.5	74.4	12521.1	137.9	641.7	105.2	223	1.9	15	1.9	0.5	60	119
10152	10152 (2019-04-28)60sec.agd	60	0	0		5/14/2019	Tuesday	2	0	0	0	0	0	76	20	0	0	0	79.17%	20.83%	0.00%	0.00%	0.00%	0	0.00%	0	5087	5979	7810	53	62.3	81.4	273	518	524	53	62.3	81.4	11073.5	147.8	583.6	115.3	189	2	12	2	6.6	149	96
10152	10152 (2019-04-28)60sec.agd	60	0	0		5/15/2019	Wednesday	3	0	0	0	0	0	111	16	0	0	0	87.40%	12.60%	0.00%	0.00%	0.00%	0	0.00%	0	4515	8025	7651	35.6	63.2	60.2	226	351	528	35.6	63.2	60.2	11971.8	123.9	558.2	94.3	165	1.3	11	1.3	0	0	127
10152	10152 (2019-04-28)60sec.agd	60	0	0		5/16/2019	Thursday	4	0	0	0	0	0	79	21	0	0	0	79.00%	21.00%	0.00%	0.00%	0.00%	0	0.00%	0	5622	5912	8023	56.2	59.1	80.2	373	543	496	56.2	59.1	80.2	11442.3	149.9	544.4	114.4	158	1.6	12	1.6	0	0	100
10152	10152 (2019-04-28)60sec.agd	60	0	0		5/20/2019	Monday	1	0	0	0	0	0	23	5	0	0	0	82.14%	17.86%	0.00%	0.00%	0.00%	0	0.00%	0	1397	3663	473	49.9	130.8	16.9	194	497	75	49.9	130.8	16.9	3948.8	152.0	511.4	141	28	1	4	1	0	0	28
10152	10152 (2019-04-28)60sec.agd	60	0	0		5/21/2019	Tuesday	2	0	0	0	0	0	90	8	0	0	0	91.84%	8.16%	0.00%	0.00%	0.00%	0	0.00%	0	3261	7044	9056	33.3	71.9	92.4	231	440	870	33.3	71.9	92.4	11927.4	158.5	870.7	121.7	87	0.9	5	0.9	0	0	98
10152	10152 (2019-04-28)60sec.agd	60	0	0		5/22/2019	Wednesday	3	0	0	0	0	0	98	10	0	0	0	90.74%	9.26%	0.00%	0.00%	0.00%	0	0.00%	0	3370	7276	8089	31.2	67.4	74.9	209	498	653	31.2	67.4	74.9	11389.9	138.6	685.6	105.5	94	0.9	7	0.9	0	0	108
10152	10152 (2019-04-28)60sec.agd	60	0	0		5/23/2019	Thursday	4	0	0	0	0	0	106	11	0	0	0	90.60%	9.40%	0.00%	0.00%	0.00%	0	0.00%	0	4167	8340	8272	35.6	71.3	70.7	273	484	884	35.6	71.3	70.7	12463.8	142.6	888.2	106.5	103	0.9	7	0.9	0	0	117
10152	10152 (2019-04-28)60sec.agd	60	0	0		5/26/2019	Sunday	7	0	0	0	0	0	23	4	5	0	0	71.88%	12.50%	15.63%	0.00%	0.00%	5	15.63%	5	16601	16459	16116	518.8	514.3	503.6	3480	3731	4369	518.8	514.3	503.6	28394	904.7	6717.1	887.3	185	5.8	38	5.8	96.2	1784	32
10153	10153 (2019-04-28)60sec.agd	60	0	0		4/28/2019	Sunday	7	0	0	0	0	0	333	193	3	0	0	62.95%	36.48%	0.57%	0.00%	0.00%	3	0.57%	0.3	105853	166933	167303	200.1	315.6	316.3	5041	2668	2895	200.1	315.6	316.3	258962.9	543.5	5850.7	489.5	3991	7.5	97	7.5	1.1	176	529
10153	10153 (2019-04-28)60sec.agd	60	0	0		4/29/2019	Monday	1	0	0	0	0	0	502	454	8	1	0	52.02%	47.05%	0.83%	0.10%	0.00%	9	0.93%	0.5	241698	469423	553418	250.5	486.4	573.5	6299	6011	6823	250.5	486.4	573.5	764883.9	838.4	10273.6	792.6	8804	9.1	105	9.1	0	0	965
10153	10153 (2019-04-28)60sec.agd	60	0	0		4/30/2019	Tuesday	2	0	0	0	0	0	558	432	9	0	0	55.86%	43.24%	0.90%	0.00%	0.00%	9	0.90%	0.5	275790	427128	504328	276.1	427.6	504.8	2897	3150	2598	276.1	427.6	504.8	716132.1	760.4	3872.8	716.8	8266	8.3	101	8.3	1.9	925	999
10153	10153 (2019-04-28)60sec.agd	60	0	0		5/1/2019	Wednesday	3	0	0	0	0	0	488	402	3	0	0	54.65%	45.02%	0.34%	0.00%	0.00%	3	0.34%	0.2	216378	434201	353788	242.3	486.2	396.2	2525	2893	1840	242.3	486.2	396.2	600429.8	713.8	3705.2	672.4	8741	9.8	106	9.8	0.1	107	893
10153	10153 (2019-04-28)60sec.agd	60	0	0		5/2/2019	Thursday	4	0	0	0	0	0	781	379	7	0	0	66.92%	32.48%	0.60%	0.00%	0.00%	7	0.60%	0.4	188421	359866	539106	161.5	308.4	462	3790	5529	2286	161.5	308.4	462	675012.1	609.8	6119.5	578.4	6594	5.7	89	5.7	0.4	173	1167
10153	10153 (2019-04-28)60sec.agd	60	0	0		5/3/2019	Friday	5	0	0	0	0	0	757	360	5	0	0	67.47%	32.09%	0.45%	0.00%	0.00%	5	0.45%	0.3	174395	375278	507062	155.4	334.5	451.9	3227	2641	3435	155.4	334.5	451.9	654491.5	618.2	4313.7	583.3	6774	6	99	6	0	42	1122
10153	10153 (2019-04-28)60sec.agd	60	0	0		5/4/2019	Saturday	6	0	0	0	0	0	498	295	11	0	0	61.94%	36.69%	1.37%	0.00%	0.00%	11	1.37%	0.6	177870	376117	335835	221.2	467.8	417.7	4003	4673	2271	221.2	467.8	417.7	534683.9	716.9	6153.1	665	6809	8.5	104	8.5	6.3	819	804
10153	10153 (2019-04-28)60sec.agd	60	0	0		5/5/2019	Sunday	7	0	0	0	0	0	204	93	0	0	0	68.69%	31.31%	0.00%	0.00%	0.00%	0	0.00%	0	35586	107741	53742	119.8	362.8	180.9	1856	2460	1448	119.8	362.8	180.9	125549.5	446.4	2888.6	422.7	1402	4.7	74	4.7	2.8	372	297
10154	10154 (2019-09-01)60sec.agd	60	0	0		9/1/2019	Sunday	7	2	2	2	60	140426	238	134	69	0	0	53.97%	30.39%	15.65%	0.00%	0.00%	69	15.65%	7.7	251880	183919	287540	571.2	417	652	2973	1613	2181	571.2	417	652	424203.9	1015.6	3816	961.9	11449	26	122	26	18.8	925	441
10154	10154 (2019-09-01)60sec.agd	60	0	0		9/2/2019	Monday	1	5	5	5	84	200716	557	211	88	0	0	65.07%	24.65%	10.28%	0.00%	0.00%	88	10.28%	5.9	332383	267091	493437	388.3	312	576.4	3036	2799	3352	388.3	312	576.4	652147.3	806.2	5055.9	761.9	15502	18.1	132	18.1	3.1	250	856
10154	10154 (2019-09-01)60sec.agd	60	0	0		9/3/2019	Tuesday	2	1	1	1	14	34902	694	193	25	0	0	76.10%	21.16%	2.74%	0.00%	0.00%	25	2.74%	1.6	159774	226628	434290	175.2	248.5	476.2	3041	2246	3883	175.2	248.5	476.2	515262.8	602.8	5329.1	565	7322	8	133	8	0	0	912
10154	10154 (2019-09-01)60sec.agd	60	0	0		9/4/2019	Wednesday	3	0	0	0	0	0	664	222	19	0	0	73.37%	24.53%	2.10%	0.00%	0.00%	19	2.10%	1.2	151686	200637	459540	167.6	221.7	507.8	3118	2846	3361	167.6	221.7	507.8	523871	612.4	4487.3	578.9	6335	7	126	7	0.2	99	905
10154	10154 (2019-09-01)60sec.agd	60	0	0		9/5/2019	Thursday	4	1	1	1	69	249420	534	253	84	0	0	61.31%	29.05%	9.64%	0.00%	0.00%	84	9.64%	5.3	404001	291447	635104	463.8	334.6	729.2	4349	2087	5380	463.8	334.6	729.2	807164.9	987.9	6788.9	926.7	14387	16.5	144	16.5	0.5	131	871
10154	10154 (2019-09-01)60sec.agd	60	0	0		9/6/2019	Friday	5	1	1	1	48	162858	625	275	76	0	0	64.04%	28.18%	7.79%	0.00%	0.00%	76	7.79%	4.5	374906	309016	590071	384.1	316.6	604.6	4590	2949	3354	384.1	316.6	604.6	764348.9	837.9	5851.7	783.1	15125	15.5	128	15.5	7.7	487	976
10154	10154 (2019-09-01)60sec.agd	60	0	0		9/7/2019	Saturday	6	4	4	4	129	419375	532	285	151	0	0	54.96%	29.44%	15.60%	0.00%	0.00%	151	15.60%	8.9	615377	452893	643639	635.7	467.9	664.9	4262	3284	3761	635.7	467.9	664.9	999035.6	1103.6	5773.8	1032.1	26090	27	190	27	1	220	968
10154	10154 (2019-09-01)60sec.agd	60	0	0		9/8/2019	Sunday	7	0	0	0	0	0	65	32	3	0	0	65.00%	32.00%	3.00%	0.00%	0.00%	3	3.00%	1	28280	25062	52645	282.8	250.6	526.5	2421	2000	2848	282.8	250.6	526.5	64802.5	674.3	3879.9	648	1020	10.2	106	10.2	39	1000	100
10155	10155 (2019-04-14)60sec.agd	60	0	0		4/14/2019	Sunday	7	1	1	1	51	246815	172	55	53	4	0	60.56%	19.37%	18.66%	1.41%	0.00%	57	20.07%	8.1	305097	176335	72362	1074.3	620.9	254.8	5849	9434	3756	1074.3	620.9	254.8	359742.2	1413.9	10038.2	1266.7	7808	27.5	136	27.5	11.6	285	284
10155	10155 (2019-04-14)60sec.agd	60	0	0		4/21/2019	Sunday	7	1	1	1	28	137774	4	89	25	9	0	3.15%	70.08%	19.69%	7.09%	0.00%	34	26.77%	11.3	218966	183116	185440	1724.1	1441.9	1460.2	6927	2608	4950	1724.1	1441.9	1460.2	340390.3	2888.7	7464.3	2680.2	7146	56.3	185	56.3	24	221	127
10155	10155 (2019-04-14)60sec.agd	60	0	0		4/23/2019	Tuesday	2	0	0	0	0	0	1	2	0	0	0	33.33%	66.67%	0.00%	0.00%	0.00%	0	0.00%	0	420	363	134	140	121	44.7	244	266	125	140	121	44.7	571.1	195.2	382	190.4	1	0.3	1	0.3	0	0	3
10155	10155 (2019-04-14)60sec.agd	60	0	0		4/27/2019	Saturday	6	1	1	1	48	316443	44	24	11	37	0	37.93%	20.69%	9.48%	31.90%	0.00%	48	41.38%	12	333780	132026	121322	2877.4	1138.2	1045.9	8505	4410	5203	2877.4	1138.2	1045.9	378891.8	3362.6	9218.2	3266.3	8052	69.4	189	69.4	0	0	116
10155	10155 (2019-04-14)60sec.agd	60	0	0		4/28/2019	Sunday	7	1	1	1	14	79208	74	145	22	5	1	29.96%	58.70%	8.91%	2.02%	0.40%	28	11.34%	4	231595	240454	172051	937.6	973.5	696.6	13773	12217	8420	937.6	973.5	696.6	375574.1	1594.3	17273.7	1520.5	7007	28.4	122	28.4	0	0	247
10156	10156 (2019-04-14)60sec.agd	60	0	0		4/14/2019	Sunday	7	0	0	0	0	0	272	179	3	0	0	59.91%	39.43%	0.66%	0.00%	0.00%	3	0.66%	0.4	101760	126287	137329	224.1	278.2	302.5	2666	1777	2446	224.1	278.2	302.5	212515.3	486.1	3880.2	468.1	2537	5.6	46	5.6	0.8	82	454
10156	10156 (2019-04-14)60sec.agd	60	0	0		4/15/2019	Monday	1	0	0	0	0	0	459	305	26	0	0	58.10%	38.61%	3.29%	0.00%	0.00%	26	3.29%	1.7	245195	172728	290645	310.4	218.6	367.9	3694	2563	3146	310.4	218.6	367.9	417648.3	558.5	4873.8	528.7	5508	7	111	7	17.3	2181	790
10156	10156 (2019-04-14)60sec.agd	60	0	0		4/16/2019	Tuesday	2	0	0	0	0	0	572	416	14	0	0	57.09%	41.52%	1.40%	0.00%	0.00%	14	1.40%	0.7	282212	285529	401029	281.6	285	400.2	3703	2896	3421	281.6	285	400.2	567445.8	597.4	5454.7	566.3	5004	5	79	5	0	0	1002
10156	10156 (2019-04-14)60sec.agd	60	0	0		4/17/2019	Wednesday	3	2	2	2	22	51929	430	288	29	0	0	57.56%	38.55%	3.88%	0.00%	0.00%	29	3.88%	2.1	221472	205866	388500	296.5	275.6	520.1	4537	3683	4220	296.5	275.6	520.1	492303.7	688.2	6955.8	659	6129	8.2	115	8.2	25.6	2839	747
10156	10156 (2019-04-14)60sec.agd	60	0	0		4/18/2019	Thursday	4	0	0	0	0	0	380	273	12	0	0	57.14%	41.05%	1.80%	0.00%	0.00%	12	1.80%	0.9	154159	187703	234044	231.8	282.3	351.9	3927	3092	3554	231.8	282.3	351.9	337304	537.3	5417.4	507.2	4215	6.3	121	6.3	14.1	1628	665
10156	10156 (2019-04-14)60sec.agd	60	0	0		4/19/2019	Friday	5	0	0	0	0	0	305	550	32	0	0	34.39%	62.01%	3.61%	0.00%	0.00%	32	3.61%	2	376796	371963	419553	424.8	419.3	473	5314	2877	3521	424.8	419.3	473	675541.6	808.3	6543.3	761.6	9480	10.7	120	10.7	9.9	594	887
10156	10156 (2019-04-14)60sec.agd	60	0	0		4/20/2019	Saturday	6	0	0	0	0	0	477	240	17	0	0	64.99%	32.70%	2.32%	0.00%	0.00%	17	2.32%	1.3	177843	172540	264767	242.3	235.1	360.7	3811	4363	4261	242.3	235.1	360.7	362628.9	514.9	6844.4	494	4689	6.4	109	6.4	16.1	879	734
10156	10156 (2019-04-14)60sec.agd	60	0	0		4/21/2019	Sunday	7	0	0	0	0	0	303	155	8	0	0	65.02%	33.26%	1.72%	0.00%	0.00%	8	1.72%	0.8	101499	94913	108077	217.8	203.7	231.9	3416	4004	3949	217.8	203.7	231.9	176043.1	401.0	6429.8	377.8	1732	3.7	64	3.7	14.4	1269	466
10156	10156 (2019-04-14)60sec.agd	60	0	0		4/22/2019	Monday	1	0	0	0	0	0	450	285	25	0	0	59.21%	37.50%	3.29%	0.00%	0.00%	25	3.29%	1.9	200098	235982	273907	263.3	310.5	360.4	3236	2874	3238	263.3	310.5	360.4	413221.2	572.2	4501.7	543.7	5047	6.6	97	6.6	38.8	2672	760
10156	10156 (2019-04-14)60sec.agd	60	0	0		4/28/2019	Sunday	7	0	0	0	0	0	83	39	5	0	0	65.35%	30.71%	3.94%	0.00%	0.00%	5	3.94%	1	36477	32781	38025	287.2	258.1	299.4	3403	3954	4103	287.2	258.1	299.4	62057	511.2	6395.5	488.6	591	4.7	42	4.7	5.3	572	127
10158	10158 (2019-07-07)60sec.agd	60	0	0		7/7/2019	Sunday	7	0	0	0	0	0	331	172	14	0	0	64.02%	33.27%	2.71%	0.00%	0.00%	14	2.71%	1.4	127234	173070	159014	246.1	334.8	307.6	4153	2295	2285	246.1	334.8	307.6	267258.6	560.5	4569.7	516.9	4471	8.6	119	8.6	17.3	422	517
10158	10158 (2019-07-07)60sec.agd	60	0	0		7/8/2019	Monday	1	2	2	2	57	200188	396	214	76	0	0	57.73%	31.20%	11.08%	0.00%	0.00%	76	11.08%	5.8	367575	326678	259276	535.8	476.2	378	4800	6513	4999	535.8	476.2	378	555926.2	849.5	9510.5	810.4	11030	16.1	117	16.1	0	29	686
10158	10158 (2019-07-07)60sec.agd	60	0	0		7/9/2019	Tuesday	2	0	0	0	0	0	0	1	0	0	0	0.00%	100.00%	0.00%	0.00%	0.00%	0	0.00%	0	609	417	1007	609	417	1007	609	417	1007	609	417	1007	1248.5	1248.5	1248.5	1248.5	5	5	5	5	0	0	1
10158	10158 (2019-07-07)60sec.agd	60	0	0		7/10/2019	Wednesday	3	4	4	4	95	316925	402	254	109	0	0	52.55%	33.20%	14.25%	0.00%	0.00%	109	14.25%	7.3	496879	476898	291878	649.5	623.4	381.5	4383	3399	3615	649.5	623.4	381.5	748006.2	1032.6	5913.5	977.8	15289	20	116	20	0	0	765
10158	10158 (2019-07-07)60sec.agd	60	0	0		7/11/2019	Thursday	4	3	3	3	59	228857	488	326	92	0	0	53.86%	35.98%	10.15%	0.00%	0.00%	92	10.15%	5.8	508134	446371	369823	560.9	492.7	408.2	4710	2622	3831	560.9	492.7	408.2	770854.3	906.9	5443.8	850.8	14708	16.2	132	16.2	1.5	254	906
10158	10158 (2019-07-07)60sec.agd	60	0	0		7/12/2019	Friday	5	2	2	2	70	275478	374	329	83	0	0	47.58%	41.86%	10.56%	0.00%	0.00%	83	10.56%	5.2	468672	394610	295509	596.3	502	376	4744	2711	2653	596.3	502	376	680217.7	915.2	5519.9	865.4	13303	16.9	120	16.9	0	27	786
10158	10158 (2019-07-07)60sec.agd	60	0	0		7/13/2019	Saturday	6	1	1	1	56	247819	313	216	66	0	0	52.61%	36.30%	11.09%	0.00%	0.00%	66	11.09%	5.5	381081	251886	224277	640.5	423.3	376.9	5266	5194	3894	640.5	423.3	376.9	508890.4	929.2	6740.8	855.3	10079	16.9	121	16.9	0.1	41	595
10158	10158 (2019-07-07)60sec.agd	60	0	0		7/14/2019	Sunday	7	0	0	0	0	0	79	11	5	3	2	79.00%	11.00%	5.00%	3.00%	2.00%	10	10.00%	3.3	71781	37060	32828	717.8	370.6	328.3	10680	4810	4607	717.8	370.6	328.3	87198.8	900.6	11704.9	872	613	6.1	66	6.1	9.2	190	100
10159	10159 (2019-07-28)60sec.agd	60	0	0		7/28/2019	Sunday	7	0	0	0	0	0	381	187	12	0	0	65.69%	32.24%	2.07%	0.00%	0.00%	12	2.07%	1	119543	151193	240748	206.1	260.7	415.1	2813	1982	2281	206.1	260.7	415.1	308398.2	582.0	3359.7	531.7	3161	5.5	117	5.5	5.5	379	580
10159	10159 (2019-07-28)60sec.agd	60	0	0		7/29/2019	Monday	1	1	1	1	16	39182	293	449	47	0	0	37.14%	56.91%	5.96%	0.00%	0.00%	47	5.96%	2.6	408542	269488	334914	517.8	341.6	424.5	3594	2855	2444	517.8	341.6	424.5	593041.1	794.9	4558	751.6	8103	10.3	118	10.3	27.9	2104	789
10159	10159 (2019-07-28)60sec.agd	60	0	0		7/30/2019	Tuesday	2	0	0	0	0	0	509	528	30	0	0	47.70%	49.48%	2.81%	0.00%	0.00%	30	2.81%	1.4	422299	283619	369599	395.8	265.8	346.4	3247	2223	3435	395.8	265.8	346.4	628792.2	624.9	5159.7	589.3	7032	6.6	95	6.6	4.1	481	1067
10159	10159 (2019-07-28)60sec.agd	60	0	0		7/31/2019	Wednesday	3	0	0	0	0	0	696	528	16	0	0	56.13%	42.58%	1.29%	0.00%	0.00%	16	1.29%	0.7	384160	358370	389573	309.8	289	314.2	3006	3412	3930	309.8	289	314.2	654045.2	575.3	4723.7	527.5	8919	7.2	120	7.2	17	1228	1240
10159	10159 (2019-07-28)60sec.agd	60	0	0		8/1/2019	Thursday	4	2	2	2	32	72128	594	433	60	0	0	54.65%	39.83%	5.52%	0.00%	0.00%	60	5.52%	2.7	391942	336997	425751	360.6	310	391.7	3655	2124	2885	360.6	310	391.7	669663.7	655.8	4377.6	616.1	12045	11.1	118	11.1	0.4	69	1087
10159	10159 (2019-07-28)60sec.agd	60	0	0		8/2/2019	Friday	5	4	4	4	87	273237	425	578	115	0	0	38.01%	51.70%	10.29%	0.00%	0.00%	115	10.29%	5.5	716663	436203	573939	641	390.2	513.4	5270	2703	3379	641	390.2	513.4	1016506.2	965.3	6535.1	909.2	13733	12.3	125	12.3	13.3	1339	1118
10159	10159 (2019-07-28)60sec.agd	60	0	0		8/3/2019	Saturday	6	0	0	0	0	0	697	353	12	0	0	65.63%	33.24%	1.13%	0.00%	0.00%	12	1.13%	0.6	218038	251513	294478	205.3	236.8	277.3	2432	2116	2501	205.3	236.8	277.3	444428.5	444.1	3744	418.5	5310	5	109	5	10.5	759	1062
10159	10159 (2019-07-28)60sec.agd	60	0	0		8/4/2019	Sunday	7	0	0	0	0	0	185	57	5	0	0	74.90%	23.08%	2.02%	0.00%	0.00%	5	2.02%	0.7	49573	49174	59044	200.7	199.1	239	2604	2840	2866	200.7	199.1	239	91442.7	393.9	4802.1	370.2	1187	4.8	122	4.8	0	0	247
10160	10160 (2019-04-28)60sec.agd	60	0	0		4/28/2019	Sunday	7	0	0	0	0	0	439	206	4	0	0	67.64%	31.74%	0.62%	0.00%	0.00%	4	0.62%	0.3	94498	217238	201533	145.6	334.7	310.5	4058	3400	5118	145.6	334.7	310.5	311027	510.9	7363.5	479.2	2743	4.2	113	4.2	29.3	297	649
10160	10160 (2019-04-28)60sec.agd	60	0	0		4/29/2019	Monday	1	1	1	1	46	163594	701	344	48	2	0	64.02%	31.42%	4.38%	0.18%	0.00%	50	4.57%	2.6	346951	445693	494127	316.9	407	451.3	6275	4658	3063	316.9	407	451.3	750452.4	747.8	6940.9	685.3	12502	11.4	168	11.4	3.7	950	1095
10160	10160 (2019-04-28)60sec.agd	60	0	0		4/30/2019	Tuesday	2	1	1	1	44	181070	559	263	42	3	0	64.48%	30.33%	4.84%	0.35%	0.00%	45	5.19%	2.8	286657	394452	491506	330.6	455	566.9	7562	3761	3548	330.6	455	566.9	692345.8	885.0	8274.5	798.6	9547	11	166	11	5	347	867
10160	10160 (2019-04-28)60sec.agd	60	0	0		5/1/2019	Wednesday	3	0	0	0	0	0	611	220	4	0	0	73.17%	26.35%	0.48%	0.00%	0.00%	4	0.48%	0.3	89610	345811	192304	107.3	414.1	230.3	2961	3023	4333	107.3	414.1	230.3	405704.4	508.9	6056.5	485.9	3297	3.9	117	3.9	3.2	717	835
10160	10160 (2019-04-28)60sec.agd	60	0	0		5/2/2019	Thursday	4	1	1	1	36	148922	570	272	39	6	0	64.26%	30.67%	4.40%	0.68%	0.00%	45	5.07%	2.8	329419	434038	412705	371.4	489.3	465.3	7050	3535	2626	371.4	489.3	465.3	683543.2	840.2	7928.9	770.6	11339	12.8	154	12.8	0.9	138	887
10160	10160 (2019-04-28)60sec.agd	60	0	0		5/3/2019	Friday	5	1	1	1	47	186091	586	300	43	7	0	62.61%	32.05%	4.59%	0.75%	0.00%	50	5.34%	3.1	325162	457839	431589	347.4	489.1	461.1	7203	3238	2483	347.4	489.1	461.1	708248.5	834.3	7914.8	756.7	11005	11.8	163	11.8	5.6	592	936
10160	10160 (2019-04-28)60sec.agd	60	0	0		5/4/2019	Saturday	6	1	1	1	48	199279	422	284	48	9	0	55.31%	37.22%	6.29%	1.18%	0.00%	57	7.47%	4.1	365182	498871	359196	478.6	653.8	470.8	7792	3667	2798	478.6	653.8	470.8	715018.8	1024.3	8520.9	937.1	12595	16.5	161	16.5	8	535	763
10160	10160 (2019-04-28)60sec.agd	60	0	0		5/5/2019	Sunday	7	2	2	2	30	100870	69	19	37	0	0	55.20%	15.20%	29.60%	0.00%	0.00%	37	29.60%	12.3	132303	117268	93950	1058.4	938.1	751.6	3966	4683	5817	1058.4	938.1	751.6	200206.1	1671.4	8455.6	1601.6	4412	35.3	124	35.3	8.3	317	125
10161	10161 (2019-04-28)60sec.agd	60	0	0		4/28/2019	Sunday	7	0	0	0	0	0	279	327	11	0	0	45.22%	53.00%	1.78%	0.00%	0.00%	11	1.78%	1	247110	425489	305715	400.5	689.6	495.5	4000	3086	2981	400.5	689.6	495.5	579280.5	971.8	4669.2	938.9	8406	13.6	115	13.6	3	249	617
10161	10161 (2019-04-28)60sec.agd	60	0	0		4/29/2019	Monday	1	0	0	0	0	0	647	285	13	0	0	68.47%	30.16%	1.38%	0.00%	0.00%	13	1.38%	0.8	200298	205021	221244	212	217	234.1	4551	2340	2347	212	217	234.1	362079.8	404.2	5206.1	383.2	5623	6	118	6	0	0	945
10161	10161 (2019-04-28)60sec.agd	60	0	0		4/30/2019	Tuesday	2	0	0	0	0	0	697	278	16	0	0	70.33%	28.05%	1.61%	0.00%	0.00%	16	1.61%	0.9	191128	298337	197915	192.9	301	199.7	3593	2483	4405	192.9	301	199.7	405838.9	440.6	5035.9	409.5	7022	7.1	119	7.1	6.5	892	991
10161	10161 (2019-04-28)60sec.agd	60	0	0		5/1/2019	Wednesday	3	0	0	0	0	0	743	263	14	0	0	72.84%	25.78%	1.37%	0.00%	0.00%	14	1.37%	0.7	154220	244144	165427	151.2	239.4	162.2	3848	2521	1788	151.2	239.4	162.2	332800.5	346.5	4459.7	326.3	5763	5.7	121	5.7	0.3	98	1020
10161	10161 (2019-04-28)60sec.agd	60	0	0		5/2/2019	Thursday	4	0	0	0	0	0	143	134	16	0	0	48.81%	45.73%	5.46%	0.00%	0.00%	16	5.46%	2.7	130738	146954	151761	446.2	501.5	518	3348	2529	2590	446.2	501.5	518	248433.7	885.2	4447.7	847.9	4133	14.1	113	14.1	0	0	293
10161	10161 (2019-04-28)60sec.agd	60	0	0		5/3/2019	Friday	5	0	0	0	0	0	476	287	11	0	0	61.50%	37.08%	1.42%	0.00%	0.00%	11	1.42%	0.7	207213	201381	209121	267.7	260.2	270.2	3255	2639	2449	267.7	260.2	270.2	356683.5	479.4	4623.6	460.8	5214	6.7	118	6.7	0.3	108	774
10161	10161 (2019-04-28)60sec.agd	60	0	0		5/4/2019	Saturday	6	0	0	0	0	0	528	155	11	0	0	76.08%	22.33%	1.59%	0.00%	0.00%	11	1.59%	0.8	118370	126954	140239	170.6	182.9	202.1	3933	3303	2456	170.6	182.9	202.1	223149.6	337.5	5100.2	321.5	3194	4.6	117	4.6	0.7	172	694
10161	10161 (2019-04-28)60sec.agd	60	0	0		5/5/2019	Sunday	7	0	0	0	0	0	72	29	2	0	0	69.90%	28.16%	1.94%	0.00%	0.00%	2	1.94%	0.7	25367	39568	34149	246.3	384.2	331.5	2669	2984	2648	246.3	384.2	331.5	58097	586.4	4663.5	564	801	7.8	102	7.8	0.7	72	103
10162	10162 (2019-04-28)60sec.agd	60	0	0		4/28/2019	Sunday	7	0	0	0	0	0	429	213	19	0	0	64.90%	32.22%	2.87%	0.00%	0.00%	19	2.87%	1.6	160244	250589	183415	242.4	379.1	277.5	4702	3039	2620	242.4	379.1	277.5	349448.2	564.9	5609.7	528.7	5537	8.4	119	8.4	4.7	301	661
10162	10162 (2019-04-28)60sec.agd	60	0	0		4/29/2019	Monday	1	0	0	0	0	0	522	557	22	0	0	47.41%	50.59%	2.00%	0.00%	0.00%	22	2.00%	1.2	341166	599616	684002	309.9	544.6	621.3	3933	4635	3601	309.9	544.6	621.3	971489.7	942.4	6045.7	882.4	10929	9.9	117	9.9	3.5	1700	1101
10162	10162 (2019-04-28)60sec.agd	60	0	0		4/30/2019	Tuesday	2	0	0	0	0	0	495	291	2	0	0	62.82%	36.93%	0.25%	0.00%	0.00%	2	0.25%	0.1	153557	247364	379504	194.9	313.9	481.6	2355	2778	3610	194.9	313.9	481.6	478322.1	640.5	4359.1	607	4882	6.2	107	6.2	0.9	195	788
10162	10162 (2019-04-28)60sec.agd	60	0	0		5/1/2019	Wednesday	3	0	0	0	0	0	259	60	0	0	0	81.19%	18.81%	0.00%	0.00%	0.00%	0	0.00%	0	15504	4385	12149	48.6	13.7	38.1	360	206	655	48.6	13.7	38.1	20179.2	81.7	659.1	63.3	304	1	8	1	0	0	319
10162	10162 (2019-04-28)60sec.agd	60	0	0		5/2/2019	Thursday	4	0	0	0	0	0	528	372	8	0	0	58.15%	40.97%	0.88%	0.00%	0.00%	8	0.88%	0.4	227111	360829	576262	250.1	397.4	634.6	3337	2748	3481	250.1	397.4	634.6	716836.7	819.9	4389.6	789.5	7932	8.7	118	8.7	0.1	51	908
10162	10162 (2019-04-28)60sec.agd	60	0	0		5/3/2019	Friday	5	0	0	0	0	0	432	372	15	0	0	52.75%	45.42%	1.83%	0.00%	0.00%	15	1.83%	1	252951	444243	391748	308.9	542.4	478.3	3305	2757	2744	308.9	542.4	478.3	644051.7	826.6	4631.6	786.4	7337	9	118	9	0.4	83	819
10162	10162 (2019-04-28)60sec.agd	60	0	0		5/5/2019	Sunday	7	1	1	1	20	60286	68	27	38	0	0	51.13%	20.30%	28.57%	0.00%	0.00%	38	28.57%	12.7	127319	138056	96832	957.3	1038	728.1	3755	3301	3022	957.3	1038	728.1	211296.1	1663.9	4959.7	1588.7	4589	34.5	124	34.5	0	0	133
10164	10164 (2019-04-28)60sec.agd	60	0	0		4/28/2019	Sunday	7	0	0	0	0	0	391	246	5	0	0	60.90%	38.32%	0.78%	0.00%	0.00%	5	0.78%	0.5	136161	173706	265514	212.1	270.6	413.6	2495	3251	3455	212.1	270.6	413.6	345269.9	562.6	5360.1	537.8	7176	11.2	109	11.2	2.2	271	642
10164	10164 (2019-04-28)60sec.agd	60	0	0		4/29/2019	Monday	1	0	0	0	0	0	145	159	1	0	0	47.54%	52.13%	0.33%	0.00%	0.00%	1	0.33%	0.1	73526	96562	117623	241.1	316.6	385.6	2048	2438	2251	241.1	316.6	385.6	169013.2	576.0	3899.4	554.1	1997	6.5	43	6.5	0	0	305
10164	10164 (2019-04-28)60sec.agd	60	0	0		4/30/2019	Tuesday	2	0	0	0	0	0	94	52	0	0	0	64.38%	35.62%	0.00%	0.00%	0.00%	0	0.00%	0	25313	48853	79218	173.4	334.6	542.6	1855	3518	2849	173.4	334.6	542.6	96451.3	698.6	4770.3	660.6	834	5.7	74	5.7	0.9	106	146
10164	10164 (2019-04-28)60sec.agd	60	0	0		5/1/2019	Wednesday	3	0	0	0	0	0	534	275	3	0	0	65.76%	33.87%	0.37%	0.00%	0.00%	3	0.37%	0.2	134973	175068	214833	166.2	215.6	264.6	2215	1736	2493	166.2	215.6	264.6	308252.7	396.8	3292.5	379.6	4397	5.4	104	5.4	10.5	621	812
10164	10164 (2019-04-28)60sec.agd	60	0	0		5/2/2019	Thursday	4	0	0	0	0	0	1	1	0	0	0	50.00%	50.00%	0.00%	0.00%	0.00%	0	0.00%	0	584	579	550	292	289.5	275	569	579	550	292	289.5	275	989.3	497.8	980.6	494.7	4	2	4	2	0	0	2
10164	10164 (2019-04-28)60sec.agd	60	0	0		5/3/2019	Friday	5	0	0	0	0	0	620	305	1	0	0	66.95%	32.94%	0.11%	0.00%	0.00%	1	0.11%	0.1	145722	259234	222934	157.4	280	240.7	2113	2111	2579	157.4	280	240.7	371667.5	418.5	3271.9	401.4	5994	6.5	109	6.5	8.7	584	926
10164	10164 (2019-04-28)60sec.agd	60	0	0		5/4/2019	Saturday	6	0	0	0	0	0	11	4	0	0	0	73.33%	26.67%	0.00%	0.00%	0.00%	0	0.00%	0	2136	2160	2162	142.4	144	144.1	879	694	714	142.4	144	144.1	3728.6	259.1	1246.1	248.6	10	0.7	3	0.7	0	0	15
10164	10164 (2019-04-28)60sec.agd	60	0	0		5/12/2019	Sunday	7	0	0	0	0	0	10	16	1	0	0	37.04%	59.26%	3.70%	0.00%	0.00%	1	3.70%	1	14543	26076	22787	538.6	965.8	844	3209	4938	3735	538.6	965.8	844	37559.3	1484.4	6242	1391.1	231	8.6	27	8.6	147.1	1149	27
10165	10165 (2019-04-28)60sec.agd	60	0	0		4/28/2019	Sunday	7	0	0	0	0	0	138	56	1	0	0	70.77%	28.72%	0.51%	0.00%	0.00%	1	0.51%	0.3	32683	40808	78336	167.6	209.3	401.7	2265	2891	2968	167.6	209.3	401.7	94180.7	500.7	4722	483	1558	8	104	8	0.8	76	195
10165	10165 (2019-04-28)60sec.agd	60	0	0		4/29/2019	Monday	1	0	0	0	0	0	0	1	0	0	0	0.00%	100.00%	0.00%	0.00%	0.00%	0	0.00%	0	934	1380	837	934	1380	837	934	1380	837	934	1380	837	1864.8	1864.8	1864.8	1864.8	6	6	6	6	0	0	1
10165	10165 (2019-04-28)60sec.agd	60	0	0		4/30/2019	Tuesday	2	0	0	0	0	0	1	2	0	0	0	33.33%	66.67%	0.00%	0.00%	0.00%	0	0.00%	0	419	637	625	139.7	212.3	208.3	230	513	343	139.7	212.3	208.3	985.9	346.8	644.5	328.6	3	1	2	1	0	0	3
10165	10165 (2019-04-28)60sec.agd	60	0	0		5/18/2019	Saturday	6	0	0	0	0	0	0	1	0	0	0	0.00%	100.00%	0.00%	0.00%	0.00%	0	0.00%	0	748	1588	1009	748	1588	1009	748	1588	1009	748	1588	1009	2024.7	2024.7	2024.7	2024.7	6	6	6	6	0	0	1
10165	10165 (2019-04-28)60sec.agd	60	0	0		5/24/2019	Friday	5	0	0	0	0	0	0	1	0	0	0	0.00%	100.00%	0.00%	0.00%	0.00%	0	0.00%	0	152	79	169	152	79	169	152	79	169	152	79	169	240.6	240.6	240.6	240.6	3	3	3	3	0	0	1
10165	10165 (2019-04-28)60sec.agd	60	0	0		5/26/2019	Sunday	7	0	0	0	0	0	25	9	1	0	0	71.43%	25.71%	2.86%	0.00%	0.00%	1	2.86%	0.5	12569	13076	13437	359.1	373.6	383.9	3357	2647	2810	359.1	373.6	383.9	22572.4	658.2	4866.6	644.9	113	3.2	27	3.2	2.9	71	35
10166	10166 (2019-04-28)10sec.agd	10	0	0		4/28/2019	Sunday	7	0	0	0	0	0	262	71.1666666666667	5.5	0.166666666666667	0	77.32%	21.00%	1.62%	0.05%	0.00%	5.66666666666667	1.67%	0.9	57224	91477	99829	28.1	45	49.1	1061	2006	1404	168.9	270	294.6	146998.2	78.1	2617.8	433.8	2026	1	19	6	0	30	2033
10166	10166 (2019-04-28)10sec.agd	10	0	0		4/29/2019	Monday	1	0	0	0	0	0	746.666666666667	92	4.83333333333333	0	0	88.52%	10.91%	0.57%	0.00%	0.00%	4.83333333333333	0.57%	0.3	61781	116945	151876	12.2	23.1	30	646	993	995	73.2	138.6	180.1	201393.5	43.7	1478.5	238.8	2201	0.4	21	2.6	0	0	5061
10166	10166 (2019-04-28)10sec.agd	10	0	0		4/30/2019	Tuesday	2	0	0	0	0	0	693.833333333333	114.666666666667	1.83333333333333	0.166666666666667	0	85.61%	14.15%	0.23%	0.02%	0.00%	2	0.25%	0.1	66689	141741	152319	13.7	29.1	31.3	963	1409	943	82.3	174.9	187.9	218492.6	48.4	1949.8	269.6	2364	0.5	20	2.9	0	57	4863
10166	10166 (2019-04-28)10sec.agd	10	0	0		5/1/2019	Wednesday	3	0	0	0	0	0	602.166666666667	100.666666666667	5	0	0	85.07%	14.22%	0.71%	0.00%	0.00%	5	0.71%	0.4	68166	147286	119074	16.1	34.7	28	757	813	738	96.3	208.1	168.2	201291.8	52.7	1268.7	284.4	2146	0.5	21	3	0	0	4247
10166	10166 (2019-04-28)10sec.agd	10	0	0		5/2/2019	Thursday	4	0	0	0	0	0	641.666666666667	105	6.66666666666667	0	0	85.18%	13.94%	0.88%	0.00%	0.00%	6.66666666666667	0.88%	0.4	76703	113172	198085	17	25	43.8	836	1224	1043	101.8	150.2	262.9	240684.3	58.4	1700.2	319.5	2510	0.6	20	3.3	0	44	4520
10166	10166 (2019-04-28)10sec.agd	10	0	0		5/3/2019	Friday	5	0	0	0	0	0	702.166666666667	109.333333333333	5.5	0	0	85.94%	13.38%	0.67%	0.00%	0.00%	5.5	0.67%	0.4	69829	111802	157067	14.2	22.8	32	752	937	911	85.5	136.8	192.2	205050.8	46.2	1450	251	2262	0.5	20	2.8	0	0	4902
10166	10166 (2019-04-28)10sec.agd	10	0	0		5/4/2019	Saturday	6	0	0	0	0	0	548.5	158.333333333333	3.33333333333333	0	0	77.24%	22.30%	0.47%	0.00%	0.00%	3.33333333333333	0.47%	0.3	96186	152944	253656	22.6	35.9	59.5	743	616	880	135.4	215.4	357.2	311424.1	77.7	1205.3	438.5	4398	1	20	6.2	0	0	4261
10166	10166 (2019-04-28)10sec.agd	10	0	0		5/6/2019	Monday	1	0	0	0	0	0	0	0.333333333333333	0	0	0	0.00%	100.00%	0.00%	0.00%	0.00%	0	0.00%	0	81	0	0	40.5	0	0	59	0	0	243	0	0	81	40.5	59	243	1	0.5	1	3	0	0	2
10166	10166 (2019-04-28)10sec.agd	10	0	0		5/17/2019	Friday	5	0	0	0	0	0	0	0.166666666666667	0	0	0	0.00%	100.00%	0.00%	0.00%	0.00%	0	0.00%	0	18	0	0	18	0	0	18	0	0	108	0	0	18	18	18	108	0	0	0	0	0	0	1
10166	10166 (2019-04-28)10sec.agd	10	0	0		5/24/2019	Friday	5	0	0	0	0	0	0	0.166666666666667	0	0	0	0.00%	100.00%	0.00%	0.00%	0.00%	0	0.00%	0	26	59	259	26	59	259	26	59	259	156	354	1554	266.9	266.9	266.9	1601.4	1	1	1	6	0	0	1
10166	10166 (2019-04-28)10sec.agd	10	0	0		5/26/2019	Sunday	7	0	0	0	0	0	30.5	3.66666666666667	2.16666666666667	0	0	83.94%	10.09%	5.96%	0.00%	0.00%	2.16666666666667	5.96%	1.1	10166	12918	14083	46.6	59.3	64.6	827	843	877	279.8	355.5	387.6	21646.1	102.9	1290.6	595.8	115	0.5	11	3.2	40.9	535	218
10167	10167 (2019-04-28)60sec.agd	60	0	0		4/28/2019	Sunday	7	1	1	1	12	26157	171	228	26	0	0	40.24%	53.65%	6.12%	0.00%	0.00%	26	6.12%	3.3	204356	187238	255801	480.8	440.6	601.9	4015	3723	3299	480.8	440.6	601.9	377165.2	933.0	5498.5	887.4	3642	8.6	103	8.6	93.5	1582	425
10167	10167 (2019-04-28)60sec.agd	60	0	0		4/29/2019	Monday	1	1	1	1	19	50159	469	426	72	0	0	48.50%	44.05%	7.45%	0.00%	0.00%	72	7.45%	4.2	469510	320687	485036	485.5	331.6	501.6	4769	2423	2483	485.5	331.6	501.6	747355.1	824.0	5072.6	772.9	10635	11	127	11	4	378	967
10167	10167 (2019-04-28)60sec.agd	60	0	0		4/30/2019	Tuesday	2	2	2	2	41	110897	355	443	55	0	0	41.62%	51.93%	6.45%	0.00%	0.00%	55	6.45%	3.4	431629	420787	586752	506	493.3	687.9	3405	2377	2993	506	493.3	687.9	841215.3	1046.0	4585.8	986.2	13541	15.9	135	15.9	14.8	1537	853
10167	10167 (2019-04-28)60sec.agd	60	0	0		5/1/2019	Wednesday	3	2	2	2	33	85717	392	475	44	0	0	43.03%	52.14%	4.83%	0.00%	0.00%	44	4.83%	2.8	395865	337040	502696	434.5	370	551.8	3311	2110	4035	434.5	370	551.8	723193.1	837.4	5133.2	793.8	8684	9.5	126	9.5	34.5	2764	911
10167	10167 (2019-04-28)60sec.agd	60	0	0		5/2/2019	Thursday	4	2	2	2	34	91731	594	265	77	0	0	63.46%	28.31%	8.23%	0.00%	0.00%	77	8.23%	4.5	339503	316927	408616	362.7	338.6	436.6	3623	1895	2392	362.7	338.6	436.6	618604.9	714.1	4330.3	660.9	13690	14.6	132	14.6	4.4	548	936
10167	10167 (2019-04-28)60sec.agd	60	0	0		5/3/2019	Friday	5	6	6	6	83	235706	459	320	109	0	0	51.69%	36.04%	12.27%	0.00%	0.00%	109	12.27%	6.4	516891	399919	495028	582.1	450.4	557.5	3824	2670	3334	582.1	450.4	557.5	819856.2	979.9	5553.8	923.3	17004	19.1	131	19.1	37.5	4167	888
10167	10167 (2019-04-28)60sec.agd	60	0	0		5/4/2019	Saturday	6	4	4	4	61	141687	544	363	81	0	0	55.06%	36.74%	8.20%	0.00%	0.00%	81	8.20%	4.8	386049	351588	430089	390.7	355.9	435.3	3518	2263	2364	390.7	355.9	435.3	676479.5	742.8	4433.2	684.7	11578	11.7	128	11.7	45.8	5000	988
10167	10167 (2019-04-28)60sec.agd	60	0	0		5/5/2019	Sunday	7	1	1	1	12	29681	79	175	49	0	0	26.07%	57.76%	16.17%	0.00%	0.00%	49	16.17%	8.2	281556	160571	223509	929.2	529.9	737.7	4416	1578	2247	929.2	529.9	737.7	393717	1380.4	4614.3	1299.4	4377	14.4	125	14.4	7.3	284	303
10168	10168 (2019-08-04)60sec.agd	60	0	0		8/4/2019	Sunday	7	0	0	0	0	0	386	205	5	0	0	64.77%	34.40%	0.84%	0.00%	0.00%	5	0.84%	0.5	121175	176276	334760	203.3	295.8	561.7	2804	2441	4427	203.3	295.8	561.7	397266.7	688.8	5121.6	666.6	3644	6.1	96	6.1	33	1186	596
10168	10168 (2019-08-04)60sec.agd	60	0	0		8/5/2019	Monday	1	0	0	0	0	0	1	2	0	0	0	33.33%	66.67%	0.00%	0.00%	0.00%	0	0.00%	0	770	4734	3392	256.7	1578	1130.7	521	2164	1674	256.7	1578	1130.7	5874.5	1962.9	2785.1	1958.2	19	6.3	10	6.3	0	0	3
10168	10168 (2019-08-04)60sec.agd	60	0	0		8/6/2019	Tuesday	2	0	0	0	0	0	287	135	2	0	0	67.69%	31.84%	0.47%	0.00%	0.00%	2	0.47%	0.3	81780	149969	178199	192.9	353.7	420.3	2552	4025	4065	192.9	353.7	420.3	246847.2	601.6	5829.5	582.2	2423	5.7	71	5.7	12.7	1246	424
10168	10168 (2019-08-04)60sec.agd	60	0	0		8/7/2019	Wednesday	3	0	0	0	0	0	360	302	8	0	0	53.73%	45.07%	1.19%	0.00%	0.00%	8	1.19%	0.6	178851	244939	418804	266.9	365.6	625.1	3080	2886	3974	266.9	365.6	625.1	517087.6	810.2	5061.4	771.8	5302	7.9	96	7.9	100	2633	670
10168	10168 (2019-08-04)60sec.agd	60	0	0		8/8/2019	Thursday	4	0	0	0	0	0	652	218	2	0	0	74.77%	25.00%	0.23%	0.00%	0.00%	2	0.23%	0.1	123158	154312	276957	141.2	177	317.6	2298	1903	3254	141.2	177	317.6	340125.4	404.2	3923.6	390.1	3503	4	59	4	4.1	448	872
10168	10168 (2019-08-04)60sec.agd	60	0	0		8/9/2019	Friday	5	0	0	0	0	0	605	188	11	0	0	75.25%	23.38%	1.37%	0.00%	0.00%	11	1.37%	0.8	145241	212529	259527	180.6	264.3	322.8	2724	3104	3668	180.6	264.3	322.8	365537.7	475.5	4596.2	454.6	5201	6.5	104	6.5	0.3	78	804
10168	10168 (2019-08-04)60sec.agd	60	0	0		8/10/2019	Saturday	6	0	0	0	0	0	302	165	11	0	0	63.18%	34.52%	2.30%	0.00%	0.00%	11	2.30%	1.1	130967	185558	225648	274	388.2	472.1	3282	2629	4044	274	388.2	472.1	320158	710.4	4940.6	669.8	4907	10.3	106	10.3	75.9	2944	478
10168	10168 (2019-08-04)60sec.agd	60	0	0		8/11/2019	Sunday	7	0	0	0	0	0	105	34	4	0	0	73.43%	23.78%	2.80%	0.00%	0.00%	4	2.80%	1	35991	47565	46463	251.7	332.6	324.9	3686	3615	4476	251.7	332.6	324.9	75608.1	549.1	6833	528.7	829	5.8	76	5.8	76.5	1346	143
10169	10169 (2019-08-11)60sec.agd	60	0	0		8/11/2019	Sunday	7	0	0	0	0	0	441	314	8	0	0	57.80%	41.15%	1.05%	0.00%	0.00%	8	1.05%	0.6	160563	326798	334588	210.4	428.3	438.5	2967	2847	3741	210.4	428.3	438.5	494496.2	681.3	4633.9	648.1	6560	8.6	125	8.6	22	1293	763
10169	10169 (2019-08-11)60sec.agd	60	0	0		8/12/2019	Monday	1	0	0	0	0	0	595	267	0	0	0	69.03%	30.97%	0.00%	0.00%	0.00%	0	0.00%	0	146970	192886	249211	170.5	223.8	289.1	1765	2602	2546	170.5	223.8	289.1	347723	424.6	3824.4	403.4	3512	4.1	60	4.1	1	199	862
10169	10169 (2019-08-11)60sec.agd	60	0	0		8/13/2019	Tuesday	2	2	2	2	72	219135	445	412	92	0	0	46.89%	43.41%	9.69%	0.00%	0.00%	92	9.69%	5.4	565910	534089	572479	596.3	562.8	603.2	4195	3134	4028	596.3	562.8	603.2	966042.1	1087.8	5261	1018	19094	20.1	132	20.1	13.2	1147	949
10169	10169 (2019-08-11)60sec.agd	60	0	0		8/14/2019	Wednesday	3	1	1	1	46	145185	632	303	61	0	0	63.45%	30.42%	6.12%	0.00%	0.00%	61	6.12%	3.4	346072	352391	432601	347.5	353.8	434.3	4017	2877	2295	347.5	353.8	434.3	656573.6	715.3	4616.8	659.2	11909	12	130	12	10.7	1644	996
10169	10169 (2019-08-11)60sec.agd	60	0	0		8/15/2019	Thursday	4	1	1	1	43	142499	591	387	63	0	0	56.77%	37.18%	6.05%	0.00%	0.00%	63	6.05%	3.5	367556	421975	456414	353.1	405.4	438.4	4134	2908	2459	353.1	405.4	438.4	722131.6	742.2	4833.8	693.7	14167	13.6	134	13.6	12.4	1489	1041
10169	10169 (2019-08-11)60sec.agd	60	0	0		8/16/2019	Friday	5	2	2	2	27	81766	508	347	51	0	0	56.07%	38.30%	5.63%	0.00%	0.00%	51	5.63%	3.2	342678	288697	390610	378.2	318.7	431.1	4927	2831	4655	378.2	318.7	431.1	594432.8	737.2	7106	656.1	7714	8.5	137	8.5	1.9	286	906
10169	10169 (2019-08-11)60sec.agd	60	0	0		8/17/2019	Saturday	6	0	0	0	0	0	611	367	7	0	0	62.03%	37.26%	0.71%	0.00%	0.00%	7	0.71%	0.4	204630	332953	379215	207.7	338	385	3472	2659	3028	207.7	338	385	544550.4	597.2	4747.5	552.8	5688	5.8	115	5.8	11	1479	985
10169	10169 (2019-08-11)60sec.agd	60	0	0		8/18/2019	Sunday	7	0	0	0	0	0	59	8	5	0	0	81.94%	11.11%	6.94%	0.00%	0.00%	5	6.94%	1.7	23516	23508	16916	326.6	326.5	234.9	4081	3165	3267	326.6	326.5	234.9	37306.6	555.0	4970.8	518.1	762	10.6	139	10.6	1.7	57	72
10171	10171 (2019-09-15)60sec.agd	60	0	0		9/15/2019	Sunday	7	1	1	1	11	24741	300	196	23	0	0	57.80%	37.76%	4.43%	0.00%	0.00%	23	4.43%	2.3	194183	264495	155434	374.1	509.6	299.5	3286	3491	3189	374.1	509.6	299.5	363076.3	740.4	5644.8	699.6	7932	15.3	122	15.3	45.8	1707	519
10171	10171 (2019-09-15)60sec.agd	60	0	0		9/16/2019	Monday	1	1	1	1	23	70638	556	348	54	0	0	58.04%	36.33%	5.64%	0.00%	0.00%	54	5.64%	3.2	330311	372671	370601	344.8	389	386.8	3412	2901	3183	344.8	389	386.8	620752.9	696.4	5102.2	648	10915	11.4	112	11.4	67.1	2591	958
10171	10171 (2019-09-15)60sec.agd	60	0	0		9/17/2019	Tuesday	2	2	2	2	51	149725	437	443	71	0	0	45.95%	46.58%	7.47%	0.00%	0.00%	71	7.47%	4.2	436162	411382	671186	458.6	432.6	705.8	4491	2260	6571	458.6	432.6	705.8	899979.5	1022.2	7197.9	946.4	14224	15	121	15	49.6	3597	951
10171	10171 (2019-09-15)60sec.agd	60	0	0		9/18/2019	Wednesday	3	0	0	0	0	0	516	343	2	0	0	59.93%	39.84%	0.23%	0.00%	0.00%	2	0.23%	0.1	169469	259572	374296	196.8	301.5	434.7	2491	2099	6392	196.8	301.5	434.7	485998.8	595.6	6489.8	564.5	6084	7.1	99	7.1	50.4	3292	861
10171	10171 (2019-09-15)60sec.agd	60	0	0		9/19/2019	Thursday	4	1	1	1	14	35688	414	348	22	0	0	52.81%	44.39%	2.81%	0.00%	0.00%	22	2.81%	1.5	244035	319805	449424	311.3	407.9	573.2	3027	3005	3240	311.3	407.9	573.2	603166.9	812.7	4012	769.3	9078	11.6	109	11.6	228.5	4954	784
10171	10171 (2019-09-15)60sec.agd	60	0	0		9/20/2019	Friday	5	0	0	0	0	0	575	403	20	0	0	57.62%	40.38%	2.00%	0.00%	0.00%	20	2.00%	1.2	311303	324422	369442	311.9	325.1	370.2	3320	2928	3061	311.9	325.1	370.2	581933.5	620.2	4451.3	583.1	6621	6.6	99	6.6	18	3804	998
10171	10171 (2019-09-15)60sec.agd	60	0	0		9/21/2019	Saturday	6	2	2	2	32	88487	552	369	41	0	0	57.38%	38.36%	4.26%	0.00%	0.00%	41	4.26%	2.4	317389	341615	427779	329.9	355.1	444.7	4334	2409	2951	329.9	355.1	444.7	632796.5	703.5	4997.3	657.8	9099	9.5	125	9.5	20.9	1602	962
10171	10171 (2019-09-15)60sec.agd	60	0	0		9/22/2019	Sunday	7	1	1	1	23	64495	107	80	28	0	0	49.77%	37.21%	13.02%	0.00%	0.00%	28	13.02%	7	129334	114142	147170	601.6	530.9	684.5	4471	3942	2930	601.6	530.9	684.5	226748.1	1102.7	6392.2	1054.6	4022	18.7	143	18.7	118.3	3173	215
10172	10172 (2019-09-08)60sec.agd	60	0	0		9/8/2019	Sunday	7	0	0	0	0	0	295	142	4	0	0	66.89%	32.20%	0.91%	0.00%	0.00%	4	0.91%	0.4	83004	74122	132589	188.2	168.1	300.7	3589	2623	3795	188.2	168.1	300.7	173099.9	411.8	5049.5	392.5	2285	5.2	118	5.2	46.6	3477	441
10172	10172 (2019-09-08)60sec.agd	60	0	0		9/9/2019	Monday	1	0	0	0	0	0	529	409	10	0	0	55.80%	43.14%	1.05%	0.00%	0.00%	10	1.05%	0.6	230758	279146	494248	243.4	294.5	521.4	3234	4070	3206	243.4	294.5	521.4	612742.1	677.8	6056.2	646.4	8085	8.5	115	8.5	6.4	769	948
10172	10172 (2019-09-08)60sec.agd	60	0	0		9/10/2019	Tuesday	2	0	0	0	0	0	458	498	9	0	0	47.46%	51.61%	0.93%	0.00%	0.00%	9	0.93%	0.5	268714	343992	597991	278.5	356.5	619.7	2907	2229	3075	278.5	356.5	619.7	740358.7	800.8	3697	767.2	9293	9.6	132	9.6	12.4	1436	965
10172	10172 (2019-09-08)60sec.agd	60	0	0		9/11/2019	Wednesday	3	0	0	0	0	0	0	3	0	0	0	0.00%	100.00%	0.00%	0.00%	0.00%	0	0.00%	0	699	1847	881	233	615.7	293.7	391	1252	495	233	615.7	293.7	2162.4	731.2	1401.9	720.8	5	1.7	2	1.7	0	0	3
10172	10172 (2019-09-08)60sec.agd	60	0	0		9/12/2019	Thursday	4	0	0	0	0	0	591	382	10	0	0	60.12%	38.86%	1.02%	0.00%	0.00%	10	1.02%	0.6	251636	315992	421114	256	321.5	428.4	2837	2303	2705	256	321.5	428.4	583531.2	625.1	3724.5	593.6	7075	7.2	121	7.2	3.6	1056	983
10172	10172 (2019-09-08)60sec.agd	60	0	0		9/13/2019	Friday	5	0	0	0	0	0	667	280	2	0	0	70.28%	29.50%	0.21%	0.00%	0.00%	2	0.21%	0.1	170112	209133	301701	179.3	220.4	317.9	2495	2421	3221	179.3	220.4	317.9	404596.3	444.1	4525.7	426.3	5612	5.9	99	5.9	42.2	2945	949
10172	10172 (2019-09-08)60sec.agd	60	0	0		9/14/2019	Saturday	6	0	0	0	0	0	635	217	5	0	0	74.10%	25.32%	0.58%	0.00%	0.00%	5	0.58%	0.3	118909	124640	230183	138.8	145.4	268.6	3320	1655	3045	138.8	145.4	268.6	287504.2	355.7	3845.1	335.5	3976	4.6	114	4.6	43.9	2843	857
10172	10172 (2019-09-08)60sec.agd	60	0	0		9/15/2019	Sunday	7	0	0	0	0	0	404	288	8	1	0	57.63%	41.08%	1.14%	0.14%	0.00%	9	1.28%	0.6	179562	233364	278385	256.2	332.9	397.1	5927	6169	10110	256.2	332.9	397.1	405215.3	603.8	13243.8	578.1	5110	7.3	98	7.3	17.1	1543	701
10172	10172 (2019-09-08)60sec.agd	60	0	0		9/16/2019	Monday	1	2	2	2	55	167372	564	418	78	0	0	53.21%	39.43%	7.36%	0.00%	0.00%	78	7.36%	4.1	535299	429175	686573	505	404.9	647.7	4815	5162	6222	505	404.9	647.7	970628	976.5	7649.7	915.7	12717	12	132	12	0.4	92	1060
10172	10172 (2019-09-08)60sec.agd	60	0	0		9/17/2019	Tuesday	2	1	1	1	42	149507	518	458	48	2	0	50.49%	44.64%	4.68%	0.19%	0.00%	50	4.87%	2.8	426044	418652	639022	415.2	408	622.8	6096	5094	4269	415.2	408	622.8	874718.3	898.7	8888.1	852.6	12420	12.1	146	12.1	0	0	1026
10172	10172 (2019-09-08)60sec.agd	60	0	0		9/18/2019	Wednesday	3	0	0	0	0	0	0	1	0	0	0	0.00%	100.00%	0.00%	0.00%	0.00%	0	0.00%	0	342	1085	1550	342	1085	1550	342	1085	1550	342	1085	1550	1922.7	1922.7	1922.7	1922.7	3	3	3	3	0	0	1
10172	10172 (2019-09-08)60sec.agd	60	0	0		9/19/2019	Thursday	4	2	2	2	25	77372	560	387	62	0	0	55.50%	38.35%	6.14%	0.00%	0.00%	62	6.14%	3.6	498101	389516	444572	493.7	386	440.6	4451	6354	5742	493.7	386	440.6	772962.9	815.0	7859.2	766.1	10809	10.7	126	10.7	2.3	542	1009
10172	10172 (2019-09-08)60sec.agd	60	0	0		9/20/2019	Friday	5	0	0	0	0	0	560	417	29	0	0	55.67%	41.45%	2.88%	0.00%	0.00%	29	2.88%	1.6	402797	260340	427737	400.4	258.8	425.2	3787	2056	2504	400.4	258.8	425.2	642636.2	675.0	4603.2	638.8	8569	8.5	108	8.5	13.3	648	1006
10172	10172 (2019-09-08)60sec.agd	60	0	0		9/21/2019	Saturday	6	0	0	0	0	0	25	2	0	0	0	92.59%	7.41%	0.00%	0.00%	0.00%	0	0.00%	0	647	1217	1122	24	45.1	41.6	351	749	889	24	45.1	41.6	1777.2	67.2	1214.3	65.8	4	0.1	2	0.1	0	0	27
10172	10172 (2019-09-08)60sec.agd	60	0	0		9/22/2019	Sunday	7	0	0	0	0	0	141	19	8	0	0	83.93%	11.31%	4.76%	0.00%	0.00%	8	4.76%	2	37478	44799	38514	223.1	266.7	229.3	3496	4216	4364	223.1	266.7	229.3	69963.4	429.6	6689	416.4	502	3	58	3	24.7	901	168
10173	10173 (2019-09-15)60sec.agd	60	0	0		9/15/2019	Sunday	7	0	0	0	0	0	497	140	16	0	0	76.11%	21.44%	2.45%	0.00%	0.00%	16	2.45%	1.3	130644	188800	145665	200.1	289.1	223.1	4568	3806	3379	200.1	289.1	223.1	271903.6	452.1	5727.1	416.4	4338	6.6	127	6.6	67.4	3787	653
10173	10173 (2019-09-15)60sec.agd	60	0	0		9/16/2019	Monday	1	0	0	0	0	0	343	167	8	0	0	66.22%	32.24%	1.54%	0.00%	0.00%	8	1.54%	0.6	120997	180172	221280	233.6	347.8	427.2	2477	2691	4121	233.6	347.8	427.2	309946.9	621.9	5436.1	598.4	3551	6.9	70	6.9	32.7	688	518
10173	10173 (2019-09-15)60sec.agd	60	0	0		9/17/2019	Tuesday	2	0	0	0	0	0	393	296	13	0	0	55.98%	42.17%	1.85%	0.00%	0.00%	13	1.85%	0.9	203627	252858	396773	290.1	360.2	565.2	3320	2405	3155	290.1	360.2	565.2	512669.4	763.9	4331.2	730.3	6667	9.5	87	9.5	228.7	3940	702
10173	10173 (2019-09-15)60sec.agd	60	0	0		9/18/2019	Wednesday	3	0	0	0	0	0	433	396	26	0	0	50.64%	46.32%	3.04%	0.00%	0.00%	26	3.04%	1.5	294391	406373	495033	344.3	475.3	579	5186	2848	3037	344.3	475.3	579	704884.9	869.6	5762.2	824.4	8753	10.2	128	10.2	247.7	4347	855
10173	10173 (2019-09-15)60sec.agd	60	0	0		9/20/2019	Friday	5	0	0	0	0	0	393	366	35	0	0	49.50%	46.10%	4.41%	0.00%	0.00%	35	4.41%	2.5	317394	377349	386244	399.7	475.3	486.5	4106	2948	2924	399.7	475.3	486.5	626351.1	833.4	5082.9	788.9	10162	12.8	123	12.8	26.9	1087	794
10173	10173 (2019-09-15)60sec.agd	60	0	0		9/22/2019	Sunday	7	0	0	0	0	0	439	220	26	3	0	63.81%	31.98%	3.78%	0.44%	0.00%	29	4.22%	2.4	226642	337644	249466	329.4	490.8	362.6	7372	7940	3681	329.4	490.8	362.6	477077.9	749.9	10565.6	693.4	8026	11.7	168	11.7	55.9	3953	688
10173	10173 (2019-09-15)60sec.agd	60	0	0		9/26/2019	Thursday	4	0	0	0	0	0	51	3	0	0	0	94.44%	5.56%	0.00%	0.00%	0.00%	0	0.00%	0	2156	2622	2769	39.9	48.6	51.3	1310	1497	1532	39.9	48.6	51.3	4380.7	83.2	2510.8	81.1	18	0.3	10	0.3	0	0	54
10173	10173 (2019-09-15)60sec.agd	60	0	0		9/27/2019	Friday	5	0	0	0	0	0	360	331	44	0	0	48.98%	45.03%	5.99%	0.00%	0.00%	44	5.99%	2.9	386036	465115	646626	525.2	632.8	879.8	4455	3229	3884	525.2	632.8	879.8	885144.6	1259.5	5282.9	1204.3	11126	15.1	119	15.1	0.2	72	735
10173	10173 (2019-09-15)60sec.agd	60	0	0		9/28/2019	Saturday	6	1	1	1	30	110664	340	255	65	0	0	51.52%	38.64%	9.85%	0.00%	0.00%	65	9.85%	5	398718	348555	440841	604.1	528.1	667.9	4836	3583	3394	604.1	528.1	667.9	689062.7	1113.2	6059.9	1044	10604	16.1	123	16.1	47.9	2817	660
10173	10173 (2019-09-15)60sec.agd	60	0	0		9/29/2019	Sunday	7	0	0	0	0	0	113	24	3	0	0	80.71%	17.14%	2.14%	0.00%	0.00%	3	2.14%	0.8	22328	24603	35316	159.5	175.7	252.3	3563	2321	2472	159.5	175.7	252.3	48487.8	368.7	4777.6	346.3	528	3.8	103	3.8	66.1	2108	140
10174	10174 (2019-09-15)60sec.agd	60	0	0		9/15/2019	Sunday	7	0	0	0	0	0	381	106	8	0	0	76.97%	21.41%	1.62%	0.00%	0.00%	8	1.62%	0.9	57376	65358	108134	115.9	132	218.5	3077	2822	2899	115.9	132	218.5	138768.3	297.5	4357.7	280.3	1815	3.7	98	3.7	16.5	1566	495
10174	10174 (2019-09-15)60sec.agd	60	0	0		9/16/2019	Monday	1	2	2	2	24	60064	473	244	39	0	0	62.57%	32.28%	5.16%	0.00%	0.00%	39	5.16%	2.8	216739	143520	307035	286.7	189.8	406.1	3811	1616	5894	286.7	189.8	406.1	402298.7	567.0	6815.6	532.1	6426	8.5	113	8.5	18.8	1739	756
10174	10174 (2019-09-15)60sec.agd	60	0	0		9/17/2019	Tuesday	2	1	1	1	11	28160	566	132	21	0	0	78.72%	18.36%	2.92%	0.00%	0.00%	21	2.92%	1.4	141146	134720	192854	196.3	187.4	268.2	3758	3807	3496	196.3	187.4	268.2	274343.5	410.7	4626.8	381.6	4730	6.6	115	6.6	25.3	1618	719
10174	10174 (2019-09-15)60sec.agd	60	0	0		9/18/2019	Wednesday	3	0	0	0	0	0	452	82	10	0	0	83.09%	15.07%	1.84%	0.00%	0.00%	10	1.84%	0.8	74796	70082	125054	137.5	128.8	229.9	3679	3235	4125	137.5	128.8	229.9	161692.4	320.7	5005.7	297.2	2142	3.9	115	3.9	10.7	782	544
10174	10174 (2019-09-15)60sec.agd	60	0	0		9/19/2019	Thursday	4	0	0	0	0	0	208	55	0	0	0	79.09%	20.91%	0.00%	0.00%	0.00%	0	0.00%	0	17624	30187	60241	67	114.8	229.1	1446	1301	2014	67	114.8	229.1	69648	279.7	2542.3	264.8	368	1.4	15	1.4	0	0	263
10174	10174 (2019-09-15)60sec.agd	60	0	0		9/20/2019	Friday	5	0	0	0	0	0	349	86	15	0	0	77.56%	19.11%	3.33%	0.00%	0.00%	15	3.33%	1.2	90897	68172	139245	202	151.5	309.4	3803	1800	3405	202	151.5	309.4	179718.8	423.4	4811.9	399.4	2728	6.1	114	6.1	12.3	556	450
10174	10174 (2019-09-15)60sec.agd	60	0	0		9/21/2019	Saturday	6	1	1	1	19	54802	282	91	23	0	0	71.21%	22.98%	5.81%	0.00%	0.00%	23	5.81%	2.9	111243	63176	186534	280.9	159.5	471	4000	1160	4125	280.9	159.5	471	226188.3	602.5	5138.5	571.2	3442	8.7	113	8.7	24.8	2086	396
10174	10174 (2019-09-15)60sec.agd	60	0	0		9/22/2019	Sunday	7	0	0	0	0	0	78	26	2	0	0	73.58%	24.53%	1.89%	0.00%	0.00%	2	1.89%	0.7	28508	26579	43297	268.9	250.7	408.5	3224	2213	3729	268.9	250.7	408.5	58256.2	579.6	4873.4	549.6	590	5.6	107	5.6	32.7	1111	106
10175	10175 (2019-09-01)60sec.agd	60	0	0		9/1/2019	Sunday	7	0	0	0	0	0	277	186	17	0	0	57.71%	38.75%	3.54%	0.00%	0.00%	17	3.54%	1.9	145189	177389	220943	302.5	369.6	460.3	4015	3499	3662	302.5	369.6	460.3	318374.8	704.1	5712.6	663.3	4165	8.7	96	8.7	116.1	3473	480
10175	10175 (2019-09-01)60sec.agd	60	0	0		9/2/2019	Monday	1	1	1	1	13	29172	567	211	13	0	0	71.68%	26.68%	1.64%	0.00%	0.00%	13	1.64%	0.9	130828	223002	168035	165.4	281.9	212.4	2828	2536	2771	165.4	281.9	212.4	308353.1	419.3	3920.2	389.8	5186	6.6	114	6.6	55.1	3696	791
10175	10175 (2019-09-01)60sec.agd	60	0	0		9/3/2019	Tuesday	2	1	1	1	12	25751	484	235	27	0	0	64.88%	31.50%	3.62%	0.00%	0.00%	27	3.62%	1.9	191674	283501	243120	256.9	380	325.9	2883	3066	2533	256.9	380	325.9	419784.6	620.3	4051	562.7	7960	10.7	125	10.7	21.9	997	746
10175	10175 (2019-09-01)60sec.agd	60	0	0		9/4/2019	Wednesday	3	0	0	0	0	0	468	241	1	0	0	65.92%	33.94%	0.14%	0.00%	0.00%	1	0.14%	0.1	112326	230194	166155	158.2	324.2	234	3801	3624	3363	158.2	324.2	234	305309.5	465.0	6236.2	430	3657	5.2	95	5.2	96.3	4072	710
10175	10175 (2019-09-01)60sec.agd	60	0	0		9/5/2019	Thursday	4	0	0	0	0	0	464	204	3	0	0	69.15%	30.40%	0.45%	0.00%	0.00%	3	0.45%	0.2	95680	164162	204077	142.6	244.7	304.1	2520	3331	3022	142.6	244.7	304.1	278839.1	439.2	4247.7	415.6	3065	4.6	73	4.6	26.3	2014	671
10175	10175 (2019-09-01)60sec.agd	60	0	0		9/6/2019	Friday	5	0	0	0	0	0	385	175	3	0	0	68.38%	31.08%	0.53%	0.00%	0.00%	3	0.53%	0.3	95441	144918	151590	169.5	257.4	269.3	2473	2802	2526	169.5	257.4	269.3	230412.1	440.2	4510.8	409.3	3248	5.8	92	5.8	68.4	2610	563
10175	10175 (2019-09-01)60sec.agd	60	0	0		9/7/2019	Saturday	6	0	0	0	0	0	434	259	0	0	0	62.63%	37.37%	0.00%	0.00%	0.00%	0	0.00%	0	150289	224134	198081	216.9	323.4	285.8	1811	2266	2322	216.9	323.4	285.8	334752	518.5	3218.3	483	5447	7.9	89	7.9	111.6	2372	693
10175	10175 (2019-09-01)60sec.agd	60	0	0		9/8/2019	Sunday	7	0	0	0	0	0	76	30	2	0	0	70.37%	27.78%	1.85%	0.00%	0.00%	2	1.85%	0.5	16749	32376	20081	155.1	299.8	185.9	2394	2923	2538	155.1	299.8	185.9	41617.1	404.4	4451.1	385.3	410	3.8	39	3.8	72.6	4022	108
10176	10176 (2019-09-01)60sec.agd	60	0	0		9/1/2019	Sunday	7	0	0	0	0	0	56	11	7	0	0	75.68%	14.86%	9.46%	0.00%	0.00%	7	9.46%	3.5	27555	26059	23832	372.4	352.1	322.1	3109	4570	4825	372.4	352.1	322.1	44791.9	626.9	7043.7	605.3	867	11.7	127	11.7	85.6	953	74
10176	10176 (2019-09-01)60sec.agd	60	0	0		9/2/2019	Monday	1	1	1	1	13	28296	404	314	27	0	0	54.23%	42.15%	3.62%	0.00%	0.00%	27	3.62%	2.1	295292	355375	842388	396.4	477	1130.7	3154	4147	4686	396.4	477	1130.7	960784.2	1348.7	5746.5	1289.6	7037	9.4	146	9.4	2.7	942	745
10176	10176 (2019-09-01)60sec.agd	60	0	0		9/3/2019	Tuesday	2	0	0	0	0	0	4	0	1	0	0	80.00%	0.00%	20.00%	0.00%	0.00%	1	20.00%	1	2815	2403	1633	563	480.6	326.6	2815	2403	1633	563	480.6	326.6	4045.4	809.1	4045.4	809.1	16	3.2	16	3.2	0	0	5
10176	10176 (2019-09-01)60sec.agd	60	0	0		9/8/2019	Sunday	7	0	0	0	0	0	0	1	0	0	0	0.00%	100.00%	0.00%	0.00%	0.00%	0	0.00%	0	123	179	36	123	179	36	123	179	36	123	179	36	220.1	220.1	220.1	220.1	4	4	4	4	0	0	1
10176	10176 (2019-09-01)60sec.agd	60	0	0		9/18/2019	Wednesday	3	0	0	0	0	0	96	8	1	0	0	91.43%	7.62%	0.95%	0.00%	0.00%	1	0.95%	0.2	6476	7480	8596	61.7	71.2	81.9	3163	1979	4441	61.7	71.2	81.9	13106.5	131.5	5800.3	124.8	49	0.5	14	0.5	83.9	222	105
10176	10176 (2019-09-01)60sec.agd	60	0	0		9/23/2019	Monday	1	0	0	0	0	0	0	1	0	0	0	0.00%	100.00%	0.00%	0.00%	0.00%	0	0.00%	0	102	103	0	102	103	0	102	103	0	102	103	0	145	145.0	145	145	4	4	4	4	0	0	1
10176	10176 (2019-09-01)60sec.agd	60	0	0		10/7/2019	Monday	1	0	0	0	0	0	0	1	0	0	0	0.00%	100.00%	0.00%	0.00%	0.00%	0	0.00%	0	176	14	189	176	14	189	176	14	189	176	14	189	258.6	258.6	258.6	258.6	1	1	1	1	0	0	1
10176	10176 (2019-09-01)60sec.agd	60	0	0		10/9/2019	Wednesday	3	0	0	0	0	0	0	1	0	0	0	0.00%	100.00%	0.00%	0.00%	0.00%	0	0.00%	0	253	337	145	253	337	145	253	337	145	253	337	145	445.6	445.6	445.6	445.6	2	2	2	2	0	0	1
10176	10176 (2019-09-01)60sec.agd	60	0	0		10/27/2019	Sunday	7	0	0	0	0	0	0	1	0	0	0	0.00%	100.00%	0.00%	0.00%	0.00%	0	0.00%	0	140	118	69	140	118	69	140	118	69	140	118	69	195.7	195.7	195.7	195.7	2	2	2	2	0	0	1
10176	10176 (2019-09-01)60sec.agd	60	0	0		11/9/2019	Saturday	6	0	0	0	0	0	0	1	0	0	0	0.00%	100.00%	0.00%	0.00%	0.00%	0	0.00%	0	138	25	82	138	25	82	138	25	82	138	25	82	162.5	162.5	162.5	162.5	2	2	2	2	0	0	1
10176	10176 (2019-09-01)60sec.agd	60	0	0		11/23/2019	Saturday	6	0	0	0	0	0	0	0	1	0	0	0.00%	0.00%	100.00%	0.00%	0.00%	1	100.00%	1	2349	2242	2753	2349	2242	2753	2349	2242	2753	2349	2242	2753	4257.2	4257.2	4257.2	4257.2	14	14	14	14	0	0	1
10176	10176 (2019-09-01)60sec.agd	60	0	0		11/26/2019	Tuesday	2	0	0	0	0	0	41	5	1	0	0	87.23%	10.64%	2.13%	0.00%	0.00%	1	2.13%	0.3	5677	7706	7222	120.8	164	153.7	2543	3590	3463	120.8	164	153.7	11990.3	257.1	5598.9	255.1	40	0.9	21	0.9	0	0	47
10176	10176 (2019-09-01)60sec.agd	60	0	0		11/27/2019	Wednesday	3	0	0	0	0	0	0	1	0	0	0	0.00%	100.00%	0.00%	0.00%	0.00%	0	0.00%	0	542	467	1226	542	467	1226	542	467	1226	542	467	1226	1419.5	1419.5	1419.5	1419.5	6	6	6	6	0	0	1
10176	10176 (2019-09-01)60sec.agd	60	0	0		11/29/2019	Friday	5	1	1	1	23	58301	9	35	22	0	0	13.64%	53.03%	33.33%	0.00%	0.00%	22	33.33%	11	91455	67650	77145	1385.7	1025	1168.9	4198	2191	2222	1385.7	1025	1168.9	137447.8	2135.3	4906	2082.5	4035	61.1	159	61.1	0	0	66
10176	10176 (2019-09-01)60sec.agd	60	0	0		11/30/2019	Saturday	6	0	0	0	0	0	75	45	22	0	0	52.82%	31.69%	15.49%	0.00%	0.00%	22	15.49%	7.3	91188	93649	69903	642.2	659.5	492.3	2531	3047	2962	642.2	659.5	492.3	148228.9	1103.9	4601.1	1043.9	4728	33.3	128	33.3	0	0	142
10176	10176 (2019-09-01)60sec.agd	60	0	0		12/1/2019	Sunday	7	0	0	0	0	0	0	2	0	0	0	0.00%	100.00%	0.00%	0.00%	0.00%	0	0.00%	0	670	562	970	335	281	485	397	370	766	335	281	485	1306	665.0	938.8	653	10	5	5	5	0	0	2
10176	10176 (2019-09-01)60sec.agd	60	0	0		12/2/2019	Monday	1	0	0	0	0	0	6	15	14	0	0	17.14%	42.86%	40.00%	0.00%	0.00%	14	40.00%	14	58207	41287	34996	1663.1	1179.6	999.9	5458	2662	2340	1663.1	1179.6	999.9	79482	2367.8	5968.5	2270.9	2380	68	163	68	4.9	122	35
10176	10176 (2019-09-01)60sec.agd	60	0	0		12/3/2019	Tuesday	2	1	1	1	11	22922	59	34	12	0	0	56.19%	32.38%	11.43%	0.00%	0.00%	12	11.43%	4	60056	63541	55180	572	605.2	525.5	2542	2611	2921	572	605.2	525.5	103387.7	1006.6	4670.3	984.6	3313	31.6	123	31.6	0	0	105
10176	10176 (2019-09-01)60sec.agd	60	0	0		12/4/2019	Wednesday	3	0	0	0	0	0	5	4	0	0	0	55.56%	44.44%	0.00%	0.00%	0.00%	0	0.00%	0	1578	1143	1344	175.3	127	149.3	725	785	853	175.3	127	149.3	2367	271.9	1367.3	263	10	1.1	6	1.1	0	0	9
10176	10176 (2019-09-01)60sec.agd	60	0	0		12/8/2019	Sunday	7	0	0	0	0	0	166	30	3	0	0	83.42%	15.08%	1.51%	0.00%	0.00%	3	1.51%	0.8	25551	27529	32885	128.4	138.3	165.3	2678	3699	3388	128.4	138.3	165.3	49921.2	261.5	5505.3	250.9	447	2.2	60	2.2	5.6	221	199
10176	10176 (2019-09-01)60sec.agd	60	0	0		12/9/2019	Monday	1	0	0	0	0	0	88	7	1	0	0	91.67%	7.29%	1.04%	0.00%	0.00%	1	1.04%	0.3	7325	6813	7768	76.3	71	80.9	2523	1956	2400	76.3	71	80.9	12665.5	135.0	3968.7	131.9	72	0.8	22	0.8	0	0	96
10176	10176 (2019-09-01)60sec.agd	60	0	0		12/10/2019	Tuesday	2	0	0	0	0	0	11	0	0	0	0	100.00%	0.00%	0.00%	0.00%	0.00%	0	0.00%	0	0	0	0	0	0	0	0	0	0	0	0	0	0	0	0	0	0	0	0	0	0	0	11
10180	10180 (2019-04-28)60sec.agd	60	0	0		4/28/2019	Sunday	7	0	0	0	0	0	299	259	2	0	0	53.39%	46.25%	0.36%	0.00%	0.00%	2	0.36%	0.2	124515	204918	340729	222.3	365.9	608.4	2458	2036	3815	222.3	365.9	608.4	416643.3	762.5	4552.9	744	5097	9.1	83	9.1	0	0	560
10180	10180 (2019-04-28)60sec.agd	60	0	0		4/29/2019	Monday	1	0	0	0	0	0	271	243	13	0	0	51.42%	46.11%	2.47%	0.00%	0.00%	13	2.47%	1.2	171827	131889	187411	326	250.3	355.6	2661	2445	3262	326	250.3	355.6	286429.9	575.5	4841.6	543.5	3007	5.7	82	5.7	0	0	527
10180	10180 (2019-04-28)60sec.agd	60	0	0		4/30/2019	Tuesday	2	0	0	0	0	0	230	108	2	0	0	67.65%	31.76%	0.59%	0.00%	0.00%	2	0.59%	0.3	55070	80443	102318	162	236.6	300.9	3385	2383	2658	162	236.6	300.9	141325	431.2	4677.2	415.7	1315	3.9	50	3.9	1.4	155	340
10180	10180 (2019-04-28)60sec.agd	60	0	0		5/1/2019	Wednesday	3	0	0	0	0	0	519	277	15	0	0	64.00%	34.16%	1.85%	0.00%	0.00%	15	1.85%	1	177969	172624	291691	219.4	212.9	359.7	3363	2419	3192	219.4	212.9	359.7	382825.9	494.8	4190.4	472	5504	6.8	115	6.8	0	0	811
10180	10180 (2019-04-28)60sec.agd	60	0	0		5/2/2019	Thursday	4	0	0	0	0	0	123	101	3	0	0	54.19%	44.49%	1.32%	0.00%	0.00%	3	1.32%	0.8	78610	80374	108173	346.3	354.1	476.5	2722	1740	3419	346.3	354.1	476.5	156015.7	722.7	4700.9	687.3	1309	5.8	56	5.8	1.9	168	227
10180	10180 (2019-04-28)60sec.agd	60	0	0		5/4/2019	Saturday	6	0	0	0	0	0	602	369	19	0	0	60.81%	37.27%	1.92%	0.00%	0.00%	19	1.92%	1.1	250304	199199	299888	252.8	201.2	302.9	3196	1891	2860	252.8	201.2	302.9	438480.5	474.1	4046.2	442.9	7212	7.3	121	7.3	0	0	990
10180	10180 (2019-04-28)60sec.agd	60	0	0		5/5/2019	Sunday	7	0	0	0	0	0	50	5	1	0	0	89.29%	8.93%	1.79%	0.00%	0.00%	1	1.79%	0.2	4660	4858	5853	83.2	86.8	104.5	2796	1553	2020	83.2	86.8	104.5	8920.4	166.8	3782.8	159.3	47	0.8	18	0.8	0	0	56
10180	10180 (2019-04-28)60sec.agd	60	0	0		5/6/2019	Monday	1	0	0	0	0	0	45	8	0	0	0	84.91%	15.09%	0.00%	0.00%	0.00%	0	0.00%	0	4499	3891	4533	84.9	73.4	85.5	1134	806	934	84.9	73.4	85.5	7478.6	146.2	1535.6	141.1	17	0.3	5	0.3	0	0	53
10180	10180 (2019-04-28)60sec.agd	60	0	0		5/8/2019	Wednesday	3	0	0	0	0	0	0	2	0	0	0	0.00%	100.00%	0.00%	0.00%	0.00%	0	0.00%	0	1316	1411	1709	658	705.5	854.5	841	748	1085	658	705.5	854.5	2577.5	1295.1	1563.3	1288.8	8	4	5	4	0	0	2
10180	10180 (2019-04-28)60sec.agd	60	0	0		5/12/2019	Sunday	7	0	0	0	0	0	52	25	5	1	0	62.65%	30.12%	6.02%	1.20%	0.00%	6	7.23%	2	33528	40897	43721	404	492.7	526.8	8541	9610	9869	404	492.7	526.8	68616.5	845.2	16208	826.7	412	5	56	5	8.9	361	83
10181	10181 (2019-05-05)60sec.agd	60	0	0		5/5/2019	Sunday	7	0	0	0	0	0	340	268	8	0	0	55.19%	43.51%	1.30%	0.00%	0.00%	8	1.30%	0.7	163093	210796	401199	264.8	342.2	651.3	3238	2626	2940	264.8	342.2	651.3	481658.5	811.6	4277.9	781.9	6668	10.8	94	10.8	0.8	150	616
10181	10181 (2019-05-05)60sec.agd	60	0	0		5/6/2019	Monday	1	1	1	1	10	20137	348	477	70	0	0	38.88%	53.30%	7.82%	0.00%	0.00%	70	7.82%	4.4	501434	500070	875223	560.3	558.7	977.9	3985	2890	3244	560.3	558.7	977.9	1125842.5	1304.0	4871.7	1257.9	15813	17.7	119	17.7	2.5	158	895
10181	10181 (2019-05-05)60sec.agd	60	0	0		5/7/2019	Tuesday	2	1	1	1	19	46294	371	473	103	0	0	39.18%	49.95%	10.88%	0.00%	0.00%	103	10.88%	6.1	664790	532077	990033	702	561.9	1045.4	3916	3050	3659	702	561.9	1045.4	1305839.6	1427.1	5542.6	1378.9	16002	16.9	106	16.9	0	0	947
10181	10181 (2019-05-05)60sec.agd	60	0	0		5/8/2019	Wednesday	3	9	9	9	100	274112	148	409	216	0	0	19.15%	52.91%	27.94%	0.00%	0.00%	216	27.94%	15.4	1002009	551211	1022074	1296.3	713.1	1322.2	5315	2413	3677	1296.3	713.1	1322.2	1533783.2	2046.7	6356.1	1984.2	16126	20.9	116	20.9	0	0	773
10181	10181 (2019-05-05)60sec.agd	60	0	0		5/9/2019	Thursday	4	0	0	0	0	0	302	478	30	0	0	37.28%	59.01%	3.70%	0.00%	0.00%	30	3.70%	2.1	364907	503859	764376	450.5	622	943.7	4163	2546	3391	450.5	622	943.7	985546.4	1265.4	5291	1216.7	11840	14.6	117	14.6	3.2	181	810
10181	10181 (2019-05-05)60sec.agd	60	0	0		5/10/2019	Friday	5	0	0	0	0	0	55	21	0	0	0	72.37%	27.63%	0.00%	0.00%	0.00%	0	0.00%	0	10305	15672	36269	135.6	206.2	477.2	925	1447	2546	135.6	206.2	477.2	40831.9	548.9	2694.4	537.3	324	4.3	43	4.3	0	0	76
10181	10181 (2019-05-05)60sec.agd	60	0	0		5/11/2019	Saturday	6	0	0	0	0	0	263	363	14	0	0	41.09%	56.72%	2.19%	0.00%	0.00%	14	2.19%	1.3	270203	417673	490043	422.2	652.6	765.7	3411	2774	4179	422.2	652.6	765.7	698285.4	1132.8	4627.6	1091.1	9544	14.9	112	14.9	0.6	226	640
10181	10181 (2019-05-05)60sec.agd	60	0	0		5/12/2019	Sunday	7	0	0	0	0	0	50	13	1	0	0	78.13%	20.31%	1.56%	0.00%	0.00%	1	1.56%	0.5	9805	10714	19946	153.2	167.4	311.7	2282	1547	2817	153.2	167.4	311.7	24673.3	397.2	3941.6	385.5	234	3.7	59	3.7	0.9	57	64
10182	10182 (2019-05-05)60sec.agd	60	0	0		5/5/2019	Sunday	7	0	0	0	0	0	360	127	9	0	0	72.58%	25.60%	1.81%	0.00%	0.00%	9	1.81%	1	92109	142054	125157	185.7	286.4	252.3	3282	3579	4168	185.7	286.4	252.3	210541.4	450.1	5876.5	424.5	2205	4.4	71	4.4	2.9	412	496
10182	10182 (2019-05-05)60sec.agd	60	0	0		5/6/2019	Monday	1	0	0	0	0	0	598	247	8	0	0	70.11%	28.96%	0.94%	0.00%	0.00%	8	0.94%	0.5	144471	251162	217046	169.4	294.4	254.5	2368	2345	2431	169.4	294.4	254.5	362026.5	446.6	3486.1	424.4	5499	6.4	122	6.4	1	544	853
10182	10182 (2019-05-05)60sec.agd	60	0	0		5/7/2019	Tuesday	2	0	0	0	0	0	504	215	3	0	0	69.81%	29.78%	0.42%	0.00%	0.00%	3	0.42%	0.2	104917	253245	184324	145.3	350.8	255.3	3133	2914	5227	145.3	350.8	255.3	330327	481.4	6754.9	457.5	3885	5.4	126	5.4	2.8	1111	722
10182	10182 (2019-05-05)60sec.agd	60	0	0		5/8/2019	Wednesday	3	1	1	1	15	36761	691	241	16	0	0	72.89%	25.42%	1.69%	0.00%	0.00%	16	1.69%	0.9	143089	260163	230316	150.9	274.4	242.9	2753	2213	2414	150.9	274.4	242.9	375772.1	416.8	4143	396.4	5688	6	120	6	0.7	107	948
10182	10182 (2019-05-05)60sec.agd	60	0	0		5/9/2019	Thursday	4	1	1	1	24	61923	614	212	26	0	0	72.07%	24.88%	3.05%	0.00%	0.00%	26	3.05%	1.7	170046	255724	246877	199.6	300.1	289.8	3056	2847	2753	199.6	300.1	289.8	394028.8	484.1	4727.2	462.5	6788	8	119	8	0	0	852
10182	10182 (2019-05-05)60sec.agd	60	0	0		5/10/2019	Friday	5	0	0	0	0	0	395	192	2	0	0	67.06%	32.60%	0.34%	0.00%	0.00%	2	0.34%	0.1	90242	198529	154342	153.2	337.1	262	2903	2939	4199	153.2	337.1	262	267168.2	476.1	5890.4	453.6	3482	5.9	124	5.9	9.1	2052	589
10182	10182 (2019-05-05)60sec.agd	60	0	0		5/11/2019	Saturday	6	1	1	1	10	23825	428	202	13	0	0	66.56%	31.42%	2.02%	0.00%	0.00%	13	2.02%	1	128322	258641	223784	199.6	402.2	348	2955	3148	3706	199.6	402.2	348	365295.7	604.9	4855	568.1	5270	8.2	119	8.2	15.3	1089	643
10182	10182 (2019-05-05)60sec.agd	60	0	0		5/12/2019	Sunday	7	0	0	0	0	0	10	11	0	0	0	47.62%	52.38%	0.00%	0.00%	0.00%	0	0.00%	0	9239	10423	9767	440	496.3	465.1	1817	1662	1837	440	496.3	465.1	17011.5	839.8	2729.3	810.1	340	16.2	98	16.2	61.5	458	21
10184	10184 (2019-06-02)60sec.agd	60	0	0		6/2/2019	Sunday	7	0	0	0	0	0	366	147	2	0	0	71.07%	28.54%	0.39%	0.00%	0.00%	2	0.39%	0.2	62304	159975	215268	121	310.6	418	2075	1663	1912	121	310.6	418	275343.6	553.1	3000.6	534.6	2844	5.5	115	5.5	5.1	328	515
10184	10184 (2019-06-02)60sec.agd	60	0	0		6/3/2019	Monday	1	0	0	0	0	0	470	494	9	0	0	48.30%	50.77%	0.92%	0.00%	0.00%	9	0.92%	0.5	270877	397928	431978	278.4	409	444	3309	3389	3960	278.4	409	444	646781.3	694.8	4911.3	664.7	10163	10.4	144	10.4	2.1	149	973
10184	10184 (2019-06-02)60sec.agd	60	0	0		6/4/2019	Tuesday	2	0	0	0	0	0	273	693	4	0	0	28.14%	71.44%	0.41%	0.00%	0.00%	4	0.41%	0.2	371448	443750	630727	382.9	457.5	650.2	2606	2627	5174	382.9	457.5	650.2	855981.4	939.1	5432.3	882.5	12858	13.3	108	13.3	1.2	360	970
10184	10184 (2019-06-02)60sec.agd	60	0	0		6/5/2019	Wednesday	3	0	0	0	0	0	471	401	14	0	0	53.16%	45.26%	1.58%	0.00%	0.00%	14	1.58%	0.8	228422	372223	347970	257.8	420.1	392.7	2359	2756	2072	257.8	420.1	392.7	558399.2	649.5	3760.3	630.2	10073	11.4	114	11.4	21.2	683	886
10184	10184 (2019-06-02)60sec.agd	60	0	0		6/6/2019	Thursday	4	0	0	0	0	0	241	550	7	0	0	30.20%	68.92%	0.88%	0.00%	0.00%	7	0.88%	0.5	257942	304998	330101	323.2	382.2	413.7	2477	2125	1957	323.2	382.2	413.7	518193.5	680.8	3444.5	649.4	7322	9.2	54	9.2	0	0	798
10184	10184 (2019-06-02)60sec.agd	60	0	0		6/7/2019	Friday	5	0	0	0	0	0	491	464	0	0	0	51.41%	48.59%	0.00%	0.00%	0.00%	0	0.00%	0	191773	308673	420416	200.8	323.2	440.2	1827	2259	2240	200.8	323.2	440.2	555702.7	597.0	3437.9	581.9	6246	6.5	70	6.5	19.7	3385	955
10184	10184 (2019-06-02)60sec.agd	60	0	0		6/8/2019	Saturday	6	0	0	0	0	0	324	29	0	0	0	91.78%	8.22%	0.00%	0.00%	0.00%	0	0.00%	0	15877	13016	15682	45	36.9	44.4	1775	1741	2339	45	36.9	44.4	25834.5	76.5	3413.6	73.2	219	0.6	30	0.6	6.8	234	353
10184	10184 (2019-06-02)60sec.agd	60	0	0		6/9/2019	Sunday	7	0	0	0	0	0	17	10	0	0	0	62.96%	37.04%	0.00%	0.00%	0.00%	0	0.00%	0	5205	4070	4306	192.8	150.7	159.5	1326	1047	1032	192.8	150.7	159.5	7886.6	297.5	1952.7	292.1	77	2.9	20	2.9	0	0	27
10184	10184 (2019-06-02)60sec.agd	60	0	0		6/10/2019	Monday	1	0	0	0	0	0	0	3	0	0	0	0.00%	100.00%	0.00%	0.00%	0.00%	0	0.00%	0	606	585	2914	202	195	971.3	248	272	1538	202	195	971.3	3033.3	1016.3	1569.3	1011.1	14	4.7	7	4.7	0	0	3
10184	10184 (2019-06-02)60sec.agd	60	0	0		6/11/2019	Tuesday	2	0	0	0	0	0	0	2	0	0	0	0.00%	100.00%	0.00%	0.00%	0.00%	0	0.00%	0	616	122	208	308	61	104	411	75	192	308	61	104	661.5	352.4	414	330.8	7	3.5	5	3.5	0	0	2
10184	10184 (2019-06-02)60sec.agd	60	0	0		6/12/2019	Wednesday	3	0	0	0	0	0	0	2	0	0	0	0.00%	100.00%	0.00%	0.00%	0.00%	0	0.00%	0	392	204	42	196	102	21	263	130	24	196	102	21	443.9	222.3	293.9	222	1	0.5	1	0.5	0	0	2
10184	10184 (2019-06-02)60sec.agd	60	0	0		6/14/2019	Friday	5	0	0	0	0	0	111	9	1	0	0	91.74%	7.44%	0.83%	0.00%	0.00%	1	0.83%	0.2	7566	6150	7561	62.5	50.8	62.5	2856	2583	2964	62.5	50.8	62.5	12338.4	107.2	4859.4	102	158	1.3	54	1.3	0	0	121
10184	10184 (2019-06-02)60sec.agd	60	0	0		6/15/2019	Saturday	6	0	0	0	0	0	24	5	0	0	0	82.76%	17.24%	0.00%	0.00%	0.00%	0	0.00%	0	1050	1378	1104	36.2	47.5	38.1	469	594	377	36.2	47.5	38.1	2054.3	74.8	732.5	70.8	18	0.6	7	0.6	0	0	29
10184	10184 (2019-06-02)60sec.agd	60	0	0		6/16/2019	Sunday	7	0	0	0	0	0	165	18	0	0	0	90.16%	9.84%	0.00%	0.00%	0.00%	0	0.00%	0	6532	6687	6567	35.7	36.5	35.9	536	700	896	35.7	36.5	35.9	11424	69.7	1000.7	62.4	146	0.8	31	0.8	0	0	183
10184	10184 (2019-06-02)60sec.agd	60	0	0		6/17/2019	Monday	1	0	0	0	0	0	0	4	0	0	0	0.00%	100.00%	0.00%	0.00%	0.00%	0	0.00%	0	766	667	576	191.5	166.8	144	266	260	200	191.5	166.8	144	1167.7	303.0	380.2	291.9	10	2.5	4	2.5	0	0	4
10184	10184 (2019-06-02)60sec.agd	60	0	0		6/20/2019	Thursday	4	0	0	0	0	0	0	2	0	0	0	0.00%	100.00%	0.00%	0.00%	0.00%	0	0.00%	0	579	243	358	289.5	121.5	179	465	209	244	289.5	121.5	179	722.8	365.0	565.2	361.4	2	1	1	1	0	0	2
10184	10184 (2019-06-02)60sec.agd	60	0	0		6/23/2019	Sunday	7	0	0	0	0	0	2	12	4	0	0	11.11%	66.67%	22.22%	0.00%	0.00%	4	22.22%	4	21235	33836	30158	1179.7	1879.8	1675.4	2412	4903	3152	1179.7	1879.8	1675.4	50053	2840.6	6074.5	2780.7	486	27	54	27	1276.9	3808	18
10185	10185 (2019-06-02)60sec.agd	60	0	0		6/2/2019	Sunday	7	0	0	0	0	0	329	79	4	0	0	79.85%	19.17%	0.97%	0.00%	0.00%	4	0.97%	0.6	49853	70611	74475	121	171.4	180.8	2850	2332	2828	121	171.4	180.8	114095.4	290.0	3966.5	276.9	1609	3.9	88	3.9	0.7	67	412
10185	10185 (2019-06-02)60sec.agd	60	0	0		6/3/2019	Monday	1	0	0	0	0	0	451	336	15	0	0	56.23%	41.90%	1.87%	0.00%	0.00%	15	1.87%	1.1	239508	462593	407926	298.6	576.8	508.6	3152	4754	4507	298.6	576.8	508.6	661634.3	873.5	6210.1	825	7771	9.7	101	9.7	52.9	1979	802
10185	10185 (2019-06-02)60sec.agd	60	0	0		6/4/2019	Tuesday	2	0	0	0	0	0	437	356	11	0	0	54.35%	44.28%	1.37%	0.00%	0.00%	11	1.37%	0.7	245695	439098	365540	305.6	546.1	454.7	3668	3262	3165	305.6	546.1	454.7	621926.5	811.3	4386.9	773.5	8626	10.7	95	10.7	41.9	1495	804
10185	10185 (2019-06-02)60sec.agd	60	0	0		6/5/2019	Wednesday	3	0	0	0	0	0	428	367	39	0	0	51.32%	44.00%	4.68%	0.00%	0.00%	39	4.68%	2.6	335206	452040	417203	401.9	542	500.2	4791	4083	4716	401.9	542	500.2	700543.8	891.3	7252.3	840	9226	11.1	98	11.1	57.5	1778	834
10185	10185 (2019-06-02)60sec.agd	60	0	0		6/6/2019	Thursday	4	0	0	0	0	0	422	401	28	0	0	49.59%	47.12%	3.29%	0.00%	0.00%	28	3.29%	1.9	336603	695970	556112	395.5	817.8	653.5	3378	5625	5683	395.5	817.8	653.5	952332.1	1166.6	6581.4	1119.1	10121	11.9	77	11.9	45.7	1985	851
10185	10185 (2019-06-02)60sec.agd	60	0	0		6/7/2019	Friday	5	0	0	0	0	0	0	2	1	0	0	0.00%	66.67%	33.33%	0.00%	0.00%	1	33.33%	0.5	2906	2889	3258	968.7	963	1086	2007	1851	2077	968.7	963	1086	5235	1759.9	3430.5	1745	17	5.7	12	5.7	0	0	3
10185	10185 (2019-06-02)60sec.agd	60	0	0		6/8/2019	Saturday	6	0	0	0	0	0	5	3	3	0	0	45.45%	27.27%	27.27%	0.00%	0.00%	3	27.27%	1.5	12573	9016	12140	1143	819.6	1103.6	5028	3500	5967	1143	819.6	1103.6	19665.9	1808.9	8552	1787.8	156	14.2	61	14.2	0	0	11
10185	10185 (2019-06-02)60sec.agd	60	0	0		6/9/2019	Sunday	7	0	0	0	0	0	10	6	0	0	0	62.50%	37.50%	0.00%	0.00%	0.00%	0	0.00%	0	5729	6997	6045	358.1	437.3	377.8	1737	1841	2030	358.1	437.3	377.8	10877.6	691.6	3244.6	679.9	94	5.9	37	5.9	0	0	16
10186	10186 (2019-06-02)60sec.agd	60	0	0		6/2/2019	Sunday	7	0	0	0	0	0	356	113	5	0	0	75.11%	23.84%	1.05%	0.00%	0.00%	5	1.05%	0.6	67026	124979	64853	141.4	263.7	136.8	2287	2377	2108	141.4	263.7	136.8	155942.8	355.8	3553.4	329	2251	4.7	94	4.7	0	0	474
10186	10186 (2019-06-02)60sec.agd	60	0	0		6/3/2019	Monday	1	0	0	0	0	0	0	1	0	0	0	0.00%	100.00%	0.00%	0.00%	0.00%	0	0.00%	0	1084	226	449	1084	226	449	1084	226	449	1084	226	449	1194.9	1194.9	1194.9	1194.9	2	2	2	2	0	0	1
10186	10186 (2019-06-02)60sec.agd	60	0	0		6/25/2019	Tuesday	2	0	0	0	0	0	84	32	0	0	0	72.41%	27.59%	0.00%	0.00%	0.00%	0	0.00%	0	20593	25889	16981	177.5	223.2	146.4	1703	1888	2380	177.5	223.2	146.4	37184.2	345.6	3482.7	320.6	767	6.6	88	6.6	0	0	116
10186	10186 (2019-06-02)60sec.agd	60	0	0		6/27/2019	Thursday	4	0	0	0	0	0	111	6	1	0	0	94.07%	5.08%	0.85%	0.00%	0.00%	1	0.85%	0.3	7759	8032	9521	65.8	68.1	80.7	3111	3171	3396	65.8	68.1	80.7	14675.3	127.4	5591.6	124.4	55	0.5	24	0.5	0	0	118
10186	10186 (2019-06-02)60sec.agd	60	0	0		6/28/2019	Friday	5	0	0	0	0	0	10	5	0	0	0	66.67%	33.33%	0.00%	0.00%	0.00%	0	0.00%	0	4779	5396	4887	318.6	359.7	325.8	1854	2110	1784	318.6	359.7	325.8	8708.5	595.6	3196.1	580.6	40	2.7	18	2.7	0	0	15
10186	10186 (2019-06-02)60sec.agd	60	0	0		7/17/2019	Wednesday	3	0	0	0	0	0	104	35	3	0	0	73.24%	24.65%	2.11%	0.00%	0.00%	3	2.11%	0.4	23021	18236	29414	162.1	128.4	207.1	2927	2745	3109	162.1	128.4	207.1	41565.6	313.7	5076.2	292.7	310	2.2	34	2.2	0	0	142
10186	10186 (2019-06-02)60sec.agd	60	0	0		7/18/2019	Thursday	4	0	0	0	0	0	157	7	0	0	0	95.73%	4.27%	0.00%	0.00%	0.00%	0	0.00%	0	2979	2800	3090	18.2	17.1	18.8	1091	764	929	18.2	17.1	18.8	5124.7	33.2	1623.9	31.2	18	0.1	5	0.1	0	0	164
10186	10186 (2019-06-02)60sec.agd	60	0	0		7/19/2019	Friday	5	0	0	0	0	0	0	4	0	0	0	0.00%	100.00%	0.00%	0.00%	0.00%	0	0.00%	0	1834	1435	2152	458.5	358.8	538	767	779	1364	458.5	358.8	538	3170.8	825.4	1748	792.7	10	2.5	7	2.5	0	0	4
10186	10186 (2019-06-02)60sec.agd	60	0	0		7/20/2019	Saturday	6	0	0	0	0	0	47	1	1	0	0	95.92%	2.04%	2.04%	0.00%	0.00%	1	2.04%	0.5	4911	3082	4176	100.2	62.9	85.2	4632	2940	3830	100.2	62.9	85.2	7145.3	146.3	6690.9	145.8	20	0.4	18	0.4	0	0	49
10186	10186 (2019-06-02)60sec.agd	60	0	0		7/22/2019	Monday	1	0	0	0	0	0	0	1	0	0	0	0.00%	100.00%	0.00%	0.00%	0.00%	0	0.00%	0	184	71	333	184	71	333	184	71	333	184	71	333	387	387.0	387	387	0	0	0	0	0	0	1
10186	10186 (2019-06-02)60sec.agd	60	0	0		7/23/2019	Tuesday	2	0	0	0	0	0	27	11	0	0	0	71.05%	28.95%	0.00%	0.00%	0.00%	0	0.00%	0	6525	7800	8934	171.7	205.3	235.1	1203	1918	2048	171.7	205.3	235.1	13536.3	368.9	3044.7	356.2	48	1.3	8	1.3	0.6	24	38
10186	10186 (2019-06-02)60sec.agd	60	0	0		7/28/2019	Sunday	7	0	0	0	0	0	0	1	0	0	0	0.00%	100.00%	0.00%	0.00%	0.00%	0	0.00%	0	1666	1631	2396	1666	1631	2396	1666	1631	2396	1666	1631	2396	3343.1	3343.1	3343.1	3343.1	14	14	14	14	0	0	1
10186	10186 (2019-06-02)60sec.agd	60	0	0		7/29/2019	Monday	1	0	0	0	0	0	0	1	0	0	0	0.00%	100.00%	0.00%	0.00%	0.00%	0	0.00%	0	259	84	122	259	84	122	259	84	122	259	84	122	298.4	298.4	298.4	298.4	1	1	1	1	0	0	1
10186	10186 (2019-06-02)60sec.agd	60	0	0		7/30/2019	Tuesday	2	0	0	0	0	0	0	1	0	0	0	0.00%	100.00%	0.00%	0.00%	0.00%	0	0.00%	0	241	16	84	241	16	84	241	16	84	241	16	84	255.7	255.7	255.7	255.7	1	1	1	1	0	0	1
10186	10186 (2019-06-02)60sec.agd	60	0	0		8/3/2019	Saturday	6	0	0	0	0	0	0	2	0	0	0	0.00%	100.00%	0.00%	0.00%	0.00%	0	0.00%	0	452	40	798	226	20	399	287	32	532	226	20	399	918	459.6	604.5	459	2	1	1	1	0	0	2
10186	10186 (2019-06-02)60sec.agd	60	0	0		8/6/2019	Tuesday	2	0	0	0	0	0	5	2	0	0	0	71.43%	28.57%	0.00%	0.00%	0.00%	0	0.00%	0	760	553	561	108.6	79	80.1	416	366	284	108.6	79	80.1	1094.6	158.4	614.6	156.4	4	0.6	2	0.6	0	0	7
10186	10186 (2019-06-02)60sec.agd	60	0	0		8/7/2019	Wednesday	3	0	0	0	0	0	0	1	0	0	0	0.00%	100.00%	0.00%	0.00%	0.00%	0	0.00%	0	161	107	158	161	107	158	161	107	158	161	107	158	249.7	249.7	249.7	249.7	2	2	2	2	0	0	1
10186	10186 (2019-06-02)60sec.agd	60	0	0		8/8/2019	Thursday	4	0	0	0	0	0	21	3	0	0	0	87.50%	12.50%	0.00%	0.00%	0.00%	0	0.00%	0	1821	1372	2408	75.9	57.2	100.3	940	956	1322	75.9	57.2	100.3	3316.2	139.4	1882.9	138.2	18	0.8	13	0.8	0	0	24
10186	10186 (2019-06-02)60sec.agd	60	0	0		8/10/2019	Saturday	6	0	0	0	0	0	66	6	0	0	0	91.67%	8.33%	0.00%	0.00%	0.00%	0	0.00%	0	1739	1096	2339	24.2	15.2	32.5	665	460	1244	24.2	15.2	32.5	3113.9	47.9	1483.7	43.2	12	0.2	3	0.2	0	0	72
10186	10186 (2019-06-02)60sec.agd	60	0	0		8/11/2019	Sunday	7	0	0	0	0	0	1	1	0	0	0	50.00%	50.00%	0.00%	0.00%	0.00%	0	0.00%	0	187	410	510	93.5	205	255	118	262	364	93.5	205	255	680.6	346.4	453.8	340.3	2	1	1	1	0	0	2
10186	10186 (2019-06-02)60sec.agd	60	0	0		8/12/2019	Monday	1	0	0	0	0	0	18	6	0	0	0	75.00%	25.00%	0.00%	0.00%	0.00%	0	0.00%	0	2362	1271	1847	98.4	53	77	470	388	490	98.4	53	77	3256.7	141.8	743.9	135.7	19	0.8	5	0.8	0	0	24
10186	10186 (2019-06-02)60sec.agd	60	0	0		8/14/2019	Wednesday	3	0	0	0	0	0	35	3	0	0	0	92.11%	7.89%	0.00%	0.00%	0.00%	0	0.00%	0	943	518	1042	24.8	13.6	27.4	397	189	422	24.8	13.6	27.4	1497.8	41.7	582.8	39.4	7	0.2	2	0.2	0	0	38
10186	10186 (2019-06-02)60sec.agd	60	0	0		8/17/2019	Saturday	6	0	0	0	0	0	0	2	0	0	0	0.00%	100.00%	0.00%	0.00%	0.00%	0	0.00%	0	672	354	1172	336	177	586	498	350	962	336	177	586	1396.6	705.6	1138.4	698.3	6	3	4	3	0	0	2
10186	10186 (2019-06-02)60sec.agd	60	0	0		8/18/2019	Sunday	7	0	0	0	0	0	5	3	0	0	0	62.50%	37.50%	0.00%	0.00%	0.00%	0	0.00%	0	703	65	918	87.9	8.1	114.8	295	58	426	87.9	8.1	114.8	1158.1	145.7	518.2	144.8	4	0.5	2	0.5	0	0	8
10186	10186 (2019-06-02)60sec.agd	60	0	0		8/19/2019	Monday	1	0	0	0	0	0	59	2	0	0	0	96.72%	3.28%	0.00%	0.00%	0.00%	0	0.00%	0	428	269	532	7	4.4	8.7	293	88	282	7	4.4	8.7	733.9	13.2	416.1	12	5	0.1	2	0.1	0	0	61
10186	10186 (2019-06-02)60sec.agd	60	0	0		8/20/2019	Tuesday	2	0	0	0	0	0	0	1	0	0	0	0.00%	100.00%	0.00%	0.00%	0.00%	0	0.00%	0	175	14	255	175	14	255	175	14	255	175	14	255	309.6	309.6	309.6	309.6	1	1	1	1	0	0	1
10186	10186 (2019-06-02)60sec.agd	60	0	0		8/21/2019	Wednesday	3	0	0	0	0	0	0	1	0	0	0	0.00%	100.00%	0.00%	0.00%	0.00%	0	0.00%	0	141	0	462	141	0	462	141	0	462	141	0	462	483	483.0	483	483	1	1	1	1	0	0	1
10186	10186 (2019-06-02)60sec.agd	60	0	0		8/23/2019	Friday	5	0	0	0	0	0	0	1	0	0	0	0.00%	100.00%	0.00%	0.00%	0.00%	0	0.00%	0	153	31	295	153	31	295	153	31	295	153	31	295	333.8	333.8	333.8	333.8	2	2	2	2	0	0	1
10186	10186 (2019-06-02)60sec.agd	60	0	0		8/26/2019	Monday	1	0	0	0	0	0	4	1	0	0	0	80.00%	20.00%	0.00%	0.00%	0.00%	0	0.00%	0	116	151	211	23.2	30.2	42.2	116	151	211	23.2	30.2	42.2	284.2	56.8	284.2	56.8	3	0.6	3	0.6	0	0	5
10187	10187 (2019-05-05)60sec.agd	60	0	0		5/5/2019	Sunday	7	2	2	2	25	64416	507	143	49	0	0	72.53%	20.46%	7.01%	0.00%	0.00%	49	7.01%	4.1	215288	250404	187830	308	358.2	268.7	4201	3125	4815	308	358.2	268.7	379909.5	585.1	6928.1	543.5	7289	10.4	125	10.4	3.1	297	699
10187	10187 (2019-05-05)60sec.agd	60	0	0		5/6/2019	Monday	1	0	0	0	0	0	599	279	14	0	0	67.15%	31.28%	1.57%	0.00%	0.00%	14	1.57%	0.9	181966	300261	239083	204	336.6	268	3351	3330	3149	204	336.6	268	424769.3	495.1	4851.8	476.2	5228	5.9	114	5.9	0.1	36	892
10187	10187 (2019-05-05)60sec.agd	60	0	0		5/7/2019	Tuesday	2	0	0	0	0	0	408	418	33	0	0	47.50%	48.66%	3.84%	0.00%	0.00%	33	3.84%	2.1	331860	476874	292273	386.3	555.2	340.2	3556	3539	2188	386.3	555.2	340.2	650356.3	782.5	5063.5	757.1	12931	15.1	115	15.1	0	0	859
10187	10187 (2019-05-05)60sec.agd	60	0	0		5/8/2019	Wednesday	3	0	0	0	0	0	641	137	1	0	0	82.28%	17.59%	0.13%	0.00%	0.00%	1	0.13%	0.1	66508	98881	91332	85.4	126.9	117.2	2829	2588	4734	85.4	126.9	117.2	150140.9	205.8	6091.9	192.7	1027	1.3	26	1.3	0	0	779
10187	10187 (2019-05-05)60sec.agd	60	0	0		5/9/2019	Thursday	4	0	0	0	0	0	332	479	25	0	0	39.71%	57.30%	2.99%	0.00%	0.00%	25	2.99%	1.7	362277	509905	299099	433.3	609.9	357.8	5621	2734	2353	433.3	609.9	357.8	693331.1	865.4	5982.5	829.3	13930	16.7	138	16.7	0	0	836
10187	10187 (2019-05-05)60sec.agd	60	0	0		5/10/2019	Friday	5	0	0	0	0	0	351	473	30	0	0	41.10%	55.39%	3.51%	0.00%	0.00%	30	3.51%	2	360736	514683	270913	422.4	602.7	317.2	3988	2628	2601	422.4	602.7	317.2	684414.3	830.9	4984.3	801.4	13944	16.3	124	16.3	0.1	41	854
10187	10187 (2019-05-05)60sec.agd	60	0	0		5/11/2019	Saturday	6	0	0	0	0	0	323	390	15	0	0	44.37%	53.57%	2.06%	0.00%	0.00%	15	2.06%	1.2	232659	441486	276784	319.6	606.4	380.2	3293	2464	2449	319.6	606.4	380.2	570657.1	813.0	4402.1	783.9	10284	14.1	115	14.1	0	26	728
10187	10187 (2019-05-05)60sec.agd	60	0	0		5/12/2019	Sunday	7	0	0	0	0	0	3	2	8	0	0	23.08%	15.38%	61.54%	0.00%	0.00%	8	61.54%	8	31540	25448	28279	2426.2	1957.5	2175.3	5652	4166	4561	2426.2	1957.5	2175.3	49417.3	3842.3	8372.8	3801.3	487	37.5	111	37.5	0	0	13
10188	10188 (2019-05-05)60sec.agd	60	0	0		5/5/2019	Sunday	7	1	1	1	21	86455	301	394	65	5	0	39.35%	51.50%	8.50%	0.65%	0.00%	70	9.15%	5.4	515681	506188	727907	674.1	661.7	951.5	6851	4522	5804	674.1	661.7	951.5	1025671.4	1386.4	9595.5	1340.7	16922	22.1	103	22.1	1	154	765
10188	10188 (2019-05-05)60sec.agd	60	0	0		5/6/2019	Monday	1	1	1	1	13	46407	464	498	40	3	0	46.17%	49.55%	3.98%	0.30%	0.00%	43	4.28%	2.4	475965	568978	979756	473.6	566.1	974.9	6671	4347	6244	473.6	566.1	974.9	1228902.1	1259.5	8872.6	1222.8	14973	14.9	123	14.9	0.9	136	1005
10188	10188 (2019-05-05)60sec.agd	60	0	0		5/7/2019	Tuesday	2	1	1	1	38	342249	326	567	44	2	28	33.71%	58.63%	4.55%	0.21%	2.90%	74	7.65%	4.4	832808	572749	1054412	861.2	592.3	1090.4	11847	4408	4813	861.2	592.3	1090.4	1460614.7	1683.3	11967.9	1510.5	21604	22.3	159	22.3	0.4	171	967
10188	10188 (2019-05-05)60sec.agd	60	0	0		5/8/2019	Wednesday	3	1	1	1	13	50227	430	512	26	3	0	44.28%	52.73%	2.68%	0.31%	0.00%	29	2.99%	1.7	440518	557587	837147	453.7	574.2	862.1	7414	4182	5362	453.7	574.2	862.1	1098077.6	1175.3	9599.1	1130.9	14879	15.3	104	15.3	0	0	971
10188	10188 (2019-05-05)60sec.agd	60	0	0		5/9/2019	Thursday	4	0	0	0	0	0	420	484	49	3	0	43.93%	50.63%	5.13%	0.31%	0.00%	52	5.44%	3.1	509044	540698	967617	532.5	565.6	1012.2	7945	4543	4604	532.5	565.6	1012.2	1219738.8	1330.4	8643.2	1275.9	16079	16.8	145	16.8	0	0	956
10188	10188 (2019-05-05)60sec.agd	60	0	0		5/10/2019	Friday	5	1	1	1	30	301542	472	439	41	5	25	48.07%	44.70%	4.18%	0.51%	2.55%	71	7.23%	4.2	707782	517778	838438	720.8	527.3	853.8	10897	2534	3792	720.8	527.3	853.8	1213271.5	1382.7	11065.3	1235.5	19084	19.4	161	19.4	0.2	59	982
10188	10188 (2019-05-05)60sec.agd	60	0	0		5/11/2019	Saturday	6	1	1	1	11	28682	522	212	26	0	0	68.68%	27.89%	3.42%	0.00%	0.00%	26	3.42%	1.9	195375	281065	278874	257.1	369.8	366.9	4108	3482	3705	257.1	369.8	366.9	441519.7	617.5	6154	580.9	7467	9.8	110	9.8	14.6	811	760
10188	10188 (2019-05-05)60sec.agd	60	0	0		5/12/2019	Sunday	7	0	0	0	0	0	102	16	7	0	0	81.60%	12.80%	5.60%	0.00%	0.00%	7	5.60%	1.8	27908	22283	23685	223.3	178.3	189.5	3865	2545	2867	223.3	178.3	189.5	42852.9	351.3	5003.7	342.8	574	4.6	96	4.6	0.8	53	125
10189	10189 (2019-05-05)60sec.agd	60	0	0		5/5/2019	Sunday	7	0	0	0	0	0	324	86	6	0	0	77.88%	20.67%	1.44%	0.00%	0.00%	6	1.44%	0.6	60600	59699	174586	145.7	143.5	419.7	3953	1955	4210	145.7	143.5	419.7	194207.6	490.8	5483.5	466.8	1325	3.2	87	3.2	0	0	416
10189	10189 (2019-05-05)60sec.agd	60	0	0		5/6/2019	Monday	1	0	0	0	0	0	369	407	51	0	0	44.62%	49.21%	6.17%	0.00%	0.00%	51	6.17%	3.4	392438	455501	885365	474.5	550.8	1070.6	4031	2504	3498	474.5	550.8	1070.6	1070214.9	1388.5	4830.6	1294.1	16152	19.5	137	19.5	0	0	827
10189	10189 (2019-05-05)60sec.agd	60	0	0		5/7/2019	Tuesday	2	1	1	1	10	23083	386	412	47	0	0	45.68%	48.76%	5.56%	0.00%	0.00%	47	5.56%	3.1	380989	362816	1015982	450.9	429.4	1202.3	3925	1963	3641	450.9	429.4	1202.3	1144118.7	1423.5	4540.7	1354	16599	19.6	128	19.6	0	0	845
10189	10189 (2019-05-05)60sec.agd	60	0	0		5/8/2019	Wednesday	3	0	0	0	0	0	369	414	56	0	0	43.98%	49.34%	6.67%	0.00%	0.00%	56	6.67%	3.7	470617	421515	825498	560.9	502.4	983.9	3816	2143	3245	560.9	502.4	983.9	1039520.2	1299.9	4630.1	1239	20147	24	125	24	0	0	839
10189	10189 (2019-05-05)60sec.agd	60	0	0		5/9/2019	Thursday	4	1	1	1	10	23477	362	413	47	0	0	44.04%	50.24%	5.72%	0.00%	0.00%	47	5.72%	3.1	360916	435934	985390	439.1	530.3	1198.8	3472	2097	3498	439.1	530.3	1198.8	1136350.4	1451.1	4273.6	1382.4	15639	19	115	19	0	0	822
10189	10189 (2019-05-05)60sec.agd	60	0	0		5/10/2019	Friday	5	0	0	0	0	0	289	337	43	0	0	43.20%	50.37%	6.43%	0.00%	0.00%	43	6.43%	3.6	327950	436665	811041	490.2	652.7	1212.3	3695	2200	3730	490.2	652.7	1212.3	977760.2	1532.9	4536.6	1461.5	13941	20.8	124	20.8	0	0	669
10189	10189 (2019-05-05)60sec.agd	60	0	0		5/12/2019	Sunday	7	0	0	0	0	0	44	34	0	0	0	56.41%	43.59%	0.00%	0.00%	0.00%	0	0.00%	0	14572	24090	43086	186.8	308.8	552.4	1472	1544	2228	186.8	308.8	552.4	51469.2	680.2	2876.3	659.9	469	6	50	6	15.5	197	78
10190	10190 (2019-05-05)60sec.agd	60	0	0		5/5/2019	Sunday	7	0	0	0	0	0	417	246	8	0	0	62.15%	36.66%	1.19%	0.00%	0.00%	8	1.19%	0.6	210740	146458	206008	314.1	218.3	307	2863	2895	3710	314.1	218.3	307	329090.5	509.9	4808.7	490.4	4184	6.2	75	6.2	4	635	671
10190	10190 (2019-05-05)60sec.agd	60	0	0		5/6/2019	Monday	1	0	0	0	0	0	380	594	19	0	0	38.27%	59.82%	1.91%	0.00%	0.00%	19	1.91%	1.1	438821	321219	836743	441.9	323.5	842.6	2769	2431	4088	441.9	323.5	842.6	997940.1	1054.7	4525.1	1005	13590	13.7	107	13.7	2.8	933	993
10190	10190 (2019-05-05)60sec.agd	60	0	0		5/7/2019	Tuesday	2	0	0	0	0	0	296	620	33	0	0	31.19%	65.33%	3.48%	0.00%	0.00%	33	3.48%	1.7	525787	367247	1025100	554	387	1080.2	3373	3293	4097	554	387	1080.2	1209194.9	1316.1	5873	1274.2	16155	17	134	17	0.3	134	949
10190	10190 (2019-05-05)60sec.agd	60	0	0		5/8/2019	Wednesday	3	0	0	0	0	0	538	346	6	0	0	60.45%	38.88%	0.67%	0.00%	0.00%	6	0.67%	0.4	200615	251494	397983	225.4	282.6	447.2	2861	3829	4774	225.4	282.6	447.2	511748.1	596.1	6755.6	575	6727	7.6	123	7.6	0	0	890
10190	10190 (2019-05-05)60sec.agd	60	0	0		5/9/2019	Thursday	4	0	0	0	0	0	319	315	10	0	0	49.53%	48.91%	1.55%	0.00%	0.00%	10	1.55%	0.9	244300	172597	548995	379.3	268	852.5	2554	1411	3381	379.3	268	852.5	625194.1	1003.0	3774.7	970.8	9795	15.2	111	15.2	0	0	644
10190	10190 (2019-05-05)60sec.agd	60	0	0		5/10/2019	Friday	5	0	0	0	0	0	427	458	31	0	0	46.62%	50.00%	3.38%	0.00%	0.00%	31	3.38%	1.7	398363	278637	704629	434.9	304.2	769.2	3281	2037	3908	434.9	304.2	769.2	856057.1	973.5	5168.1	934.6	14226	15.5	114	15.5	0.7	131	916
10190	10190 (2019-05-05)60sec.agd	60	0	0		5/11/2019	Saturday	6	0	0	0	0	0	14	11	1	0	0	53.85%	42.31%	3.85%	0.00%	0.00%	1	3.85%	0.5	7362	5801	16025	283.2	223.1	616.3	2580	1876	2732	283.2	223.1	616.3	18564.8	756.2	4025.2	714	210	8.1	77	8.1	0	0	26
10190	10190 (2019-05-05)60sec.agd	60	0	0		5/12/2019	Sunday	7	0	0	0	0	0	214	35	2	0	0	85.26%	13.94%	0.80%	0.00%	0.00%	2	0.80%	0.3	27795	28515	28457	110.7	113.6	113.4	2962	3014	3178	110.7	113.6	113.4	48943.5	203.4	4922.7	195	435	1.7	55	1.7	0.6	57	251
10192	10192 (2019-05-12)60sec.agd	60	0	0		5/12/2019	Sunday	7	0	0	0	0	0	339	239	18	0	0	56.88%	40.10%	3.02%	0.00%	0.00%	18	3.02%	1.6	196350	223348	383316	329.4	374.7	643.1	2678	3274	3447	329.4	374.7	643.1	485148.2	833.6	4716.7	814	7516	12.6	111	12.6	24.6	3397	596
10192	10192 (2019-05-12)60sec.agd	60	0	0		5/13/2019	Monday	1	0	0	0	0	0	0	1	0	0	0	0.00%	100.00%	0.00%	0.00%	0.00%	0	0.00%	0	214	767	467	214	767	467	214	767	467	214	767	467	923.1	923.1	923.1	923.1	1	1	1	1	0	0	1
10192	10192 (2019-05-12)60sec.agd	60	0	0		5/15/2019	Wednesday	3	1	1	1	12	30894	569	215	50	0	0	68.23%	25.78%	6.00%	0.00%	0.00%	50	6.00%	2.8	264556	322314	281368	317.2	386.5	337.4	3665	2755	2900	317.2	386.5	337.4	503034.9	652.0	4634.2	603.2	11003	13.2	125	13.2	0.1	70	834
10192	10192 (2019-05-12)60sec.agd	60	0	0		5/16/2019	Thursday	4	0	0	0	0	0	33	1	2	0	0	91.67%	2.78%	5.56%	0.00%	0.00%	2	5.56%	1	4516	6143	6343	125.4	170.6	176.2	2209	3113	3800	125.4	170.6	176.2	9917.9	278.8	5292.6	275.5	25	0.7	13	0.7	0	0	36
10192	10192 (2019-05-12)60sec.agd	60	0	0		5/17/2019	Friday	5	0	0	0	0	0	0	1	0	0	0	0.00%	100.00%	0.00%	0.00%	0.00%	0	0.00%	0	556	961	723	556	961	723	556	961	723	556	961	723	1324.9	1324.9	1324.9	1324.9	3	3	3	3	0	0	1
10192	10192 (2019-05-12)60sec.agd	60	0	0		5/20/2019	Monday	1	0	0	0	0	0	16	20	1	0	0	43.24%	54.05%	2.70%	0.00%	0.00%	1	2.70%	0.5	11569	24580	32965	312.7	664.3	890.9	2570	3628	4309	312.7	664.3	890.9	42716.6	1174.6	6191.5	1154.5	298	8.1	22	8.1	0	0	37
10192	10192 (2019-05-12)60sec.agd	60	0	0		5/21/2019	Tuesday	2	0	0	0	0	0	153	26	0	0	0	85.47%	14.53%	0.00%	0.00%	0.00%	0	0.00%	0	16580	25340	27198	92.6	141.6	151.9	1901	2912	3205	92.6	141.6	151.9	40703.1	236.9	4729.2	227.4	577	3.2	72	3.2	0.2	29	179
10192	10192 (2019-05-12)60sec.agd	60	0	0		5/22/2019	Wednesday	3	3	3	3	42	98389	503	352	55	0	0	55.27%	38.68%	6.04%	0.00%	0.00%	55	6.04%	3.2	311720	412321	423418	342.5	453.1	465.3	3222	3609	3531	342.5	453.1	465.3	668177.2	786.5	4750	734.3	12320	13.5	133	13.5	16.9	1194	910
10192	10192 (2019-05-12)60sec.agd	60	0	0		5/23/2019	Thursday	4	0	0	0	0	0	6	1	0	0	0	85.71%	14.29%	0.00%	0.00%	0.00%	0	0.00%	0	453	313	8	64.7	44.7	1.1	139	175	4	64.7	44.7	1.1	550.7	87.6	186.7	78.7	11	1.6	2	1.6	0	0	7
10192	10192 (2019-05-12)60sec.agd	60	0	0		5/24/2019	Friday	5	0	0	0	0	0	388	262	14	0	0	58.43%	39.46%	2.11%	0.00%	0.00%	14	2.11%	1	175469	273828	336326	264.3	412.4	506.5	2219	2650	3190	264.3	412.4	506.5	467852.9	739.7	4425.5	704.6	7274	11	109	11	34	2866	664
10192	10192 (2019-05-12)60sec.agd	60	0	0		5/25/2019	Saturday	6	0	0	0	0	0	91	7	0	0	0	92.86%	7.14%	0.00%	0.00%	0.00%	0	0.00%	0	2596	2704	1462	26.5	27.6	14.9	1147	1690	1178	26.5	27.6	14.9	4023.5	44.4	2357.8	41.1	46	0.5	6	0.5	0	0	98
10192	10192 (2019-05-12)60sec.agd	60	0	0		5/26/2019	Sunday	7	0	0	0	0	0	395	195	1	0	0	66.84%	32.99%	0.17%	0.00%	0.00%	1	0.17%	0.1	82779	229634	170001	140.1	388.6	287.6	2505	2491	2153	140.1	388.6	287.6	297463.4	533.2	3313.4	503.3	4450	7.5	103	7.5	0	0	591
10192	10192 (2019-05-12)60sec.agd	60	0	0		6/9/2019	Sunday	7	0	0	0	0	0	7	5	7	0	0	36.84%	26.32%	36.84%	0.00%	0.00%	7	36.84%	7	23243	30859	29642	1223.3	1624.2	1560.1	4415	7637	6644	1223.3	1624.2	1560.1	48694.6	2599.0	11043.5	2562.9	286	15.1	50	15.1	383.3	2512	19
10194	10194 (2019-05-05)60sec.agd	60	0	0		5/5/2019	Sunday	7	0	0	0	0	0	454	174	3	0	0	71.95%	27.58%	0.48%	0.00%	0.00%	3	0.48%	0.3	87168	225286	124190	138.1	357	196.8	4108	3639	5558	138.1	357	196.8	271615.9	461.4	7409.2	430.5	3327	5.3	99	5.3	18.5	564	631
10194	10194 (2019-05-05)60sec.agd	60	0	0		5/6/2019	Monday	1	0	0	0	0	0	539	484	12	0	0	52.08%	46.76%	1.16%	0.00%	0.00%	12	1.16%	0.7	315088	612531	491546	304.4	591.8	474.9	2912	2724	2764	304.4	591.8	474.9	846222.3	866.4	4271.1	817.6	13040	12.6	135	12.6	12.3	726	1035
10194	10194 (2019-05-05)60sec.agd	60	0	0		5/7/2019	Tuesday	2	0	0	0	0	0	446	424	3	0	0	51.09%	48.57%	0.34%	0.00%	0.00%	3	0.34%	0.2	261494	434317	504407	299.5	497.5	577.8	2377	2399	2542	299.5	497.5	577.8	715148.1	863.8	3313	819.2	9577	11	104	11	27.2	1251	873
10194	10194 (2019-05-05)60sec.agd	60	0	0		5/8/2019	Wednesday	3	0	0	0	0	0	451	496	19	0	0	46.69%	51.35%	1.97%	0.00%	0.00%	19	1.97%	1	341287	492279	566340	353.3	509.6	586.3	4090	2230	2554	353.3	509.6	586.3	824352.1	914.0	4386.3	853.4	12474	12.9	131	12.9	0.8	172	966
10194	10194 (2019-05-05)60sec.agd	60	0	0		5/9/2019	Thursday	4	0	0	0	0	0	487	425	10	0	0	52.82%	46.10%	1.08%	0.00%	0.00%	10	1.08%	0.6	264348	343849	450518	286.7	372.9	488.6	3462	2003	2277	286.7	372.9	488.6	625362.7	721.0	4122.6	678.3	9772	10.6	121	10.6	0	27	922
10194	10194 (2019-05-05)60sec.agd	60	0	0		5/10/2019	Friday	5	2	2	2	25	100521	392	523	42	7	0	40.66%	54.25%	4.36%	0.73%	0.00%	49	5.08%	2.7	450252	651299	624225	467.1	675.6	647.5	7054	3852	3233	467.1	675.6	647.5	1008253	1127.4	8160.4	1045.9	17198	17.8	148	17.8	1.1	142	964
10194	10194 (2019-05-05)60sec.agd	60	0	0		5/11/2019	Saturday	6	0	0	0	0	0	566	477	9	0	0	53.80%	45.34%	0.86%	0.00%	0.00%	9	0.86%	0.5	274088	428760	423701	260.5	407.6	402.8	2673	2576	2269	260.5	407.6	402.8	662179.7	679.5	3452.2	629.4	10817	10.3	121	10.3	12.1	352	1052
10194	10194 (2019-05-05)60sec.agd	60	0	0		5/12/2019	Sunday	7	0	0	0	0	0	103	48	7	0	0	65.19%	30.38%	4.43%	0.00%	0.00%	7	4.43%	1.8	43710	64018	45011	276.6	405.2	284.9	3301	1767	1719	276.6	405.2	284.9	89637.4	622.7	3731.6	567.3	1644	10.4	141	10.4	2.2	59	158
10196	10196 (2019-05-19)60sec.agd	60	0	0		5/19/2019	Sunday	7	3	3	3	85	283528	375	251	86	1	0	52.59%	35.20%	12.06%	0.14%	0.00%	87	12.20%	6.7	458504	406070	575225	643.1	569.5	806.8	5842	4002	4574	643.1	569.5	806.8	840239.6	1219.3	8156.4	1178.5	11235	15.8	98	15.8	15.5	888	713
10196	10196 (2019-05-19)60sec.agd	60	0	0		5/20/2019	Monday	1	0	0	0	0	0	397	465	17	0	0	45.16%	52.90%	1.93%	0.00%	0.00%	17	1.93%	1	322767	480613	638934	367.2	546.8	726.9	5151	3493	3548	367.2	546.8	726.9	862208.8	1018.9	5843.9	980.9	13307	15.1	129	15.1	0.7	149	879
10196	10196 (2019-05-19)60sec.agd	60	0	0		5/21/2019	Tuesday	2	1	1	1	36	355842	392	507	33	1	30	40.71%	52.65%	3.43%	0.10%	3.12%	64	6.65%	3.8	797675	542015	867781	828.3	562.8	901.1	12172	4365	3786	828.3	562.8	901.1	1297347.1	1529.6	12250.3	1347.2	20365	21.1	161	21.1	2.5	157	963
10196	10196 (2019-05-19)60sec.agd	60	0	0		5/22/2019	Wednesday	3	1	1	1	10	53452	411	529	41	1	5	41.64%	53.60%	4.15%	0.10%	0.51%	47	4.76%	2.8	527765	563919	746152	534.7	571.3	756	14162	5127	4030	534.7	571.3	756	1073910.3	1151.1	14647.6	1088.1	17395	17.6	137	17.6	4	126	987
10196	10196 (2019-05-19)60sec.agd	60	0	0		5/23/2019	Thursday	4	1	1	1	13	30125	314	533	54	5	1	34.62%	58.77%	5.95%	0.55%	0.11%	60	6.62%	3.5	595386	609260	904403	656.4	671.7	997.1	10607	6003	4647	656.4	671.7	997.1	1242427.9	1433.9	10964.6	1369.8	19502	21.5	127	21.5	0.1	39	907
10196	10196 (2019-05-19)60sec.agd	60	0	0		5/24/2019	Friday	5	1	1	1	42	369987	389	520	42	1	31	39.57%	52.90%	4.27%	0.10%	3.15%	74	7.53%	4.4	824732	607073	919592	839	617.6	935.5	11613	3987	3611	839	617.6	935.5	1376361.1	1566.4	11831.5	1400.2	21999	22.4	160	22.4	15	914	983
10196	10196 (2019-05-19)60sec.agd	60	0	0		5/25/2019	Saturday	6	0	0	0	0	0	657	215	6	0	0	74.83%	24.49%	0.68%	0.00%	0.00%	6	0.68%	0.4	119954	205603	289063	136.6	234.2	329.2	2800	2066	3006	136.6	234.2	329.2	374458.2	441.8	4053.9	426.5	4449	5.1	100	5.1	1.6	142	878
10196	10196 (2019-05-19)60sec.agd	60	0	0		5/26/2019	Sunday	7	0	0	0	0	0	65	23	1	0	0	73.03%	25.84%	1.12%	0.00%	0.00%	1	1.12%	0.3	21253	27778	45741	238.8	312.1	513.9	2321	3251	3951	238.8	312.1	513.9	57580.8	668.4	5287.6	647	577	6.5	91	6.5	0	0	89
10200	10200 (2019-03-24)60sec.agd	60	0	0		3/24/2019	Sunday	7	0	0	0	0	0	379	355	18	0	0	50.40%	47.21%	2.39%	0.00%	0.00%	18	2.39%	1.4	240902	369381	501501	320.3	491.2	666.9	3733	3162	3896	320.3	491.2	666.9	667816.9	950.7	5444.4	888.1	7321	9.7	120	9.7	3	200	752
10200	10200 (2019-03-24)60sec.agd	60	0	0		3/25/2019	Monday	1	1	1	1	12	37882	392	377	37	0	0	48.64%	46.77%	4.59%	0.00%	0.00%	37	4.59%	2.5	314828	390507	389394	390.6	484.5	483.1	4208	3231	2954	390.6	484.5	483.1	635011.9	859.6	4875.4	787.9	8990	11.2	128	11.2	31.9	2180	806
10200	10200 (2019-03-24)60sec.agd	60	0	0		3/26/2019	Tuesday	2	1	1	1	11	42491	397	299	53	0	0	53.00%	39.92%	7.08%	0.00%	0.00%	53	7.08%	3.8	336901	307824	306371	449.8	411	409	4777	4368	2904	449.8	411	409	549655.4	782.2	5914.4	733.9	10629	14.2	142	14.2	7.1	1531	749
10200	10200 (2019-03-24)60sec.agd	60	0	0		3/27/2019	Wednesday	3	2	2	2	24	63761	387	338	44	0	0	50.33%	43.95%	5.72%	0.00%	0.00%	44	5.72%	3.4	302851	630890	424605	393.8	820.4	552.2	4503	3488	2334	393.8	820.4	552.2	818553.8	1152.3	4682.2	1064.4	9238	12	129	12	1.5	313	769
10200	10200 (2019-03-24)60sec.agd	60	0	0		3/28/2019	Thursday	4	1	1	1	12	28752	508	416	31	0	0	53.19%	43.56%	3.25%	0.00%	0.00%	31	3.25%	1.8	314249	613432	588374	329.1	642.3	616.1	3771	3909	3543	329.1	642.3	616.1	906220.3	1000.9	5087.9	948.9	9353	9.8	115	9.8	11.2	1248	955
10200	10200 (2019-03-24)60sec.agd	60	0	0		3/29/2019	Friday	5	0	0	0	0	0	130	72	5	0	0	62.80%	34.78%	2.42%	0.00%	0.00%	5	2.42%	0.8	59614	105452	102859	288	509.4	496.9	3623	3184	2866	288	509.4	496.9	158914.8	807.2	4780.4	767.7	1604	7.7	114	7.7	0	0	207
10200	10200 (2019-03-24)60sec.agd	60	0	0		3/30/2019	Saturday	6	0	0	0	0	0	129	96	2	0	0	56.83%	42.29%	0.88%	0.00%	0.00%	2	0.88%	0.4	56649	117880	67930	249.6	519.3	299.3	2510	2987	1782	249.6	519.3	299.3	147374.7	679.7	4289.3	649.2	1409	6.2	121	6.2	0	0	227
10200	10200 (2019-03-24)60sec.agd	60	0	0		3/31/2019	Sunday	7	0	0	0	0	0	151	39	1	0	0	79.06%	20.42%	0.52%	0.00%	0.00%	1	0.52%	0.2	26135	32560	33220	136.8	170.5	173.9	2669	2417	2074	136.8	170.5	173.9	53355	292.4	4103.5	279.3	609	3.2	82	3.2	11.1	832	191
10202	10202 (2019-03-24)60sec.agd	60	0	0		3/24/2019	Sunday	7	0	0	0	0	0	294	202	4	0	0	58.80%	40.40%	0.80%	0.00%	0.00%	4	0.80%	0.4	105038	171227	94075	210.1	342.5	188.2	3698	4357	4658	210.1	342.5	188.2	221814.7	483.6	6769.4	443.6	2743	5.5	99	5.5	19.4	645	500
10202	10202 (2019-03-24)60sec.agd	60	0	0		3/25/2019	Monday	1	0	0	0	0	0	665	194	7	0	0	76.79%	22.40%	0.81%	0.00%	0.00%	7	0.81%	0.4	97154	176997	162618	112.2	204.4	187.8	3199	4602	2609	112.2	204.4	187.8	259251.7	325.5	6028.7	299.4	2881	3.3	126	3.3	6	681	866
10202	10202 (2019-03-24)60sec.agd	60	0	0		3/26/2019	Tuesday	2	0	0	0	0	0	414	210	0	0	0	66.35%	33.65%	0.00%	0.00%	0.00%	0	0.00%	0	73731	209436	134430	118.2	335.6	215.4	1421	2435	2404	118.2	335.6	215.4	259559.5	440.9	3647.9	416	2303	3.7	68	3.7	28.9	4789	624
10202	10202 (2019-03-24)60sec.agd	60	0	0		3/27/2019	Wednesday	3	0	0	0	0	0	521	233	2	0	0	68.92%	30.82%	0.26%	0.00%	0.00%	2	0.26%	0.2	144061	240207	154952	190.6	317.7	205	3147	2891	4000	190.6	317.7	205	320098.6	440.7	5633.5	423.4	4842	6.4	104	6.4	21.3	1346	756
10202	10202 (2019-03-24)60sec.agd	60	0	0		3/28/2019	Thursday	4	0	0	0	0	0	505	237	2	0	0	67.88%	31.85%	0.27%	0.00%	0.00%	2	0.27%	0.1	108668	214516	151454	146.1	288.3	203.6	2459	2266	1919	146.1	288.3	203.6	284190.4	402.6	3333.4	382	3175	4.3	112	4.3	4.9	767	744
10202	10202 (2019-03-24)60sec.agd	60	0	0		3/29/2019	Friday	5	0	0	0	0	0	534	234	3	0	0	69.26%	30.35%	0.39%	0.00%	0.00%	3	0.39%	0.2	111785	257575	139494	145	334.1	180.9	2438	2985	1615	145	334.1	180.9	313527.3	425.8	3818.3	406.7	4084	5.3	116	5.3	1.9	203	771
10202	10202 (2019-03-24)60sec.agd	60	0	0		3/30/2019	Saturday	6	0	0	0	0	0	439	244	0	0	0	64.28%	35.72%	0.00%	0.00%	0.00%	0	0.00%	0	82509	222833	138260	120.8	326.3	202.4	1573	1807	1924	120.8	326.3	202.4	274914.7	420.4	2790.9	402.5	2407	3.5	37	3.5	3.2	318	683
10202	10202 (2019-03-24)60sec.agd	60	0	0		3/31/2019	Sunday	7	0	0	0	0	0	243	41	2	0	0	84.97%	14.34%	0.70%	0.00%	0.00%	2	0.70%	0.3	33898	47063	40822	118.5	164.6	142.7	3023	3469	3741	118.5	164.6	142.7	70925.6	269.9	5930.2	248	897	3.1	85	3.1	0.8	96	286
10203	10203 (2019-03-24)60sec.agd	60	0	0		3/24/2019	Sunday	7	0	0	0	0	0	340	128	10	0	0	71.13%	26.78%	2.09%	0.00%	0.00%	10	2.09%	1	88330	146252	166067	184.8	306	347.4	3235	3819	3680	184.8	306	347.4	238264.7	542.2	6101.1	498.5	2947	6.2	114	6.2	0	0	478
10203	10203 (2019-03-24)60sec.agd	60	0	0		3/25/2019	Monday	1	0	0	0	0	0	546	348	25	0	0	59.41%	37.87%	2.72%	0.00%	0.00%	25	2.72%	1.6	264731	440705	475376	288.1	479.5	517.3	5218	3668	6436	288.1	479.5	517.3	700204.1	803.7	9061.1	761.9	10923	11.9	116	11.9	3.6	1604	919
10203	10203 (2019-03-24)60sec.agd	60	0	0		3/26/2019	Tuesday	2	0	0	0	0	0	611	277	16	0	0	67.59%	30.64%	1.77%	0.00%	0.00%	16	1.77%	1	209576	271608	465007	231.8	300.5	514.4	3446	3600	4120	231.8	300.5	514.4	577862	678.8	6374.6	639.2	6979	7.7	101	7.7	2.1	402	904
10203	10203 (2019-03-24)60sec.agd	60	0	0		3/27/2019	Wednesday	3	0	0	0	0	0	554	232	7	0	0	69.86%	29.26%	0.88%	0.00%	0.00%	7	0.88%	0.5	140858	267170	281974	177.6	336.9	355.6	2222	2376	3575	177.6	336.9	355.6	413195	548.1	4651.8	521.1	5925	7.5	100	7.5	8.8	464	793
10203	10203 (2019-03-24)60sec.agd	60	0	0		3/28/2019	Thursday	4	0	0	0	0	0	501	276	14	0	0	63.34%	34.89%	1.77%	0.00%	0.00%	14	1.77%	0.9	172831	332028	313574	218.5	419.8	396.4	3410	2031	3092	218.5	419.8	396.4	488305	645.9	4527.9	617.3	7051	8.9	110	8.9	1.8	217	791
10203	10203 (2019-03-24)60sec.agd	60	0	0		3/29/2019	Friday	5	2	2	2	33	83992	730	253	35	0	0	71.71%	24.85%	3.44%	0.00%	0.00%	35	3.44%	1.9	217908	242841	376331	214.1	238.5	369.7	3859	1992	3894	214.1	238.5	369.7	498077	533.0	4822.8	489.3	7625	7.5	123	7.5	11.9	500	1018
10203	10203 (2019-03-24)60sec.agd	60	0	0		3/30/2019	Saturday	6	0	0	0	0	0	519	349	9	0	0	59.18%	39.79%	1.03%	0.00%	0.00%	9	1.03%	0.5	188977	330098	375539	215.5	376.4	428.2	2764	2516	2647	215.5	376.4	428.2	534515.2	640.3	3612.3	609.5	7493	8.5	111	8.5	31.2	673	877
10203	10203 (2019-03-24)60sec.agd	60	0	0		3/31/2019	Sunday	7	0	0	0	0	0	299	51	6	0	0	83.99%	14.33%	1.69%	0.00%	0.00%	6	1.69%	0.5	52571	53863	46919	147.7	151.3	131.8	3706	4013	3201	147.7	151.3	131.8	88692.3	258.8	6331.3	249.1	1219	3.4	117	3.4	6.8	512	356
10204	10204 (2019-03-24)60sec.agd	60	0	0		3/24/2019	Sunday	7	1	1	1	11	27480	246	295	28	0	0	43.23%	51.85%	4.92%	0.00%	0.00%	28	4.92%	2.5	288515	192237	200264	507.1	337.9	352	3731	3070	2696	507.1	337.9	352	400376.9	743.8	4942.1	703.7	5696	10	103	10	0.5	111	569
10204	10204 (2019-03-24)60sec.agd	60	0	0		3/25/2019	Monday	1	1	1	1	10	39424	336	351	45	0	0	45.90%	47.95%	6.15%	0.00%	0.00%	45	6.15%	3.2	397579	382060	396349	543.1	521.9	541.5	5099	3870	4022	543.1	521.9	541.5	679066.6	976.8	6088.3	927.7	9635	13.2	136	13.2	6.2	402	732
10204	10204 (2019-03-24)60sec.agd	60	0	0		3/26/2019	Tuesday	2	1	1	1	25	80188	366	226	39	0	0	58.00%	35.82%	6.18%	0.00%	0.00%	39	6.18%	3.3	266231	303420	385251	421.9	480.9	610.5	4092	4145	7308	421.9	480.9	610.5	557997.3	955.4	8488.8	884.3	7845	12.4	135	12.4	21.3	1959	631
10204	10204 (2019-03-24)60sec.agd	60	0	0		3/27/2019	Wednesday	3	0	0	0	0	0	298	381	20	0	0	42.63%	54.51%	2.86%	0.00%	0.00%	20	2.86%	1.5	285331	344666	331604	408.2	493.1	474.4	3605	3198	3130	408.2	493.1	474.4	556928.8	848.8	4743.6	796.8	7529	10.8	128	10.8	3	262	699
10204	10204 (2019-03-24)60sec.agd	60	0	0		3/28/2019	Thursday	4	0	0	0	0	0	278	205	11	0	0	56.28%	41.50%	2.23%	0.00%	0.00%	11	2.23%	1	155704	184613	154905	315.2	373.7	313.6	3457	5012	2812	315.2	373.7	313.6	286916.8	617.5	5614.8	580.8	4173	8.4	129	8.4	5.8	652	494
10204	10204 (2019-03-24)60sec.agd	60	0	0		3/29/2019	Friday	5	1	1	1	21	84879	393	433	26	4	0	45.91%	50.58%	3.04%	0.47%	0.00%	30	3.50%	1.9	410544	317482	293097	479.6	370.9	342.4	7163	6448	3305	479.6	370.9	342.4	596026	743.5	7965.8	696.3	7157	8.4	61	8.4	10.8	681	856
10204	10204 (2019-03-24)60sec.agd	60	0	0		3/30/2019	Saturday	6	0	0	0	0	0	370	293	9	0	0	55.06%	43.60%	1.34%	0.00%	0.00%	9	1.34%	0.7	216837	346523	347063	322.7	515.7	516.5	2406	4735	5495	322.7	515.7	516.5	536236.1	833.0	7620.8	798	4460	6.6	89	6.6	2.4	164	672
10204	10204 (2019-03-24)60sec.agd	60	0	0		3/31/2019	Sunday	7	0	0	0	0	0	221	44	2	0	0	82.77%	16.48%	0.75%	0.00%	0.00%	2	0.75%	0.3	33003	43189	45365	123.6	161.8	169.9	4312	4534	4565	123.6	161.8	169.9	70798.8	273.8	7745.3	265.2	627	2.3	76	2.3	2.8	247	267
10206	10206 (2019-03-24)60sec.agd	60	0	0		3/24/2019	Sunday	7	0	0	0	0	0	360	141	23	0	0	68.70%	26.91%	4.39%	0.00%	0.00%	23	4.39%	2.3	178726	218453	171654	341.1	416.9	327.6	4256	3668	4443	341.1	416.9	327.6	330348	664.2	6560.3	630.4	6536	12.5	118	12.5	1.5	243	524
10206	10206 (2019-03-24)60sec.agd	60	0	0		3/25/2019	Monday	1	0	0	0	0	0	248	624	15	0	0	27.96%	70.35%	1.69%	0.00%	0.00%	15	1.69%	0.9	468371	546349	540757	528	616	609.6	2966	2381	2884	528	616	609.6	900159.3	1058.2	3982.8	1014.8	12492	14.1	116	14.1	5.7	416	887
10206	10206 (2019-03-24)60sec.agd	60	0	0		3/26/2019	Tuesday	2	0	0	0	0	0	199	710	11	0	0	21.63%	77.17%	1.20%	0.00%	0.00%	11	1.20%	0.7	515521	743793	720118	560.3	808.5	782.7	3915	2645	2763	560.3	808.5	782.7	1156529.2	1292.6	4524.1	1257.1	13610	14.8	87	14.8	0.1	51	920
10206	10206 (2019-03-24)60sec.agd	60	0	0		3/27/2019	Wednesday	3	0	0	0	0	0	223	682	9	0	0	24.40%	74.62%	0.98%	0.00%	0.00%	9	0.98%	0.6	450924	713362	459928	493.4	780.5	503.2	3127	2477	1947	493.4	780.5	503.2	961120	1098.4	4048.6	1051.6	11083	12.1	70	12.1	1.5	174	914
10206	10206 (2019-03-24)60sec.agd	60	0	0		3/28/2019	Thursday	4	0	0	0	0	0	284	625	10	0	0	30.90%	68.01%	1.09%	0.00%	0.00%	10	1.09%	0.6	434094	586493	484693	472.4	638.2	527.4	2693	3381	4180	472.4	638.2	527.4	875978.8	996.5	6013	953.2	12637	13.8	98	13.8	0.3	212	919
10206	10206 (2019-03-24)60sec.agd	60	0	0		3/29/2019	Friday	5	0	0	0	0	0	406	561	0	0	0	41.99%	58.01%	0.00%	0.00%	0.00%	0	0.00%	0	282529	407897	294199	292.2	421.8	304.2	1623	2589	2403	292.2	421.8	304.2	576849.8	615.2	3411.8	596.5	9784	10.1	92	10.1	0.8	132	967
10206	10206 (2019-03-24)60sec.agd	60	0	0		3/30/2019	Saturday	6	0	0	0	0	0	558	402	7	0	0	57.70%	41.57%	0.72%	0.00%	0.00%	7	0.72%	0.4	255615	355164	244783	264.3	367.3	253.1	5032	6126	5851	264.3	367.3	253.1	501397.3	546.2	9853.1	518.5	6106	6.3	66	6.3	1.4	417	967
10206	10206 (2019-03-24)60sec.agd	60	0	0		3/31/2019	Sunday	7	0	0	0	0	0	200	69	0	0	0	74.35%	25.65%	0.00%	0.00%	0.00%	0	0.00%	0	31488	50877	46995	117.1	189.1	174.7	1259	2382	2053	117.1	189.1	174.7	76082.1	303.0	3279.6	282.8	798	3	56	3	2.3	416	269
10207	10207 (2019-03-24)60sec.agd	60	0	0		3/24/2019	Sunday	7	1	1	1	15	42678	280	203	20	0	0	55.67%	40.36%	3.98%	0.00%	0.00%	20	3.98%	2.2	167491	276889	218767	333	550.5	434.9	3406	2677	2537	333	550.5	434.9	390614.6	831.1	4192	776.6	5728	11.4	114	11.4	0	0	503
10207	10207 (2019-03-24)60sec.agd	60	0	0		3/25/2019	Monday	1	1	1	1	13	35403	392	326	21	0	0	53.04%	44.11%	2.84%	0.00%	0.00%	21	2.84%	1.6	223572	357604	354923	302.5	483.9	480.3	3461	2916	2232	302.5	483.9	480.3	551212.7	782.6	4502.2	745.9	5479	7.4	87	7.4	0	22	739
10207	10207 (2019-03-24)60sec.agd	60	0	0		3/26/2019	Tuesday	2	0	0	0	0	0	497	262	15	0	0	64.21%	33.85%	1.94%	0.00%	0.00%	15	1.94%	1.1	164015	320481	250621	211.9	414.1	323.8	4120	2451	1798	211.9	414.1	323.8	438656.9	599.9	4797.3	566.7	4391	5.7	84	5.7	0.1	40	774
10207	10207 (2019-03-24)60sec.agd	60	0	0		3/27/2019	Wednesday	3	0	0	0	0	0	445	299	3	0	0	59.57%	40.03%	0.40%	0.00%	0.00%	3	0.40%	0.2	143930	301993	428762	192.7	404.3	574	2129	5797	4333	192.7	404.3	574	543831.3	764.1	7493.2	728	5130	6.9	88	6.9	3.3	411	747
10207	10207 (2019-03-24)60sec.agd	60	0	0		3/28/2019	Thursday	4	1	1	1	16	54713	392	338	20	0	0	52.27%	45.07%	2.67%	0.00%	0.00%	20	2.67%	1.4	236990	422546	371020	316	563.4	494.7	3782	3009	2655	316	563.4	494.7	610217.4	865.1	5333.2	813.6	8176	10.9	126	10.9	0.6	146	750
10207	10207 (2019-03-24)60sec.agd	60	0	0		3/29/2019	Friday	5	0	0	0	0	0	556	274	5	0	0	66.59%	32.81%	0.60%	0.00%	0.00%	5	0.60%	0.3	137893	239076	265459	165.1	286.3	317.9	4465	2317	2740	165.1	286.3	317.9	382936.4	487.0	5226.3	458.6	4877	5.8	122	5.8	1.1	188	835
10207	10207 (2019-03-24)60sec.agd	60	0	0		3/30/2019	Saturday	6	0	0	0	0	0	511	223	2	0	0	69.43%	30.30%	0.27%	0.00%	0.00%	2	0.27%	0.2	101253	206835	281426	137.6	281	382.4	2189	2591	3441	137.6	281	382.4	363639.2	516.0	4417.9	494.1	3904	5.3	95	5.3	0.5	269	736
10207	10207 (2019-03-24)60sec.agd	60	0	0		3/31/2019	Sunday	7	0	0	0	0	0	276	71	0	0	0	79.54%	20.46%	0.00%	0.00%	0.00%	0	0.00%	0	38780	48750	63940	111.8	140.5	184.3	1856	2257	2066	111.8	140.5	184.3	89268	277.7	3218.5	257.3	917	2.6	95	2.6	3.3	376	347
10208	10208 (2019-03-24)60sec.agd	60	0	0		3/24/2019	Sunday	7	0	0	0	0	0	319	122	2	0	0	72.01%	27.54%	0.45%	0.00%	0.00%	2	0.45%	0.3	74847	115998	117099	169	261.8	264.3	2806	2665	2197	169	261.8	264.3	181024.3	425.1	4143.6	408.6	2039	4.6	105	4.6	107.5	3159	443
10208	10208 (2019-03-24)60sec.agd	60	0	0		3/25/2019	Monday	1	0	0	0	0	0	357	420	6	0	0	45.59%	53.64%	0.77%	0.00%	0.00%	6	0.77%	0.4	243736	368416	336115	311.3	470.5	429.3	2657	3284	2721	311.3	470.5	429.3	555077.4	745.5	4685.8	708.9	8115	10.4	118	10.4	6.3	737	783
10208	10208 (2019-03-24)60sec.agd	60	0	0		3/26/2019	Tuesday	2	1	1	1	42	193952	405	302	30	13	0	54.00%	40.27%	4.00%	1.73%	0.00%	43	5.73%	2.9	373091	439403	448016	497.5	585.9	597.4	6908	4236	6129	497.5	585.9	597.4	730061.8	1024.9	9674.4	973.4	8151	10.9	119	10.9	0.6	181	750
10208	10208 (2019-03-24)60sec.agd	60	0	0		3/27/2019	Wednesday	3	0	0	0	0	0	689	343	8	0	0	66.25%	32.98%	0.77%	0.00%	0.00%	8	0.77%	0.4	202675	335348	403207	194.9	322.5	387.7	4463	3915	3928	194.9	322.5	387.7	562237.8	577.1	7118.6	540.6	5853	5.6	92	5.6	88.4	4931	1040
10208	10208 (2019-03-24)60sec.agd	60	0	0		3/28/2019	Thursday	4	0	0	0	0	0	652	394	10	0	0	61.74%	37.31%	0.95%	0.00%	0.00%	10	0.95%	0.6	219098	376293	398826	207.5	356.3	377.7	3314	4074	3244	207.5	356.3	377.7	590476.5	591.2	4945.2	559.2	5515	5.2	110	5.2	6.5	2209	1056
10208	10208 (2019-03-24)60sec.agd	60	0	0		3/29/2019	Friday	5	0	0	0	0	0	269	223	5	0	0	54.12%	44.87%	1.01%	0.00%	0.00%	5	1.01%	0.5	132641	215414	228913	266.9	433.4	460.6	3019	3678	3734	266.9	433.4	460.6	341171.5	714.8	6048.5	686.5	3026	6.1	70	6.1	75.9	2824	497
10208	10208 (2019-03-24)60sec.agd	60	0	0		3/30/2019	Saturday	6	0	0	0	0	0	484	300	25	0	0	59.83%	37.08%	3.09%	0.00%	0.00%	25	3.09%	1.8	218551	350140	268798	270.1	432.8	332.3	3455	3072	2704	270.1	432.8	332.3	492559.6	642.7	4465.6	608.8	7155	8.8	100	8.8	18.3	3556	809
10208	10208 (2019-03-24)60sec.agd	60	0	0		3/31/2019	Sunday	7	0	0	0	0	0	294	63	3	0	0	81.67%	17.50%	0.83%	0.00%	0.00%	3	0.83%	0.3	46649	59638	63169	129.6	165.7	175.5	2852	3699	4401	129.6	165.7	175.5	98606	287.0	6417.6	273.9	1085	3	77	3	5.4	700	360
10209	10209 (2019-05-05)60sec.agd	60	0	0		5/5/2019	Sunday	7	0	0	0	0	0	312	69	0	0	0	81.89%	18.11%	0.00%	0.00%	0.00%	0	0.00%	0	27225	40606	73751	71.5	106.6	193.6	1501	1591	2021	71.5	106.6	193.6	88483.1	245.0	2789.5	232.2	841	2.2	79	2.2	4.8	318	381
10209	10209 (2019-05-05)60sec.agd	60	0	0		5/6/2019	Monday	1	0	0	0	0	0	446	351	12	0	0	55.13%	43.39%	1.48%	0.00%	0.00%	12	1.48%	0.9	207575	309521	450259	256.6	382.6	556.6	2818	1856	2919	256.6	382.6	556.6	584485.9	766.1	3832.2	722.5	5793	7.2	89	7.2	2.5	165	809
10209	10209 (2019-05-05)60sec.agd	60	0	0		5/7/2019	Tuesday	2	0	0	0	0	0	528	504	1	0	0	51.11%	48.79%	0.10%	0.00%	0.00%	1	0.10%	0.1	240734	439549	605281	233	425.5	585.9	2451	2197	2642	233	425.5	585.9	785825.2	788.0	3997.6	760.7	6833	6.6	76	6.6	0	20	1033
10209	10209 (2019-05-05)60sec.agd	60	0	0		5/8/2019	Wednesday	3	0	0	0	0	0	361	276	6	0	0	56.14%	42.92%	0.93%	0.00%	0.00%	6	0.93%	0.5	175422	189960	268704	272.8	295.4	417.9	2819	2386	2740	272.8	295.4	417.9	372906.9	609.4	4098.9	579.9	5630	8.8	123	8.8	0.5	99	643
10209	10209 (2019-05-05)60sec.agd	60	0	0		5/9/2019	Thursday	4	0	0	0	0	0	687	322	6	0	0	67.68%	31.72%	0.59%	0.00%	0.00%	6	0.59%	0.3	151787	278577	366656	149.5	274.5	361.2	3934	3497	5018	149.5	274.5	361.2	484851.6	498.0	7272.3	477.7	4319	4.3	65	4.3	0	0	1015
10209	10209 (2019-05-05)60sec.agd	60	0	0		5/10/2019	Friday	5	0	0	0	0	0	584	364	10	0	0	60.96%	38.00%	1.04%	0.00%	0.00%	10	1.04%	0.6	183663	281316	414840	191.7	293.6	433	3067	2868	2686	191.7	293.6	433	533819.3	598.8	3975.6	557.2	5088	5.3	91	5.3	0.2	62	958
10209	10209 (2019-05-05)60sec.agd	60	0	0		5/11/2019	Saturday	6	0	0	0	0	0	342	185	2	0	0	64.65%	34.97%	0.38%	0.00%	0.00%	2	0.38%	0.2	77109	122402	155903	145.8	231.4	294.7	2481	2061	1970	145.8	231.4	294.7	212682.4	424.7	3314.3	402	2461	4.7	90	4.7	22.8	594	529
10209	10209 (2019-05-05)60sec.agd	60	0	0		5/12/2019	Sunday	7	0	0	0	0	0	1	5	0	0	0	16.67%	83.33%	0.00%	0.00%	0.00%	0	0.00%	0	2743	2308	3513	457.2	384.7	585.5	1630	1019	1782	457.2	384.7	585.5	5019.2	887.8	2621.2	836.5	16	2.7	9	2.7	0	0	6
10209	10209 (2019-05-05)60sec.agd	60	0	0		5/14/2019	Tuesday	2	0	0	0	0	0	4	1	0	0	0	80.00%	20.00%	0.00%	0.00%	0.00%	0	0.00%	0	496	537	348	99.2	107.4	69.6	369	493	255	99.2	107.4	69.6	809.6	167.7	666.5	161.9	12	2.4	8	2.4	0	0	5
10209	10209 (2019-05-05)60sec.agd	60	0	0		5/15/2019	Wednesday	3	0	0	0	0	0	2	1	0	0	0	66.67%	33.33%	0.00%	0.00%	0.00%	0	0.00%	0	163	86	236	54.3	28.7	78.7	133	39	210	54.3	28.7	78.7	299.4	104.4	251.6	99.8	5	1.7	4	1.7	0	0	3
10209	10209 (2019-05-05)60sec.agd	60	0	0		5/19/2019	Sunday	7	0	0	0	0	0	1	1	0	0	0	50.00%	50.00%	0.00%	0.00%	0.00%	0	0.00%	0	290	115	264	145	57.5	132	281	115	264	145	57.5	132	408.7	205.7	402.3	204.4	2	1	2	1	0	0	2
10209	10209 (2019-05-05)60sec.agd	60	0	0		5/26/2019	Sunday	7	0	0	0	0	0	0	1	0	0	0	0.00%	100.00%	0.00%	0.00%	0.00%	0	0.00%	0	126	137	287	126	137	287	126	137	287	126	137	287	342.1	342.1	342.1	342.1	2	2	2	2	0	0	1
10209	10209 (2019-05-05)60sec.agd	60	0	0		5/28/2019	Tuesday	2	0	0	0	0	0	0	1	0	0	0	0.00%	100.00%	0.00%	0.00%	0.00%	0	0.00%	0	476	367	836	476	367	836	476	367	836	476	367	836	1029.6	1029.6	1029.6	1029.6	4	4	4	4	0	0	1
10209	10209 (2019-05-05)60sec.agd	60	0	0		6/12/2019	Wednesday	3	0	0	0	0	0	1	1	0	0	0	50.00%	50.00%	0.00%	0.00%	0.00%	0	0.00%	0	171	482	496	85.5	241	248	144	452	496	85.5	241	248	712.4	363.3	686.3	356.2	3	1.5	2	1.5	0	0	2
10209	10209 (2019-05-05)60sec.agd	60	0	0		6/15/2019	Saturday	6	0	0	0	0	0	1	1	0	0	0	50.00%	50.00%	0.00%	0.00%	0.00%	0	0.00%	0	276	225	298	138	112.5	149	250	221	279	138	112.5	149	464.3	233.7	435	232.2	4	2	3	2	0	0	2
10209	10209 (2019-05-05)60sec.agd	60	0	0		6/19/2019	Wednesday	3	0	0	0	0	0	3	0	0	0	0	100.00%	0.00%	0.00%	0.00%	0.00%	0	0.00%	0	61	0	38	20.3	0	12.7	27	0	18	20.3	0	12.7	71.9	24.1	32.4	24	2	0.7	1	0.7	0	0	3
10209	10209 (2019-05-05)60sec.agd	60	0	0		6/24/2019	Monday	1	0	0	0	0	0	0	3	1	0	0	0.00%	75.00%	25.00%	0.00%	0.00%	1	25.00%	1	4305	5292	5494	1076.3	1323	1373.5	2025	3071	3054	1076.3	1323	1373.5	8759.1	2202.6	4781.1	2189.8	40	10	23	10	0	0	4
10209	10209 (2019-05-05)60sec.agd	60	0	0		7/1/2019	Monday	1	0	0	0	0	0	3	3	0	0	0	50.00%	50.00%	0.00%	0.00%	0.00%	0	0.00%	0	927	1066	851	154.5	177.7	141.8	557	600	357	154.5	177.7	141.8	1649.2	279.5	893.1	274.9	5	0.8	3	0.8	0	0	6
10209	10209 (2019-05-05)60sec.agd	60	0	0		7/2/2019	Tuesday	2	0	0	0	0	0	0	2	0	0	0	0.00%	100.00%	0.00%	0.00%	0.00%	0	0.00%	0	779	663	852	389.5	331.5	426	607	521	642	389.5	331.5	426	1331.3	666.0	1025.7	665.7	5	2.5	3	2.5	0	0	2
10209	10209 (2019-05-05)60sec.agd	60	0	0		7/3/2019	Wednesday	3	0	0	0	0	0	195	20	1	0	0	90.28%	9.26%	0.46%	0.00%	0.00%	1	0.46%	0.1	14333	11020	12255	66.4	51	56.7	2486	1859	2027	66.4	51	56.7	21841.7	109.0	3476.3	101.1	305	1.4	42	1.4	0	0	216
10209	10209 (2019-05-05)60sec.agd	60	0	0		7/5/2019	Friday	5	0	0	0	0	0	142	27	0	0	0	84.02%	15.98%	0.00%	0.00%	0.00%	0	0.00%	0	9291	6433	3779	55	38.1	22.4	520	377	263	55	38.1	22.4	11915.8	88.9	566	70.5	366	2.2	16	2.2	0	0	169
10209	10209 (2019-05-05)60sec.agd	60	0	0		7/6/2019	Saturday	6	0	0	0	0	0	148	16	0	0	0	90.24%	9.76%	0.00%	0.00%	0.00%	0	0.00%	0	5760	4362	3560	35.1	26.6	21.7	427	403	766	35.1	26.6	21.7	8054.7	59.1	965.1	49.1	263	1.6	24	1.6	0	0	164
10209	10209 (2019-05-05)60sec.agd	60	0	0		7/8/2019	Monday	1	0	0	0	0	0	13	1	0	0	0	92.86%	7.14%	0.00%	0.00%	0.00%	0	0.00%	0	1062	670	893	75.9	47.9	63.8	716	366	538	75.9	47.9	63.8	1540.8	118.6	967.5	110.1	23	1.6	4	1.6	0	0	14
10209	10209 (2019-05-05)60sec.agd	60	0	0		7/9/2019	Tuesday	2	0	0	0	0	0	218	28	0	0	0	88.62%	11.38%	0.00%	0.00%	0.00%	0	0.00%	0	9556	2745	4184	38.8	11.2	17	1173	906	713	38.8	11.2	17	10786.9	49.8	1644.7	43.8	395	1.6	18	1.6	0	0	246
10209	10209 (2019-05-05)60sec.agd	60	0	0		7/10/2019	Wednesday	3	0	0	0	0	0	213	30	0	0	0	87.65%	12.35%	0.00%	0.00%	0.00%	0	0.00%	0	8983	2961	2410	37	12.2	9.9	694	826	628	37	12.2	9.9	9760.6	47.0	1248.3	40.2	392	1.6	18	1.6	0	0	243
10209	10209 (2019-05-05)60sec.agd	60	0	0		7/11/2019	Thursday	4	0	0	0	0	0	86	10	0	0	0	89.58%	10.42%	0.00%	0.00%	0.00%	0	0.00%	0	3660	1514	1014	38.1	15.8	10.6	445	150	141	38.1	15.8	10.6	4088.5	51.8	450.2	42.6	198	2.1	20	2.1	0	0	96
10209	10209 (2019-05-05)60sec.agd	60	0	0		7/12/2019	Friday	5	0	0	0	0	0	721	115	0	0	0	86.24%	13.76%	0.00%	0.00%	0.00%	0	0.00%	0	39143	24507	25297	46.8	29.3	30.3	1551	1164	1778	46.8	29.3	30.3	52656.5	70.0	2630.9	63	1711	2	70	2	0	0	836
10209	10209 (2019-05-05)60sec.agd	60	0	0		7/13/2019	Saturday	6	0	0	0	0	0	126	35	0	0	0	78.26%	21.74%	0.00%	0.00%	0.00%	0	0.00%	0	15014	14347	13644	93.3	89.1	84.7	1089	1300	1293	93.3	89.1	84.7	24847.8	164.9	1982.3	154.3	224	1.4	16	1.4	0	0	161
10209	10209 (2019-05-05)60sec.agd	60	0	0		7/15/2019	Monday	1	0	0	0	0	0	174	35	5	0	0	81.31%	16.36%	2.34%	0.00%	0.00%	5	2.34%	0.8	35922	38120	41064	167.9	178.1	191.9	5067	4323	6804	167.9	178.1	191.9	66556.6	321.8	9521.4	311	374	1.7	52	1.7	2	198	214
10209	10209 (2019-05-05)60sec.agd	60	0	0		7/16/2019	Tuesday	2	0	0	0	0	0	21	2	1	0	0	87.50%	8.33%	4.17%	0.00%	0.00%	1	4.17%	1	3337	3690	3549	139	153.8	147.9	2468	2311	2345	139	153.8	147.9	6111.2	256.6	4114.7	254.6	20	0.8	17	0.8	0	0	24
10211	10211 (2019-05-12)60sec.agd	60	0	0		5/12/2019	Sunday	7	0	0	0	0	0	364	242	11	0	0	59.00%	39.22%	1.78%	0.00%	0.00%	11	1.78%	1	136991	273784	258368	222	443.7	418.7	3110	2846	4023	222	443.7	418.7	400597.3	688.8	5584.7	649.3	5700	9.2	119	9.2	29	2174	617
10211	10211 (2019-05-12)60sec.agd	60	0	0		5/13/2019	Monday	1	1	1	1	13	30346	461	406	15	0	0	52.27%	46.03%	1.70%	0.00%	0.00%	15	1.70%	0.9	208086	306298	372236	235.9	347.3	422	2850	2464	2424	235.9	347.3	422	525050.4	621.3	4199	595.3	6406	7.3	109	7.3	1.8	407	882
10211	10211 (2019-05-12)60sec.agd	60	0	0		5/14/2019	Tuesday	2	0	0	0	0	0	279	250	4	0	0	52.35%	46.90%	0.75%	0.00%	0.00%	4	0.75%	0.4	114405	194246	193478	214.6	364.4	363	4021	2887	2140	214.6	364.4	363	297075.3	584.2	4956.5	557.4	3043	5.7	124	5.7	1	207	533
10211	10211 (2019-05-12)60sec.agd	60	0	0		5/15/2019	Wednesday	3	1	1	1	40	137182	456	321	70	0	0	53.84%	37.90%	8.26%	0.00%	0.00%	70	8.26%	4.7	360325	449555	410138	425.4	530.8	484.2	4066	3302	2762	425.4	530.8	484.2	707210.7	889.3	5223.4	835	11554	13.6	124	13.6	7.5	538	847
10211	10211 (2019-05-12)60sec.agd	60	0	0		5/16/2019	Thursday	4	0	0	0	0	0	360	270	9	0	0	56.34%	42.25%	1.41%	0.00%	0.00%	9	1.41%	0.8	149890	242769	228369	234.6	379.9	357.4	3671	2815	1917	234.6	379.9	357.4	365453.4	594.5	4623.5	571.9	4620	7.2	121	7.2	10.8	1340	639
10211	10211 (2019-05-12)60sec.agd	60	0	0		5/17/2019	Friday	5	1	1	1	11	26067	327	301	18	0	0	50.62%	46.59%	2.79%	0.00%	0.00%	18	2.79%	1.5	189011	254036	253908	292.6	393.2	393	3640	3147	2394	292.6	393.2	393	405867.9	658.8	4950.8	628.3	5044	7.8	117	7.8	2.5	382	646
10211	10211 (2019-05-12)60sec.agd	60	0	0		5/18/2019	Saturday	6	0	0	0	0	0	200	203	2	0	0	49.38%	50.12%	0.49%	0.00%	0.00%	2	0.49%	0.3	96080	191051	233146	237.2	471.7	575.7	2253	2733	2584	237.2	471.7	575.7	316368.3	809.9	3798	781.2	2973	7.3	93	7.3	3	290	405
10211	10211 (2019-05-12)60sec.agd	60	0	0		5/19/2019	Sunday	7	0	0	0	0	0	59	10	9	0	0	75.64%	12.82%	11.54%	0.00%	0.00%	9	11.54%	3	29197	35473	21373	374.3	454.8	274	3070	3112	3049	374.3	454.8	274	50671.5	691.6	4830.8	649.6	1096	14.1	115	14.1	0.4	34	78
10212	10212 (2019-05-12)60sec.agd	60	0	0		5/12/2019	Sunday	7	0	0	0	0	0	559	199	3	0	0	73.46%	26.15%	0.39%	0.00%	0.00%	3	0.39%	0.2	112681	164535	199974	148.1	216.2	262.8	2894	2987	3357	148.1	216.2	262.8	282415.3	394.6	5344.8	371.1	3152	4.1	81	4.1	93.5	2905	761
10212	10212 (2019-05-12)60sec.agd	60	0	0		5/13/2019	Monday	1	0	0	0	0	0	592	378	15	0	0	60.10%	38.38%	1.52%	0.00%	0.00%	15	1.52%	0.8	252829	311100	401912	256.7	315.8	408	3617	2362	3148	256.7	315.8	408	567661	604.4	4903.3	576.3	8661	8.8	110	8.8	0.5	149	985
10212	10212 (2019-05-12)60sec.agd	60	0	0		5/14/2019	Tuesday	2	0	0	0	0	0	578	377	18	0	0	59.40%	38.75%	1.85%	0.00%	0.00%	18	1.85%	1	245699	315978	306690	252.5	324.7	315.2	3760	2477	3154	252.5	324.7	315.2	504250.8	542.3	4801.9	518.2	8107	8.3	111	8.3	0.1	46	973
10212	10212 (2019-05-12)60sec.agd	60	0	0		5/15/2019	Wednesday	3	0	0	0	0	0	0	1	0	0	0	0.00%	100.00%	0.00%	0.00%	0.00%	0	0.00%	0	316	359	154	316	359	154	316	359	154	316	359	154	502.4	502.4	502.4	502.4	1	1	1	1	0	0	1
10212	10212 (2019-05-12)60sec.agd	60	0	0		5/16/2019	Thursday	4	0	0	0	0	0	649	344	9	0	0	64.77%	34.33%	0.90%	0.00%	0.00%	9	0.90%	0.5	182774	223276	383044	182.4	222.8	382.3	4153	2512	3626	182.4	222.8	382.3	479563.6	506.8	5147.4	478.6	5826	5.8	113	5.8	0.8	120	1002
10212	10212 (2019-05-12)60sec.agd	60	0	0		5/17/2019	Friday	5	0	0	0	0	0	653	363	6	0	0	63.89%	35.52%	0.59%	0.00%	0.00%	6	0.59%	0.3	196774	365060	233671	192.5	357.2	228.6	3362	3010	3168	192.5	357.2	228.6	476015.7	487.9	5513.6	465.8	7560	7.4	103	7.4	2.3	257	1022
10212	10212 (2019-05-12)60sec.agd	60	0	0		5/18/2019	Saturday	6	0	0	0	0	0	23	10	0	0	0	69.70%	30.30%	0.00%	0.00%	0.00%	0	0.00%	0	4294	7700	6883	130.1	233.3	208.6	892	1251	991	130.1	233.3	208.6	11185	362.0	1751.6	338.9	115	3.5	29	3.5	0	0	33
10212	10212 (2019-05-12)60sec.agd	60	0	0		5/19/2019	Sunday	7	0	0	0	0	0	14	22	2	0	0	36.84%	57.89%	5.26%	0.00%	0.00%	2	5.26%	2	21626	25602	31404	569.1	673.7	826.4	2623	1901	2138	569.1	673.7	826.4	45927.7	1248.8	3538.6	1208.6	490	12.9	67	12.9	0	0	38
10213	10213 (2019-05-12)60sec.agd	60	0	0		5/12/2019	Sunday	7	1	1	1	11	27731	457	282	16	0	0	60.53%	37.35%	2.12%	0.00%	0.00%	16	2.12%	1.1	189468	301228	372777	251	399	493.7	4017	2914	3824	251	399	493.7	515363.1	711.5	5552.6	682.6	5852	7.8	99	7.8	16.8	1836	755
10213	10213 (2019-05-12)60sec.agd	60	0	0		5/13/2019	Monday	1	3	3	3	43	103538	539	308	47	0	0	60.29%	34.45%	5.26%	0.00%	0.00%	47	5.26%	2.8	260635	533496	248221	291.5	596.8	277.7	3806	3345	2744	291.5	596.8	277.7	643554.4	759.0	5132.8	719.9	9785	10.9	116	10.9	0.6	187	894
10213	10213 (2019-05-12)60sec.agd	60	0	0		5/14/2019	Tuesday	2	1	1	1	10	26148	538	397	37	0	0	55.35%	40.84%	3.81%	0.00%	0.00%	37	3.81%	2.2	313476	592223	336250	322.5	609.3	345.9	4382	3550	3085	322.5	609.3	345.9	749706.2	816.3	5676	771.3	10680	11	123	11	6.4	424	972
10213	10213 (2019-05-12)60sec.agd	60	0	0		5/15/2019	Wednesday	3	1	1	1	14	34368	422	357	18	0	0	52.95%	44.79%	2.26%	0.00%	0.00%	18	2.26%	1.1	195095	390805	271145	244.8	490.3	340.2	3070	3557	2645	244.8	490.3	340.2	514111.1	680.1	4814.4	645.1	6270	7.9	110	7.9	8.6	613	797
10213	10213 (2019-05-12)60sec.agd	60	0	0		5/16/2019	Thursday	4	0	0	0	0	0	461	349	13	0	0	56.01%	42.41%	1.58%	0.00%	0.00%	13	1.58%	0.9	203072	300572	351793	246.7	365.2	427.5	2977	3283	2489	246.7	365.2	427.5	505311.9	649.4	4483.5	614	5421	6.6	116	6.6	0.7	116	823
10213	10213 (2019-05-12)60sec.agd	60	0	0		5/17/2019	Friday	5	2	2	2	41	104306	466	347	72	0	0	52.66%	39.21%	8.14%	0.00%	0.00%	72	8.14%	4.5	393834	604684	515934	445	683.3	583	3482	3849	2931	445	683.3	583	887094	1055.6	5357.3	1002.4	13055	14.8	116	14.8	16.6	561	885
10213	10213 (2019-05-12)60sec.agd	60	0	0		5/18/2019	Saturday	6	2	2	2	35	79424	396	287	53	0	0	53.80%	38.99%	7.20%	0.00%	0.00%	53	7.20%	4.1	285823	400624	355688	388.3	544.3	483.3	3067	3468	2629	388.3	544.3	483.3	607213.6	872.9	4735.7	825	10071	13.7	116	13.7	5.2	354	736
10213	10213 (2019-05-12)60sec.agd	60	0	0		5/19/2019	Sunday	7	0	0	0	0	0	54	28	0	0	0	65.85%	34.15%	0.00%	0.00%	0.00%	0	0.00%	0	20788	39804	34908	253.5	485.4	425.7	1892	3136	2038	253.5	485.4	425.7	56877.7	726.5	3814.9	693.6	852	10.4	101	10.4	0	0	82
10214	10214 (2019-05-12)60sec.agd	60	0	0		5/12/2019	Sunday	7	0	0	0	0	0	290	288	8	0	0	49.49%	49.15%	1.37%	0.00%	0.00%	8	1.37%	0.7	173403	354678	343508	295.9	605.3	586.2	4711	4938	5272	295.9	605.3	586.2	523319.1	929.3	8623.9	893	6058	10.3	119	10.3	16.5	1125	586
10214	10214 (2019-05-12)60sec.agd	60	0	0		5/13/2019	Monday	1	0	0	0	0	0	176	166	22	0	0	48.35%	45.60%	6.04%	0.00%	0.00%	22	6.04%	2.8	158838	237099	196697	436.4	651.4	540.4	3730	4304	3493	436.4	651.4	540.4	346605.2	1026.8	5948.7	952.2	6698	18.4	131	18.4	4.3	211	364
10214	10214 (2019-05-12)60sec.agd	60	0	0		5/14/2019	Tuesday	2	0	0	0	0	0	144	104	4	0	0	57.14%	41.27%	1.59%	0.00%	0.00%	4	1.59%	0.8	72237	148916	135635	286.7	590.9	538.2	2683	3326	3105	286.7	590.9	538.2	213988.3	870.1	5020.6	849.2	1747	6.9	45	6.9	6.5	400	252
10214	10214 (2019-05-12)60sec.agd	60	0	0		5/15/2019	Wednesday	3	1	1	1	10	26330	225	186	20	0	0	52.20%	43.16%	4.64%	0.00%	0.00%	20	4.64%	2.2	147988	258304	215771	343.4	599.3	500.6	3135	2789	2523	343.4	599.3	500.6	367666.3	905.3	4038.2	853.1	5771	13.4	131	13.4	0.1	24	431
10214	10214 (2019-05-12)60sec.agd	60	0	0		5/16/2019	Thursday	4	0	0	0	0	0	118	164	8	0	0	40.69%	56.55%	2.76%	0.00%	0.00%	8	2.76%	1.1	98356	197428	188853	339.2	680.8	651.2	3383	2432	3082	339.2	680.8	651.2	290374.2	1046.2	4310.7	1001.3	3056	10.5	128	10.5	1.7	235	290
10214	10214 (2019-05-12)60sec.agd	60	0	0		5/17/2019	Friday	5	0	0	0	0	0	184	194	3	0	0	48.29%	50.92%	0.79%	0.00%	0.00%	3	0.79%	0.3	102565	253004	215901	269.2	664.1	566.7	2315	2801	2247	269.2	664.1	566.7	348057.2	938.7	3983.2	913.5	4059	10.7	107	10.7	23.5	1341	381
10214	10214 (2019-05-12)60sec.agd	60	0	0		5/18/2019	Saturday	6	0	0	0	0	0	179	191	4	0	0	47.86%	51.07%	1.07%	0.00%	0.00%	4	1.07%	0.6	113375	241742	235045	303.1	646.4	628.5	5468	10310	9995	303.1	646.4	628.5	355723.5	979.4	15365.4	951.1	4067	10.9	121	10.9	41.6	2728	374
10214	10214 (2019-05-12)60sec.agd	60	0	0		5/19/2019	Sunday	7	0	0	0	0	0	64	38	3	0	0	60.95%	36.19%	2.86%	0.00%	0.00%	3	2.86%	1	31453	31026	28901	299.6	295.5	275.2	5054	2947	3752	299.6	295.5	275.2	52793.7	529.6	6950.2	502.8	436	4.2	64	4.2	0.9	51	105
10215	10215 (2019-05-12)60sec.agd	60	0	0		5/12/2019	Sunday	7	0	0	0	0	0	326	259	8	0	0	54.97%	43.68%	1.35%	0.00%	0.00%	8	1.35%	0.7	180413	219977	349336	304.2	371	589.1	3014	3214	4159	304.2	371	589.1	450526.8	787.3	5284	759.7	4641	7.8	80	7.8	80.5	1099	593
10215	10215 (2019-05-12)60sec.agd	60	0	0		5/13/2019	Monday	1	0	0	0	0	0	326	454	18	0	0	40.85%	56.89%	2.26%	0.00%	0.00%	18	2.26%	1.3	325880	392882	567290	408.4	492.3	710.9	2861	3307	5062	408.4	492.3	710.9	763133	990.4	6119.1	956.3	10444	13.1	99	13.1	0.3	105	798
10215	10215 (2019-05-12)60sec.agd	60	0	0		5/15/2019	Wednesday	3	0	0	0	0	0	332	390	12	0	0	45.23%	53.13%	1.63%	0.00%	0.00%	12	1.63%	0.9	257729	306766	534531	351.1	417.9	728.2	3715	3981	5418	351.1	417.9	728.2	668021.7	935.1	7681.4	910.1	7885	10.7	92	10.7	1.6	124	734
10215	10215 (2019-05-12)60sec.agd	60	0	0		5/16/2019	Thursday	4	0	0	0	0	0	344	350	24	0	0	47.91%	48.75%	3.34%	0.00%	0.00%	24	3.34%	1.8	261152	278453	453379	363.7	387.8	631.4	3016	3753	7010	363.7	387.8	631.4	592696.3	854.0	8178.5	825.5	8198	11.4	98	11.4	0.4	110	718
10215	10215 (2019-05-12)60sec.agd	60	0	0		5/17/2019	Friday	5	0	0	0	0	0	350	363	13	0	0	48.21%	50.00%	1.79%	0.00%	0.00%	13	1.79%	1	252642	246762	434125	348	339.9	598	3164	3889	4304	348	339.9	598	559628.4	796.0	5929.7	770.8	7183	9.9	91	9.9	0.4	114	726
10215	10215 (2019-05-12)60sec.agd	60	0	0		5/19/2019	Sunday	7	0	0	0	0	0	66	32	5	0	0	64.08%	31.07%	4.85%	0.00%	0.00%	5	4.85%	1.7	34541	32552	43762	335.3	316	424.9	3487	3571	4280	335.3	316	424.9	64558.7	642.6	6274.3	626.8	486	4.7	43	4.7	2	146	103
10216	10216 (2019-05-12)60sec.agd	60	0	0		5/12/2019	Sunday	7	0	0	0	0	0	203	248	3	0	0	44.71%	54.63%	0.66%	0.00%	0.00%	3	0.66%	0.3	115730	182559	168743	254.9	402.1	371.7	4897	5578	6775	254.9	402.1	371.7	274217.8	631.4	10049.6	604	2489	5.5	105	5.5	9.1	637	454
10216	10216 (2019-05-12)60sec.agd	60	0	0		5/13/2019	Monday	1	0	0	0	0	0	448	382	6	0	0	53.59%	45.69%	0.72%	0.00%	0.00%	6	0.72%	0.4	225885	280373	453667	270.2	335.4	542.7	2558	2647	4132	270.2	335.4	542.7	579177.7	723.4	5427.5	692.8	10295	12.3	122	12.3	8.1	211	836
10216	10216 (2019-05-12)60sec.agd	60	0	0		5/14/2019	Tuesday	2	0	0	0	0	0	528	311	22	0	0	61.32%	36.12%	2.56%	0.00%	0.00%	22	2.56%	1.4	240022	369777	376134	278.8	429.5	436.9	3771	3941	2869	278.8	429.5	436.9	579501.8	704.9	6064.2	673.1	6998	8.1	86	8.1	6.5	585	861
10216	10216 (2019-05-12)60sec.agd	60	0	0		5/15/2019	Wednesday	3	0	0	0	0	0	511	392	15	0	0	55.66%	42.70%	1.63%	0.00%	0.00%	15	1.63%	0.9	275842	381472	492708	300.5	415.5	536.7	4047	3114	4537	300.5	415.5	536.7	681447.6	773.8	5821.5	742.3	6179	6.7	88	6.7	12.4	251	918
10216	10216 (2019-05-12)60sec.agd	60	0	0		5/16/2019	Thursday	4	0	0	0	0	0	389	425	2	0	0	47.67%	52.08%	0.25%	0.00%	0.00%	2	0.25%	0.1	205726	384119	570723	252.1	470.7	699.4	2477	2381	3398	252.1	470.7	699.4	718049.7	913.2	4138.6	880	5819	7.1	51	7.1	0.7	171	816
10216	10216 (2019-05-12)60sec.agd	60	0	0		5/17/2019	Friday	5	0	0	0	0	0	1	2	0	0	0	33.33%	66.67%	0.00%	0.00%	0.00%	0	0.00%	0	457	854	774	152.3	284.7	258	248	552	471	152.3	284.7	258	1239.9	422.2	766.8	413.3	4	1.3	2	1.3	0	0	3
10216	10216 (2019-05-12)60sec.agd	60	0	0		5/18/2019	Saturday	6	1	1	1	17	56036	330	96	17	0	0	74.49%	21.67%	3.84%	0.00%	0.00%	17	3.84%	1.9	103561	137082	218700	233.8	309.4	493.7	3991	2875	4029	233.8	309.4	493.7	278111.6	676.5	5108.7	627.8	2813	6.3	112	6.3	0.1	34	443
10216	10216 (2019-05-12)60sec.agd	60	0	0		5/19/2019	Sunday	7	0	0	0	0	0	20	42	3	0	0	30.77%	64.62%	4.62%	0.00%	0.00%	3	4.62%	1.5	43899	43584	80360	675.4	670.5	1236.3	5150	3448	4371	675.4	670.5	1236.3	101412.1	1607.5	7584	1560.2	745	11.5	60	11.5	0	0	65
10217	10217 (2019-05-12)60sec.agd	60	0	0		5/12/2019	Sunday	7	0	0	0	0	0	397	194	3	0	0	66.84%	32.66%	0.51%	0.00%	0.00%	3	0.51%	0.3	83952	160948	173946	141.3	271	292.8	2327	1930	3669	141.3	271	292.8	251414.8	448.0	4402.9	423.3	2666	4.5	92	4.5	4.3	341	594
10217	10217 (2019-05-12)60sec.agd	60	0	0		5/13/2019	Monday	1	0	0	0	0	0	595	396	22	0	0	58.74%	39.09%	2.17%	0.00%	0.00%	22	2.17%	1.2	264074	449635	689290	260.7	443.9	680.4	3844	2797	3904	260.7	443.9	680.4	864307.5	898.8	5222.1	853.2	6854	6.8	127	6.8	0.7	170	1013
10217	10217 (2019-05-12)60sec.agd	60	0	0		5/14/2019	Tuesday	2	1	1	1	18	57725	508	394	45	0	0	53.64%	41.61%	4.75%	0.00%	0.00%	45	4.75%	2.5	374898	502374	881053	395.9	530.5	930.4	3770	2991	4153	395.9	530.5	930.4	1081287.4	1189.6	5939.5	1141.8	8323	8.8	118	8.8	6.3	683	947
10217	10217 (2019-05-12)60sec.agd	60	0	0		5/15/2019	Wednesday	3	0	0	0	0	0	138	242	10	0	0	35.38%	62.05%	2.56%	0.00%	0.00%	10	2.56%	1.4	196313	280139	503906	503.4	718.3	1292.1	2949	2762	4010	503.4	718.3	1292.1	609046.7	1598.0	5340.7	1561.7	4405	11.3	98	11.3	0.7	237	390
10217	10217 (2019-05-12)60sec.agd	60	0	0		5/16/2019	Thursday	4	0	0	0	0	0	389	284	10	0	0	56.95%	41.58%	1.46%	0.00%	0.00%	10	1.46%	0.8	162267	284491	434733	237.6	416.5	636.5	4109	2530	4094	237.6	416.5	636.5	544296.3	841.1	5106.8	796.9	4319	6.3	124	6.3	0.2	101	683
10217	10217 (2019-05-12)60sec.agd	60	0	0		5/17/2019	Friday	5	0	0	0	0	0	628	342	21	0	0	63.37%	34.51%	2.12%	0.00%	0.00%	21	2.12%	1.2	245293	418026	594895	247.5	421.8	600.3	4341	2867	3900	247.5	421.8	600.3	767342.5	820.2	5013.3	774.3	7230	7.3	126	7.3	2	492	991
10217	10217 (2019-05-12)60sec.agd	60	0	0		5/18/2019	Saturday	6	0	0	0	0	0	413	288	16	0	0	57.60%	40.17%	2.23%	0.00%	0.00%	16	2.23%	1.1	205065	289980	536464	286	404.4	748.2	4625	2504	4144	286	404.4	748.2	643376.8	944.7	4934	897.3	3833	5.3	127	5.3	13.1	1670	717
10217	10217 (2019-05-12)60sec.agd	60	0	0		5/19/2019	Sunday	7	0	0	0	0	0	191	36	11	0	0	80.25%	15.13%	4.62%	0.00%	0.00%	11	4.62%	1.8	53348	59201	112299	224.2	248.7	471.8	3036	3252	5981	224.2	248.7	471.8	137702	602.5	6438.5	578.6	1462	6.1	112	6.1	1	187	238
10218	10218 (2019-05-12)60sec.agd	60	0	0		5/12/2019	Sunday	7	0	0	0	0	0	325	196	6	0	0	61.67%	37.19%	1.14%	0.00%	0.00%	6	1.14%	0.6	136708	183388	203602	259.4	348	386.3	3867	3841	4727	259.4	348	386.3	306225.4	609.4	7214.7	581.1	3301	6.3	75	6.3	9.6	1337	527
10218	10218 (2019-05-12)60sec.agd	60	0	0		5/13/2019	Monday	1	0	0	0	0	0	0	2	0	0	0	0.00%	100.00%	0.00%	0.00%	0.00%	0	0.00%	0	1165	1433	2426	582.5	716.5	1213	1003	1253	1899	582.5	716.5	1213	3049	1533.2	2486.4	1524.5	10	5	8	5	0	0	2
10218	10218 (2019-05-12)60sec.agd	60	0	0		5/19/2019	Sunday	7	0	0	0	0	0	502	258	8	0	0	65.36%	33.59%	1.04%	0.00%	0.00%	8	1.04%	0.6	165497	234034	246022	215.5	304.7	320.3	3225	3712	3068	215.5	304.7	320.3	377740.6	510.8	5795.9	491.8	4807	6.3	96	6.3	9	481	768
10218	10218 (2019-05-12)60sec.agd	60	0	0		5/20/2019	Monday	1	1	1	1	46	115242	276	386	50	0	0	38.76%	54.21%	7.02%	0.00%	0.00%	50	7.02%	3.8	362965	406115	452341	509.8	570.4	635.3	3083	2284	2711	509.8	570.4	635.3	708015.1	1043.6	3848.7	994.4	12494	17.5	117	17.5	0.6	219	712
10218	10218 (2019-05-12)60sec.agd	60	0	0		5/21/2019	Tuesday	2	1	1	1	29	81473	291	461	39	0	0	36.79%	58.28%	4.93%	0.00%	0.00%	39	4.93%	2.8	402421	467437	588927	508.7	590.9	744.5	3995	3516	2645	508.7	590.9	744.5	852804.2	1133.5	4967.7	1078.1	12322	15.6	121	15.6	0.7	239	791
10218	10218 (2019-05-12)60sec.agd	60	0	0		5/22/2019	Wednesday	3	1	1	1	29	77796	244	371	66	0	0	35.83%	54.48%	9.69%	0.00%	0.00%	66	9.69%	5.5	476515	375812	410313	699.7	551.9	602.5	3456	2867	2700	699.7	551.9	602.5	732569.4	1130.6	4519	1075.7	10743	15.8	127	15.8	0	0	681
10218	10218 (2019-05-12)60sec.agd	60	0	0		5/23/2019	Thursday	4	0	0	0	0	0	254	390	8	0	0	38.96%	59.82%	1.23%	0.00%	0.00%	8	1.23%	0.6	261466	331375	420818	401	508.2	645.4	2840	2943	3223	401	508.2	645.4	596038.3	941.2	4373.8	914.2	7247	11.1	105	11.1	0	0	652
10218	10218 (2019-05-12)60sec.agd	60	0	0		5/24/2019	Friday	5	1	1	1	25	65436	469	405	42	0	0	51.20%	44.21%	4.59%	0.00%	0.00%	42	4.59%	2.5	358064	402976	454034	390.9	439.9	495.7	3729	3323	2627	390.9	439.9	495.7	704802.4	811.5	5131.2	769.4	10638	11.6	129	11.6	0.1	47	916
10218	10218 (2019-05-12)60sec.agd	60	0	0		5/25/2019	Saturday	6	0	0	0	0	0	257	381	12	0	0	39.54%	58.62%	1.85%	0.00%	0.00%	12	1.85%	0.9	258578	272178	306347	397.8	418.7	471.3	2639	2894	3181	397.8	418.7	471.3	484553.3	784.6	4609	745.5	5346	8.2	51	8.2	2.8	341	650
10218	10218 (2019-05-12)60sec.agd	60	0	0		5/26/2019	Sunday	7	0	0	0	0	0	282	47	6	0	0	84.18%	14.03%	1.79%	0.00%	0.00%	6	1.79%	1	39383	44696	43359	117.6	133.4	129.4	3262	2274	2367	117.6	133.4	129.4	73680.1	236.1	3610	219.9	902	2.7	86	2.7	0	0	335
10218	10218 (2019-05-12)60sec.agd	60	0	0		5/27/2019	Monday	1	0	0	0	0	0	95	263	6	0	0	26.10%	72.25%	1.65%	0.00%	0.00%	6	1.65%	0.9	193092	233699	291205	530.5	642	800	2934	2758	3128	530.5	642	800	420357.1	1195.6	4292.8	1154.8	4664	12.8	100	12.8	10.5	1258	364
10218	10218 (2019-05-12)60sec.agd	60	0	0		5/28/2019	Tuesday	2	1	1	1	30	74466	274	371	44	0	0	39.77%	53.85%	6.39%	0.00%	0.00%	44	6.39%	3.7	358099	409568	462899	519.7	594.4	671.8	3129	3216	3340	519.7	594.4	671.8	714322.3	1088.5	4600.2	1036.8	10497	15.2	122	15.2	0.5	288	689
10218	10218 (2019-05-12)60sec.agd	60	0	0		5/30/2019	Thursday	4	0	0	0	0	0	33	71	1	0	0	31.43%	67.62%	0.95%	0.00%	0.00%	1	0.95%	0.5	42606	73119	79351	405.8	696.4	755.7	2252	3435	3506	405.8	696.4	755.7	116009.7	1138.2	5400.3	1104.9	1580	15	74	15	0	0	105
10218	10218 (2019-05-12)60sec.agd	60	0	0		5/31/2019	Friday	5	0	0	0	0	0	342	300	6	0	0	52.78%	46.30%	0.93%	0.00%	0.00%	6	0.93%	0.5	193071	255280	305679	297.9	394	471.7	2600	3813	2531	297.9	394	471.7	442587.8	708.0	4898.1	683	5880	9.1	108	9.1	3.1	1343	648
10218	10218 (2019-05-12)60sec.agd	60	0	0		6/2/2019	Sunday	7	0	0	0	0	0	154	21	5	0	0	85.56%	11.67%	2.78%	0.00%	0.00%	5	2.78%	0.7	23469	25222	32397	130.4	140.1	180	4380	4521	4871	130.4	140.1	180	47291.7	279.6	7959.3	262.7	306	1.7	54	1.7	3.6	555	180
10218	10218 (2019-05-12)60sec.agd	60	0	0		6/4/2019	Tuesday	2	0	0	0	0	0	1	6	0	0	0	14.29%	85.71%	0.00%	0.00%	0.00%	0	0.00%	0	3815	3711	3394	545	530.1	484.9	1826	2475	2102	545	530.1	484.9	6312.3	926.9	3725.4	901.8	42	6	13	6	5	35	7
10218	10218 (2019-05-12)60sec.agd	60	0	0		6/5/2019	Wednesday	3	0	0	0	0	0	0	1	0	0	0	0.00%	100.00%	0.00%	0.00%	0.00%	0	0.00%	0	373	57	131	373	57	131	373	57	131	373	57	131	399.4	399.4	399.4	399.4	4	4	4	4	0	0	1
10218	10218 (2019-05-12)60sec.agd	60	0	0		6/9/2019	Sunday	7	0	0	0	0	0	333	112	5	0	0	74.00%	24.89%	1.11%	0.00%	0.00%	5	1.11%	0.5	78192	110060	103119	173.8	244.6	229.2	4536	4229	5578	173.8	244.6	229.2	169884.4	402.6	7674.8	377.5	1333	3	53	3	61	2401	450
10218	10218 (2019-05-12)60sec.agd	60	0	0		6/10/2019	Monday	1	0	0	0	0	0	16	90	4	0	0	14.55%	81.82%	3.64%	0.00%	0.00%	4	3.64%	1	64256	122734	116210	584.1	1115.8	1056.5	2534	4183	3418	584.1	1115.8	1056.5	180823.8	1671.9	5784.2	1643.9	1544	14	37	14	0	0	110
10218	10218 (2019-05-12)60sec.agd	60	0	0		6/11/2019	Tuesday	2	0	0	0	0	0	83	208	3	0	0	28.23%	70.75%	1.02%	0.00%	0.00%	3	1.02%	0.4	136264	221843	192621	463.5	754.6	655.2	2199	2966	2441	463.5	754.6	655.2	323859.6	1135.6	3866.8	1101.6	2847	9.7	65	9.7	18.7	2004	294
10218	10218 (2019-05-12)60sec.agd	60	0	0		6/12/2019	Wednesday	3	0	0	0	0	0	41	6	0	0	0	87.23%	12.77%	0.00%	0.00%	0.00%	0	0.00%	0	2277	2994	3125	48.4	63.7	66.5	1320	1398	1026	48.4	63.7	66.5	4890.2	107.6	2179.3	104	20	0.4	6	0.4	0	0	47
10218	10218 (2019-05-12)60sec.agd	60	0	0		6/16/2019	Sunday	7	0	0	0	0	0	0	1	0	0	0	0.00%	100.00%	0.00%	0.00%	0.00%	0	0.00%	0	374	1017	484	374	1017	484	374	1017	484	374	1017	484	1186.8	1186.8	1186.8	1186.8	1	1	1	1	0	0	1
10218	10218 (2019-05-12)60sec.agd	60	0	0		6/17/2019	Monday	1	0	0	0	0	0	1	1	0	0	0	50.00%	50.00%	0.00%	0.00%	0.00%	0	0.00%	0	1573	1055	1581	786.5	527.5	790.5	1516	971	1503	786.5	527.5	790.5	2467.2	1236.6	2345.2	1233.6	10	5	9	5	0	0	2
10218	10218 (2019-05-12)60sec.agd	60	0	0		6/21/2019	Friday	5	0	0	0	0	0	29	4	0	0	0	87.88%	12.12%	0.00%	0.00%	0.00%	0	0.00%	0	1392	1183	1087	42.2	35.8	32.9	544	439	472	42.2	35.8	32.9	2125.7	67.0	747.7	64.4	14	0.4	6	0.4	0	0	33
10218	10218 (2019-05-12)60sec.agd	60	0	0		6/24/2019	Monday	1	0	0	0	0	0	49	6	0	0	0	89.09%	10.91%	0.00%	0.00%	0.00%	0	0.00%	0	2002	2783	3592	36.4	50.6	65.3	596	940	1009	36.4	50.6	65.3	4965.4	92.5	1435.3	90.3	21	0.4	7	0.4	0	0	55
10218	10218 (2019-05-12)60sec.agd	60	0	0		6/30/2019	Sunday	7	0	0	0	0	0	1	2	0	0	0	33.33%	66.67%	0.00%	0.00%	0.00%	0	0.00%	0	677	816	1538	225.7	272	512.7	381	457	837	225.7	272	512.7	1868.1	637.6	995.9	622.7	10	3.3	5	3.3	0	0	3
10218	10218 (2019-05-12)60sec.agd	60	0	0		7/1/2019	Monday	1	0	0	0	0	0	0	1	0	0	0	0.00%	100.00%	0.00%	0.00%	0.00%	0	0.00%	0	182	49	133	182	49	133	182	49	133	182	49	133	230.7	230.7	230.7	230.7	4	4	4	4	0	0	1
10218	10218 (2019-05-12)60sec.agd	60	0	0		7/9/2019	Tuesday	2	0	0	0	0	0	1	2	0	0	0	33.33%	66.67%	0.00%	0.00%	0.00%	0	0.00%	0	897	1632	1307	299	544	435.7	683	1324	995	299	544	435.7	2275.1	763.4	1791.5	758.4	12	4	8	4	0	0	3
10218	10218 (2019-05-12)60sec.agd	60	0	0		7/10/2019	Wednesday	3	0	0	0	0	0	0	1	0	0	0	0.00%	100.00%	0.00%	0.00%	0.00%	0	0.00%	0	393	293	609	393	293	609	393	293	609	393	293	609	781.8	781.8	781.8	781.8	5	5	5	5	0	0	1
10218	10218 (2019-05-12)60sec.agd	60	0	0		7/11/2019	Thursday	4	0	0	0	0	0	0	2	0	0	0	0.00%	100.00%	0.00%	0.00%	0.00%	0	0.00%	0	643	317	387	321.5	158.5	193.5	386	184	208	321.5	158.5	193.5	814.7	410.0	463.6	407.4	6	3	3	3	0	0	2
10218	10218 (2019-05-12)60sec.agd	60	0	0		7/21/2019	Sunday	7	0	0	0	0	0	0	2	0	0	0	0.00%	100.00%	0.00%	0.00%	0.00%	0	0.00%	0	1939	2881	1795	969.5	1440.5	897.5	1580	2591	1463	969.5	1440.5	897.5	3909.2	1968.7	3369	1954.6	15	7.5	13	7.5	0	0	2
10218	10218 (2019-05-12)60sec.agd	60	0	0		7/23/2019	Tuesday	2	0	0	0	0	0	0	1	0	0	0	0.00%	100.00%	0.00%	0.00%	0.00%	0	0.00%	0	289	163	371	289	163	371	289	163	371	289	163	371	497.7	497.7	497.7	497.7	0	0	0	0	0	0	1
10218	10218 (2019-05-12)60sec.agd	60	0	0		7/26/2019	Friday	5	0	0	0	0	0	0	1	0	0	0	0.00%	100.00%	0.00%	0.00%	0.00%	0	0.00%	0	384	141	464	384	141	464	384	141	464	384	141	464	618.6	618.6	618.6	618.6	4	4	4	4	0	0	1
10218	10218 (2019-05-12)60sec.agd	60	0	0		7/27/2019	Saturday	6	0	0	0	0	0	2	1	0	0	0	66.67%	33.33%	0.00%	0.00%	0.00%	0	0.00%	0	672	546	710	224	182	236.7	666	506	707	224	182	236.7	1119.7	378.6	1095.2	373.2	2	0.7	2	0.7	0	0	3
10218	10218 (2019-05-12)60sec.agd	60	0	0		7/28/2019	Sunday	7	0	0	0	0	0	1	1	0	0	0	50.00%	50.00%	0.00%	0.00%	0.00%	0	0.00%	0	314	189	157	157	94.5	78.5	285	108	157	157	94.5	78.5	398.7	214.4	342.8	199.4	4	2	2	2	0	0	2
10218	10218 (2019-05-12)60sec.agd	60	0	0		7/29/2019	Monday	1	0	0	0	0	0	0	1	0	0	0	0.00%	100.00%	0.00%	0.00%	0.00%	0	0.00%	0	744	629	1175	744	629	1175	744	629	1175	744	629	1175	1526.4	1526.4	1526.4	1526.4	2	2	2	2	0	0	1
10218	10218 (2019-05-12)60sec.agd	60	0	0		8/2/2019	Friday	5	0	0	0	0	0	0	1	0	0	0	0.00%	100.00%	0.00%	0.00%	0.00%	0	0.00%	0	109	67	0	109	67	0	109	67	0	109	67	0	127.9	127.9	127.9	127.9	2	2	2	2	0	0	1
10218	10218 (2019-05-12)60sec.agd	60	0	0		8/5/2019	Monday	1	0	0	0	0	0	1	1	0	0	0	50.00%	50.00%	0.00%	0.00%	0.00%	0	0.00%	0	132	58	0	66	29	0	125	58	0	66	29	0	144.2	72.4	137.8	72.1	3	1.5	2	1.5	0	0	2
10218	10218 (2019-05-12)60sec.agd	60	0	0		8/7/2019	Wednesday	3	0	0	0	0	0	64	5	1	0	0	91.43%	7.14%	1.43%	0.00%	0.00%	1	1.43%	0.5	6595	10777	8491	94.2	154	121.3	3168	6411	5197	94.2	154	121.3	15222.8	222.5	8840	217.5	51	0.7	22	0.7	0	0	70
10218	10218 (2019-05-12)60sec.agd	60	0	0		8/12/2019	Monday	1	0	0	0	0	0	25	3	0	0	0	89.29%	10.71%	0.00%	0.00%	0.00%	0	0.00%	0	1714	2190	2781	61.2	78.2	99.3	716	1037	1256	61.2	78.2	99.3	3932.9	142.1	1724.5	140.5	16	0.6	7	0.6	0	0	28
10218	10218 (2019-05-12)60sec.agd	60	0	0		9/11/2019	Wednesday	3	0	0	0	0	0	0	1	0	0	0	0.00%	100.00%	0.00%	0.00%	0.00%	0	0.00%	0	1134	1409	1169	1134	1409	1169	1134	1409	1169	1134	1409	1169	2153.6	2153.6	2153.6	2153.6	6	6	6	6	0	0	1
10218	10218 (2019-05-12)60sec.agd	60	0	0		9/16/2019	Monday	1	0	0	0	0	0	4	2	0	0	0	66.67%	33.33%	0.00%	0.00%	0.00%	0	0.00%	0	460	18	134	76.7	3	22.3	202	8	87	76.7	3	22.3	479.5	81.7	220	79.9	10	1.7	5	1.7	0	0	6
10220	10220 (2019-05-12)60sec.agd	60	0	0		5/12/2019	Sunday	7	0	0	0	0	0	227	287	11	0	0	43.24%	54.67%	2.10%	0.00%	0.00%	11	2.10%	1.2	199435	342026	376861	379.9	651.5	717.8	3548	5021	4245	379.9	651.5	717.8	546608	1079.2	7311.9	1041.2	6568	12.5	107	12.5	3.5	221	525
10220	10220 (2019-05-12)60sec.agd	60	0	0		5/13/2019	Monday	1	0	0	0	0	0	582	405	9	0	0	58.43%	40.66%	0.90%	0.00%	0.00%	9	0.90%	0.5	231153	469889	516057	232.1	471.8	518.1	2730	2900	3038	232.1	471.8	518.1	735215.8	776.1	3867.1	738.2	8580	8.6	108	8.6	0.1	35	996
10220	10220 (2019-05-12)60sec.agd	60	0	0		5/14/2019	Tuesday	2	0	0	0	0	0	655	411	7	0	0	61.04%	38.30%	0.65%	0.00%	0.00%	7	0.65%	0.4	219165	450397	589089	204.3	419.8	549	4056	3762	4441	204.3	419.8	549	773250.7	744.9	6005.6	720.6	7292	6.8	110	6.8	9	785	1073
10220	10220 (2019-05-12)60sec.agd	60	0	0		5/15/2019	Wednesday	3	0	0	0	0	0	482	461	4	0	0	50.90%	48.68%	0.42%	0.00%	0.00%	4	0.42%	0.2	288207	552424	573295	304.3	583.3	605.4	2422	2690	2740	304.3	583.3	605.4	846701.1	927.5	3827.8	894.1	10493	11.1	90	11.1	0.4	105	947
10220	10220 (2019-05-12)60sec.agd	60	0	0		5/16/2019	Thursday	4	0	0	0	0	0	550	413	7	0	0	56.70%	42.58%	0.72%	0.00%	0.00%	7	0.72%	0.4	246192	408822	549625	253.8	421.5	566.6	2442	2669	4180	253.8	421.5	566.6	727896.7	776.1	4843	750.4	7068	7.3	107	7.3	29.1	1550	970
10220	10220 (2019-05-12)60sec.agd	60	0	0		5/17/2019	Friday	5	0	0	0	0	0	652	378	7	0	0	62.87%	36.45%	0.68%	0.00%	0.00%	7	0.68%	0.4	242429	380079	444566	233.8	366.5	428.7	2439	2308	2921	233.8	366.5	428.7	633143.6	634.1	3708.2	610.6	7318	7.1	102	7.1	12.4	1267	1037
10220	10220 (2019-05-12)60sec.agd	60	0	0		5/18/2019	Saturday	6	0	0	0	0	0	570	379	2	0	0	59.94%	39.85%	0.21%	0.00%	0.00%	2	0.21%	0.1	190112	422050	426076	199.9	443.8	448	2425	3674	3148	199.9	443.8	448	629134	695.0	5073.2	661.5	5523	5.8	44	5.8	10.8	1053	951
10220	10220 (2019-05-12)60sec.agd	60	0	0		5/19/2019	Sunday	7	0	0	0	0	0	100	131	2	0	0	42.92%	56.22%	0.86%	0.00%	0.00%	2	0.86%	0.4	69675	128257	179101	299	550.5	768.7	3278	3723	3849	299	550.5	768.7	231044.7	1022.8	6060.6	991.6	1942	8.3	75	8.3	0	0	233
10222	10222 (2019-05-12)60sec.agd	60	0	0		5/12/2019	Sunday	7	0	0	0	0	0	297	191	3	0	0	60.49%	38.90%	0.61%	0.00%	0.00%	3	0.61%	0.3	90073	251574	128970	183.4	512.4	262.7	2869	3306	2953	183.4	512.4	262.7	296708.4	629.7	4914.8	604.3	3453	7	88	7	18.6	941	491
10222	10222 (2019-05-12)60sec.agd	60	0	0		5/13/2019	Monday	1	0	0	0	0	0	365	312	1	0	0	53.83%	46.02%	0.15%	0.00%	0.00%	1	0.15%	0.1	126528	362162	232839	186.6	534.2	343.4	2562	3081	2657	186.6	534.2	343.4	448759	676.1	4128.3	661.9	4619	6.8	78	6.8	7.4	292	678
10222	10222 (2019-05-12)60sec.agd	60	0	0		5/14/2019	Tuesday	2	0	0	0	0	0	3	1	0	0	0	75.00%	25.00%	0.00%	0.00%	0.00%	0	0.00%	0	360	253	856	90	63.3	214	350	205	769	90	63.3	214	962.5	242.6	869.4	240.6	3	0.8	2	0.8	0	0	4
10222	10222 (2019-05-12)60sec.agd	60	0	0		5/15/2019	Wednesday	3	0	0	0	0	0	351	272	0	0	0	56.34%	43.66%	0.00%	0.00%	0.00%	0	0.00%	0	91311	302567	213863	146.6	485.7	343.3	1030	2667	2058	146.6	485.7	343.3	381604.3	626.3	3350.4	612.5	3215	5.2	47	5.2	0.1	38	623
10222	10222 (2019-05-12)60sec.agd	60	0	0		5/16/2019	Thursday	4	0	0	0	0	0	337	245	1	0	0	57.80%	42.02%	0.17%	0.00%	0.00%	1	0.17%	0.1	90394	274937	190258	155	471.6	326.3	2082	3140	2678	155	471.6	326.3	346351.8	611.9	3874.2	594.1	3169	5.4	85	5.4	17.5	809	583
10222	10222 (2019-05-12)60sec.agd	60	0	0		5/17/2019	Friday	5	0	0	0	0	0	29	54	0	0	0	34.94%	65.06%	0.00%	0.00%	0.00%	0	0.00%	0	17948	69253	36718	216.2	834.4	442.4	1298	2322	1437	216.2	834.4	442.4	80413.4	985.2	2796.4	968.8	687	8.3	58	8.3	2	90	83
10222	10222 (2019-05-12)60sec.agd	60	0	0		5/18/2019	Saturday	6	0	0	0	0	0	161	141	0	0	0	53.31%	46.69%	0.00%	0.00%	0.00%	0	0.00%	0	52156	159282	95050	172.7	527.4	314.7	991	2439	1524	172.7	527.4	314.7	192679.8	650.1	2986.3	638	1795	5.9	46	5.9	1.8	101	302
10222	10222 (2019-05-12)60sec.agd	60	0	0		5/19/2019	Sunday	7	0	0	0	0	0	77	29	0	0	0	72.64%	27.36%	0.00%	0.00%	0.00%	0	0.00%	0	14374	32511	25482	135.6	306.7	240.4	1636	2603	2112	135.6	306.7	240.4	43736.8	428.8	3730	412.6	499	4.7	75	4.7	11.2	380	106
10223	10223 (2019-05-12)60sec.agd	60	0	0		5/12/2019	Sunday	7	0	0	0	0	0	236	153	10	0	0	59.15%	38.35%	2.51%	0.00%	0.00%	10	2.51%	1.4	125703	229605	160606	315	575.5	402.5	3245	3141	2747	315	575.5	402.5	307105.8	806.0	4805.1	769.7	2678	6.7	62	6.7	22.2	505	399
10223	10223 (2019-05-12)60sec.agd	60	0	0		5/13/2019	Monday	1	0	0	0	0	0	453	269	6	0	0	62.23%	36.95%	0.82%	0.00%	0.00%	6	0.82%	0.4	169274	275651	231478	232.5	378.6	318	2830	2505	2268	232.5	378.6	318	397767.8	572.5	3648.4	546.4	4176	5.7	70	5.7	20.4	1901	728
10223	10223 (2019-05-12)60sec.agd	60	0	0		5/14/2019	Tuesday	2	0	0	0	0	0	533	334	23	0	0	59.89%	37.53%	2.58%	0.00%	0.00%	23	2.58%	1.4	236725	408858	285246	266	459.4	320.5	3888	3014	3724	266	459.4	320.5	551877.6	663.5	4979.2	620.1	7666	8.6	111	8.6	15.7	1093	890
10223	10223 (2019-05-12)60sec.agd	60	0	0		5/15/2019	Wednesday	3	0	0	0	0	0	640	316	12	0	0	66.12%	32.64%	1.24%	0.00%	0.00%	12	1.24%	0.7	199185	358482	262204	205.8	370.3	270.9	2952	2949	3622	205.8	370.3	270.9	486759.6	529.4	4771.7	502.9	4903	5.1	106	5.1	0.5	201	968
10223	10223 (2019-05-12)60sec.agd	60	0	0		5/16/2019	Thursday	4	0	0	0	0	0	682	243	0	0	0	73.73%	26.27%	0.00%	0.00%	0.00%	0	0.00%	0	109665	216261	161782	118.6	233.8	174.9	1950	2863	2628	118.6	233.8	174.9	291493.8	332.1	4186.5	315.1	2926	3.2	63	3.2	3	666	925
10223	10223 (2019-05-12)60sec.agd	60	0	0		5/17/2019	Friday	5	0	0	0	0	0	885	392	3	0	0	69.14%	30.63%	0.23%	0.00%	0.00%	3	0.23%	0.1	183668	325173	350406	143.5	254	273.8	3702	3491	4761	143.5	254	273.8	512109.1	418.3	6968.4	400.1	4880	3.8	109	3.8	19.4	3249	1280
10223	10223 (2019-05-12)60sec.agd	60	0	0		5/18/2019	Saturday	6	0	0	0	0	0	436	290	1	0	0	59.97%	39.89%	0.14%	0.00%	0.00%	1	0.14%	0.1	154857	343681	195949	213	472.7	269.5	1983	2853	3272	213	472.7	269.5	424845.1	604.4	4632.4	584.4	4791	6.6	71	6.6	248.3	3260	727
10223	10223 (2019-05-12)60sec.agd	60	0	0		5/19/2019	Sunday	7	0	0	0	0	0	11	14	2	0	0	40.74%	51.85%	7.41%	0.00%	0.00%	2	7.41%	1	16623	19029	21718	615.7	704.8	804.4	2184	2540	2832	615.7	704.8	804.4	33318.1	1252.8	4386.5	1234	128	4.7	16	4.7	0	0	27
10223	10223 (2019-05-12)60sec.agd	60	0	0		5/20/2019	Monday	1	0	0	0	0	0	0	2	0	0	0	0.00%	100.00%	0.00%	0.00%	0.00%	0	0.00%	0	1231	1408	1758	615.5	704	879	1110	1378	1711	615.5	704	879	2566.8	1297.3	2461.4	1283.4	7	3.5	7	3.5	0	0	2
10223	10223 (2019-05-12)60sec.agd	60	0	0		5/21/2019	Tuesday	2	0	0	0	0	0	0	1	0	0	0	0.00%	100.00%	0.00%	0.00%	0.00%	0	0.00%	0	335	146	143	335	146	143	335	146	143	335	146	143	392.4	392.4	392.4	392.4	2	2	2	2	0	0	1
10223	10223 (2019-05-12)60sec.agd	60	0	0		5/26/2019	Sunday	7	0	0	0	0	0	57	22	7	0	0	66.28%	25.58%	8.14%	0.00%	0.00%	7	8.14%	3.5	33769	29176	26463	392.7	339.3	307.7	3494	4811	3636	392.7	339.3	307.7	51883.3	643.5	5994.8	603.3	582	6.8	112	6.8	4.5	359	86
10224	10224 (2019-06-09)60sec.agd	60	0	0		6/9/2019	Sunday	7	0	0	0	0	0	292	39	2	0	0	87.69%	11.71%	0.60%	0.00%	0.00%	2	0.60%	0.3	21258	35663	27414	63.8	107.1	82.3	2343	3147	3236	63.8	107.1	82.3	49752.2	156.0	4989.9	149.4	715	2.1	92	2.1	6.5	425	333
10224	10224 (2019-06-09)60sec.agd	60	0	0		6/10/2019	Monday	1	0	0	0	0	0	361	413	3	0	0	46.46%	53.15%	0.39%	0.00%	0.00%	3	0.39%	0.2	206350	338232	396830	265.6	435.3	510.7	2489	3065	2531	265.6	435.3	510.7	560763.1	749.2	4116.1	721.7	7089	9.1	90	9.1	11.2	1156	777
10224	10224 (2019-06-09)60sec.agd	60	0	0		6/11/2019	Tuesday	2	0	0	0	0	0	275	472	4	0	0	36.62%	62.85%	0.53%	0.00%	0.00%	4	0.53%	0.3	221547	328568	440431	295	437.5	586.5	2745	2727	3827	295	437.5	586.5	592469	818.9	5386.5	788.9	6941	9.2	80	9.2	10.7	524	751
10224	10224 (2019-06-09)60sec.agd	60	0	0		6/12/2019	Wednesday	3	0	0	0	0	0	457	294	2	0	0	60.69%	39.04%	0.27%	0.00%	0.00%	2	0.27%	0.1	174371	238642	312758	231.6	316.9	415.3	2286	1885	2346	231.6	316.9	415.3	430317.1	600.0	2795.2	571.5	7582	10.1	90	10.1	25.6	774	753
10224	10224 (2019-06-09)60sec.agd	60	0	0		6/13/2019	Thursday	4	0	0	0	0	0	440	378	3	0	0	53.59%	46.04%	0.37%	0.00%	0.00%	3	0.37%	0.2	214544	340327	428330	261.3	414.5	521.7	2186	2342	2740	261.3	414.5	521.7	587637.8	739.6	4069.9	715.8	8116	9.9	76	9.9	28.5	618	821
10224	10224 (2019-06-09)60sec.agd	60	0	0		6/14/2019	Friday	5	0	0	0	0	0	502	208	6	0	0	70.11%	29.05%	0.84%	0.00%	0.00%	6	0.84%	0.4	145542	221054	150971	203.3	308.7	210.9	2446	2855	2515	203.3	308.7	210.9	304695.9	451.7	4523.2	425.6	7145	10	105	10	58.5	1165	716
10224	10224 (2019-06-09)60sec.agd	60	0	0		6/15/2019	Saturday	6	0	0	0	0	0	303	98	3	0	0	75.00%	24.26%	0.74%	0.00%	0.00%	3	0.74%	0.3	48336	71690	87693	119.6	177.5	217.1	2122	1869	1677	119.6	177.5	217.1	123149.9	322.1	2741.4	304.8	2047	5.1	91	5.1	1.4	140	404
10224	10224 (2019-06-09)60sec.agd	60	0	0		6/16/2019	Sunday	7	0	0	0	0	0	235	54	6	0	0	79.66%	18.31%	2.03%	0.00%	0.00%	6	2.03%	0.9	39865	43565	49072	135.1	147.7	166.3	4530	4334	5698	135.1	147.7	166.3	76780.1	277.7	8471.8	260.3	1061	3.6	108	3.6	0.7	66	295
10225	10225 (2019-06-09)60sec.agd	60	0	0		6/9/2019	Sunday	7	0	0	0	0	0	409	167	0	0	0	71.01%	28.99%	0.00%	0.00%	0.00%	0	0.00%	0	62796	199692	148368	109	346.7	257.6	1685	2818	2001	109	346.7	257.6	256580	471.7	3810.7	445.5	2461	4.3	81	4.3	10.3	1304	576
10225	10225 (2019-06-09)60sec.agd	60	0	0		6/10/2019	Monday	1	0	0	0	0	0	723	371	2	0	0	65.97%	33.85%	0.18%	0.00%	0.00%	2	0.18%	0.1	178348	502829	355142	162.7	458.8	324	2298	2945	3345	162.7	458.8	324	640914.1	610.0	4251	584.8	6716	6.1	93	6.1	8.9	1044	1096
10225	10225 (2019-06-09)60sec.agd	60	0	0		6/11/2019	Tuesday	2	1	1	1	39	109303	518	385	40	0	0	54.93%	40.83%	4.24%	0.00%	0.00%	40	4.24%	2.2	281686	580257	237515	298.7	615.3	251.9	3496	3147	3319	298.7	615.3	251.9	687356.2	771.2	4588.5	728.9	9625	10.2	109	10.2	20.3	3004	943
10225	10225 (2019-06-09)60sec.agd	60	0	0		6/12/2019	Wednesday	3	0	0	0	0	0	678	316	4	0	0	67.94%	31.66%	0.40%	0.00%	0.00%	4	0.40%	0.2	147676	435810	213964	148	436.7	214.4	2627	2553	2450	148	436.7	214.4	507463.4	528.0	3646.4	508.5	6094	6.1	100	6.1	46.2	3687	998
10225	10225 (2019-06-09)60sec.agd	60	0	0		6/13/2019	Thursday	4	0	0	0	0	0	764	437	7	0	0	63.25%	36.18%	0.58%	0.00%	0.00%	7	0.58%	0.3	206381	572086	341841	170.8	473.6	283	2582	2460	2925	170.8	473.6	283	697660.9	606.7	4093.9	577.5	8369	6.9	94	6.9	7.4	1157	1208
10225	10225 (2019-06-09)60sec.agd	60	0	0		6/14/2019	Friday	5	0	0	0	0	0	633	290	6	0	0	68.14%	31.22%	0.65%	0.00%	0.00%	6	0.65%	0.3	138444	413891	259001	149	445.5	278.8	3606	2873	1891	149	445.5	278.8	507497.8	568.9	4536.6	546.3	5164	5.6	110	5.6	34.3	1646	929
10225	10225 (2019-06-09)60sec.agd	60	0	0		6/15/2019	Saturday	6	0	0	0	0	0	597	423	1	0	0	58.47%	41.43%	0.10%	0.00%	0.00%	1	0.10%	0.1	158911	483652	330925	155.6	473.7	324.1	2058	2692	1918	155.6	473.7	324.1	607193	625.1	3094.9	594.7	4521	4.4	92	4.4	1.3	199	1021
10225	10225 (2019-06-09)60sec.agd	60	0	0		6/16/2019	Sunday	7	0	0	0	0	0	339	124	3	0	0	72.75%	26.61%	0.64%	0.00%	0.00%	3	0.64%	0.3	54128	160648	89487	116.2	344.7	192	2666	3308	3114	116.2	344.7	192	191691.3	428.3	4959.8	411.4	1631	3.5	90	3.5	1.6	319	466
10226	10226 (2019-06-09)60sec.agd	60	0	0		6/9/2019	Sunday	7	0	0	0	0	0	383	144	11	0	0	71.19%	26.77%	2.04%	0.00%	0.00%	11	2.04%	1.2	119028	176739	117743	221.2	328.5	218.9	4810	4153	4258	221.2	328.5	218.9	243449.7	475.8	6584.3	452.5	3044	5.7	118	5.7	22.1	2346	538
10226	10226 (2019-06-09)60sec.agd	60	0	0		6/10/2019	Monday	1	0	0	0	0	0	597	291	5	0	0	66.85%	32.59%	0.56%	0.00%	0.00%	5	0.56%	0.3	201474	349783	315110	225.6	391.7	352.9	3584	3760	3217	225.6	391.7	352.9	512088.1	591.8	5347.2	573.4	6546	7.3	105	7.3	7.5	816	893
10226	10226 (2019-06-09)60sec.agd	60	0	0		6/11/2019	Tuesday	2	0	0	0	0	0	447	318	34	0	0	55.94%	39.80%	4.26%	0.00%	0.00%	34	4.26%	2.4	283189	488082	262815	354.4	610.9	328.9	4615	4502	3347	354.4	610.9	328.9	622488.4	826.6	5933.5	779.1	9680	12.1	121	12.1	42.8	2971	799
10226	10226 (2019-06-09)60sec.agd	60	0	0		6/12/2019	Wednesday	3	0	0	0	0	0	474	243	8	0	0	65.38%	33.52%	1.10%	0.00%	0.00%	8	1.10%	0.6	169644	293349	248569	234	404.6	342.9	4524	3444	3393	234	404.6	342.9	420261	604.8	5610.6	579.7	6114	8.4	123	8.4	10.1	688	725
10226	10226 (2019-06-09)60sec.agd	60	0	0		6/13/2019	Thursday	4	0	0	0	0	0	423	466	7	0	0	47.21%	52.01%	0.78%	0.00%	0.00%	7	0.78%	0.4	260578	544474	503001	290.8	607.7	561.4	3363	2849	3220	290.8	607.7	561.4	785724.4	900.5	4849.5	876.9	9990	11.1	85	11.1	3.5	459	896
10226	10226 (2019-06-09)60sec.agd	60	0	0		6/14/2019	Friday	5	0	0	0	0	0	12	7	0	0	0	63.16%	36.84%	0.00%	0.00%	0.00%	0	0.00%	0	3710	9948	5808	195.3	523.6	305.7	930	2054	1625	195.3	523.6	305.7	12102.1	647.7	2779.3	637	124	6.5	28	6.5	0	0	19
10226	10226 (2019-06-09)60sec.agd	60	0	0		6/15/2019	Saturday	6	0	0	0	0	0	248	107	1	0	0	69.66%	30.06%	0.28%	0.00%	0.00%	1	0.28%	0.1	62098	118680	88911	174.4	333.4	249.8	2340	3325	2541	174.4	333.4	249.8	160767.8	463.4	4794.6	451.6	2079	5.8	53	5.8	12.5	1212	356
10226	10226 (2019-06-09)60sec.agd	60	0	0		6/16/2019	Sunday	7	0	0	0	0	0	33	6	2	0	0	80.49%	14.63%	4.88%	0.00%	0.00%	2	4.88%	1	8900	10007	9388	217.1	244.1	229	2516	2762	2726	217.1	244.1	229	16355	406.0	4430.3	398.9	96	2.3	27	2.3	5.1	136	41
10227	10227 (2019-09-08)60sec.agd	60	0	0		9/8/2019	Sunday	7	0	0	0	0	0	358	175	3	0	0	66.79%	32.65%	0.56%	0.00%	0.00%	3	0.56%	0.3	91293	110782	122356	170.3	206.7	228.3	2360	3059	3489	170.3	206.7	228.3	188621.5	370.7	5144.2	351.9	2486	4.6	98	4.6	24.1	901	536
10227	10227 (2019-09-08)60sec.agd	60	0	0		9/9/2019	Monday	1	0	0	0	0	0	429	439	10	0	0	48.86%	50.00%	1.14%	0.00%	0.00%	10	1.14%	0.6	370240	295148	221381	421.7	336.2	252.1	4370	4525	10631	421.7	336.2	252.1	522684.9	626.5	11761.9	595.3	6926	7.9	81	7.9	0.4	71	878
10227	10227 (2019-09-08)60sec.agd	60	0	0		9/10/2019	Tuesday	2	2	2	2	79	196799	564	275	82	3	0	61.04%	29.76%	8.87%	0.32%	0.00%	85	9.20%	5.3	379441	446775	365583	410.7	483.5	395.7	6881	4915	3362	410.7	483.5	395.7	690821.5	776.1	9099.9	747.6	12175	13.2	113	13.2	4.5	561	924
10227	10227 (2019-09-08)60sec.agd	60	0	0		9/11/2019	Wednesday	3	0	0	0	0	0	530	388	20	2	1	56.32%	41.23%	2.13%	0.21%	0.11%	23	2.44%	1.4	335807	456339	453120	356.9	485	481.5	9653	8714	7864	356.9	485	481.5	725485.6	812.5	15197.3	771	8060	8.6	105	8.6	7.5	557	941
10227	10227 (2019-09-08)60sec.agd	60	0	0		9/12/2019	Thursday	4	0	0	0	0	0	548	222	22	0	0	69.19%	28.03%	2.78%	0.00%	0.00%	22	2.78%	1.6	202805	192103	146275	256.1	242.6	184.7	3506	3097	2636	256.1	242.6	184.7	315324.9	419.7	4902.1	398.1	3512	4.4	62	4.4	4.2	407	792
10227	10227 (2019-09-08)60sec.agd	60	0	0		9/13/2019	Friday	5	0	0	0	0	0	520	195	9	0	0	71.82%	26.93%	1.24%	0.00%	0.00%	9	1.24%	0.6	117115	202061	151866	161.8	279.1	209.8	2769	3001	2724	161.8	279.1	209.8	278581.9	414.7	4326.3	384.8	3264	4.5	111	4.5	4.7	539	724
10227	10227 (2019-09-08)60sec.agd	60	0	0		9/14/2019	Saturday	6	0	0	0	0	0	522	218	9	0	0	69.69%	29.11%	1.20%	0.00%	0.00%	9	1.20%	0.6	174777	160491	176135	233.3	214.3	235.2	2866	2550	2635	233.3	214.3	235.2	295512.9	425.5	3774	394.5	3947	5.3	119	5.3	3.3	137	749
10227	10227 (2019-09-08)60sec.agd	60	0	0		9/15/2019	Sunday	7	0	0	0	0	0	129	39	1	0	0	76.33%	23.08%	0.59%	0.00%	0.00%	1	0.59%	0.3	29700	49123	49202	175.7	290.7	291.1	2497	2062	2218	175.7	290.7	291.1	75604.2	474.4	3246.6	447.4	751	4.4	81	4.4	0.6	84	169
10229	10229 (2019-09-08)60sec.agd	60	0	0		9/8/2019	Sunday	7	0	0	0	0	0	422	122	11	0	0	76.04%	21.98%	1.98%	0.00%	0.00%	11	1.98%	1.1	85231	121424	180421	153.6	218.8	325.1	5275	4507	5851	153.6	218.8	325.1	233580.5	450.6	9076	420.9	1967	3.5	86	3.5	2.7	553	555
10229	10229 (2019-09-08)60sec.agd	60	0	0		9/9/2019	Monday	1	0	0	0	0	0	276	175	4	0	0	60.66%	38.46%	0.88%	0.00%	0.00%	4	0.88%	0.5	84150	138180	224692	184.9	303.7	493.8	2965	2293	3198	184.9	303.7	493.8	276878	631.3	4272.6	608.5	2453	5.4	83	5.4	21.1	1507	455
10229	10229 (2019-09-08)60sec.agd	60	0	0		9/10/2019	Tuesday	2	0	0	0	0	0	288	236	13	0	0	53.63%	43.95%	2.42%	0.00%	0.00%	13	2.42%	1.4	142225	199152	360468	264.9	370.9	671.3	3306	2754	3720	264.9	370.9	671.3	435691	844.5	4859.1	811.3	4805	8.9	123	8.9	23.8	801	537
10229	10229 (2019-09-08)60sec.agd	60	0	0		9/11/2019	Wednesday	3	0	0	0	0	0	279	114	3	0	0	70.45%	28.79%	0.76%	0.00%	0.00%	3	0.76%	0.4	56401	73506	120802	142.4	185.6	305.1	3002	2100	3216	142.4	185.6	305.1	152241	405.1	4441.9	384.4	1381	3.5	84	3.5	0.1	35	396
10229	10229 (2019-09-08)60sec.agd	60	0	0		9/12/2019	Thursday	4	0	0	0	0	0	400	220	11	0	0	63.39%	34.87%	1.74%	0.00%	0.00%	11	1.74%	1	129098	143664	319884	204.6	227.7	506.9	3889	2687	3740	204.6	227.7	506.9	373672.9	615.5	5245.9	592.2	2730	4.3	86	4.3	3	423	631
10229	10229 (2019-09-08)60sec.agd	60	0	0		9/13/2019	Friday	5	0	0	0	0	0	426	165	16	0	0	70.18%	27.18%	2.64%	0.00%	0.00%	16	2.64%	1.3	129540	148911	223080	213.4	245.3	367.5	3842	5968	3061	213.4	245.3	367.5	297858.7	530.2	7156.3	490.7	2948	4.9	126	4.9	25.2	2281	607
10229	10229 (2019-09-08)60sec.agd	60	0	0		9/14/2019	Saturday	6	0	0	0	0	0	437	188	1	0	0	69.81%	30.03%	0.16%	0.00%	0.00%	1	0.16%	0.1	89661	99874	181286	143.2	159.5	289.6	2385	1872	4415	143.2	159.5	289.6	225562.7	377.0	5193.6	360.3	2055	3.3	73	3.3	10	1046	626
10229	10229 (2019-09-08)60sec.agd	60	0	0		9/15/2019	Sunday	7	0	0	0	0	0	191	37	4	0	0	82.33%	15.95%	1.72%	0.00%	0.00%	4	1.72%	0.8	32897	40448	45348	141.8	174.3	195.5	3075	4347	2882	141.8	174.3	195.5	69099.2	314.6	5928.6	297.8	863	3.7	95	3.7	29.4	1379	232
10230	10230 (2019-09-01)60sec.agd	60	0	0		9/1/2019	Sunday	7	0	0	0	0	0	396	227	6	0	0	62.96%	36.09%	0.95%	0.00%	0.00%	6	0.95%	0.5	136929	140783	218138	217.7	223.8	346.8	3584	4351	5055	217.7	223.8	346.8	293519.3	500.0	7517.4	466.6	3427	5.4	80	5.4	14.9	1396	629
10230	10230 (2019-09-01)60sec.agd	60	0	0		9/2/2019	Monday	1	0	0	0	0	0	350	169	8	0	0	66.41%	32.07%	1.52%	0.00%	0.00%	8	1.52%	0.8	113408	90145	120815	215.2	171.1	229.3	4281	4000	4536	215.2	171.1	229.3	188636.6	393.0	7409.6	357.9	1608	3.1	45	3.1	0.8	252	527
10230	10230 (2019-09-01)60sec.agd	60	0	0		9/3/2019	Tuesday	2	1	1	1	12	25059	538	321	22	0	0	61.07%	36.44%	2.50%	0.00%	0.00%	22	2.50%	1.5	226630	207833	270524	257.2	235.9	307.1	3119	5022	4657	257.2	235.9	307.1	409559.5	502.3	6855	464.9	5670	6.4	114	6.4	20.6	2609	881
10230	10230 (2019-09-01)60sec.agd	60	0	0		9/4/2019	Wednesday	3	0	0	0	0	0	446	217	24	0	0	64.92%	31.59%	3.49%	0.00%	0.00%	24	3.49%	2	192376	146530	195778	280	213.3	285	4978	3451	4630	280	213.3	285	311140.8	484.6	6118.9	452.9	5096	7.4	111	7.4	23.3	1119	687
10230	10230 (2019-09-01)60sec.agd	60	0	0		9/5/2019	Thursday	4	1	1	1	15	53169	406	131	36	0	0	70.86%	22.86%	6.28%	0.00%	0.00%	36	6.28%	3.3	184370	106629	150410	321.8	186.1	262.5	5105	3445	5140	321.8	186.1	262.5	260739.7	489.1	6802.5	455	2637	4.6	107	4.6	6.6	313	573
10230	10230 (2019-09-01)60sec.agd	60	0	0		9/6/2019	Friday	5	0	0	0	0	0	517	211	6	0	0	70.44%	28.75%	0.82%	0.00%	0.00%	6	0.82%	0.4	139691	151027	193787	190.3	205.8	264	2520	2163	2721	190.3	205.8	264	282623.7	408.4	3764	385	4202	5.7	102	5.7	3.5	282	734
10230	10230 (2019-09-01)60sec.agd	60	0	0		9/7/2019	Saturday	6	0	0	0	0	0	235	135	6	1	0	62.33%	35.81%	1.59%	0.27%	0.00%	7	1.86%	0.9	103904	59574	98534	275.6	158	261.4	6829	1905	2638	275.6	158	261.4	155093.7	446.6	7518.4	411.4	1736	4.6	79	4.6	0	0	377
10230	10230 (2019-09-01)60sec.agd	60	0	0		9/8/2019	Sunday	7	0	0	0	0	0	28	49	1	0	0	35.90%	62.82%	1.28%	0.00%	0.00%	1	1.28%	0.3	24570	38890	42257	315	498.6	541.8	2641	2609	3037	315	498.6	541.8	62464.2	814.6	4796.4	800.8	919	11.8	66	11.8	114.6	1413	78
10231	10231 (2019-06-09)60sec.agd	60	0	0		6/9/2019	Sunday	7	0	0	0	0	0	381	346	0	0	0	52.41%	47.59%	0.00%	0.00%	0.00%	0	0.00%	0	166317	299169	395996	228.8	411.5	544.7	1795	1980	2594	228.8	411.5	544.7	523427.4	749.3	3248.1	720	6307	8.7	98	8.7	22.9	739	727
10231	10231 (2019-06-09)60sec.agd	60	0	0		6/10/2019	Monday	1	0	0	0	0	0	546	402	6	0	0	57.23%	42.14%	0.63%	0.00%	0.00%	6	0.63%	0.4	236555	360384	495442	248	377.8	519.3	2563	2837	3431	248	377.8	519.3	656732.6	716.1	4686.6	688.4	5864	6.1	67	6.1	1.5	701	954
10231	10231 (2019-06-09)60sec.agd	60	0	0		6/11/2019	Tuesday	2	0	0	0	0	0	518	405	14	0	0	55.28%	43.22%	1.49%	0.00%	0.00%	14	1.49%	0.9	250179	366754	410256	267	391.4	437.8	3394	3301	2740	267	391.4	437.8	604489.9	676.9	4609.8	645.1	8471	9	127	9	0	0	937
10231	10231 (2019-06-09)60sec.agd	60	0	0		6/12/2019	Wednesday	3	0	0	0	0	0	727	228	0	0	0	76.13%	23.87%	0.00%	0.00%	0.00%	0	0.00%	0	84511	165336	212847	88.5	173.1	222.9	1298	1801	2280	88.5	173.1	222.9	282457	312.3	3030.1	295.8	2903	3	88	3	0	23	955
10231	10231 (2019-06-09)60sec.agd	60	0	0		6/13/2019	Thursday	4	0	0	0	0	0	564	340	6	0	0	61.98%	37.36%	0.66%	0.00%	0.00%	6	0.66%	0.4	203480	288192	387651	223.6	316.7	426	3103	2181	2755	223.6	316.7	426	524148.9	597.4	4374.1	576	6885	7.6	99	7.6	0	29	910
10231	10231 (2019-06-09)60sec.agd	60	0	0		6/14/2019	Friday	5	0	0	0	0	0	634	325	12	0	0	65.29%	33.47%	1.24%	0.00%	0.00%	12	1.24%	0.7	225676	240327	376990	232.4	247.5	388.2	2689	3365	2984	232.4	247.5	388.2	500807.5	550.2	4218.6	515.8	5517	5.7	122	5.7	5.4	307	971
10231	10231 (2019-06-09)60sec.agd	60	0	0		6/15/2019	Saturday	6	0	0	0	0	0	698	266	1	0	0	72.33%	27.56%	0.10%	0.00%	0.00%	1	0.10%	0.1	122953	215921	300713	127.4	223.8	311.6	2423	1985	3154	127.4	223.8	311.6	390086.7	422.4	3661.7	404.2	4144	4.3	103	4.3	1.2	178	965
10231	10231 (2019-06-09)60sec.agd	60	0	0		6/16/2019	Sunday	7	0	0	0	0	0	129	34	1	0	0	78.66%	20.73%	0.61%	0.00%	0.00%	1	0.61%	0.3	23935	38718	43630	145.9	236.1	266	2251	2172	2173	145.9	236.1	266	63051.9	401.1	3808.7	384.5	552	3.4	64	3.4	0	0	164
10232	10232 (2019-06-09)60sec.agd	60	0	0		6/9/2019	Sunday	7	0	0	0	0	0	381	240	10	0	0	60.38%	38.03%	1.58%	0.00%	0.00%	10	1.58%	0.8	153502	236102	325203	243.3	374.2	515.4	3584	2684	3197	243.3	374.2	515.4	430190.7	715.0	4283.6	681.8	4816	7.6	99	7.6	16.1	523	631
10232	10232 (2019-06-09)60sec.agd	60	0	0		6/10/2019	Monday	1	0	0	0	0	0	313	251	24	0	0	53.23%	42.69%	4.08%	0.00%	0.00%	24	4.08%	2	181782	248146	323799	309.2	422	550.7	3552	3609	3025	309.2	422	550.7	446617.2	812.7	4502.3	759.6	5867	10	103	10	23.3	1062	588
10232	10232 (2019-06-09)60sec.agd	60	0	0		6/11/2019	Tuesday	2	0	0	0	0	0	369	263	23	0	0	56.34%	40.15%	3.51%	0.00%	0.00%	23	3.51%	1.5	216128	298644	357421	330	455.9	545.7	4354	2295	2856	330	455.9	545.7	513467.9	849.5	4796.8	783.9	6719	10.3	107	10.3	34.5	1099	655
10232	10232 (2019-06-09)60sec.agd	60	0	0		6/12/2019	Wednesday	3	0	0	0	0	0	469	280	11	0	0	61.71%	36.84%	1.45%	0.00%	0.00%	11	1.45%	0.8	178741	288242	285898	235.2	379.3	376.2	4788	2418	2185	235.2	379.3	376.2	443587	616.3	5226	583.7	5535	7.3	110	7.3	49.4	1568	760
10232	10232 (2019-06-09)60sec.agd	60	0	0		6/13/2019	Thursday	4	2	2	2	45	197460	337	198	61	0	0	56.54%	33.22%	10.23%	0.00%	0.00%	61	10.23%	5.1	358692	351293	364011	601.8	589.4	610.8	4897	2418	3107	601.8	589.4	610.8	620137.7	1182.9	5371.2	1040.5	9458	15.9	109	15.9	49.5	1516	596
10232	10232 (2019-06-09)60sec.agd	60	0	0		6/14/2019	Friday	5	0	0	0	0	0	148	255	7	0	0	36.10%	62.20%	1.71%	0.00%	0.00%	7	1.71%	0.8	125791	289740	336330	306.8	706.7	820.3	4327	2678	2542	306.8	706.7	820.3	461400.6	1170.8	5075.9	1125.4	4300	10.5	109	10.5	203.5	1128	410
10232	10232 (2019-06-09)60sec.agd	60	0	0		6/15/2019	Saturday	6	2	2	2	48	155836	273	123	46	0	0	61.76%	27.83%	10.41%	0.00%	0.00%	46	10.41%	4.2	207613	205485	183713	469.7	464.9	415.6	4001	2794	1885	469.7	464.9	415.6	345076.4	893.2	4563.6	780.7	6261	14.2	107	14.2	24	287	442
10232	10232 (2019-06-09)60sec.agd	60	0	0		6/16/2019	Sunday	7	0	0	0	0	0	438	201	18	0	0	66.67%	30.59%	2.74%	0.00%	0.00%	18	2.74%	1.3	160608	268880	206775	244.5	409.3	314.7	4537	2548	1953	244.5	409.3	314.7	375296.3	615.5	5032.8	571.2	5450	8.3	106	8.3	24	1413	657
10232	10232 (2019-06-09)60sec.agd	60	0	0		6/17/2019	Monday	1	1	1	1	31	103925	73	218	41	0	0	21.99%	65.66%	12.35%	0.00%	0.00%	41	12.35%	5.1	238170	296230	300597	717.4	892.3	905.4	3928	2629	2891	717.4	892.3	905.4	484598.5	1611.2	4864.6	1459.6	7430	22.4	106	22.4	21.7	743	332
10232	10232 (2019-06-09)60sec.agd	60	0	0		6/18/2019	Tuesday	2	0	0	0	0	0	148	141	8	0	0	49.83%	47.47%	2.69%	0.00%	0.00%	8	2.69%	1	111697	126673	197248	376.1	426.5	664.1	2543	2183	2721	376.1	426.5	664.1	259671	905.2	4248	874.3	3030	10.2	76	10.2	0.2	25	297
10232	10232 (2019-06-09)60sec.agd	60	0	0		6/19/2019	Wednesday	3	0	0	0	0	0	326	175	10	0	0	63.80%	34.25%	1.96%	0.00%	0.00%	10	1.96%	0.9	122553	199863	190201	239.8	391.1	372.2	2875	2614	2792	239.8	391.1	372.2	301895.5	640.2	4332.8	590.8	4123	8.1	95	8.1	21.7	1619	511
10232	10232 (2019-06-09)60sec.agd	60	0	0		6/20/2019	Thursday	4	2	2	2	46	176356	442	186	57	0	0	64.53%	27.15%	8.32%	0.00%	0.00%	57	8.32%	4.1	309873	303710	342886	452.4	443.4	500.6	4848	2497	3024	452.4	443.4	500.6	553020.7	886.7	5187.7	807.3	8504	12.4	106	12.4	5.9	374	685
10232	10232 (2019-06-09)60sec.agd	60	0	0		6/21/2019	Friday	5	0	0	0	0	0	446	175	6	0	0	71.13%	27.91%	0.96%	0.00%	0.00%	6	0.96%	0.5	102429	266664	192431	163.4	425.3	306.9	2518	2536	1969	163.4	425.3	306.9	344428.6	582.3	3380	549.3	3524	5.6	82	5.6	1.7	637	627
10232	10232 (2019-06-09)60sec.agd	60	0	0		6/22/2019	Saturday	6	1	1	1	42	162219	49	41	42	0	0	37.12%	31.06%	31.82%	0.00%	0.00%	42	31.82%	10.5	181950	110988	89848	1378.4	840.8	680.7	4211	2294	2296	1378.4	840.8	680.7	231293.8	1906.6	4886	1752.2	4844	36.7	105	36.7	5.4	133	132
10232	10232 (2019-06-09)60sec.agd	60	0	0		6/23/2019	Sunday	7	0	0	0	0	0	130	65	12	0	0	62.80%	31.40%	5.80%	0.00%	0.00%	12	5.80%	2.4	74033	84750	85715	357.6	409.4	414.1	4252	5461	4984	357.6	409.4	414.1	141458.5	733.3	8528.9	683.4	2210	10.7	100	10.7	21	306	207
10233	10233 (2019-06-09)60sec.agd	60	0	0		6/9/2019	Sunday	7	0	0	0	0	0	123	31	1	0	0	79.35%	20.00%	0.65%	0.00%	0.00%	1	0.65%	0.2	22860	28936	35816	147.5	186.7	231.1	1992	2387	3357	147.5	186.7	231.1	51406.8	352.6	4165.1	331.7	655	4.2	78	4.2	46.1	2130	155
10233	10233 (2019-06-09)60sec.agd	60	0	0		6/10/2019	Monday	1	0	0	0	0	0	0	1	0	0	0	0.00%	100.00%	0.00%	0.00%	0.00%	0	0.00%	0	447	190	296	447	190	296	447	190	296	447	190	296	568.8	568.8	568.8	568.8	2	2	2	2	0	0	1
10233	10233 (2019-06-09)60sec.agd	60	0	0		6/11/2019	Tuesday	2	0	0	0	0	0	26	3	0	0	0	89.66%	10.34%	0.00%	0.00%	0.00%	0	0.00%	0	1075	868	894	37.1	29.9	30.8	492	471	383	37.1	29.9	30.8	1645.7	59.7	781.4	56.7	4	0.1	3	0.1	0	0	29
10233	10233 (2019-06-09)60sec.agd	60	0	0		6/12/2019	Wednesday	3	0	0	0	0	0	0	1	0	0	0	0.00%	100.00%	0.00%	0.00%	0.00%	0	0.00%	0	122	4	46	122	4	46	122	4	46	122	4	46	130.4	130.4	130.4	130.4	1	1	1	1	0	0	1
10233	10233 (2019-06-09)60sec.agd	60	0	0		6/21/2019	Friday	5	0	0	0	0	0	0	1	0	0	0	0.00%	100.00%	0.00%	0.00%	0.00%	0	0.00%	0	1155	992	1971	1155	992	1971	1155	992	1971	1155	992	1971	2490.6	2490.6	2490.6	2490.6	7	7	7	7	0	0	1
10233	10233 (2019-06-09)60sec.agd	60	0	0		6/23/2019	Sunday	7	0	0	0	0	0	4	10	5	0	0	21.05%	52.63%	26.32%	0.00%	0.00%	5	26.32%	5	29469	28341	33865	1551	1491.6	1782.4	4314	4882	5553	1551	1491.6	1782.4	53089.3	2821.4	8167	2794.2	309	16.3	45	16.3	105.9	1289	19
10234	10234 (2019-06-09)60sec.agd	60	0	0		3/17/2019	Sunday	7	0	0	0	0	0	278	240	39	1	0	49.82%	43.01%	6.99%	0.18%	0.00%	40	7.17%	3.6	288108	377930	299738	516.3	677.3	537.2	6006	3799	6633	516.3	677.3	537.2	561854.2	1076.7	9620.3	1006.9	8169	14.6	121	14.6	188.5	1980	558
10234	10234 (2019-06-09)60sec.agd	60	0	0		3/18/2019	Monday	1	5	5	5	82	303072	540	181	82	12	0	66.26%	22.21%	10.06%	1.47%	0.00%	94	11.53%	6.3	486152	479630	481165	596.5	588.5	590.4	7883	4992	5630	596.5	588.5	590.4	835409.2	1088.9	9433.4	1025	13006	16	150	16	6.8	577	815
10234	10234 (2019-06-09)60sec.agd	60	0	0		3/19/2019	Tuesday	2	3	3	3	55	168828	383	161	62	0	0	63.20%	26.57%	10.23%	0.00%	0.00%	62	10.23%	5.2	321519	414864	388968	530.6	684.6	641.9	5720	6286	6631	530.6	684.6	641.9	653286.1	1122.9	9200	1078	9616	15.9	133	15.9	1.8	222	606
10234	10234 (2019-06-09)60sec.agd	60	0	0		3/20/2019	Wednesday	3	1	1	1	11	38337	565	210	33	3	1	69.58%	25.86%	4.06%	0.37%	0.12%	37	4.56%	2.3	281058	339819	345823	346.1	418.5	425.9	9850	8057	6048	346.1	418.5	425.9	560414.2	727.4	13070.4	690.2	7323	9	138	9	8.2	793	812
10234	10234 (2019-06-09)60sec.agd	60	0	0		3/21/2019	Thursday	4	3	3	3	40	131722	465	200	75	2	0	62.67%	26.95%	10.11%	0.27%	0.00%	77	10.38%	5.5	399491	483150	476780	538.4	651.1	642.6	6998	5748	5655	538.4	651.1	642.6	787620.6	1104.0	9014.8	1061.5	10988	14.8	133	14.8	0.1	22	742
10234	10234 (2019-06-09)60sec.agd	60	0	0		3/22/2019	Friday	5	1	1	1	12	46446	433	137	31	0	0	72.05%	22.80%	5.16%	0.00%	0.00%	31	5.16%	2.4	200749	275041	239095	334	457.6	397.8	5640	6178	5340	334	457.6	397.8	416069.9	727.0	7651	692.3	6411	10.7	149	10.7	1.1	219	601
10234	10234 (2019-06-09)60sec.agd	60	0	0		3/23/2019	Saturday	6	3	3	3	40	125594	74	72	56	3	0	36.10%	35.12%	27.32%	1.46%	0.00%	59	28.78%	8.4	246605	336714	305711	1203	1642.5	1491.3	6401	6325	6195	1203	1642.5	1491.3	517348.6	2594.6	8198.9	2523.7	7021	34.2	145	34.2	0	0	205
10234	10234 (2019-06-09)60sec.agd	60	0	0		3/24/2019	Sunday	7	0	0	0	0	0	146	56	6	0	0	70.19%	26.92%	2.88%	0.00%	0.00%	6	2.88%	0.9	47390	44098	50280	227.8	212	241.7	4855	4979	5075	227.8	212	241.7	81966.6	403.9	8477.3	394.1	648	3.1	61	3.1	1.7	110	208
10234	10234 (2019-06-09)60sec.agd	60	0	0		3/26/2019	Tuesday	2	0	0	0	0	0	20	7	0	0	0	74.07%	25.93%	0.00%	0.00%	0.00%	0	0.00%	0	1636	1581	1690	60.6	58.6	62.6	377	408	524	60.6	58.6	62.6	2834.1	113.7	669.6	105	24	0.9	4	0.9	0	0	27
10234	10234 (2019-06-09)60sec.agd	60	0	0		3/27/2019	Wednesday	3	0	0	0	0	0	3	7	0	0	0	30.00%	70.00%	0.00%	0.00%	0.00%	0	0.00%	0	3453	3495	3853	345.3	349.5	385.3	924	1469	1749	345.3	349.5	385.3	6243.7	655.1	2463.9	624.4	31	3.1	12	3.1	0	0	10
10234	10234 (2019-06-09)60sec.agd	60	0	0		3/29/2019	Friday	5	0	0	0	0	0	133	24	0	0	0	84.71%	15.29%	0.00%	0.00%	0.00%	0	0.00%	0	11194	11019	10638	71.3	70.2	67.8	1475	1688	1196	71.3	70.2	67.8	18970.8	137.2	2224.6	120.8	233	1.5	63	1.5	0	0	157
10234	10234 (2019-06-09)60sec.agd	60	0	0		3/30/2019	Saturday	6	0	0	0	0	0	7	6	0	0	0	53.85%	46.15%	0.00%	0.00%	0.00%	0	0.00%	0	2630	1674	2545	202.3	128.8	195.8	795	468	1083	202.3	128.8	195.8	4024.5	322.5	1297.9	309.6	52	4	22	4	0	0	13
10234	10234 (2019-06-09)60sec.agd	60	0	0		3/31/2019	Sunday	7	0	0	0	0	0	166	27	0	0	0	86.01%	13.99%	0.00%	0.00%	0.00%	0	0.00%	0	9051	10829	9629	46.9	56.1	49.9	1477	1180	872	46.9	56.1	49.9	17085.2	97.3	2081.9	88.5	247	1.3	28	1.3	0	0	193
10234	10234 (2019-06-09)60sec.agd	60	0	0		4/1/2019	Monday	1	0	0	0	0	0	0	1	0	0	0	0.00%	100.00%	0.00%	0.00%	0.00%	0	0.00%	0	423	360	403	423	360	403	423	360	403	423	360	403	686.2	686.2	686.2	686.2	11	11	11	11	0	0	1
10234	10234 (2019-06-09)60sec.agd	60	0	0		4/2/2019	Tuesday	2	0	0	0	0	0	92	17	0	0	0	84.40%	15.60%	0.00%	0.00%	0.00%	0	0.00%	0	5718	7416	6636	52.5	68	60.9	532	559	561	52.5	68	60.9	11477.3	122.2	787.6	105.3	229	2.1	16	2.1	0	0	109
10234	10234 (2019-06-09)60sec.agd	60	0	0		4/3/2019	Wednesday	3	0	0	0	0	0	3	0	0	0	0	100.00%	0.00%	0.00%	0.00%	0.00%	0	0.00%	0	115	199	245	38.3	66.3	81.7	66	99	125	38.3	66.3	81.7	335.9	119.9	159.6	112	4	1.3	2	1.3	0	0	3
10234	10234 (2019-06-09)60sec.agd	60	0	0		4/4/2019	Thursday	4	0	0	0	0	0	193	19	0	0	0	91.04%	8.96%	0.00%	0.00%	0.00%	0	0.00%	0	6648	9665	8718	31.4	45.6	41.1	1351	1121	1778	31.4	45.6	41.1	14615.5	80.0	2498.6	68.9	169	0.8	16	0.8	0	0	212
10234	10234 (2019-06-09)60sec.agd	60	0	0		4/5/2019	Friday	5	0	0	0	0	0	158	24	0	0	0	86.81%	13.19%	0.00%	0.00%	0.00%	0	0.00%	0	14276	23050	22135	78.4	126.6	121.6	1441	3336	2374	78.4	126.6	121.6	35000.9	210.7	3336	192.3	329	1.8	46	1.8	0	0	182
10234	10234 (2019-06-09)60sec.agd	60	0	0		4/6/2019	Saturday	6	0	0	0	0	0	246	12	0	0	0	95.35%	4.65%	0.00%	0.00%	0.00%	0	0.00%	0	5577	12717	11368	21.6	49.3	44.1	199	374	501	21.6	49.3	44.1	17945.9	80.6	529.6	69.6	182	0.7	7	0.7	0	0	258
10234	10234 (2019-06-09)60sec.agd	60	0	0		4/7/2019	Sunday	7	0	0	0	0	0	267	55	2	0	0	82.41%	16.98%	0.62%	0.00%	0.00%	2	0.62%	0.2	26010	21377	33524	80.3	66	103.5	3148	3876	4792	80.3	66	103.5	47511.6	162.3	6920.7	146.6	551	1.7	63	1.7	2.1	230	324
10234	10234 (2019-06-09)60sec.agd	60	0	0		4/8/2019	Monday	1	0	0	0	0	0	56	1	0	0	0	98.25%	1.75%	0.00%	0.00%	0.00%	0	0.00%	0	325	404	494	5.7	7.1	8.7	152	144	106	5.7	7.1	8.7	716.2	14.5	189.8	12.6	14	0.2	6	0.2	0	0	57
10234	10234 (2019-06-09)60sec.agd	60	0	0		4/9/2019	Tuesday	2	0	0	0	0	0	12	43	0	0	0	21.82%	78.18%	0.00%	0.00%	0.00%	0	0.00%	0	16694	6465	9031	303.5	117.5	164.2	1547	558	754	303.5	117.5	164.2	20051.1	392.0	1698.3	364.6	721	13.1	65	13.1	0	0	55
10234	10234 (2019-06-09)60sec.agd	60	0	0		4/10/2019	Wednesday	3	0	0	0	0	0	0	1	0	0	0	0.00%	100.00%	0.00%	0.00%	0.00%	0	0.00%	0	179	20	155	179	20	155	179	20	155	179	20	155	237.6	237.6	237.6	237.6	6	6	6	6	0	0	1
10234	10234 (2019-06-09)60sec.agd	60	0	0		4/11/2019	Thursday	4	0	0	0	0	0	45	7	0	0	0	86.54%	13.46%	0.00%	0.00%	0.00%	0	0.00%	0	3755	2188	3329	72.2	42.1	64	1734	798	1401	72.2	42.1	64	5474.5	108.2	2367.8	105.3	21	0.4	7	0.4	729.9	2171	52
10234	10234 (2019-06-09)60sec.agd	60	0	0		4/12/2019	Friday	5	0	0	0	0	0	68	9	0	0	0	88.31%	11.69%	0.00%	0.00%	0.00%	0	0.00%	0	3602	4055	4127	46.8	52.7	53.6	723	1055	1391	46.8	52.7	53.6	6815.4	92.2	1886.9	88.5	35	0.5	8	0.5	0	0	77
10234	10234 (2019-06-09)60sec.agd	60	0	0		4/22/2019	Monday	1	0	0	0	0	0	3	4	0	0	0	42.86%	57.14%	0.00%	0.00%	0.00%	0	0.00%	0	2500	1801	2437	357.1	257.3	348.1	1409	1008	1298	357.1	257.3	348.1	3928.4	572.0	2164.8	561.2	20	2.9	8	2.9	0	0	7
10234	10234 (2019-06-09)60sec.agd	60	0	0		4/23/2019	Tuesday	2	0	0	0	0	0	0	4	0	0	0	0.00%	100.00%	0.00%	0.00%	0.00%	0	0.00%	0	1080	1555	1149	270	388.8	287.3	607	801	799	270	388.8	287.3	2214.6	566.6	1283.9	553.7	7	1.8	3	1.8	0	0	4
10234	10234 (2019-06-09)60sec.agd	60	0	0		4/28/2019	Sunday	7	0	0	0	0	0	121	57	2	0	0	67.22%	31.67%	1.11%	0.00%	0.00%	2	1.11%	0.3	25485	7477	11130	141.6	41.5	61.8	2811	875	896	141.6	41.5	61.8	28797	181.0	2853.7	160	1009	5.6	76	5.6	0	0	180
10234	10234 (2019-06-09)60sec.agd	60	0	0		4/29/2019	Monday	1	0	0	0	0	0	324	84	0	0	0	79.41%	20.59%	0.00%	0.00%	0.00%	0	0.00%	0	25390	10564	14637	62.2	25.9	35.9	623	303	574	62.2	25.9	35.9	31152.7	87.4	676.8	76.4	1203	2.9	28	2.9	0	0	408
10234	10234 (2019-06-09)60sec.agd	60	0	0		5/2/2019	Thursday	4	0	0	0	0	0	35	20	0	0	0	63.64%	36.36%	0.00%	0.00%	0.00%	0	0.00%	0	7422	5657	4579	134.9	102.9	83.3	1356	459	332	134.9	102.9	83.3	10394.9	208.9	1437.1	189	351	6.4	71	6.4	0	0	55
10234	10234 (2019-06-09)60sec.agd	60	0	0		5/3/2019	Friday	5	0	0	0	0	0	34	10	0	0	0	77.27%	22.73%	0.00%	0.00%	0.00%	0	0.00%	0	5297	4234	3529	120.4	96.2	80.2	971	1324	838	120.4	96.2	80.2	7644.5	184.4	1695.9	173.7	38	0.9	11	0.9	0	0	44
10234	10234 (2019-06-09)60sec.agd	60	0	0		5/4/2019	Saturday	6	0	0	0	0	0	85	12	0	0	0	87.63%	12.37%	0.00%	0.00%	0.00%	0	0.00%	0	4132	5883	8416	42.6	60.6	86.8	544	560	1266	42.6	60.6	86.8	11068.5	137.1	1344.7	114.1	85	0.9	7	0.9	0	0	97
10234	10234 (2019-06-09)60sec.agd	60	0	0		5/5/2019	Sunday	7	0	0	0	0	0	200	26	0	0	0	88.50%	11.50%	0.00%	0.00%	0.00%	0	0.00%	0	9086	16255	13690	40.2	71.9	60.6	1390	1187	1295	40.2	71.9	60.6	23112.7	112.7	2240.1	102.3	212	0.9	14	0.9	0	0	226
10234	10234 (2019-06-09)60sec.agd	60	0	0		5/7/2019	Tuesday	2	0	0	0	0	0	41	15	0	0	0	73.21%	26.79%	0.00%	0.00%	0.00%	0	0.00%	0	4404	4780	7240	78.6	85.4	129.3	400	348	619	78.6	85.4	129.3	9729.4	190.7	761.6	173.7	85	1.5	7	1.5	0	0	56
10234	10234 (2019-06-09)60sec.agd	60	0	0		5/8/2019	Wednesday	3	0	0	0	0	0	45	5	0	0	0	90.00%	10.00%	0.00%	0.00%	0.00%	0	0.00%	0	3774	4867	6145	75.5	97.3	122.9	1188	1711	2259	75.5	97.3	122.9	8700.1	176.1	3072.8	174	31	0.6	8	0.6	0	0	50
10234	10234 (2019-06-09)60sec.agd	60	0	0		5/9/2019	Thursday	4	0	0	0	0	0	0	3	0	0	0	0.00%	100.00%	0.00%	0.00%	0.00%	0	0.00%	0	824	623	491	274.7	207.7	163.7	422	311	233	274.7	207.7	163.7	1143.8	395.2	531.1	381.3	11	3.7	5	3.7	0	0	3
10234	10234 (2019-06-09)60sec.agd	60	0	0		5/11/2019	Saturday	6	0	0	0	0	0	75	3	0	0	0	96.15%	3.85%	0.00%	0.00%	0.00%	0	0.00%	0	1405	3824	2957	18	49	37.9	266	690	333	18	49	37.9	5034	70.3	768.3	64.5	40	0.5	5	0.5	0	0	78
10234	10234 (2019-06-09)60sec.agd	60	0	0		5/12/2019	Sunday	7	0	0	0	0	0	158	22	0	0	0	87.78%	12.22%	0.00%	0.00%	0.00%	0	0.00%	0	8414	12142	5313	46.7	67.5	29.5	981	567	1264	46.7	67.5	29.5	15698.8	98.4	1657.3	87.2	250	1.4	24	1.4	0	0	180
10234	10234 (2019-06-09)60sec.agd	60	0	0		5/13/2019	Monday	1	0	0	0	0	0	28	5	0	0	0	84.85%	15.15%	0.00%	0.00%	0.00%	0	0.00%	0	2107	2903	1227	63.8	88	37.2	196	304	136	63.8	88	37.2	3791.1	118.7	386.4	114.9	70	2.1	5	2.1	0	0	33
10234	10234 (2019-06-09)60sec.agd	60	0	0		5/14/2019	Tuesday	2	0	0	0	0	0	26	9	0	0	0	74.29%	25.71%	0.00%	0.00%	0.00%	0	0.00%	0	2492	3696	2139	71.2	105.6	61.1	405	547	457	71.2	105.6	61.1	4944.3	154.6	681.4	141.3	99	2.8	16	2.8	0	0	35
10234	10234 (2019-06-09)60sec.agd	60	0	0		5/16/2019	Thursday	4	0	0	0	0	0	10	4	0	0	0	71.43%	28.57%	0.00%	0.00%	0.00%	0	0.00%	0	2885	2960	2256	206.1	211.4	161.1	1326	1134	1077	206.1	211.4	161.1	4709	348.7	2050.4	336.4	22	1.6	7	1.6	0	0	14
10234	10234 (2019-06-09)60sec.agd	60	0	0		5/17/2019	Friday	5	0	0	0	0	0	89	7	0	0	0	92.71%	7.29%	0.00%	0.00%	0.00%	0	0.00%	0	2340	10270	6957	24.4	107	72.5	215	736	472	24.4	107	72.5	12623.3	145.3	755.5	131.5	114	1.2	9	1.2	0	0	96
10234	10234 (2019-06-09)60sec.agd	60	0	0		5/18/2019	Saturday	6	0	0	0	0	0	25	0	0	0	0	100.00%	0.00%	0.00%	0.00%	0.00%	0	0.00%	0	390	3252	1030	15.6	130.1	41.2	76	374	155	15.6	130.1	41.2	3433.4	141.4	383.1	137.3	23	0.9	5	0.9	0	0	25
10234	10234 (2019-06-09)60sec.agd	60	0	0		5/19/2019	Sunday	7	0	0	0	0	0	75	29	0	0	0	72.12%	27.88%	0.00%	0.00%	0.00%	0	0.00%	0	10657	13925	13972	102.5	133.9	134.3	952	910	1672	102.5	133.9	134.3	22420.8	245.1	2095.1	215.6	314	3	15	3	0	0	104
10234	10234 (2019-06-09)60sec.agd	60	0	0		5/20/2019	Monday	1	0	0	0	0	0	1	1	0	0	0	50.00%	50.00%	0.00%	0.00%	0.00%	0	0.00%	0	376	461	269	188	230.5	134.5	372	434	267	188	230.5	134.5	652.9	329.1	630.9	326.5	5	2.5	5	2.5	0	0	2
10234	10234 (2019-06-09)60sec.agd	60	0	0		5/21/2019	Tuesday	2	0	0	0	0	0	52	5	0	0	0	91.23%	8.77%	0.00%	0.00%	0.00%	0	0.00%	0	2040	6236	3330	35.8	109.4	58.4	479	694	505	35.8	109.4	58.4	7357.9	149.7	959.1	129.1	38	0.7	5	0.7	0	0	57
10234	10234 (2019-06-09)60sec.agd	60	0	0		5/23/2019	Thursday	4	0	0	0	0	0	55	7	0	0	0	88.71%	11.29%	0.00%	0.00%	0.00%	0	0.00%	0	2735	2672	2717	44.1	43.1	43.8	525	717	595	44.1	43.1	43.8	4690.6	79.9	1059	75.7	20	0.3	3	0.3	0	0	62
10234	10234 (2019-06-09)60sec.agd	60	0	0		5/24/2019	Friday	5	0	0	0	0	0	173	55	1	0	0	75.55%	24.02%	0.44%	0.00%	0.00%	1	0.44%	0.3	21625	8666	13846	94.4	37.8	60.5	2461	1314	1649	94.4	37.8	60.5	27100.8	125.6	2980.6	118.3	636	2.8	95	2.8	0	0	229
10234	10234 (2019-06-09)60sec.agd	60	0	0		5/25/2019	Saturday	6	0	0	0	0	0	1	3	0	0	0	25.00%	75.00%	0.00%	0.00%	0.00%	0	0.00%	0	1651	1027	1503	412.8	256.8	375.8	742	527	880	412.8	256.8	375.8	2457.5	627.1	1266	614.4	15	3.8	5	3.8	0	0	4
10234	10234 (2019-06-09)60sec.agd	60	0	0		5/26/2019	Sunday	7	0	0	0	0	0	220	24	0	0	0	90.16%	9.84%	0.00%	0.00%	0.00%	0	0.00%	0	9214	9377	16924	37.8	38.4	69.4	1918	1518	1476	37.8	38.4	69.4	21430.1	95.9	2856.9	87.8	177	0.7	12	0.7	0	0	244
10234	10234 (2019-06-09)60sec.agd	60	0	0		5/28/2019	Tuesday	2	0	0	0	0	0	26	28	0	0	0	48.15%	51.85%	0.00%	0.00%	0.00%	0	0.00%	0	6911	5439	13435	128	100.7	248.8	517	611	1692	128	100.7	248.8	16057.5	337.1	1698.4	297.4	183	3.4	14	3.4	0	0	54
10234	10234 (2019-06-09)60sec.agd	60	0	0		5/29/2019	Wednesday	3	0	0	0	0	0	2	7	1	0	0	20.00%	70.00%	10.00%	0.00%	0.00%	1	10.00%	0.2	3708	2895	2559	370.8	289.5	255.9	2182	1460	1331	370.8	289.5	255.9	5355.3	563.6	2943.5	535.5	31	3.1	14	3.1	0	0	10
10234	10234 (2019-06-09)60sec.agd	60	0	0		5/30/2019	Thursday	4	0	0	0	0	0	3	4	0	0	0	42.86%	57.14%	0.00%	0.00%	0.00%	0	0.00%	0	1106	1099	762	158	157	108.9	406	318	287	158	157	108.9	1735.4	253.2	554.3	247.9	13	1.9	5	1.9	0	0	7
10234	10234 (2019-06-09)60sec.agd	60	0	0		6/1/2019	Saturday	6	0	0	0	0	0	80	12	0	0	0	86.96%	13.04%	0.00%	0.00%	0.00%	0	0.00%	0	5270	4225	9076	57.3	45.9	98.7	990	751	1835	57.3	45.9	98.7	11313.6	128.6	2216.2	123	170	1.8	26	1.8	0	0	92
10234	10234 (2019-06-09)60sec.agd	60	0	0		6/2/2019	Sunday	7	0	0	0	0	0	309	29	0	0	0	91.42%	8.58%	0.00%	0.00%	0.00%	0	0.00%	0	8636	10513	10006	25.6	31.1	29.6	371	974	664	25.6	31.1	29.6	16888.6	58.4	1130.8	50	223	0.7	15	0.7	0	0	338
10234	10234 (2019-06-09)60sec.agd	60	0	0		6/3/2019	Monday	1	0	0	0	0	0	1	1	0	0	0	50.00%	50.00%	0.00%	0.00%	0.00%	0	0.00%	0	128	219	143	64	109.5	71.5	112	128	128	64	109.5	71.5	291.2	153.2	212.9	145.6	4	2	3	2	0	0	2
10234	10234 (2019-06-09)60sec.agd	60	0	0		6/4/2019	Tuesday	2	0	0	0	0	0	96	33	0	0	0	74.42%	25.58%	0.00%	0.00%	0.00%	0	0.00%	0	7838	6976	4103	60.8	54.1	31.8	470	894	408	60.8	54.1	31.8	11266.5	100.2	1026.6	87.3	194	1.5	17	1.5	0	0	129
10234	10234 (2019-06-09)60sec.agd	60	0	0		6/5/2019	Wednesday	3	0	0	0	0	0	0	2	0	0	0	0.00%	100.00%	0.00%	0.00%	0.00%	0	0.00%	0	296	473	377	148	236.5	188.5	179	383	295	148	236.5	188.5	673.4	342.2	515.5	336.7	11	5.5	7	5.5	0	0	2
10234	10234 (2019-06-09)60sec.agd	60	0	0		6/6/2019	Thursday	4	0	0	0	0	0	80	22	1	0	0	77.67%	21.36%	0.97%	0.00%	0.00%	1	0.97%	0.1	14930	9241	12557	145	89.7	121.9	2506	1378	1446	145	89.7	121.9	21586.6	220.1	2990.1	209.6	519	5	75	5	0.8	84	103
10234	10234 (2019-06-09)60sec.agd	60	0	0		6/9/2019	Sunday	7	0	0	0	0	0	460	230	9	0	0	65.81%	32.90%	1.29%	0.00%	0.00%	9	1.29%	0.5	129046	213208	244047	184.6	305	349.1	3034	4088	3855	184.6	305	349.1	348811.5	530.6	6385.8	499	4668	6.7	113	6.7	7.5	505	699
10234	10234 (2019-06-09)60sec.agd	60	0	0		6/10/2019	Monday	1	0	0	0	0	0	527	359	0	0	0	59.48%	40.52%	0.00%	0.00%	0.00%	0	0.00%	0	126181	247379	191234	142.4	279.2	215.8	1594	1970	2424	142.4	279.2	215.8	337177.2	410.9	3356	380.6	3181	3.6	83	3.6	0.1	44	886
10234	10234 (2019-06-09)60sec.agd	60	0	0		6/11/2019	Tuesday	2	0	0	0	0	0	566	289	0	0	0	66.20%	33.80%	0.00%	0.00%	0.00%	0	0.00%	0	106394	165416	198355	124.4	193.5	232	1592	1384	1989	124.4	193.5	232	279332.9	349.8	2715.2	326.7	2757	3.2	48	3.2	0	0	855
10234	10234 (2019-06-09)60sec.agd	60	0	0		6/12/2019	Wednesday	3	0	0	0	0	0	535	365	1	0	0	59.38%	40.51%	0.11%	0.00%	0.00%	1	0.11%	0.1	127469	194280	172132	141.5	215.6	191	2922	2591	4092	141.5	215.6	191	289175.5	350.4	5635.6	320.9	2602	2.9	59	2.9	1.8	301	901
10234	10234 (2019-06-09)60sec.agd	60	0	0		6/13/2019	Thursday	4	0	0	0	0	0	538	324	1	0	0	62.34%	37.54%	0.12%	0.00%	0.00%	1	0.12%	0.1	108583	206435	175129	125.8	239.2	202.9	3402	1999	3010	125.8	239.2	202.9	291677.6	367.8	4900.2	338	1986	2.3	22	2.3	0	0	863
10234	10234 (2019-06-09)60sec.agd	60	0	0		6/14/2019	Friday	5	0	0	0	0	0	543	317	0	0	0	63.14%	36.86%	0.00%	0.00%	0.00%	0	0.00%	0	97641	201669	160930	113.5	234.5	187.1	1076	1753	1959	113.5	234.5	187.1	275867	347.7	2683.6	320.8	2060	2.4	37	2.4	0	0	860
10234	10234 (2019-06-09)60sec.agd	60	0	0		6/15/2019	Saturday	6	0	0	0	0	0	549	273	0	0	0	66.79%	33.21%	0.00%	0.00%	0.00%	0	0.00%	0	101774	194705	140490	123.8	236.9	170.9	1900	1968	2576	123.8	236.9	170.9	260778.5	353.0	3757.5	317.2	2032	2.5	81	2.5	0.8	151	822
10234	10234 (2019-06-09)60sec.agd	60	0	0		6/16/2019	Sunday	7	0	0	0	0	0	56	19	1	0	0	73.68%	25.00%	1.32%	0.00%	0.00%	1	1.32%	0.3	15385	14185	16570	202.4	186.6	218	2045	2007	1999	202.4	186.6	218	26692.3	368.2	3492	351.2	310	4.1	72	4.1	0	0	76
10235	10235 (2019-06-09)60sec.agd	60	0	0		6/9/2019	Sunday	7	2	2	2	24	84415	407	260	39	0	0	57.65%	36.83%	5.52%	0.00%	0.00%	39	5.52%	3	254655	291145	239828	360.7	412.4	339.7	5049	4387	5909	360.7	412.4	339.7	455117.6	694.6	8013	644.6	8022	11.4	132	11.4	6.5	406	706
10235	10235 (2019-06-09)60sec.agd	60	0	0		6/10/2019	Monday	1	0	0	0	0	0	402	391	1	0	0	50.63%	49.24%	0.13%	0.00%	0.00%	1	0.13%	0.1	214996	418685	378281	270.8	527.3	476.4	2697	2908	2981	270.8	527.3	476.4	603835.2	792.6	4088.3	760.5	4517	5.7	93	5.7	0	26	794
10235	10235 (2019-06-09)60sec.agd	60	0	0		6/11/2019	Tuesday	2	0	0	0	0	0	401	478	6	0	0	45.31%	54.01%	0.68%	0.00%	0.00%	6	0.68%	0.4	234724	485143	417398	265.2	548.2	471.6	2360	3641	2438	265.2	548.2	471.6	681674.5	797.2	4951.1	770.3	4340	4.9	71	4.9	1.1	930	885
10235	10235 (2019-06-09)60sec.agd	60	0	0		6/12/2019	Wednesday	3	0	0	0	0	0	272	126	4	0	0	67.66%	31.34%	1.00%	0.00%	0.00%	4	1.00%	0.6	65510	105481	132982	163	262.4	330.8	2295	2519	3950	163	262.4	330.8	181939.6	479.4	4591.7	452.6	1701	4.2	116	4.2	5.2	970	402
10235	10235 (2019-06-09)60sec.agd	60	0	0		6/13/2019	Thursday	4	0	0	0	0	0	115	133	14	0	0	43.89%	50.76%	5.34%	0.00%	0.00%	14	5.34%	2.8	115122	166027	128761	439.4	633.7	491.5	4008	3609	2831	439.4	633.7	491.5	239577.6	973.7	4978.7	914.4	2975	11.4	117	11.4	28.8	315	262
10235	10235 (2019-06-09)60sec.agd	60	0	0		6/14/2019	Friday	5	0	0	0	0	0	19	87	0	0	0	17.92%	82.08%	0.00%	0.00%	0.00%	0	0.00%	0	65072	115476	73609	613.9	1089.4	694.4	1916	3240	1833	613.9	1089.4	694.4	151615.8	1465.1	3919.3	1430.3	1147	10.8	44	10.8	169.5	3368	106
10235	10235 (2019-06-09)60sec.agd	60	0	0		6/16/2019	Sunday	7	0	0	0	0	0	18	26	2	0	0	39.13%	56.52%	4.35%	0.00%	0.00%	2	4.35%	1	19510	32364	34987	424.1	703.6	760.6	2465	2258	3150	424.1	703.6	760.6	51499.1	1158.8	4362.8	1119.5	628	13.7	106	13.7	0	0	46
10236	10236 (2019-08-25)60sec.agd	60	0	0		8/25/2019	Sunday	7	0	0	0	0	0	176	204	20	0	0	44.00%	51.00%	5.00%	0.00%	0.00%	20	5.00%	2.5	213327	146861	390243	533.3	367.2	975.6	3980	2380	5191	533.3	367.2	975.6	468365.4	1200.0	6698.4	1170.9	4622	11.6	87	11.6	19	847	400
10236	10236 (2019-08-25)60sec.agd	60	0	0		8/26/2019	Monday	1	0	0	0	0	0	355	435	52	0	0	42.16%	51.66%	6.18%	0.00%	0.00%	52	6.18%	3.5	429470	390506	634909	510.1	463.8	754	3391	3598	4415	510.1	463.8	754	860260.9	1049.2	5707.6	1021.7	9103	10.8	77	10.8	9.9	583	842
10236	10236 (2019-08-25)60sec.agd	60	0	0		8/27/2019	Tuesday	2	0	0	0	0	0	265	354	50	0	0	39.61%	52.91%	7.47%	0.00%	0.00%	50	7.47%	4.2	426107	381303	579819	636.9	570	866.7	4389	3087	3914	636.9	570	866.7	814339.7	1246.7	6641.7	1217.2	7507	11.2	64	11.2	0	0	669
10236	10236 (2019-08-25)60sec.agd	60	0	0		8/28/2019	Wednesday	3	4	4	4	41	123022	285	446	160	0	0	31.99%	50.06%	17.96%	0.00%	0.00%	160	17.96%	10	867852	532956	903892	974	598.2	1014.5	4747	3138	5644	974	598.2	1014.5	1361701.1	1559.9	7657.4	1528.3	13175	14.8	103	14.8	0	0	891
10236	10236 (2019-08-25)60sec.agd	60	0	0		8/29/2019	Thursday	4	0	0	0	0	0	361	431	79	0	0	41.45%	49.48%	9.07%	0.00%	0.00%	79	9.07%	5.3	543985	345440	746222	624.6	396.6	856.7	4237	2935	5858	624.6	396.6	856.7	985949.2	1164.1	6954.6	1132	9762	11.2	84	11.2	0	0	871
10236	10236 (2019-08-25)60sec.agd	60	0	0		8/30/2019	Friday	5	0	0	0	0	0	192	381	45	0	0	31.07%	61.65%	7.28%	0.00%	0.00%	45	7.28%	3.8	440596	301070	551718	712.9	487.2	892.7	4042	3674	4886	712.9	487.2	892.7	767568.1	1285.8	5948.5	1242	8756	14.2	61	14.2	5.8	1607	618
10236	10236 (2019-08-25)60sec.agd	60	0	0		8/31/2019	Saturday	6	0	0	0	0	0	0	3	0	0	0	0.00%	100.00%	0.00%	0.00%	0.00%	0	0.00%	0	1724	1861	2336	574.7	620.3	778.7	914	1246	1145	574.7	620.3	778.7	3448.5	1174.8	1923.3	1149.5	10	3.3	6	3.3	0	0	3
10236	10236 (2019-08-25)60sec.agd	60	0	0		9/1/2019	Sunday	7	0	0	0	0	0	154	116	16	0	0	53.85%	40.56%	5.59%	0.00%	0.00%	16	5.59%	2.7	135065	102721	192636	472.3	359.2	673.6	4203	4569	5050	472.3	359.2	673.6	256715.4	929.8	7049.4	897.6	2239	7.8	53	7.8	35.7	1119	286
10237	10237 (2019-08-25)60sec.agd	60	0	0		8/25/2019	Sunday	7	2	2	2	33	105682	187	170	63	0	0	44.52%	40.48%	15.00%	0.00%	0.00%	63	15.00%	7	319611	254053	257930	761	604.9	614.1	4585	2665	3554	761	604.9	614.1	482930.6	1192.7	5933	1149.8	9928	23.6	142	23.6	99.7	2896	420
10237	10237 (2019-08-25)60sec.agd	60	0	0		8/26/2019	Monday	1	4	4	4	50	174290	467	510	118	0	0	42.65%	46.58%	10.78%	0.00%	0.00%	118	10.78%	5.6	694288	533974	718563	634.1	487.6	656.2	5187	2999	5493	634.1	487.6	656.2	1132915.2	1098.5	6519.1	1034.6	20514	18.7	124	18.7	195.2	3704	1095
10237	10237 (2019-08-25)60sec.agd	60	0	0		8/27/2019	Tuesday	2	1	1	1	13	39507	447	379	82	0	0	49.23%	41.74%	9.03%	0.00%	0.00%	82	9.03%	5.1	479528	351567	563182	528.1	387.2	620.2	4035	2589	6833	528.1	387.2	620.2	818975.2	962.8	7534.2	902	14133	15.6	124	15.6	115.7	2839	908
10237	10237 (2019-08-25)60sec.agd	60	0	0		8/28/2019	Wednesday	3	3	3	3	37	124632	544	384	125	0	0	51.66%	36.47%	11.87%	0.00%	0.00%	125	11.87%	6.9	648501	433593	620056	615.9	411.8	588.8	4920	3938	4332	615.9	411.8	588.8	996506.8	1009.0	7062.9	946.4	19966	19	141	19	90.6	4449	1053
10237	10237 (2019-08-25)60sec.agd	60	0	0		8/29/2019	Thursday	4	1	1	1	12	39927	560	189	66	0	0	68.71%	23.19%	8.10%	0.00%	0.00%	66	8.10%	4.7	313145	234827	276956	384.2	288.1	339.8	4305	3143	2959	384.2	288.1	339.8	479487.4	630.5	5307.1	588.3	9354	11.5	115	11.5	119.8	2901	815
10237	10237 (2019-08-25)60sec.agd	60	0	0		8/30/2019	Friday	5	3	3	3	36	129836	389	371	107	0	0	44.87%	42.79%	12.34%	0.00%	0.00%	107	12.34%	6.7	568648	438240	521350	655.9	505.5	601.3	4807	3696	4283	655.9	505.5	601.3	887254.6	1105.1	6167.5	1023.4	17718	20.4	123	20.4	204.3	4004	867
10237	10237 (2019-08-25)60sec.agd	60	0	0		8/31/2019	Saturday	6	2	2	2	39	122278	425	407	62	0	0	47.54%	45.53%	6.94%	0.00%	0.00%	62	6.94%	3.9	385177	339263	434084	430.8	379.5	485.6	4687	2644	4015	430.8	379.5	485.6	672227.4	813.8	6325	751.9	11864	13.3	128	13.3	33.1	1857	894
10237	10237 (2019-08-25)60sec.agd	60	0	0		9/1/2019	Sunday	7	0	0	0	0	0	157	40	1	0	0	79.29%	20.20%	0.51%	0.00%	0.00%	1	0.51%	0.1	23866	26172	33144	120.5	132.2	167.4	2354	2399	3084	120.5	132.2	167.4	48508.6	255.2	4476.5	245	715	3.6	77	3.6	0	0	198
10237	10237 (2019-08-25)60sec.agd	60	0	0		9/2/2019	Monday	1	0	0	0	0	0	24	6	0	0	0	80.00%	20.00%	0.00%	0.00%	0.00%	0	0.00%	0	1455	1151	1877	48.5	38.4	62.6	433	221	411	48.5	38.4	62.6	2639.1	93.9	636.6	88	21	0.7	5	0.7	0	0	30
10237	10237 (2019-08-25)60sec.agd	60	0	0		9/3/2019	Tuesday	2	0	0	0	0	0	133	28	1	0	0	82.10%	17.28%	0.62%	0.00%	0.00%	1	0.62%	0.2	18592	19606	16821	114.8	121	103.8	2196	3165	2054	114.8	121	103.8	31827.7	208.3	3693.1	196.5	450	2.8	79	2.8	0	0	162
10237	10237 (2019-08-25)60sec.agd	60	0	0		9/4/2019	Wednesday	3	9	9	9	142	468126	638	455	191	0	0	49.69%	35.44%	14.88%	0.00%	0.00%	191	14.88%	8.3	921565	660679	828826	717.7	514.5	645.5	4750	3357	3951	717.7	514.5	645.5	1404539.5	1145.4	6499.8	1093.9	28810	22.4	133	22.4	139.4	4001	1284
10237	10237 (2019-08-25)60sec.agd	60	0	0		9/5/2019	Thursday	4	0	0	0	0	0	553	428	38	0	0	54.27%	42.00%	3.73%	0.00%	0.00%	38	3.73%	2.1	346831	365091	452001	340.4	358.3	443.6	4512	2867	3252	340.4	358.3	443.6	676674.3	719.0	5023.6	664.1	11553	11.3	121	11.3	19.4	2596	1019
10237	10237 (2019-08-25)60sec.agd	60	0	0		9/6/2019	Friday	5	1	1	1	18	62040	474	292	64	0	0	57.11%	35.18%	7.71%	0.00%	0.00%	64	7.71%	4	406185	322957	310460	489.4	389.1	374	4076	2794	3217	489.4	389.1	374	604708.9	777.8	5170.5	728.6	11590	14	121	14	84.1	3409	830
10237	10237 (2019-08-25)60sec.agd	60	0	0		9/7/2019	Saturday	6	1	1	1	10	30027	384	605	112	0	0	34.88%	54.95%	10.17%	0.00%	0.00%	112	10.17%	5.6	728957	583754	1080764	662.1	530.2	981.6	4603	3524	6020	662.1	530.2	981.6	1428355	1380.2	7412.2	1297.3	20600	18.7	118	18.7	77.5	2728	1101
10237	10237 (2019-08-25)60sec.agd	60	0	0		9/8/2019	Sunday	7	1	1	1	13	51468	45	95	40	0	0	25.00%	52.78%	22.22%	0.00%	0.00%	40	22.22%	8	194985	156328	204308	1083.3	868.5	1135	4641	3003	4292	1083.3	868.5	1135	322799.2	1941.3	5582	1793.3	6619	36.8	131	36.8	162	3488	180
10238	10238 (2019-08-25)60sec.agd	60	0	0		8/25/2019	Sunday	7	0	0	0	0	0	498	260	15	0	0	64.42%	33.64%	1.94%	0.00%	0.00%	15	1.94%	1.1	149586	269796	164399	193.5	349	212.7	3286	2778	3209	193.5	349	212.7	349561	491.8	4388	452.2	5961	7.7	116	7.7	5.4	526	773
10238	10238 (2019-08-25)60sec.agd	60	0	0		8/26/2019	Monday	1	1	1	1	53	187639	512	363	73	0	0	54.01%	38.29%	7.70%	0.00%	0.00%	73	7.70%	4.3	414326	625019	331400	437.1	659.3	349.6	4007	3724	3685	437.1	659.3	349.6	819841.9	934.1	6165.2	864.8	16176	17.1	129	17.1	6.3	549	948
10238	10238 (2019-08-25)60sec.agd	60	0	0		8/27/2019	Tuesday	2	2	2	2	57	216981	478	327	89	2	0	53.35%	36.50%	9.93%	0.22%	0.00%	91	10.16%	5.1	486069	652973	253115	542.5	728.8	282.5	8506	3372	2028	542.5	728.8	282.5	852469.4	1037.3	8612.2	951.4	16784	18.7	124	18.7	0.3	112	896
10238	10238 (2019-08-25)60sec.agd	60	0	0		8/28/2019	Wednesday	3	0	0	0	0	0	639	348	15	0	0	63.77%	34.73%	1.50%	0.00%	0.00%	15	1.50%	0.8	213025	499959	244188	212.6	499	243.7	2966	3142	2327	212.6	499	243.7	595790.6	628.0	4140.3	594.6	8759	8.7	111	8.7	0	29	1002
10238	10238 (2019-08-25)60sec.agd	60	0	0		8/29/2019	Thursday	4	2	2	2	27	63096	486	343	42	0	0	55.80%	39.38%	4.82%	0.00%	0.00%	42	4.82%	2.6	267230	532850	244111	306.8	611.8	280.3	3287	3034	1989	306.8	611.8	280.3	644151.5	783.6	4336.5	739.6	11502	13.2	120	13.2	0.1	64	871
10238	10238 (2019-08-25)60sec.agd	60	0	0		8/30/2019	Friday	5	3	3	3	44	127737	425	516	78	1	0	41.67%	50.59%	7.65%	0.10%	0.00%	79	7.75%	4.4	539668	731464	674449	529.1	717.1	661.2	6264	3219	3021	529.1	717.1	661.2	1131884.5	1174.2	6699.4	1109.7	17354	17	122	17	1.7	286	1020
10238	10238 (2019-08-25)60sec.agd	60	0	0		8/31/2019	Saturday	6	0	0	0	0	0	554	298	15	0	0	63.90%	34.37%	1.73%	0.00%	0.00%	15	1.73%	0.9	184497	352727	292214	212.8	406.8	337	3953	3416	2440	212.8	406.8	337	493806.1	608.2	5339.3	569.6	6558	7.6	122	7.6	4.6	1071	867
10238	10238 (2019-08-25)60sec.agd	60	0	0		9/1/2019	Sunday	7	0	0	0	0	0	98	45	7	0	0	65.33%	30.00%	4.67%	0.00%	0.00%	7	4.67%	2.3	48638	58790	36188	324.3	391.9	241.3	3446	3212	3153	324.3	391.9	241.3	84448.2	611.6	4628.3	563	994	6.6	120	6.6	62.9	1537	150
10240	10240 (2019-08-25)60sec.agd	60	0	0		8/25/2019	Sunday	7	1	1	1	14	33559	423	164	13	0	0	70.50%	27.33%	2.17%	0.00%	0.00%	13	2.17%	1.1	92551	184403	276087	154.3	307.3	460.1	3761	3771	5566	154.3	307.3	460.1	344665.3	625.0	7703.6	574.4	2421	4	118	4	77.9	4781	600
10240	10240 (2019-08-25)60sec.agd	60	0	0		8/26/2019	Monday	1	1	1	1	14	33353	495	169	16	0	0	72.79%	24.85%	2.35%	0.00%	0.00%	16	2.35%	1.1	124941	271620	158873	183.7	399.4	233.6	2938	4341	3064	183.7	399.4	233.6	338568	531.7	4681.3	497.9	5043	7.4	122	7.4	10.4	742	680
10240	10240 (2019-08-25)60sec.agd	60	0	0		8/27/2019	Tuesday	2	1	1	1	13	34461	735	138	14	0	0	82.86%	15.56%	1.58%	0.00%	0.00%	14	1.58%	0.9	97169	176037	135487	109.5	198.5	152.7	3250	3141	1636	109.5	198.5	152.7	242461.5	299.0	4529	273.4	3583	4	127	4	22.6	1872	887
10240	10240 (2019-08-25)60sec.agd	60	0	0		8/28/2019	Wednesday	3	2	2	2	26	67107	555	169	28	0	0	73.80%	22.47%	3.72%	0.00%	0.00%	28	3.72%	2.2	173022	312922	189812	230.1	416.1	252.4	3679	4665	2883	230.1	416.1	252.4	404827.6	582.7	5133.1	538.3	6897	9.2	134	9.2	14.8	1688	752
10240	10240 (2019-08-25)60sec.agd	60	0	0		8/29/2019	Thursday	4	2	2	2	24	57781	535	115	32	0	0	78.45%	16.86%	4.69%	0.00%	0.00%	32	4.69%	2.5	148802	242166	105737	218.2	355.1	155	3463	3411	1933	218.2	355.1	155	303260.2	473.2	4900.5	444.7	6020	8.8	129	8.8	54.5	3287	682
10240	10240 (2019-08-25)60sec.agd	60	0	0		8/30/2019	Friday	5	0	0	0	0	0	560	180	4	0	0	75.27%	24.19%	0.54%	0.00%	0.00%	4	0.54%	0.3	109184	290806	237744	146.8	390.9	319.5	2550	3358	2351	146.8	390.9	319.5	391166.8	567.1	3787.9	525.8	4917	6.6	116	6.6	4.5	349	744
10240	10240 (2019-08-25)60sec.agd	60	0	0		8/31/2019	Saturday	6	0	0	0	0	0	527	268	3	0	0	66.04%	33.58%	0.38%	0.00%	0.00%	3	0.38%	0.2	97631	254055	161688	122.3	318.4	202.6	2130	2897	2254	122.3	318.4	202.6	316573.5	422.9	3605.3	396.7	4043	5.1	114	5.1	7.8	681	798
10240	10240 (2019-08-25)60sec.agd	60	0	0		9/1/2019	Sunday	7	0	0	0	0	0	2	15	10	0	0	7.41%	55.56%	37.04%	0.00%	0.00%	10	37.04%	5	36496	44236	18299	1351.7	1638.4	677.7	2541	2875	1342	1351.7	1638.4	677.7	60196.6	2272.8	3944.8	2229.5	1689	62.6	124	62.6	264	1815	27
10242	10242 (2019-08-18)60sec.agd	60	0	0		8/18/2019	Sunday	7	0	0	0	0	0	344	186	6	0	0	64.18%	34.70%	1.12%	0.00%	0.00%	6	1.12%	0.6	102075	132403	274808	190.4	247	512.7	3560	2609	4385	190.4	247	512.7	321666.4	615.5	5954.4	600.1	3024	5.6	108	5.6	8.7	1509	536
10242	10242 (2019-08-18)60sec.agd	60	0	0		8/19/2019	Monday	1	0	0	0	0	0	147	160	17	0	0	45.37%	49.38%	5.25%	0.00%	0.00%	17	5.25%	2.4	150352	124223	259115	464	383.4	799.7	2537	3772	4698	464	383.4	799.7	324311.1	1042.0	5561.5	1001	3809	11.8	95	11.8	0	0	324
10242	10242 (2019-08-18)60sec.agd	60	0	0		8/21/2019	Wednesday	3	0	0	0	0	0	435	433	8	0	0	49.66%	49.43%	0.91%	0.00%	0.00%	8	0.91%	0.5	212988	220281	527687	243.1	251.5	602.4	3826	2373	4597	243.1	251.5	602.4	610197.7	720.9	6434.4	696.6	6303	7.2	118	7.2	0.2	89	876
10242	10242 (2019-08-18)60sec.agd	60	0	0		8/22/2019	Thursday	4	0	0	0	0	0	113	78	1	0	0	58.85%	40.63%	0.52%	0.00%	0.00%	1	0.52%	0.3	39887	45287	83590	207.7	235.9	435.4	2790	1423	2426	207.7	235.9	435.4	103097.9	555.7	3867.8	537	1016	5.3	42	5.3	0	0	192
10242	10242 (2019-08-18)60sec.agd	60	0	0		8/23/2019	Friday	5	0	0	0	0	0	418	413	15	0	0	49.41%	48.82%	1.77%	0.00%	0.00%	15	1.77%	1	301131	205865	209302	355.9	243.3	247.4	3253	2294	3228	355.9	243.3	247.4	420556.3	519.6	4703.1	497.1	6047	7.1	102	7.1	0	26	846
10242	10242 (2019-08-18)60sec.agd	60	0	0		8/24/2019	Saturday	6	0	0	0	0	0	137	95	3	0	0	58.30%	40.43%	1.28%	0.00%	0.00%	3	1.28%	0.5	64544	53979	83363	274.7	229.7	354.7	2315	1808	3307	274.7	229.7	354.7	118444.3	534.5	3644.6	504	1464	6.2	75	6.2	0	0	235
10242	10242 (2019-08-18)60sec.agd	60	0	0		8/25/2019	Sunday	7	0	0	0	0	0	140	33	3	0	0	79.55%	18.75%	1.70%	0.00%	0.00%	3	1.70%	0.8	26750	20725	48748	152	117.8	277	2776	3169	3093	152	117.8	277	59341.9	350.8	5226.4	337.2	622	3.5	58	3.5	4.2	644	176
10243	10243 (2019-06-02)60sec.agd	60	0	0		6/2/2019	Sunday	7	0	0	0	0	0	75	24	2	0	0	74.26%	23.76%	1.98%	0.00%	0.00%	2	1.98%	1	20914	17980	18171	207.1	178	179.9	3673	3487	4482	207.1	178	179.9	33028.2	339.1	6763	327	336	3.3	34	3.3	4.4	309	101
10243	10243 (2019-06-02)60sec.agd	60	0	0		6/3/2019	Monday	1	0	0	0	0	0	683	177	1	0	0	79.33%	20.56%	0.12%	0.00%	0.00%	1	0.12%	0.1	96505	134076	109391	112.1	155.7	127.1	2475	2565	3637	112.1	155.7	127.1	198131.2	248.0	5092.4	230.1	2343	2.7	58	2.7	1.3	205	861
10243	10243 (2019-06-02)60sec.agd	60	0	0		6/4/2019	Tuesday	2	0	0	0	0	0	845	212	2	0	0	79.79%	20.02%	0.19%	0.00%	0.00%	2	0.19%	0.1	94277	136171	121765	89	128.6	115	2334	3628	3121	89	128.6	115	205566.1	207.2	5324.5	194.1	2819	2.7	94	2.7	0	0	1059
10243	10243 (2019-06-02)60sec.agd	60	0	0		6/5/2019	Wednesday	3	0	0	0	0	0	625	265	0	0	0	70.22%	29.78%	0.00%	0.00%	0.00%	0	0.00%	0	124479	104117	106283	139.9	117	119.4	1735	2104	2266	139.9	117	119.4	193988.3	238.4	3545.7	218	2963	3.3	74	3.3	0.2	133	890
10243	10243 (2019-06-02)60sec.agd	60	0	0		6/6/2019	Thursday	4	0	0	0	0	0	615	206	3	0	0	74.64%	25.00%	0.36%	0.00%	0.00%	3	0.36%	0.2	128059	72443	194625	155.4	87.9	236.2	2905	1620	2496	155.4	87.9	236.2	243979.5	318.6	3261.5	296.1	5769	7	108	7	1.3	231	824
10243	10243 (2019-06-02)60sec.agd	60	0	0		6/7/2019	Friday	5	0	0	0	0	0	162	38	0	0	0	81.00%	19.00%	0.00%	0.00%	0.00%	0	0.00%	0	16516	19529	31511	82.6	97.6	157.6	1587	1528	2467	82.6	97.6	157.6	40584.5	214.7	3307.5	202.9	244	1.2	22	1.2	0	0	200
10243	10243 (2019-06-02)60sec.agd	60	0	0		6/8/2019	Saturday	6	0	0	0	0	0	7	3	1	0	0	63.64%	27.27%	9.09%	0.00%	0.00%	1	9.09%	1	3765	5177	6685	342.3	470.6	607.7	2175	2423	2993	342.3	470.6	607.7	9255.6	869.0	4422.6	841.4	39	3.5	14	3.5	0	0	11
10243	10243 (2019-06-02)60sec.agd	60	0	0		6/9/2019	Sunday	7	0	0	0	0	0	273	45	0	0	0	85.85%	14.15%	0.00%	0.00%	0.00%	0	0.00%	0	24976	34807	25870	78.5	109.5	81.4	1534	1844	1833	78.5	109.5	81.4	50045.8	165.9	2775.8	157.4	550	1.7	59	1.7	4.9	571	318
10245	10245 (2019-06-02)60sec.agd	60	0	0		6/2/2019	Sunday	7	0	0	0	0	0	338	204	8	0	0	61.45%	37.09%	1.45%	0.00%	0.00%	8	1.45%	0.7	114346	222357	425715	207.9	404.3	774	4172	4172	5280	207.9	404.3	774	493711.4	933.0	7917.7	897.7	3408	6.2	86	6.2	3.2	359	550
10245	10245 (2019-06-02)60sec.agd	60	0	0		6/3/2019	Monday	1	1	1	1	14	44037	403	481	17	0	0	44.73%	53.39%	1.89%	0.00%	0.00%	17	1.89%	1.1	272697	532248	858662	302.7	590.7	953	4712	2274	5406	302.7	590.7	953	1046399.5	1202.9	6908.6	1161.4	8106	9	131	9	14.1	937	901
10245	10245 (2019-06-02)60sec.agd	60	0	0		6/4/2019	Tuesday	2	0	0	0	0	0	326	250	18	0	0	54.88%	42.09%	3.03%	0.00%	0.00%	18	3.03%	1.6	177309	248711	364208	298.5	418.7	613.1	4505	3103	2946	298.5	418.7	613.1	475334.7	853.6	5481.6	800.2	4024	6.8	124	6.8	9.6	622	594
10245	10245 (2019-06-02)60sec.agd	60	0	0		6/5/2019	Wednesday	3	0	0	0	0	0	329	315	10	0	0	50.31%	48.17%	1.53%	0.00%	0.00%	10	1.53%	0.8	214390	189959	300656	327.8	290.5	459.7	2530	2025	2514	327.8	290.5	459.7	415260.8	695.7	3389.1	635	2734	4.2	37	4.2	5.8	614	654
10245	10245 (2019-06-02)60sec.agd	60	0	0		6/7/2019	Friday	5	1	1	1	10	28650	477	305	40	0	0	58.03%	37.10%	4.87%	0.00%	0.00%	40	4.87%	2.7	268915	340107	582990	327.1	413.8	709.2	4916	2332	5240	327.1	413.8	709.2	726543.5	940.8	6668.8	883.9	7049	8.6	132	8.6	11.5	2096	822
10245	10245 (2019-06-02)60sec.agd	60	0	0		6/8/2019	Saturday	6	0	0	0	0	0	193	217	9	0	0	46.06%	51.79%	2.15%	0.00%	0.00%	9	2.15%	1.1	135242	268008	365023	322.8	639.6	871.2	2735	2400	3159	322.8	639.6	871.2	472610.3	1201.1	4095.9	1127.9	2905	6.9	57	6.9	2.8	457	419
10245	10245 (2019-06-02)60sec.agd	60	0	0		6/9/2019	Sunday	7	0	0	0	0	0	89	26	4	0	0	74.79%	21.85%	3.36%	0.00%	0.00%	4	3.36%	1.3	28822	26314	40105	242.2	221.1	337	4159	1677	2564	242.2	221.1	337	55960.2	501.7	5165.6	470.3	981	8.2	126	8.2	5.8	315	119
10248	10248 (2019-06-02)60sec.agd	60	0	0		6/2/2019	Sunday	7	0	0	0	0	0	160	76	2	0	0	67.23%	31.93%	0.84%	0.00%	0.00%	2	0.84%	0.4	40841	56808	75858	171.6	238.7	318.7	3237	3975	4013	171.6	238.7	318.7	103196.8	451.7	6510.2	433.6	1032	4.3	60	4.3	0	0	238
10248	10248 (2019-06-02)60sec.agd	60	0	0		6/3/2019	Monday	1	0	0	0	0	0	39	4	1	0	0	88.64%	9.09%	2.27%	0.00%	0.00%	1	2.27%	0.5	3925	4649	5556	89.2	105.7	126.3	2017	2051	2742	89.2	105.7	126.3	8239.4	189.2	3974.1	187.3	49	1.1	23	1.1	0	0	44
10248	10248 (2019-06-02)60sec.agd	60	0	0		6/4/2019	Tuesday	2	1	1	1	13	37147	578	386	60	0	0	56.45%	37.70%	5.86%	0.00%	0.00%	60	5.86%	3.3	420193	343478	562009	410.3	335.4	548.8	4486	3792	5096	410.3	335.4	548.8	781276.8	805.8	6475	763	7412	7.2	63	7.2	4.5	329	1024
10248	10248 (2019-06-02)60sec.agd	60	0	0		6/5/2019	Wednesday	3	0	0	0	0	0	592	301	16	0	0	65.13%	33.11%	1.76%	0.00%	0.00%	16	1.76%	0.9	245334	218476	244777	269.9	240.3	269.3	3404	3448	2947	269.9	240.3	269.3	409678.3	496.9	5013.8	450.7	6003	6.6	90	6.6	9.1	619	909
10248	10248 (2019-06-02)60sec.agd	60	0	0		6/6/2019	Thursday	4	1	1	1	12	26530	603	263	30	0	0	67.30%	29.35%	3.35%	0.00%	0.00%	30	3.35%	1.8	240781	233283	282234	268.7	260.4	315	2768	3069	2571	268.7	260.4	315	438237.9	529.7	4359.2	489.1	5656	6.3	110	6.3	0	0	896
10248	10248 (2019-06-02)60sec.agd	60	0	0		6/7/2019	Friday	5	0	0	0	0	0	623	359	13	0	0	62.61%	36.08%	1.31%	0.00%	0.00%	13	1.31%	0.7	292937	328404	400416	294.4	330.1	402.4	2915	4033	3233	294.4	330.1	402.4	594974.2	632.3	5231.9	598	8463	8.5	134	8.5	0	0	995
10248	10248 (2019-06-02)60sec.agd	60	0	0		6/8/2019	Saturday	6	0	0	0	0	0	644	221	16	0	0	73.10%	25.09%	1.82%	0.00%	0.00%	16	1.82%	0.9	165794	153103	189354	188.2	173.8	214.9	4154	3487	2573	188.2	173.8	214.9	294589.7	367.0	5736.6	334.4	3521	4	108	4	7.7	176	881
10248	10248 (2019-06-02)60sec.agd	60	0	0		6/9/2019	Sunday	7	0	0	0	0	0	114	58	13	0	0	61.62%	31.35%	7.03%	0.00%	0.00%	13	7.03%	2.2	59861	43652	67558	323.6	236	365.2	3294	2708	2407	323.6	236	365.2	100264.2	584.4	4433.3	542	991	5.4	107	5.4	6.7	461	185
10249	10249 (2019-06-02)60sec.agd	60	0	0		6/2/2019	Sunday	7	0	0	0	0	0	378	60	3	0	0	85.71%	13.61%	0.68%	0.00%	0.00%	3	0.68%	0.4	44311	75985	115132	100.5	172.3	261.1	3159	4195	5042	100.5	172.3	261.1	144888.1	349.3	7280	328.5	1400	3.2	86	3.2	0	0	441
10249	10249 (2019-06-02)60sec.agd	60	0	0		6/3/2019	Monday	1	0	0	0	0	0	353	351	0	0	0	50.14%	49.86%	0.00%	0.00%	0.00%	0	0.00%	0	145952	139306	419831	207.3	197.9	596.4	1404	1346	2828	207.3	197.9	596.4	465796.3	683.0	3347.8	661.6	3616	5.1	78	5.1	1.4	93	704
10249	10249 (2019-06-02)60sec.agd	60	0	0		6/4/2019	Tuesday	2	0	0	0	0	0	433	209	0	0	0	67.45%	32.55%	0.00%	0.00%	0.00%	0	0.00%	0	86026	105446	260699	134	164.2	406.1	1881	1810	2629	134	164.2	406.1	294080.4	483.5	3558.6	458.1	3203	5	100	5	6.3	142	642
10249	10249 (2019-06-02)60sec.agd	60	0	0		6/5/2019	Wednesday	3	0	0	0	0	0	636	160	0	0	0	79.90%	20.10%	0.00%	0.00%	0.00%	0	0.00%	0	54013	68291	212284	67.9	85.8	266.7	1912	2262	2430	67.9	85.8	266.7	229446.2	303.9	3831.1	288.2	1235	1.6	25	1.6	2.3	211	796
10249	10249 (2019-06-02)60sec.agd	60	0	0		6/6/2019	Thursday	4	0	0	0	0	0	728	159	0	0	0	82.07%	17.93%	0.00%	0.00%	0.00%	0	0.00%	0	75334	97661	149412	84.9	110.1	168.4	1788	1679	1979	84.9	110.1	168.4	193744.2	235.5	2916.2	218.4	1768	2	77	2	7.7	502	887
10249	10249 (2019-06-02)60sec.agd	60	0	0		6/7/2019	Friday	5	0	0	0	0	0	863	191	0	0	0	81.88%	18.12%	0.00%	0.00%	0.00%	0	0.00%	0	82771	152275	186867	78.5	144.5	177.3	1780	1699	1682	78.5	144.5	177.3	254868.6	254.6	2868.8	241.8	3423	3.2	106	3.2	12.7	513	1054
10249	10249 (2019-06-02)60sec.agd	60	0	0		6/8/2019	Saturday	6	0	0	0	0	0	604	160	0	0	0	79.06%	20.94%	0.00%	0.00%	0.00%	0	0.00%	0	58191	99753	146457	76.2	130.6	191.7	1462	1516	1718	76.2	130.6	191.7	186511.4	268.9	2490	244.1	1556	2	56	2	6.6	676	764
10249	10249 (2019-06-02)60sec.agd	60	0	0		6/9/2019	Sunday	7	0	0	0	0	0	171	33	0	0	0	83.82%	16.18%	0.00%	0.00%	0.00%	0	0.00%	0	21751	22106	28738	106.6	108.4	140.9	1907	2721	3784	106.6	108.4	140.9	42280.7	227.7	4978.5	207.3	645	3.2	100	3.2	7.3	326	204
10251	10251 (2019-06-09)60sec.agd	60	0	0		6/2/2019	Sunday	7	0	0	0	0	0	278	56	2	0	0	82.74%	16.67%	0.60%	0.00%	0.00%	2	0.60%	0.2	35190	35841	53571	104.7	106.7	159.4	2475	1683	2252	104.7	106.7	159.4	73435.5	229.7	3296.3	218.6	947	2.8	86	2.8	2.8	203	336
10251	10251 (2019-06-09)60sec.agd	60	0	0		6/3/2019	Monday	1	0	0	0	0	0	331	75	1	0	0	81.33%	18.43%	0.25%	0.00%	0.00%	1	0.25%	0.1	35208	55318	95861	86.5	135.9	235.5	2168	1851	2386	86.5	135.9	235.5	116142.2	306.8	3573.2	285.4	944	2.3	69	2.3	0.7	155	407
10251	10251 (2019-06-09)60sec.agd	60	0	0		6/4/2019	Tuesday	2	0	0	0	0	0	265	71	1	0	0	78.64%	21.07%	0.30%	0.00%	0.00%	1	0.30%	0.1	33339	41096	82245	98.9	121.9	244.1	2544	1318	2719	98.9	121.9	244.1	97798.8	308.9	3880.4	290.2	658	2	28	2	5.1	222	337
10251	10251 (2019-06-09)60sec.agd	60	0	0		6/6/2019	Thursday	4	0	0	0	0	0	38	3	0	0	0	92.68%	7.32%	0.00%	0.00%	0.00%	0	0.00%	0	2343	1954	2081	57.1	47.7	50.8	1513	1127	1458	57.1	47.7	50.8	3693	92.7	2384.3	90.1	10	0.2	6	0.2	370.2	569	41
10251	10251 (2019-06-09)60sec.agd	60	0	0		6/9/2019	Sunday	7	0	0	0	0	0	539	151	3	0	0	77.78%	21.79%	0.43%	0.00%	0.00%	3	0.43%	0.2	84720	166353	214053	122.3	240	308.9	4509	3548	3347	122.3	240	308.9	284023.7	438.3	6642.4	409.8	2361	3.4	88	3.4	19.5	592	693
10251	10251 (2019-06-09)60sec.agd	60	0	0		6/10/2019	Monday	1	0	0	0	0	0	386	122	2	0	0	75.69%	23.92%	0.39%	0.00%	0.00%	2	0.39%	0.2	43831	164980	90589	85.9	323.5	177.6	2681	1772	2697	85.9	323.5	177.6	193250.9	419.9	4014.5	378.9	835	1.6	20	1.6	2.6	271	510
10251	10251 (2019-06-09)60sec.agd	60	0	0		6/11/2019	Tuesday	2	0	0	0	0	0	544	117	3	0	0	81.93%	17.62%	0.45%	0.00%	0.00%	3	0.45%	0.2	52698	174344	105731	79.4	262.6	159.2	5618	4928	5965	79.4	262.6	159.2	210599	355.2	9561.8	317.2	825	1.2	26	1.2	3.9	192	664
10251	10251 (2019-06-09)60sec.agd	60	0	0		6/12/2019	Wednesday	3	0	0	0	0	0	738	124	3	0	0	85.32%	14.34%	0.35%	0.00%	0.00%	3	0.35%	0.2	55201	198454	120865	63.8	229.4	139.7	2965	2891	3410	63.8	229.4	139.7	238829.4	311.9	5101.7	276.1	1236	1.4	39	1.4	7.6	1004	865
10251	10251 (2019-06-09)60sec.agd	60	0	0		6/13/2019	Thursday	4	0	0	0	0	0	338	79	1	0	0	80.86%	18.90%	0.24%	0.00%	0.00%	1	0.24%	0.1	35094	152379	84504	84	364.5	202.2	2149	2197	2291	84	364.5	202.2	177741	459.6	3524.3	425.2	856	2	63	2	9.4	231	418
10251	10251 (2019-06-09)60sec.agd	60	0	0		6/14/2019	Friday	5	0	0	0	0	0	439	104	0	0	0	80.85%	19.15%	0.00%	0.00%	0.00%	0	0.00%	0	33157	144269	92713	61.1	265.7	170.7	1659	2325	2649	61.1	265.7	170.7	174667.2	350.0	3512.2	321.7	1008	1.9	53	1.9	9	686	543
10251	10251 (2019-06-09)60sec.agd	60	0	0		6/15/2019	Saturday	6	0	0	0	0	0	342	118	2	0	0	74.03%	25.54%	0.43%	0.00%	0.00%	2	0.43%	0.2	43859	185922	105087	94.9	402.4	227.5	2986	3495	2809	94.9	402.4	227.5	218022.7	499.9	5044.9	471.9	2472	5.4	65	5.4	17.4	337	462
10251	10251 (2019-06-09)60sec.agd	60	0	0		6/16/2019	Sunday	7	0	0	0	0	0	113	19	3	0	0	83.70%	14.07%	2.22%	0.00%	0.00%	3	2.22%	1	16043	48329	28977	118.8	358	214.6	2819	2461	3012	118.8	358	214.6	58589.6	474.4	4803.7	434	311	2.3	40	2.3	0.5	61	135
10252	10252 (2019-06-09)60sec.agd	60	0	0		6/9/2019	Sunday	7	1	1	1	10	54245	274	247	16	4	2	50.46%	45.49%	2.95%	0.74%	0.37%	22	4.05%	2	243652	364937	344824	448.7	672.1	635	10164	8400	5996	448.7	672.1	635	558076.1	1079.9	13206.6	1027.8	6289	11.6	131	11.6	44.6	1025	543
10252	10252 (2019-06-09)60sec.agd	60	0	0		6/10/2019	Monday	1	0	0	0	0	0	340	611	56	0	0	33.76%	60.68%	5.56%	0.00%	0.00%	56	5.56%	3.1	610939	687689	867586	606.7	682.9	861.6	3640	3197	4445	606.7	682.9	861.6	1264463.6	1295.3	5934.8	1255.7	11900	11.8	145	11.8	0.5	96	1007
10252	10252 (2019-06-09)60sec.agd	60	0	0		6/11/2019	Tuesday	2	0	0	0	0	0	347	491	15	0	0	40.68%	57.56%	1.76%	0.00%	0.00%	15	1.76%	1	335219	400639	671568	393	469.7	787.3	3664	2631	3627	393	469.7	787.3	850815.5	1042.8	5348.5	997.4	6926	8.1	50	8.1	0	0	853
10252	10252 (2019-06-09)60sec.agd	60	0	0		6/12/2019	Wednesday	3	0	0	0	0	0	319	554	26	0	0	35.48%	61.62%	2.89%	0.00%	0.00%	26	2.89%	1.6	475730	607874	683244	529.2	676.2	760	3534	3599	4279	529.2	676.2	760	1030850.2	1192.3	5424.5	1146.7	11578	12.9	125	12.9	0	0	899
10252	10252 (2019-06-09)60sec.agd	60	0	0		6/13/2019	Thursday	4	0	0	0	0	0	355	582	32	0	0	36.64%	60.06%	3.30%	0.00%	0.00%	32	3.30%	1.9	509150	711906	799334	525.4	734.7	824.9	4147	4213	5120	525.4	734.7	824.9	1185318	1261.0	6981.5	1223.2	11073	11.4	117	11.4	0	24	969
10252	10252 (2019-06-09)60sec.agd	60	0	0		6/14/2019	Friday	5	0	0	0	0	0	503	152	1	0	0	76.68%	23.17%	0.15%	0.00%	0.00%	1	0.15%	0.1	73375	78799	108937	111.9	120.1	166.1	2306	1576	2006	111.9	120.1	166.1	153168	248.7	3104.4	233.5	1377	2.1	50	2.1	0	0	656
10252	10252 (2019-06-09)60sec.agd	60	0	0		6/15/2019	Saturday	6	0	0	0	0	0	597	148	1	0	0	80.03%	19.84%	0.13%	0.00%	0.00%	1	0.13%	0.1	62495	164109	127010	83.8	220	170.3	2171	2777	2432	83.8	220	170.3	216723.2	308.4	3639.8	290.5	2245	3	87	3	0	29	746
10252	10252 (2019-06-09)60sec.agd	60	0	0		6/16/2019	Sunday	7	0	0	0	0	0	97	29	2	0	0	75.78%	22.66%	1.56%	0.00%	0.00%	2	1.56%	0.7	22561	21625	33836	176.3	168.9	264.3	4091	3537	3540	176.3	168.9	264.3	46059.9	373.5	6463.6	359.8	388	3	67	3	0.4	50	128
10253	10253 (2019-06-09)60sec.agd	60	0	0		6/9/2019	Sunday	7	1	1	1	11	24493	286	87	13	0	0	74.09%	22.54%	3.37%	0.00%	0.00%	13	3.37%	1.3	80970	97521	101366	209.8	252.6	262.6	2489	2230	2775	209.8	252.6	262.6	162300.8	465.9	3888.7	420.5	3610	9.4	121	9.4	0.2	55	386
10253	10253 (2019-06-09)60sec.agd	60	0	0		6/10/2019	Monday	1	0	0	0	0	0	1062	131	2	0	0	88.87%	10.96%	0.17%	0.00%	0.00%	2	0.17%	0.1	59083	187464	199502	49.4	156.9	166.9	2347	2587	2888	49.4	156.9	166.9	280061.8	256.0	4532.3	234.4	1704	1.4	48	1.4	0	0	1195
10253	10253 (2019-06-09)60sec.agd	60	0	0		6/11/2019	Tuesday	2	0	0	0	0	0	602	185	2	0	0	76.30%	23.45%	0.25%	0.00%	0.00%	2	0.25%	0.1	109693	200024	227481	139	253.5	288.3	2842	2634	3437	139	253.5	288.3	322164.2	441.3	5179.6	408.3	5816	7.4	116	7.4	0.2	49	789
10253	10253 (2019-06-09)60sec.agd	60	0	0		6/12/2019	Wednesday	3	0	0	0	0	0	538	134	0	0	0	80.06%	19.94%	0.00%	0.00%	0.00%	0	0.00%	0	53346	154902	255694	79.4	230.5	380.5	1829	2262	3313	79.4	230.5	380.5	303677.2	489.3	3911.5	451.9	2003	3	38	3	0	0	672
[truncated: 3,449 more rows]
[truncated: 2 more columns]
