# Supplementary material for: Influence of pre-processing criteria on analysis of accelerometry-based physical activity
Source: PLoS One. 2025 Jan 2;20(1):e0316357. doi: 10.1371/journal.pone.0316357 (PMC11694966; doi:10.1371/journal.pone.0316357)
Supplement: S1 File — (ZIP) [file pone.0316357.s001.zip › scenarios/Troiano_Freedson1998/Troiano_Freedson1998_DailyTotals.csv]

Day of Week	Day of Week Num	Number of Freedson (1998) Bouts occurring in this day	Number of Freedson (1998) Bouts starting in this day	Number of Freedson (1998) Bouts ending in this day	Total time of Freedson (1998) Bouts occurring in this day	Total activity counts of Freedson (1998) Bouts occurring in this day	Sedentary	Light	Moderate	Vigorous	Very Vigorous	Total MVPA	% in MVPA	Axis 1 Counts	Axis 2 Counts	Axis 3 Counts	Axis 1 Average Counts	Axis 2 Average Counts	Axis 3 Average Counts	Axis 1 Max Counts	Axis 2 Max Counts	Axis 3 Max Counts	Axis 1 CPM	Axis 2 CPM	Axis 3 CPM	Vector Magnitude Counts	Vector Magnitude Average Counts	Vector Magnitude Max Counts	Vector Magnitude CPM	Steps Counts	Steps Average Counts	Steps Max Counts	Steps Per Minute	Lux Average Counts	Lux Max Counts	Number of Epochs	Time	Calendar Days
Monday	1	298	298	298	5549	18310173	241102.7	161047.3	13778.8	262	22	14062.8333333333	0	134261622	166380841	189684410	323.1	382.1	438.9	14928	10586	11521	322.6	399.7	455.7	291479448.1	713.3	19527.9	700.3	3948993	8.2	187	9.5	11.8	5075	420432	416212.83	688
Tuesday	2	285	285	285	5444	18594042	236017.8	154322.7	13188.8	214.2	58	13461	0	127534777	156653882	178660465	312.6	371.2	417.8	12172	14065	14818	315.8	387.9	442.4	275222467.8	688.3	22360.4	681.6	3769671	8.2	186	9.3	18.9	6000	407854	403801.5	657
Wednesday	3	263	263	263	4792	16228842	228383.2	144945.7	12326	282	55	12663	0	119875042	149725735	164043316	307	366	406.4	24152	9855	14362	310.6	387.9	425	257737210.9	674.4	29133.4	667.7	3534573	8	184	9.2	12.9	4931	389531	385991.83	637
Thursday	4	228	228	228	4221	14348155	227128.7	143536	11588.7	289	38	11915.6666666667	0	116546529	149461172	168001363	294.2	362.4	403.1	17013	12730	8349	304.6	390.7	439.1	258538029.9	663.0	17037.9	675.8	3457777	8	189	9	13.4	6000	386347	382580.33	623
Friday	5	195	195	195	3367	11338220	217709.2	138566.7	10554.5	177	60	10791.5	0	110219233	137405758	155443105	300.8	361.9	406.1	24161	38484	32161	300.3	374.3	423.5	239306112	666.1	50435.9	651.9	3265815	7.8	187	8.9	14.2	5962	371154	367067.33	615
Saturday	6	141	141	141	2710	9186918	189565.5	113208.3	7824.3	127	39	7990.33333333333	0	85574183	109795608	124348775	301.5	354.2	399.7	15720	11964	9995	275.4	353.3	400.1	190615729.6	660.7	15972.7	613.4	2533647	7.4	190	8.2	18.2	5000	314315	310764.17	591
Sunday	7	162	162	162	2511	7891375	232229.5	121451.8	9894.7	115.2	6	10015.8333333333	0	97183639	121574337	136837758	325.5	379.5	407.4	13969	19120	12415	267.2	334.3	376.2	211428749.7	691.4	21557.9	581.3	2790894	8.3	185	7.7	37.5	6000	365573	363697.17	1203
