# Supplementary material for: Influence of pre-processing criteria on analysis of accelerometry-based physical activity
Source: PLoS One. 2025 Jan 2;20(1):e0316357. doi: 10.1371/journal.pone.0316357 (PMC11694966; doi:10.1371/journal.pone.0316357)
Supplement: S1 File — (ZIP) [file pone.0316357.s001.zip › scenarios/Troiano_Freedson1998/Troiano_Freedson1998_Summary.csv]

Subject	Filename	Epoch	Weight (lbs)	Age	Gender	Freedson (1998) Bouts	Total Time in Freedson (1998) Bouts	Avg Time per Freedson (1998) Bout	Max Time per Freedson (1998) Bout	Min Time per Freedson (1998) Bout	Total Counts in Freedson (1998) Bouts	Sedentary	Light	Moderate	Vigorous	Very Vigorous	% in Sedentary	% in Light	% in Moderate	% in Vigorous	% in Very Vigorous	Total MVPA	% in MVPA	Average MVPA Per day	Axis 1 Counts	Axis 2 Counts	Axis 3 Counts	Axis 1 Average Counts	Axis 2 Average Counts	Axis 3 Average Counts	Axis 1 Max Counts	Axis 2 Max Counts	Axis 3 Max Counts	Axis 1 CPM	Axis 2 CPM	Axis 3 CPM	Vector Magnitude Counts	Vector Magnitude Average Counts	Vector Magnitude Max Counts	Vector Magnitude CPM	Steps Counts	Steps Average Counts	Steps Max Counts	Steps Per Minute	Lux Average Counts	Lux Max Counts	Number of Epochs	Time	Calendar Days
10008	10008 (2019-03-03)60sec.agd	60	0	0		0	0	0	0	0	0	3057	2530	33	0	0	54.40%	45.02%	0.59%	0.00%	0.00%	33	0.59%	4.1	1423935	1909131	2809622	253.4	339.7	499.9	4022	5787	4754	253.4	339.7	499.9	3683252.3	690.0	7692.7	655.4	38609	6.9	103	6.9	0.2	638	5620	5620	8
10011	10011 (2019-03-10)60sec.agd	60	0	0		1	15	15	15	15	42387	2335	2472	263	2	0	46.04%	48.74%	5.19%	0.04%	0.00%	265	5.22%	33.1	2498906	2388148	3819395	492.7	470.8	753	6657	5770	5490	492.7	470.8	753	5151267.8	1066.9	8828.9	1015.6	59920	11.8	132	11.8	3.3	1586	5072	5072	8
10012	10012 (2019-03-10)60sec.agd	60	0	0		2	44	22	29	15	152188	1511	659	120	0	0	65.98%	28.78%	5.24%	0.00%	0.00%	120	5.24%	17.1	792195	684166	1058437	345.9	298.8	462.2	5466	5690	7606	345.9	298.8	462.2	1488605	683.3	9919.5	650	19627	8.6	132	8.6	29.3	3414	2290	2290	7
10015	10015 (2019-03-10)60sec.agd	60	0	0		4	61	15.3	19	12	177587	4169	1247	125	0	0	75.24%	22.50%	2.26%	0.00%	0.00%	125	2.26%	15.6	880220	1308094	1611398	158.9	236.1	290.8	4138	3624	4138	158.9	236.1	290.8	2254440.2	448.9	6058.3	406.9	29437	5.3	121	5.3	3.1	1026	5541	5541	8
10016	10016 (2019-03-10)60sec.agd	60	0	0		4	45	11.3	14	10	128757	3263	975	200	5	0	73.44%	21.94%	4.50%	0.11%	0.00%	205	4.61%	29.3	1174446	1334221	1909814	264.3	300.3	429.8	6127	3958	3780	264.3	300.3	429.8	2608995.7	657.5	6934.7	587.2	39163	8.8	161	8.8	0.2	108	4443	4443	7
10019	10019 (2019-03-10)60sec.agd	60	0	0		4	126	31.5	45	15	611355	1410	1536	177	36	0	44.63%	48.62%	5.60%	1.14%	0.00%	213	6.74%	30.4	1729306	2236274	2534997	547.4	707.9	802.5	9179	7253	8300	547.4	707.9	802.5	3797055.5	1270.6	11819.3	1202	45183	14.3	163	14.3	1.1	590	3159	3159	7
10020	10020 (2019-03-10)60sec.agd	60	0	0		6	77	12.8	15	10	262365	1264	931	182	0	0	53.18%	39.17%	7.66%	0.00%	0.00%	182	7.66%	22.8	1080541	1018259	1517153	454.6	428.4	638.3	5062	3167	4590	454.6	428.4	638.3	2122774.9	936.1	6751.2	893	31127	13.1	152	13.1	28.3	2722	2377	2377	8
10021	10021 (2019-03-10)60sec.agd	60	0	0		6	78	13	15	10	263938	985	1417	163	2	0	38.37%	55.20%	6.35%	0.08%	0.00%	165	6.43%	23.6	1376924	1478383	2042572	536.4	575.9	795.7	8897	7721	7578	536.4	575.9	795.7	2872914.3	1164.9	14007	1119.2	31019	12.1	126	12.1	5.1	3180	2567	2567	7
10024	10024 (2019-03-17)60sec.agd	60	0	0		0	0	0	0	0	0	3434	2593	41	0	0	56.59%	42.73%	0.68%	0.00%	0.00%	41	0.68%	5.1	1407339	3207541	1985717	231.9	528.6	327.2	4030	3502	3696	231.9	528.6	327.2	4026412.1	702.0	6091.8	663.5	50237	8.3	123	8.3	0.6	485	6068	6068	8
10025	10025 (2019-03-24)60sec.agd	60	0	0		0	0	0	0	0	0	3665	2448	9	0	0	59.87%	39.99%	0.15%	0.00%	0.00%	9	0.15%	1.1	924999	1724916	2196901	151.1	281.8	358.9	3190	3190	4606	151.1	281.8	358.9	2942334.5	514.5	6301.1	480.6	22107	3.6	98	3.6	2.1	1489	6122	6122	8
10031	10031 (2019-03-03)60sec.agd	60	0	0		7	87	12.4	20	10	255361	3553	1583	228	1	0	66.23%	29.51%	4.25%	0.02%	0.00%	229	4.27%	28.6	1480511	1791194	1705606	276	333.9	317.9	5867	3862	4086	276	333.9	317.9	2882599.6	576.3	6467.6	537.3	54106	10.1	154	10.1	22.9	4269	5365	5365	8
10032	10032 (2019-03-03)60sec.agd	60	0	0		3	53	17.7	26	13	158209	1835	1862	228	5	0	46.69%	47.38%	5.80%	0.13%	0.00%	233	5.93%	29.1	1740192	2071523	2740499	442.8	527.1	697.3	6814	5844	5963	442.8	527.1	697.3	3850949.3	1030.3	8092.3	979.9	48543	12.4	124	12.4	23.1	3452	3930	3930	8
10034	10034 (2019-03-03)60sec.agd	60	0	0		3	41	13.7	15	11	120244	1342	972	153	0	0	54.40%	39.40%	6.20%	0.00%	0.00%	153	6.20%	19.1	1155479	1136569	1436467	468.4	460.7	582.3	4722	5015	5056	468.4	460.7	582.3	2165723.5	921.2	7211.3	877.9	25565	10.4	130	10.4	0.1	124	2467	2467	8
10037	10037 (2019-03-03)60sec.agd	60	0	0		2	23	11.5	12	11	85699	894	2036	244	1	0	28.16%	64.13%	7.69%	0.03%	0.00%	245	7.72%	35	2234420	3003813	2359562	703.8	946.1	743.2	5930	4656	5705	703.8	946.1	743.2	4425274.9	1473.7	7698.8	1393.8	58963	18.6	122	18.6	12.7	1795	3175	3175	7
10040	10040 (2019-03-03)60sec.agd	60	0	0		0	0	0	0	0	0	3055	643	2	0	0	82.57%	17.38%	0.05%	0.00%	0.00%	2	0.05%	0.3	561870	763541	1120481	151.9	206.4	302.8	2652	2818	3710	151.9	206.4	302.8	1467709.2	433.3	4402.5	396.7	23536	6.4	142	6.4	39.3	3767	3700	3700	8
10041	10041 (2019-03-03)60sec.agd	60	0	0		7	107	15.3	22	10	330509	2977	1587	257	0	0	61.75%	32.92%	5.33%	0.00%	0.00%	257	5.33%	32.1	1684584	2226348	1417771	349.4	461.8	294.1	4831	6132	6226	349.4	461.8	294.1	3131217.5	702.0	9044.8	649.5	53412	11.1	118	11.1	0	51	4821	4821	8
10047	10047 (2019-03-03)60sec.agd	60	0	0		0	0	0	0	0	0	3425	2196	108	0	0	59.78%	38.33%	1.89%	0.00%	0.00%	108	1.89%	13.5	1450134	1784268	2199127	253.1	311.4	383.9	5232	6498	7804	253.1	311.4	383.9	3181612.9	585.4	10204.9	555.4	42864	7.5	125	7.5	0.1	279	5729	5729	8
10050	10050 (2019-03-17)60sec.agd	60	0	0		4	92	23	33	16	259790	3845	1605	175	0	0	68.36%	28.53%	3.11%	0.00%	0.00%	175	3.11%	21.9	1174126	2413686	1063148	208.7	429.1	189	3754	3423	3705	208.7	429.1	189	2886994.2	553.4	5762	513.2	47705	8.5	123	8.5	1.4	869	5625	5625	8
10053	10053 (2019-03-17)60sec.agd	60	0	0		16	240	15	25	10	814011	2768	1222	384	21	1	62.97%	27.80%	8.74%	0.48%	0.02%	406	9.24%	50.8	2259089	2742925	2577352	513.9	624	586.3	9850	8056	6635	513.9	624	586.3	4389745.3	1049.3	13069.6	998.6	62949	14.3	150	14.3	27.2	1980	4396	4396	8
10054	10054 (2019-03-17)60sec.agd	60	0	0		8	127	15.9	28	10	360717	2131	2067	449	0	0	45.86%	44.48%	9.66%	0.00%	0.00%	449	9.66%	64.1	2753540	3113049	2610437	592.5	669.9	561.7	5074	5160	4843	592.5	669.9	561.7	4907895.5	1113.1	7183.9	1056.1	57717	12.4	127	12.4	11.6	2338	4647	4647	7
10055	10055 (2019-03-17)60sec.agd	60	0	0		4	65	16.3	24	12	152678	2747	2288	112	0	0	53.37%	44.45%	2.18%	0.00%	0.00%	112	2.18%	14	1574529	2594094	1702885	305.9	504	330.9	3689	5154	3329	305.9	504	330.9	3479695.8	718.6	6214.1	676.1	54175	10.5	110	10.5	13.3	1353	5147	5147	8
10056	10056 (2019-03-17)60sec.agd	60	0	0		12	165	13.8	31	10	403706	3167	1968	269	0	0	58.60%	36.42%	4.98%	0.00%	0.00%	269	4.98%	33.6	1711597	1875797	1580192	316.7	347.1	292.4	3565	2420	2229	316.7	347.1	292.4	2990850.3	595.5	4251.9	553.5	73937	13.7	150	13.7	7.8	2438	5404	5404	8
10057	10057 (2019-03-17)60sec.agd	60	0	0		0	0	0	0	0	0	2187	1116	16	0	0	65.89%	33.62%	0.48%	0.00%	0.00%	16	0.48%	2.3	510837	1159679	1767465	153.9	349.4	532.5	3946	3956	4002	153.9	349.4	532.5	2174797.1	685.8	6872.9	655.3	19223	5.8	111	5.8	2.8	783	3319	3319	7
10058	10058 (2019-03-24)60sec.agd	60	0	0		0	0	0	0	0	0	1673	964	19	3	0	62.92%	36.25%	0.71%	0.11%	0.00%	22	0.83%	2.8	570259	736146	777366	214.5	276.9	292.4	7155	7994	9959	214.5	276.9	292.4	1213014.5	484.8	14638.3	456.2	15088	5.7	126	5.7	4.7	445	2659	2659	8
10061	10061 (2019-03-10)60sec.agd	60	0	0		7	115	16.4	26	10	444468	2887	1621	287	2	0	60.18%	33.79%	5.98%	0.04%	0.00%	289	6.02%	36.1	2086705	1231887	1969642	435	256.8	410.6	5759	3357	5338	435	256.8	410.6	3122718.8	688.0	6637.2	651	42908	8.9	112	8.9	5.9	942	4797	4797	8
10062	10062 (2019-03-10)60sec.agd	60	0	0		0	0	0	0	0	0	2960	2887	168	0	0	49.21%	48.00%	2.79%	0.00%	0.00%	168	2.79%	21	2097036	1844244	3304611	348.6	306.6	549.4	4527	4728	5230	348.6	306.6	549.4	4326574.8	767.5	7851.4	719.3	39101	6.5	124	6.5	5.4	3406	6015	6015	8
10063	10063 (2019-03-10)60sec.agd	60	0	0		3	34	11.3	12	11	96441	2117	1611	171	0	0	54.30%	41.32%	4.39%	0.00%	0.00%	171	4.39%	19	1563480	1507205	2248075	401	386.6	576.6	5490	4011	4338	401	386.6	576.6	3125696.4	858.2	7253.7	801.7	36876	9.5	132	9.5	1.6	2253	3899	3899	9
10069	10069 (2019-03-10)60sec.agd	60	0	0		9	117	13	22	10	344651	2759	1960	283	5	0	55.10%	39.15%	5.65%	0.10%	0.00%	288	5.75%	36	1968142	2089192	2279672	393.1	417.3	455.3	8163	7300	6846	393.1	417.3	455.3	3665407.3	774.4	10448.6	732.1	60726	12.1	142	12.1	4.5	2112	5007	5007	8
10070	10070 (2019-03-17)60sec.agd	60	0	0		9	136	15.1	20	12	365713	3051	2032	284	0	0	56.85%	37.86%	5.29%	0.00%	0.00%	284	5.29%	35.5	2005575	2136963	2011281	373.7	398.2	374.7	5697	5865	5652	373.7	398.2	374.7	3554461	695.6	9939.8	662.3	43831	8.2	127	8.2	0.6	676	5367	5367	8
10071	10071 (2019-03-10)60sec.agd	60	0	0		9	105	11.7	13	10	275386	2038	1720	230	0	0	51.10%	43.13%	5.77%	0.00%	0.00%	230	5.77%	32.9	1741427	1411573	1717880	436.7	354	430.8	5266	5416	4356	436.7	354	430.8	2824219.9	730.6	7951.3	708.2	34517	8.7	129	8.7	0.2	172	3988	3988	7
10072	10072 (2019-03-10)60sec.agd	60	0	0		1	11	11	11	11	26852	1924	1554	82	0	0	54.04%	43.65%	2.30%	0.00%	0.00%	82	2.30%	11.7	1178497	1484289	1922694	331	416.9	540.1	5063	3603	4058	331	416.9	540.1	2699763.2	803.2	6156.6	758.4	33070	9.3	124	9.3	11.7	1032	3560	3560	7
10073	10073 (2019-03-24)60sec.agd	60	0	0		0	0	0	0	0	0	2844	2949	76	0	0	48.46%	50.25%	1.29%	0.00%	0.00%	76	1.29%	9.5	1901703	2962914	4420261	324	504.8	753.2	4405	3241	7724	324	504.8	753.2	5651021.2	1028.3	9464.1	962.9	48004	8.2	138	8.2	3.1	1266	5869	5869	8
10074	10074 (2019-03-24)60sec.agd	60	0	0		0	0	0	0	0	0	4124	2079	21	0	0	66.26%	33.40%	0.34%	0.00%	0.00%	21	0.34%	2.6	1157182	1268758	1340213	185.9	203.8	215.3	3203	4229	6124	185.9	203.8	215.3	2178299.3	370.4	8083	350	25813	4.1	91	4.1	0.6	175	6224	6224	8
10076	10076 (2019-03-24)60sec.agd	60	0	0		0	0	0	0	0	0	2932	1501	33	0	0	65.65%	33.61%	0.74%	0.00%	0.00%	33	0.74%	4.1	887908	1242163	2001817	198.8	278.1	448.2	2988	3606	4730	198.8	278.1	448.2	2517661.8	600.8	6534.4	563.7	42385	9.5	128	9.5	20.4	2101	4466	4466	8
10078	10078 (2019-03-24)60sec.agd	60	0	0		2	30	15	18	12	76092	3465	3945	75	0	0	46.29%	52.71%	1.00%	0.00%	0.00%	75	1.00%	9.4	2293777	4342206	4956099	306.4	580.1	662.1	4311	4296	4349	306.4	580.1	662.1	6977039.7	977.3	7161.3	932.1	90787	12.1	129	12.1	6.5	2709	7485	7485	8
10083	10083 (2019-03-24)60sec.agd	60	0	0		3	48	16	22	12	104943	3192	2038	187	0	0	58.93%	37.62%	3.45%	0.00%	0.00%	187	3.45%	23.4	1559925	2494692	1973361	288	460.5	364.3	4210	4407	5077	288	460.5	364.3	3542740.2	712.8	7801.5	654	48863	9	130	9	7.8	1376	5417	5417	8
10084	10084 (2019-03-24)60sec.agd	60	0	0		0	0	0	0	0	0	3381	2473	60	0	0	57.17%	41.82%	1.01%	0.00%	0.00%	60	1.01%	7.5	1352965	2220053	3344955	228.8	375.4	565.6	4130	4799	4150	228.8	375.4	565.6	4236493.1	759.2	7570.3	716.3	34281	5.8	114	5.8	5	1191	5914	5914	8
10086	10086 (2019-05-05)60sec.agd	60	0	0		0	0	0	0	0	0	3097	3388	105	0	0	47.00%	51.41%	1.59%	0.00%	0.00%	105	1.59%	13.1	1937725	3135588	4078539	294	475.8	618.9	4063	4642	4307	294	475.8	618.9	5497378.5	875.2	6556.4	834.2	66143	10	141	10	0.8	994	6590	6590	8
10087	10087 (2019-05-05)60sec.agd	60	0	0		0	0	0	0	0	0	5144	2254	62	0	0	68.95%	30.21%	0.83%	0.00%	0.00%	62	0.83%	7.8	1457628	2008802	1663315	195.4	269.3	223	4040	3991	3933	195.4	269.3	223	2987738.6	454.2	6215.1	400.5	36870	4.9	129	4.9	0.2	125	7460	7460	8
10088	10088 (2019-05-05)60sec.agd	60	0	0		0	0	0	0	0	0	7124	4623	98	0	0	60.14%	39.03%	0.83%	0.00%	0.00%	98	0.83%	6.5	2479749	3589693	3024430	209.3	303.1	255.3	4495	3891	4023	209.3	303.1	255.3	5308693.6	477.5	6685.3	448.2	69433	5.9	114	5.9	4.4	1151	11845	11845	15
10089	10089 (2019-03-17)60sec.agd	60	0	0		1	13	13	13	13	30261	2982	2462	206	0	0	52.78%	43.58%	3.65%	0.00%	0.00%	206	3.65%	25.8	2094135	2070528	4062054	370.6	366.5	718.9	5132	3714	5593	370.6	366.5	718.9	5017247.3	925.8	7188.4	888	68726	12.2	127	12.2	49.7	3331	5650	5650	8
10090	10090 (2019-03-17)60sec.agd	60	0	0		7	108	15.4	24	10	261078	2415	2870	271	0	0	43.47%	51.66%	4.88%	0.00%	0.00%	271	4.88%	33.9	2576007	2881443	4936441	463.6	518.6	888.5	4105	4349	4550	463.6	518.6	888.5	6269527.5	1185.9	6673.1	1128.4	65411	11.8	132	11.8	7.4	1384	5556	5556	8
10092	10092 (2019-03-17)60sec.agd	60	0	0		1	12	12	12	12	25860	2559	1646	124	2	0	59.09%	38.01%	2.86%	0.05%	0.00%	126	2.91%	15.8	1221053	1920336	2283377	281.9	443.4	527.2	8843	3123	4225	281.9	443.4	527.2	3223735.6	788.9	8902	744.3	43678	10.1	125	10.1	22	4242	4331	4331	8
10093	10093 (2019-03-17)60sec.agd	60	0	0		3	33	11	12	10	89808	4202	2905	176	1	0	57.69%	39.88%	2.42%	0.01%	0.00%	177	2.43%	22.1	2166828	2965090	3177768	297.5	407.1	436.3	7093	3848	4048	297.5	407.1	436.3	4856450.5	712.5	8321.7	666.7	74815	10.3	134	10.3	3.8	1151	7284	7284	8
10094	10094 (2019-03-24)60sec.agd	60	0	0		0	0	0	0	0	0	3203	1470	14	0	0	68.34%	31.36%	0.30%	0.00%	0.00%	14	0.30%	1.8	673423	1515680	1252055	143.7	323.4	267.1	3223	2894	3378	143.7	323.4	267.1	2078082.3	471.1	5213.5	443.4	28176	6	116	6	4.2	2580	4687	4687	8
10095	10095 (2019-03-17)60sec.agd	60	0	0		0	0	0	0	0	0	774	472	16	0	0	61.33%	37.40%	1.27%	0.00%	0.00%	16	1.27%	4	262674	475339	462872	208.1	376.7	366.8	3653	3021	2954	208.1	376.7	366.8	713579.2	593.8	5003.9	565.4	8123	6.4	114	6.4	8.4	1199	1262	1262	4
10096	10096 (2019-03-17)60sec.agd	60	0	0		5	76	15.2	27	10	234859	1236	709	187	0	0	57.97%	33.26%	8.77%	0.00%	0.00%	187	8.77%	26.7	1057369	1062430	840484	496	498.3	394.2	4688	3867	4439	496	498.3	394.2	1718487.7	848.1	6294.8	806	31479	14.8	136	14.8	23.7	3193	2132	2132	7
10097	10097 (2019-03-17)60sec.agd	60	0	0		1	23	23	23	23	96729	1695	1312	88	0	0	54.77%	42.39%	2.84%	0.00%	0.00%	88	2.84%	11	1038682	1183765	1705484	335.6	382.5	551	5017	8697	6679	335.6	382.5	551	2321386.6	786.6	11208.4	750	25264	8.2	130	8.2	1.2	439	3095	3095	8
10098	10098 (2019-03-17)60sec.agd	60	0	0		9	186	20.7	43	10	443026	4370	2057	252	0	0	65.43%	30.80%	3.77%	0.00%	0.00%	252	3.77%	31.5	1585372	2779394	3150032	237.4	416.1	471.6	4137	7157	6846	237.4	416.1	471.6	4490115.5	724.3	10720.3	672.3	54009	8.1	136	8.1	4.1	1214	6679	6679	8
10099	10099 (2019-03-17)60sec.agd	60	0	0		1	10	10	10	10	23915	3075	2601	287	1	0	51.56%	43.61%	4.81%	0.02%	0.00%	288	4.83%	36	2263309	2880986	4970437	379.5	483.1	833.4	5734	5128	6111	379.5	483.1	833.4	6174778.7	1098.6	8709.5	1035.3	69539	11.7	125	11.7	1.8	2473	5964	5964	8
10100	10100 (2019-03-24)60sec.agd	60	0	0		8	165	20.6	37	11	494823	2191	2041	282	0	0	48.54%	45.21%	6.25%	0.00%	0.00%	282	6.25%	35.3	2103763	1765012	2797267	466.1	391	619.7	4041	3205	3849	466.1	391	619.7	3919922	932.7	5402.5	868.4	43523	9.6	121	9.6	8.2	2285	4514	4514	8
10103	10103 (2019-03-31)60sec.agd	60	0	0		0	0	0	0	0	0	6039	3262	112	0	0	64.16%	34.65%	1.19%	0.00%	0.00%	112	1.19%	5.3	1946143	3016352	4044117	206.8	320.4	429.6	4010	4597	5150	206.8	320.4	429.6	5407470.2	622.9	7263.2	574.5	59100	6.3	131	6.3	22.8	4437	9413	9413	21
10105	10105 (2019-03-31)60sec.agd	60	0	0		2	24	12	13	11	67688	3202	1754	185	0	0	62.28%	34.12%	3.60%	0.00%	0.00%	185	3.60%	23.1	1398546	2463139	2210433	272	479.1	430	4604	3970	5306	272	479.1	430	3592909.5	764.2	5729.5	698.9	53735	10.5	133	10.5	5	786	5141	5141	8
10106	10106 (2019-03-31)60sec.agd	60	0	0		2	43	21.5	31	12	148810	2665	2224	121	1	0	53.18%	44.38%	2.41%	0.02%	0.00%	122	2.43%	15.3	1600085	1727061	2094524	319.3	344.7	418	6172	12730	8272	319.3	344.7	418	3151197	669.5	16388.2	628.9	41420	8.3	131	8.3	1.7	545	5011	5011	8
10108	10108 (2019-03-31)60sec.agd	60	0	0		0	0	0	0	0	0	1724	949	25	0	0	63.90%	35.17%	0.93%	0.00%	0.00%	25	0.93%	3.1	488568	942023	833212	181.1	349.2	308.8	3926	4143	3339	181.1	349.2	308.8	1349202.8	519.9	5895.4	500.1	15470	5.7	126	5.7	9.7	3036	2698	2698	8
10109	10109 (2019-04-07)60sec.agd	60	0	0		0	0	0	0	0	0	172	35	9	0	0	79.63%	16.20%	4.17%	0.00%	0.00%	9	4.17%	1.5	51848	50179	47336	240	232.3	219.1	4202	4271	4776	240	232.3	219.1	86295.1	415.4	6991.1	399.5	603	2.8	55	2.8	49.4	2345	216	216	6
10110	10110 (2019-04-07)60sec.agd	60	0	0		14	204	14.6	28	10	583547	3152	2175	321	0	0	55.81%	38.51%	5.68%	0.00%	0.00%	321	5.68%	40.1	2082888	1975270	2852219	368.8	349.7	505	4098	2756	3355	368.8	349.7	505	4046636.5	767.4	4978.7	716.5	64280	11.4	131	11.4	1	364	5648	5648	8
10111	10111 (2019-04-07)60sec.agd	60	0	0		10	166	16.6	29	10	471328	3520	1523	258	0	0	66.40%	28.73%	4.87%	0.00%	0.00%	258	4.87%	32.3	1550535	1442520	1530860	292.5	272.1	288.8	3821	3283	3753	292.5	272.1	288.8	2613150.4	560.5	4578.4	493	57105	10.8	126	10.8	17.2	2633	5301	5301	8
10112	10112 (2019-03-24)60sec.agd	60	0	0		0	0	0	0	0	0	4367	1661	30	0	0	72.09%	27.42%	0.50%	0.00%	0.00%	30	0.50%	3.8	755988	1956820	1658991	124.8	323	273.9	3915	3578	3256	124.8	323	273.9	2674493.1	470.1	5334.4	441.5	27151	4.5	111	4.5	36.5	2962	6058	6058	8
10113	10113 (2019-03-24)60sec.agd	60	0	0		2	30	15	15	15	99346	2228	1451	202	0	0	57.41%	37.39%	5.20%	0.00%	0.00%	202	5.20%	25.3	1602437	1611913	2282838	412.9	415.3	588.2	5194	3405	4757	412.9	415.3	588.2	3221399.9	870.7	6416.9	830	50824	13.1	122	13.1	107.3	5000	3881	3881	8
10114	10114 (2019-03-24)60sec.agd	60	0	0		6	90	15	24	10	233478	4097	1949	129	0	0	66.35%	31.56%	2.09%	0.00%	0.00%	129	2.09%	16.1	1300042	2378382	2577547	210.5	385.2	417.4	3810	3733	4627	210.5	385.2	417.4	3740395.5	633.9	6124.1	605.7	48307	7.8	119	7.8	53.1	4827	6175	6175	8
10115	10115 (2019-03-24)60sec.agd	60	0	0		7	131	18.7	34	10	366323	2765	1434	200	0	0	62.86%	32.60%	4.55%	0.00%	0.00%	200	4.55%	25	1347402	1637217	1679392	306.3	372.2	381.8	3927	2745	2995	306.3	372.2	381.8	2704871.4	664.7	4432.4	614.9	45729	10.4	104	10.4	53.1	4229	4399	4399	8
10116	10116 (2019-03-24)60sec.agd	60	0	0		6	146	24.3	51	10	387505	2977	3102	305	0	0	46.63%	48.59%	4.78%	0.00%	0.00%	305	4.78%	38.1	2715173	4402070	4771081	425.3	689.5	747.3	4762	4171	4660	425.3	689.5	747.3	7036590	1161.7	7411.4	1102.2	104027	16.3	132	16.3	1.7	484	6384	6384	8
10118	10118 (2019-05-05)60sec.agd	60	0	0		4	139	34.8	42	16	461804	3730	1648	226	0	0	66.56%	29.41%	4.03%	0.00%	0.00%	226	4.03%	28.3	1518047	2058705	1848888	270.9	367.4	329.9	5014	3606	4099	270.9	367.4	329.9	3156124.2	623.0	6144.7	563.2	52143	9.3	140	9.3	2.8	2427	5604	5604	8
10119	10119 (2019-05-05)60sec.agd	60	0	0		14	258	18.4	77	10	768885	1309	1946	466	1	0	35.17%	52.28%	12.52%	0.03%	0.00%	467	12.55%	66.7	2893191	2808156	3383878	777.3	754.5	909.2	5937	4827	6467	777.3	754.5	909.2	5263736.8	1507.6	8189.9	1414.2	51189	13.8	114	13.8	3	2375	3722	3722	7
10120	10120 (2019-05-05)60sec.agd	60	0	0		0	0	0	0	0	0	3893	1449	18	1	0	72.62%	27.03%	0.34%	0.02%	0.00%	19	0.35%	2.4	700438	1033744	1485909	130.7	192.8	277.2	5763	3775	4831	130.7	192.8	277.2	1940918.8	380.7	8217.5	362	21493	4	126	4	5.1	1002	5361	5361	8
10121	10121 (2019-05-05)60sec.agd	60	0	0		3	38	12.7	18	10	102452	2995	1555	147	0	0	63.76%	33.11%	3.13%	0.00%	0.00%	147	3.13%	18.4	1256057	1410193	1976540	267.4	300.2	420.8	4864	3626	4218	267.4	300.2	420.8	2733685	620.5	6306.8	582	37030	7.9	115	7.9	27	3668	4697	4697	8
10122	10122 (2019-05-05)60sec.agd	60	0	0		7	169	24.1	38	10	545311	2056	3274	355	0	0	36.17%	57.59%	6.24%	0.00%	0.00%	355	6.24%	44.4	3292747	4309467	2754189	579.2	758	484.5	5006	3502	4202	579.2	758	484.5	6082700.5	1129.0	6579.2	1070	87243	15.3	132	15.3	0.6	512	5685	5685	8
10123	10123 (2019-05-05)60sec.agd	60	0	0		0	0	0	0	0	0	3253	1619	27	0	0	66.40%	33.05%	0.55%	0.00%	0.00%	27	0.55%	3.4	774122	1040118	1198173	158	212.3	244.6	3690	4661	4467	158	212.3	244.6	1765426	386.2	6769.4	360.4	19938	4.1	103	4.1	0.7	426	4899	4899	8
10124	10124 (2019-05-05)60sec.agd	60	0	0		0	0	0	0	0	0	3945	1425	120	0	0	71.86%	25.96%	2.19%	0.00%	0.00%	120	2.19%	15	1149425	1213998	1871453	209.4	221.1	340.9	3725	2657	2705	209.4	221.1	340.9	2509443.2	483.2	4883.9	457.1	42574	7.8	120	7.8	4.7	1197	5490	5490	8
10125	10125 (2019-05-05)60sec.agd	60	0	0		4	49	12.3	15	11	123383	4798	4152	138	0	0	52.79%	45.69%	1.52%	0.00%	0.00%	138	1.52%	9.2	2001853	2812163	3580046	220.3	309.4	393.9	4482	4455	5760	220.3	309.4	393.9	4973168.6	582.6	8328.9	547.2	70169	7.7	140	7.7	5.2	2779	9088	9088	15
10126	10126 (2019-05-05)60sec.agd	60	0	0		0	0	0	0	0	0	4808	2255	29	0	0	67.79%	31.80%	0.41%	0.00%	0.00%	29	0.41%	3.6	946828	2302029	2318401	133.5	324.6	326.9	3797	4808	4229	133.5	324.6	326.9	3401588.4	517.0	5596.9	479.6	38330	5.4	127	5.4	3.3	631	7092	7092	8
10127	10127 (2019-05-05)60sec.agd	60	0	0		0	0	0	0	0	0	3993	3182	89	0	0	54.97%	43.81%	1.23%	0.00%	0.00%	89	1.23%	11.1	1617947	3449193	2056138	222.7	474.8	283.1	4257	4336	4093	222.7	474.8	283.1	4329248	638.3	6449.5	596	52198	7.2	130	7.2	2.2	579	7264	7264	8
10129	10129 (2019-04-07)60sec.agd	60	0	0		2	24	12	13	11	66593	2208	2269	119	0	0	48.04%	49.37%	2.59%	0.00%	0.00%	119	2.59%	17	1541239	2810210	2406336	335.3	611.4	523.6	5399	6154	6054	335.3	611.4	523.6	4007886.1	914.4	8541.3	872	58120	12.6	136	12.6	16	4807	4596	4596	7
10130	10130 (2019-03-31)60sec.agd	60	0	0		0	0	0	0	0	0	2489	1703	114	0	0	57.80%	39.55%	2.65%	0.00%	0.00%	114	2.65%	16.3	1325580	2160917	2042367	307.8	501.8	474.3	5126	4252	5665	307.8	501.8	474.3	3255455	801.2	8027.3	756	31725	7.4	123	7.4	24.5	3195	4306	4306	7
10131	10131 (2019-03-31)60sec.agd	60	0	0		0	0	0	0	0	0	3837	1929	9	0	0	66.44%	33.40%	0.16%	0.00%	0.00%	9	0.16%	1.1	826596	1463842	1882101	143.1	253.5	325.9	3049	4601	4721	143.1	253.5	325.9	2523568.6	461.3	7040.1	437	21177	3.7	84	3.7	3.5	2106	5775	5775	8
10132	10132 (2019-03-31)60sec.agd	60	0	0		3	33	11	12	10	77913	2594	2552	306	0	0	47.58%	46.81%	5.61%	0.00%	0.00%	306	5.61%	38.3	2513208	2212591	3873026	461	405.8	710.4	4627	5022	6495	461	405.8	710.4	5119775.8	981.8	9242.1	939.1	54735	10	132	10	124.7	2229	5452	5452	8
10133	10133 (2019-04-07)60sec.agd	60	0	0		19	346	18.2	29	10	1112904	2972	2260	436	8	0	52.36%	39.82%	7.68%	0.14%	0.00%	444	7.82%	55.5	2828989	2595489	3360477	498.4	457.3	592.1	7718	4514	5751	498.4	457.3	592.1	5102210.1	941.5	9342.6	898.9	62201	11	121	11	13.6	2674	5676	5676	8
10134	10134 (2019-03-31)60sec.agd	60	0	0		6	88	14.7	16	10	270001	3445	1802	203	1	0	63.20%	33.06%	3.72%	0.02%	0.00%	204	3.74%	25.5	1561811	2178648	2332256	286.5	399.7	427.9	5818	3508	5154	286.5	399.7	427.9	3553192.8	687.6	8125.8	651.8	42958	7.9	128	7.9	19.2	4085	5451	5451	8
10135	10135 (2019-03-31)60sec.agd	60	0	0		0	0	0	0	0	0	4527	876	11	0	0	83.62%	16.18%	0.20%	0.00%	0.00%	11	0.20%	1.4	401374	518983	1406211	74.1	95.9	259.7	3058	4181	4178	74.1	95.9	259.7	1551732.5	304.5	6534.8	286.6	12370	2.3	107	2.3	0.4	262	5414	5414	8
10136	10136 (2019-03-31)60sec.agd	60	0	0		0	0	0	0	0	0	93	21	8	0	0	76.23%	17.21%	6.56%	0.00%	0.00%	8	6.56%	2.7	40765	41397	48597	334.1	339.3	398.3	3919	4722	5007	334.1	339.3	398.3	75744.1	630.4	7846.3	620.9	590	4.8	89	4.8	8.8	758	122	122	3
10137	10137 (2019-04-07)60sec.agd	60	0	0		2	20	10	10	10	70924	1598	1991	197	0	0	42.21%	52.59%	5.20%	0.00%	0.00%	197	5.20%	24.6	1968746	2356780	2200669	520	622.5	581.3	5453	8105	5938	520	622.5	581.3	3778004.3	1041.5	11197.1	997.9	59654	15.8	124	15.8	4	991	3786	3786	8
10138	10138 (2019-04-07)60sec.agd	60	0	0		1	10	10	10	10	30220	2376	1057	74	0	0	67.75%	30.14%	2.11%	0.00%	0.00%	74	2.11%	9.3	776010	1065398	1194502	221.3	303.8	340.6	5662	4508	4254	221.3	303.8	340.6	1778791.6	540.8	6592.3	507.2	23035	6.6	115	6.6	90.5	4811	3507	3507	8
10140	10140 (2019-04-07)60sec.agd	60	0	0		5	64	12.8	18	10	173491	3098	1734	121	0	0	62.55%	35.01%	2.44%	0.00%	0.00%	121	2.44%	15.1	1268853	1412210	1617481	256.2	285.1	326.6	4662	3277	3934	256.2	285.1	326.6	2494107	540.0	5539.3	503.6	35504	7.2	115	7.2	0.4	353	4953	4953	8
10141	10141 (2019-04-28)60sec.agd	60	0	0		12	190	15.8	29	10	471388	2440	1843	405	2	0	52.03%	39.30%	8.64%	0.04%	0.00%	407	8.68%	50.9	2139700	2428203	2875816	456.2	517.7	613.2	6202	6814	4434	456.2	517.7	613.2	4329526.9	1021.7	10052.1	923.1	85123	18.1	117	18.1	115.5	4663	4690	4690	8
10143	10143 (2019-04-28)60sec.agd	60	0	0		9	184	20.4	34	10	751041	2258	2834	244	22	0	42.14%	52.89%	4.55%	0.41%	0.00%	266	4.96%	33.3	2804766	3660286	3361756	523.5	683.1	627.4	8388	6156	4759	523.5	683.1	627.4	5706646.1	1131.7	10708.8	1065.1	86754	16.2	135	16.2	13.8	1596	5358	5358	8
10144	10144 (2019-04-14)60sec.agd	60	0	0		4	50	12.5	15	10	120570	917	454	96	0	0	62.51%	30.95%	6.54%	0.00%	0.00%	96	6.54%	10.7	498627	613031	510116	339.9	417.9	347.7	3367	3645	4249	339.9	417.9	347.7	940560.6	683.2	5373.2	641.1	15954	10.9	107	10.9	1.7	222	1467	1467	9
10145	10145 (2019-04-14)60sec.agd	60	0	0		0	0	0	0	0	0	3334	889	112	1	0	76.89%	20.50%	2.58%	0.02%	0.00%	113	2.61%	4.3	768597	599426	597413	177.3	138.2	137.8	6244	4346	5280	177.3	138.2	137.8	1143221.4	276.6	7589.3	263.7	14682	3.4	108	3.4	0.6	1172	4336	4336	26
10147	10147 (2019-04-07)60sec.agd	60	0	0		1	11	11	11	11	24875	2458	2425	196	0	0	48.40%	47.75%	3.86%	0.00%	0.00%	196	3.86%	24.5	2100578	2397856	2669633	413.6	472.1	525.6	5416	5778	6480	413.6	472.1	525.6	4158014.2	857.0	10232.7	818.7	56258	11.1	135	11.1	5.2	763	5079	5079	8
10149	10149 (2019-04-07)60sec.agd	60	0	0		3	39	13	18	10	144284	2735	1021	100	2	0	70.89%	26.46%	2.59%	0.05%	0.00%	102	2.64%	14.6	885701	1119693	1127992	229.6	290.2	292.4	6116	4357	10964	229.6	290.2	292.4	1819490.2	504.5	12801.7	471.6	23541	6.1	119	6.1	5.1	947	3858	3858	7
10151	10151 (2019-04-07)60sec.agd	60	0	0		2	29	14.5	18	11	64293	3366	1294	79	0	0	71.03%	27.31%	1.67%	0.00%	0.00%	79	1.67%	9.9	850530	1489248	1058910	179.5	314.3	223.4	3230	2882	4206	179.5	314.3	223.4	2015577.2	456.9	5468	425.3	38868	8.2	134	8.2	43.3	4048	4739	4739	8
10152	10152 (2019-04-28)60sec.agd	60	0	0		7	80	11.4	16	10	196247	2793	3212	515	0	0	42.84%	49.26%	7.90%	0.00%	0.00%	515	7.90%	21.5	3871644	3281803	5393913	593.8	503.3	827.3	4433	3731	5621	593.8	503.3	827.3	7406359.1	1199.5	6717.1	1135.9	86842	13.3	113	13.3	10.4	1973	6520	6520	24
10153	10153 (2019-04-28)60sec.agd	60	0	0		0	0	0	0	0	0	4121	2608	46	1	0	60.82%	38.49%	0.68%	0.01%	0.00%	47	0.69%	5.9	1415991	2716687	3014582	209	400.9	444.9	6299	6011	6823	209	400.9	444.9	4298037.2	680.0	10273.6	634.3	51381	7.6	106	7.6	1.3	925	6776	6776	8
10154	10154 (2019-09-01)60sec.agd	60	0	0		14	404	28.9	69	12	1207697	3909	1605	515	0	0	64.84%	26.62%	8.54%	0.00%	0.00%	515	8.54%	64.4	2318287	1956693	3596266	384.5	324.5	596.5	4590	3284	5380	384.5	324.5	596.5	4704915.6	838.6	6788.9	780.4	97230	16.1	190	16.1	4	1000	6029	6029	8
10155	10155 (2019-04-14)60sec.agd	60	0	0		4	141	35.3	51	14	780240	295	315	111	55	1	37.97%	40.54%	14.29%	7.08%	0.13%	167	21.49%	33.4	1089858	732294	551309	1402.6	942.5	709.5	13773	12217	8420	1402.6	942.5	709.5	1424073.9	1998.5	17273.7	1832.8	30014	38.6	189	38.6	8.2	285	777	777	5
10156	10156 (2019-04-14)60sec.agd	60	0	0		2	22	11	12	10	51929	3731	2730	171	0	0	56.26%	41.16%	2.58%	0.00%	0.00%	171	2.58%	17.1	1897511	1886292	2555876	286.1	284.4	385.4	5314	4363	4261	286.1	284.4	385.4	3700155.1	590.1	6955.8	557.9	44932	6.8	121	6.8	15.1	2839	6632	6632	10
10158	10158 (2019-07-07)60sec.agd	60	0	0		12	337	28.1	57	12	1269267	2383	1523	445	3	2	54.71%	34.96%	10.22%	0.07%	0.05%	450	10.33%	56.3	2421965	2106990	1633612	556	483.7	375	10680	6513	4999	556	483.7	375	3601945.2	883.3	11704.9	826.9	69498	16	132	16	2.6	422	4356	4356	8
10159	10159 (2019-07-28)60sec.agd	60	0	0		7	135	19.3	35	11	384547	3780	3113	297	0	0	52.57%	43.30%	4.13%	0.00%	0.00%	297	4.13%	37.1	2710760	2136557	2688046	377	297.2	373.9	5270	3412	3930	377	297.2	373.9	4374778.5	654.5	6535.1	608.5	59490	8.3	125	8.3	10.7	2104	7190	7190	8
10160	10160 (2019-04-28)60sec.agd	60	0	0		7	251	35.9	48	10	979826	3957	1908	265	27	0	64.27%	30.99%	4.30%	0.44%	0.00%	292	4.74%	36.5	1969782	2911210	2676910	319.9	472.8	434.8	7792	4683	5817	319.9	472.8	434.8	4418261.2	789.2	8520.9	717.6	67440	11	168	11	7	950	6157	6157	8
10161	10161 (2019-04-28)60sec.agd	60	0	0		0	0	0	0	0	0	3585	1758	94	0	0	65.94%	32.33%	1.73%	0.00%	0.00%	94	1.73%	11.8	1274444	1687848	1425571	234.4	310.4	262.2	4551	3303	4405	234.4	310.4	262.2	2550547.2	496.0	5206.1	469.1	40156	7.4	121	7.4	1.7	892	5437	5437	8
10162	10162 (2019-04-28)60sec.agd	60	0	0		1	20	20	20	20	60286	2733	1892	104	0	0	57.79%	40.01%	2.20%	0.00%	0.00%	104	2.20%	14.9	1277852	2045082	2323912	270.2	432.5	491.4	4702	4635	3610	270.2	432.5	491.4	3349004.8	758.0	6045.7	708.2	41510	8.8	124	8.8	1.7	1700	4729	4729	7
10164	10164 (2019-04-28)60sec.agd	60	0	0		0	0	0	0	0	0	1806	1058	11	0	0	62.82%	36.80%	0.38%	0.00%	0.00%	11	0.38%	1.4	532958	782238	925621	185.4	272.1	322	3209	4938	3735	185.4	272.1	322	1323901.3	484.7	6242	460.5	20643	7.2	109	7.2	7.7	1149	2875	2875	8
10165	10165 (2019-04-28)60sec.agd	60	0	0		0	0	0	0	0	0	164	70	2	0	0	69.49%	29.66%	0.85%	0.00%	0.00%	2	0.85%	0.3	47505	57568	94413	201.3	243.9	400.1	3357	2891	2968	201.3	243.9	400.1	120352	533.2	4866.6	510	1689	7.2	104	7.2	1.1	76	236	236	6
10166	10166 (2019-04-28)10sec.agd	10	0	0		0	0	0	0	0	0	4227.5	755.5	34.8333333333333	0.333333333333333	0	84.24%	15.06%	0.69%	0.01%	0.00%	35.1666666666667	0.70%	3.2	506869	888344	1146248	16.8	29.5	38.1	1061	2006	1404	101	177	228.4	1536214.7	55.9	2617.8	306.1	18024	0.6	21	3.6	0.3	535	30109	5018.17	11
10167	10167 (2019-04-28)60sec.agd	60	0	0		19	295	15.5	24	10	771735	3063	2695	513	0	0	48.84%	42.98%	8.18%	0.00%	0.00%	513	8.18%	64.1	3025359	2494757	3387527	482.4	397.8	540.2	4769	3723	4035	482.4	397.8	540.2	5181886.6	883.3	5553.8	826.3	83151	13.3	135	13.3	27.5	5000	6271	6271	8
10168	10168 (2019-08-04)60sec.agd	60	0	0		0	0	0	0	0	0	2698	1249	43	0	0	67.62%	31.30%	1.08%	0.00%	0.00%	43	1.08%	5.4	817933	1175882	1743750	205	294.7	437	3686	4025	4476	205	294.7	437	2256629.6	593.3	6833	565.6	25828	6.5	106	6.5	35.9	2944	3990	3990	8
10169	10169 (2019-08-11)60sec.agd	60	0	0		6	188	31.3	61	11	588585	3882	2405	287	0	0	59.05%	36.58%	4.37%	0.00%	0.00%	287	4.37%	35.9	2157895	2473297	2832034	328.2	376.2	430.8	4927	3165	4655	328.2	376.2	430.8	4335219.2	714.8	7106	659.4	69406	10.6	139	10.6	10.1	1644	6574	6574	8
10171	10171 (2019-09-15)60sec.agd	60	0	0		8	154	19.3	34	11	433774	3457	2530	261	0	0	55.33%	40.49%	4.18%	0.00%	0.00%	261	4.18%	32.6	2132186	2408104	2965332	341.3	385.4	474.6	4491	3942	6571	341.3	385.4	474.6	4374743	753.2	7197.9	700.2	67975	10.9	143	10.9	67.4	4954	6248	6248	8
10172	10172 (2019-09-08)60sec.agd	60	0	0		5	122	24.4	42	10	394251	5947	3921	273	3	0	58.63%	38.65%	2.69%	0.03%	0.00%	276	2.72%	18.4	3204102	3127020	4696182	315.9	308.3	463	6096	6354	10110	315.9	308.3	463	6488347.2	680.0	13243.8	639.6	86465	8.5	146	8.5	15	3477	10144	10144	15
10173	10173 (2019-09-15)60sec.agd	60	0	0		1	30	30	30	30	110664	3362	2198	236	3	0	57.98%	37.90%	4.07%	0.05%	0.00%	239	4.12%	23.9	2102933	2584091	3020013	362.6	445.6	520.8	7372	7940	4121	362.6	445.6	520.8	4496702.3	826.2	10565.6	775.4	63773	11	168	11	92.1	4347	5799	5799	10
10174	10174 (2019-09-15)60sec.agd	60	0	0		4	54	13.5	19	11	143026	2789	822	118	0	0	74.79%	22.04%	3.16%	0.00%	0.00%	118	3.16%	14.8	738329	601794	1162394	198	161.4	311.7	4000	3807	5894	198	161.4	311.7	1502812.5	431.7	6815.6	403	22241	6	115	6	17.5	2086	3729	3729	8
10175	10175 (2019-09-01)60sec.agd	60	0	0		2	25	12.5	13	12	54923	3155	1541	66	0	0	66.25%	32.36%	1.39%	0.00%	0.00%	66	1.39%	8.3	938176	1479676	1372082	197	310.7	288.1	4015	3624	3662	197	310.7	288.1	2225359.4	505.7	6236.2	467.3	33138	7	125	7	68.3	4072	4762	4762	8
10176	10176 (2019-09-01)60sec.agd	60	0	0		3	47	15.7	23	11	109519	1020	517	112	0	0	61.86%	31.35%	6.79%	0.00%	0.00%	112	6.79%	5.1	677668	704682	1168362	411	427.3	708.5	5458	4570	4825	411	427.3	708.5	1523443.6	996.5	7043.7	923.9	23039	14	163	14	11.2	953	1649	1649	22
10180	10180 (2019-04-28)60sec.agd	60	0	0		0	0	0	0	0	0	2191	1397	60	1	0	60.04%	38.28%	1.64%	0.03%	0.00%	61	1.67%	6.1	902298	920504	1386026	247.3	252.3	379.8	8541	9610	9869	247.3	252.3	379.8	1892759.2	548.5	16208	518.7	23928	6.6	121	6.6	0.4	361	3649	3649	10
10181	10181 (2019-05-05)60sec.agd	60	0	0		11	129	11.7	19	10	340543	1877	2502	442	0	0	38.93%	51.90%	9.17%	0.00%	0.00%	442	9.17%	55.3	2986546	2742072	4599163	619.5	568.8	954	5315	3050	4179	619.5	568.8	954	6131126.8	1331.2	6356.1	1271.8	76551	15.9	119	15.9	1.2	226	4821	4821	8
10182	10182 (2019-05-05)60sec.agd	60	0	0		3	49	16.3	24	10	122509	3600	1447	77	0	0	70.26%	28.24%	1.50%	0.00%	0.00%	77	1.50%	9.6	882435	1629941	1391613	172.2	318.1	271.6	3282	3579	5227	172.2	318.1	271.6	2317754.5	477.4	6754.9	452.3	33157	6.5	126	6.5	4.2	2052	5124	5124	8
10184	10184 (2019-06-02)60sec.agd	60	0	0		0	0	0	0	0	0	2955	2845	41	0	0	50.59%	48.71%	0.70%	0.00%	0.00%	41	0.70%	2.4	1443190	2054505	2445936	247.1	351.7	418.8	3309	4903	5174	247.1	351.7	418.8	3505194.9	630.2	6074.5	600.1	50644	8.7	144	8.7	11.8	3808	5841	5841	17
10185	10185 (2019-06-02)60sec.agd	60	0	0		0	0	0	0	0	0	2082	1550	101	0	0	55.77%	41.52%	2.71%	0.00%	0.00%	101	2.71%	12.6	1228073	2139214	1842699	329	573.1	493.6	5028	5625	5967	329	573.1	493.6	3078951	869.2	8552	824.8	37620	10.1	101	10.1	43.7	1985	3733	3733	8
10186	10186 (2019-06-02)60sec.agd	60	0	0		0	0	0	0	0	0	1110	254	10	0	0	80.79%	18.49%	0.73%	0.00%	0.00%	10	0.73%	0.3	153674	205928	160900	111.8	149.9	117.1	4632	3171	3830	111.8	149.9	117.1	303168	241.8	6690.9	220.6	3625	2.6	94	2.6	0	24	1374	1374	29
10187	10187 (2019-05-05)60sec.agd	60	0	0		2	25	12.5	15	10	64416	3164	2321	175	0	0	55.90%	41.01%	3.09%	0.00%	0.00%	175	3.09%	21.9	1782834	2617942	1685593	315	462.5	297.8	5652	4166	4815	315	462.5	297.8	3587943.9	663.9	8372.8	633.9	65120	11.5	138	11.5	0.4	297	5660	5660	8
10188	10188 (2019-05-05)60sec.agd	60	0	0		6	126	21	38	11	855562	3037	3122	298	21	53	46.50%	47.80%	4.56%	0.32%	0.81%	372	5.70%	46.5	3705081	3567326	5707836	567.3	546.2	874	11847	4543	6244	567.3	546.2	874	7683282.6	1261.4	11967.9	1176.4	111582	17.1	161	17.1	2.1	811	6531	6531	8
10189	10189 (2019-05-05)60sec.agd	60	0	0		2	20	10	10	10	46560	2143	2103	250	0	0	47.66%	46.77%	5.56%	0.00%	0.00%	250	5.56%	35.7	2008082	2196220	4740948	446.6	488.5	1054.5	4031	2504	4210	446.6	488.5	1054.5	5597531.9	1316.1	5483.5	1245	84272	18.7	137	18.7	0.3	197	4496	4496	7
10190	10190 (2019-05-05)60sec.agd	60	0	0		0	0	0	0	0	0	2605	2625	110	0	0	48.78%	49.16%	2.06%	0.00%	0.00%	110	2.06%	13.8	2053783	1571968	3763940	384.6	294.4	704.9	3373	3829	4774	384.6	294.4	704.9	4566875.6	894.6	6755.6	855.2	65322	12.2	134	12.2	1.2	933	5340	5340	8
10192	10192 (2019-05-12)60sec.agd	60	0	0		4	54	13.5	15	12	129283	2500	1325	148	0	0	62.92%	33.35%	3.73%	0.00%	0.00%	148	3.73%	11.4	1090601	1553112	1693237	274.5	390.9	426.2	4415	7637	6644	274.5	390.9	426.2	2543348	683.4	11043.5	640.2	43810	11	133	11	15.1	3397	3973	3973	13
10194	10194 (2019-05-05)60sec.agd	60	0	0		2	25	12.5	15	10	100521	3438	3051	105	7	0	52.08%	46.22%	1.59%	0.11%	0.00%	112	1.70%	14	2037435	3252339	3229938	308.7	492.7	489.3	7054	3852	5558	308.7	492.7	489.3	5016109	816.5	8160.4	759.9	77849	11.8	148	11.8	9.5	1251	6601	6601	8
10196	10196 (2019-05-19)60sec.agd	60	0	0		7	186	26.6	49	10	1092934	3000	3043	280	9	67	46.88%	47.55%	4.38%	0.14%	1.05%	356	5.56%	44.5	3668036	3442331	4986891	573.2	537.9	779.3	14162	6003	4647	573.2	537.9	779.3	7083305.2	1197.3	14647.6	1106.9	108829	17	161	17	5.4	914	6399	6399	8
10200	10200 (2019-03-24)60sec.agd	60	0	0		5	59	11.8	13	11	172886	2473	1992	191	0	0	53.11%	42.78%	4.10%	0.00%	0.00%	191	4.10%	23.9	1652129	2567926	2414254	354.8	551.5	518.5	4777	4368	3896	354.8	551.5	518.5	3892607.9	904.8	5914.4	836	49153	10.6	142	10.6	10.1	2180	4656	4656	8
10202	10202 (2019-03-24)60sec.agd	60	0	0		0	0	0	0	0	0	3615	1595	20	0	0	69.12%	30.50%	0.38%	0.00%	0.00%	20	0.38%	2.5	756844	1539854	1016105	144.7	294.4	194.3	3698	4602	4658	144.7	294.4	194.3	1994099.4	406.1	6769.4	381.3	23332	4.5	126	4.5	10.8	4789	5230	5230	8
10203	10203 (2019-03-24)60sec.agd	60	0	0		2	33	16.5	23	10	83992	4100	1914	122	0	0	66.82%	31.19%	1.99%	0.00%	0.00%	122	1.99%	15.3	1335782	2084565	2500787	217.7	339.7	407.6	5218	4013	6436	217.7	339.7	407.6	3519042.5	611.7	9061.1	573.5	50162	8.2	123	8.2	9	1604	6136	6136	8
10204	10204 (2019-03-24)60sec.agd	60	0	0		4	67	16.8	25	10	231971	2508	2228	180	4	0	50.98%	45.28%	3.66%	0.08%	0.00%	184	3.74%	23	2053744	2114190	2153898	417.4	429.7	437.8	7163	6448	7308	417.4	429.7	437.8	3650608.2	794.5	8488.8	742	47122	9.6	136	9.6	7.1	1959	4920	4920	8
10206	10206 (2019-03-24)60sec.agd	60	0	0		0	0	0	0	0	0	2478	3814	75	0	0	38.92%	59.90%	1.18%	0.00%	0.00%	75	1.18%	9.4	2617268	3622388	2963127	411.1	568.9	465.4	5032	6126	5851	411.1	568.9	465.4	5362080.6	879.6	9853.1	842.2	73046	11.5	118	11.5	1.6	417	6367	6367	8
10207	10207 (2019-03-24)60sec.agd	60	0	0		3	44	14.7	16	13	132794	3349	1996	86	0	0	61.66%	36.75%	1.58%	0.00%	0.00%	86	1.58%	10.8	1213924	2174174	2234918	223.5	400.3	411.5	4465	5797	4333	223.5	400.3	411.5	3345968.1	656.1	7493.2	616.1	38602	7.1	126	7.1	1	411	5431	5431	8
10208	10208 (2019-03-24)60sec.agd	60	0	0		1	42	42	42	42	193952	3469	2167	89	13	0	60.46%	37.77%	1.55%	0.23%	0.00%	102	1.78%	12.8	1511288	2260650	2264143	263.4	394	394.6	6908	4236	6129	263.4	394	394.6	3538484.6	652.5	9674.4	616.7	40939	7.1	119	7.1	35.9	4931	5738	5738	8
10209	10209 (2019-05-05)60sec.agd	60	0	0		0	0	0	0	0	0	5333	2410	45	0	0	68.48%	30.95%	0.58%	0.00%	0.00%	45	0.58%	1.5	1220389	1783578	2460556	156.7	229	315.9	5067	4323	6804	156.7	229	315.9	3274879.5	447.2	9521.4	420.5	35336	4.5	123	4.5	2.2	594	7788	7788	30
10211	10211 (2019-05-12)60sec.agd	60	0	0		3	64	21.3	40	11	193595	2506	2003	138	0	0	53.93%	43.10%	2.97%	0.00%	0.00%	138	2.97%	17.3	1283985	1947212	1971016	276.3	419	424.1	4066	3302	4023	276.3	419	424.1	3053711.9	694.0	5584.7	657.1	40436	8.7	124	8.7	7.8	2174	4647	4647	8
10212	10212 (2019-05-12)60sec.agd	60	0	0		0	0	0	0	0	0	3068	1694	53	0	0	63.72%	35.18%	1.10%	0.00%	0.00%	53	1.10%	6.6	1016993	1413610	1563732	211.2	293.6	324.8	4153	3010	3626	211.2	293.6	324.8	2340475.5	517.1	5513.6	486.1	33912	7	113	7	15.5	2905	4815	4815	8
10213	10213 (2019-05-12)60sec.agd	60	0	0		10	154	15.4	24	10	375515	3333	2355	256	0	0	56.07%	39.62%	4.31%	0.00%	0.00%	256	4.31%	32	1862191	3163436	2486716	313.3	532.2	418.4	4382	3849	3824	313.3	532.2	418.4	4433828.9	794.4	5676	745.9	61986	10.4	123	10.4	7.6	1836	5944	5944	8
10214	10214 (2019-05-12)60sec.agd	60	0	0		1	10	10	10	10	26330	1380	1331	72	0	0	49.59%	47.83%	2.59%	0.00%	0.00%	72	2.59%	9	898215	1722197	1560311	322.8	618.8	560.7	5468	10310	9995	322.8	618.8	560.7	2491450	938.1	15365.4	895.2	31892	11.5	131	11.5	13.6	2728	2783	2783	8
10215	10215 (2019-05-12)60sec.agd	60	0	0		0	0	0	0	0	0	1744	1848	80	0	0	47.49%	50.33%	2.18%	0.00%	0.00%	80	2.18%	13.3	1312357	1477392	2382423	357.4	402.3	648.8	3715	3981	7010	357.4	402.3	648.8	3095304.1	871.7	8178.5	842.9	38837	10.6	99	10.6	13.6	1099	3672	3672	6
10216	10216 (2019-05-12)60sec.agd	60	0	0		1	17	17	17	17	56036	2430	1898	68	0	0	55.28%	43.18%	1.55%	0.00%	0.00%	68	1.55%	8.5	1211122	1779820	2361809	275.5	404.9	537.3	5150	5578	6775	275.5	404.9	537.3	3195734.3	764.2	10049.6	727	35342	8	122	8	6.5	637	4396	4396	8
10217	10217 (2019-05-12)60sec.agd	60	0	0		1	18	18	18	18	57725	3259	2176	138	0	0	58.48%	39.05%	2.48%	0.00%	0.00%	138	2.48%	17.3	1585210	2444794	3926586	284.4	438.7	704.6	4625	3252	5981	284.4	438.7	704.6	4889579.3	921.3	6438.5	877.4	39092	7	127	7	3.8	1670	5573	5573	8
10218	10218 (2019-05-12)60sec.agd	60	0	0		5	159	31.8	46	25	414413	4450	4386	312	0	0	48.64%	47.94%	3.41%	0.00%	0.00%	312	3.41%	7.4	3580895	4205944	4746285	391.4	459.8	518.8	4536	6411	5578	391.4	459.8	518.8	7282856.3	835.6	8840	796.1	96725	10.6	129	10.6	6	2401	9148	9148	42
10220	10220 (2019-05-12)60sec.agd	60	0	0		0	0	0	0	0	0	3818	2865	49	0	0	56.71%	42.56%	0.73%	0.00%	0.00%	49	0.73%	6.1	1686368	3153944	3654670	250.5	468.5	542.9	4056	5021	4441	250.5	468.5	542.9	5113493.2	791.3	7311.9	759.6	54784	8.1	110	8.1	9.4	1550	6732	6732	8
10222	10222 (2019-05-12)60sec.agd	60	0	0		0	0	0	0	0	0	1620	1245	5	0	0	56.45%	43.38%	0.17%	0.00%	0.00%	5	0.17%	0.6	483144	1452539	924036	168.3	506.1	322	2869	3306	2953	168.3	506.1	322	1788054.9	640.8	4914.8	623	17440	6.1	88	6.1	9.2	941	2870	2870	8
10223	10223 (2019-05-12)60sec.agd	60	0	0		0	0	0	0	0	0	3933	2036	64	0	0	65.19%	33.75%	1.06%	0.00%	0.00%	64	1.06%	5.8	1231035	2207470	1697753	204.1	365.9	281.4	3888	4811	4761	204.1	365.9	281.4	3044788.4	533.0	6968.4	504.7	32739	5.4	112	5.4	40.9	3260	6033	6033	11
10224	10224 (2019-06-09)60sec.agd	60	0	0		0	0	0	0	0	0	2865	1956	29	0	0	59.07%	40.33%	0.60%	0.00%	0.00%	29	0.60%	3.6	1071813	1617741	1893499	221	333.6	390.4	4530	4334	5698	221	333.6	390.4	2711311	586.3	8471.8	559	40696	8.4	108	8.4	21.5	1165	4850	4850	8
10225	10225 (2019-06-09)60sec.agd	60	0	0		1	39	39	39	39	109303	4661	2513	63	0	0	64.41%	34.72%	0.87%	0.00%	0.00%	63	0.87%	7.9	1228370	3348865	1976243	169.7	462.7	273.1	3606	3308	3345	169.7	462.7	273.1	4077907.1	593.3	4959.8	563.5	44581	6.2	110	6.2	17.1	3687	7237	7237	8
10226	10226 (2019-06-09)60sec.agd	60	0	0		0	0	0	0	0	0	2617	1582	68	0	0	61.33%	37.08%	1.59%	0.00%	0.00%	68	1.59%	8.5	1108621	1991062	1551345	259.8	466.6	363.6	4810	4502	4258	259.8	466.6	363.6	2756817	675.9	6584.3	646.1	37673	8.8	123	8.8	15.9	2971	4267	4267	8
10227	10227 (2019-09-08)60sec.agd	60	0	0		2	79	39.5	41	38	196799	3600	1951	156	5	1	63.01%	34.15%	2.73%	0.09%	0.02%	162	2.84%	20.3	1701178	1912822	1685918	297.8	334.8	295.1	9653	8714	10631	297.8	334.8	295.1	3065161.3	571.0	15197.3	536.5	41121	7.2	119	7.2	5.9	901	5713	5713	8
10229	10229 (2019-09-08)60sec.agd	60	0	0		0	0	0	0	0	0	2719	1257	63	0	0	67.32%	31.12%	1.56%	0.00%	0.00%	63	1.56%	7.9	749203	965159	1655981	185.5	239	410	5275	5968	5851	185.5	239	410	2057938.3	537.4	9076	509.5	19202	4.8	126	4.8	13.4	2281	4039	4039	8
10230	10230 (2019-09-01)60sec.agd	60	0	0		2	27	13.5	15	12	78228	2916	1460	109	1	0	65.00%	32.55%	2.43%	0.02%	0.00%	110	2.45%	13.8	1121878	941411	1290243	250.1	209.9	287.6	6829	5022	5140	250.1	209.9	287.6	1951817.6	470.1	7518.4	435.1	25295	5.6	114	5.6	13.2	2609	4486	4486	8
10231	10231 (2019-06-09)60sec.agd	60	0	0		0	0	0	0	0	0	4197	2346	40	0	0	63.76%	35.64%	0.61%	0.00%	0.00%	40	0.61%	5	1313606	1974801	2623525	199.5	300	398.5	3394	3365	3431	199.5	300	398.5	3536705.1	563.8	4686.6	537.2	40643	6.2	127	6.2	3.7	739	6583	6583	8
10232	10232 (2019-06-09)60sec.agd	60	0	0		8	212	26.5	42	12	795796	4342	2812	376	0	0	57.66%	37.34%	4.99%	0.00%	0.00%	376	4.99%	25.1	2723562	3575410	3782076	361.7	474.8	502.3	4897	5461	4984	361.7	474.8	502.3	5874133.6	855.9	8528.9	780.1	82071	10.9	110	10.9	33.5	1619	7530	7530	15
10233	10233 (2019-06-09)60sec.agd	60	0	0		0	0	0	0	0	0	153	47	6	0	0	74.27%	22.82%	2.91%	0.00%	0.00%	6	2.91%	1	55128	59331	72888	267.6	288	353.8	4314	4882	5553	267.6	288	353.8	108958.4	549.5	8167	528.9	978	4.7	78	4.7	44.5	2130	206	206	6
10234	10234 (2019-06-09)60sec.agd	60	0	0		16	240	15	25	10	813999	10600	4245	403	21	1	69.42%	27.80%	2.64%	0.14%	0.01%	425	2.78%	6.3	3401379	4491224	4215868	222.7	294.1	276.1	9850	8057	6633	222.7	294.1	276.1	7036619.6	494.1	13070.4	460.8	91860	6	150	6	10.9	2171	15270	15270	67
10235	10235 (2019-06-09)60sec.agd	60	0	0		2	24	12	14	10	84415	1634	1501	66	0	0	51.05%	46.89%	2.06%	0.00%	0.00%	66	2.06%	9.4	969589	1614321	1405846	302.9	504.3	439.2	5049	4387	5909	302.9	504.3	439.2	2350008.1	775.3	8013	734.1	23330	7.3	132	7.3	10.4	3368	3201	3201	7
10236	10236 (2019-08-25)60sec.agd	60	0	0		4	41	10.3	11	10	123022	1788	2370	422	0	0	39.04%	51.75%	9.21%	0.00%	0.00%	422	9.21%	52.8	3058126	2202718	4001775	667.7	480.9	873.8	4747	4569	5858	667.7	480.9	873.8	5497117.8	1237.0	7657.4	1200.2	55174	12	103	12	6.5	1607	4580	4580	8
10237	10237 (2019-08-25)60sec.agd	60	0	0		28	403	14.4	28	10	1347813	5427	4359	1070	0	0	49.99%	40.15%	9.86%	0.00%	0.00%	1070	9.86%	71.3	6051334	4721255	6320322	557.4	434.9	582.2	5187	3938	6833	557.4	434.9	582.2	9942603.4	980.6	7534.2	915.9	183835	16.9	142	16.9	105.3	4449	10856	10856	15
10238	10238 (2019-08-25)60sec.agd	60	0	0		8	181	22.6	53	10	595453	3690	2500	334	3	0	56.53%	38.30%	5.12%	0.05%	0.00%	337	5.16%	42.1	2303039	3723578	2240064	352.8	570.5	343.2	8506	3724	3685	352.8	570.5	343.2	4918018.8	815.6	8612.2	753.5	84088	12.9	129	12.9	3.9	1537	6527	6527	8
10240	10240 (2019-08-25)60sec.agd	60	0	0		7	91	13	14	12	226261	3832	1218	120	0	0	74.12%	23.56%	2.32%	0.00%	0.00%	120	2.32%	15	879796	1776245	1283727	170.2	343.6	248.3	3761	4665	5566	170.2	343.6	248.3	2361576.2	499.7	7703.6	456.8	34613	6.7	134	6.7	26.9	4781	5170	5170	8
10242	10242 (2019-08-18)60sec.agd	60	0	0		0	0	0	0	0	0	1734	1398	53	0	0	54.44%	43.89%	1.66%	0.00%	0.00%	53	1.66%	7.6	897727	802763	1486613	281.9	252	466.8	3826	3772	4698	281.9	252	466.8	1913206.8	638.2	6434.4	600.7	22285	7	118	7	1.8	1509	3185	3185	7
10243	10243 (2019-06-02)60sec.agd	60	0	0		0	0	0	0	0	0	3285	970	9	0	0	77.04%	22.75%	0.21%	0.00%	0.00%	9	0.21%	1.1	509491	524300	614301	119.5	123	144.1	3673	3628	4482	119.5	123	144.1	954901.7	245.6	6763	223.9	15063	3.5	108	3.5	1	571	4264	4264	8
10245	10245 (2019-06-02)60sec.agd	60	0	0		2	24	12	14	10	72687	2155	1798	106	0	0	53.09%	44.30%	2.61%	0.00%	0.00%	106	2.61%	15.1	1211721	1827704	2937359	298.5	450.3	723.7	4916	4172	5406	298.5	450.3	723.7	3665630.6	959.7	7917.7	903.1	29207	7.2	132	7.2	8.7	2096	4059	4059	7
10248	10248 (2019-06-02)60sec.agd	60	0	0		2	25	12.5	13	12	63677	3353	1668	151	0	0	64.83%	32.25%	2.92%	0.00%	0.00%	151	2.92%	18.9	1469666	1381853	1827762	284.2	267.2	353.4	4486	4033	5096	284.2	267.2	353.4	2722159	566.1	6510.2	526.3	33127	6.4	134	6.4	4	619	5172	5172	8
10249	10249 (2019-06-02)60sec.agd	60	0	0		0	0	0	0	0	0	4166	1323	3	0	0	75.86%	24.09%	0.05%	0.00%	0.00%	3	0.05%	0.4	568349	760823	1519420	103.5	138.5	276.7	3159	4195	5042	103.5	138.5	276.7	1791789.4	348.9	7280	326.3	16846	3.1	106	3.1	6.1	676	5492	5492	8
10251	10251 (2019-06-09)60sec.agd	60	0	0		0	0	0	0	0	0	4351	1039	21	0	0	80.41%	19.20%	0.39%	0.00%	0.00%	21	0.39%	1.8	470683	1369239	1076277	87	253	198.9	5618	4928	5965	87	253	198.9	1804087.1	371.6	9561.8	333.4	12463	2.3	88	2.3	10.9	1004	5411	5411	12
10252	10252 (2019-06-09)60sec.agd	60	0	0		1	10	10	10	10	54245	2832	2814	149	4	2	48.82%	48.51%	2.57%	0.07%	0.03%	155	2.67%	19.4	2333121	3037578	3636339	402.2	523.6	626.8	10164	8400	5996	402.2	523.6	626.8	5281410.3	950.7	13206.6	910.4	51776	8.9	145	8.9	4.3	1025	5801	5801	8
10253	10253 (2019-06-09)60sec.agd	60	0	0		1	11	11	11	11	24493	3279	770	22	0	0	80.55%	18.91%	0.54%	0.00%	0.00%	22	0.54%	2.8	426764	865585	1151795	104.8	212.6	282.9	3221	4005	4809	104.8	212.6	282.9	1502663.2	401.9	6605.1	369.1	17132	4.2	121	4.2	0.1	55	4071	4071	8
10254	10254 (2019-06-09)60sec.agd	60	0	0		0	0	0	0	0	0	838	798	80	1	0	48.81%	46.48%	4.66%	0.06%	0.00%	81	4.72%	11.6	727304	861866	946452	423.6	502	551.2	9088	14065	14818	423.6	502	551.2	1472262	904.8	22360.4	857.5	18988	11.1	128	11.1	57.6	2530	1717	1717	7
10255	10255 (2019-06-09)60sec.agd	60	0	0		1	11	11	11	11	145490	2117	1682	80	7	6	54.39%	43.22%	2.06%	0.18%	0.15%	93	2.39%	11.6	1410236	1312734	1679267	362.3	337.3	431.5	24152	10746	14362	362.3	337.3	431.5	2555772.6	703.2	29133.4	656.7	24129	6.2	111	6.2	16.8	1852	3892	3892	8
10257	10257 (2019-08-18)60sec.agd	60	0	0		0	0	0	0	0	0	4402	5442	168	0	0	43.97%	54.35%	1.68%	0.00%	0.00%	168	1.68%	6.5	3400102	4097068	4602390	339.6	409.2	459.7	3819	4251	4858	339.6	409.2	459.7	7037659.7	734.4	7099.5	702.9	108210	10.8	124	10.8	0.6	600	10012	10012	26
10258	10258 (2019-06-16)60sec.agd	60	0	0		0	0	0	0	0	0	3899	1714	35	2	0	69.01%	30.34%	0.62%	0.04%	0.00%	37	0.65%	4.6	927045	1211061	2015735	164.1	214.3	356.8	7126	6170	6727	164.1	214.3	356.8	2527700.3	480.7	9507.4	447.4	25270	4.5	105	4.5	14.1	1066	5650	5650	8
10259	10259 (2019-06-16)60sec.agd	60	0	0		0	0	0	0	0	0	3647	1361	19	0	0	72.55%	27.07%	0.38%	0.00%	0.00%	19	0.38%	1.1	632847	995448	1336254	125.9	198	265.8	3494	3866	3772	125.9	198	265.8	1782410.4	378.1	6412.4	354.6	17814	3.5	128	3.5	6.1	1348	5027	5027	17
10260	10260 (2019-06-16)60sec.agd	60	0	0		10	146	14.6	27	11	425421	2580	1460	250	0	0	60.14%	34.03%	5.83%	0.00%	0.00%	250	5.83%	31.3	1614678	1682086	1951297	376.4	392.1	454.8	4826	3154	3265	376.4	392.1	454.8	3040420.8	753.3	5688.2	708.7	45122	10.5	145	10.5	5	637	4290	4290	8
10261	10261 (2019-06-16)60sec.agd	60	0	0		0	0	0	0	0	0	1425	1030	60	0	0	56.66%	40.95%	2.39%	0.00%	0.00%	60	2.39%	10	786514	969014	1316257	312.7	385.3	523.4	3833	2911	5109	312.7	385.3	523.4	1813870.1	757.7	6728.2	721.2	21012	8.4	121	8.4	55.8	4651	2515	2515	6
10262	10262 (2019-06-16)60sec.agd	60	0	0		2	26	13	15	11	53838	3233	1367	115	0	0	68.57%	28.99%	2.44%	0.00%	0.00%	115	2.44%	14.4	1011173	1049012	1577382	214.5	222.5	334.5	3826	3441	4343	214.5	222.5	334.5	2147331.1	485.1	5858.4	455.4	31393	6.7	124	6.7	15.8	3844	4715	4715	8
10263	10263 (2019-06-23)60sec.agd	60	0	0		1	10	10	10	10	29461	2302	2000	200	0	0	51.13%	44.42%	4.44%	0.00%	0.00%	200	4.44%	25	1631713	1914233	2933268	362.4	425.2	651.5	4612	3951	4164	362.4	425.2	651.5	3864044.1	903.6	6393.2	858.3	46509	10.3	127	10.3	9.8	2314	4502	4502	8
10264	10264 (2019-06-16)60sec.agd	60	0	0		0	0	0	0	0	0	3261	1935	59	0	0	62.06%	36.82%	1.12%	0.00%	0.00%	59	1.12%	7.4	1244041	783701	1673097	236.7	149.1	318.4	3797	2823	3386	236.7	149.1	318.4	2227347.9	472.8	4766	423.9	26583	5.1	117	5.1	0.7	113	5255	5255	8
10265	10265 (2019-06-16)60sec.agd	60	0	0		1	14	14	14	14	31377	4022	765	23	0	0	83.62%	15.90%	0.48%	0.00%	0.00%	23	0.48%	2.9	360199	804904	1510732	74.9	167.3	314.1	3023	3878	3701	74.9	167.3	314.1	1749264.1	386.0	6113.9	363.7	10512	2.2	105	2.2	1.5	923	4810	4810	8
10266	10266 (2019-08-25)60sec.agd	60	0	0		1	10	10	10	10	26281	1069	774	82	0	0	55.53%	40.21%	4.26%	0.00%	0.00%	82	4.26%	16.4	716790	683322	1052057	372.4	355	546.5	4540	3193	3927	372.4	355	546.5	1444832.4	792.8	6034.1	750.6	21040	10.9	123	10.9	18.4	3548	1925	1925	5
10267	10267 (2019-06-16)60sec.agd	60	0	0		1	10	10	10	10	22095	4894	1016	29	0	0	82.40%	17.11%	0.49%	0.00%	0.00%	29	0.49%	3.6	485145	979907	1426071	81.7	165	240.1	3853	2332	2720	81.7	165	240.1	1797014.7	323.4	5144.2	302.6	19670	3.3	127	3.3	2.1	481	5939	5939	8
10268	10268 (2019-06-23)60sec.agd	60	0	0		7	104	14.9	21	10	305335	2328	1624	195	0	0	56.14%	39.16%	4.70%	0.00%	0.00%	195	4.70%	24.4	1515311	1541567	1741113	365.4	371.7	419.8	4430	3382	4016	365.4	371.7	419.8	2775620.8	712.1	6186.9	669.3	33097	8	132	8	8.2	1590	4147	4147	8
10271	10271 (2019-03-31)60sec.agd	60	0	0		2	23	11.5	13	10	58125	3540	1792	97	0	0	65.21%	33.01%	1.79%	0.00%	0.00%	97	1.79%	12.1	1114454	1647220	1564178	205.3	303.4	288.1	3647	4440	3693	205.3	303.4	288.1	2530216.2	504.0	5841.2	466.1	40674	7.5	134	7.5	11.3	2972	5429	5429	8
10272	10272 (2019-03-31)60sec.agd	60	0	0		7	83	11.9	16	10	257315	3170	2832	399	2	0	49.51%	44.23%	6.23%	0.03%	0.00%	401	6.26%	50.1	3091501	3830560	3436042	482.8	598.2	536.6	7703	6063	7897	482.8	598.2	536.6	6003078.6	981.8	11184.4	937.5	84916	13.3	133	13.3	1.7	458	6403	6403	8
10274	10274 (2019-03-31)60sec.agd	60	0	0		4	52	13	15	11	138075	1659	688	84	0	0	68.24%	28.30%	3.46%	0.00%	0.00%	84	3.46%	16.8	627933	757923	673581	258.3	311.8	277.1	4421	3685	5075	258.3	311.8	277.1	1192668.6	524.1	7130.5	490.6	21241	8.7	133	8.7	4	513	2431	2431	5
10275	10275 (2019-03-31)60sec.agd	60	0	0		1	10	10	10	10	22511	504	478	35	0	0	49.56%	47.00%	3.44%	0.00%	0.00%	35	3.44%	4.4	343731	432247	484448	338	425	476.4	5020	5120	5454	338	425	476.4	734628	768.8	8557.5	722.3	9888	9.7	116	9.7	39.1	3199	1017	1017	8
10276	10276 (2019-03-31)60sec.agd	60	0	0		2	23	11.5	12	11	85699	895	2036	244	1	0	28.18%	64.11%	7.68%	0.03%	0.00%	245	7.71%	35	2234420	3003813	2359562	703.5	945.8	742.9	5930	4656	5705	703.5	945.8	742.9	4425274.9	1473.3	7698.8	1393.3	58963	18.6	122	18.6	12.7	1795	3176	3176	7
10277	10277 (2019-03-31)60sec.agd	60	0	0		4	77	19.3	32	11	188057	5585	3719	184	1	0	58.86%	39.19%	1.94%	0.01%	0.00%	185	1.95%	10.3	2554966	3196378	3013933	269.3	336.9	317.6	6169	4144	5955	269.3	336.9	317.6	5082172.3	577.6	9329.1	535.6	64060	6.8	127	6.8	20.9	5098	9489	9489	18
10278	10278 (2019-03-31)60sec.agd	60	0	0		0	0	0	0	0	0	334	109	8	0	0	74.06%	24.17%	1.77%	0.00%	0.00%	8	1.77%	2	85952	114265	121528	190.6	253.4	269.5	4017	3095	4612	190.6	253.4	269.5	187652	442.4	6306.2	416.1	2573	5.7	98	5.7	43.9	951	451	451	4
10280	10280 (2019-08-25)60sec.agd	60	0	0		8	107	13.4	27	10	383220	2552	2006	239	2	0	53.18%	41.80%	4.98%	0.04%	0.00%	241	5.02%	30.1	1933529	2621765	2595784	402.9	546.3	540.9	5771	4578	5504	402.9	546.3	540.9	4165366.8	935.1	7837.2	868	64304	13.4	151	13.4	2	601	4799	4799	8
10282	10282 (2019-07-07)60sec.agd	60	0	0		9	236	26.2	74	10	740100	3936	1818	413	5	0	63.77%	29.46%	6.69%	0.08%	0.00%	418	6.77%	52.3	2147942	2174357	2683665	348	352.3	434.8	7818	5035	4457	348	352.3	434.8	4067375.2	695.2	8850.6	659	64235	10.4	163	10.4	6.6	1449	6172	6172	8
10283	10283 (2019-07-07)60sec.agd	60	0	0		0	0	0	0	0	0	3675	2122	56	0	0	62.79%	36.25%	0.96%	0.00%	0.00%	56	0.96%	7	1485595	2028296	2088596	253.8	346.5	356.8	3913	3593	4307	253.8	346.5	356.8	3268518.1	589.2	5674.3	558.4	32108	5.5	94	5.5	32.4	3516	5853	5853	8
10285	10285 (2019-07-14)60sec.agd	60	0	0		7	112	16	48	10	303353	3882	1701	216	0	0	66.94%	29.33%	3.72%	0.00%	0.00%	216	3.72%	27	1606069	2336752	1872985	277	403	323	5016	5050	4391	277	403	323	3398226.1	619.6	7197.9	586	57041	9.8	152	9.8	2.8	1256	5799	5799	8
10286	10286 (2019-07-14)60sec.agd	60	0	0		1	15	15	15	15	54428	834	950	120	2	0	43.76%	49.84%	6.30%	0.10%	0.00%	122	6.40%	11.1	1011078	846391	1542173	530.5	444.1	809.1	6315	4102	6117	530.5	444.1	809.1	2029027.8	1112.3	7190.7	1064.5	20712	10.9	109	10.9	2.8	424	1906	1906	11
10287	10287 (2019-07-14)60sec.agd	60	0	0		0	0	0	0	0	0	3701	2571	92	0	0	58.16%	40.40%	1.45%	0.00%	0.00%	92	1.45%	11.5	1525692	2963876	2158318	239.7	465.7	339.1	5463	5052	4357	239.7	465.7	339.1	3971225.7	652.4	8072	624	51922	8.2	127	8.2	3.1	1172	6364	6364	8
10288	10288 (2019-08-04)60sec.agd	60	0	0		5	63	12.6	15	10	174074	2078	1802	160	0	0	51.44%	44.60%	3.96%	0.00%	0.00%	160	3.96%	20	1385290	1635870	2146936	342.9	404.9	531.4	4596	4346	5064	342.9	404.9	531.4	3033880.9	803.6	8102.8	751	48969	12.1	135	12.1	147.5	4575	4040	4040	8
10289	10289 (2019-08-04)60sec.agd	60	0	0		2	53	26.5	32	21	236088	3789	856	87	4	0	80.00%	18.07%	1.84%	0.08%	0.00%	91	1.92%	11.4	770534	882180	779189	162.7	186.3	164.5	9334	5752	5332	162.7	186.3	164.5	1406804.8	331.9	9897.5	297	19585	4.1	152	4.1	12.5	1886	4736	4736	8
10290	10290 (2019-08-04)60sec.agd	60	0	0		6	255	42.5	69	22	831364	2637	1738	311	1	0	56.26%	37.08%	6.64%	0.02%	0.00%	312	6.66%	44.6	1878857	2651209	2364619	400.9	565.7	504.5	8009	5268	5540	400.9	565.7	504.5	4018760.5	924.8	9084.9	857.4	56349	12	162	12	3.2	1061	4687	4687	7
10291	10291 (2019-07-14)60sec.agd	60	0	0		0	0	0	0	0	0	2958	2249	50	0	0	56.27%	42.78%	0.95%	0.00%	0.00%	50	0.95%	7.1	1156266	2741689	1922009	219.9	521.5	365.6	4495	4782	4517	219.9	521.5	365.6	3542305.5	726.5	7139.3	673.8	36261	6.9	127	6.9	4	1289	5257	5257	7
10292	10292 (2019-08-04)60sec.agd	60	0	0		0	0	0	0	0	0	484	68	4	0	0	87.05%	12.23%	0.72%	0.00%	0.00%	4	0.72%	0.7	38527	49762	71550	69.3	89.5	128.7	4099	4179	4379	69.3	89.5	128.7	95289	190.8	7310.4	171.4	749	1.3	68	1.3	0	0	556	556	6
10293	10293 (2019-07-28)60sec.agd	60	0	0		10	364	36.4	55	22	1385999	3812	1640	439	1	0	64.70%	27.83%	7.45%	0.02%	0.00%	440	7.47%	55	2477378	1979174	2674527	420.5	335.9	453.9	5913	4139	8733	420.5	335.9	453.9	4148207.6	764.5	9884.6	704	70978	12	147	12	58.4	4910	5892	5892	8
10294	10294 (2019-07-28)60sec.agd	60	0	0		2	39	19.5	21	18	100746	2647	1472	168	0	0	61.74%	34.34%	3.92%	0.00%	0.00%	168	3.92%	18.7	1204546	1620934	2589862	281	378.1	604.1	3666	3863	4286	281	378.1	604.1	3284165.5	824.0	6518	766.1	35127	8.2	126	8.2	4.9	1768	4287	4287	9
10295	10295 (2019-07-28)60sec.agd	60	0	0		1	12	12	12	12	28254	3409	2202	161	0	0	59.06%	38.15%	2.79%	0.00%	0.00%	161	2.79%	20.1	1767186	2757919	2840531	306.2	477.8	492.1	4630	4025	4395	306.2	477.8	492.1	4335629.1	793.9	6533.2	751.1	41107	7.1	131	7.1	8.2	3256	5772	5772	8
10296	10296 (2019-07-21)60sec.agd	60	0	0		0	0	0	0	0	0	3265	2057	125	0	0	59.94%	37.76%	2.29%	0.00%	0.00%	125	2.29%	15.6	1444506	1277851	2264747	265.2	234.6	415.8	4593	3643	4158	265.2	234.6	415.8	2974656.2	585.4	6717	546.1	39130	7.2	124	7.2	6.4	1185	5447	5447	8
10297	10297 (2019-07-21)60sec.agd	60	0	0		0	0	0	0	0	0	1994	1753	123	0	0	51.52%	45.30%	3.18%	0.00%	0.00%	123	3.18%	15.4	1416107	2654396	2260449	365.9	685.9	584.1	4328	4149	5548	365.9	685.9	584.1	3763084.8	1020.6	8020.7	972.4	45992	11.9	111	11.9	7.4	1599	3870	3870	8
10299	10299 (2019-07-21)60sec.agd	60	0	0		3	62	20.7	30	13	177248	1275	403	77	0	0	72.65%	22.96%	4.39%	0.00%	0.00%	77	4.39%	15.4	411095	436364	529086	234.2	248.6	301.5	4564	2786	2666	234.2	248.6	301.5	799590.3	506.1	5442.8	455.6	13392	7.6	120	7.6	11.7	1417	1755	1755	5
10300	10300 (2019-07-21)60sec.agd	60	0	0		7	295	42.1	125	11	1169691	4090	1842	376	49	0	64.34%	28.98%	5.91%	0.77%	0.00%	425	6.69%	53.1	2667329	1887175	3385678	419.6	296.9	532.6	7700	5116	5470	419.6	296.9	532.6	4705198.1	787.6	8534.6	740.2	82047	12.9	168	12.9	11.4	2617	6357	6357	8
10301	10301 (2019-07-21)60sec.agd	60	0	0		8	122	15.3	25	11	343869	2416	1350	206	0	0	60.83%	33.99%	5.19%	0.00%	0.00%	206	5.19%	29.4	1281984	1453740	1896110	322.8	366	477.4	3770	3580	4565	322.8	366	477.4	2711471.2	725.1	6312.4	682.6	44166	11.1	121	11.1	17.5	3980	3972	3972	7
10304	10304 (2019-08-04)60sec.agd	60	0	0		0	0	0	0	0	0	2652	801	10	0	0	76.58%	23.13%	0.29%	0.00%	0.00%	10	0.29%	1.4	398849	734522	768410	115.2	212.1	221.9	2759	3422	3540	115.2	212.1	221.9	1135366.5	351.0	5053.8	327.9	17163	5	123	5	54.5	4867	3463	3463	7
10443	10443 (2019-10-13)60sec.agd	60	0	0		6	100	16.7	22	10	274838	2023	1220	131	0	0	59.96%	36.16%	3.88%	0.00%	0.00%	131	3.88%	16.4	1001383	1233441	1414033	296.8	365.6	419.1	4402	5166	4388	296.8	365.6	419.1	2126883.6	672.5	7963.8	630.4	34509	10.2	115	10.2	287.1	4802	3374	3374	8
10444	10444 (2019-10-13)60sec.agd	60	0	0		4	51	12.8	15	11	153632	2339	1510	175	0	0	58.13%	37.52%	4.35%	0.00%	0.00%	175	4.35%	25	1446311	1449197	1361707	359.4	360.1	338.4	5115	4818	4661	359.4	360.1	338.4	2458909	657.5	6513.7	611.1	40905	10.2	131	10.2	1.1	239	4024	4024	7
10445	10445 (2019-10-13)60sec.agd	60	0	0		3	75	25	35	11	179982	2638	1855	113	0	0	57.27%	40.27%	2.45%	0.00%	0.00%	113	2.45%	14.1	1118778	2318182	1174591	242.9	503.3	255	5076	6233	5517	242.9	503.3	255	2829363.2	637.4	9749.5	614.3	36211	7.9	117	7.9	3.2	2567	4606	4606	8
10446	10446 (2019-10-20)60sec.agd	60	0	0		7	239	34.1	66	12	861658	2545	1714	301	2	0	55.79%	37.57%	6.60%	0.04%	0.00%	303	6.64%	37.9	1921541	2281080	1730855	421.2	500	379.4	7550	3737	5391	421.2	500	379.4	3448406.1	837.1	7823.7	755.9	68983	15.1	170	15.1	42.8	4562	4562	4562	8
10447	10447 (2019-10-13)60sec.agd	60	0	0		0	0	0	0	0	0	2950	1840	60	0	0	60.82%	37.94%	1.24%	0.00%	0.00%	60	1.24%	7.5	1157884	1592565	1832711	238.7	328.4	377.9	4197	4323	5190	238.7	328.4	377.9	2689942.1	586.7	7952.3	554.6	32862	6.8	109	6.8	21.4	2911	4850	4850	8
10448	10448 (2019-10-13)60sec.agd	60	0	0		0	0	0	0	0	0	1603	1580	20	0	0	50.05%	49.33%	0.62%	0.00%	0.00%	20	0.62%	2.9	974778	1275302	2061187	304.3	398.2	643.5	4042	4357	6690	304.3	398.2	643.5	2612485.3	846.0	8948.6	815.6	22305	7	105	7	5	2000	3203	3203	7
10449	10449 (2019-10-13)60sec.agd	60	0	0		12	249	20.8	50	10	723787	2761	1466	337	1	0	60.48%	32.11%	7.38%	0.02%	0.00%	338	7.40%	42.3	1781155	1971590	3498045	390.2	431.9	766.3	5796	3935	6103	390.2	431.9	766.3	4392721.1	1018.9	6745.3	962.3	63331	13.9	131	13.9	36.7	3381	4565	4565	8
10450	10450 (2019-10-13)60sec.agd	60	0	0		2	27	13.5	17	10	95271	3697	1338	111	6	0	71.76%	25.97%	2.15%	0.12%	0.00%	117	2.27%	14.6	1091243	1165721	1553101	211.8	226.3	301.5	6332	6509	7130	211.8	226.3	301.5	2227518.7	509.1	10044.3	432.4	15678	3	60	3	4.5	2539	5152	5152	8
10453	10453 (2019-11-03)60sec.agd	60	0	0		0	0	0	0	0	0	3408	784	1	0	0	81.28%	18.70%	0.02%	0.00%	0.00%	1	0.02%	0.1	309017	606905	921339	73.7	144.7	219.7	3705	3952	4507	73.7	144.7	219.7	1145727.2	295.9	7046.9	273.2	8774	2.1	91	2.1	2.2	973	4193	4193	8
10454	10454 (2019-11-03)60sec.agd	60	0	0		1	10	10	10	10	28355	2920	1797	101	0	0	60.61%	37.30%	2.10%	0.00%	0.00%	101	2.10%	12.6	1166596	1357697	2425918	242.1	281.8	503.5	5194	3035	4559	242.1	281.8	503.5	3014857.5	662.8	6101.7	625.7	46838	9.7	134	9.7	14	2104	4818	4818	8
10455	10455 (2019-11-03)60sec.agd	60	0	0		0	0	0	0	0	0	1952	2655	39	0	0	42.01%	57.15%	0.84%	0.00%	0.00%	39	0.84%	4.9	1555318	3159743	2358924	334.8	680.1	507.7	3676	4568	2820	334.8	680.1	507.7	4238810.3	944.1	6076.6	912.4	53598	11.5	133	11.5	16.4	3998	4646	4646	8
10457	10457 (2019-11-03)60sec.agd	60	0	0		4	68	17	26	11	224980	551	592	98	1	0	44.36%	47.67%	7.89%	0.08%	0.00%	99	7.97%	16.5	600546	844112	702173	483.5	679.6	565.4	5961	6286	7769	483.5	679.6	565.4	1251490.1	1094.7	10237.7	1007.6	18928	15.2	122	15.2	22.4	1424	1242	1242	6
10458	10458 (2019-11-03)60sec.agd	60	0	0		1	10	10	10	10	27260	3429	1620	145	0	0	66.02%	31.19%	2.79%	0.00%	0.00%	145	2.79%	18.1	1274966	1714229	1863893	245.5	330	358.9	4933	5670	5088	245.5	330	358.9	2835174.9	582.3	7268	545.9	40187	7.7	153	7.7	43	5962	5194	5194	8
10459	10459 (2019-10-20)60sec.agd	60	0	0		0	0	0	0	0	0	2400	2158	53	0	0	52.05%	46.80%	1.15%	0.00%	0.00%	53	1.15%	6.6	1062783	2215048	2715232	230.5	480.4	588.9	4296	3042	4361	230.5	480.4	588.9	3661752.3	838.3	5221	794.1	43849	9.5	123	9.5	21.9	3212	4611	4611	8
10460	10460 (2019-10-20)60sec.agd	60	0	0		0	0	0	0	0	0	3243	1182	25	0	0	72.88%	26.56%	0.56%	0.00%	0.00%	25	0.56%	3.6	613143	1152725	1576064	137.8	259	354.2	3550	3716	5201	137.8	259	354.2	2046630.6	481.7	7311.7	459.9	20786	4.7	126	4.7	22.3	1755	4450	4450	7
10461	10461 (2019-10-20)60sec.agd	60	0	0		23	294	12.8	24	10	885380	1906	1685	476	21	2	46.60%	41.20%	11.64%	0.51%	0.05%	499	12.20%	62.4	2637075	2681053	3006345	644.8	655.5	735	12316	8408	12161	644.8	655.5	735	4814594.5	1238.4	14364.6	1177.2	76734	18.8	136	18.8	15.1	3493	4090	4090	8
10464	10464 (2019-10-20)60sec.agd	60	0	0		0	0	0	0	0	0	2791	2965	106	0	0	47.61%	50.58%	1.81%	0.00%	0.00%	106	1.81%	13.3	2030521	2564838	3416787	346.4	437.5	582.9	4693	3860	5869	346.4	437.5	582.9	4730311.1	858.6	7171.9	806.9	41890	7.1	103	7.1	3.9	1168	5862	5862	8
10465	10465 (2019-10-20)60sec.agd	60	0	0		5	58	11.6	15	10	156197	2169	3049	297	0	0	39.33%	55.29%	5.39%	0.00%	0.00%	297	5.39%	37.1	2658939	3519814	3462387	482.1	638.2	627.8	4725	4129	3403	482.1	638.2	627.8	5607777.7	1082.5	5565.2	1016.8	75782	13.7	144	13.7	25	2463	5515	5515	8
10466	10466 (2019-10-20)60sec.agd	60	0	0		1	10	10	10	10	21144	2842	1479	89	0	0	64.44%	33.54%	2.02%	0.00%	0.00%	89	2.02%	11.1	1046527	1642018	1352651	237.3	372.3	306.7	4162	3170	2816	237.3	372.3	306.7	2370887.3	573.4	4950.8	537.6	30942	7	118	7	12.1	2516	4410	4410	8
10467	10467 (2019-10-27)60sec.agd	60	0	0		0	0	0	0	0	0	214	208	18	0	0	48.64%	47.27%	4.09%	0.00%	0.00%	18	4.09%	6	170794	262771	144890	388.2	597.2	329.3	2760	2440	4406	388.2	597.2	329.3	345271.3	845.3	5522.1	784.7	7835	17.8	125	17.8	41.3	2621	440	440	3
10469	10469 (2019-10-27)60sec.agd	60	0	0		22	342	15.5	19	10	1134206	2796	1311	486	1	0	60.86%	28.54%	10.58%	0.02%	0.00%	487	10.60%	60.9	2226780	3248479	1390731	484.7	707.1	302.7	5870	4097	6090	484.7	707.1	302.7	4176756.8	992.2	7864.1	909.2	71861	15.6	143	15.6	25.8	1749	4594	4594	8
10470	10470 (2019-10-27)60sec.agd	60	0	0		4	125	31.3	42	16	484123	3566	1155	185	12	0	72.51%	23.49%	3.76%	0.24%	0.00%	197	4.01%	28.1	1272340	1809642	1301678	258.7	368	264.7	7343	6183	3780	258.7	368	264.7	2566713.6	577.3	8666.1	521.9	44222	9	162	9	8.7	3652	4918	4918	7
10472	10472 (2019-10-27)60sec.agd	60	0	0		3	64	21.3	29	10	237151	2313	1284	153	0	0	61.68%	34.24%	4.08%	0.00%	0.00%	153	4.08%	21.9	1221231	1075584	1576693	325.7	286.8	420.5	4969	5466	5290	325.7	286.8	420.5	2265887.7	640.0	8672.8	604.2	32841	8.8	136	8.8	31.9	4762	3750	3750	7
10473	10473 (2019-10-27)60sec.agd	60	0	0		0	0	0	0	0	0	1325	1432	19	0	0	47.73%	51.59%	0.68%	0.00%	0.00%	19	0.68%	3.2	810553	1579673	1022143	292	569	368.2	2678	4097	3769	292	569	368.2	2048692.1	779.7	6012.7	738	29844	10.8	119	10.8	40.2	4903	2776	2776	6
10475	10475 (2019-10-27)60sec.agd	60	0	0		2	30	15	17	13	104070	2366	2687	312	3	0	44.08%	50.06%	5.81%	0.06%	0.00%	315	5.87%	21	2855959	2874112	4337919	532	535.4	808.1	6622	4078	4704	532	535.4	808.1	5935870.9	1159.9	7515.9	1105.8	57578	10.7	119	10.7	198.8	5000	5368	5368	15
10476	10476 (2019-10-27)60sec.agd	60	0	0		5	83	16.6	27	11	213783	2255	2905	147	0	0	42.49%	54.74%	2.77%	0.00%	0.00%	147	2.77%	18.4	1921448	3175671	2531199	362.1	598.4	477	4503	3111	3710	362.1	598.4	477	4492640.3	887.7	5503.5	846.5	68821	13	123	13	23.9	3006	5307	5307	8
10477	10477 (2019-11-03)60sec.agd	60	0	0		0	0	0	0	0	0	792	317	28	0	0	69.66%	27.88%	2.46%	0.00%	0.00%	28	2.46%	14	275625	324103	412287	242.4	285.1	362.6	4350	4831	5145	242.4	285.1	362.6	592446.2	542.2	8290.5	521.1	4164	3.7	136	3.7	1.9	301	1137	1137	2
10478	10478 (2019-11-03)60sec.agd	60	0	0		0	0	0	0	0	0	2122	356	11	0	0	85.26%	14.30%	0.44%	0.00%	0.00%	11	0.44%	1.4	160477	125768	177222	64.5	50.5	71.2	3690	3925	3948	64.5	50.5	71.2	270144.6	124.3	5840	108.5	4564	1.8	116	1.8	1.6	972	2489	2489	8
10482	10482 (2019-11-03)60sec.agd	60	0	0		3	37	12.3	13	12	84310	3206	1719	121	0	0	63.54%	34.07%	2.40%	0.00%	0.00%	121	2.40%	15.1	1235719	1335633	1781773	244.9	264.7	353.1	4344	4465	5532	244.9	264.7	353.1	2546690.4	534.1	7743.8	504.7	32739	6.5	120	6.5	14.1	1828	5046	5046	8
10483	10483 (2019-11-03)60sec.agd	60	0	0		1	11	11	11	11	38212	1216	559	105	0	0	64.68%	29.73%	5.59%	0.00%	0.00%	105	5.59%	52.5	746770	817821	787743	397.2	435	419	5705	3736	4524	397.2	435	419	1359056.9	755.0	6872.3	722.9	18072	9.6	108	9.6	3.7	348	1880	1880	2
10488	10488 (2019-09-22)60sec.agd	60	0	0		0	0	0	0	0	0	4729	791	2	0	0	85.64%	14.32%	0.04%	0.00%	0.00%	2	0.04%	0.3	270621	969959	746019	49	175.7	135.1	3042	3639	3270	49	175.7	135.1	1253236	245.7	5761	227	7711	1.4	61	1.4	9.6	1815	5522	5522	8
10494	10494 (2019-09-08)60sec.agd	60	0	0		2	32	16	20	12	81717	2568	1518	116	0	0	61.11%	36.13%	2.76%	0.00%	0.00%	116	2.76%	14.5	1075613	1677008	1439229	256	399.1	342.5	4739	3234	3367	256	399.1	342.5	2457779.3	627.0	5293.7	584.9	42701	10.2	125	10.2	13.4	1781	4202	4202	8
10499	10499 (2019-09-29)60sec.agd	60	0	0		1	10	10	10	10	22576	2231	1643	95	0	0	56.21%	41.40%	2.39%	0.00%	0.00%	95	2.39%	11.9	1258938	520638	988677	317.2	131.2	249.1	4601	2544	3307	317.2	131.2	249.1	1683291.7	459.4	4660.1	424.1	19165	4.8	104	4.8	4.1	2330	3969	3969	8
10501	10501 (2019-09-29)60sec.agd	60	0	0		3	40	13.3	19	10	111088	845	479	45	0	0	61.72%	34.99%	3.29%	0.00%	0.00%	45	3.29%	5.6	387911	432928	658058	283.4	316.2	480.7	4415	3510	4076	283.4	316.2	480.7	878033	679.3	5947.3	641.4	9330	6.8	88	6.8	19.5	3004	1369	1369	8
10507	10507 (2019-09-08)60sec.agd	60	0	0		0	0	0	0	0	0	1438	595	11	0	0	70.35%	29.11%	0.54%	0.00%	0.00%	11	0.54%	2.2	352693	252089	345421	172.6	123.3	169	2772	2329	3077	172.6	123.3	169	554307.6	300.9	4438.6	271.2	6762	3.3	54	3.3	2.7	988	2044	2044	5
10508	10508 (2019-09-08)60sec.agd	60	0	0		9	124	13.8	23	10	273130	2682	1727	226	0	0	57.86%	37.26%	4.88%	0.00%	0.00%	226	4.88%	32.3	1618388	2029876	1250489	349.2	437.9	269.8	2933	3328	4098	349.2	437.9	269.8	2881544.6	676.0	5952	621.7	81458	17.6	139	17.6	4.4	859	4635	4635	7
10509	10509 (2019-09-08)60sec.agd	60	0	0		1	10	10	10	10	20770	2355	1972	53	0	0	53.77%	45.02%	1.21%	0.00%	0.00%	53	1.21%	6.6	975861	1879421	1043727	222.8	429.1	238.3	3540	3708	3229	222.8	429.1	238.3	2360909.6	566.4	6058.7	539	31406	7.2	117	7.2	4.6	1486	4380	4380	8
10510	10510 (2019-09-08)60sec.agd	60	0	0		10	231	23.1	64	12	1047854	3066	2063	479	70	0	54.00%	36.33%	8.44%	1.23%	0.00%	549	9.67%	68.6	3469653	1752588	2591978	611.1	308.7	456.5	7981	4468	5048	611.1	308.7	456.5	4672088	880.8	9509.3	822.8	54640	9.6	128	9.6	22.8	4513	5678	5678	8
10511	10511 (2019-09-08)60sec.agd	60	0	0		14	325	23.2	56	12	1088818	3338	2540	667	1	0	50.99%	38.80%	10.19%	0.02%	0.00%	668	10.20%	83.5	3858414	3201684	5069667	589.4	489.1	774.5	5951	6070	5757	589.4	489.1	774.5	7130193.7	1142.6	8841.5	1089.2	79427	12.1	122	12.1	62.5	3304	6546	6546	8
10516	10516 (2019-10-06)60sec.agd	60	0	0		6	81	13.5	15	11	209378	3422	2417	134	0	0	57.29%	40.47%	2.24%	0.00%	0.00%	134	2.24%	16.8	1606456	2360121	2634274	269	395.1	441	3469	3217	3288	269	395.1	441	3884619.9	691.4	4697.5	650.4	48167	8.1	127	8.1	58.1	4437	5973	5973	8
10518	10518 (2019-10-06)60sec.agd	60	0	0		1	33	33	33	33	90143	2329	1410	68	0	0	61.18%	37.04%	1.79%	0.00%	0.00%	68	1.79%	9.7	874017	1121718	1453169	229.6	294.6	381.7	4345	4356	3847	229.6	294.6	381.7	2033188.9	570.5	7256.3	534.1	28891	7.6	118	7.6	16.1	4633	3807	3807	7
10519	10519 (2019-10-06)60sec.agd	60	0	0		3	56	18.7	33	11	168230	3486	1525	135	0	0	67.74%	29.63%	2.62%	0.00%	0.00%	135	2.62%	16.9	1371454	1887833	1895736	266.5	366.9	368.4	4756	3496	4334	266.5	366.9	368.4	3006428.9	620.7	6559	584.2	38434	7.5	124	7.5	26.2	3168	5146	5146	8
10521	10521 (2019-10-06)60sec.agd	60	0	0		0	0	0	0	0	0	3267	1451	83	0	0	68.05%	30.22%	1.73%	0.00%	0.00%	83	1.73%	10.4	995202	1703847	1312890	207.3	354.9	273.5	5121	3660	3650	207.3	354.9	273.5	2370063.7	524.8	6071.4	493.7	38468	8	137	8	15.6	3529	4801	4801	8
10522	10522 (2019-10-06)60sec.agd	60	0	0		0	0	0	0	0	0	1243	1165	16	0	0	51.28%	48.06%	0.66%	0.00%	0.00%	16	0.66%	1.1	636183	1094866	1090342	262.5	451.7	449.8	4009	3221	3864	262.5	451.7	449.8	1671019.5	724.0	6225.6	689.4	26608	11	122	11	108	4944	2424	2424	14
10528	10528 (2019-09-15)60sec.agd	60	0	0		1	14	14	14	14	45793	2853	2649	116	0	0	50.78%	47.15%	2.06%	0.00%	0.00%	116	2.06%	11.6	1650421	1971973	2842643	293.8	351	506	4157	3070	5884	293.8	351	506	3833169.2	728.1	7811.7	682.3	46149	8.2	113	8.2	18.1	3350	5618	5618	10
10529	10529 (2019-09-29)60sec.agd	60	0	0		0	0	0	0	0	0	3544	1040	31	0	0	76.79%	22.54%	0.67%	0.00%	0.00%	31	0.67%	4.4	547210	999587	1425478	118.6	216.6	308.9	3936	2850	3405	118.6	216.6	308.9	1824993.3	417.0	4915.2	395.4	21388	4.6	125	4.6	13.1	2263	4615	4615	7
10530	10530 (2019-09-29)60sec.agd	60	0	0		5	112	22.4	61	10	386675	2663	2325	283	4	1	50.47%	44.07%	5.36%	0.08%	0.02%	288	5.46%	36	2323250	2875096	3614051	440.3	544.9	685	11359	7397	7241	440.3	544.9	685	5169625.9	1055.5	12374.9	979.8	62430	11.8	174	11.8	121.8	4812	5276	5276	8
10531	10531 (2019-10-06)60sec.agd	60	0	0		22	249	11.3	18	10	757993	3996	4664	486	9	0	43.65%	50.94%	5.31%	0.10%	0.00%	495	5.41%	11	4338909	7503654	3792256	473.9	819.6	414.2	6843	7711	6055	473.9	819.6	414.2	9461086.6	1089.7	9741.1	1033.4	130541	14.3	131	14.3	1.9	3107	9155	9155	45
10532	10532 (2019-10-06)60sec.agd	60	0	0		0	0	0	0	0	0	2994	2750	14	0	0	52.00%	47.76%	0.24%	0.00%	0.00%	14	0.24%	1.8	1181614	2266401	2489764	205.2	393.6	432.4	3172	2728	2396	205.2	393.6	432.4	3568152.2	646.5	4202.2	619.7	44134	7.7	127	7.7	4	1023	5758	5758	8
10548	10548 (2019-05-12)60sec.agd	60	0	0		1	11	11	11	11	23206	3527	1005	13	0	0	77.60%	22.11%	0.29%	0.00%	0.00%	13	0.29%	1.6	454093	1127689	607613	99.9	248.1	133.7	2341	3004	2505	99.9	248.1	133.7	1359071.9	318.8	4263.7	299	16991	3.7	119	3.7	15.8	3598	4545	4545	8
10549	10549 (2019-06-02)60sec.agd	60	0	0		4	60	15	21	11	162918	3181	2853	131	0	0	51.60%	46.28%	2.12%	0.00%	0.00%	131	2.12%	16.4	1618183	3318391	3270073	262.5	538.3	530.4	5156	4206	4671	262.5	538.3	530.4	4931897.5	846.4	7214.4	800	57503	9.3	126	9.3	51.3	3447	6165	6165	8
10551	10551 (2019-06-09)60sec.agd	60	0	0		1	13	13	13	13	37596	3400	1928	48	0	0	63.24%	35.86%	0.89%	0.00%	0.00%	48	0.89%	6	1019094	2177420	2651085	189.6	405	493.1	3262	4082	4502	189.6	405	493.1	3578821.3	731.1	6897.2	665.7	39921	7.4	139	7.4	6.8	682	5376	5376	8
123456	10552 (2019-06-09)60sec.agd	60	0	0		0	0	0	0	0	0	2132	584	27	0	0	77.73%	21.29%	0.98%	0.00%	0.00%	27	0.98%	0.9	394214	404617	397024	143.7	147.5	144.7	3421	3261	3863	143.7	147.5	144.7	690469.2	273.6	4313.2	251.7	10581	3.9	123	3.9	0	37	2743	2743	29
10560	10560 (2019-10-13)60sec.agd	60	0	0		0	0	0	0	0	0	2383	2331	153	0	0	48.96%	47.89%	3.14%	0.00%	0.00%	153	3.14%	19.1	1836363	3165451	2271849	377.3	650.4	466.8	4450	3425	3686	377.3	650.4	466.8	4307389.8	929.4	5683.7	885	56096	11.5	123	11.5	12.2	2383	4867	4867	8
10561	10561 (2019-07-07)60sec.agd	60	0	0		0	0	0	0	0	0	3108	2385	29	0	0	56.28%	43.19%	0.53%	0.00%	0.00%	29	0.53%	3.6	1148869	2531430	2122279	208.1	458.4	384.3	3728	4777	4978	208.1	458.4	384.3	3497442.8	672.1	7382.1	633.4	41854	7.6	137	7.6	25	2910	5522	5522	8
10563	10563 (2019-08-25)60sec.agd	60	0	0		0	0	0	0	0	0	2763	1541	18	0	0	63.93%	35.65%	0.42%	0.00%	0.00%	18	0.42%	2.3	711436	1384296	1453325	164.6	320.3	336.3	3684	2848	3794	164.6	320.3	336.3	2129453	520.0	5445.7	492.7	27886	6.5	115	6.5	4	1229	4322	4322	8
10566	10566 (2019-07-07)60sec.agd	60	0	0		0	0	0	0	0	0	2368	968	20	0	0	70.56%	28.84%	0.60%	0.00%	0.00%	20	0.60%	2.5	506104	1014118	1094513	150.8	302.2	326.1	4641	3468	4506	150.8	302.2	326.1	1575606.3	492.9	6565.9	469.5	14935	4.5	110	4.5	1.1	821	3356	3356	8
10567	10567 (2019-08-25)60sec.agd	60	0	0		0	0	0	0	0	0	1109	361	29	0	0	73.98%	24.08%	1.93%	0.00%	0.00%	29	1.93%	3.6	279671	203547	378993	186.6	135.8	252.8	4630	3904	4996	186.6	135.8	252.8	513111	392.0	6013.9	342.3	5435	3.6	82	3.6	33.2	3661	1499	1499	8
10570	10570 (2019-08-25)60sec.agd	60	0	0		0	0	0	0	0	0	2039	785	2	0	0	72.15%	27.78%	0.07%	0.00%	0.00%	2	0.07%	0.3	298368	683314	1103405	105.6	241.8	390.4	2200	2701	3580	105.6	241.8	390.4	1331707.2	494.6	4034.7	471.2	9621	3.4	45	3.4	21.3	3353	2826	2826	7
10571	10571 (2019-11-03)60sec.agd	60	0	0		0	0	0	0	0	0	5836	2089	88	1	0	72.82%	26.07%	1.10%	0.01%	0.00%	89	1.11%	3.3	1266522	1186555	1599087	158	148.1	199.5	6624	4477	3744	158	148.1	199.5	2359887.7	325.7	6732.3	294.5	37619	4.7	126	4.7	1.4	610	8014	8014	27
10573	10573 (2019-08-25)60sec.agd	60	0	0		11	137	12.5	16	10	507455	2692	1991	243	0	0	54.65%	40.42%	4.93%	0.00%	0.00%	243	4.93%	30.4	1956197	2060218	2839058	397.1	418.2	576.3	5647	4576	4861	397.1	418.2	576.3	4016398.3	860.9	7428.4	815.3	53605	10.9	138	10.9	50.9	4528	4926	4926	8
10574	10574 (2019-08-25)60sec.agd	60	0	0		3	34	11.3	13	10	71556	2594	1421	105	0	0	62.96%	34.49%	2.55%	0.00%	0.00%	105	2.55%	13.1	1047936	925102	1268625	254.4	224.5	307.9	3229	3689	6073	254.4	224.5	307.9	1887695.1	484.2	7804.9	458.2	30287	7.4	108	7.4	24.6	2016	4120	4120	8
10575	10575 (2019-08-25)60sec.agd	60	0	0		1	42	42	42	42	163096	3142	1812	194	0	0	61.03%	35.20%	3.77%	0.00%	0.00%	194	3.77%	24.3	1480294	2029570	1745801	287.5	394.2	339.1	4924	4362	3533	287.5	394.2	339.1	3059125	643.5	6452.5	594.2	50683	9.8	133	9.8	37.3	3033	5148	5148	8
10576	10576 (2019-08-18)60sec.agd	60	0	0		1	11	11	11	11	31913	2619	2354	153	0	2	51.07%	45.90%	2.98%	0.00%	0.04%	155	3.02%	15.5	1873334	2116018	3494157	365.3	412.6	681.4	24161	8925	5160	365.3	412.6	681.4	4494001.1	918.1	25528.9	876.4	71497	13.9	125	13.9	14	1836	5128	5128	10
10577	10577 (2019-09-08)60sec.agd	60	0	0		1	15	15	15	15	36735	1370	1102	102	0	0	53.22%	42.81%	3.96%	0.00%	0.00%	102	3.96%	12.8	995297	1170901	1434562	386.7	454.9	557.3	4716	3259	3916	386.7	454.9	557.3	2102282.9	862.8	6803.4	816.7	23715	9.2	130	9.2	14.9	1624	2574	2574	8
10580	10580 (2019-06-02)60sec.agd	60	0	0		3	33	11	12	10	97244	5227	2713	181	0	0	64.36%	33.41%	2.23%	0.00%	0.00%	181	2.23%	22.6	1998791	2024305	2622965	246.1	249.3	323	4339	3749	5554	246.1	249.3	323	3869486	503.3	7880.8	476.5	50333	6.2	131	6.2	8.6	3542	8121	8121	8
10581	10581 (2019-06-02)60sec.agd	60	0	0		0	0	0	0	0	0	2582	1661	223	1	0	57.80%	37.18%	4.99%	0.02%	0.00%	224	5.01%	28	1704101	1362941	2274893	381.5	305.1	509.3	5745	4446	5341	381.5	305.1	509.3	3152254.2	735.9	7944.5	705.7	44969	10.1	126	10.1	0.5	400	4467	4467	8
10583	10583 (2019-06-09)60sec.agd	60	0	0		0	0	0	0	0	0	4635	2359	42	3	0	65.85%	33.51%	0.60%	0.04%	0.00%	45	0.64%	3.8	1310548	1580263	2644314	186.2	224.5	375.7	9360	6550	8484	186.2	224.5	375.7	3347710.2	509.9	12798.4	475.6	34354	4.9	97	4.9	1.3	1915	7039	7039	12
10584	10584 (2019-06-09)60sec.agd	60	0	0		0	0	0	0	0	0	2047	851	42	0	0	69.63%	28.95%	1.43%	0.00%	0.00%	42	1.43%	4.7	578412	1042805	1165145	196.7	354.7	396.3	4885	4855	5422	196.7	354.7	396.3	1667202.9	609.0	8185.5	567.1	23594	8	121	8	36.4	2891	2940	2940	9
10587	10587 (2019-05-19)60sec.agd	60	0	0		2	46	23	24	22	143832	2428	1901	233	0	0	53.22%	41.67%	5.11%	0.00%	0.00%	233	5.11%	33.3	1869331	1937652	2886968	409.8	424.7	632.8	4989	3998	3838	409.8	424.7	632.8	3947591.4	908.4	7185.6	865.3	50287	11	124	11	10.3	1270	4562	4562	7
10588	10588 (2019-06-02)60sec.agd	60	0	0		2	95	47.5	50	45	232073	2753	1336	138	0	0	65.13%	31.61%	3.26%	0.00%	0.00%	138	3.26%	17.3	1021266	1492891	1579522	241.6	353.2	373.7	3625	2903	3514	241.6	353.2	373.7	2401374.1	609.1	4465.2	568.1	38255	9.1	140	9.1	3.8	557	4227	4227	8
10589	10589 (2019-06-02)60sec.agd	60	0	0		0	0	0	0	0	0	2704	2111	47	0	0	55.61%	43.42%	0.97%	0.00%	0.00%	47	0.97%	3.1	1297083	1410439	2368994	266.8	290.1	487.2	3024	2934	5247	266.8	290.1	487.2	3046948.5	658.3	6049.1	626.7	38753	8	113	8	1	741	4862	4862	15
10590	10590 (2019-06-02)60sec.agd	60	0	0		0	0	0	0	0	0	2409	3125	20	0	0	43.37%	56.27%	0.36%	0.00%	0.00%	20	0.36%	2.5	1438519	3201711	1995055	259	576.5	359.2	3691	3087	3362	259	576.5	359.2	4037392.1	755.2	4861.4	726.9	41846	7.5	108	7.5	0.1	235	5554	5554	8
10591	10591 (2019-06-02)60sec.agd	60	0	0		0	0	0	0	0	0	2517	3017	26	0	0	45.27%	54.26%	0.47%	0.00%	0.00%	26	0.47%	3.3	1824787	3479581	4264120	328.2	625.8	766.9	2759	4527	4714	328.2	625.8	766.9	5798280	1076.0	6634.9	1042.9	54837	9.9	120	9.9	3.4	828	5560	5560	8
10593	10593 (2019-06-09)60sec.agd	60	0	0		0	0	0	0	0	0	2925	1032	70	1	0	72.62%	25.62%	1.74%	0.02%	0.00%	71	1.76%	4.2	768477	1120505	996667	190.8	278.2	247.4	6218	4813	8026	190.8	278.2	247.4	1685061.9	447.2	11235.9	418.3	25967	6.4	113	6.4	26.8	4210	4028	4028	17
10594	10594 (2019-06-09)60sec.agd	60	0	0		6	159	26.5	35	11	821536	2831	1915	239	36	1	56.37%	38.13%	4.76%	0.72%	0.02%	276	5.50%	34.5	2274001	2664363	3018344	452.8	530.5	601	9889	3736	4066	452.8	530.5	601	4623884.9	999.9	10132.3	920.7	70605	14.1	189	14.1	61.8	4760	5022	5022	8
10595	10595 (2019-06-09)60sec.agd	60	0	0		0	0	0	0	0	0	527	376	9	0	0	57.79%	41.23%	0.99%	0.00%	0.00%	9	0.99%	1.5	236162	285134	372313	258.9	312.6	408.2	3601	3734	4727	258.9	312.6	408.2	525062.7	596.7	6699.1	575.7	6024	6.6	97	6.6	30.6	2330	912	912	6
10596	10596 (2019-06-09)60sec.agd	60	0	0		0	0	0	0	0	0	1126	1023	70	0	0	50.74%	46.10%	3.15%	0.00%	0.00%	70	3.15%	10	1136477	1116822	1265626	512.2	503.3	570.4	3814	3634	3475	512.2	503.3	570.4	2034866.2	956.8	5474.9	917	28138	12.7	114	12.7	1.1	560	2219	2219	7
10599	10599 (2019-09-15)60sec.agd	60	0	0		0	0	0	0	0	0	1678	1244	28	0	0	56.88%	42.17%	0.95%	0.00%	0.00%	28	0.95%	3.5	731064	961757	1792133	247.8	326	607.5	5174	8476	7042	247.8	326	607.5	2161289.4	775.4	12173.8	732.6	21911	7.4	105	7.4	1.4	603	2950	2950	8
10600	10600 (2019-10-06)60sec.agd	60	0	0		1	14	14	14	14	39681	2071	558	38	0	0	77.65%	20.92%	1.42%	0.00%	0.00%	38	1.42%	2	348397	613084	485447	130.6	229.9	182	4976	5486	5555	130.6	229.9	182	856102.4	348.7	9258.2	321	11399	4.3	149	4.3	4.6	819	2667	2667	19
10601	10601 (2019-10-06)60sec.agd	60	0	0		7	91	13	16	10	254832	1417	921	209	0	0	55.63%	36.16%	8.21%	0.00%	0.00%	209	8.21%	34.8	1137038	1589763	1270986	446.4	624.2	499	5420	5400	4661	446.4	624.2	499	2331438.9	976.4	7281.9	915.4	36389	14.3	166	14.3	113.2	4932	2547	2547	6
10602	10602 (2019-10-06)60sec.agd	60	0	0		1	12	12	12	12	40007	3042	1416	67	0	0	67.23%	31.29%	1.48%	0.00%	0.00%	67	1.48%	8.4	947835	1258171	1911787	209.5	278	422.5	5367	6396	6672	209.5	278	422.5	2477158.7	570.2	10687.8	547.4	26438	5.8	105	5.8	69.4	4268	4525	4525	8
10603	10603 (2019-10-06)60sec.agd	60	0	0		0	0	0	0	0	0	2569	2381	152	0	0	50.35%	46.67%	2.98%	0.00%	0.00%	152	2.98%	19	1918595	2052800	2473927	376	402.4	484.9	4745	2933	3458	376	402.4	484.9	3743702.6	779.1	5597.4	733.8	74783	14.7	147	14.7	20.5	4161	5102	5102	8
10604	10604 (2019-11-03)60sec.agd	60	0	0		1	10	10	10	10	28287	2244	2089	136	0	0	50.21%	46.74%	3.04%	0.00%	0.00%	136	3.04%	17	1638499	2321090	2379210	366.6	519.4	532.4	5549	3545	3606	366.6	519.4	532.4	3705776.3	881.7	6470.5	829.2	43410	9.7	133	9.7	1.3	398	4469	4469	8
10605	10605 (2019-11-03)60sec.agd	60	0	0		0	0	0	0	0	0	2430	1622	23	3	0	59.59%	39.77%	0.56%	0.07%	0.00%	26	0.64%	3.3	894892	1034740	1072337	219.4	253.7	263	9476	5324	4107	219.4	253.7	263	1738224.7	454.8	11018.6	426.2	25735	6.3	122	6.3	8.8	2416	4078	4078	8
10606	10606 (2019-08-18)60sec.agd	60	0	0		4	50	12.5	15	10	120506	3707	2277	227	0	0	59.68%	36.66%	3.65%	0.00%	0.00%	227	3.65%	22.7	2107737	2180402	2032526	339.4	351.1	327.2	3677	6552	3627	339.4	351.1	327.2	3650735.6	619.8	7267.4	587.8	46055	7.4	113	7.4	1.1	547	6211	6211	10
10607	10607 (2019-08-18)60sec.agd	60	0	0		0	0	0	0	0	0	3106	529	40	2	0	84.47%	14.39%	1.09%	0.05%	0.00%	42	1.14%	4.2	427120	455307	858669	116.2	123.8	233.5	7620	6393	7500	116.2	123.8	233.5	1061625.4	303.5	12014	288.7	12291	3.3	114	3.3	26.1	1942	3677	3677	10
10610	10610 (2019-05-19)60sec.agd	60	0	0		3	30	10	10	10	70206	3938	2774	221	0	0	56.80%	40.01%	3.19%	0.00%	0.00%	221	3.19%	27.6	2292307	1934378	4097752	330.6	279	591.1	4714	3305	4963	330.6	279	591.1	5078194.7	776.1	6239.3	732.5	55662	8	113	8	1.7	1553	6933	6933	8
10612	10612 (2019-05-19)60sec.agd	60	0	0		10	135	13.5	19	12	423298	3269	2716	373	0	0	51.42%	42.72%	5.87%	0.00%	0.00%	373	5.87%	46.6	2769248	3601032	4510481	435.6	566.4	709.4	4886	4224	5535	435.6	566.4	709.4	6401609.5	1069.2	7561.5	1006.9	81733	12.9	129	12.9	2	400	6358	6358	8
10613	10613 (2019-05-19)60sec.agd	60	0	0		0	0	0	0	0	0	2151	657	33	0	0	75.71%	23.13%	1.16%	0.00%	0.00%	33	1.16%	4.7	388234	596981	600615	136.7	210.1	211.4	5345	2924	4179	136.7	210.1	211.4	931584.8	354.7	6170.1	327.9	12382	4.4	118	4.4	5.7	1946	2841	2841	7
10614	10614 (2019-05-19)60sec.agd	60	0	0		2	78	39	52	26	412353	2711	1812	104	37	0	58.13%	38.85%	2.23%	0.79%	0.00%	141	3.02%	17.6	1472844	1521354	2309008	315.8	326.2	495.1	7754	5193	5663	315.8	326.2	495.1	3132938.8	727.4	9877.1	671.7	37570	8.1	147	8.1	12.7	3210	4664	4664	8
10615	10615 (2019-05-19)60sec.agd	60	0	0		0	0	0	0	0	0	3106	1236	85	0	0	70.16%	27.92%	1.92%	0.00%	0.00%	85	1.92%	10.6	894646	1094300	1569475	202.1	247.2	354.5	4412	2746	3998	202.1	247.2	354.5	2112140.1	516.2	5324.4	477.1	30685	6.9	152	6.9	15.9	1213	4427	4427	8
10616	10616 (2019-05-19)60sec.agd	60	0	0		0	0	0	0	0	0	2218	2097	133	0	0	49.87%	47.14%	2.99%	0.00%	0.00%	133	2.99%	19	1501131	2064654	2753677	337.5	464.2	619.1	4813	3999	5325	337.5	464.2	619.1	3754853.9	889.1	7076.1	844.2	44351	10	111	10	1.3	381	4448	4448	7
10620	10620 (2019-05-19)60sec.agd	60	0	0		3	42	14	22	10	115261	3317	1948	173	0	0	61.00%	35.82%	3.18%	0.00%	0.00%	173	3.18%	21.6	1640812	1734729	2051637	301.7	319	377.3	4987	8686	5656	301.7	319	377.3	3148136.4	623.4	9592.8	578.9	41497	7.6	153	7.6	6.6	1860	5438	5438	8
10621	10621 (2019-05-19)60sec.agd	60	0	0		3	39	13	15	12	115728	3068	1882	153	2	0	60.10%	36.87%	3.00%	0.04%	0.00%	155	3.04%	19.4	1592999	2104877	2028116	312	412.3	397.3	6246	3984	4500	312	412.3	397.3	3328874.8	693.2	7774.2	652.1	45668	8.9	149	8.9	24	3281	5105	5105	8
10622	10622 (2019-05-19)60sec.agd	60	0	0		3	57	19	24	14	167475	2489	1852	179	4	1	55.01%	40.93%	3.96%	0.09%	0.02%	184	4.07%	26.3	1512820	1698906	2489379	334.3	375.4	550.1	9983	5412	7034	334.3	375.4	550.1	3372226.8	776.4	11984.4	745.2	40376	8.9	129	8.9	46.9	4530	4525	4525	7
10623	10623 (2019-05-19)60sec.agd	60	0	0		3	36	12	14	10	94133	2928	2518	131	0	0	52.50%	45.15%	2.35%	0.00%	0.00%	131	2.35%	16.4	1981201	3114651	2532357	355.2	558.5	454.1	3704	4277	4278	355.2	558.5	454.1	4476498.7	839.4	5477.5	802.7	58604	10.5	125	10.5	0.2	508	5577	5577	8
10624	10624 (2019-05-19)60sec.agd	60	0	0		0	0	0	0	0	0	3031	2019	59	0	0	59.33%	39.52%	1.15%	0.00%	0.00%	59	1.15%	7.4	1163707	1746603	1924084	227.8	341.9	376.6	4884	3620	4315	227.8	341.9	376.6	2847268	593.9	6373.5	557.3	38327	7.5	115	7.5	7.7	790	5109	5109	8
10625	10625 (2019-05-19)60sec.agd	60	0	0		1	12	12	12	12	27959	2816	2164	156	2	0	54.81%	42.12%	3.04%	0.04%	0.00%	158	3.08%	19.8	1670390	1530056	2306900	325.1	297.8	449	9186	4519	6755	325.1	297.8	449	3233119.5	684.1	9623.6	629.3	36604	7.1	115	7.1	3.8	1715	5138	5138	8
10626	10626 (2019-05-26)60sec.agd	60	0	0		1	10	10	10	10	20804	2891	1519	78	1	0	64.40%	33.84%	1.74%	0.02%	0.00%	79	1.76%	9.9	1017491	1453510	2601565	226.7	323.8	579.5	6154	3552	5000	226.7	323.8	579.5	3148987.1	735.2	8688.4	701.5	41217	9.2	119	9.2	25.9	2207	4489	4489	8
10627	10627 (2019-05-26)60sec.agd	60	0	0		2	24	12	13	11	60552	3693	1902	194	0	0	63.79%	32.86%	3.35%	0.00%	0.00%	194	3.35%	24.3	1669382	1284466	2147230	288.4	221.9	370.9	4875	3183	5262	288.4	221.9	370.9	3007870.6	565.9	5919.6	519.6	38133	6.6	128	6.6	0.6	349	5789	5789	8
10629	10629 (2019-05-26)60sec.agd	60	0	0		1	11	11	11	11	22422	2674	922	63	0	0	73.08%	25.20%	1.72%	0.00%	0.00%	63	1.72%	10.5	689047	1025297	1162244	188.3	280.2	317.6	4221	3979	5347	188.3	280.2	317.6	1696122.3	496.1	7889.2	463.5	21779	6	107	6	9.2	2358	3659	3659	6
10631	10631 (2019-05-26)60sec.agd	60	0	0		0	0	0	0	0	0	3063	1781	76	0	0	62.26%	36.20%	1.54%	0.00%	0.00%	76	1.54%	9.5	1207692	1306870	1340635	245.5	265.6	272.5	3763	4260	4220	245.5	265.6	272.5	2227943.3	479.7	6909	452.8	32572	6.6	107	6.6	9.2	1060	4920	4920	8
10632	10632 (2019-05-26)60sec.agd	60	0	0		0	0	0	0	0	0	3617	1593	42	5	0	68.80%	30.30%	0.80%	0.10%	0.00%	47	0.89%	5.9	898094	1121619	1762409	170.8	213.4	335.2	7050	4556	8851	170.8	213.4	335.2	2273914.6	459.6	10443.3	432.5	23797	4.5	115	4.5	0.1	177	5257	5257	8
10633	10633 (2019-05-26)60sec.agd	60	0	0		2	24	12	13	11	59095	3352	2075	68	0	0	61.00%	37.76%	1.24%	0.00%	0.00%	68	1.24%	8.5	1145000	1658536	2066815	208.4	301.8	376.1	2927	2996	3253	208.4	301.8	376.1	2886778.6	559.0	4867.2	525.3	37959	6.9	115	6.9	4.4	1900	5495	5495	8
10634	10634 (2019-05-26)60sec.agd	60	0	0		0	0	0	0	0	0	2094	1692	91	0	0	54.01%	43.64%	2.35%	0.00%	0.00%	91	2.35%	9.1	1250296	1828235	1393386	322.5	471.6	359.4	5682	4104	4232	322.5	471.6	359.4	2616717	727.2	6140.1	674.9	39547	10.2	160	10.2	2.4	1462	3877	3877	10
10635	10635 (2019-05-26)60sec.agd	60	0	0		4	106	26.5	35	11	389181	1677	1523	157	0	0	49.96%	45.37%	4.68%	0.00%	0.00%	157	4.68%	17.4	1339839	2062818	1629232	399.1	614.5	485.3	5309	4048	4448	399.1	614.5	485.3	2950387	945.0	6802.5	878.9	39396	11.7	137	11.7	12.1	1820	3357	3357	9
10636	10636 (2019-05-26)60sec.agd	60	0	0		0	0	0	0	0	0	4596	2107	7	0	0	68.49%	31.40%	0.10%	0.00%	0.00%	7	0.10%	0.9	965619	1487602	2325726	143.9	221.7	346.6	2579	2054	3692	143.9	221.7	346.6	2924787.4	469.3	4201.2	435.9	23159	3.5	56	3.5	0.4	173	6710	6710	8
10637	10637 (2019-05-26)60sec.agd	60	0	0		0	0	0	0	0	0	4449	3993	184	0	0	51.58%	46.29%	2.13%	0.00%	0.00%	184	2.13%	5.6	2938869	4454734	6022083	340.7	516.4	698.1	4537	4583	5016	340.7	516.4	698.1	8046557.6	974.0	6965.6	932.8	90181	10.5	127	10.5	3	1267	8626	8626	33
10638	10638 (2019-05-26)60sec.agd	60	0	0		4	81	20.3	30	10	198687	2802	2229	114	0	0	54.46%	43.32%	2.22%	0.00%	0.00%	114	2.22%	14.3	1365021	1943247	2173916	265.3	377.7	422.5	3701	4601	3721	265.3	377.7	422.5	3219534.4	662.9	5744.1	625.8	43970	8.5	122	8.5	1.8	798	5145	5145	8
10639	10639 (2019-05-26)60sec.agd	60	0	0		3	48	16	20	13	105583	2366	1324	90	0	0	62.59%	35.03%	2.38%	0.00%	0.00%	90	2.38%	11.3	979038	1043371	1060637	259	276	280.6	4389	4459	4877	259	276	280.6	1781036	510.8	7932.9	471.2	28752	7.6	116	7.6	30.9	2004	3780	3780	8
10640	10640 (2019-05-26)60sec.agd	60	0	0		2	25	12.5	14	11	64491	2938	3087	208	0	0	47.14%	49.53%	3.34%	0.00%	0.00%	208	3.34%	18.9	2445611	2384705	3313301	392.4	382.6	531.6	5023	4214	6699	392.4	382.6	531.6	4758759.8	808.1	8950.2	763.5	46897	7.5	123	7.5	8	943	6233	6233	11
10641	10641 (2019-06-02)60sec.agd	60	0	0		1	10	10	10	10	27670	2500	1194	30	0	0	67.13%	32.06%	0.81%	0.00%	0.00%	30	0.81%	3.8	653900	1064743	1657336	175.6	285.9	445	5706	4954	9063	175.6	285.9	445	2075578.3	584.5	10764.2	557.4	27965	7.5	133	7.5	2.8	341	3724	3724	8
10642	10642 (2019-06-02)60sec.agd	60	0	0		1	12	12	12	12	38460	2881	2343	172	0	0	53.39%	43.42%	3.19%	0.00%	0.00%	172	3.19%	21.5	1864501	2546730	3088820	345.5	472	572.4	4644	5908	5325	345.5	472	572.4	4416220.9	862.1	8855	818.4	46257	8.6	121	8.6	8.2	1098	5396	5396	8
10643	10643 (2019-06-02)60sec.agd	60	0	0		0	0	0	0	0	0	2842	2689	130	0	0	50.20%	47.50%	2.30%	0.00%	0.00%	130	2.30%	16.3	1945420	3275373	3146901	343.7	578.6	555.9	5200	4646	4752	343.7	578.6	555.9	4941225.9	927.9	7280.3	872.9	57237	10.1	134	10.1	7	1033	5661	5661	8
10644	10644 (2019-06-02)60sec.agd	60	0	0		2	20	10	10	10	51613	3749	2233	154	0	0	61.10%	36.39%	2.51%	0.00%	0.00%	154	2.51%	19.3	1817209	2788653	1634107	296.2	454.5	266.3	4690	3941	3647	296.2	454.5	266.3	3707983.3	635.8	5935.5	604.3	70050	11.4	123	11.4	1.9	900	6136	6136	8
10645	10645 (2019-06-23)60sec.agd	60	0	0		1	11	11	11	11	26985	1928	743	72	0	0	70.29%	27.09%	2.62%	0.00%	0.00%	72	2.62%	10.3	571242	457210	765220	208.3	166.7	279	4208	3247	3491	208.3	166.7	279	1058735.1	420.5	5970.1	386	18953	6.9	118	6.9	5.5	472	2743	2743	7
10648	10648 (2019-06-23)60sec.agd	60	0	0		5	74	14.8	22	10	227551	3468	2532	353	0	0	54.59%	39.86%	5.56%	0.00%	0.00%	353	5.56%	44.1	2607606	3724526	3302638	410.5	586.3	519.9	4917	4776	6085	410.5	586.3	519.9	5619530.3	946.6	7224.2	884.5	67199	10.6	148	10.6	18.1	1261	6353	6353	8
10650	10650 (2019-08-04)60sec.agd	60	0	0		2	33	16.5	19	14	98545	3251	1448	98	0	0	67.77%	30.19%	2.04%	0.00%	0.00%	98	2.04%	12.3	1185694	1184062	1414138	247.2	246.8	294.8	4503	3250	4071	247.2	246.8	294.8	2192637.5	488.1	6059.8	457.1	36494	7.6	111	7.6	4	964	4797	4797	8
10651	10651 (2019-08-11)60sec.agd	60	0	0		4	112	28	40	16	330240	3257	2777	204	1	0	52.20%	44.51%	3.27%	0.02%	0.00%	205	3.29%	25.6	2140792	2446332	2536502	343.1	392.1	406.6	6484	4610	4667	343.1	392.1	406.6	4123272.1	705.8	7503	660.9	51208	8.2	167	8.2	15.2	2760	6239	6239	8
10652	10652 (2019-11-21)60sec.agd	60	0	0		1	10	10	10	10	22325	6230	3966	122	0	0	60.38%	38.44%	1.18%	0.00%	0.00%	122	1.18%	6.4	2324217	3604843	4729118	225.3	349.4	458.3	4300	3730	4095	225.3	349.4	458.3	6384468.2	658.5	5347.7	618.8	61992	6	123	6	23.5	4888	10318	10318	19
10654	10654 (2019-08-04)60sec.agd	60	0	0		1	40	40	40	40	133129	2532	1516	150	0	0	60.31%	36.11%	3.57%	0.00%	0.00%	150	3.57%	18.8	1333559	1946520	1912257	317.7	463.7	455.5	3872	4295	4616	317.7	463.7	455.5	3037111.5	779.1	7288.9	723.5	47395	11.3	113	11.3	125.6	4720	4198	4198	8
10655	10655 (2019-08-04)60sec.agd	60	0	0		0	0	0	0	0	0	2923	1236	58	1	0	69.30%	29.30%	1.38%	0.02%	0.00%	59	1.40%	7.4	768337	1468132	1602446	182.2	348.1	379.9	6789	4082	6205	182.2	348.1	379.9	2305121.8	570.8	9582.7	546.5	26154	6.2	112	6.2	24.7	2235	4218	4218	8
10656	10656 (2019-08-25)60sec.agd	60	0	0		6	86	14.3	21	10	313684	2354	1714	237	1	0	54.67%	39.80%	5.50%	0.02%	0.00%	238	5.53%	34	1877366	1615571	2262092	436	375.2	525.3	8242	4459	6078	436	375.2	525.3	3354345.4	818.0	9277.7	779	46802	10.9	125	10.9	47.1	4410	4306	4306	7
10657	10657 (2019-11-03)60sec.agd	60	0	0		6	83	13.8	29	10	224959	4410	1933	157	0	0	67.85%	29.74%	2.42%	0.00%	0.00%	157	2.42%	19.6	1298713	2088096	1838553	199.8	321.2	282.9	5160	5610	5515	199.8	321.2	282.9	3070354.6	509.1	9408.1	472.4	48298	7.4	123	7.4	1.5	596	6500	6500	8
10660	10660 (2019-06-30)60sec.agd	60	0	0		2	21	10.5	11	10	61521	1176	510	93	0	0	66.10%	28.67%	5.23%	0.00%	0.00%	93	5.23%	6.2	603265	680206	650468	339.1	382.4	365.6	5660	7577	6126	339.1	382.4	365.6	1117907.6	686.1	8603.1	628.4	15402	8.7	136	8.7	1.3	468	1779	1779	15
10661	10661 (2019-06-30)60sec.agd	60	0	0		1	16	16	16	16	40277	2578	1520	80	0	0	61.70%	36.38%	1.91%	0.00%	0.00%	80	1.91%	11.4	910375	1128923	987503	217.9	270.2	236.4	5116	5100	5056	217.9	270.2	236.4	1754540.4	457.7	7118	419.9	28507	6.8	124	6.8	9.5	2861	4178	4178	7
10662	10662 (2019-06-30)60sec.agd	60	0	0		0	0	0	0	0	0	4913	1881	8	0	0	72.23%	27.65%	0.12%	0.00%	0.00%	8	0.12%	1	816209	1023276	1320660	120	150.4	194.2	4503	3948	4755	120	150.4	194.2	1859417.6	300.2	7646.8	273.4	20092	3	106	3	3.1	1195	6802	6802	8
10663	10663 (2019-06-30)60sec.agd	60	0	0		11	199	18.1	33	10	677707	2687	1728	342	3	0	56.45%	36.30%	7.18%	0.06%	0.00%	345	7.25%	43.1	2042355	1859452	1846293	429.1	390.6	387.9	5786	3543	3723	429.1	390.6	387.9	3322284.4	752.0	6866	698	62809	13.2	131	13.2	16	1277	4760	4760	8
10664	10664 (2019-06-30)60sec.agd	60	0	0		12	215	17.9	43	10	714695	3144	1300	276	0	0	66.61%	27.54%	5.85%	0.00%	0.00%	276	5.85%	34.5	1557762	1461908	2249338	330	309.7	476.6	4789	3161	3906	330	309.7	476.6	3102147.5	695.9	5943.5	657.2	44149	9.4	121	9.4	8.8	1114	4720	4720	8
10665	10665 (2019-09-08)60sec.agd	60	0	0		0	0	0	0	0	0	2873	1635	60	0	0	62.89%	35.79%	1.31%	0.00%	0.00%	60	1.31%	7.5	974189	1534177	2070222	213.3	335.9	453.2	5705	7232	8430	213.3	335.9	453.2	2754734.5	631.7	11257.9	603.1	26081	5.7	116	5.7	52.7	4948	4568	4568	8
10666	10666 (2019-09-08)60sec.agd	60	0	0		0	0	0	0	0	0	3181	2692	254	0	0	51.92%	43.94%	4.15%	0.00%	0.00%	254	4.15%	31.8	2499787	2900176	3919679	408	473.3	639.7	4534	3783	5588	408	473.3	639.7	5479401.4	934.6	7166.1	894.3	57159	9.3	92	9.3	65.1	4711	6127	6127	8
10668	10668 (2019-10-06)60sec.agd	60	0	0		3	40	13.3	14	12	105614	2076	2241	173	0	0	46.24%	49.91%	3.85%	0.00%	0.00%	173	3.85%	21.6	1719882	2780907	2420139	383	619.4	539	4614	4386	5411	383	619.4	539	4067986.1	957.6	8026.3	906	54610	12.2	124	12.2	13.1	2102	4490	4490	8
10669	10669 (2019-10-06)60sec.agd	60	0	0		0	0	0	0	0	0	2748	1851	118	0	0	58.26%	39.24%	2.50%	0.00%	0.00%	118	2.50%	14.8	1360760	1788004	2315519	288.5	379.1	490.9	3833	3201	3226	288.5	379.1	490.9	3226492.6	727.1	4952.4	684	35487	7.5	120	7.5	10.4	3628	4717	4717	8
10670	10670 (2019-10-20)60sec.agd	60	0	0		0	0	0	0	0	0	2530	1373	30	0	0	64.33%	34.91%	0.76%	0.00%	0.00%	30	0.76%	3.8	774238	1417702	1436326	196.9	360.5	365.2	4509	5012	4542	196.9	360.5	365.2	2161563.3	575.9	8050	549.6	21353	5.4	116	5.4	2.2	1968	3933	3933	8
10671	10671 (2019-10-20)60sec.agd	60	0	0		4	55	13.8	18	10	128602	3336	1244	157	0	0	70.42%	26.26%	3.31%	0.00%	0.00%	157	3.31%	22.4	1143827	1425586	2079135	241.5	300.9	438.9	3426	3353	4289	241.5	300.9	438.9	2768291.5	619.6	5252.3	584.4	56083	11.8	156	11.8	25.9	6000	4737	4737	7
10672	10672 (2019-10-20)60sec.agd	60	0	0		0	0	0	0	0	0	5409	1940	21	0	0	73.39%	26.32%	0.28%	0.00%	0.00%	21	0.28%	2.6	896143	1282442	1811262	121.6	174	245.8	3705	4127	3732	121.6	174	245.8	2393407.6	356.2	6169.4	324.8	20761	2.8	114	2.8	3.6	2316	7370	7370	8
10673	10673 (2019-10-20)60sec.agd	60	0	0		0	0	0	0	0	0	3299	1750	24	0	0	65.03%	34.50%	0.47%	0.00%	0.00%	24	0.47%	3	818981	1373203	1406577	161.4	270.7	277.3	3786	3384	4054	161.4	270.7	277.3	2129524.6	452.0	6115.4	419.8	21723	4.3	115	4.3	5.7	3173	5073	5073	8
10674	10674 (2019-09-29)60sec.agd	60	0	0		1	12	12	12	12	29510	3582	2054	120	0	0	62.23%	35.68%	2.08%	0.00%	0.00%	120	2.08%	15	1523152	1144502	2213133	264.6	198.8	384.5	3998	4910	5124	264.6	198.8	384.5	2920245.6	537.8	8081	507.3	38671	6.7	127	6.7	5.3	567	5756	5756	8
10675	10675 (2019-09-29)60sec.agd	60	0	0		0	0	0	0	0	0	759	1255	61	0	0	36.58%	60.48%	2.94%	0.00%	0.00%	61	2.94%	8.7	941129	1357624	2111939	453.6	654.3	1017.8	4635	4398	6646	453.6	654.3	1017.8	2681259.6	1339.7	9219.3	1292.2	30003	14.5	126	14.5	11	3151	2075	2075	7
10676	10676 (2019-09-29)60sec.agd	60	0	0		0	0	0	0	0	0	586	595	43	0	0	47.88%	48.61%	3.51%	0.00%	0.00%	43	3.51%	7.2	462926	534921	692711	378.2	437	565.9	3929	3997	5622	378.2	437	565.9	990095.7	851.7	7769.1	808.9	14835	12.1	123	12.1	11.5	944	1224	1224	6
10677	10677 (2019-09-29)60sec.agd	60	0	0		0	0	0	0	0	0	3113	2624	35	0	0	53.93%	45.46%	0.61%	0.00%	0.00%	35	0.61%	4.4	1245441	2336820	2794993	215.8	404.9	484.2	3505	5251	5302	215.8	404.9	484.2	3850173.6	698.5	7745.3	667	42828	7.4	116	7.4	0.8	632	5772	5772	8
10678	10678 (2019-09-29)60sec.agd	60	0	0		1	44	44	44	44	186833	2584	2113	227	1	0	52.47%	42.90%	4.61%	0.02%	0.00%	228	4.63%	28.5	2045049	2028556	1666641	415.2	411.9	338.4	5765	4996	4727	415.2	411.9	338.4	3327905.8	712.5	7858.3	675.7	83417	16.9	178	16.9	12.9	4720	4925	4925	8
10679	10679 (2019-09-29)60sec.agd	60	0	0		2	54	27	43	11	364417	1711	1649	249	48	1	46.77%	45.08%	6.81%	1.31%	0.03%	298	8.15%	37.3	2204063	1535274	2971746	602.5	419.7	812.4	10733	5058	5726	602.5	419.7	812.4	4005775.1	1152.1	11439.9	1095.1	54615	14.9	164	14.9	2	730	3658	3658	8
10684	10684 (2019-11-03)60sec.agd	60	0	0		21	327	15.6	25	12	907363	2256	2593	600	0	0	41.40%	47.59%	11.01%	0.00%	0.00%	600	11.01%	75	3753699	3808947	3715152	688.9	699	681.8	4149	3945	4208	688.9	699	681.8	6511581.1	1278.1	6829.6	1195	134917	24.8	140	24.8	149.2	4860	5449	5449	8
10688	10688 (2019-11-10)60sec.agd	60	0	0		8	111	13.9	22	10	381379	3450	2326	198	0	0	57.75%	38.94%	3.31%	0.00%	0.00%	198	3.31%	15.2	1814024	2624493	2335773	303.7	439.3	391	5585	4945	4419	303.7	439.3	391	3954046.3	707.1	6955.3	661.9	50743	8.5	120	8.5	13.7	3783	5974	5974	13
10689	10689 (2019-06-16)60sec.agd	60	0	0		1	10	10	10	10	21245	1311	914	57	0	0	57.45%	40.05%	2.50%	0.00%	0.00%	57	2.50%	8.1	736672	977002	945567	322.8	428.1	414.4	3895	5311	4572	322.8	428.1	414.4	1546387.9	719.0	6888.1	677.6	28443	12.5	135	12.5	10.2	1236	2282	2282	7
10690	10690 (2019-06-16)60sec.agd	60	0	0		2	24	12	14	10	76502	1130	558	104	2	0	62.99%	31.10%	5.80%	0.11%	0.00%	106	5.91%	17.7	611167	630621	588323	340.7	351.5	327.9	6380	3553	3585	340.7	351.5	327.9	1057039.2	657.6	6798.5	589.2	23112	12.9	180	12.9	23.4	1032	1794	1794	6
10691	10691 (2019-07-21)60sec.agd	60	0	0		0	0	0	0	0	0	4811	1853	81	0	0	71.33%	27.47%	1.20%	0.00%	0.00%	81	1.20%	6.8	1118687	1841288	1758857	165.9	273	260.8	4326	4302	3537	165.9	273	260.8	2781255.1	440.6	5629	412.3	39672	5.9	146	5.9	13.1	1856	6745	6745	12
10692	10692 (2019-09-08)60sec.agd	60	0	0		1	12	12	12	12	23578	1973	1120	33	0	0	63.12%	35.83%	1.06%	0.00%	0.00%	33	1.06%	3.7	666815	741309	1291177	213.3	237.1	413	5101	4042	9454	213.3	237.1	413	1631355.1	548.3	10923.6	521.9	20546	6.6	118	6.6	10.2	3154	3126	3126	9
10693	10693 (2019-08-25)60sec.agd	60	0	0		1	10	10	10	10	23646	1700	1617	41	0	0	50.63%	48.15%	1.22%	0.00%	0.00%	41	1.22%	5.1	947398	1234863	1395789	282.1	367.7	415.7	3252	3144	3137	282.1	367.7	415.7	2090616.3	673.5	4918.2	622.6	27069	8.1	121	8.1	40.4	3634	3358	3358	8
10695	10695 (2019-08-25)60sec.agd	60	0	0		1	10	10	10	10	22618	5529	4713	232	0	0	52.79%	45.00%	2.22%	0.00%	0.00%	232	2.22%	15.5	3154602	4001375	5380934	301.2	382	513.7	4689	3101	4887	301.2	382	513.7	7410598.2	745.7	7014.6	707.5	109121	10.4	160	10.4	14.4	4048	10474	10474	15
10696	10696 (2019-08-25)60sec.agd	60	0	0		2	28	14	17	11	73316	2420	1578	107	2	0	58.92%	38.42%	2.61%	0.05%	0.00%	109	2.65%	13.6	1139531	1461087	1946599	277.5	355.8	474	7628	4230	4424	277.5	355.8	474	2687480.9	702.0	8692.9	654.4	35260	8.6	150	8.6	44.1	4335	4107	4107	8
10697	10697 (2019-08-25)60sec.agd	60	0	0		4	94	23.5	39	10	377732	7382	3824	407	15	0	63.48%	32.89%	3.50%	0.13%	0.00%	422	3.63%	28.1	3447069	3984280	3400007	296.4	342.6	292.4	8318	9392	5046	296.4	342.6	292.4	6270312.5	579.4	10299.4	539.2	95024	8.2	152	8.2	2.4	724	11628	11628	15
10699	10699 (2019-08-25)60sec.agd	60	0	0		10	181	18.1	31	10	464359	3399	1882	235	0	0	61.62%	34.12%	4.26%	0.00%	0.00%	235	4.26%	29.4	1477479	2190348	2371092	267.9	397.1	429.9	4067	4837	4489	267.9	397.1	429.9	3550020.5	716.8	6919.1	643.6	54917	10	111	10	51.3	2515	5516	5516	8
10700	10700 (2019-09-01)60sec.agd	60	0	0		2	60	30	33	27	220750	113	62	64	0	0	47.28%	25.94%	26.78%	0.00%	0.00%	64	26.78%	21.3	285990	66512	240689	1196.6	278.3	1007.1	5465	3176	4421	1196.6	278.3	1007.1	379664.7	1725.7	6158.5	1588.6	9038	37.8	118	37.8	128.9	2738	239	239	3
10701	10701 (2019-09-29)60sec.agd	60	0	0		0	0	0	0	0	0	888	749	36	0	0	53.08%	44.77%	2.15%	0.00%	0.00%	36	2.15%	7.2	498966	720692	789037	298.2	430.8	471.6	4962	4289	6782	298.2	430.8	471.6	1179382.6	754.1	9434.6	705	12345	7.4	111	7.4	5.1	1082	1673	1673	5
10703	10703 (2019-07-14)60sec.agd	60	0	0		1	13	13	13	13	30130	3147	2564	87	0	0	54.28%	44.22%	1.50%	0.00%	0.00%	87	1.50%	10.9	1543451	1926203	2906289	266.2	332.2	501.3	4688	3152	5976	266.2	332.2	501.3	3813006	692.3	8198.4	657.6	49339	8.5	123	8.5	3.2	899	5798	5798	8
10704	10704 (2019-07-07)60sec.agd	60	0	0		3	34	11.3	14	10	108557	507	445	61	0	0	50.05%	43.93%	6.02%	0.00%	0.00%	61	6.02%	10.2	426777	447998	540744	421.3	442.2	533.8	4891	4223	3965	421.3	442.2	533.8	821732.9	876.7	6892.4	811.2	14574	14.4	159	14.4	3.7	265	1013	1013	6
10705	10705 (2019-08-25)60sec.agd	60	0	0		0	0	0	0	0	0	1065	1442	38	0	0	41.85%	56.66%	1.49%	0.00%	0.00%	38	1.49%	4.8	823988	1287627	1438251	323.8	505.9	565.1	4205	4647	5320	323.8	505.9	565.1	2098929.6	872.6	7152.9	824.7	25412	10	117	10	27.1	2084	2545	2545	8
10706	10706 (2019-08-25)60sec.agd	60	0	0		0	0	0	0	0	0	3298	1450	6	0	0	69.37%	30.50%	0.13%	0.00%	0.00%	6	0.13%	0.9	666304	1419640	1154197	140.2	298.6	242.8	2257	2946	2955	140.2	298.6	242.8	1947179.9	441.4	3895.7	409.6	17950	3.8	93	3.8	8.6	1429	4754	4754	7
10707	10707 (2019-06-30)60sec.agd	60	0	0		0	0	0	0	0	0	2441	2628	36	0	0	47.82%	51.48%	0.71%	0.00%	0.00%	36	0.71%	4.5	1425262	2055746	2732772	279.2	402.7	535.3	3127	2689	2848	279.2	402.7	535.3	3704795	759.4	4164.3	725.7	59159	11.6	108	11.6	1.4	734	5105	5105	8
10708	10708 (2019-06-30)60sec.agd	60	0	0		15	232	15.5	31	10	711941	4239	1261	392	0	0	71.95%	21.40%	6.65%	0.00%	0.00%	392	6.65%	49	1830959	1871555	1908676	310.8	317.6	323.9	5329	3844	5790	310.8	317.6	323.9	3240088.4	604.9	7715.7	549.9	73802	12.5	170	12.5	4.8	2915	5892	5892	8
10709	10709 (2019-06-30)60sec.agd	60	0	0		3	39	13	15	10	107837	1309	774	77	2	0	60.55%	35.80%	3.56%	0.09%	0.00%	79	3.65%	13.2	645247	647520	1020037	298.4	299.5	471.8	6771	12786	8124	298.4	299.5	471.8	1369708.5	668.1	15867.8	633.5	18178	8.4	127	8.4	51.9	3786	2162	2162	6
10711	10711 (2019-06-30)60sec.agd	60	0	0		3	43	14.3	17	12	110223	2545	3032	235	0	0	43.79%	52.17%	4.04%	0.00%	0.00%	235	4.04%	29.4	2663926	2788721	2570133	458.3	479.8	442.2	4955	4450	4875	458.3	479.8	442.2	4634549.6	835.5	7815.6	797.4	59505	10.2	144	10.2	6.8	698	5812	5812	8
10712	10712 (2019-06-30)60sec.agd	60	0	0		13	329	25.3	59	11	1233117	3001	1613	409	4	0	59.70%	32.09%	8.14%	0.08%	0.00%	413	8.22%	51.6	2202885	3121881	1799320	438.2	621	357.9	7231	7124	6416	438.2	621	357.9	4223315.7	903.8	10540.9	840.1	77236	15.4	139	15.4	12.8	1084	5027	5027	8
10713	10713 (2019-06-30)60sec.agd	60	0	0		4	56	14	25	10	147447	2862	1199	144	0	0	68.06%	28.51%	3.42%	0.00%	0.00%	144	3.42%	18	1015690	1414762	1925115	241.5	336.4	457.8	4546	4493	4002	241.5	336.4	457.8	2596005.7	662.5	6715.3	617.4	33338	7.9	135	7.9	3.6	970	4205	4205	8
10714	10714 (2019-06-30)60sec.agd	60	0	0		0	0	0	0	0	0	4119	1770	24	0	0	69.66%	29.93%	0.41%	0.00%	0.00%	24	0.41%	3	725157	1789583	1795390	122.6	302.7	303.6	3680	4943	3790	122.6	302.7	303.6	2636642.8	470.6	6341.8	445.9	28478	4.8	116	4.8	6.8	1301	5913	5913	8
10716	10716 (2019-08-18)60sec.agd	60	0	0		0	0	0	0	0	0	3825	1571	68	0	0	70.00%	28.75%	1.24%	0.00%	0.00%	68	1.24%	4.9	959580	1259103	2039428	175.6	230.4	373.2	4690	3970	5842	175.6	230.4	373.2	2581743.7	499.0	8418.2	472.5	31028	5.7	114	5.7	2.6	1222	5464	5464	14
10717	10717 (2019-07-21)60sec.agd	60	0	0		4	60	15	21	10	240092	3049	2652	259	13	0	51.05%	44.40%	4.34%	0.22%	0.00%	272	4.55%	34	2563500	2346165	3613672	429.2	392.8	605	7907	5186	7798	429.2	392.8	605	5013446.7	894.1	10121.1	839.4	70153	11.7	155	11.7	16.3	2748	5973	5973	8
10718	10718 (2019-07-28)60sec.agd	60	0	0		0	0	0	0	0	0	4943	1834	17	0	0	72.76%	26.99%	0.25%	0.00%	0.00%	17	0.25%	1.4	792782	1550728	1847167	116.7	228.2	271.9	4094	5760	6227	116.7	228.2	271.9	2538756.9	395.6	9418.8	373.7	25005	3.7	68	3.7	6.6	1411	6794	6794	12
10719	10719 (2019-08-18)60sec.agd	60	0	0		9	169	18.8	29	10	542412	1925	1375	262	0	0	54.04%	38.60%	7.36%	0.00%	0.00%	262	7.36%	29.1	1554501	2453525	1660703	436.4	688.8	466.2	4682	7475	3729	436.4	688.8	466.2	3345772.4	1011.9	8843.6	939.3	57876	16.2	116	16.2	129.4	5000	3562	3562	9
10720	10720 (2019-07-21)60sec.agd	60	0	0		0	0	0	0	0	0	3184	1413	51	0	0	68.50%	30.40%	1.10%	0.00%	0.00%	51	1.10%	6.4	883979	1401835	1894615	190.2	301.6	407.6	5071	4577	4845	190.2	301.6	407.6	2517166.3	570.6	8374.8	541.6	35587	7.7	111	7.7	2.4	472	4648	4648	8
10721	10721 (2019-07-21)60sec.agd	60	0	0		2	23	11.5	13	10	55346	1761	1909	329	0	0	44.04%	47.74%	8.23%	0.00%	0.00%	329	8.23%	41.1	2221102	1584709	2135952	555.4	396.3	534.1	5501	4035	4754	555.4	396.3	534.1	3465095.6	918.4	7603.4	866.5	69902	17.5	117	17.5	4.6	1724	3999	3999	8
10722	10722 (2019-08-18)60sec.agd	60	0	0		0	0	0	0	0	0	5350	1389	58	1	0	78.70%	20.43%	0.85%	0.01%	0.00%	59	0.87%	1.9	827844	1603239	1446493	121.8	235.8	212.8	6371	38484	32161	121.8	235.8	212.8	2312583.6	363.8	50435.9	340.2	28052	4.1	121	4.1	17.1	4489	6798	6798	31
10724	10724 (2019-08-04)60sec.agd	60	0	0		3	186	62	64	61	788944	2289	786	279	0	0	68.25%	23.43%	8.32%	0.00%	0.00%	279	8.32%	39.9	1520475	1299712	908883	453.3	387.5	271	5495	3571	3031	453.3	387.5	271	2197080.7	708.2	6138.1	655.1	41618	12.4	115	12.4	37.4	1989	3354	3354	7
10726	10726 (2019-09-22)60sec.agd	60	0	0		1	25	25	25	25	86588	2346	896	113	0	0	69.93%	26.71%	3.37%	0.00%	0.00%	113	3.37%	7.1	833511	741835	891664	248.4	221.1	265.8	4415	3910	5426	248.4	221.1	265.8	1428329.2	450.2	7305.3	425.7	25080	7.5	130	7.5	13.3	2147	3355	3355	16
10727	10727 (2019-09-22)60sec.agd	60	0	0		0	0	0	0	0	0	1415	420	22	1	0	76.16%	22.60%	1.18%	0.05%	0.00%	23	1.24%	2.3	326406	340065	415255	175.7	183	223.5	6276	3277	6229	175.7	183	223.5	628189.3	358.5	9051	338.1	10033	5.4	119	5.4	7.4	1319	1858	1858	10
10728	10728 (2019-09-22)60sec.agd	60	0	0		10	218	21.8	38	11	865680	3496	1585	299	0	0	64.98%	29.46%	5.56%	0.00%	0.00%	299	5.56%	37.4	1802705	2022212	2357501	335.1	375.9	438.2	5372	3469	4485	335.1	375.9	438.2	3591225.1	723.7	6995	667.5	56461	10.5	139	10.5	23.1	3703	5380	5380	8
10729	10729 (2019-10-06)60sec.agd	60	0	0		2	22	11	11	11	66831	2680	1790	201	0	0	57.38%	38.32%	4.30%	0.00%	0.00%	201	4.30%	25.1	1601792	1493024	1933538	342.9	319.6	413.9	4637	4310	4220	342.9	319.6	413.9	2921203.1	668.9	6466	625.4	48948	10.5	115	10.5	239.1	5000	4671	4671	8
10730	10730 (2019-10-06)60sec.agd	60	0	0		2	43	21.5	32	11	149155	1756	2680	110	0	0	38.63%	58.95%	2.42%	0.00%	0.00%	110	2.42%	13.8	2053659	2593251	2856829	451.8	570.4	628.4	5255	4151	5960	451.8	570.4	628.4	4370805.2	1004.5	7883.4	961.5	37875	8.3	105	8.3	70.2	3953	4546	4546	8
10731	10731 (2019-10-06)60sec.agd	60	0	0		0	0	0	0	0	0	314	275	19	0	0	51.64%	45.23%	3.13%	0.00%	0.00%	19	3.13%	3.2	255860	318576	315590	420.8	524	519.1	4457	5267	5955	420.8	524	519.1	516286.8	882.4	9114.2	849.2	9875	16.2	123	16.2	36	1692	608	608	6
10774	10774 (2019-07-28)60sec.agd	60	0	0		0	0	0	0	0	0	3061	3705	69	0	0	44.78%	54.21%	1.01%	0.00%	0.00%	69	1.01%	8.6	2336892	3393687	3583802	341.9	496.5	524.3	3955	4863	3549	341.9	496.5	524.3	5460935.1	845.8	6310.5	799	74094	10.8	131	10.8	6.2	3065	6835	6835	8
10775	10775 (2019-07-28)60sec.agd	60	0	0		13	238	18.3	41	10	1076554	2576	1877	381	126	0	51.94%	37.84%	7.68%	2.54%	0.00%	507	10.22%	63.4	3200967	2361331	3546946	645.4	476.1	715.1	6760	4484	5435	645.4	476.1	715.1	5329437.1	1169.7	7503.1	1074.5	79531	16	130	16	6	934	4960	4960	8
10776	10776 (2019-07-28)60sec.agd	60	0	0		0	0	0	0	0	0	3164	3532	121	0	0	46.41%	51.81%	1.77%	0.00%	0.00%	121	1.77%	15.1	2347918	3541104	4716054	344.4	519.5	691.8	4401	5184	5146	344.4	519.5	691.8	6347700.5	998.6	6011.3	931.2	60733	8.9	129	8.9	37.4	3541	6817	6817	8
10777	10777 (2019-07-28)60sec.agd	60	0	0		0	0	0	0	0	0	2700	1853	47	0	0	58.70%	40.28%	1.02%	0.00%	0.00%	47	1.02%	6.7	1159869	2233738	2186833	252.1	485.6	475.4	4034	3890	4165	252.1	485.6	475.4	3334234.6	753.4	6751.6	724.8	41471	9	116	9	40.5	3653	4600	4600	7
10778	10778 (2019-08-04)60sec.agd	60	0	0		4	63	15.8	22	10	171496	3626	1604	128	0	0	67.67%	29.94%	2.39%	0.00%	0.00%	128	2.39%	16	1152730	1965674	1201712	215.1	366.9	224.3	3581	3638	2928	215.1	366.9	224.3	2576193.4	512.0	5545.5	480.8	42768	8	126	8	68.7	4537	5358	5358	8
10781	10781 (2019-08-25)60sec.agd	60	0	0		4	59	14.8	17	13	167275	1425	585	107	0	0	67.31%	27.63%	5.05%	0.00%	0.00%	107	5.05%	21.4	619284	677258	877323	292.5	319.9	414.4	4667	4417	5112	292.5	319.9	414.4	1269601	673.5	7313.9	599.7	19609	9.3	116	9.3	85.9	3341	2117	2117	5
10782	10782 (2019-08-11)60sec.agd	60	0	0		1	11	11	11	11	27548	3018	1590	90	2	0	64.21%	33.83%	1.91%	0.04%	0.00%	92	1.96%	11.5	1061641	831064	1463568	225.9	176.8	311.4	7395	3644	4310	225.9	176.8	311.4	1989919.7	464.1	8255.3	423.4	20017	4.3	105	4.3	6.3	3631	4700	4700	8
10783	10783 (2019-08-25)60sec.agd	60	0	0		4	64	16	22	12	161225	3361	2242	241	1	0	57.50%	38.36%	4.12%	0.02%	0.00%	242	4.14%	30.3	1682130	2552201	2244198	287.8	436.6	384	6318	4393	3586	287.8	436.6	384	3792059.6	707.6	8191.1	648.8	68890	11.8	148	11.8	6.8	3732	5845	5845	8
10784	10784 (2019-09-01)60sec.agd	60	0	0		0	0	0	0	0	0	2612	1577	12	0	0	62.18%	37.54%	0.29%	0.00%	0.00%	12	0.29%	1.5	673294	1398766	1492163	160.3	333	355.2	4186	5764	6000	160.3	333	355.2	2153235.1	540.0	8737.4	512.6	21614	5.1	85	5.1	11.2	2976	4201	4201	8
10785	10785 (2019-08-11)60sec.agd	60	0	0		0	0	0	0	0	0	2723	4161	51	0	0	39.26%	60.00%	0.74%	0.00%	0.00%	51	0.74%	6.4	2501579	3613373	4257358	360.7	521	613.9	3545	4885	3595	360.7	521	613.9	6118779.2	916.1	6693.3	882.3	99262	14.3	115	14.3	0.6	245	6935	6935	8
10786	10786 (2019-08-11)60sec.agd	60	0	0		0	0	0	0	0	0	1194	499	4	0	0	70.36%	29.40%	0.24%	0.00%	0.00%	4	0.24%	0.8	279157	470438	500194	164.5	277.2	294.8	3160	3222	5182	164.5	277.2	294.8	741238.5	457.7	6363.8	436.8	6342	3.7	91	3.7	20.9	3577	1697	1697	5
10787	10787 (2019-08-11)60sec.agd	60	0	0		1	20	20	20	20	68932	2085	1363	98	0	0	58.80%	38.44%	2.76%	0.00%	0.00%	98	2.76%	12.3	1004059	1526930	1071356	283.2	430.6	302.1	5390	6876	4444	283.2	430.6	302.1	2118361	650.0	8740	597.4	31673	8.9	114	8.9	9.8	1040	3546	3546	8
10788	10788 (2019-08-11)60sec.agd	60	0	0		5	88	17.6	30	10	275031	3249	2191	144	0	0	58.18%	39.24%	2.58%	0.00%	0.00%	144	2.58%	18	1509578	2642687	2156186	270.3	473.3	386.1	4876	3170	5251	270.3	473.3	386.1	3729847	720.3	6788.2	668	45512	8.2	117	8.2	13.1	1653	5584	5584	8
10789	10789 (2019-08-11)60sec.agd	60	0	0		0	0	0	0	0	0	3514	1108	10	0	0	75.86%	23.92%	0.22%	0.00%	0.00%	10	0.22%	1.3	529824	901649	1089941	114.4	194.7	235.3	3499	4218	4311	114.4	194.7	235.3	1510515.1	345.5	6103.2	326.1	16407	3.5	109	3.5	11.3	4737	4632	4632	8
10790	10790 (2019-08-11)60sec.agd	60	0	0		0	0	0	0	0	0	3260	1790	31	0	0	64.16%	35.23%	0.61%	0.00%	0.00%	31	0.61%	3.9	1028221	2156343	1926308	202.4	424.4	379.1	4056	3308	3955	202.4	424.4	379.1	3068829.8	627.2	5038.3	604	30440	6	129	6	53.6	3840	5081	5081	8
10791	10791 (2019-08-04)60sec.agd	60	0	0		2	21	10.5	11	10	60578	2698	1355	101	0	0	64.95%	32.62%	2.43%	0.00%	0.00%	101	2.43%	10.1	969122	1331155	1186839	233.3	320.5	285.7	4999	6171	7176	233.3	320.5	285.7	2029718.7	553.7	8425.2	488.6	33939	8.2	125	8.2	14.3	2207	4154	4154	10
10792	10792 (2019-08-11)60sec.agd	60	0	0		8	99	12.4	19	10	265934	2034	1628	335	0	0	50.89%	40.73%	8.38%	0.00%	0.00%	335	8.38%	47.9	1954452	2439882	1859139	489	610.4	465.1	4639	5028	3928	489	610.4	465.1	3637211.1	983.3	6781.8	910	67990	17	120	17	7	1466	3997	3997	7
10793	10793 (2019-08-11)60sec.agd	60	0	0		3	57	19	26	12	148193	1363	1668	197	0	0	42.22%	51.67%	6.10%	0.00%	0.00%	197	6.10%	24.6	1675985	2298136	2684272	519.2	711.9	831.6	4628	3374	4745	519.2	711.9	831.6	3910968	1285.7	6408.5	1211.6	55702	17.3	123	17.3	64.8	4400	3228	3228	8
10794	10794 (2019-07-28)60sec.agd	60	0	0		0	0	0	0	0	0	437	779	89	0	0	33.49%	59.69%	6.82%	0.00%	0.00%	89	6.82%	22.3	814271	1063543	989702	624	815	758.4	5005	3642	3190	624	815	758.4	1665434.2	1330.3	5791.8	1276.2	28068	21.5	125	21.5	11.3	774	1305	1305	4
10795	10795 (2019-07-28)60sec.agd	60	0	0		7	232	33.1	76	11	841365	1125	2097	279	6	0	32.08%	59.79%	7.96%	0.17%	0.00%	285	8.13%	40.7	2390549	3057396	2930845	681.7	871.8	835.7	6418	5277	5284	681.7	871.8	835.7	4863357.6	1480.1	8726.4	1386.8	60213	17.2	130	17.2	6.4	697	3507	3507	7
10796	10796 (2019-09-01)60sec.agd	60	0	0		1	11	11	11	11	32176	2435	2501	150	0	0	47.88%	49.17%	2.95%	0.00%	0.00%	150	2.95%	18.8	2122600	1284823	2384350	417.3	252.6	468.8	5424	2727	7585	417.3	252.6	468.8	3441122.8	719.7	7701.8	676.6	42194	8.3	97	8.3	22.2	1937	5086	5086	8
10797	10797 (2019-09-01)60sec.agd	60	0	0		9	144	16	27	11	358564	2871	1065	187	0	0	69.63%	25.83%	4.54%	0.00%	0.00%	187	4.54%	23.4	1011769	1196760	1276025	245.4	290.3	309.5	3866	3897	3151	245.4	290.3	309.5	2020928.2	538.1	5255.5	490.2	42221	10.2	164	10.2	24.8	1782	4123	4123	8
10798	10798 (2019-09-29)60sec.agd	60	0	0		1	26	26	26	26	96525	11649	2028	105	0	0	84.52%	14.71%	0.76%	0.00%	0.00%	105	0.76%	1.8	1188812	1119575	1513206	86.3	81.2	109.8	5050	6644	7520	86.3	81.2	109.8	2226323.1	176.6	8859.5	161.5	31806	2.3	113	2.3	5	4224	13782	13782	58
10799	10799 (2019-10-20)60sec.agd	60	0	0		3	31	10.3	11	10	83111	1767	2416	278	0	0	39.61%	54.16%	6.23%	0.00%	0.00%	278	6.23%	34.8	2403924	2471300	2108255	538.9	554	472.6	4727	5151	5458	538.9	554	472.6	4041152.5	954.7	8869.4	905.9	71611	16.1	127	16.1	24.5	3335	4461	4461	8
10800	10800 (2019-09-22)60sec.agd	60	0	0		6	87	14.5	22	10	265924	1772	2593	237	2	0	38.49%	56.32%	5.15%	0.04%	0.00%	239	5.19%	29.9	2362012	1999389	3220564	513	434.3	699.5	6141	3109	4832	513	434.3	699.5	4466395.6	1028.4	6894.9	970.1	57327	12.5	128	12.5	21.1	4795	4604	4604	8
10802	10802 (2019-03-03)60sec.agd	60	0	0		1	11	11	11	11	26947	2122	1108	46	0	0	64.77%	33.82%	1.40%	0.00%	0.00%	46	1.40%	7.7	725627	672017	628978	221.5	205.1	192	3361	4684	3694	221.5	205.1	192	1172072.8	390.7	6138.1	357.8	16684	5.1	138	5.1	0.1	57	3276	3276	6
10803	10803 (2019-03-03)60sec.agd	60	0	0		4	49	12.3	13	11	139916	4663	2453	153	0	0	64.15%	33.75%	2.10%	0.00%	0.00%	153	2.10%	13.9	1798841	2531243	1964945	247.5	348.2	270.3	4231	4522	5662	247.5	348.2	270.3	3674782.8	527.9	7612.8	505.5	57830	8	107	8	2	1026	7269	7269	11
10804	10804 (2019-03-10)60sec.agd	60	0	0		2	21	10.5	11	10	48510	3998	1901	229	0	0	65.24%	31.02%	3.74%	0.00%	0.00%	229	3.74%	28.6	1815177	1684021	2350169	296.2	274.8	383.5	4150	3111	4459	296.2	274.8	383.5	3413808.5	595.0	5313.8	557.1	47846	7.8	120	7.8	1.3	574	6128	6128	8
10806	10806 (2019-03-10)60sec.agd	60	0	0		0	0	0	0	0	0	3638	1449	65	0	0	70.61%	28.13%	1.26%	0.00%	0.00%	65	1.26%	8.1	989803	847357	1352525	192.1	164.5	262.5	2990	3377	3376	192.1	164.5	262.5	1878043.6	391.9	5290.3	364.5	32240	6.3	128	6.3	1.6	1147	5152	5152	8
10808	10808 (2019-03-10)60sec.agd	60	0	0		19	351	18.5	51	10	1436291	3814	1574	464	42	1	64.70%	26.70%	7.87%	0.71%	0.02%	507	8.60%	39	2863776	2509136	2254109	485.8	425.6	382.4	9693	6609	6959	485.8	425.6	382.4	4424701.6	802.1	10906.5	750.6	74155	12.6	161	12.6	8.9	1895	5895	5895	13
10809	10809 (2019-03-10)60sec.agd	60	0	0		0	0	0	0	0	0	163	90	12	0	0	61.51%	33.96%	4.53%	0.00%	0.00%	12	4.53%	3	86884	95343	124717	327.9	359.8	470.6	4192	2927	4021	327.9	359.8	470.6	179425.3	708.9	6496.9	677.1	1797	6.8	103	6.8	61.3	1993	265	265	4
10810	10810 (2019-03-24)60sec.agd	60	0	0		8	109	13.6	26	10	297625	2893	1349	371	1	0	62.70%	29.24%	8.04%	0.02%	0.00%	372	8.06%	46.5	2012429	1726798	2244189	436.2	374.3	486.4	6531	3256	4699	436.2	374.3	486.4	3473915.1	797.4	7839.3	752.9	61294	13.3	143	13.3	14.2	760	4614	4614	8
10811	10811 (2019-03-10)60sec.agd	60	0	0		4	74	18.5	30	11	393213	4081	1722	192	36	5	67.61%	28.53%	3.18%	0.60%	0.08%	233	3.86%	29.1	1909531	1233037	1894602	316.4	204.3	313.9	10514	3557	3949	316.4	204.3	313.9	2959088.6	522.9	11161.3	490.2	54886	9.1	159	9.1	2.9	4436	6036	6036	8
10813	10813 (2019-03-10)60sec.agd	60	0	0		2	21	10.5	11	10	83005	2045	625	54	3	0	74.99%	22.92%	1.98%	0.11%	0.00%	57	2.09%	7.1	622544	837095	863675	228.3	307	316.7	5915	4655	5551	228.3	307	316.7	1354335.1	525.8	8062.4	496.6	16306	6	120	6	0.6	408	2727	2727	8
10814	10814 (2019-03-17)60sec.agd	60	0	0		0	0	0	0	0	0	9662	3170	195	0	0	74.17%	24.33%	1.50%	0.00%	0.00%	195	1.50%	3.8	2093604	3235428	3608689	160.7	248.4	277	5261	5405	5435	160.7	248.4	277	5279565.2	434.0	6917.1	405.3	64877	5	123	5	6	4473	13027	13027	52
10818	10818 (2019-03-03)60sec.agd	60	0	0		0	0	0	0	0	0	2646	1353	78	0	0	64.90%	33.19%	1.91%	0.00%	0.00%	78	1.91%	9.8	855210	1519491	999966	209.8	372.7	245.3	4424	4487	5171	209.8	372.7	245.3	2010017.2	518.6	7709.3	493	28596	7	131	7	7	1680	4077	4077	8
10819	10819 (2019-03-24)60sec.agd	60	0	0		9	198	22	38	11	1045524	5222	3590	336	104	0	56.44%	38.80%	3.63%	1.12%	0.00%	440	4.76%	31.4	3675890	3014435	3872683	397.3	325.8	418.6	8161	4234	8349	397.3	325.8	418.6	6131611.5	718.9	10238.2	662.7	81875	8.8	114	8.8	4.4	1585	9252	9252	14
10821	10821 (2019-03-17)60sec.agd	60	0	0		1	11	11	11	11	41493	10547	1560	111	2	0	86.31%	12.77%	0.91%	0.02%	0.00%	113	0.92%	1.7	1469407	1533155	1994782	120.2	125.5	163.2	5823	5766	5024	120.2	125.5	163.2	2913567.6	257.1	8320.6	238.4	37675	3.1	116	3.1	1.1	3485	12220	12220	66
10823	10823 (2019-03-17)60sec.agd	60	0	0		0	0	0	0	0	0	4325	2485	62	1	0	62.93%	36.16%	0.90%	0.01%	0.00%	63	0.92%	7.9	1462163	2168092	2315389	212.7	315.5	336.9	6074	7228	5477	212.7	315.5	336.9	3492788.3	545.6	8462.9	508.2	39550	5.8	142	5.8	0.3	453	6873	6873	8
10824	10824 (2019-03-24)60sec.agd	60	0	0		5	181	36.2	43	29	708170	4712	1780	301	0	0	69.37%	26.20%	4.43%	0.00%	0.00%	301	4.43%	20.1	2019714	1973986	1832364	297.3	290.6	269.7	5452	5186	5685	297.3	290.6	269.7	3366515	537.3	8870.3	495.6	59869	8.8	118	8.8	3.6	1046	6793	6793	15
10825	10825 (2019-04-14)60sec.agd	60	0	0		0	0	0	0	0	0	1187	460	45	0	0	70.15%	27.19%	2.66%	0.00%	0.00%	45	2.66%	4.5	409244	279444	449111	241.9	165.2	265.4	4056	3464	4175	241.9	165.2	265.4	668782.7	437.4	6144.8	395.3	13895	8.2	110	8.2	18.1	1202	1692	1692	10
10827	10827 (2019-06-30)60sec.agd	60	0	0		1	14	14	14	14	42096	2268	2252	157	0	0	48.49%	48.15%	3.36%	0.00%	0.00%	157	3.36%	22.4	1821389	1660397	2462244	389.4	355	526.5	5722	7785	5300	389.4	355	526.5	3483822.8	793.7	9658.4	744.9	35330	7.6	104	7.6	3.8	957	4677	4677	7
10828	10828 (2019-03-10)60sec.agd	60	0	0		8	123	15.4	36	10	385567	4499	1910	277	7	0	67.22%	28.54%	4.14%	0.10%	0.00%	284	4.24%	35.5	2153373	1771648	2531075	321.7	264.7	378.2	6046	4079	7870	321.7	264.7	378.2	3765911.9	592.2	9589.8	562.7	40956	6.1	125	6.1	2.9	1024	6693	6693	8
10839	10839 (2019-04-14)60sec.agd	60	0	0		0	0	0	0	0	0	1855	1091	10	0	0	62.75%	36.91%	0.34%	0.00%	0.00%	10	0.34%	1.1	517987	1059979	836892	175.2	358.6	283.1	3550	5396	5057	175.2	358.6	283.1	1446462.7	518.2	8203.2	489.3	20805	7	122	7	13	1218	2956	2956	9
10840	10840 (2019-04-07)60sec.agd	60	0	0		4	71	17.8	38	10	264988	3558	1673	141	0	0	66.23%	31.14%	2.62%	0.00%	0.00%	141	2.62%	17.6	1247487	2628670	1402607	232.2	489.3	261.1	5165	4796	5276	232.2	489.3	261.1	3230083	638.8	8513.9	601.3	37684	7	117	7	17.1	2071	5372	5372	8
10841	10841 (2019-04-07)60sec.agd	60	0	0		2	52	26	38	14	183498	2604	706	132	0	0	75.65%	20.51%	3.83%	0.00%	0.00%	132	3.83%	16.5	816073	827024	886234	237.1	240.3	257.5	4728	6281	7123	237.1	240.3	257.5	1461285.2	466.7	10608.6	424.5	24049	7	123	7	3.1	268	3442	3442	8
10844	10844 (2019-03-10)60sec.agd	60	0	0		0	0	0	0	0	0	4063	1806	117	0	0	67.88%	30.17%	1.95%	0.00%	0.00%	117	1.95%	14.6	1328368	2092448	1670928	221.9	349.6	279.1	3747	5370	4437	221.9	349.6	279.1	2989130.4	527.1	6852.4	499.4	47677	8	123	8	30.1	3041	5986	5986	8
10847	10847 (2019-03-10)60sec.agd	60	0	0		0	0	0	0	0	0	3908	1746	115	0	0	67.74%	30.27%	1.99%	0.00%	0.00%	115	1.99%	14.4	1154231	1660470	2145996	200.1	287.8	372	5399	3754	3454	200.1	287.8	372	2948679.1	556.6	6074.7	511.1	40236	7	117	7	18.3	2802	5769	5769	8
10849	10849 (2019-03-10)60sec.agd	60	0	0		0	0	0	0	0	0	1974	2306	24	0	0	45.86%	53.58%	0.56%	0.00%	0.00%	24	0.56%	3	1270257	2134009	1692417	295.1	495.8	393.2	3394	3167	3467	295.1	495.8	393.2	3005299.1	725.6	4451.6	698.3	44058	10.2	132	10.2	1.1	684	4304	4304	8
10852	10852 (2019-05-05)60sec.agd	60	0	0		0	0	0	0	0	0	2655	1962	92	0	0	56.38%	41.66%	1.95%	0.00%	0.00%	92	1.95%	11.5	1456694	1548488	1914680	309.3	328.8	406.6	3144	2629	4359	309.3	328.8	406.6	2861078.8	630.6	5667.9	607.6	31106	6.6	103	6.6	8.6	1582	4709	4709	8
10856	10856 (2019-10-06)60sec.agd	60	0	0		0	0	0	0	0	0	1112	830	24	1	0	56.53%	42.20%	1.22%	0.05%	0.00%	25	1.27%	3.1	497747	761123	745781	253	386.9	379.1	6094	6490	5947	253	386.9	379.1	1176116.3	629.8	10544.7	597.9	13620	6.9	117	6.9	9.8	1349	1967	1967	8
10859	10859 (2019-10-13)60sec.agd	60	0	0		0	0	0	0	0	0	2938	1352	14	0	0	68.26%	31.41%	0.33%	0.00%	0.00%	14	0.33%	1.8	551811	1517363	1062496	128.2	352.5	246.9	3584	4443	3827	128.2	352.5	246.9	1932817.5	475.1	6812.7	449.1	18376	4.3	100	4.3	3.1	1669	4304	4304	8
10860	10860 (2019-03-17)60sec.agd	60	0	0		4	61	15.3	28	10	185134	526	13667	411	0	0	3.60%	93.58%	2.81%	0.00%	0.00%	411	2.81%	37.4	11242293	11715947	12102246	769.8	802.2	828.7	5700	4476	5152	769.8	802.2	828.7	20251343.8	1397.7	7344.6	1386.7	262289	18	114	18	1.6	2368	14604	14604	11
10864	10864 (2019-03-24)60sec.agd	60	0	0		3	101	33.7	37	31	311307	2729	2017	158	0	0	55.65%	41.13%	3.22%	0.00%	0.00%	158	3.22%	19.8	1567214	2152899	2191834	319.6	439	446.9	4529	3534	4050	319.6	439	446.9	3448952	756.3	6005.9	703.3	43699	8.9	119	8.9	1.8	728	4904	4904	8
10866	10866 (2019-03-17)60sec.agd	60	0	0		2	38	19	20	18	107716	5155	3608	138	0	0	57.91%	40.53%	1.55%	0.00%	0.00%	138	1.55%	8.6	2464945	3031598	3272193	276.9	340.6	367.6	4740	11964	7911	276.9	340.6	367.6	5096448.5	617.6	14586.3	572.6	106197	11.9	126	11.9	0.3	273	8901	8901	16
10867	10867 (2019-10-20)60sec.agd	60	0	0		0	0	0	0	0	0	6827	2282	60	1	1	74.44%	24.88%	0.65%	0.01%	0.01%	62	0.68%	4.4	1175050	2093306	1537901	128.1	228.3	167.7	14532	7471	4190	128.1	228.3	167.7	2850931.8	341.2	14743.7	310.9	44148	4.8	164	4.8	47.6	4963	9171	9171	14
10870	10870 (2019-03-31)60sec.agd	60	0	0		0	0	0	0	0	0	1126	745	51	0	0	58.58%	38.76%	2.65%	0.00%	0.00%	51	2.65%	7.3	532622	655564	774252	277.1	341.1	402.8	4799	4749	5688	277.1	341.1	402.8	1145825.7	632.8	8828.2	596.2	9572	5	92	5	6.3	1429	1922	1922	7
10871	10871 (2019-10-13)60sec.agd	60	0	0		3	81	27	60	10	444215	3612	2948	171	47	0	53.29%	43.49%	2.52%	0.69%	0.00%	218	3.22%	27.3	2752106	3677900	2872187	406	542.6	423.8	8352	3556	4081	406	542.6	423.8	5417609.6	845.5	8894.9	799.3	84634	12.5	166	12.5	3.6	695	6778	6778	8
10872	10872 (2019-10-13)60sec.agd	60	0	0		0	0	0	0	0	0	8770	2563	186	2	0	76.12%	22.25%	1.61%	0.02%	0.00%	188	1.63%	4.1	1992981	1982133	2697570	173	172	234.1	6381	4558	6286	173	172	234.1	3895857.9	362.4	9172.9	338.2	55175	4.8	123	4.8	3.8	4071	11521	11521	46
10881	10881(2019-07-28)60sec.agd	60	0	0		4	54	13.5	16	11	154673	2962	1874	129	0	0	59.66%	37.74%	2.60%	0.00%	0.00%	129	2.60%	18.4	1289274	1798429	2107326	259.7	362.2	424.4	4911	3459	4059	259.7	362.2	424.4	3055715.5	652.7	6564.6	615.5	48410	9.8	127	9.8	18.2	2286	4965	4965	7
10882	10882 (2019-09-22)60sec.agd	60	0	0		5	104	20.8	33	11	394219	3676	2032	197	12	0	62.13%	34.34%	3.33%	0.20%	0.00%	209	3.53%	26.1	1846753	2145592	2585171	312.1	362.6	436.9	6710	5037	6641	312.1	362.6	436.9	3833688.9	682.5	9709.1	647.9	52368	8.9	155	8.9	54.8	4762	5917	5917	8
10883	10883 (2019-09-22)60sec.agd	60	0	0		0	0	0	0	0	0	2124	1130	61	0	0	64.07%	34.09%	1.84%	0.00%	0.00%	61	1.84%	8.7	917650	966267	1608081	276.8	291.5	485.1	3333	4062	4303	276.8	291.5	485.1	2088463.1	657.7	6315.6	630	33292	10	126	10	2.7	915	3315	3315	7
10884	10884 (2019-09-22)60sec.agd	60	0	0		3	36	12	14	11	98319	2801	1102	154	0	0	69.04%	27.16%	3.80%	0.00%	0.00%	154	3.80%	19.3	988376	921174	1112347	243.6	227.1	274.2	3517	3146	3780	243.6	227.1	274.2	1750075.6	484.8	5490.7	431.4	48636	12	173	12	28.2	3243	4057	4057	8
10885	10885 (2019-08-11)60sec.agd	60	0	0		1	10	10	10	10	28246	1388	815	32	0	0	62.10%	36.47%	1.43%	0.00%	0.00%	32	1.43%	2.5	476676	707315	985448	213.3	316.5	440.9	4265	3604	4808	213.3	316.5	440.9	1303312	613.5	7218.7	583.1	13058	5.8	120	5.8	19	2306	2235	2235	13
10887	10887 (2019-08-18)60sec.agd	60	0	0		0	0	0	0	0	0	2070	1263	75	0	0	60.74%	37.06%	2.20%	0.00%	0.00%	75	2.20%	8.3	948081	950481	1769689	278.2	278.9	519.3	3613	2717	4768	278.2	278.9	519.3	2221276.9	682.8	5560	651.8	29440	8.6	116	8.6	10.6	1899	3408	3408	9
10888	10888 (2019-08-25)60sec.agd	60	0	0		7	156	22.3	46	14	686192	3660	1074	316	19	0	72.20%	21.19%	6.23%	0.37%	0.00%	335	6.61%	41.9	1856007	1337002	1413330	366.1	263.8	278.8	6343	4158	3273	366.1	263.8	278.8	2688835.8	567.6	6922.3	530.4	54374	10.7	152	10.7	141.8	6000	5069	5069	8
10889	10889 (2019-03-24)60sec.agd	60	0	0		3	38	12.7	14	11	88932	5420	1767	70	0	0	74.69%	24.35%	0.96%	0.00%	0.00%	70	0.96%	8.8	981810	1423641	1128213	135.3	196.2	155.5	3679	4434	4330	135.3	196.2	155.5	2064841.2	306.4	6384.7	284.5	30657	4.2	127	4.2	0.1	234	7257	7257	8
10890	10890 (2019-03-24)60sec.agd	60	0	0		0	0	0	0	0	0	1728	1104	57	0	0	59.81%	38.21%	1.97%	0.00%	0.00%	57	1.97%	7.1	770366	831026	1623097	266.7	287.7	561.8	4932	5263	5671	266.7	287.7	561.8	1979523.1	722.8	8221.2	685.2	16508	5.7	116	5.7	7.6	1310	2889	2889	8
10893	10893 (2019-06-30)60sec.agd	60	0	0		5	113	22.6	45	10	376295	3208	2725	240	0	0	51.97%	44.14%	3.89%	0.00%	0.00%	240	3.89%	30	2324313	2813175	3234266	376.5	455.7	523.9	5676	4598	3844	376.5	455.7	523.9	4876152.3	842.2	7093.3	789.9	79853	12.9	139	12.9	19.2	3877	6173	6173	8
10894	10894 (2019-08-04)60sec.agd	60	0	0		5	92	18.4	22	10	304818	3042	1676	203	6	3	61.70%	34.00%	4.12%	0.12%	0.06%	212	4.30%	26.5	1644841	2188713	1683118	333.6	444	341.4	10322	4633	5296	333.6	444	341.4	3213853.3	686.6	11495.7	651.9	54317	11	127	11	34	4348	4930	4930	8
10896	10896 (2019-08-04)60sec.agd	60	0	0		2	24	12	13	11	77778	3107	1285	262	0	0	66.76%	27.61%	5.63%	0.00%	0.00%	262	5.63%	32.8	1508231	1289827	1592173	324.1	277.1	342.1	4611	3153	5180	324.1	277.1	342.1	2544293.5	578.7	6425.3	546.7	52338	11.2	161	11.2	4.5	800	4654	4654	8
10900	10900 (2019-06-23)60sec.agd	60	0	0		3	57	19	21	18	190950	3010	1757	200	0	0	60.60%	35.37%	4.03%	0.00%	0.00%	200	4.03%	25	1673712	1760921	1889594	337	354.5	380.4	4731	4092	4562	337	354.5	380.4	3077778.4	651.0	6968.1	619.6	58958	11.9	126	11.9	10.8	3587	4967	4967	8
10907	10907 (2019-05-05)60sec.agd	60	0	0		3	34	11.3	12	10	101440	3861	1771	366	0	0	64.37%	29.53%	6.10%	0.00%	0.00%	366	6.10%	45.8	2213241	1392560	1911504	369	232.2	318.7	5342	3076	4043	369	232.2	318.7	3239059.5	565.2	6340.8	540	31773	5.3	121	5.3	0.2	228	5998	5998	8
10910	10910 (2019-05-05)60sec.agd	60	0	0		0	0	0	0	0	0	2766	1587	23	0	0	63.21%	36.27%	0.53%	0.00%	0.00%	23	0.53%	2.9	858609	1572298	1180495	196.2	359.3	269.8	2871	3110	4219	196.2	359.3	269.8	2145436.8	515.6	5897	490.3	26506	6.1	104	6.1	5.4	888	4376	4376	8
10920	10920 (2019-05-12)60sec.agd	60	0	0		6	147	24.5	39	11	738024	3625	2033	221	61	0	61.03%	34.23%	3.72%	1.03%	0.00%	282	4.75%	35.3	2319255	2309785	2484286	390.4	388.9	418.2	8606	3895	4330	390.4	388.9	418.2	4109224.7	742.4	9051.8	691.8	72435	12.2	175	12.2	33.3	4599	5940	5940	8
10921	10921 (2019-05-26)60sec.agd	60	0	0		0	0	0	0	0	0	3286	2080	27	0	0	60.93%	38.57%	0.50%	0.00%	0.00%	27	0.50%	3.4	1121064	1124180	2205590	207.9	208.5	409	3200	3778	3556	207.9	208.5	409	2717571.1	531.9	6088.2	503.9	25085	4.7	111	4.7	1.8	359	5393	5393	8
10922	10922 (2019-06-02)60sec.agd	60	0	0		3	35	11.7	14	10	78565	3706	2486	261	0	0	57.43%	38.52%	4.04%	0.00%	0.00%	261	4.04%	32.6	2235113	1949988	2094574	346.4	302.2	324.6	4489	2979	4351	346.4	302.2	324.6	3631173.9	591.8	5872.1	562.7	52152	8.1	135	8.1	8	1465	6453	6453	8
10923	10923 (2019-05-26)60sec.agd	60	0	0		0	0	0	0	0	0	4397	1063	14	0	0	80.33%	19.42%	0.26%	0.00%	0.00%	14	0.26%	1.8	442097	938994	963680	80.8	171.5	176	3752	3344	5453	80.8	171.5	176	1416276.3	274.5	7328.7	258.7	14843	2.7	112	2.7	15.3	4710	5474	5474	8
10924	10924 (2019-05-26)60sec.agd	60	0	0		0	0	0	0	0	0	3588	1932	40	0	0	64.53%	34.75%	0.72%	0.00%	0.00%	40	0.72%	5	1004669	1993405	2056434	180.7	358.5	369.9	3410	3363	4706	180.7	358.5	369.9	3035118.5	588.0	6714.5	545.9	41469	7.5	112	7.5	32.9	1559	5560	5560	8
10925	10925 (2019-06-02)60sec.agd	60	0	0		7	102	14.6	21	10	356324	3208	1854	248	1	0	60.40%	34.91%	4.67%	0.02%	0.00%	249	4.69%	31.1	1984849	1930821	2378186	373.7	363.6	447.8	6938	3380	4051	373.7	363.6	447.8	3650132	721.0	8639.4	687.3	47900	9	129	9	20.1	3109	5311	5311	8
10928	10928 (2019-03-24)60sec.agd	60	0	0		0	0	0	0	0	0	3642	2074	51	0	0	63.15%	35.96%	0.88%	0.00%	0.00%	51	0.88%	6.4	1194777	1914413	1849260	207.2	332	320.7	3821	4668	5156	207.2	332	320.7	2917572.9	537.5	7935.7	505.9	31113	5.4	139	5.4	1.6	1169	5767	5767	8
10929	10929 (2019-03-24)60sec.agd	60	0	0		0	0	0	0	0	0	3583	2309	73	0	0	60.07%	38.71%	1.22%	0.00%	0.00%	73	1.22%	9.1	1534445	1856686	2408145	257.2	311.3	403.7	4285	3214	3351	257.2	311.3	403.7	3406019.2	595.6	5050.1	571	52430	8.8	132	8.8	7.4	1752	5965	5965	8
10930	10930 (2019-03-24)60sec.agd	60	0	0		2	28	14	14	14	83913	2185	1429	117	0	0	58.56%	38.30%	3.14%	0.00%	0.00%	117	3.14%	16.7	1148530	1167782	1563968	307.8	313	419.2	5298	4263	3991	307.8	313	419.2	2264692.4	634.3	7225	607	36556	9.8	141	9.8	36.4	4691	3731	3731	7
10931	10931 (2019-03-24)60sec.agd	60	0	0		2	20	10	10	10	41029	3849	1614	99	0	0	69.20%	29.02%	1.78%	0.00%	0.00%	99	1.78%	12.4	1093191	2058210	791835	196.5	370	142.4	3642	4511	5144	196.5	370	142.4	2461360.9	469.9	7064.4	442.5	49263	8.9	132	8.9	28.9	2695	5562	5562	8
10933	10933 (2019-03-24)60sec.agd	60	0	0		6	81	13.5	18	10	272134	1965	1015	280	0	0	60.28%	31.13%	8.59%	0.00%	0.00%	280	8.59%	35	1588094	1492194	1413358	487.1	457.7	433.5	5597	4198	4850	487.1	457.7	433.5	2597357.6	851.0	7405.1	796.7	45712	14	139	14	22.7	2371	3260	3260	8
10934	10934 (2019-03-24)60sec.agd	60	0	0		5	72	14.4	24	11	355222	4080	1371	207	25	1	71.78%	24.12%	3.64%	0.44%	0.02%	233	4.10%	29.1	1684262	1725448	1292526	296.3	303.6	227.4	10880	5743	6706	296.3	303.6	227.4	2735787.4	524.9	12961.5	481.3	45949	8.1	167	8.1	2.4	1788	5684	5684	8
10935	10935 (2019-03-24)60sec.agd	60	0	0		2	21	10.5	11	10	61144	3596	1250	125	0	0	72.34%	25.15%	2.51%	0.00%	0.00%	125	2.51%	15.6	1136952	1053233	1260031	228.7	211.9	253.5	5345	6138	5758	228.7	211.9	253.5	1997407.8	430.2	9267.8	401.8	27180	5.5	116	5.5	30.8	3781	4971	4971	8
10937	10937 (2019-03-24)60sec.agd	60	0	0		3	41	13.7	21	10	119855	1920	1820	157	0	0	49.27%	46.70%	4.03%	0.00%	0.00%	157	4.03%	19.6	1623484	1547816	2785480	416.6	397.2	714.8	4933	3395	4054	416.6	397.2	714.8	3576357.6	968.8	6163.1	917.7	54219	13.9	138	13.9	1.7	646	3897	3897	8
10941	10941 (2019-03-31)60sec.agd	60	0	0		5	222	44.4	58	32	837518	2954	1461	266	0	0	63.11%	31.21%	5.68%	0.00%	0.00%	266	5.68%	33.3	1742873	2127050	1781828	372.3	454.4	380.7	5065	4584	6320	372.3	454.4	380.7	3276714.7	740.1	8588.6	700	51424	11	124	11	0.2	422	4681	4681	8
10942	10942 (2019-06-02)60sec.agd	60	0	0		5	67	13.4	18	10	233603	2077	680	123	7	0	71.94%	23.55%	4.26%	0.24%	0.00%	130	4.50%	16.3	848191	1008948	814793	293.8	349.5	282.2	6228	5293	6988	293.8	349.5	282.2	1549610.2	580.6	10272.5	536.8	21226	7.4	153	7.4	11.6	2280	2887	2887	8
10943	10943 (2019-06-02)60sec.agd	60	0	0		3	100	33.3	43	15	434356	2576	624	105	19	0	77.50%	18.77%	3.16%	0.57%	0.00%	124	3.73%	17.7	818671	889649	820318	246.3	267.6	246.8	7672	4269	4062	246.3	267.6	246.8	1461033.6	482.2	7864	439.5	25606	7.7	165	7.7	2.4	905	3324	3324	7
10946	10946 (2019-05-19)60sec.agd	60	0	0		11	266	24.2	64	10	1026002	2720	1452	408	17	0	59.17%	31.59%	8.88%	0.37%	0.00%	425	9.25%	70.8	2503893	2762916	2721497	544.7	601	592	7470	5675	5896	544.7	601	592	4616246.4	1041.4	9996.4	1004.2	61480	13.4	124	13.4	73.3	4852	4597	4597	6
10947	10947 (2019-05-19)60sec.agd	60	0	0		12	167	13.9	22	10	477799	2656	1327	312	3	0	61.80%	30.87%	7.26%	0.07%	0.00%	315	7.33%	39.4	1764176	2342292	1530351	410.5	545	356.1	6726	6497	6204	410.5	545	356.1	3307661.3	815.2	10327.6	769.6	57265	13.3	133	13.3	0.3	210	4298	4298	8
10955	10955 (2019-07-28)60sec.agd	60	0	0		1	10	10	10	10	34820	3160	3178	46	0	0	49.50%	49.78%	0.72%	0.00%	0.00%	46	0.72%	5.8	1606064	2859222	2804208	251.6	447.9	439.3	5227	11720	9166	251.6	447.9	439.3	4314878.3	711.0	15770.1	675.9	60873	9.5	120	9.5	16	4110	6384	6384	8
10956	10956 (2019-07-21)60sec.agd	60	0	0		0	0	0	0	0	0	5970	3208	54	0	0	64.67%	34.75%	0.58%	0.00%	0.00%	54	0.58%	6.8	1870732	2294529	2576827	202.6	248.5	279.1	3752	3453	3354	202.6	248.5	279.1	3924861.6	449.4	4718	425.1	37521	4.1	119	4.1	17.2	4430	9232	9232	8
10957	10957 (2019-07-21)60sec.agd	60	0	0		7	111	15.9	23	11	267611	5844	4809	506	0	0	52.37%	43.10%	4.53%	0.00%	0.00%	506	4.53%	33.7	4624147	4445682	5699241	414.4	398.4	510.7	5043	4125	4042	414.4	398.4	510.7	8580686	801.4	6079.7	768.9	127077	11.4	117	11.4	11.9	1896	11159	11159	15
10958	10958 (2019-07-21)60sec.agd	60	0	0		4	81	20.3	29	10	362966	2631	1411	113	24	0	62.96%	33.76%	2.70%	0.57%	0.00%	137	3.28%	17.1	1298257	1598390	2041571	310.7	382.5	488.5	8723	3889	4536	310.7	382.5	488.5	2899712.7	746.7	9520.7	693.9	37342	8.9	163	8.9	13.4	4280	4179	4179	8
10959	10959 (2019-07-21)60sec.agd	60	0	0		5	92	18.4	25	10	312542	2077	1260	93	0	0	60.55%	36.73%	2.71%	0.00%	0.00%	93	2.71%	13.3	822254	1252325	1183608	239.7	365.1	345.1	4396	3212	3106	239.7	365.1	345.1	1909279.3	599.1	5241.3	556.6	28562	8.3	129	8.3	34.7	3516	3430	3430	7
10960	10960 (2019-08-18)60sec.agd	60	0	0		2	23	11.5	13	10	57820	2598	1365	101	0	0	63.93%	33.59%	2.49%	0.00%	0.00%	101	2.49%	10.1	972805	1355384	1588250	239.4	333.5	390.8	3768	5569	4529	239.4	333.5	390.8	2303465.5	608.5	7130.6	566.8	28825	7.1	122	7.1	8.4	2685	4064	4064	10
10961	10961 (2019-08-25)60sec.agd	60	0	0		4	96	24	42	11	280299	3208	1793	259	0	0	60.99%	34.09%	4.92%	0.00%	0.00%	259	4.92%	32.4	1663251	2346689	2757362	316.2	446.1	524.2	3949	5139	5138	316.2	446.1	524.2	3984519.8	800.7	7135.1	757.5	76606	14.6	149	14.6	40.9	3624	5260	5260	8
10962	10962 (2019-08-25)60sec.agd	60	0	0		8	127	15.9	22	10	286176	3445	3057	260	0	0	50.95%	45.21%	3.85%	0.00%	0.00%	260	3.85%	32.5	2732433	3727945	4052333	404.1	551.3	599.3	3216	3610	5341	404.1	551.3	599.3	6146964	947.7	6646.7	909	72850	10.8	103	10.8	23	2960	6762	6762	8
10963	10963 (2019-09-08)60sec.agd	60	0	0		0	0	0	0	0	0	2527	1057	13	0	0	70.25%	29.39%	0.36%	0.00%	0.00%	13	0.36%	1.6	501747	688418	1272128	139.5	191.4	353.7	3683	3894	3895	139.5	191.4	353.7	1531005.9	453.2	5749.1	425.6	11230	3.1	53	3.1	9.6	2132	3597	3597	8
10964	10964 (2019-08-25)60sec.agd	60	0	0		7	122	17.4	25	11	403201	3520	1838	214	2	0	63.15%	32.97%	3.84%	0.04%	0.00%	216	3.88%	27	1615095	1665957	2222036	289.8	298.9	398.6	7266	4522	5330	289.8	298.9	398.6	3212691.8	615.1	9087.1	576.4	55392	9.9	146	9.9	40.9	4712	5574	5574	8
10965	10965 (2019-03-31)60sec.agd	60	0	0		3	50	16.7	18	15	192324	765	540	128	7	0	53.13%	37.50%	8.89%	0.49%	0.00%	135	9.38%	22.5	850199	646939	759902	590.4	449.3	527.7	6922	7215	6817	590.4	449.3	527.7	1311037.6	958.5	10162.6	910.4	21423	14.9	122	14.9	28.5	3476	1440	1440	6
10966	10966 (2019-08-25)60sec.agd	60	0	0		0	0	0	0	0	0	3365	958	10	0	0	77.66%	22.11%	0.23%	0.00%	0.00%	10	0.23%	1.3	433338	916443	957526	100	211.5	221	3776	3207	3298	100	211.5	221	1394455.3	355.4	5210	321.8	16170	3.7	102	3.7	6.2	3318	4333	4333	8
10968	10968 (2019-08-11)60sec.agd	60	0	0		0	0	0	0	0	0	2642	582	4	0	0	81.85%	18.03%	0.12%	0.00%	0.00%	4	0.12%	0.6	264722	548637	361308	82	170	111.9	2633	2986	2961	82	170	111.9	708254	239.2	4805.8	219.4	8669	2.7	101	2.7	1.3	481	3228	3228	7
10969	10969 (2019-09-01)60sec.agd	60	0	0		2	24	12	12	12	89364	1487	1604	185	2	0	45.36%	48.93%	5.64%	0.06%	0.00%	187	5.70%	23.4	1506103	2107952	2267083	459.5	643.1	691.6	8898	19120	11521	459.5	643.1	691.6	3442596.9	1091.7	19844.6	1050.2	39006	11.9	118	11.9	103	4919	3278	3278	8
10971	10971 (2019-09-01)60sec.agd	60	0	0		0	0	0	0	0	0	3048	1021	47	0	0	74.05%	24.81%	1.14%	0.00%	0.00%	47	1.14%	5.9	633361	662934	1372650	153.9	161.1	333.5	4071	3555	5910	153.9	161.1	333.5	1650695.5	421.3	7534.7	401	19506	4.7	113	4.7	98.1	4825	4116	4116	8
10973	10973 (2019-09-08)60sec.agd	60	0	0		0	0	0	0	0	0	3294	1363	76	1	0	69.58%	28.79%	1.61%	0.02%	0.00%	77	1.63%	3.9	1040738	861963	1307097	219.8	182.1	276.1	6152	8726	5159	219.8	182.1	276.1	1880058.1	423.6	11857.7	397.1	17241	3.6	74	3.6	14.3	2941	4734	4734	20
10977	10977 (2019-10-20)60sec.agd	60	0	0		2	20	10	10	10	49859	3373	1763	274	0	0	62.35%	32.59%	5.06%	0.00%	0.00%	274	5.06%	34.3	2099969	1362754	2544111	388.2	251.9	470.3	5138	3908	6357	388.2	251.9	470.3	3569239.3	688.4	7792	659.7	48781	9	107	9	0.7	456	5410	5410	8
10978	10978 (2019-10-20)60sec.agd	60	0	0		0	0	0	0	0	0	2511	2438	147	1	0	49.26%	47.83%	2.88%	0.02%	0.00%	148	2.90%	11.4	1860146	2196329	1894884	364.9	430.9	371.8	6314	4926	5908	364.9	430.9	371.8	3445952.6	713.5	8824.1	676.1	44544	8.7	135	8.7	3.4	2076	5097	5097	13
10980	10980 (2019-07-28)60sec.agd	60	0	0		0	0	0	0	0	0	3164	3532	121	0	0	46.41%	51.81%	1.77%	0.00%	0.00%	121	1.77%	15.1	2347918	3541104	4716054	344.4	519.5	691.8	4401	5184	5146	344.4	519.5	691.8	6347700.5	998.6	6011.3	931.2	60733	8.9	129	8.9	37.4	3541	6817	6817	8
10981	10981 (2019-10-20)60sec.agd	60	0	0		0	0	0	0	0	0	1128	709	16	0	0	60.87%	38.26%	0.86%	0.00%	0.00%	16	0.86%	3.2	445364	735909	596702	240.3	397.1	322	3649	5397	4698	240.3	397.1	322	1046883.2	597.7	7577.5	565	13204	7.1	97	7.1	23.9	1842	1853	1853	5
10982	10982 (2019-10-27)60sec.agd	60	0	0		0	0	0	0	0	0	1941	1906	113	1	0	49.00%	48.12%	2.85%	0.03%	0.00%	114	2.88%	14.3	1458715	2134656	1892068	368.3	538.9	477.7	5826	4593	3932	368.3	538.9	477.7	3203830.1	853.6	6828.6	808.8	54238	13.7	128	13.7	6.3	2495	3961	3961	8
10983	10983 (2019-11-03)60sec.agd	60	0	0		0	0	0	0	0	0	4607	1451	56	3	0	75.31%	23.72%	0.92%	0.05%	0.00%	59	0.96%	2.3	978940	1072245	1104260	160	175.3	180.5	6437	7377	5621	160	175.3	180.5	1824122.5	319.2	10117.9	298.2	28207	4.6	128	4.6	15.2	3141	6117	6117	26
10984	10984 (2019-10-06)60sec.agd	60	0	0		4	52	13	17	10	132078	4712	2709	335	0	0	60.75%	34.93%	4.32%	0.00%	0.00%	335	4.32%	22.3	2566459	2719922	3524098	330.9	350.7	454.4	4714	5154	4771	330.9	350.7	454.4	5138477.8	729.5	8332.1	662.5	78077	10.1	124	10.1	2.7	964	7756	7756	15
10987	10987 (2019-11-10)60sec.agd	60	0	0		0	0	0	0	0	0	2691	602	14	0	0	81.37%	18.20%	0.42%	0.00%	0.00%	14	0.42%	0.5	291243	557770	578234	88.1	168.7	174.9	4946	9170	6604	88.1	168.7	174.9	854566.8	275.9	9885.9	258.4	7089	2.1	65	2.1	5	1830	3307	3307	30
10989	10989 (2019-10-20)60sec.agd	60	0	0		0	0	0	0	0	0	1720	751	7	0	0	69.41%	30.31%	0.28%	0.00%	0.00%	7	0.28%	1	415755	583592	682895	167.8	235.5	275.6	2683	2436	2406	167.8	235.5	275.6	989837.1	414.8	3804.5	399.5	14538	5.9	101	5.9	10	4614	2478	2478	7
10990	10990 (2019-10-20)60sec.agd	60	0	0		0	0	0	0	0	0	4729	1946	212	0	0	68.67%	28.26%	3.08%	0.00%	0.00%	212	3.08%	26.5	1820945	1221452	1587715	264.4	177.4	230.5	4283	2912	3652	264.4	177.4	230.5	2707143.3	414.9	6337.3	393.1	33904	4.9	116	4.9	3	1297	6887	6887	8
10993	10993 (2019-11-03)60sec.agd	60	0	0		1	23	23	23	23	52937	2768	1891	47	0	0	58.82%	40.18%	1.00%	0.00%	0.00%	47	1.00%	5.9	953941	1628853	1732544	202.7	346.1	368.2	4036	3318	3734	202.7	346.1	368.2	2562201.1	572.5	6213	544.5	32945	7	126	7	13.7	2368	4706	4706	8
10994	10994 (2019-11-03)60sec.agd	60	0	0		1	10	10	10	10	33772	3711	2007	157	5	0	63.11%	34.13%	2.67%	0.09%	0.00%	162	2.76%	20.3	1548755	1639133	2320987	263.4	278.8	394.7	6254	2746	4237	263.4	278.8	394.7	3236105.6	587.9	7064.7	550.4	36649	6.2	120	6.2	9.2	2363	5880	5880	8
10995	10995 (2019-11-03)60sec.agd	60	0	0		4	81	20.3	21	18	912493	3660	1328	117	5	67	70.70%	25.65%	2.26%	0.10%	1.29%	189	3.65%	23.6	1958792	1754427	1757061	378.4	338.9	339.4	17013	3104	3275	378.4	338.9	339.4	3162616.6	707.9	17037.9	610.9	45200	8.7	170	8.7	7.6	2866	5177	5177	8
10996	10996 (2019-11-03)60sec.agd	60	0	0		7	284	40.6	78	18	1504477	2887	1069	288	26	50	66.83%	24.75%	6.67%	0.60%	1.16%	364	8.43%	45.5	2289276	2144418	1601663	529.9	496.4	370.8	15720	8180	3394	529.9	496.4	370.8	3522021.8	915.7	16588.7	815.3	62731	14.5	171	14.5	6.6	3415	4320	4320	8
11000	11000 (2019-05-12)60sec.agd	60	0	0		2	27	13.5	16	11	88860	3224	2531	56	3	0	55.45%	43.53%	0.96%	0.05%	0.00%	59	1.01%	7.4	1397953	2629238	2645234	240.4	452.2	455	7054	8409	5519	240.4	452.2	455	3983017.4	716.2	10829.9	685.1	45411	7.8	130	7.8	3.6	1830	5814	5814	8
11001	11001 (2019-05-12)60sec.agd	60	0	0		1	15	15	15	15	38899	3659	2409	79	0	0	59.52%	39.19%	1.29%	0.00%	0.00%	79	1.29%	9.9	1503935	1957752	2280294	244.7	318.5	371	3743	4179	3480	244.7	318.5	371	3360707.4	574.9	5544.6	546.7	42955	7	113	7	5.1	1390	6147	6147	8
11002	11002 (2019-05-12)60sec.agd	60	0	0		3	59	19.7	34	10	340399	3511	1905	87	19	8	63.49%	34.45%	1.57%	0.34%	0.14%	114	2.06%	16.3	1455605	1669913	2173230	263.2	302	393	14928	10586	10622	263.2	302	393	3103276.3	595.0	19527.9	561.2	35636	6.4	157	6.4	1.5	796	5530	5530	7
11004	11004 (2019-06-02)60sec.agd	60	0	0		0	0	0	0	0	0	4720	1442	74	0	0	75.69%	23.12%	1.19%	0.00%	0.00%	74	1.19%	4.9	1166766	1671862	2197060	187.1	268.1	352.3	4332	4940	8545	187.1	268.1	352.3	2997255.1	502.1	10060.9	480.6	35588	5.7	113	5.7	2.1	393	6236	6236	15
11006	11006 (2019-05-19)60sec.agd	60	0	0		10	145	14.5	23	10	612426	2501	3377	300	34	0	40.26%	54.36%	4.83%	0.55%	0.00%	334	5.38%	41.8	2921553	3029331	4369076	470.3	487.7	703.3	6647	4887	5669	470.3	487.7	703.3	6066394.6	1035.5	7667.3	976.6	78801	12.7	180	12.7	1.2	551	6212	6212	8
11007	11007 (2019-06-02)60sec.agd	60	0	0		6	310	51.7	102	11	910910	2370	901	323	2	0	65.91%	25.06%	8.98%	0.06%	0.00%	325	9.04%	40.6	1426653	1151619	1425587	396.7	320.3	396.4	6080	3282	4142	396.7	320.3	396.4	2322469.2	685.7	7221	645.8	42531	11.8	180	11.8	6.5	392	3596	3596	8
11008	11008 (2019-06-02)60sec.agd	60	0	0		2	59	29.5	49	10	203417	1423	846	119	2	0	59.54%	35.40%	4.98%	0.08%	0.00%	121	5.06%	20.2	903387	965483	1188816	378	404	497.4	6974	7087	5950	378	404	497.4	1778074.5	794.3	11587.3	744	32997	13.8	131	13.8	97.7	6000	2390	2390	6
11009	11009 (2019-06-02)60sec.agd	60	0	0		1	10	10	10	10	24921	722	1390	119	0	0	32.36%	62.30%	5.33%	0.00%	0.00%	119	5.33%	19.8	1222897	1485077	1481116	548.1	665.7	663.9	5311	4095	3846	548.1	665.7	663.9	2427887	1144.2	6629.1	1088.3	32218	14.4	121	14.4	20.1	2865	2231	2231	6
11010	11010 (2019-06-02)60sec.agd	60	0	0		1	21	21	21	21	75121	2045	1053	137	1	0	63.20%	32.54%	4.23%	0.03%	0.00%	138	4.26%	15.3	1103141	1134656	1320133	340.9	350.6	408	6195	6591	5405	340.9	350.6	408	2060853.1	672.3	10196.6	636.9	28751	8.9	118	8.9	7.4	1259	3236	3236	9
11012	11012 (2019-06-02)60sec.agd	60	0	0		4	58	14.5	16	12	186627	2496	3857	240	3	0	37.84%	58.47%	3.64%	0.05%	0.00%	243	3.68%	30.4	3422457	3695189	5004353	518.9	560.2	758.7	7239	3325	3832	518.9	560.2	758.7	7100083.3	1133.2	7757.4	1076.4	74796	11.3	127	11.3	8.1	1316	6596	6596	8
11013	11013 (2019-06-02)60sec.agd	60	0	0		0	0	0	0	0	0	2451	796	3	0	0	75.42%	24.49%	0.09%	0.00%	0.00%	3	0.09%	0.4	351154	529285	644369	108	162.9	198.3	2513	2300	2891	108	162.9	198.3	904800.1	300.6	4311.6	278.4	11448	3.5	80	3.5	17.7	1024	3250	3250	8
11014	11014 (2019-06-09)60sec.agd	60	0	0		9	271	30.1	69	10	1107450	3864	1893	532	5	0	61.39%	30.08%	8.45%	0.08%	0.00%	537	8.53%	67.1	3003306	2675110	2196684	477.2	425	349	7075	4199	5446	477.2	425	349	4582737.3	775.1	8029.9	728.1	92919	14.8	130	14.8	4.5	1659	6294	6294	8
11015	11015 (2019-06-09)60sec.agd	60	0	0		0	0	0	0	0	0	1349	2374	20	0	0	36.04%	63.43%	0.53%	0.00%	0.00%	20	0.53%	2.5	1224262	2861135	1631074	327.1	764.4	435.8	4368	5337	6264	327.1	764.4	435.8	3513589.8	979.3	9316.7	938.7	41833	11.2	112	11.2	3.2	922	3743	3743	8
11016	11016 (2019-06-09)60sec.agd	60	0	0		1	12	12	12	12	29670	1826	3107	256	0	0	35.19%	59.88%	4.93%	0.00%	0.00%	256	4.93%	32	2995597	3654639	5065832	577.3	704.3	976.3	3980	4039	4161	577.3	704.3	976.3	6927672.2	1391.2	6235.6	1335.1	88560	17.1	103	17.1	1.4	475	5189	5189	8
11017	11017 (2019-06-09)60sec.agd	60	0	0		5	71	14.2	17	10	201018	3547	1372	156	1	0	69.88%	27.03%	3.07%	0.02%	0.00%	157	3.09%	19.6	1224077	1299738	1522846	241.1	256.1	300	5822	7023	5549	241.1	256.1	300	2346645.1	489.9	8760.1	462.3	33963	6.7	125	6.7	13.7	2567	5076	5076	8
11022	11022 (2019-07-28)60sec.agd	60	0	0		0	0	0	0	0	0	2439	1564	24	0	0	60.57%	38.84%	0.60%	0.00%	0.00%	24	0.60%	3	842442	1614162	1550057	209.2	400.8	384.9	4845	3558	4283	209.2	400.8	384.9	2391214	618.0	6256	593.8	26889	6.7	111	6.7	16.1	2392	4027	4027	8
11033	11033 (2019-06-02)60sec.agd	60	0	0		4	64	16	23	11	215288	2939	2304	211	2	0	53.87%	42.23%	3.87%	0.04%	0.00%	213	3.90%	26.6	2130123	2639505	2930287	390.4	483.8	537.1	7472	8667	7266	390.4	483.8	537.1	4482297.7	867.6	11052.4	821.5	63653	11.7	116	11.7	8	903	5456	5456	8
11034	11034 (2019-06-02)60sec.agd	60	0	0		1	13	13	13	13	37084	3130	2533	149	0	0	53.85%	43.58%	2.56%	0.00%	0.00%	149	2.56%	18.6	1859884	2156580	2773774	320	371.1	477.2	4126	4177	4894	320	371.1	477.2	3975402.9	745.2	7104.4	684	42784	7.4	122	7.4	13	1336	5812	5812	8
11035	11035 (2019-06-02)60sec.agd	60	0	0		7	187	26.7	48	10	675116	2968	2200	280	33	0	54.15%	40.14%	5.11%	0.60%	0.00%	313	5.71%	39.1	2212893	2613773	2768485	403.7	476.9	505.1	6634	4374	3777	403.7	476.9	505.1	4403772.7	874.9	7290.2	803.5	78359	14.3	183	14.3	17.4	1660	5481	5481	8
11036	11036 (2019-09-08)60sec.agd	60	0	0		1	33	33	33	33	137264	1716	1962	127	0	0	45.10%	51.56%	3.34%	0.00%	0.00%	127	3.34%	15.9	1842832	2600750	1812951	484.3	683.5	476.5	5302	3714	4351	484.3	683.5	476.5	3666977.2	1014.5	7373.3	963.7	64355	16.9	122	16.9	68.6	2300	3805	3805	8
11037	11037 (2019-09-15)60sec.agd	60	0	0		4	105	26.3	43	10	424539	4235	1725	308	21	0	67.34%	27.43%	4.90%	0.33%	0.00%	329	5.23%	32.9	2165449	2314490	2655140	344.3	368	422.2	6872	8373	5908	344.3	368	422.2	4134707	699.3	11460.9	657.5	52376	8.3	124	8.3	29.1	3151	6289	6289	10
11038	11038 (2019-09-08)60sec.agd	60	0	0		0	0	0	0	0	0	1957	2310	226	0	0	43.56%	51.41%	5.03%	0.00%	0.00%	226	5.03%	28.3	1923145	2482777	3297665	428	552.6	734	5328	3586	5062	428	552.6	734	4553818.5	1062.4	6531.6	1013.5	49591	11	125	11	23.3	4199	4493	4493	8
11058	11058 (2019-09-29)60sec.agd	60	0	0		3	42	14	17	10	126493	6252	1865	108	0	0	76.01%	22.67%	1.31%	0.00%	0.00%	108	1.31%	6.8	1179107	1238952	1839928	143.4	150.6	223.7	3546	3678	2839	143.4	150.6	223.7	2512096.8	327.8	5416.5	305.4	41795	5.1	114	5.1	21.7	2323	8225	8225	16
11060	11060 (2019-09-29)60sec.agd	60	0	0		5	114	22.8	32	10	308637	3563	1126	195	0	0	72.95%	23.05%	3.99%	0.00%	0.00%	195	3.99%	24.4	964810	1104644	1645312	197.5	226.2	336.9	3537	3813	4256	197.5	226.2	336.9	2204120.7	489.7	5879.5	451.3	36709	7.5	127	7.5	23.4	4801	4884	4884	8
