# Supplementary material for: Influence of pre-processing criteria on analysis of accelerometry-based physical activity
Source: PLoS One. 2025 Jan 2;20(1):e0316357. doi: 10.1371/journal.pone.0316357 (PMC11694966; doi:10.1371/journal.pone.0316357)
Supplement: S1 File — (ZIP) [file pone.0316357.s001.zip › scenarios/Troiano_Freedson1998/Troiano_Freedson1998_WearTimeValidationDetails.csv]

Subject	Filename	Epoch	Weight (lbs)	Age	Gender	Wear Time Start	Wear Time End
10008	10008 (2019-03-03)60sec.agd	60	0	0		3/3/2019 2:50:00 PM	3/3/2019 10:08:00 PM
10008	10008 (2019-03-03)60sec.agd	60	0	0		3/4/2019 7:04:00 AM	3/4/2019 8:30:00 PM
10008	10008 (2019-03-03)60sec.agd	60	0	0		3/5/2019 5:01:00 AM	3/5/2019 8:08:00 PM
10008	10008 (2019-03-03)60sec.agd	60	0	0		3/6/2019 4:54:00 AM	3/6/2019 8:29:00 PM
10008	10008 (2019-03-03)60sec.agd	60	0	0		3/7/2019 5:55:00 AM	3/7/2019 8:34:00 PM
10008	10008 (2019-03-03)60sec.agd	60	0	0		3/8/2019 5:02:00 AM	3/8/2019 8:04:00 PM
10008	10008 (2019-03-03)60sec.agd	60	0	0		3/9/2019 7:31:00 AM	3/9/2019 7:32:00 AM
10008	10008 (2019-03-03)60sec.agd	60	0	0		3/9/2019 9:12:00 AM	3/9/2019 5:51:00 PM
10008	10008 (2019-03-03)60sec.agd	60	0	0		3/9/2019 7:06:00 PM	3/9/2019 8:26:00 PM
10008	10008 (2019-03-03)60sec.agd	60	0	0		3/10/2019 5:28:00 AM	3/10/2019 8:01:00 AM
10011	10011 (2019-03-10)60sec.agd	60	0	0		3/10/2019 1:28:00 PM	3/10/2019 8:59:00 PM
10011	10011 (2019-03-10)60sec.agd	60	0	0		3/11/2019 6:05:00 AM	3/11/2019 8:53:00 PM
10011	10011 (2019-03-10)60sec.agd	60	0	0		3/12/2019 12:18:00 AM	3/12/2019 12:25:00 AM
10011	10011 (2019-03-10)60sec.agd	60	0	0		3/12/2019 5:14:00 AM	3/12/2019 6:10:00 PM
10011	10011 (2019-03-10)60sec.agd	60	0	0		3/12/2019 7:20:00 PM	3/12/2019 10:11:00 PM
10011	10011 (2019-03-10)60sec.agd	60	0	0		3/13/2019 5:43:00 AM	3/13/2019 9:49:00 PM
10011	10011 (2019-03-10)60sec.agd	60	0	0		3/14/2019 5:43:00 AM	3/14/2019 8:51:00 AM
10011	10011 (2019-03-10)60sec.agd	60	0	0		3/14/2019 5:44:00 PM	3/14/2019 6:06:00 PM
10011	10011 (2019-03-10)60sec.agd	60	0	0		3/14/2019 7:12:00 PM	3/14/2019 7:15:00 PM
10011	10011 (2019-03-10)60sec.agd	60	0	0		3/14/2019 9:05:00 PM	3/14/2019 9:56:00 PM
10011	10011 (2019-03-10)60sec.agd	60	0	0		3/15/2019 6:09:00 AM	3/15/2019 7:51:00 AM
10011	10011 (2019-03-10)60sec.agd	60	0	0		3/15/2019 4:52:00 PM	3/15/2019 5:47:00 PM
10011	10011 (2019-03-10)60sec.agd	60	0	0		3/15/2019 8:49:00 PM	3/15/2019 10:34:00 PM
10011	10011 (2019-03-10)60sec.agd	60	0	0		3/15/2019 11:49:00 PM	3/15/2019 11:50:00 PM
10011	10011 (2019-03-10)60sec.agd	60	0	0		3/16/2019 4:52:00 AM	3/16/2019 11:26:00 PM
10011	10011 (2019-03-10)60sec.agd	60	0	0		3/17/2019 6:57:00 AM	3/17/2019 9:49:00 AM
10012	10012 (2019-03-10)60sec.agd	60	0	0		3/10/2019 2:43:00 PM	3/10/2019 5:18:00 PM
10012	10012 (2019-03-10)60sec.agd	60	0	0		3/10/2019 9:31:00 PM	3/10/2019 9:32:00 PM
10012	10012 (2019-03-10)60sec.agd	60	0	0		3/11/2019 8:27:00 AM	3/11/2019 3:56:00 PM
10012	10012 (2019-03-10)60sec.agd	60	0	0		3/11/2019 6:31:00 PM	3/11/2019 6:33:00 PM
10012	10012 (2019-03-10)60sec.agd	60	0	0		3/12/2019 7:51:00 PM	3/12/2019 7:56:00 PM
10012	10012 (2019-03-10)60sec.agd	60	0	0		3/13/2019 7:06:00 AM	3/13/2019 6:20:00 PM
10012	10012 (2019-03-10)60sec.agd	60	0	0		3/13/2019 9:56:00 PM	3/13/2019 9:57:00 PM
10012	10012 (2019-03-10)60sec.agd	60	0	0		3/15/2019 6:59:00 AM	3/15/2019 3:32:00 PM
10012	10012 (2019-03-10)60sec.agd	60	0	0		3/15/2019 4:38:00 PM	3/15/2019 5:45:00 PM
10012	10012 (2019-03-10)60sec.agd	60	0	0		3/16/2019 1:18:00 PM	3/16/2019 5:27:00 PM
10012	10012 (2019-03-10)60sec.agd	60	0	0		3/16/2019 8:03:00 PM	3/16/2019 8:04:00 PM
10012	10012 (2019-03-10)60sec.agd	60	0	0		3/16/2019 9:54:00 PM	3/16/2019 9:55:00 PM
10012	10012 (2019-03-10)60sec.agd	60	0	0		3/17/2019 10:23:00 AM	3/17/2019 1:15:00 PM
10015	10015 (2019-03-10)60sec.agd	60	0	0		3/10/2019 3:30:00 PM	3/10/2019 9:29:00 PM
10015	10015 (2019-03-10)60sec.agd	60	0	0		3/11/2019 12:12:00 AM	3/11/2019 12:15:00 AM
10015	10015 (2019-03-10)60sec.agd	60	0	0		3/11/2019 9:12:00 AM	3/11/2019 8:58:00 PM
10015	10015 (2019-03-10)60sec.agd	60	0	0		3/12/2019 7:36:00 AM	3/12/2019 11:19:00 PM
10015	10015 (2019-03-10)60sec.agd	60	0	0		3/13/2019 8:40:00 AM	3/14/2019 12:30:00 AM
10015	10015 (2019-03-10)60sec.agd	60	0	0		3/14/2019 7:52:00 AM	3/14/2019 11:02:00 PM
10015	10015 (2019-03-10)60sec.agd	60	0	0		3/15/2019 12:04:00 PM	3/15/2019 10:55:00 PM
10015	10015 (2019-03-10)60sec.agd	60	0	0		3/16/2019 8:18:00 AM	3/16/2019 8:19:00 AM
10015	10015 (2019-03-10)60sec.agd	60	0	0		3/16/2019 9:39:00 AM	3/16/2019 11:53:00 PM
10015	10015 (2019-03-10)60sec.agd	60	0	0		3/17/2019 6:27:00 AM	3/17/2019 8:02:00 AM
10015	10015 (2019-03-10)60sec.agd	60	0	0		3/17/2019 9:35:00 AM	3/17/2019 9:36:00 AM
10015	10015 (2019-03-10)60sec.agd	60	0	0		3/17/2019 12:00:00 PM	3/17/2019 1:08:00 PM
10016	10016 (2019-03-10)60sec.agd	60	0	0		3/10/2019 2:57:00 PM	3/10/2019 11:06:00 PM
10016	10016 (2019-03-10)60sec.agd	60	0	0		3/11/2019 5:00:00 AM	3/11/2019 11:35:00 PM
10016	10016 (2019-03-10)60sec.agd	60	0	0		3/12/2019 6:14:00 AM	3/12/2019 10:51:00 PM
10016	10016 (2019-03-10)60sec.agd	60	0	0		3/14/2019 5:38:00 AM	3/14/2019 9:46:00 PM
10016	10016 (2019-03-10)60sec.agd	60	0	0		3/15/2019 6:02:00 AM	3/15/2019 6:03:00 AM
10016	10016 (2019-03-10)60sec.agd	60	0	0		3/16/2019 5:19:00 AM	3/16/2019 3:45:00 PM
10016	10016 (2019-03-10)60sec.agd	60	0	0		3/17/2019 8:06:00 AM	3/17/2019 12:13:00 PM
10019	10019 (2019-03-10)60sec.agd	60	0	0		3/10/2019 3:55:00 PM	3/10/2019 4:50:00 PM
10019	10019 (2019-03-10)60sec.agd	60	0	0		3/11/2019 2:40:00 AM	3/11/2019 2:41:00 AM
10019	10019 (2019-03-10)60sec.agd	60	0	0		3/11/2019 12:54:00 PM	3/11/2019 2:40:00 PM
10019	10019 (2019-03-10)60sec.agd	60	0	0		3/11/2019 3:41:00 PM	3/11/2019 9:50:00 PM
10019	10019 (2019-03-10)60sec.agd	60	0	0		3/12/2019 9:37:00 AM	3/12/2019 1:00:00 PM
10019	10019 (2019-03-10)60sec.agd	60	0	0		3/12/2019 3:47:00 PM	3/12/2019 9:00:00 PM
10019	10019 (2019-03-10)60sec.agd	60	0	0		3/13/2019 2:27:00 AM	3/13/2019 12:34:00 PM
10019	10019 (2019-03-10)60sec.agd	60	0	0		3/13/2019 3:26:00 PM	3/13/2019 9:23:00 PM
10019	10019 (2019-03-10)60sec.agd	60	0	0		3/14/2019 8:15:00 AM	3/14/2019 5:34:00 PM
10019	10019 (2019-03-10)60sec.agd	60	0	0		3/14/2019 8:41:00 PM	3/14/2019 9:11:00 PM
10019	10019 (2019-03-10)60sec.agd	60	0	0		3/16/2019 1:32:00 PM	3/16/2019 9:11:00 PM
10019	10019 (2019-03-10)60sec.agd	60	0	0		3/17/2019 11:33:00 AM	3/17/2019 1:13:00 PM
10020	10020 (2019-03-10)60sec.agd	60	0	0		3/10/2019 2:53:00 PM	3/10/2019 9:20:00 PM
10020	10020 (2019-03-10)60sec.agd	60	0	0		3/11/2019 12:27:00 AM	3/11/2019 12:45:00 AM
10020	10020 (2019-03-10)60sec.agd	60	0	0		3/11/2019 7:34:00 AM	3/11/2019 7:43:00 AM
10020	10020 (2019-03-10)60sec.agd	60	0	0		3/11/2019 9:53:00 AM	3/11/2019 9:54:00 AM
10020	10020 (2019-03-10)60sec.agd	60	0	0		3/11/2019 2:00:00 PM	3/11/2019 2:01:00 PM
10020	10020 (2019-03-10)60sec.agd	60	0	0		3/11/2019 3:24:00 PM	3/11/2019 3:31:00 PM
10020	10020 (2019-03-10)60sec.agd	60	0	0		3/11/2019 4:45:00 PM	3/11/2019 4:46:00 PM
10020	10020 (2019-03-10)60sec.agd	60	0	0		3/11/2019 6:49:00 PM	3/11/2019 6:50:00 PM
10020	10020 (2019-03-10)60sec.agd	60	0	0		3/11/2019 8:46:00 PM	3/11/2019 8:47:00 PM
10020	10020 (2019-03-10)60sec.agd	60	0	0		3/11/2019 11:34:00 PM	3/11/2019 11:36:00 PM
10020	10020 (2019-03-10)60sec.agd	60	0	0		3/12/2019 2:14:00 PM	3/12/2019 2:54:00 PM
10020	10020 (2019-03-10)60sec.agd	60	0	0		3/12/2019 3:58:00 PM	3/12/2019 4:51:00 PM
10020	10020 (2019-03-10)60sec.agd	60	0	0		3/12/2019 5:51:00 PM	3/12/2019 6:40:00 PM
10020	10020 (2019-03-10)60sec.agd	60	0	0		3/13/2019 7:23:00 AM	3/13/2019 7:50:00 AM
10020	10020 (2019-03-10)60sec.agd	60	0	0		3/14/2019 7:39:00 AM	3/14/2019 7:02:00 PM
10020	10020 (2019-03-10)60sec.agd	60	0	0		3/15/2019 9:31:00 AM	3/15/2019 6:10:00 PM
10020	10020 (2019-03-10)60sec.agd	60	0	0		3/16/2019 8:27:00 AM	3/16/2019 8:29:00 AM
10020	10020 (2019-03-10)60sec.agd	60	0	0		3/16/2019 10:34:00 AM	3/16/2019 10:36:00 AM
10020	10020 (2019-03-10)60sec.agd	60	0	0		3/16/2019 1:26:00 PM	3/16/2019 7:42:00 PM
10020	10020 (2019-03-10)60sec.agd	60	0	0		3/16/2019 10:02:00 PM	3/16/2019 11:30:00 PM
10020	10020 (2019-03-10)60sec.agd	60	0	0		3/17/2019 9:43:00 AM	3/17/2019 11:33:00 AM
10021	10021 (2019-03-10)60sec.agd	60	0	0		3/10/2019 3:43:00 PM	3/10/2019 10:15:00 PM
10021	10021 (2019-03-10)60sec.agd	60	0	0		3/10/2019 11:41:00 PM	3/10/2019 11:52:00 PM
10021	10021 (2019-03-10)60sec.agd	60	0	0		3/11/2019 1:53:00 AM	3/11/2019 2:48:00 AM
10021	10021 (2019-03-10)60sec.agd	60	0	0		3/11/2019 7:24:00 AM	3/11/2019 7:30:00 PM
10021	10021 (2019-03-10)60sec.agd	60	0	0		3/12/2019 7:47:00 PM	3/12/2019 7:48:00 PM
10021	10021 (2019-03-10)60sec.agd	60	0	0		3/12/2019 10:35:00 PM	3/12/2019 10:57:00 PM
10021	10021 (2019-03-10)60sec.agd	60	0	0		3/13/2019 7:19:00 AM	3/13/2019 10:52:00 PM
10021	10021 (2019-03-10)60sec.agd	60	0	0		3/14/2019 4:55:00 AM	3/14/2019 4:56:00 AM
10021	10021 (2019-03-10)60sec.agd	60	0	0		3/14/2019 7:32:00 AM	3/14/2019 2:19:00 PM
10021	10021 (2019-03-10)60sec.agd	60	0	0		3/14/2019 5:22:00 PM	3/14/2019 5:24:00 PM
10021	10021 (2019-03-10)60sec.agd	60	0	0		3/16/2019 6:18:00 PM	3/16/2019 6:21:00 PM
10021	10021 (2019-03-10)60sec.agd	60	0	0		3/17/2019 12:57:00 PM	3/17/2019 1:11:00 PM
10024	10024 (2019-03-17)60sec.agd	60	0	0		3/17/2019 10:43:00 AM	3/17/2019 2:13:00 PM
10024	10024 (2019-03-17)60sec.agd	60	0	0		3/17/2019 3:15:00 PM	3/17/2019 9:00:00 PM
10024	10024 (2019-03-17)60sec.agd	60	0	0		3/18/2019 5:54:00 AM	3/18/2019 8:48:00 PM
10024	10024 (2019-03-17)60sec.agd	60	0	0		3/19/2019 5:56:00 AM	3/19/2019 8:08:00 PM
10024	10024 (2019-03-17)60sec.agd	60	0	0		3/20/2019 7:00:00 AM	3/20/2019 9:52:00 PM
10024	10024 (2019-03-17)60sec.agd	60	0	0		3/20/2019 11:36:00 PM	3/21/2019 3:21:00 AM
10024	10024 (2019-03-17)60sec.agd	60	0	0		3/21/2019 6:29:00 AM	3/21/2019 6:31:00 AM
10024	10024 (2019-03-17)60sec.agd	60	0	0		3/21/2019 7:36:00 AM	3/21/2019 8:38:00 PM
10024	10024 (2019-03-17)60sec.agd	60	0	0		3/22/2019 7:27:00 AM	3/22/2019 9:24:00 PM
10024	10024 (2019-03-17)60sec.agd	60	0	0		3/23/2019 6:38:00 AM	3/23/2019 6:51:00 PM
10024	10024 (2019-03-17)60sec.agd	60	0	0		3/23/2019 8:08:00 PM	3/23/2019 9:20:00 PM
10024	10024 (2019-03-17)60sec.agd	60	0	0		3/24/2019 5:50:00 AM	3/24/2019 9:34:00 AM
10025	10025 (2019-03-24)60sec.agd	60	0	0		3/24/2019 9:32:00 AM	3/24/2019 9:42:00 PM
10025	10025 (2019-03-24)60sec.agd	60	0	0		3/25/2019 7:17:00 AM	3/25/2019 9:16:00 PM
10025	10025 (2019-03-24)60sec.agd	60	0	0		3/25/2019 10:38:00 PM	3/25/2019 11:13:00 PM
10025	10025 (2019-03-24)60sec.agd	60	0	0		3/26/2019 6:02:00 AM	3/26/2019 6:03:00 AM
10025	10025 (2019-03-24)60sec.agd	60	0	0		3/26/2019 7:21:00 AM	3/26/2019 10:30:00 PM
10025	10025 (2019-03-24)60sec.agd	60	0	0		3/27/2019 5:55:00 AM	3/27/2019 5:56:00 AM
10025	10025 (2019-03-24)60sec.agd	60	0	0		3/27/2019 7:04:00 AM	3/27/2019 8:23:00 PM
10025	10025 (2019-03-24)60sec.agd	60	0	0		3/28/2019 7:24:00 AM	3/28/2019 9:43:00 PM
10025	10025 (2019-03-24)60sec.agd	60	0	0		3/29/2019 7:29:00 AM	3/29/2019 9:54:00 PM
10025	10025 (2019-03-24)60sec.agd	60	0	0		3/30/2019 8:28:00 AM	3/30/2019 9:03:00 PM
10025	10025 (2019-03-24)60sec.agd	60	0	0		3/31/2019 7:31:00 AM	3/31/2019 9:29:00 AM
10025	10025 (2019-03-24)60sec.agd	60	0	0		3/31/2019 12:20:00 PM	3/31/2019 1:00:00 PM
10025	10025 (2019-03-24)60sec.agd	60	0	0		3/31/2019 2:33:00 PM	3/31/2019 4:37:00 PM
10025	10025 (2019-03-24)60sec.agd	60	0	0		3/31/2019 9:18:00 PM	3/31/2019 10:05:00 PM
10031	10031 (2019-03-03)60sec.agd	60	0	0		3/3/2019 10:40:00 AM	3/3/2019 8:24:00 PM
10031	10031 (2019-03-03)60sec.agd	60	0	0		3/4/2019 7:33:00 AM	3/4/2019 11:01:00 PM
10031	10031 (2019-03-03)60sec.agd	60	0	0		3/5/2019 7:35:00 AM	3/5/2019 4:22:00 PM
10031	10031 (2019-03-03)60sec.agd	60	0	0		3/5/2019 5:25:00 PM	3/5/2019 9:07:00 PM
10031	10031 (2019-03-03)60sec.agd	60	0	0		3/6/2019 12:31:00 PM	3/6/2019 10:55:00 PM
10031	10031 (2019-03-03)60sec.agd	60	0	0		3/7/2019 11:00:00 AM	3/7/2019 10:15:00 PM
10031	10031 (2019-03-03)60sec.agd	60	0	0		3/8/2019 7:52:00 AM	3/8/2019 11:19:00 PM
10031	10031 (2019-03-03)60sec.agd	60	0	0		3/9/2019 8:03:00 AM	3/9/2019 9:55:00 PM
10031	10031 (2019-03-03)60sec.agd	60	0	0		3/10/2019 10:10:00 AM	3/10/2019 10:56:00 AM
10032	10032 (2019-03-03)60sec.agd	60	0	0		3/3/2019 10:50:00 AM	3/3/2019 8:11:00 PM
10032	10032 (2019-03-03)60sec.agd	60	0	0		3/4/2019 12:48:00 AM	3/4/2019 12:49:00 AM
10032	10032 (2019-03-03)60sec.agd	60	0	0		3/4/2019 7:07:00 AM	3/4/2019 3:02:00 PM
10032	10032 (2019-03-03)60sec.agd	60	0	0		3/5/2019 6:07:00 AM	3/5/2019 6:35:00 PM
10032	10032 (2019-03-03)60sec.agd	60	0	0		3/6/2019 7:09:00 AM	3/6/2019 7:11:00 AM
10032	10032 (2019-03-03)60sec.agd	60	0	0		3/6/2019 10:30:00 AM	3/6/2019 10:31:00 AM
10032	10032 (2019-03-03)60sec.agd	60	0	0		3/7/2019 6:21:00 AM	3/7/2019 6:43:00 PM
10032	10032 (2019-03-03)60sec.agd	60	0	0		3/8/2019 6:49:00 AM	3/8/2019 5:50:00 PM
10032	10032 (2019-03-03)60sec.agd	60	0	0		3/9/2019 8:17:00 AM	3/9/2019 6:48:00 PM
10032	10032 (2019-03-03)60sec.agd	60	0	0		3/9/2019 8:02:00 PM	3/9/2019 8:03:00 PM
10032	10032 (2019-03-03)60sec.agd	60	0	0		3/10/2019 6:11:00 AM	3/10/2019 7:58:00 AM
10034	10034 (2019-03-03)60sec.agd	60	0	0		3/3/2019 11:00:00 AM	3/3/2019 2:35:00 PM
10034	10034 (2019-03-03)60sec.agd	60	0	0		3/3/2019 10:41:00 PM	3/3/2019 11:19:00 PM
10034	10034 (2019-03-03)60sec.agd	60	0	0		3/4/2019 7:55:00 AM	3/4/2019 10:27:00 AM
10034	10034 (2019-03-03)60sec.agd	60	0	0		3/4/2019 2:28:00 PM	3/4/2019 2:36:00 PM
10034	10034 (2019-03-03)60sec.agd	60	0	0		3/4/2019 4:16:00 PM	3/4/2019 4:55:00 PM
10034	10034 (2019-03-03)60sec.agd	60	0	0		3/5/2019 2:23:00 PM	3/5/2019 5:43:00 PM
10034	10034 (2019-03-03)60sec.agd	60	0	0		3/5/2019 8:08:00 PM	3/5/2019 9:18:00 PM
10034	10034 (2019-03-03)60sec.agd	60	0	0		3/6/2019 7:32:00 AM	3/6/2019 7:52:00 AM
10034	10034 (2019-03-03)60sec.agd	60	0	0		3/6/2019 9:58:00 AM	3/6/2019 1:02:00 PM
10034	10034 (2019-03-03)60sec.agd	60	0	0		3/6/2019 3:46:00 PM	3/6/2019 5:48:00 PM
10034	10034 (2019-03-03)60sec.agd	60	0	0		3/6/2019 7:54:00 PM	3/6/2019 8:53:00 PM
10034	10034 (2019-03-03)60sec.agd	60	0	0		3/7/2019 2:59:00 AM	3/7/2019 3:12:00 AM
10034	10034 (2019-03-03)60sec.agd	60	0	0		3/7/2019 5:02:00 AM	3/7/2019 5:04:00 AM
10034	10034 (2019-03-03)60sec.agd	60	0	0		3/7/2019 6:42:00 AM	3/7/2019 9:16:00 AM
10034	10034 (2019-03-03)60sec.agd	60	0	0		3/7/2019 10:32:00 AM	3/7/2019 10:36:00 AM
10034	10034 (2019-03-03)60sec.agd	60	0	0		3/7/2019 11:36:00 AM	3/7/2019 12:40:00 PM
10034	10034 (2019-03-03)60sec.agd	60	0	0		3/7/2019 2:58:00 PM	3/7/2019 4:21:00 PM
10034	10034 (2019-03-03)60sec.agd	60	0	0		3/7/2019 8:37:00 PM	3/7/2019 9:59:00 PM
10034	10034 (2019-03-03)60sec.agd	60	0	0		3/8/2019 2:36:00 AM	3/8/2019 3:16:00 AM
10034	10034 (2019-03-03)60sec.agd	60	0	0		3/8/2019 6:36:00 AM	3/8/2019 11:33:00 AM
10034	10034 (2019-03-03)60sec.agd	60	0	0		3/8/2019 3:19:00 PM	3/8/2019 5:41:00 PM
10034	10034 (2019-03-03)60sec.agd	60	0	0		3/8/2019 8:31:00 PM	3/8/2019 9:05:00 PM
10034	10034 (2019-03-03)60sec.agd	60	0	0		3/9/2019 2:55:00 AM	3/9/2019 3:27:00 AM
10034	10034 (2019-03-03)60sec.agd	60	0	0		3/9/2019 6:35:00 AM	3/9/2019 7:39:00 AM
10034	10034 (2019-03-03)60sec.agd	60	0	0		3/9/2019 9:27:00 AM	3/9/2019 9:48:00 AM
10034	10034 (2019-03-03)60sec.agd	60	0	0		3/9/2019 3:02:00 PM	3/9/2019 5:47:00 PM
10034	10034 (2019-03-03)60sec.agd	60	0	0		3/9/2019 7:33:00 PM	3/9/2019 9:19:00 PM
10034	10034 (2019-03-03)60sec.agd	60	0	0		3/10/2019 6:07:00 AM	3/10/2019 6:13:00 AM
10034	10034 (2019-03-03)60sec.agd	60	0	0		3/10/2019 7:24:00 AM	3/10/2019 7:26:00 AM
10034	10034 (2019-03-03)60sec.agd	60	0	0		3/10/2019 12:02:00 PM	3/10/2019 12:03:00 PM
10034	10034 (2019-03-03)60sec.agd	60	0	0		3/10/2019 1:07:00 PM	3/10/2019 1:55:00 PM
10037	10037 (2019-03-03)60sec.agd	60	0	0		3/31/2019 1:48:00 PM	3/31/2019 4:28:00 PM
10037	10037 (2019-03-03)60sec.agd	60	0	0		3/31/2019 10:14:00 PM	3/31/2019 10:15:00 PM
10037	10037 (2019-03-03)60sec.agd	60	0	0		4/1/2019 4:55:00 AM	4/1/2019 4:05:00 PM
10037	10037 (2019-03-03)60sec.agd	60	0	0		4/3/2019 4:41:00 AM	4/3/2019 4:12:00 PM
10037	10037 (2019-03-03)60sec.agd	60	0	0		4/4/2019 4:52:00 AM	4/4/2019 4:03:00 PM
10037	10037 (2019-03-03)60sec.agd	60	0	0		4/5/2019 4:48:00 AM	4/5/2019 4:48:00 PM
10037	10037 (2019-03-03)60sec.agd	60	0	0		4/6/2019 2:05:00 PM	4/6/2019 5:10:00 PM
10037	10037 (2019-03-03)60sec.agd	60	0	0		4/7/2019 7:20:00 AM	4/7/2019 8:37:00 AM
10040	10040 (2019-03-03)60sec.agd	60	0	0		3/3/2019 12:20:00 PM	3/3/2019 1:49:00 PM
10040	10040 (2019-03-03)60sec.agd	60	0	0		3/3/2019 2:57:00 PM	3/3/2019 5:41:00 PM
10040	10040 (2019-03-03)60sec.agd	60	0	0		3/3/2019 9:14:00 PM	3/3/2019 9:15:00 PM
10040	10040 (2019-03-03)60sec.agd	60	0	0		3/4/2019 7:12:00 AM	3/4/2019 7:19:00 AM
10040	10040 (2019-03-03)60sec.agd	60	0	0		3/4/2019 8:22:00 AM	3/4/2019 7:11:00 PM
10040	10040 (2019-03-03)60sec.agd	60	0	0		3/5/2019 7:42:00 AM	3/5/2019 4:13:00 PM
10040	10040 (2019-03-03)60sec.agd	60	0	0		3/6/2019 1:39:00 AM	3/6/2019 1:40:00 AM
10040	10040 (2019-03-03)60sec.agd	60	0	0		3/6/2019 8:05:00 AM	3/6/2019 12:52:00 PM
10040	10040 (2019-03-03)60sec.agd	60	0	0		3/6/2019 1:55:00 PM	3/6/2019 6:20:00 PM
10040	10040 (2019-03-03)60sec.agd	60	0	0		3/7/2019 10:59:00 AM	3/7/2019 4:13:00 PM
10040	10040 (2019-03-03)60sec.agd	60	0	0		3/8/2019 6:37:00 AM	3/8/2019 5:48:00 PM
10040	10040 (2019-03-03)60sec.agd	60	0	0		3/9/2019 3:51:00 AM	3/9/2019 3:52:00 AM
10040	10040 (2019-03-03)60sec.agd	60	0	0		3/9/2019 5:55:00 AM	3/9/2019 4:03:00 PM
10040	10040 (2019-03-03)60sec.agd	60	0	0		3/10/2019 8:33:00 AM	3/10/2019 10:45:00 AM
10041	10041 (2019-03-03)60sec.agd	60	0	0		3/3/2019 1:40:00 PM	3/3/2019 4:25:00 PM
10041	10041 (2019-03-03)60sec.agd	60	0	0		3/3/2019 5:58:00 PM	3/3/2019 9:29:00 PM
10041	10041 (2019-03-03)60sec.agd	60	0	0		3/4/2019 6:47:00 AM	3/4/2019 8:45:00 AM
10041	10041 (2019-03-03)60sec.agd	60	0	0		3/4/2019 10:30:00 AM	3/4/2019 12:47:00 PM
10041	10041 (2019-03-03)60sec.agd	60	0	0		3/4/2019 1:56:00 PM	3/4/2019 11:24:00 PM
10041	10041 (2019-03-03)60sec.agd	60	0	0		3/5/2019 9:49:00 AM	3/5/2019 10:42:00 AM
10041	10041 (2019-03-03)60sec.agd	60	0	0		3/5/2019 2:48:00 PM	3/5/2019 9:29:00 PM
10041	10041 (2019-03-03)60sec.agd	60	0	0		3/6/2019 9:14:00 AM	3/6/2019 11:36:00 AM
10041	10041 (2019-03-03)60sec.agd	60	0	0		3/6/2019 12:43:00 PM	3/6/2019 9:00:00 PM
10041	10041 (2019-03-03)60sec.agd	60	0	0		3/7/2019 6:42:00 AM	3/7/2019 9:01:00 PM
10041	10041 (2019-03-03)60sec.agd	60	0	0		3/8/2019 8:38:00 AM	3/8/2019 9:48:00 PM
10041	10041 (2019-03-03)60sec.agd	60	0	0		3/9/2019 7:55:00 AM	3/9/2019 10:02:00 PM
10041	10041 (2019-03-03)60sec.agd	60	0	0		3/10/2019 7:31:00 AM	3/10/2019 8:04:00 AM
10047	10047 (2019-03-03)60sec.agd	60	0	0		3/3/2019 3:20:00 PM	3/3/2019 10:28:00 PM
10047	10047 (2019-03-03)60sec.agd	60	0	0		3/4/2019 7:09:00 AM	3/4/2019 10:01:00 PM
10047	10047 (2019-03-03)60sec.agd	60	0	0		3/5/2019 7:15:00 AM	3/5/2019 10:36:00 PM
10047	10047 (2019-03-03)60sec.agd	60	0	0		3/6/2019 7:16:00 AM	3/6/2019 9:19:00 PM
10047	10047 (2019-03-03)60sec.agd	60	0	0		3/7/2019 7:56:00 AM	3/7/2019 5:48:00 PM
10047	10047 (2019-03-03)60sec.agd	60	0	0		3/7/2019 6:54:00 PM	3/7/2019 10:41:00 PM
10047	10047 (2019-03-03)60sec.agd	60	0	0		3/8/2019 6:27:00 AM	3/8/2019 6:28:00 AM
10047	10047 (2019-03-03)60sec.agd	60	0	0		3/8/2019 7:41:00 AM	3/8/2019 11:05:00 PM
10047	10047 (2019-03-03)60sec.agd	60	0	0		3/9/2019 7:03:00 AM	3/9/2019 9:08:00 PM
10047	10047 (2019-03-03)60sec.agd	60	0	0		3/10/2019 11:20:00 AM	3/10/2019 12:16:00 PM
10050	10050 (2019-03-17)60sec.agd	60	0	0		3/17/2019 2:15:00 PM	3/17/2019 10:40:00 PM
10050	10050 (2019-03-17)60sec.agd	60	0	0		3/18/2019 7:02:00 AM	3/18/2019 10:56:00 PM
10050	10050 (2019-03-17)60sec.agd	60	0	0		3/19/2019 5:51:00 AM	3/19/2019 11:08:00 PM
10050	10050 (2019-03-17)60sec.agd	60	0	0		3/20/2019 7:55:00 AM	3/20/2019 4:49:00 PM
10050	10050 (2019-03-17)60sec.agd	60	0	0		3/21/2019 8:18:00 AM	3/21/2019 11:06:00 PM
10050	10050 (2019-03-17)60sec.agd	60	0	0		3/22/2019 8:06:00 AM	3/22/2019 10:20:00 PM
10050	10050 (2019-03-17)60sec.agd	60	0	0		3/23/2019 8:02:00 AM	3/23/2019 6:52:00 PM
10050	10050 (2019-03-17)60sec.agd	60	0	0		3/23/2019 9:01:00 PM	3/23/2019 9:14:00 PM
10050	10050 (2019-03-17)60sec.agd	60	0	0		3/23/2019 10:37:00 PM	3/23/2019 10:38:00 PM
10050	10050 (2019-03-17)60sec.agd	60	0	0		3/24/2019 10:18:00 AM	3/24/2019 1:27:00 PM
10053	10053 (2019-03-17)60sec.agd	60	0	0		3/17/2019 11:45:00 AM	3/17/2019 9:03:00 PM
10053	10053 (2019-03-17)60sec.agd	60	0	0		3/18/2019 6:46:00 AM	3/18/2019 9:54:00 AM
10053	10053 (2019-03-17)60sec.agd	60	0	0		3/18/2019 12:27:00 PM	3/18/2019 10:54:00 PM
10053	10053 (2019-03-17)60sec.agd	60	0	0		3/19/2019 6:48:00 AM	3/19/2019 9:56:00 AM
10053	10053 (2019-03-17)60sec.agd	60	0	0		3/19/2019 11:27:00 AM	3/19/2019 11:56:00 AM
10053	10053 (2019-03-17)60sec.agd	60	0	0		3/19/2019 2:28:00 PM	3/19/2019 8:57:00 PM
10053	10053 (2019-03-17)60sec.agd	60	0	0		3/20/2019 6:47:00 AM	3/20/2019 6:28:00 PM
10053	10053 (2019-03-17)60sec.agd	60	0	0		3/20/2019 7:44:00 PM	3/20/2019 9:35:00 PM
10053	10053 (2019-03-17)60sec.agd	60	0	0		3/21/2019 7:02:00 AM	3/21/2019 5:26:00 PM
10053	10053 (2019-03-17)60sec.agd	60	0	0		3/21/2019 7:58:00 PM	3/21/2019 9:56:00 PM
10053	10053 (2019-03-17)60sec.agd	60	0	0		3/22/2019 6:59:00 AM	3/22/2019 1:53:00 PM
10053	10053 (2019-03-17)60sec.agd	60	0	0		3/22/2019 2:53:00 PM	3/22/2019 4:13:00 PM
10053	10053 (2019-03-17)60sec.agd	60	0	0		3/22/2019 7:00:00 PM	3/22/2019 8:47:00 PM
10053	10053 (2019-03-17)60sec.agd	60	0	0		3/23/2019 7:31:00 AM	3/23/2019 10:42:00 AM
10053	10053 (2019-03-17)60sec.agd	60	0	0		3/23/2019 11:49:00 AM	3/23/2019 11:50:00 AM
10053	10053 (2019-03-17)60sec.agd	60	0	0		3/23/2019 4:48:00 PM	3/23/2019 5:01:00 PM
10053	10053 (2019-03-17)60sec.agd	60	0	0		3/24/2019 8:02:00 AM	3/24/2019 8:59:00 AM
10054	10054 (2019-03-17)60sec.agd	60	0	0		3/17/2019 12:48:00 PM	3/18/2019 12:08:00 AM
10054	10054 (2019-03-17)60sec.agd	60	0	0		3/18/2019 7:18:00 AM	3/19/2019 1:02:00 AM
10054	10054 (2019-03-17)60sec.agd	60	0	0		3/19/2019 7:41:00 AM	3/19/2019 11:43:00 PM
10054	10054 (2019-03-17)60sec.agd	60	0	0		3/20/2019 1:18:00 AM	3/20/2019 1:32:00 AM
10054	10054 (2019-03-17)60sec.agd	60	0	0		3/20/2019 4:02:00 AM	3/20/2019 4:09:00 AM
10054	10054 (2019-03-17)60sec.agd	60	0	0		3/20/2019 5:18:00 AM	3/20/2019 7:20:00 PM
10054	10054 (2019-03-17)60sec.agd	60	0	0		3/20/2019 9:19:00 PM	3/21/2019 12:42:00 AM
10054	10054 (2019-03-17)60sec.agd	60	0	0		3/23/2019 10:50:00 AM	3/23/2019 3:48:00 PM
10054	10054 (2019-03-17)60sec.agd	60	0	0		3/23/2019 5:31:00 PM	3/24/2019 12:33:00 AM
10054	10054 (2019-03-17)60sec.agd	60	0	0		3/24/2019 10:04:00 AM	3/24/2019 12:39:00 PM
10055	10055 (2019-03-17)60sec.agd	60	0	0		3/17/2019 12:01:00 PM	3/18/2019 2:18:00 AM
10055	10055 (2019-03-17)60sec.agd	60	0	0		3/18/2019 9:10:00 AM	3/18/2019 4:00:00 PM
10055	10055 (2019-03-17)60sec.agd	60	0	0		3/18/2019 5:05:00 PM	3/18/2019 10:22:00 PM
10055	10055 (2019-03-17)60sec.agd	60	0	0		3/19/2019 9:33:00 AM	3/19/2019 10:09:00 PM
10055	10055 (2019-03-17)60sec.agd	60	0	0		3/19/2019 11:42:00 PM	3/19/2019 11:50:00 PM
10055	10055 (2019-03-17)60sec.agd	60	0	0		3/20/2019 8:18:00 AM	3/20/2019 8:27:00 PM
10055	10055 (2019-03-17)60sec.agd	60	0	0		3/21/2019 7:43:00 AM	3/21/2019 8:23:00 AM
10055	10055 (2019-03-17)60sec.agd	60	0	0		3/21/2019 9:26:00 AM	3/21/2019 7:55:00 PM
10055	10055 (2019-03-17)60sec.agd	60	0	0		3/21/2019 9:26:00 PM	3/21/2019 9:33:00 PM
10055	10055 (2019-03-17)60sec.agd	60	0	0		3/22/2019 9:41:00 AM	3/22/2019 10:40:00 PM
10055	10055 (2019-03-17)60sec.agd	60	0	0		3/23/2019 9:36:00 AM	3/23/2019 1:21:00 PM
10055	10055 (2019-03-17)60sec.agd	60	0	0		3/23/2019 2:29:00 PM	3/23/2019 2:30:00 PM
10055	10055 (2019-03-17)60sec.agd	60	0	0		3/23/2019 3:42:00 PM	3/23/2019 4:04:00 PM
10055	10055 (2019-03-17)60sec.agd	60	0	0		3/23/2019 6:05:00 PM	3/23/2019 8:08:00 PM
10055	10055 (2019-03-17)60sec.agd	60	0	0		3/23/2019 9:11:00 PM	3/23/2019 9:57:00 PM
10055	10055 (2019-03-17)60sec.agd	60	0	0		3/24/2019 5:47:00 AM	3/24/2019 9:05:00 AM
10056	10056 (2019-03-17)60sec.agd	60	0	0		3/17/2019 2:46:00 PM	3/17/2019 9:39:00 PM
10056	10056 (2019-03-17)60sec.agd	60	0	0		3/18/2019 5:27:00 AM	3/18/2019 8:05:00 PM
10056	10056 (2019-03-17)60sec.agd	60	0	0		3/19/2019 5:44:00 AM	3/19/2019 7:50:00 PM
10056	10056 (2019-03-17)60sec.agd	60	0	0		3/19/2019 9:24:00 PM	3/19/2019 9:25:00 PM
10056	10056 (2019-03-17)60sec.agd	60	0	0		3/20/2019 5:46:00 AM	3/20/2019 7:49:00 PM
10056	10056 (2019-03-17)60sec.agd	60	0	0		3/21/2019 6:01:00 AM	3/21/2019 2:00:00 PM
10056	10056 (2019-03-17)60sec.agd	60	0	0		3/21/2019 3:02:00 PM	3/21/2019 3:23:00 PM
10056	10056 (2019-03-17)60sec.agd	60	0	0		3/21/2019 5:14:00 PM	3/21/2019 8:20:00 PM
10056	10056 (2019-03-17)60sec.agd	60	0	0		3/22/2019 5:25:00 AM	3/22/2019 5:54:00 AM
10056	10056 (2019-03-17)60sec.agd	60	0	0		3/22/2019 6:58:00 AM	3/22/2019 9:05:00 PM
10056	10056 (2019-03-17)60sec.agd	60	0	0		3/23/2019 10:36:00 AM	3/23/2019 10:03:00 PM
10056	10056 (2019-03-17)60sec.agd	60	0	0		3/24/2019 8:57:00 AM	3/24/2019 11:51:00 AM
10057	10057 (2019-03-17)60sec.agd	60	0	0		3/17/2019 1:21:00 PM	3/17/2019 9:33:00 PM
10057	10057 (2019-03-17)60sec.agd	60	0	0		3/17/2019 11:09:00 PM	3/17/2019 11:17:00 PM
10057	10057 (2019-03-17)60sec.agd	60	0	0		3/18/2019 9:12:00 AM	3/18/2019 11:46:00 PM
10057	10057 (2019-03-17)60sec.agd	60	0	0		3/20/2019 6:52:00 AM	3/20/2019 11:19:00 PM
10057	10057 (2019-03-17)60sec.agd	60	0	0		3/21/2019 7:28:00 AM	3/21/2019 10:27:00 PM
10057	10057 (2019-03-17)60sec.agd	60	0	0		3/22/2019 7:32:00 AM	3/22/2019 7:34:00 AM
10057	10057 (2019-03-17)60sec.agd	60	0	0		3/23/2019 9:51:00 AM	3/23/2019 9:52:00 AM
10057	10057 (2019-03-17)60sec.agd	60	0	0		3/23/2019 4:42:00 PM	3/23/2019 4:45:00 PM
10057	10057 (2019-03-17)60sec.agd	60	0	0		3/24/2019 8:09:00 AM	3/24/2019 9:02:00 AM
10058	10058 (2019-03-24)60sec.agd	60	0	0		3/24/2019 10:51:00 AM	3/24/2019 6:07:00 PM
10058	10058 (2019-03-24)60sec.agd	60	0	0		3/24/2019 9:51:00 PM	3/24/2019 9:52:00 PM
10058	10058 (2019-03-24)60sec.agd	60	0	0		3/25/2019 9:28:00 AM	3/25/2019 9:03:00 PM
10058	10058 (2019-03-24)60sec.agd	60	0	0		3/28/2019 12:55:00 PM	3/28/2019 7:17:00 PM
10058	10058 (2019-03-24)60sec.agd	60	0	0		3/28/2019 8:46:00 PM	3/28/2019 10:03:00 PM
10058	10058 (2019-03-24)60sec.agd	60	0	0		3/29/2019 9:26:00 AM	3/29/2019 8:31:00 PM
10058	10058 (2019-03-24)60sec.agd	60	0	0		3/30/2019 1:50:00 PM	3/30/2019 5:05:00 PM
10058	10058 (2019-03-24)60sec.agd	60	0	0		3/30/2019 6:12:00 PM	3/30/2019 7:00:00 PM
10058	10058 (2019-03-24)60sec.agd	60	0	0		3/30/2019 8:02:00 PM	3/30/2019 10:20:00 PM
10058	10058 (2019-03-24)60sec.agd	60	0	0		4/1/2019 9:01:00 AM	4/1/2019 9:03:00 AM
10058	10058 (2019-03-24)60sec.agd	60	0	0		4/2/2019 8:03:00 AM	4/2/2019 8:04:00 AM
10058	10058 (2019-03-24)60sec.agd	60	0	0		4/14/2019 11:00:00 AM	4/14/2019 11:19:00 AM
10061	10061 (2019-03-10)60sec.agd	60	0	0		3/10/2019 10:25:00 AM	3/10/2019 5:30:00 PM
10061	10061 (2019-03-10)60sec.agd	60	0	0		3/10/2019 8:09:00 PM	3/10/2019 8:31:00 PM
10061	10061 (2019-03-10)60sec.agd	60	0	0		3/11/2019 8:07:00 AM	3/11/2019 12:48:00 PM
10061	10061 (2019-03-10)60sec.agd	60	0	0		3/11/2019 2:05:00 PM	3/11/2019 7:19:00 PM
10061	10061 (2019-03-10)60sec.agd	60	0	0		3/12/2019 7:34:00 AM	3/12/2019 9:11:00 PM
10061	10061 (2019-03-10)60sec.agd	60	0	0		3/13/2019 6:47:00 AM	3/13/2019 7:56:00 PM
10061	10061 (2019-03-10)60sec.agd	60	0	0		3/13/2019 9:08:00 PM	3/13/2019 9:40:00 PM
10061	10061 (2019-03-10)60sec.agd	60	0	0		3/14/2019 8:20:00 AM	3/14/2019 1:21:00 PM
10061	10061 (2019-03-10)60sec.agd	60	0	0		3/14/2019 2:23:00 PM	3/14/2019 7:41:00 PM
10061	10061 (2019-03-10)60sec.agd	60	0	0		3/15/2019 8:36:00 AM	3/15/2019 7:32:00 PM
10061	10061 (2019-03-10)60sec.agd	60	0	0		3/16/2019 7:24:00 AM	3/16/2019 7:12:00 PM
10061	10061 (2019-03-10)60sec.agd	60	0	0		3/16/2019 8:25:00 PM	3/16/2019 8:26:00 PM
10061	10061 (2019-03-10)60sec.agd	60	0	0		3/17/2019 7:28:00 AM	3/17/2019 9:41:00 AM
10062	10062 (2019-03-10)60sec.agd	60	0	0		3/10/2019 11:06:00 AM	3/11/2019 12:04:00 AM
10062	10062 (2019-03-10)60sec.agd	60	0	0		3/11/2019 10:20:00 AM	3/11/2019 9:02:00 PM
10062	10062 (2019-03-10)60sec.agd	60	0	0		3/11/2019 10:04:00 PM	3/11/2019 10:05:00 PM
10062	10062 (2019-03-10)60sec.agd	60	0	0		3/11/2019 11:07:00 PM	3/11/2019 11:18:00 PM
10062	10062 (2019-03-10)60sec.agd	60	0	0		3/12/2019 9:26:00 AM	3/13/2019 1:17:00 AM
10062	10062 (2019-03-10)60sec.agd	60	0	0		3/13/2019 9:35:00 AM	3/13/2019 11:40:00 PM
10062	10062 (2019-03-10)60sec.agd	60	0	0		3/14/2019 9:32:00 AM	3/15/2019 12:59:00 PM
10062	10062 (2019-03-10)60sec.agd	60	0	0		3/15/2019 8:32:00 PM	3/16/2019 1:10:00 AM
10062	10062 (2019-03-10)60sec.agd	60	0	0		3/16/2019 10:36:00 AM	3/16/2019 11:30:00 PM
10062	10062 (2019-03-10)60sec.agd	60	0	0		3/17/2019 8:27:00 AM	3/17/2019 9:55:00 AM
10063	10063 (2019-03-10)60sec.agd	60	0	0		3/10/2019 1:20:00 PM	3/10/2019 8:22:00 PM
10063	10063 (2019-03-10)60sec.agd	60	0	0		3/11/2019 8:04:00 AM	3/11/2019 2:19:00 PM
10063	10063 (2019-03-10)60sec.agd	60	0	0		3/11/2019 4:51:00 PM	3/11/2019 6:21:00 PM
10063	10063 (2019-03-10)60sec.agd	60	0	0		3/12/2019 9:25:00 AM	3/12/2019 10:10:00 PM
10063	10063 (2019-03-10)60sec.agd	60	0	0		3/13/2019 7:35:00 AM	3/13/2019 7:36:00 AM
10063	10063 (2019-03-10)60sec.agd	60	0	0		3/13/2019 9:37:00 AM	3/13/2019 9:38:00 AM
10063	10063 (2019-03-10)60sec.agd	60	0	0		3/13/2019 4:04:00 PM	3/13/2019 4:05:00 PM
10063	10063 (2019-03-10)60sec.agd	60	0	0		3/14/2019 12:13:00 AM	3/14/2019 12:17:00 AM
10063	10063 (2019-03-10)60sec.agd	60	0	0		3/14/2019 5:48:00 AM	3/14/2019 10:16:00 PM
10063	10063 (2019-03-10)60sec.agd	60	0	0		3/15/2019 5:14:00 AM	3/15/2019 10:34:00 PM
10063	10063 (2019-03-10)60sec.agd	60	0	0		3/15/2019 11:49:00 PM	3/15/2019 11:50:00 PM
10063	10063 (2019-03-10)60sec.agd	60	0	0		3/16/2019 1:46:00 AM	3/16/2019 2:45:00 AM
10063	10063 (2019-03-10)60sec.agd	60	0	0		3/16/2019 4:51:00 AM	3/16/2019 5:29:00 AM
10063	10063 (2019-03-10)60sec.agd	60	0	0		3/21/2019 5:36:00 PM	3/21/2019 5:38:00 PM
10063	10063 (2019-03-10)60sec.agd	60	0	0		3/24/2019 7:11:00 AM	3/24/2019 9:03:00 AM
10069	10069 (2019-03-10)60sec.agd	60	0	0		3/10/2019 3:19:00 PM	3/10/2019 11:12:00 PM
10069	10069 (2019-03-10)60sec.agd	60	0	0		3/11/2019 9:20:00 AM	3/11/2019 11:45:00 PM
10069	10069 (2019-03-10)60sec.agd	60	0	0		3/12/2019 10:21:00 AM	3/12/2019 8:59:00 PM
10069	10069 (2019-03-10)60sec.agd	60	0	0		3/13/2019 7:45:00 AM	3/13/2019 10:13:00 PM
10069	10069 (2019-03-10)60sec.agd	60	0	0		3/14/2019 12:01:00 PM	3/14/2019 10:24:00 PM
10069	10069 (2019-03-10)60sec.agd	60	0	0		3/15/2019 7:51:00 AM	3/15/2019 10:06:00 PM
10069	10069 (2019-03-10)60sec.agd	60	0	0		3/16/2019 10:52:00 AM	3/16/2019 9:29:00 PM
10069	10069 (2019-03-10)60sec.agd	60	0	0		3/17/2019 12:29:00 PM	3/17/2019 1:17:00 PM
10070	10070 (2019-03-17)60sec.agd	60	0	0		3/17/2019 12:50:00 PM	3/17/2019 9:45:00 PM
10070	10070 (2019-03-17)60sec.agd	60	0	0		3/18/2019 6:03:00 AM	3/18/2019 9:12:00 AM
10070	10070 (2019-03-17)60sec.agd	60	0	0		3/18/2019 10:29:00 AM	3/18/2019 10:31:00 AM
10070	10070 (2019-03-17)60sec.agd	60	0	0		3/18/2019 12:00:00 PM	3/18/2019 1:01:00 PM
10070	10070 (2019-03-17)60sec.agd	60	0	0		3/18/2019 3:03:00 PM	3/18/2019 3:47:00 PM
10070	10070 (2019-03-17)60sec.agd	60	0	0		3/18/2019 5:00:00 PM	3/18/2019 9:16:00 PM
10070	10070 (2019-03-17)60sec.agd	60	0	0		3/19/2019 7:07:00 AM	3/19/2019 10:18:00 AM
10070	10070 (2019-03-17)60sec.agd	60	0	0		3/19/2019 11:31:00 AM	3/19/2019 9:37:00 PM
10070	10070 (2019-03-17)60sec.agd	60	0	0		3/20/2019 6:46:00 AM	3/20/2019 10:06:00 PM
10070	10070 (2019-03-17)60sec.agd	60	0	0		3/21/2019 7:02:00 AM	3/21/2019 9:27:00 PM
10070	10070 (2019-03-17)60sec.agd	60	0	0		3/22/2019 6:13:00 AM	3/22/2019 6:14:00 AM
10070	10070 (2019-03-17)60sec.agd	60	0	0		3/22/2019 7:33:00 AM	3/22/2019 1:04:00 PM
10070	10070 (2019-03-17)60sec.agd	60	0	0		3/22/2019 2:29:00 PM	3/22/2019 3:38:00 PM
10070	10070 (2019-03-17)60sec.agd	60	0	0		3/22/2019 4:45:00 PM	3/22/2019 9:59:00 PM
10070	10070 (2019-03-17)60sec.agd	60	0	0		3/23/2019 8:09:00 AM	3/23/2019 10:15:00 PM
10070	10070 (2019-03-17)60sec.agd	60	0	0		3/24/2019 8:59:00 AM	3/24/2019 11:16:00 AM
10071	10071 (2019-03-10)60sec.agd	60	0	0		3/10/2019 4:00:00 PM	3/10/2019 10:17:00 PM
10071	10071 (2019-03-10)60sec.agd	60	0	0		3/11/2019 5:09:00 AM	3/11/2019 5:45:00 PM
10071	10071 (2019-03-10)60sec.agd	60	0	0		3/12/2019 5:45:00 AM	3/12/2019 8:34:00 PM
10071	10071 (2019-03-10)60sec.agd	60	0	0		3/13/2019 6:21:00 AM	3/13/2019 8:15:00 PM
10071	10071 (2019-03-10)60sec.agd	60	0	0		3/15/2019 3:27:00 PM	3/15/2019 9:49:00 PM
10071	10071 (2019-03-10)60sec.agd	60	0	0		3/16/2019 11:58:00 AM	3/16/2019 7:49:00 PM
10071	10071 (2019-03-10)60sec.agd	60	0	0		3/16/2019 9:34:00 PM	3/16/2019 9:35:00 PM
10071	10071 (2019-03-10)60sec.agd	60	0	0		3/17/2019 7:31:00 AM	3/17/2019 12:09:00 PM
10072	10072 (2019-03-10)60sec.agd	60	0	0		3/10/2019 2:47:00 PM	3/10/2019 3:31:00 PM
10072	10072 (2019-03-10)60sec.agd	60	0	0		3/11/2019 8:04:00 AM	3/11/2019 9:03:00 PM
10072	10072 (2019-03-10)60sec.agd	60	0	0		3/12/2019 12:31:00 PM	3/12/2019 6:51:00 PM
10072	10072 (2019-03-10)60sec.agd	60	0	0		3/13/2019 12:12:00 PM	3/13/2019 9:56:00 PM
10072	10072 (2019-03-10)60sec.agd	60	0	0		3/14/2019 8:13:00 AM	3/14/2019 8:25:00 PM
10072	10072 (2019-03-10)60sec.agd	60	0	0		3/15/2019 6:23:00 AM	3/15/2019 6:59:00 PM
10072	10072 (2019-03-10)60sec.agd	60	0	0		3/17/2019 7:08:00 AM	3/17/2019 11:53:00 AM
10073	10073 (2019-03-24)60sec.agd	60	0	0		3/24/2019 11:48:00 AM	3/24/2019 10:46:00 PM
10073	10073 (2019-03-24)60sec.agd	60	0	0		3/25/2019 8:10:00 AM	3/25/2019 9:41:00 PM
10073	10073 (2019-03-24)60sec.agd	60	0	0		3/26/2019 7:18:00 AM	3/26/2019 9:52:00 PM
10073	10073 (2019-03-24)60sec.agd	60	0	0		3/27/2019 8:14:00 AM	3/27/2019 9:22:00 PM
10073	10073 (2019-03-24)60sec.agd	60	0	0		3/28/2019 7:20:00 AM	3/28/2019 11:17:00 PM
10073	10073 (2019-03-24)60sec.agd	60	0	0		3/29/2019 7:23:00 AM	3/29/2019 10:00:00 PM
10073	10073 (2019-03-24)60sec.agd	60	0	0		3/30/2019 8:41:00 AM	3/30/2019 10:06:00 PM
10073	10073 (2019-03-24)60sec.agd	60	0	0		3/31/2019 8:44:00 AM	3/31/2019 10:23:00 AM
10074	10074 (2019-03-24)60sec.agd	60	0	0		3/24/2019 11:05:00 AM	3/24/2019 6:15:00 PM
10074	10074 (2019-03-24)60sec.agd	60	0	0		3/24/2019 7:20:00 PM	3/24/2019 7:39:00 PM
10074	10074 (2019-03-24)60sec.agd	60	0	0		3/25/2019 6:08:00 AM	3/25/2019 9:09:00 PM
10074	10074 (2019-03-24)60sec.agd	60	0	0		3/26/2019 6:14:00 AM	3/26/2019 9:37:00 PM
10074	10074 (2019-03-24)60sec.agd	60	0	0		3/27/2019 6:23:00 AM	3/27/2019 10:16:00 PM
10074	10074 (2019-03-24)60sec.agd	60	0	0		3/28/2019 5:26:00 AM	3/28/2019 6:36:00 PM
10074	10074 (2019-03-24)60sec.agd	60	0	0		3/28/2019 7:37:00 PM	3/28/2019 9:14:00 PM
10074	10074 (2019-03-24)60sec.agd	60	0	0		3/29/2019 5:48:00 AM	3/29/2019 9:43:00 PM
10074	10074 (2019-03-24)60sec.agd	60	0	0		3/30/2019 7:04:00 AM	3/31/2019 12:43:00 AM
10074	10074 (2019-03-24)60sec.agd	60	0	0		3/31/2019 7:19:00 AM	3/31/2019 8:40:00 AM
10074	10074 (2019-03-24)60sec.agd	60	0	0		3/31/2019 10:03:00 AM	3/31/2019 10:19:00 AM
10076	10076 (2019-03-24)60sec.agd	60	0	0		3/24/2019 12:15:00 PM	3/24/2019 7:49:00 PM
10076	10076 (2019-03-24)60sec.agd	60	0	0		3/25/2019 10:08:00 AM	3/25/2019 9:00:00 PM
10076	10076 (2019-03-24)60sec.agd	60	0	0		3/26/2019 8:40:00 AM	3/26/2019 8:11:00 PM
10076	10076 (2019-03-24)60sec.agd	60	0	0		3/26/2019 10:42:00 PM	3/26/2019 10:43:00 PM
10076	10076 (2019-03-24)60sec.agd	60	0	0		3/27/2019 3:50:00 AM	3/27/2019 3:51:00 AM
10076	10076 (2019-03-24)60sec.agd	60	0	0		3/27/2019 9:15:00 AM	3/27/2019 8:06:00 PM
10076	10076 (2019-03-24)60sec.agd	60	0	0		3/28/2019 8:15:00 AM	3/28/2019 7:40:00 PM
10076	10076 (2019-03-24)60sec.agd	60	0	0		3/29/2019 7:58:00 AM	3/29/2019 8:02:00 AM
10076	10076 (2019-03-24)60sec.agd	60	0	0		3/29/2019 9:09:00 AM	3/29/2019 7:56:00 PM
10076	10076 (2019-03-24)60sec.agd	60	0	0		3/30/2019 8:41:00 AM	3/30/2019 9:34:00 AM
10076	10076 (2019-03-24)60sec.agd	60	0	0		3/30/2019 10:54:00 AM	3/30/2019 8:36:00 PM
10076	10076 (2019-03-24)60sec.agd	60	0	0		3/31/2019 6:13:00 AM	3/31/2019 6:15:00 AM
10076	10076 (2019-03-24)60sec.agd	60	0	0		3/31/2019 7:53:00 AM	3/31/2019 8:36:00 AM
10078	10078 (2019-03-24)60sec.agd	60	0	0		3/24/2019 12:20:00 PM	3/24/2019 9:14:00 PM
10078	10078 (2019-03-24)60sec.agd	60	0	0		3/25/2019 12:26:00 AM	3/25/2019 2:27:00 AM
10078	10078 (2019-03-24)60sec.agd	60	0	0		3/25/2019 4:00:00 AM	3/25/2019 8:53:00 PM
10078	10078 (2019-03-24)60sec.agd	60	0	0		3/25/2019 10:31:00 PM	3/26/2019 12:05:00 AM
10078	10078 (2019-03-24)60sec.agd	60	0	0		3/26/2019 4:00:00 AM	3/26/2019 8:14:00 PM
10078	10078 (2019-03-24)60sec.agd	60	0	0		3/26/2019 9:54:00 PM	3/26/2019 11:59:00 PM
10078	10078 (2019-03-24)60sec.agd	60	0	0		3/27/2019 3:34:00 AM	3/27/2019 9:31:00 PM
10078	10078 (2019-03-24)60sec.agd	60	0	0		3/27/2019 10:40:00 PM	3/27/2019 10:43:00 PM
10078	10078 (2019-03-24)60sec.agd	60	0	0		3/28/2019 1:16:00 AM	3/28/2019 1:29:00 AM
10078	10078 (2019-03-24)60sec.agd	60	0	0		3/28/2019 4:00:00 AM	3/28/2019 8:40:00 PM
10078	10078 (2019-03-24)60sec.agd	60	0	0		3/28/2019 9:44:00 PM	3/28/2019 10:58:00 PM
10078	10078 (2019-03-24)60sec.agd	60	0	0		3/29/2019 1:55:00 AM	3/29/2019 1:56:00 AM
10078	10078 (2019-03-24)60sec.agd	60	0	0		3/29/2019 4:00:00 AM	3/29/2019 11:36:00 PM
10078	10078 (2019-03-24)60sec.agd	60	0	0		3/30/2019 12:48:00 AM	3/30/2019 12:54:00 AM
10078	10078 (2019-03-24)60sec.agd	60	0	0		3/30/2019 2:45:00 AM	3/30/2019 2:47:00 AM
10078	10078 (2019-03-24)60sec.agd	60	0	0		3/30/2019 5:00:00 AM	3/30/2019 11:57:00 AM
10078	10078 (2019-03-24)60sec.agd	60	0	0		3/30/2019 1:30:00 PM	3/30/2019 11:04:00 PM
10078	10078 (2019-03-24)60sec.agd	60	0	0		3/31/2019 2:14:00 AM	3/31/2019 2:15:00 AM
10078	10078 (2019-03-24)60sec.agd	60	0	0		3/31/2019 4:59:00 AM	3/31/2019 9:06:00 AM
10078	10078 (2019-03-24)60sec.agd	60	0	0		3/31/2019 10:17:00 AM	3/31/2019 10:50:00 AM
10083	10083 (2019-03-24)60sec.agd	60	0	0		3/24/2019 3:15:00 PM	3/24/2019 10:18:00 PM
10083	10083 (2019-03-24)60sec.agd	60	0	0		3/25/2019 6:56:00 AM	3/25/2019 9:11:00 PM
10083	10083 (2019-03-24)60sec.agd	60	0	0		3/26/2019 7:12:00 AM	3/26/2019 8:46:00 PM
10083	10083 (2019-03-24)60sec.agd	60	0	0		3/27/2019 7:19:00 AM	3/27/2019 8:41:00 AM
10083	10083 (2019-03-24)60sec.agd	60	0	0		3/27/2019 10:02:00 AM	3/27/2019 8:12:00 PM
10083	10083 (2019-03-24)60sec.agd	60	0	0		3/28/2019 7:29:00 AM	3/28/2019 9:31:00 PM
10083	10083 (2019-03-24)60sec.agd	60	0	0		3/29/2019 7:16:00 AM	3/29/2019 11:02:00 PM
10083	10083 (2019-03-24)60sec.agd	60	0	0		3/30/2019 8:59:00 AM	3/30/2019 4:28:00 PM
10083	10083 (2019-03-24)60sec.agd	60	0	0		3/30/2019 5:32:00 PM	3/30/2019 9:17:00 PM
10083	10083 (2019-03-24)60sec.agd	60	0	0		3/31/2019 10:19:00 AM	3/31/2019 1:01:00 PM
10083	10083 (2019-03-24)60sec.agd	60	0	0		3/31/2019 2:15:00 PM	3/31/2019 2:24:00 PM
10084	10084 (2019-03-24)60sec.agd	60	0	0		3/24/2019 3:15:00 PM	3/25/2019 12:06:00 AM
10084	10084 (2019-03-24)60sec.agd	60	0	0		3/25/2019 8:16:00 AM	3/25/2019 2:52:00 PM
10084	10084 (2019-03-24)60sec.agd	60	0	0		3/25/2019 4:10:00 PM	3/25/2019 11:11:00 PM
10084	10084 (2019-03-24)60sec.agd	60	0	0		3/26/2019 7:50:00 AM	3/26/2019 10:58:00 PM
10084	10084 (2019-03-24)60sec.agd	60	0	0		3/27/2019 7:42:00 AM	3/27/2019 3:46:00 PM
10084	10084 (2019-03-24)60sec.agd	60	0	0		3/27/2019 4:48:00 PM	3/28/2019 12:28:00 AM
10084	10084 (2019-03-24)60sec.agd	60	0	0		3/28/2019 8:29:00 AM	3/28/2019 10:50:00 PM
10084	10084 (2019-03-24)60sec.agd	60	0	0		3/29/2019 8:20:00 AM	3/29/2019 8:22:00 PM
10084	10084 (2019-03-24)60sec.agd	60	0	0		3/29/2019 9:28:00 PM	3/29/2019 9:38:00 PM
10084	10084 (2019-03-24)60sec.agd	60	0	0		3/30/2019 7:58:00 AM	3/30/2019 11:31:00 PM
10084	10084 (2019-03-24)60sec.agd	60	0	0		3/31/2019 11:19:00 AM	3/31/2019 2:27:00 PM
10086	10086 (2019-05-05)60sec.agd	60	0	0		5/5/2019 10:28:00 AM	5/5/2019 9:02:00 PM
10086	10086 (2019-05-05)60sec.agd	60	0	0		5/6/2019 4:36:00 AM	5/6/2019 9:33:00 PM
10086	10086 (2019-05-05)60sec.agd	60	0	0		5/7/2019 4:38:00 AM	5/7/2019 9:26:00 PM
10086	10086 (2019-05-05)60sec.agd	60	0	0		5/8/2019 4:46:00 AM	5/8/2019 9:39:00 PM
10086	10086 (2019-05-05)60sec.agd	60	0	0		5/9/2019 4:46:00 AM	5/9/2019 9:24:00 PM
10086	10086 (2019-05-05)60sec.agd	60	0	0		5/10/2019 4:46:00 AM	5/10/2019 8:43:00 PM
10086	10086 (2019-05-05)60sec.agd	60	0	0		5/11/2019 8:44:00 AM	5/11/2019 10:46:00 PM
10086	10086 (2019-05-05)60sec.agd	60	0	0		5/12/2019 7:33:00 AM	5/12/2019 9:34:00 AM
10087	10087 (2019-05-05)60sec.agd	60	0	0		5/5/2019 10:23:00 AM	5/5/2019 11:13:00 PM
10087	10087 (2019-05-05)60sec.agd	60	0	0		5/6/2019 5:08:00 AM	5/6/2019 4:32:00 PM
10087	10087 (2019-05-05)60sec.agd	60	0	0		5/6/2019 6:00:00 PM	5/6/2019 10:18:00 PM
10087	10087 (2019-05-05)60sec.agd	60	0	0		5/7/2019 5:22:00 AM	5/7/2019 11:32:00 PM
10087	10087 (2019-05-05)60sec.agd	60	0	0		5/8/2019 5:36:00 AM	5/8/2019 11:30:00 PM
10087	10087 (2019-05-05)60sec.agd	60	0	0		5/9/2019 5:12:00 AM	5/10/2019 12:51:00 AM
10087	10087 (2019-05-05)60sec.agd	60	0	0		5/10/2019 8:05:00 AM	5/11/2019 5:47:00 AM
10087	10087 (2019-05-05)60sec.agd	60	0	0		5/11/2019 7:59:00 AM	5/12/2019 12:49:00 AM
10087	10087 (2019-05-05)60sec.agd	60	0	0		5/12/2019 10:57:00 AM	5/12/2019 12:30:00 PM
10088	10088 (2019-05-05)60sec.agd	60	0	0		5/5/2019 10:20:00 AM	5/5/2019 10:40:00 PM
10088	10088 (2019-05-05)60sec.agd	60	0	0		5/6/2019 10:05:00 AM	5/6/2019 10:51:00 PM
10088	10088 (2019-05-05)60sec.agd	60	0	0		5/7/2019 9:40:00 AM	5/7/2019 10:16:00 PM
10088	10088 (2019-05-05)60sec.agd	60	0	0		5/8/2019 6:27:00 AM	5/8/2019 10:00:00 PM
10088	10088 (2019-05-05)60sec.agd	60	0	0		5/9/2019 5:59:00 AM	5/9/2019 10:29:00 PM
10088	10088 (2019-05-05)60sec.agd	60	0	0		5/10/2019 6:21:00 AM	5/10/2019 10:54:00 AM
10088	10088 (2019-05-05)60sec.agd	60	0	0		5/10/2019 12:17:00 PM	5/10/2019 10:30:00 PM
10088	10088 (2019-05-05)60sec.agd	60	0	0		5/11/2019 5:33:00 AM	5/11/2019 5:45:00 AM
10088	10088 (2019-05-05)60sec.agd	60	0	0		5/11/2019 8:09:00 AM	5/11/2019 10:28:00 PM
10088	10088 (2019-05-05)60sec.agd	60	0	0		5/12/2019 5:18:00 AM	5/12/2019 9:04:00 PM
10088	10088 (2019-05-05)60sec.agd	60	0	0		5/13/2019 9:27:00 AM	5/13/2019 9:38:00 PM
10088	10088 (2019-05-05)60sec.agd	60	0	0		5/14/2019 10:39:00 AM	5/14/2019 6:45:00 PM
10088	10088 (2019-05-05)60sec.agd	60	0	0		5/14/2019 7:50:00 PM	5/14/2019 10:11:00 PM
10088	10088 (2019-05-05)60sec.agd	60	0	0		5/15/2019 6:11:00 AM	5/15/2019 10:07:00 PM
10088	10088 (2019-05-05)60sec.agd	60	0	0		5/16/2019 6:21:00 AM	5/16/2019 8:12:00 AM
10088	10088 (2019-05-05)60sec.agd	60	0	0		5/16/2019 9:37:00 AM	5/16/2019 10:57:00 PM
10088	10088 (2019-05-05)60sec.agd	60	0	0		5/17/2019 6:12:00 AM	5/17/2019 8:38:00 AM
10088	10088 (2019-05-05)60sec.agd	60	0	0		5/17/2019 10:16:00 AM	5/17/2019 10:15:00 PM
10088	10088 (2019-05-05)60sec.agd	60	0	0		5/18/2019 6:57:00 AM	5/18/2019 9:00:00 AM
10088	10088 (2019-05-05)60sec.agd	60	0	0		5/18/2019 10:26:00 AM	5/18/2019 10:39:00 PM
10088	10088 (2019-05-05)60sec.agd	60	0	0		5/19/2019 9:13:00 AM	5/19/2019 9:16:00 AM
10088	10088 (2019-05-05)60sec.agd	60	0	0		5/19/2019 10:43:00 AM	5/19/2019 10:51:00 AM
10089	10089 (2019-03-17)60sec.agd	60	0	0		3/17/2019 10:35:00 AM	3/17/2019 9:45:00 PM
10089	10089 (2019-03-17)60sec.agd	60	0	0		3/18/2019 5:33:00 AM	3/18/2019 8:00:00 PM
10089	10089 (2019-03-17)60sec.agd	60	0	0		3/19/2019 8:13:00 AM	3/19/2019 8:54:00 PM
10089	10089 (2019-03-17)60sec.agd	60	0	0		3/20/2019 7:27:00 AM	3/20/2019 7:15:00 PM
10089	10089 (2019-03-17)60sec.agd	60	0	0		3/21/2019 7:22:00 AM	3/21/2019 10:04:00 PM
10089	10089 (2019-03-17)60sec.agd	60	0	0		3/22/2019 7:48:00 AM	3/22/2019 7:40:00 PM
10089	10089 (2019-03-17)60sec.agd	60	0	0		3/22/2019 9:45:00 PM	3/22/2019 11:00:00 PM
10089	10089 (2019-03-17)60sec.agd	60	0	0		3/23/2019 6:10:00 AM	3/23/2019 8:27:00 PM
10089	10089 (2019-03-17)60sec.agd	60	0	0		3/24/2019 7:29:00 AM	3/24/2019 9:27:00 AM
10090	10090 (2019-03-17)60sec.agd	60	0	0		3/17/2019 10:55:00 AM	3/17/2019 9:42:00 PM
10090	10090 (2019-03-17)60sec.agd	60	0	0		3/18/2019 6:43:00 AM	3/18/2019 7:59:00 PM
10090	10090 (2019-03-17)60sec.agd	60	0	0		3/19/2019 7:11:00 AM	3/19/2019 8:30:00 PM
10090	10090 (2019-03-17)60sec.agd	60	0	0		3/20/2019 6:26:00 AM	3/20/2019 9:48:00 PM
10090	10090 (2019-03-17)60sec.agd	60	0	0		3/21/2019 6:28:00 AM	3/21/2019 7:19:00 PM
10090	10090 (2019-03-17)60sec.agd	60	0	0		3/22/2019 8:25:00 AM	3/22/2019 8:54:00 PM
10090	10090 (2019-03-17)60sec.agd	60	0	0		3/23/2019 6:38:00 AM	3/23/2019 4:11:00 PM
10090	10090 (2019-03-17)60sec.agd	60	0	0		3/23/2019 5:33:00 PM	3/23/2019 8:28:00 PM
10090	10090 (2019-03-17)60sec.agd	60	0	0		3/24/2019 6:53:00 AM	3/24/2019 8:57:00 AM
10092	10092 (2019-03-17)60sec.agd	60	0	0		3/17/2019 12:25:00 PM	3/17/2019 8:59:00 PM
10092	10092 (2019-03-17)60sec.agd	60	0	0		3/18/2019 7:46:00 AM	3/18/2019 8:16:00 PM
10092	10092 (2019-03-17)60sec.agd	60	0	0		3/19/2019 6:30:00 AM	3/19/2019 7:17:00 PM
10092	10092 (2019-03-17)60sec.agd	60	0	0		3/20/2019 9:23:00 AM	3/20/2019 7:56:00 PM
10092	10092 (2019-03-17)60sec.agd	60	0	0		3/21/2019 9:14:00 AM	3/21/2019 6:55:00 PM
10092	10092 (2019-03-17)60sec.agd	60	0	0		3/22/2019 2:38:00 PM	3/22/2019 8:25:00 PM
10092	10092 (2019-03-17)60sec.agd	60	0	0		3/23/2019 9:16:00 AM	3/23/2019 6:00:00 PM
10092	10092 (2019-03-17)60sec.agd	60	0	0		3/23/2019 7:09:00 PM	3/23/2019 8:23:00 PM
10092	10092 (2019-03-17)60sec.agd	60	0	0		3/24/2019 6:59:00 AM	3/24/2019 9:20:00 AM
10093	10093 (2019-03-17)60sec.agd	60	0	0		3/17/2019 12:25:00 PM	3/17/2019 8:10:00 PM
10093	10093 (2019-03-17)60sec.agd	60	0	0		3/18/2019 2:19:00 AM	3/18/2019 10:16:00 PM
10093	10093 (2019-03-17)60sec.agd	60	0	0		3/19/2019 12:39:00 AM	3/19/2019 12:40:00 AM
10093	10093 (2019-03-17)60sec.agd	60	0	0		3/19/2019 4:30:00 AM	3/19/2019 9:17:00 PM
10093	10093 (2019-03-17)60sec.agd	60	0	0		3/20/2019 4:21:00 AM	3/20/2019 7:11:00 PM
10093	10093 (2019-03-17)60sec.agd	60	0	0		3/20/2019 8:49:00 PM	3/20/2019 9:55:00 PM
10093	10093 (2019-03-17)60sec.agd	60	0	0		3/21/2019 2:48:00 AM	3/21/2019 2:50:00 AM
10093	10093 (2019-03-17)60sec.agd	60	0	0		3/21/2019 4:46:00 AM	3/21/2019 10:08:00 PM
10093	10093 (2019-03-17)60sec.agd	60	0	0		3/22/2019 4:23:00 AM	3/22/2019 9:43:00 PM
10093	10093 (2019-03-17)60sec.agd	60	0	0		3/22/2019 10:43:00 PM	3/23/2019 12:39:00 AM
10093	10093 (2019-03-17)60sec.agd	60	0	0		3/23/2019 8:07:00 AM	3/23/2019 11:44:00 AM
10093	10093 (2019-03-17)60sec.agd	60	0	0		3/23/2019 1:07:00 PM	3/24/2019 12:43:00 AM
10093	10093 (2019-03-17)60sec.agd	60	0	0		3/24/2019 4:35:00 AM	3/24/2019 1:40:00 PM
10094	10094 (2019-03-24)60sec.agd	60	0	0		3/24/2019 9:27:00 AM	3/24/2019 10:05:00 PM
10094	10094 (2019-03-24)60sec.agd	60	0	0		3/25/2019 7:50:00 AM	3/25/2019 8:18:00 PM
10094	10094 (2019-03-24)60sec.agd	60	0	0		3/25/2019 10:08:00 PM	3/25/2019 10:09:00 PM
10094	10094 (2019-03-24)60sec.agd	60	0	0		3/26/2019 10:20:00 AM	3/26/2019 10:02:00 PM
10094	10094 (2019-03-24)60sec.agd	60	0	0		3/27/2019 12:30:00 AM	3/27/2019 12:31:00 AM
10094	10094 (2019-03-24)60sec.agd	60	0	0		3/27/2019 9:25:00 PM	3/27/2019 9:26:00 PM
10094	10094 (2019-03-24)60sec.agd	60	0	0		3/28/2019 9:12:00 AM	3/28/2019 9:31:00 PM
10094	10094 (2019-03-24)60sec.agd	60	0	0		3/29/2019 8:00:00 AM	3/29/2019 9:09:00 PM
10094	10094 (2019-03-24)60sec.agd	60	0	0		3/29/2019 10:40:00 PM	3/29/2019 10:41:00 PM
10094	10094 (2019-03-24)60sec.agd	60	0	0		3/30/2019 8:23:00 AM	3/30/2019 2:04:00 PM
10094	10094 (2019-03-24)60sec.agd	60	0	0		3/30/2019 3:17:00 PM	3/30/2019 3:33:00 PM
10094	10094 (2019-03-24)60sec.agd	60	0	0		3/30/2019 4:35:00 PM	3/30/2019 9:55:00 PM
10094	10094 (2019-03-24)60sec.agd	60	0	0		3/31/2019 9:16:00 AM	3/31/2019 10:44:00 AM
10094	10094 (2019-03-24)60sec.agd	60	0	0		3/31/2019 11:48:00 AM	3/31/2019 12:21:00 PM
10094	10094 (2019-03-24)60sec.agd	60	0	0		3/31/2019 3:02:00 PM	3/31/2019 4:37:00 PM
10094	10094 (2019-03-24)60sec.agd	60	0	0		3/31/2019 9:18:00 PM	3/31/2019 10:12:00 PM
10095	10095 (2019-03-17)60sec.agd	60	0	0		3/17/2019 3:05:00 PM	3/17/2019 3:28:00 PM
10095	10095 (2019-03-17)60sec.agd	60	0	0		3/17/2019 4:45:00 PM	3/17/2019 10:07:00 PM
10095	10095 (2019-03-17)60sec.agd	60	0	0		3/18/2019 7:08:00 AM	3/18/2019 9:08:00 AM
10095	10095 (2019-03-17)60sec.agd	60	0	0		3/18/2019 3:10:00 PM	3/18/2019 7:42:00 PM
10095	10095 (2019-03-17)60sec.agd	60	0	0		3/20/2019 3:56:00 PM	3/20/2019 7:39:00 PM
10095	10095 (2019-03-17)60sec.agd	60	0	0		3/21/2019 9:21:00 AM	3/21/2019 2:23:00 PM
10096	10096 (2019-03-17)60sec.agd	60	0	0		3/17/2019 1:06:00 PM	3/17/2019 2:37:00 PM
10096	10096 (2019-03-17)60sec.agd	60	0	0		3/17/2019 3:54:00 PM	3/17/2019 3:59:00 PM
10096	10096 (2019-03-17)60sec.agd	60	0	0		3/17/2019 6:05:00 PM	3/17/2019 9:23:00 PM
10096	10096 (2019-03-17)60sec.agd	60	0	0		3/18/2019 7:04:00 AM	3/18/2019 7:05:00 AM
10096	10096 (2019-03-17)60sec.agd	60	0	0		3/18/2019 10:35:00 AM	3/18/2019 10:43:00 AM
10096	10096 (2019-03-17)60sec.agd	60	0	0		3/18/2019 12:03:00 PM	3/18/2019 5:26:00 PM
10096	10096 (2019-03-17)60sec.agd	60	0	0		3/18/2019 7:20:00 PM	3/18/2019 7:21:00 PM
10096	10096 (2019-03-17)60sec.agd	60	0	0		3/18/2019 10:16:00 PM	3/18/2019 10:17:00 PM
10096	10096 (2019-03-17)60sec.agd	60	0	0		3/19/2019 9:10:00 AM	3/19/2019 5:37:00 PM
10096	10096 (2019-03-17)60sec.agd	60	0	0		3/19/2019 7:28:00 PM	3/19/2019 7:50:00 PM
10096	10096 (2019-03-17)60sec.agd	60	0	0		3/20/2019 12:17:00 PM	3/20/2019 1:26:00 PM
10096	10096 (2019-03-17)60sec.agd	60	0	0		3/20/2019 2:36:00 PM	3/20/2019 8:06:00 PM
10096	10096 (2019-03-17)60sec.agd	60	0	0		3/22/2019 3:15:00 PM	3/22/2019 5:22:00 PM
10096	10096 (2019-03-17)60sec.agd	60	0	0		3/23/2019 12:01:00 AM	3/23/2019 12:02:00 AM
10096	10096 (2019-03-17)60sec.agd	60	0	0		3/23/2019 5:04:00 PM	3/23/2019 11:15:00 PM
10096	10096 (2019-03-17)60sec.agd	60	0	0		3/24/2019 10:30:00 AM	3/24/2019 11:47:00 AM
10097	10097 (2019-03-17)60sec.agd	60	0	0		3/17/2019 3:14:00 PM	3/17/2019 7:04:00 PM
10097	10097 (2019-03-17)60sec.agd	60	0	0		3/17/2019 9:05:00 PM	3/17/2019 10:39:00 PM
10097	10097 (2019-03-17)60sec.agd	60	0	0		3/18/2019 7:01:00 AM	3/18/2019 6:21:00 PM
10097	10097 (2019-03-17)60sec.agd	60	0	0		3/18/2019 7:45:00 PM	3/18/2019 9:56:00 PM
10097	10097 (2019-03-17)60sec.agd	60	0	0		3/19/2019 6:19:00 AM	3/19/2019 6:21:00 AM
10097	10097 (2019-03-17)60sec.agd	60	0	0		3/19/2019 8:17:00 AM	3/19/2019 7:48:00 PM
10097	10097 (2019-03-17)60sec.agd	60	0	0		3/19/2019 9:04:00 PM	3/19/2019 9:10:00 PM
10097	10097 (2019-03-17)60sec.agd	60	0	0		3/20/2019 7:01:00 PM	3/20/2019 9:20:00 PM
10097	10097 (2019-03-17)60sec.agd	60	0	0		3/21/2019 6:07:00 AM	3/21/2019 4:18:00 PM
10097	10097 (2019-03-17)60sec.agd	60	0	0		3/22/2019 11:14:00 AM	3/22/2019 4:29:00 PM
10097	10097 (2019-03-17)60sec.agd	60	0	0		3/22/2019 6:53:00 PM	3/22/2019 6:54:00 PM
10097	10097 (2019-03-17)60sec.agd	60	0	0		3/23/2019 5:14:00 AM	3/23/2019 5:15:00 AM
10097	10097 (2019-03-17)60sec.agd	60	0	0		3/23/2019 9:37:00 AM	3/23/2019 10:47:00 AM
10097	10097 (2019-03-17)60sec.agd	60	0	0		3/23/2019 3:13:00 PM	3/23/2019 3:14:00 PM
10097	10097 (2019-03-17)60sec.agd	60	0	0		3/23/2019 6:09:00 PM	3/23/2019 7:51:00 PM
10097	10097 (2019-03-17)60sec.agd	60	0	0		3/23/2019 10:49:00 PM	3/23/2019 10:51:00 PM
10097	10097 (2019-03-17)60sec.agd	60	0	0		3/24/2019 9:57:00 AM	3/24/2019 10:16:00 AM
10098	10098 (2019-03-17)60sec.agd	60	0	0		3/17/2019 2:33:00 PM	3/17/2019 7:43:00 PM
10098	10098 (2019-03-17)60sec.agd	60	0	0		3/17/2019 9:06:00 PM	3/18/2019 12:20:00 AM
10098	10098 (2019-03-17)60sec.agd	60	0	0		3/18/2019 6:16:00 AM	3/18/2019 11:17:00 PM
10098	10098 (2019-03-17)60sec.agd	60	0	0		3/19/2019 6:00:00 AM	3/19/2019 11:22:00 PM
10098	10098 (2019-03-17)60sec.agd	60	0	0		3/20/2019 6:22:00 AM	3/20/2019 4:44:00 PM
10098	10098 (2019-03-17)60sec.agd	60	0	0		3/20/2019 6:02:00 PM	3/20/2019 11:50:00 PM
10098	10098 (2019-03-17)60sec.agd	60	0	0		3/21/2019 6:00:00 AM	3/21/2019 11:51:00 PM
10098	10098 (2019-03-17)60sec.agd	60	0	0		3/22/2019 6:48:00 AM	3/22/2019 11:55:00 PM
10098	10098 (2019-03-17)60sec.agd	60	0	0		3/23/2019 10:08:00 AM	3/23/2019 6:25:00 PM
10098	10098 (2019-03-17)60sec.agd	60	0	0		3/23/2019 7:32:00 PM	3/23/2019 10:55:00 PM
10098	10098 (2019-03-17)60sec.agd	60	0	0		3/24/2019 7:28:00 AM	3/24/2019 1:12:00 PM
10099	10099 (2019-03-17)60sec.agd	60	0	0		3/17/2019 3:07:00 PM	3/17/2019 7:14:00 PM
10099	10099 (2019-03-17)60sec.agd	60	0	0		3/17/2019 11:16:00 PM	3/17/2019 11:18:00 PM
10099	10099 (2019-03-17)60sec.agd	60	0	0		3/18/2019 5:05:00 AM	3/18/2019 8:23:00 PM
10099	10099 (2019-03-17)60sec.agd	60	0	0		3/19/2019 12:58:00 AM	3/19/2019 4:18:00 PM
10099	10099 (2019-03-17)60sec.agd	60	0	0		3/20/2019 1:14:00 AM	3/20/2019 4:12:00 PM
10099	10099 (2019-03-17)60sec.agd	60	0	0		3/21/2019 1:16:00 AM	3/21/2019 4:15:00 PM
10099	10099 (2019-03-17)60sec.agd	60	0	0		3/21/2019 6:34:00 PM	3/21/2019 6:35:00 PM
10099	10099 (2019-03-17)60sec.agd	60	0	0		3/21/2019 7:59:00 PM	3/21/2019 8:49:00 PM
10099	10099 (2019-03-17)60sec.agd	60	0	0		3/21/2019 10:48:00 PM	3/21/2019 10:52:00 PM
10099	10099 (2019-03-17)60sec.agd	60	0	0		3/22/2019 1:24:00 AM	3/22/2019 8:10:00 PM
10099	10099 (2019-03-17)60sec.agd	60	0	0		3/23/2019 1:46:00 AM	3/23/2019 1:01:00 PM
10099	10099 (2019-03-17)60sec.agd	60	0	0		3/23/2019 3:22:00 PM	3/23/2019 6:46:00 PM
10099	10099 (2019-03-17)60sec.agd	60	0	0		3/24/2019 9:58:00 AM	3/24/2019 10:18:00 AM
10100	10100 (2019-03-24)60sec.agd	60	0	0		3/24/2019 4:20:00 PM	3/24/2019 9:19:00 PM
10100	10100 (2019-03-24)60sec.agd	60	0	0		3/24/2019 10:32:00 PM	3/24/2019 11:15:00 PM
10100	10100 (2019-03-24)60sec.agd	60	0	0		3/25/2019 6:19:00 AM	3/25/2019 4:29:00 PM
10100	10100 (2019-03-24)60sec.agd	60	0	0		3/25/2019 6:13:00 PM	3/25/2019 8:01:00 PM
10100	10100 (2019-03-24)60sec.agd	60	0	0		3/25/2019 9:31:00 PM	3/25/2019 9:40:00 PM
10100	10100 (2019-03-24)60sec.agd	60	0	0		3/26/2019 6:52:00 AM	3/26/2019 9:45:00 PM
10100	10100 (2019-03-24)60sec.agd	60	0	0		3/27/2019 7:48:00 AM	3/27/2019 9:16:00 AM
10100	10100 (2019-03-24)60sec.agd	60	0	0		3/27/2019 10:40:00 AM	3/27/2019 4:41:00 PM
10100	10100 (2019-03-24)60sec.agd	60	0	0		3/27/2019 5:57:00 PM	3/27/2019 7:54:00 PM
10100	10100 (2019-03-24)60sec.agd	60	0	0		3/28/2019 9:32:00 AM	3/28/2019 10:07:00 PM
10100	10100 (2019-03-24)60sec.agd	60	0	0		3/29/2019 11:31:00 AM	3/29/2019 3:54:00 PM
10100	10100 (2019-03-24)60sec.agd	60	0	0		3/29/2019 5:43:00 PM	3/29/2019 8:51:00 PM
10100	10100 (2019-03-24)60sec.agd	60	0	0		3/30/2019 11:16:00 AM	3/30/2019 11:32:00 PM
10100	10100 (2019-03-24)60sec.agd	60	0	0		3/31/2019 9:53:00 AM	3/31/2019 10:37:00 AM
10103	10103 (2019-03-31)60sec.agd	60	0	0		3/31/2019 9:30:00 AM	3/31/2019 8:39:00 PM
10103	10103 (2019-03-31)60sec.agd	60	0	0		4/1/2019 7:25:00 AM	4/1/2019 11:40:00 PM
10103	10103 (2019-03-31)60sec.agd	60	0	0		4/2/2019 4:47:00 AM	4/2/2019 11:41:00 PM
10103	10103 (2019-03-31)60sec.agd	60	0	0		4/3/2019 3:44:00 PM	4/3/2019 11:48:00 PM
10103	10103 (2019-03-31)60sec.agd	60	0	0		4/4/2019 8:56:00 PM	4/4/2019 8:57:00 PM
10103	10103 (2019-03-31)60sec.agd	60	0	0		4/4/2019 10:02:00 PM	4/4/2019 10:04:00 PM
10103	10103 (2019-03-31)60sec.agd	60	0	0		4/5/2019 4:52:00 AM	4/5/2019 10:16:00 PM
10103	10103 (2019-03-31)60sec.agd	60	0	0		4/6/2019 5:21:00 AM	4/6/2019 11:26:00 PM
10103	10103 (2019-03-31)60sec.agd	60	0	0		4/7/2019 12:35:00 PM	4/7/2019 10:13:00 PM
10103	10103 (2019-03-31)60sec.agd	60	0	0		4/8/2019 9:46:00 AM	4/8/2019 9:50:00 AM
10103	10103 (2019-03-31)60sec.agd	60	0	0		4/8/2019 2:28:00 PM	4/8/2019 6:55:00 PM
10103	10103 (2019-03-31)60sec.agd	60	0	0		4/9/2019 8:26:00 AM	4/9/2019 8:28:00 AM
10103	10103 (2019-03-31)60sec.agd	60	0	0		4/10/2019 3:47:00 PM	4/10/2019 3:48:00 PM
10103	10103 (2019-03-31)60sec.agd	60	0	0		4/11/2019 7:41:00 AM	4/11/2019 9:40:00 PM
10103	10103 (2019-03-31)60sec.agd	60	0	0		4/12/2019 4:19:00 AM	4/12/2019 4:20:00 AM
10103	10103 (2019-03-31)60sec.agd	60	0	0		4/12/2019 7:56:00 AM	4/12/2019 11:57:00 PM
10103	10103 (2019-03-31)60sec.agd	60	0	0		4/13/2019 2:01:00 AM	4/13/2019 3:28:00 AM
10103	10103 (2019-03-31)60sec.agd	60	0	0		4/13/2019 11:17:00 AM	4/13/2019 11:36:00 AM
10103	10103 (2019-03-31)60sec.agd	60	0	0		4/13/2019 4:14:00 PM	4/13/2019 4:18:00 PM
10103	10103 (2019-03-31)60sec.agd	60	0	0		4/13/2019 5:57:00 PM	4/13/2019 5:58:00 PM
10103	10103 (2019-03-31)60sec.agd	60	0	0		4/14/2019 4:53:00 AM	4/14/2019 4:55:00 AM
10103	10103 (2019-03-31)60sec.agd	60	0	0		4/14/2019 9:10:00 AM	4/14/2019 9:11:00 AM
10103	10103 (2019-03-31)60sec.agd	60	0	0		4/14/2019 3:25:00 PM	4/14/2019 5:12:00 PM
10103	10103 (2019-03-31)60sec.agd	60	0	0		4/15/2019 8:12:00 AM	4/15/2019 8:16:00 AM
10103	10103 (2019-03-31)60sec.agd	60	0	0		4/15/2019 11:50:00 AM	4/15/2019 11:51:00 AM
10103	10103 (2019-03-31)60sec.agd	60	0	0		4/15/2019 8:26:00 PM	4/16/2019 1:35:00 AM
10103	10103 (2019-03-31)60sec.agd	60	0	0		4/16/2019 9:35:00 AM	4/16/2019 10:19:00 PM
10103	10103 (2019-03-31)60sec.agd	60	0	0		4/24/2019 1:56:00 PM	4/24/2019 1:57:00 PM
10103	10103 (2019-03-31)60sec.agd	60	0	0		4/25/2019 6:08:00 PM	4/25/2019 6:09:00 PM
10103	10103 (2019-03-31)60sec.agd	60	0	0		4/27/2019 9:42:00 AM	4/27/2019 9:44:00 AM
10103	10103 (2019-03-31)60sec.agd	60	0	0		4/28/2019 11:39:00 AM	4/28/2019 12:30:00 PM
10103	10103 (2019-03-31)60sec.agd	60	0	0		4/28/2019 3:00:00 PM	4/28/2019 3:12:00 PM
10105	10105 (2019-03-31)60sec.agd	60	0	0		3/31/2019 12:28:00 PM	3/31/2019 3:29:00 PM
10105	10105 (2019-03-31)60sec.agd	60	0	0		3/31/2019 4:36:00 PM	3/31/2019 8:58:00 PM
10105	10105 (2019-03-31)60sec.agd	60	0	0		4/1/2019 6:51:00 AM	4/1/2019 9:26:00 PM
10105	10105 (2019-03-31)60sec.agd	60	0	0		4/2/2019 6:41:00 AM	4/2/2019 8:29:00 PM
10105	10105 (2019-03-31)60sec.agd	60	0	0		4/3/2019 6:31:00 AM	4/3/2019 9:28:00 AM
10105	10105 (2019-03-31)60sec.agd	60	0	0		4/3/2019 10:45:00 AM	4/3/2019 8:53:00 PM
10105	10105 (2019-03-31)60sec.agd	60	0	0		4/4/2019 6:55:00 AM	4/4/2019 6:15:00 PM
10105	10105 (2019-03-31)60sec.agd	60	0	0		4/5/2019 6:43:00 AM	4/5/2019 7:52:00 PM
10105	10105 (2019-03-31)60sec.agd	60	0	0		4/6/2019 11:16:00 AM	4/6/2019 9:03:00 PM
10105	10105 (2019-03-31)60sec.agd	60	0	0		4/7/2019 8:21:00 AM	4/7/2019 10:55:00 AM
10106	10106 (2019-03-31)60sec.agd	60	0	0		3/31/2019 12:35:00 PM	3/31/2019 10:10:00 PM
10106	10106 (2019-03-31)60sec.agd	60	0	0		4/1/2019 5:23:00 AM	4/1/2019 3:18:00 PM
10106	10106 (2019-03-31)60sec.agd	60	0	0		4/1/2019 4:20:00 PM	4/1/2019 8:33:00 PM
10106	10106 (2019-03-31)60sec.agd	60	0	0		4/2/2019 5:33:00 AM	4/2/2019 9:00:00 PM
10106	10106 (2019-03-31)60sec.agd	60	0	0		4/4/2019 5:17:00 AM	4/4/2019 8:02:00 PM
10106	10106 (2019-03-31)60sec.agd	60	0	0		4/5/2019 9:39:00 AM	4/5/2019 7:04:00 PM
10106	10106 (2019-03-31)60sec.agd	60	0	0		4/5/2019 8:10:00 PM	4/5/2019 10:29:00 PM
10106	10106 (2019-03-31)60sec.agd	60	0	0		4/6/2019 10:22:00 AM	4/7/2019 2:20:00 AM
10106	10106 (2019-03-31)60sec.agd	60	0	0		4/14/2019 12:54:00 PM	4/14/2019 2:48:00 PM
10108	10108 (2019-03-31)60sec.agd	60	0	0		3/31/2019 4:00:00 PM	3/31/2019 10:59:00 PM
10108	10108 (2019-03-31)60sec.agd	60	0	0		4/1/2019 6:27:00 AM	4/1/2019 9:59:00 PM
10108	10108 (2019-03-31)60sec.agd	60	0	0		4/2/2019 7:32:00 AM	4/2/2019 10:20:00 PM
10108	10108 (2019-03-31)60sec.agd	60	0	0		4/3/2019 5:45:00 AM	4/3/2019 5:46:00 AM
10108	10108 (2019-03-31)60sec.agd	60	0	0		4/3/2019 6:54:00 AM	4/3/2019 7:06:00 AM
10108	10108 (2019-03-31)60sec.agd	60	0	0		4/3/2019 9:00:00 AM	4/3/2019 10:15:00 AM
10108	10108 (2019-03-31)60sec.agd	60	0	0		4/3/2019 1:13:00 PM	4/3/2019 6:00:00 PM
10108	10108 (2019-03-31)60sec.agd	60	0	0		4/4/2019 10:46:00 AM	4/4/2019 10:47:00 AM
10108	10108 (2019-03-31)60sec.agd	60	0	0		4/4/2019 2:05:00 PM	4/4/2019 2:06:00 PM
10108	10108 (2019-03-31)60sec.agd	60	0	0		4/5/2019 6:28:00 PM	4/5/2019 6:30:00 PM
10108	10108 (2019-03-31)60sec.agd	60	0	0		4/6/2019 4:13:00 PM	4/6/2019 4:14:00 PM
10108	10108 (2019-03-31)60sec.agd	60	0	0		4/7/2019 10:19:00 AM	4/7/2019 10:22:00 AM
10108	10108 (2019-03-31)60sec.agd	60	0	0		4/7/2019 1:04:00 PM	4/7/2019 2:20:00 PM
10109	10109 (2019-04-07)60sec.agd	60	0	0		4/7/2019 10:38:00 AM	4/7/2019 11:01:00 AM
10109	10109 (2019-04-07)60sec.agd	60	0	0		4/7/2019 12:07:00 PM	4/7/2019 12:11:00 PM
10109	10109 (2019-04-07)60sec.agd	60	0	0		4/7/2019 1:38:00 PM	4/7/2019 3:29:00 PM
10109	10109 (2019-04-07)60sec.agd	60	0	0		4/7/2019 9:26:00 PM	4/7/2019 9:27:00 PM
10109	10109 (2019-04-07)60sec.agd	60	0	0		4/8/2019 8:40:00 PM	4/8/2019 8:43:00 PM
10109	10109 (2019-04-07)60sec.agd	60	0	0		4/10/2019 11:57:00 PM	4/11/2019 12:00:00 AM
10109	10109 (2019-04-07)60sec.agd	60	0	0		4/11/2019 9:28:00 AM	4/11/2019 9:29:00 AM
10109	10109 (2019-04-07)60sec.agd	60	0	0		4/11/2019 12:10:00 PM	4/11/2019 12:28:00 PM
10109	10109 (2019-04-07)60sec.agd	60	0	0		4/11/2019 1:32:00 PM	4/11/2019 1:33:00 PM
10109	10109 (2019-04-07)60sec.agd	60	0	0		4/11/2019 11:16:00 PM	4/11/2019 11:17:00 PM
10109	10109 (2019-04-07)60sec.agd	60	0	0		4/12/2019 8:16:00 AM	4/12/2019 8:19:00 AM
10109	10109 (2019-04-07)60sec.agd	60	0	0		4/14/2019 8:46:00 AM	4/14/2019 9:33:00 AM
10110	10110 (2019-04-07)60sec.agd	60	0	0		4/7/2019 11:58:00 AM	4/7/2019 9:29:00 PM
10110	10110 (2019-04-07)60sec.agd	60	0	0		4/8/2019 9:15:00 AM	4/8/2019 9:19:00 PM
10110	10110 (2019-04-07)60sec.agd	60	0	0		4/9/2019 7:20:00 AM	4/9/2019 9:49:00 PM
10110	10110 (2019-04-07)60sec.agd	60	0	0		4/10/2019 7:46:00 AM	4/10/2019 9:37:00 PM
10110	10110 (2019-04-07)60sec.agd	60	0	0		4/11/2019 7:04:00 AM	4/11/2019 10:14:00 PM
10110	10110 (2019-04-07)60sec.agd	60	0	0		4/12/2019 9:01:00 AM	4/12/2019 9:19:00 PM
10110	10110 (2019-04-07)60sec.agd	60	0	0		4/13/2019 7:48:00 AM	4/13/2019 11:03:00 AM
10110	10110 (2019-04-07)60sec.agd	60	0	0		4/13/2019 12:16:00 PM	4/13/2019 11:27:00 PM
10110	10110 (2019-04-07)60sec.agd	60	0	0		4/14/2019 8:58:00 AM	4/14/2019 11:17:00 AM
10111	10111 (2019-04-07)60sec.agd	60	0	0		4/7/2019 12:20:00 PM	4/7/2019 9:16:00 PM
10111	10111 (2019-04-07)60sec.agd	60	0	0		4/8/2019 6:58:00 AM	4/8/2019 9:14:00 PM
10111	10111 (2019-04-07)60sec.agd	60	0	0		4/9/2019 7:31:00 AM	4/9/2019 9:32:00 PM
10111	10111 (2019-04-07)60sec.agd	60	0	0		4/10/2019 9:11:00 AM	4/10/2019 10:56:00 AM
10111	10111 (2019-04-07)60sec.agd	60	0	0		4/10/2019 12:10:00 PM	4/10/2019 9:42:00 PM
10111	10111 (2019-04-07)60sec.agd	60	0	0		4/11/2019 8:58:00 AM	4/11/2019 10:06:00 PM
10111	10111 (2019-04-07)60sec.agd	60	0	0		4/12/2019 6:55:00 AM	4/12/2019 5:45:00 PM
10111	10111 (2019-04-07)60sec.agd	60	0	0		4/12/2019 7:29:00 PM	4/12/2019 9:47:00 PM
10111	10111 (2019-04-07)60sec.agd	60	0	0		4/13/2019 8:14:00 AM	4/13/2019 8:51:00 AM
10111	10111 (2019-04-07)60sec.agd	60	0	0		4/13/2019 11:02:00 AM	4/13/2019 11:05:00 AM
10111	10111 (2019-04-07)60sec.agd	60	0	0		4/13/2019 12:16:00 PM	4/13/2019 1:44:00 PM
10111	10111 (2019-04-07)60sec.agd	60	0	0		4/13/2019 2:59:00 PM	4/13/2019 10:18:00 PM
10111	10111 (2019-04-07)60sec.agd	60	0	0		4/14/2019 7:14:00 AM	4/14/2019 11:22:00 AM
10112	10112 (2019-03-24)60sec.agd	60	0	0		3/24/2019 9:25:00 AM	3/24/2019 12:01:00 PM
10112	10112 (2019-03-24)60sec.agd	60	0	0		3/24/2019 1:17:00 PM	3/24/2019 8:19:00 PM
10112	10112 (2019-03-24)60sec.agd	60	0	0		3/24/2019 9:29:00 PM	3/24/2019 11:02:00 PM
10112	10112 (2019-03-24)60sec.agd	60	0	0		3/25/2019 7:33:00 AM	3/25/2019 11:47:00 PM
10112	10112 (2019-03-24)60sec.agd	60	0	0		3/26/2019 12:49:00 AM	3/26/2019 12:50:00 AM
10112	10112 (2019-03-24)60sec.agd	60	0	0		3/26/2019 2:01:00 AM	3/26/2019 2:22:00 AM
10112	10112 (2019-03-24)60sec.agd	60	0	0		3/26/2019 3:48:00 AM	3/26/2019 7:01:00 PM
10112	10112 (2019-03-24)60sec.agd	60	0	0		3/26/2019 8:43:00 PM	3/26/2019 10:07:00 PM
10112	10112 (2019-03-24)60sec.agd	60	0	0		3/26/2019 11:33:00 PM	3/26/2019 11:36:00 PM
10112	10112 (2019-03-24)60sec.agd	60	0	0		3/27/2019 6:03:00 AM	3/27/2019 6:59:00 AM
10112	10112 (2019-03-24)60sec.agd	60	0	0		3/27/2019 9:21:00 AM	3/27/2019 9:56:00 AM
10112	10112 (2019-03-24)60sec.agd	60	0	0		3/27/2019 11:23:00 AM	3/27/2019 10:02:00 PM
10112	10112 (2019-03-24)60sec.agd	60	0	0		3/27/2019 11:46:00 PM	3/28/2019 12:50:00 AM
10112	10112 (2019-03-24)60sec.agd	60	0	0		3/28/2019 6:49:00 AM	3/28/2019 5:55:00 PM
10112	10112 (2019-03-24)60sec.agd	60	0	0		3/28/2019 9:51:00 PM	3/28/2019 11:44:00 PM
10112	10112 (2019-03-24)60sec.agd	60	0	0		3/29/2019 7:18:00 AM	3/29/2019 10:02:00 PM
10112	10112 (2019-03-24)60sec.agd	60	0	0		3/30/2019 10:28:00 AM	3/31/2019 12:23:00 AM
10112	10112 (2019-03-24)60sec.agd	60	0	0		3/31/2019 7:03:00 AM	3/31/2019 8:42:00 AM
10113	10113 (2019-03-24)60sec.agd	60	0	0		3/24/2019 3:17:00 PM	3/24/2019 7:35:00 PM
10113	10113 (2019-03-24)60sec.agd	60	0	0		3/24/2019 8:57:00 PM	3/24/2019 9:44:00 PM
10113	10113 (2019-03-24)60sec.agd	60	0	0		3/25/2019 7:11:00 AM	3/25/2019 7:04:00 PM
10113	10113 (2019-03-24)60sec.agd	60	0	0		3/25/2019 8:04:00 PM	3/25/2019 10:12:00 PM
10113	10113 (2019-03-24)60sec.agd	60	0	0		3/26/2019 7:05:00 AM	3/26/2019 1:57:00 PM
10113	10113 (2019-03-24)60sec.agd	60	0	0		3/26/2019 3:19:00 PM	3/26/2019 3:20:00 PM
10113	10113 (2019-03-24)60sec.agd	60	0	0		3/26/2019 4:34:00 PM	3/27/2019 12:12:00 AM
10113	10113 (2019-03-24)60sec.agd	60	0	0		3/27/2019 7:45:00 AM	3/27/2019 2:30:00 PM
10113	10113 (2019-03-24)60sec.agd	60	0	0		3/28/2019 7:03:00 AM	3/28/2019 2:19:00 PM
10113	10113 (2019-03-24)60sec.agd	60	0	0		3/28/2019 9:37:00 PM	3/28/2019 10:53:00 PM
10113	10113 (2019-03-24)60sec.agd	60	0	0		3/29/2019 7:03:00 AM	3/29/2019 11:32:00 AM
10113	10113 (2019-03-24)60sec.agd	60	0	0		3/29/2019 5:24:00 PM	3/29/2019 10:27:00 PM
10113	10113 (2019-03-24)60sec.agd	60	0	0		3/30/2019 10:47:00 AM	3/30/2019 10:48:00 AM
10113	10113 (2019-03-24)60sec.agd	60	0	0		3/30/2019 7:12:00 PM	3/30/2019 8:26:00 PM
10113	10113 (2019-03-24)60sec.agd	60	0	0		3/31/2019 8:35:00 AM	3/31/2019 1:35:00 PM
10114	10114 (2019-03-24)60sec.agd	60	0	0		3/24/2019 10:00:00 AM	3/24/2019 9:19:00 PM
10114	10114 (2019-03-24)60sec.agd	60	0	0		3/25/2019 7:15:00 AM	3/25/2019 10:01:00 AM
10114	10114 (2019-03-24)60sec.agd	60	0	0		3/25/2019 11:31:00 AM	3/25/2019 10:39:00 PM
10114	10114 (2019-03-24)60sec.agd	60	0	0		3/26/2019 7:30:00 AM	3/26/2019 11:16:00 PM
10114	10114 (2019-03-24)60sec.agd	60	0	0		3/27/2019 7:21:00 AM	3/27/2019 10:07:00 PM
10114	10114 (2019-03-24)60sec.agd	60	0	0		3/28/2019 7:27:00 AM	3/28/2019 10:58:00 PM
10114	10114 (2019-03-24)60sec.agd	60	0	0		3/29/2019 7:22:00 AM	3/29/2019 9:48:00 PM
10114	10114 (2019-03-24)60sec.agd	60	0	0		3/30/2019 10:47:00 AM	3/30/2019 10:36:00 PM
10114	10114 (2019-03-24)60sec.agd	60	0	0		3/31/2019 8:18:00 AM	3/31/2019 1:42:00 PM
10115	10115 (2019-03-24)60sec.agd	60	0	0		3/24/2019 10:05:00 AM	3/24/2019 8:56:00 PM
10115	10115 (2019-03-24)60sec.agd	60	0	0		3/24/2019 10:01:00 PM	3/24/2019 10:08:00 PM
10115	10115 (2019-03-24)60sec.agd	60	0	0		3/25/2019 5:40:00 AM	3/25/2019 6:08:00 AM
10115	10115 (2019-03-24)60sec.agd	60	0	0		3/25/2019 7:30:00 AM	3/25/2019 7:39:00 AM
10115	10115 (2019-03-24)60sec.agd	60	0	0		3/25/2019 8:54:00 AM	3/25/2019 9:41:00 AM
10115	10115 (2019-03-24)60sec.agd	60	0	0		3/26/2019 7:10:00 AM	3/26/2019 4:07:00 PM
10115	10115 (2019-03-24)60sec.agd	60	0	0		3/26/2019 5:15:00 PM	3/26/2019 7:12:00 PM
10115	10115 (2019-03-24)60sec.agd	60	0	0		3/26/2019 8:54:00 PM	3/26/2019 9:33:00 PM
10115	10115 (2019-03-24)60sec.agd	60	0	0		3/27/2019 6:32:00 AM	3/27/2019 7:07:00 AM
10115	10115 (2019-03-24)60sec.agd	60	0	0		3/27/2019 8:33:00 AM	3/27/2019 9:30:00 AM
10115	10115 (2019-03-24)60sec.agd	60	0	0		3/27/2019 11:02:00 AM	3/27/2019 10:05:00 PM
10115	10115 (2019-03-24)60sec.agd	60	0	0		3/28/2019 5:56:00 AM	3/28/2019 5:57:00 AM
10115	10115 (2019-03-24)60sec.agd	60	0	0		3/28/2019 11:25:00 AM	3/28/2019 6:07:00 PM
10115	10115 (2019-03-24)60sec.agd	60	0	0		3/28/2019 7:07:00 PM	3/28/2019 8:33:00 PM
10115	10115 (2019-03-24)60sec.agd	60	0	0		3/28/2019 9:34:00 PM	3/28/2019 9:39:00 PM
10115	10115 (2019-03-24)60sec.agd	60	0	0		3/29/2019 6:36:00 AM	3/29/2019 9:08:00 AM
10115	10115 (2019-03-24)60sec.agd	60	0	0		3/29/2019 10:08:00 AM	3/29/2019 10:02:00 PM
10115	10115 (2019-03-24)60sec.agd	60	0	0		3/30/2019 7:52:00 AM	3/30/2019 8:12:00 PM
10115	10115 (2019-03-24)60sec.agd	60	0	0		3/30/2019 9:12:00 PM	3/30/2019 10:13:00 PM
10115	10115 (2019-03-24)60sec.agd	60	0	0		3/31/2019 1:19:00 AM	3/31/2019 1:22:00 AM
10115	10115 (2019-03-24)60sec.agd	60	0	0		3/31/2019 5:51:00 AM	3/31/2019 5:53:00 AM
10115	10115 (2019-03-24)60sec.agd	60	0	0		3/31/2019 8:31:00 AM	3/31/2019 9:14:00 AM
10116	10116 (2019-03-24)60sec.agd	60	0	0		3/24/2019 10:32:00 AM	3/24/2019 1:01:00 PM
10116	10116 (2019-03-24)60sec.agd	60	0	0		3/24/2019 2:12:00 PM	3/24/2019 9:29:00 PM
10116	10116 (2019-03-24)60sec.agd	60	0	0		3/25/2019 5:17:00 AM	3/25/2019 1:24:00 PM
10116	10116 (2019-03-24)60sec.agd	60	0	0		3/25/2019 3:42:00 PM	3/25/2019 8:46:00 PM
10116	10116 (2019-03-24)60sec.agd	60	0	0		3/26/2019 5:22:00 AM	3/26/2019 12:45:00 PM
10116	10116 (2019-03-24)60sec.agd	60	0	0		3/26/2019 3:26:00 PM	3/26/2019 9:22:00 PM
10116	10116 (2019-03-24)60sec.agd	60	0	0		3/27/2019 5:26:00 AM	3/27/2019 2:31:00 PM
10116	10116 (2019-03-24)60sec.agd	60	0	0		3/27/2019 3:36:00 PM	3/27/2019 9:51:00 PM
10116	10116 (2019-03-24)60sec.agd	60	0	0		3/28/2019 5:26:00 AM	3/28/2019 1:49:00 PM
10116	10116 (2019-03-24)60sec.agd	60	0	0		3/28/2019 2:54:00 PM	3/28/2019 9:10:00 PM
10116	10116 (2019-03-24)60sec.agd	60	0	0		3/29/2019 5:20:00 AM	3/29/2019 9:12:00 PM
10116	10116 (2019-03-24)60sec.agd	60	0	0		3/30/2019 5:39:00 AM	3/30/2019 7:30:00 PM
10116	10116 (2019-03-24)60sec.agd	60	0	0		3/30/2019 8:36:00 PM	3/30/2019 9:47:00 PM
10116	10116 (2019-03-24)60sec.agd	60	0	0		3/31/2019 1:19:00 AM	3/31/2019 1:20:00 AM
10116	10116 (2019-03-24)60sec.agd	60	0	0		3/31/2019 5:16:00 AM	3/31/2019 2:30:00 PM
10118	10118 (2019-05-05)60sec.agd	60	0	0		5/5/2019 10:32:00 AM	5/5/2019 8:39:00 PM
10118	10118 (2019-05-05)60sec.agd	60	0	0		5/5/2019 10:28:00 PM	5/5/2019 10:29:00 PM
10118	10118 (2019-05-05)60sec.agd	60	0	0		5/6/2019 7:02:00 AM	5/6/2019 9:23:00 PM
10118	10118 (2019-05-05)60sec.agd	60	0	0		5/7/2019 7:12:00 AM	5/7/2019 8:29:00 PM
10118	10118 (2019-05-05)60sec.agd	60	0	0		5/8/2019 7:10:00 AM	5/8/2019 8:16:00 PM
10118	10118 (2019-05-05)60sec.agd	60	0	0		5/9/2019 7:17:00 AM	5/9/2019 8:57:00 PM
10118	10118 (2019-05-05)60sec.agd	60	0	0		5/10/2019 7:23:00 AM	5/10/2019 7:49:00 PM
10118	10118 (2019-05-05)60sec.agd	60	0	0		5/11/2019 8:43:00 AM	5/11/2019 10:52:00 PM
10118	10118 (2019-05-05)60sec.agd	60	0	0		5/12/2019 7:49:00 AM	5/12/2019 10:06:00 AM
10119	10119 (2019-05-05)60sec.agd	60	0	0		5/5/2019 12:41:00 PM	5/5/2019 7:31:00 PM
10119	10119 (2019-05-05)60sec.agd	60	0	0		5/6/2019 2:50:00 AM	5/6/2019 8:28:00 PM
10119	10119 (2019-05-05)60sec.agd	60	0	0		5/6/2019 10:15:00 PM	5/6/2019 10:16:00 PM
10119	10119 (2019-05-05)60sec.agd	60	0	0		5/7/2019 2:23:00 AM	5/7/2019 2:57:00 AM
10119	10119 (2019-05-05)60sec.agd	60	0	0		5/7/2019 7:34:00 AM	5/7/2019 7:36:00 AM
10119	10119 (2019-05-05)60sec.agd	60	0	0		5/7/2019 9:25:00 AM	5/7/2019 9:26:00 AM
10119	10119 (2019-05-05)60sec.agd	60	0	0		5/7/2019 2:28:00 PM	5/7/2019 7:33:00 PM
10119	10119 (2019-05-05)60sec.agd	60	0	0		5/8/2019 3:09:00 AM	5/8/2019 7:06:00 PM
10119	10119 (2019-05-05)60sec.agd	60	0	0		5/9/2019 5:29:00 AM	5/9/2019 8:35:00 PM
10119	10119 (2019-05-05)60sec.agd	60	0	0		5/10/2019 3:23:00 AM	5/10/2019 3:25:00 AM
10119	10119 (2019-05-05)60sec.agd	60	0	0		5/12/2019 12:24:00 PM	5/12/2019 1:10:00 PM
10120	10120 (2019-05-05)60sec.agd	60	0	0		5/5/2019 12:49:00 PM	5/5/2019 10:28:00 PM
10120	10120 (2019-05-05)60sec.agd	60	0	0		5/6/2019 8:09:00 AM	5/6/2019 8:17:00 PM
10120	10120 (2019-05-05)60sec.agd	60	0	0		5/6/2019 9:47:00 PM	5/6/2019 10:26:00 PM
10120	10120 (2019-05-05)60sec.agd	60	0	0		5/6/2019 11:52:00 PM	5/6/2019 11:53:00 PM
10120	10120 (2019-05-05)60sec.agd	60	0	0		5/7/2019 4:40:00 AM	5/7/2019 4:41:00 AM
10120	10120 (2019-05-05)60sec.agd	60	0	0		5/7/2019 6:38:00 AM	5/7/2019 10:19:00 PM
10120	10120 (2019-05-05)60sec.agd	60	0	0		5/8/2019 1:00:00 AM	5/8/2019 1:01:00 AM
10120	10120 (2019-05-05)60sec.agd	60	0	0		5/8/2019 6:41:00 AM	5/8/2019 9:02:00 PM
10120	10120 (2019-05-05)60sec.agd	60	0	0		5/8/2019 10:22:00 PM	5/8/2019 10:23:00 PM
10120	10120 (2019-05-05)60sec.agd	60	0	0		5/9/2019 6:45:00 AM	5/9/2019 10:07:00 PM
10120	10120 (2019-05-05)60sec.agd	60	0	0		5/10/2019 9:59:00 AM	5/10/2019 10:00:00 AM
10120	10120 (2019-05-05)60sec.agd	60	0	0		5/10/2019 12:00:00 PM	5/10/2019 4:02:00 PM
10120	10120 (2019-05-05)60sec.agd	60	0	0		5/10/2019 10:56:00 PM	5/10/2019 11:40:00 PM
10120	10120 (2019-05-05)60sec.agd	60	0	0		5/11/2019 8:15:00 AM	5/11/2019 8:24:00 AM
10120	10120 (2019-05-05)60sec.agd	60	0	0		5/11/2019 9:43:00 AM	5/11/2019 11:56:00 PM
10120	10120 (2019-05-05)60sec.agd	60	0	0		5/12/2019 1:16:00 AM	5/12/2019 1:30:00 AM
10120	10120 (2019-05-05)60sec.agd	60	0	0		5/12/2019 2:37:00 AM	5/12/2019 2:39:00 AM
10120	10120 (2019-05-05)60sec.agd	60	0	0		5/12/2019 4:34:00 AM	5/12/2019 4:37:00 AM
10120	10120 (2019-05-05)60sec.agd	60	0	0		5/12/2019 7:41:00 AM	5/12/2019 9:40:00 AM
10121	10121 (2019-05-05)60sec.agd	60	0	0		5/5/2019 12:58:00 PM	5/5/2019 8:15:00 PM
10121	10121 (2019-05-05)60sec.agd	60	0	0		5/6/2019 12:13:00 AM	5/6/2019 12:14:00 AM
10121	10121 (2019-05-05)60sec.agd	60	0	0		5/6/2019 8:35:00 AM	5/6/2019 10:25:00 PM
10121	10121 (2019-05-05)60sec.agd	60	0	0		5/7/2019 9:46:00 AM	5/8/2019 12:53:00 AM
10121	10121 (2019-05-05)60sec.agd	60	0	0		5/8/2019 8:16:00 PM	5/8/2019 11:54:00 PM
10121	10121 (2019-05-05)60sec.agd	60	0	0		5/9/2019 9:35:00 AM	5/10/2019 12:46:00 AM
10121	10121 (2019-05-05)60sec.agd	60	0	0		5/10/2019 9:47:00 AM	5/10/2019 9:49:00 AM
10121	10121 (2019-05-05)60sec.agd	60	0	0		5/10/2019 11:27:00 AM	5/10/2019 10:41:00 PM
10121	10121 (2019-05-05)60sec.agd	60	0	0		5/11/2019 8:28:00 AM	5/11/2019 6:53:00 PM
10121	10121 (2019-05-05)60sec.agd	60	0	0		5/11/2019 9:25:00 PM	5/11/2019 9:26:00 PM
10121	10121 (2019-05-05)60sec.agd	60	0	0		5/12/2019 10:40:00 AM	5/12/2019 12:11:00 PM
10122	10122 (2019-05-05)60sec.agd	60	0	0		5/5/2019 1:11:00 PM	5/5/2019 9:08:00 PM
10122	10122 (2019-05-05)60sec.agd	60	0	0		5/6/2019 4:46:00 AM	5/6/2019 5:55:00 PM
10122	10122 (2019-05-05)60sec.agd	60	0	0		5/6/2019 6:56:00 PM	5/6/2019 8:35:00 PM
10122	10122 (2019-05-05)60sec.agd	60	0	0		5/7/2019 4:18:00 AM	5/7/2019 10:04:00 PM
10122	10122 (2019-05-05)60sec.agd	60	0	0		5/8/2019 4:44:00 AM	5/8/2019 6:07:00 PM
10122	10122 (2019-05-05)60sec.agd	60	0	0		5/8/2019 9:39:00 PM	5/8/2019 9:40:00 PM
10122	10122 (2019-05-05)60sec.agd	60	0	0		5/9/2019 4:50:00 AM	5/9/2019 10:29:00 PM
10122	10122 (2019-05-05)60sec.agd	60	0	0		5/10/2019 4:29:00 AM	5/10/2019 4:07:00 PM
10122	10122 (2019-05-05)60sec.agd	60	0	0		5/11/2019 9:06:00 AM	5/11/2019 2:09:00 PM
10122	10122 (2019-05-05)60sec.agd	60	0	0		5/11/2019 3:31:00 PM	5/11/2019 6:16:00 PM
10122	10122 (2019-05-05)60sec.agd	60	0	0		5/12/2019 8:41:00 AM	5/12/2019 12:26:00 PM
10123	10123 (2019-05-05)60sec.agd	60	0	0		5/5/2019 1:00:00 PM	5/5/2019 11:03:00 PM
10123	10123 (2019-05-05)60sec.agd	60	0	0		5/6/2019 12:03:00 AM	5/6/2019 12:12:00 AM
10123	10123 (2019-05-05)60sec.agd	60	0	0		5/6/2019 7:52:00 AM	5/7/2019 12:09:00 AM
10123	10123 (2019-05-05)60sec.agd	60	0	0		5/7/2019 6:38:00 AM	5/7/2019 8:43:00 PM
10123	10123 (2019-05-05)60sec.agd	60	0	0		5/7/2019 10:05:00 PM	5/7/2019 10:06:00 PM
10123	10123 (2019-05-05)60sec.agd	60	0	0		5/8/2019 7:59:00 AM	5/8/2019 9:43:00 AM
10123	10123 (2019-05-05)60sec.agd	60	0	0		5/8/2019 11:11:00 AM	5/8/2019 1:54:00 PM
10123	10123 (2019-05-05)60sec.agd	60	0	0		5/8/2019 3:42:00 PM	5/8/2019 9:14:00 PM
10123	10123 (2019-05-05)60sec.agd	60	0	0		5/9/2019 8:04:00 AM	5/9/2019 7:25:00 PM
10123	10123 (2019-05-05)60sec.agd	60	0	0		5/9/2019 8:32:00 PM	5/9/2019 8:45:00 PM
10123	10123 (2019-05-05)60sec.agd	60	0	0		5/10/2019 2:31:00 PM	5/10/2019 6:41:00 PM
10123	10123 (2019-05-05)60sec.agd	60	0	0		5/11/2019 8:18:00 AM	5/11/2019 9:30:00 PM
10123	10123 (2019-05-05)60sec.agd	60	0	0		5/12/2019 12:12:00 AM	5/12/2019 12:13:00 AM
10123	10123 (2019-05-05)60sec.agd	60	0	0		5/12/2019 10:20:00 AM	5/12/2019 12:28:00 PM
10124	10124 (2019-05-05)60sec.agd	60	0	0		5/5/2019 1:52:00 PM	5/5/2019 10:40:00 PM
10124	10124 (2019-05-05)60sec.agd	60	0	0		5/6/2019 8:26:00 AM	5/6/2019 8:39:00 PM
10124	10124 (2019-05-05)60sec.agd	60	0	0		5/6/2019 11:20:00 PM	5/6/2019 11:21:00 PM
10124	10124 (2019-05-05)60sec.agd	60	0	0		5/7/2019 8:18:00 AM	5/7/2019 11:53:00 AM
10124	10124 (2019-05-05)60sec.agd	60	0	0		5/7/2019 12:57:00 PM	5/7/2019 4:54:00 PM
10124	10124 (2019-05-05)60sec.agd	60	0	0		5/7/2019 6:05:00 PM	5/7/2019 9:09:00 PM
10124	10124 (2019-05-05)60sec.agd	60	0	0		5/7/2019 10:45:00 PM	5/7/2019 10:46:00 PM
10124	10124 (2019-05-05)60sec.agd	60	0	0		5/8/2019 8:49:00 AM	5/8/2019 11:49:00 AM
10124	10124 (2019-05-05)60sec.agd	60	0	0		5/8/2019 12:49:00 PM	5/8/2019 2:24:00 PM
10124	10124 (2019-05-05)60sec.agd	60	0	0		5/8/2019 3:40:00 PM	5/8/2019 8:41:00 PM
10124	10124 (2019-05-05)60sec.agd	60	0	0		5/8/2019 10:03:00 PM	5/8/2019 10:04:00 PM
10124	10124 (2019-05-05)60sec.agd	60	0	0		5/9/2019 8:15:00 AM	5/9/2019 3:01:00 PM
10124	10124 (2019-05-05)60sec.agd	60	0	0		5/9/2019 4:06:00 PM	5/9/2019 7:56:00 PM
10124	10124 (2019-05-05)60sec.agd	60	0	0		5/9/2019 11:07:00 PM	5/9/2019 11:08:00 PM
10124	10124 (2019-05-05)60sec.agd	60	0	0		5/10/2019 7:15:00 AM	5/11/2019 2:02:00 AM
10124	10124 (2019-05-05)60sec.agd	60	0	0		5/11/2019 6:47:00 AM	5/11/2019 11:06:00 PM
10124	10124 (2019-05-05)60sec.agd	60	0	0		5/12/2019 8:00:00 AM	5/12/2019 12:31:00 PM
10125	10125 (2019-05-05)60sec.agd	60	0	0		5/5/2019 1:33:00 PM	5/5/2019 5:34:00 PM
10125	10125 (2019-05-05)60sec.agd	60	0	0		5/5/2019 6:43:00 PM	5/5/2019 7:05:00 PM
10125	10125 (2019-05-05)60sec.agd	60	0	0		5/5/2019 9:58:00 PM	5/5/2019 10:47:00 PM
10125	10125 (2019-05-05)60sec.agd	60	0	0		5/6/2019 6:55:00 AM	5/6/2019 7:19:00 AM
10125	10125 (2019-05-05)60sec.agd	60	0	0		5/6/2019 12:06:00 PM	5/6/2019 12:25:00 PM
10125	10125 (2019-05-05)60sec.agd	60	0	0		5/6/2019 3:26:00 PM	5/6/2019 3:30:00 PM
10125	10125 (2019-05-05)60sec.agd	60	0	0		5/6/2019 7:28:00 PM	5/6/2019 7:35:00 PM
10125	10125 (2019-05-05)60sec.agd	60	0	0		5/6/2019 8:38:00 PM	5/6/2019 8:51:00 PM
10125	10125 (2019-05-05)60sec.agd	60	0	0		5/7/2019 7:52:00 AM	5/7/2019 8:43:00 AM
10125	10125 (2019-05-05)60sec.agd	60	0	0		5/7/2019 11:20:00 AM	5/7/2019 12:37:00 PM
10125	10125 (2019-05-05)60sec.agd	60	0	0		5/7/2019 1:46:00 PM	5/7/2019 3:09:00 PM
10125	10125 (2019-05-05)60sec.agd	60	0	0		5/7/2019 5:56:00 PM	5/7/2019 7:12:00 PM
10125	10125 (2019-05-05)60sec.agd	60	0	0		5/7/2019 8:51:00 PM	5/7/2019 8:54:00 PM
10125	10125 (2019-05-05)60sec.agd	60	0	0		5/8/2019 7:59:00 AM	5/8/2019 8:08:00 AM
10125	10125 (2019-05-05)60sec.agd	60	0	0		5/8/2019 9:38:00 AM	5/8/2019 10:02:00 AM
10125	10125 (2019-05-05)60sec.agd	60	0	0		5/8/2019 2:38:00 PM	5/8/2019 2:41:00 PM
10125	10125 (2019-05-05)60sec.agd	60	0	0		5/8/2019 3:53:00 PM	5/8/2019 10:15:00 PM
10125	10125 (2019-05-05)60sec.agd	60	0	0		5/9/2019 5:19:00 AM	5/9/2019 9:34:00 PM
10125	10125 (2019-05-05)60sec.agd	60	0	0		5/10/2019 3:55:00 AM	5/10/2019 4:47:00 PM
10125	10125 (2019-05-05)60sec.agd	60	0	0		5/10/2019 7:00:00 PM	5/10/2019 9:50:00 PM
10125	10125 (2019-05-05)60sec.agd	60	0	0		5/11/2019 3:55:00 AM	5/11/2019 12:40:00 PM
10125	10125 (2019-05-05)60sec.agd	60	0	0		5/11/2019 2:14:00 PM	5/11/2019 7:16:00 PM
10125	10125 (2019-05-05)60sec.agd	60	0	0		5/11/2019 8:57:00 PM	5/12/2019 12:03:00 AM
10125	10125 (2019-05-05)60sec.agd	60	0	0		5/13/2019 11:05:00 PM	5/13/2019 11:06:00 PM
10125	10125 (2019-05-05)60sec.agd	60	0	0		5/14/2019 5:17:00 AM	5/14/2019 1:13:00 PM
10125	10125 (2019-05-05)60sec.agd	60	0	0		5/14/2019 2:29:00 PM	5/14/2019 10:46:00 PM
10125	10125 (2019-05-05)60sec.agd	60	0	0		5/15/2019 5:15:00 AM	5/15/2019 10:48:00 PM
10125	10125 (2019-05-05)60sec.agd	60	0	0		5/16/2019 5:04:00 AM	5/16/2019 10:06:00 PM
10125	10125 (2019-05-05)60sec.agd	60	0	0		5/17/2019 3:43:00 AM	5/17/2019 2:17:00 PM
10125	10125 (2019-05-05)60sec.agd	60	0	0		5/17/2019 4:16:00 PM	5/17/2019 8:32:00 PM
10125	10125 (2019-05-05)60sec.agd	60	0	0		5/18/2019 3:59:00 AM	5/18/2019 7:45:00 PM
10125	10125 (2019-05-05)60sec.agd	60	0	0		5/19/2019 10:15:00 AM	5/19/2019 1:21:00 PM
10126	10126 (2019-05-05)60sec.agd	60	0	0		5/5/2019 2:08:00 PM	5/5/2019 11:11:00 PM
10126	10126 (2019-05-05)60sec.agd	60	0	0		5/6/2019 12:55:00 AM	5/6/2019 1:13:00 AM
10126	10126 (2019-05-05)60sec.agd	60	0	0		5/6/2019 3:18:00 AM	5/6/2019 4:21:00 AM
10126	10126 (2019-05-05)60sec.agd	60	0	0		5/6/2019 7:04:00 AM	5/6/2019 7:14:00 AM
10126	10126 (2019-05-05)60sec.agd	60	0	0		5/6/2019 8:15:00 AM	5/6/2019 9:45:00 PM
10126	10126 (2019-05-05)60sec.agd	60	0	0		5/7/2019 12:52:00 AM	5/7/2019 12:53:00 AM
10126	10126 (2019-05-05)60sec.agd	60	0	0		5/7/2019 2:19:00 AM	5/7/2019 2:55:00 AM
10126	10126 (2019-05-05)60sec.agd	60	0	0		5/7/2019 5:47:00 AM	5/7/2019 11:21:00 PM
10126	10126 (2019-05-05)60sec.agd	60	0	0		5/8/2019 1:17:00 AM	5/8/2019 1:21:00 AM
10126	10126 (2019-05-05)60sec.agd	60	0	0		5/8/2019 3:12:00 AM	5/8/2019 3:13:00 AM
10126	10126 (2019-05-05)60sec.agd	60	0	0		5/8/2019 4:34:00 AM	5/8/2019 5:35:00 AM
10126	10126 (2019-05-05)60sec.agd	60	0	0		5/8/2019 6:41:00 AM	5/8/2019 9:18:00 PM
10126	10126 (2019-05-05)60sec.agd	60	0	0		5/8/2019 11:01:00 PM	5/9/2019 1:28:00 AM
10126	10126 (2019-05-05)60sec.agd	60	0	0		5/9/2019 3:34:00 AM	5/9/2019 3:59:00 AM
10126	10126 (2019-05-05)60sec.agd	60	0	0		5/9/2019 5:14:00 AM	5/9/2019 6:04:00 PM
10126	10126 (2019-05-05)60sec.agd	60	0	0		5/9/2019 7:39:00 PM	5/9/2019 11:03:00 PM
10126	10126 (2019-05-05)60sec.agd	60	0	0		5/10/2019 12:28:00 AM	5/10/2019 1:10:00 AM
10126	10126 (2019-05-05)60sec.agd	60	0	0		5/10/2019 2:30:00 AM	5/10/2019 4:10:00 AM
10126	10126 (2019-05-05)60sec.agd	60	0	0		5/10/2019 5:48:00 AM	5/10/2019 11:02:00 PM
10126	10126 (2019-05-05)60sec.agd	60	0	0		5/11/2019 12:27:00 AM	5/11/2019 1:25:00 AM
10126	10126 (2019-05-05)60sec.agd	60	0	0		5/11/2019 5:29:00 AM	5/11/2019 5:30:00 AM
10126	10126 (2019-05-05)60sec.agd	60	0	0		5/11/2019 7:00:00 AM	5/11/2019 10:42:00 PM
10126	10126 (2019-05-05)60sec.agd	60	0	0		5/12/2019 12:04:00 AM	5/12/2019 12:51:00 AM
10126	10126 (2019-05-05)60sec.agd	60	0	0		5/12/2019 2:30:00 AM	5/12/2019 2:31:00 AM
10126	10126 (2019-05-05)60sec.agd	60	0	0		5/12/2019 7:15:00 AM	5/12/2019 11:18:00 AM
10127	10127 (2019-05-05)60sec.agd	60	0	0		5/5/2019 3:04:00 PM	5/5/2019 6:55:00 PM
10127	10127 (2019-05-05)60sec.agd	60	0	0		5/5/2019 7:57:00 PM	5/5/2019 7:58:00 PM
10127	10127 (2019-05-05)60sec.agd	60	0	0		5/6/2019 5:14:00 AM	5/6/2019 5:15:00 AM
10127	10127 (2019-05-05)60sec.agd	60	0	0		5/6/2019 7:33:00 AM	5/6/2019 10:42:00 PM
10127	10127 (2019-05-05)60sec.agd	60	0	0		5/7/2019 12:05:00 AM	5/7/2019 6:55:00 AM
10127	10127 (2019-05-05)60sec.agd	60	0	0		5/7/2019 7:56:00 AM	5/7/2019 6:57:00 PM
10127	10127 (2019-05-05)60sec.agd	60	0	0		5/8/2019 3:04:00 AM	5/8/2019 9:06:00 PM
10127	10127 (2019-05-05)60sec.agd	60	0	0		5/8/2019 10:08:00 PM	5/8/2019 10:37:00 PM
10127	10127 (2019-05-05)60sec.agd	60	0	0		5/9/2019 12:02:00 AM	5/9/2019 12:09:00 AM
10127	10127 (2019-05-05)60sec.agd	60	0	0		5/9/2019 2:58:00 AM	5/9/2019 9:09:00 PM
10127	10127 (2019-05-05)60sec.agd	60	0	0		5/9/2019 10:52:00 PM	5/10/2019 12:34:00 AM
10127	10127 (2019-05-05)60sec.agd	60	0	0		5/10/2019 2:44:00 AM	5/10/2019 2:08:00 PM
10127	10127 (2019-05-05)60sec.agd	60	0	0		5/10/2019 3:21:00 PM	5/10/2019 11:21:00 PM
10127	10127 (2019-05-05)60sec.agd	60	0	0		5/11/2019 12:46:00 AM	5/11/2019 12:55:00 AM
10127	10127 (2019-05-05)60sec.agd	60	0	0		5/11/2019 2:56:00 AM	5/11/2019 9:48:00 PM
10127	10127 (2019-05-05)60sec.agd	60	0	0		5/11/2019 11:13:00 PM	5/12/2019 12:03:00 AM
10127	10127 (2019-05-05)60sec.agd	60	0	0		5/12/2019 1:30:00 AM	5/12/2019 3:52:00 AM
10127	10127 (2019-05-05)60sec.agd	60	0	0		5/12/2019 5:48:00 AM	5/12/2019 9:51:00 AM
10129	10129 (2019-04-07)60sec.agd	60	0	0		4/7/2019 1:33:00 PM	4/7/2019 9:14:00 PM
10129	10129 (2019-04-07)60sec.agd	60	0	0		4/8/2019 6:57:00 AM	4/8/2019 10:00:00 PM
10129	10129 (2019-04-07)60sec.agd	60	0	0		4/9/2019 7:07:00 AM	4/9/2019 9:05:00 PM
10129	10129 (2019-04-07)60sec.agd	60	0	0		4/10/2019 6:22:00 AM	4/10/2019 8:05:00 PM
10129	10129 (2019-04-07)60sec.agd	60	0	0		4/11/2019 7:15:00 AM	4/11/2019 7:27:00 PM
10129	10129 (2019-04-07)60sec.agd	60	0	0		4/11/2019 9:33:00 PM	4/11/2019 9:34:00 PM
10129	10129 (2019-04-07)60sec.agd	60	0	0		4/13/2019 8:54:00 AM	4/13/2019 10:02:00 PM
10129	10129 (2019-04-07)60sec.agd	60	0	0		4/14/2019 7:10:00 AM	4/14/2019 7:11:00 AM
10129	10129 (2019-04-07)60sec.agd	60	0	0		4/14/2019 8:14:00 AM	4/14/2019 8:56:00 AM
10129	10129 (2019-04-07)60sec.agd	60	0	0		4/14/2019 10:26:00 AM	4/14/2019 10:33:00 AM
10130	10130 (2019-03-31)60sec.agd	60	0	0		3/31/2019 12:20:00 PM	3/31/2019 9:27:00 PM
10130	10130 (2019-03-31)60sec.agd	60	0	0		3/31/2019 10:49:00 PM	4/1/2019 12:43:00 AM
10130	10130 (2019-03-31)60sec.agd	60	0	0		4/1/2019 1:57:00 AM	4/1/2019 1:58:00 AM
10130	10130 (2019-03-31)60sec.agd	60	0	0		4/1/2019 10:14:00 AM	4/1/2019 10:44:00 PM
10130	10130 (2019-03-31)60sec.agd	60	0	0		4/2/2019 7:39:00 AM	4/2/2019 8:28:00 AM
10130	10130 (2019-03-31)60sec.agd	60	0	0		4/2/2019 9:46:00 AM	4/2/2019 10:05:00 AM
10130	10130 (2019-03-31)60sec.agd	60	0	0		4/2/2019 11:56:00 AM	4/2/2019 9:00:00 PM
10130	10130 (2019-03-31)60sec.agd	60	0	0		4/3/2019 7:31:00 AM	4/3/2019 10:51:00 PM
10130	10130 (2019-03-31)60sec.agd	60	0	0		4/5/2019 1:45:00 PM	4/5/2019 11:17:00 PM
10130	10130 (2019-03-31)60sec.agd	60	0	0		4/6/2019 12:35:00 PM	4/6/2019 10:53:00 PM
10130	10130 (2019-03-31)60sec.agd	60	0	0		4/7/2019 8:05:00 AM	4/7/2019 10:57:00 AM
10131	10131 (2019-03-31)60sec.agd	60	0	0		3/31/2019 10:40:00 AM	3/31/2019 7:56:00 PM
10131	10131 (2019-03-31)60sec.agd	60	0	0		4/1/2019 5:18:00 AM	4/1/2019 9:04:00 PM
10131	10131 (2019-03-31)60sec.agd	60	0	0		4/2/2019 6:39:00 AM	4/2/2019 8:08:00 PM
10131	10131 (2019-03-31)60sec.agd	60	0	0		4/2/2019 9:23:00 PM	4/2/2019 9:24:00 PM
10131	10131 (2019-03-31)60sec.agd	60	0	0		4/3/2019 7:52:00 AM	4/3/2019 9:39:00 PM
10131	10131 (2019-03-31)60sec.agd	60	0	0		4/4/2019 7:09:00 AM	4/4/2019 8:32:00 PM
10131	10131 (2019-03-31)60sec.agd	60	0	0		4/5/2019 7:14:00 AM	4/5/2019 8:47:00 PM
10131	10131 (2019-03-31)60sec.agd	60	0	0		4/6/2019 6:44:00 AM	4/6/2019 9:38:00 PM
10131	10131 (2019-03-31)60sec.agd	60	0	0		4/7/2019 6:45:00 AM	4/7/2019 8:51:00 AM
10132	10132 (2019-03-31)60sec.agd	60	0	0		3/31/2019 11:59:00 AM	4/1/2019 12:41:00 AM
10132	10132 (2019-03-31)60sec.agd	60	0	0		4/1/2019 6:12:00 AM	4/1/2019 7:42:00 PM
10132	10132 (2019-03-31)60sec.agd	60	0	0		4/2/2019 6:14:00 AM	4/2/2019 6:27:00 PM
10132	10132 (2019-03-31)60sec.agd	60	0	0		4/2/2019 8:50:00 PM	4/2/2019 8:53:00 PM
10132	10132 (2019-03-31)60sec.agd	60	0	0		4/3/2019 6:04:00 AM	4/3/2019 7:12:00 PM
10132	10132 (2019-03-31)60sec.agd	60	0	0		4/3/2019 9:18:00 PM	4/3/2019 9:19:00 PM
10132	10132 (2019-03-31)60sec.agd	60	0	0		4/3/2019 11:22:00 PM	4/3/2019 11:23:00 PM
10132	10132 (2019-03-31)60sec.agd	60	0	0		4/4/2019 5:52:00 AM	4/4/2019 9:59:00 PM
10132	10132 (2019-03-31)60sec.agd	60	0	0		4/5/2019 6:01:00 AM	4/5/2019 5:32:00 PM
10132	10132 (2019-03-31)60sec.agd	60	0	0		4/5/2019 7:48:00 PM	4/5/2019 7:49:00 PM
10132	10132 (2019-03-31)60sec.agd	60	0	0		4/5/2019 10:59:00 PM	4/5/2019 11:00:00 PM
10132	10132 (2019-03-31)60sec.agd	60	0	0		4/6/2019 9:25:00 AM	4/6/2019 9:27:00 AM
10132	10132 (2019-03-31)60sec.agd	60	0	0		4/6/2019 12:34:00 PM	4/6/2019 12:39:00 PM
10132	10132 (2019-03-31)60sec.agd	60	0	0		4/6/2019 2:41:00 PM	4/6/2019 11:18:00 PM
10132	10132 (2019-03-31)60sec.agd	60	0	0		4/7/2019 8:04:00 AM	4/7/2019 10:54:00 AM
10133	10133 (2019-04-07)60sec.agd	60	0	0		4/7/2019 2:03:00 PM	4/7/2019 8:18:00 PM
10133	10133 (2019-04-07)60sec.agd	60	0	0		4/7/2019 9:27:00 PM	4/7/2019 9:29:00 PM
10133	10133 (2019-04-07)60sec.agd	60	0	0		4/8/2019 6:34:00 AM	4/8/2019 9:19:00 PM
10133	10133 (2019-04-07)60sec.agd	60	0	0		4/9/2019 6:35:00 AM	4/9/2019 9:40:00 PM
10133	10133 (2019-04-07)60sec.agd	60	0	0		4/10/2019 6:28:00 AM	4/10/2019 8:44:00 PM
10133	10133 (2019-04-07)60sec.agd	60	0	0		4/11/2019 6:26:00 AM	4/11/2019 9:04:00 PM
10133	10133 (2019-04-07)60sec.agd	60	0	0		4/12/2019 6:57:00 AM	4/12/2019 10:34:00 PM
10133	10133 (2019-04-07)60sec.agd	60	0	0		4/13/2019 8:57:00 AM	4/13/2019 9:09:00 PM
10133	10133 (2019-04-07)60sec.agd	60	0	0		4/14/2019 7:44:00 AM	4/14/2019 9:30:00 AM
10134	10134 (2019-03-31)60sec.agd	60	0	0		3/31/2019 4:04:00 PM	3/31/2019 5:05:00 PM
10134	10134 (2019-03-31)60sec.agd	60	0	0		3/31/2019 6:22:00 PM	3/31/2019 6:24:00 PM
10134	10134 (2019-03-31)60sec.agd	60	0	0		3/31/2019 7:59:00 PM	3/31/2019 11:18:00 PM
10134	10134 (2019-03-31)60sec.agd	60	0	0		4/1/2019 9:01:00 AM	4/1/2019 11:46:00 PM
10134	10134 (2019-03-31)60sec.agd	60	0	0		4/2/2019 8:54:00 AM	4/2/2019 10:15:00 PM
10134	10134 (2019-03-31)60sec.agd	60	0	0		4/3/2019 9:20:00 AM	4/3/2019 1:38:00 PM
10134	10134 (2019-03-31)60sec.agd	60	0	0		4/3/2019 3:30:00 PM	4/3/2019 5:30:00 PM
10134	10134 (2019-03-31)60sec.agd	60	0	0		4/3/2019 7:04:00 PM	4/3/2019 11:16:00 PM
10134	10134 (2019-03-31)60sec.agd	60	0	0		4/4/2019 10:53:00 AM	4/4/2019 10:53:00 PM
10134	10134 (2019-03-31)60sec.agd	60	0	0		4/5/2019 6:22:00 AM	4/5/2019 8:17:00 AM
10134	10134 (2019-03-31)60sec.agd	60	0	0		4/5/2019 9:46:00 AM	4/5/2019 5:41:00 PM
10134	10134 (2019-03-31)60sec.agd	60	0	0		4/5/2019 7:02:00 PM	4/5/2019 8:42:00 PM
10134	10134 (2019-03-31)60sec.agd	60	0	0		4/5/2019 9:52:00 PM	4/5/2019 11:58:00 PM
10134	10134 (2019-03-31)60sec.agd	60	0	0		4/6/2019 6:25:00 AM	4/6/2019 11:06:00 PM
10134	10134 (2019-03-31)60sec.agd	60	0	0		4/7/2019 7:18:00 AM	4/7/2019 12:54:00 PM
10135	10135 (2019-03-31)60sec.agd	60	0	0		3/31/2019 4:04:00 PM	3/31/2019 4:24:00 PM
10135	10135 (2019-03-31)60sec.agd	60	0	0		3/31/2019 6:45:00 PM	3/31/2019 9:07:00 PM
10135	10135 (2019-03-31)60sec.agd	60	0	0		3/31/2019 10:09:00 PM	3/31/2019 11:58:00 PM
10135	10135 (2019-03-31)60sec.agd	60	0	0		4/1/2019 9:15:00 AM	4/2/2019 12:10:00 AM
10135	10135 (2019-03-31)60sec.agd	60	0	0		4/2/2019 7:36:00 AM	4/2/2019 1:40:00 PM
10135	10135 (2019-03-31)60sec.agd	60	0	0		4/2/2019 3:01:00 PM	4/2/2019 6:05:00 PM
10135	10135 (2019-03-31)60sec.agd	60	0	0		4/2/2019 7:28:00 PM	4/2/2019 11:20:00 PM
10135	10135 (2019-03-31)60sec.agd	60	0	0		4/3/2019 8:07:00 AM	4/3/2019 10:23:00 PM
10135	10135 (2019-03-31)60sec.agd	60	0	0		4/4/2019 7:32:00 AM	4/4/2019 11:00:00 PM
10135	10135 (2019-03-31)60sec.agd	60	0	0		4/5/2019 6:52:00 AM	4/5/2019 7:18:00 PM
10135	10135 (2019-03-31)60sec.agd	60	0	0		4/5/2019 8:32:00 PM	4/5/2019 10:33:00 PM
10135	10135 (2019-03-31)60sec.agd	60	0	0		4/6/2019 8:06:00 AM	4/6/2019 11:03:00 AM
10135	10135 (2019-03-31)60sec.agd	60	0	0		4/6/2019 12:19:00 PM	4/6/2019 5:32:00 PM
10135	10135 (2019-03-31)60sec.agd	60	0	0		4/6/2019 9:27:00 PM	4/6/2019 10:04:00 PM
10135	10135 (2019-03-31)60sec.agd	60	0	0		4/7/2019 12:02:00 AM	4/7/2019 12:07:00 AM
10135	10135 (2019-03-31)60sec.agd	60	0	0		4/7/2019 8:38:00 AM	4/7/2019 12:56:00 PM
10135	10135 (2019-03-31)60sec.agd	60	0	0		4/7/2019 2:00:00 PM	4/7/2019 2:27:00 PM
10136	10136 (2019-03-31)60sec.agd	60	0	0		3/31/2019 2:52:00 PM	3/31/2019 3:11:00 PM
10136	10136 (2019-03-31)60sec.agd	60	0	0		3/31/2019 7:59:00 PM	3/31/2019 8:02:00 PM
10136	10136 (2019-03-31)60sec.agd	60	0	0		4/3/2019 6:15:00 PM	4/3/2019 6:16:00 PM
10136	10136 (2019-03-31)60sec.agd	60	0	0		5/5/2019 12:38:00 PM	5/5/2019 2:17:00 PM
10137	10137 (2019-04-07)60sec.agd	60	0	0		4/7/2019 1:37:00 PM	4/7/2019 9:36:00 PM
10137	10137 (2019-04-07)60sec.agd	60	0	0		4/8/2019 6:07:00 AM	4/8/2019 9:39:00 PM
10137	10137 (2019-04-07)60sec.agd	60	0	0		4/9/2019 6:30:00 AM	4/9/2019 7:08:00 AM
10137	10137 (2019-04-07)60sec.agd	60	0	0		4/9/2019 4:10:00 PM	4/9/2019 8:35:00 PM
10137	10137 (2019-04-07)60sec.agd	60	0	0		4/10/2019 7:09:00 AM	4/10/2019 4:50:00 PM
10137	10137 (2019-04-07)60sec.agd	60	0	0		4/11/2019 6:25:00 AM	4/11/2019 6:29:00 PM
10137	10137 (2019-04-07)60sec.agd	60	0	0		4/12/2019 6:18:00 AM	4/12/2019 4:12:00 PM
10137	10137 (2019-04-07)60sec.agd	60	0	0		4/13/2019 9:02:00 AM	4/13/2019 10:57:00 AM
10137	10137 (2019-04-07)60sec.agd	60	0	0		4/13/2019 9:57:00 PM	4/13/2019 10:02:00 PM
10137	10137 (2019-04-07)60sec.agd	60	0	0		4/14/2019 7:10:00 AM	4/14/2019 7:11:00 AM
10137	10137 (2019-04-07)60sec.agd	60	0	0		4/14/2019 8:14:00 AM	4/14/2019 8:56:00 AM
10137	10137 (2019-04-07)60sec.agd	60	0	0		4/14/2019 10:25:00 AM	4/14/2019 10:35:00 AM
10138	10138 (2019-04-07)60sec.agd	60	0	0		4/7/2019 12:51:00 PM	4/7/2019 1:51:00 PM
10138	10138 (2019-04-07)60sec.agd	60	0	0		4/7/2019 3:00:00 PM	4/7/2019 9:35:00 PM
10138	10138 (2019-04-07)60sec.agd	60	0	0		4/8/2019 7:32:00 AM	4/8/2019 1:28:00 PM
10138	10138 (2019-04-07)60sec.agd	60	0	0		4/8/2019 2:30:00 PM	4/8/2019 4:21:00 PM
10138	10138 (2019-04-07)60sec.agd	60	0	0		4/8/2019 7:46:00 PM	4/8/2019 10:14:00 PM
10138	10138 (2019-04-07)60sec.agd	60	0	0		4/9/2019 7:40:00 AM	4/9/2019 8:09:00 AM
10138	10138 (2019-04-07)60sec.agd	60	0	0		4/9/2019 9:13:00 AM	4/9/2019 9:37:00 AM
10138	10138 (2019-04-07)60sec.agd	60	0	0		4/9/2019 1:32:00 PM	4/9/2019 3:23:00 PM
10138	10138 (2019-04-07)60sec.agd	60	0	0		4/10/2019 3:21:00 PM	4/10/2019 10:29:00 PM
10138	10138 (2019-04-07)60sec.agd	60	0	0		4/11/2019 7:50:00 AM	4/11/2019 3:10:00 PM
10138	10138 (2019-04-07)60sec.agd	60	0	0		4/11/2019 4:15:00 PM	4/11/2019 4:16:00 PM
10138	10138 (2019-04-07)60sec.agd	60	0	0		4/11/2019 8:04:00 PM	4/11/2019 9:46:00 PM
10138	10138 (2019-04-07)60sec.agd	60	0	0		4/12/2019 10:08:00 AM	4/12/2019 11:20:00 PM
10138	10138 (2019-04-07)60sec.agd	60	0	0		4/13/2019 11:53:00 AM	4/13/2019 4:22:00 PM
10138	10138 (2019-04-07)60sec.agd	60	0	0		4/13/2019 7:15:00 PM	4/13/2019 10:47:00 PM
10138	10138 (2019-04-07)60sec.agd	60	0	0		4/14/2019 10:30:00 AM	4/14/2019 10:59:00 AM
10140	10140 (2019-04-07)60sec.agd	60	0	0		4/7/2019 3:12:00 PM	4/7/2019 3:34:00 PM
10140	10140 (2019-04-07)60sec.agd	60	0	0		4/7/2019 4:44:00 PM	4/8/2019 1:14:00 AM
10140	10140 (2019-04-07)60sec.agd	60	0	0		4/8/2019 7:09:00 AM	4/8/2019 7:12:00 PM
10140	10140 (2019-04-07)60sec.agd	60	0	0		4/9/2019 6:57:00 AM	4/9/2019 8:30:00 PM
10140	10140 (2019-04-07)60sec.agd	60	0	0		4/10/2019 6:23:00 AM	4/10/2019 6:25:00 AM
10140	10140 (2019-04-07)60sec.agd	60	0	0		4/10/2019 7:25:00 AM	4/10/2019 4:07:00 PM
10140	10140 (2019-04-07)60sec.agd	60	0	0		4/10/2019 5:14:00 PM	4/10/2019 7:33:00 PM
10140	10140 (2019-04-07)60sec.agd	60	0	0		4/11/2019 8:21:00 AM	4/11/2019 8:42:00 PM
10140	10140 (2019-04-07)60sec.agd	60	0	0		4/12/2019 7:15:00 AM	4/12/2019 7:31:00 PM
10140	10140 (2019-04-07)60sec.agd	60	0	0		4/13/2019 6:54:00 AM	4/13/2019 1:29:00 PM
10140	10140 (2019-04-07)60sec.agd	60	0	0		4/13/2019 7:33:00 PM	4/13/2019 8:01:00 PM
10140	10140 (2019-04-07)60sec.agd	60	0	0		4/14/2019 6:17:00 AM	4/14/2019 10:20:00 AM
10140	10140 (2019-04-07)60sec.agd	60	0	0		4/14/2019 12:05:00 PM	4/14/2019 1:17:00 PM
10140	10140 (2019-04-07)60sec.agd	60	0	0		4/14/2019 2:18:00 PM	4/14/2019 2:25:00 PM
10141	10141 (2019-04-28)60sec.agd	60	0	0		4/28/2019 1:15:00 PM	4/28/2019 8:32:00 PM
10141	10141 (2019-04-28)60sec.agd	60	0	0		4/28/2019 10:04:00 PM	4/28/2019 10:08:00 PM
10141	10141 (2019-04-28)60sec.agd	60	0	0		4/29/2019 7:27:00 AM	4/29/2019 7:35:00 PM
10141	10141 (2019-04-28)60sec.agd	60	0	0		4/30/2019 7:14:00 AM	4/30/2019 6:57:00 PM
10141	10141 (2019-04-28)60sec.agd	60	0	0		5/1/2019 8:26:00 AM	5/1/2019 7:32:00 PM
10141	10141 (2019-04-28)60sec.agd	60	0	0		5/2/2019 8:40:00 AM	5/2/2019 7:43:00 PM
10141	10141 (2019-04-28)60sec.agd	60	0	0		5/3/2019 7:47:00 AM	5/3/2019 7:44:00 PM
10141	10141 (2019-04-28)60sec.agd	60	0	0		5/4/2019 8:46:00 AM	5/4/2019 7:58:00 PM
10141	10141 (2019-04-28)60sec.agd	60	0	0		5/5/2019 8:37:00 AM	5/5/2019 10:17:00 AM
10143	10143 (2019-04-28)60sec.agd	60	0	0		4/28/2019 11:54:00 AM	4/28/2019 9:40:00 PM
10143	10143 (2019-04-28)60sec.agd	60	0	0		4/29/2019 6:40:00 AM	4/29/2019 9:24:00 PM
10143	10143 (2019-04-28)60sec.agd	60	0	0		4/30/2019 6:31:00 AM	4/30/2019 8:37:00 AM
10143	10143 (2019-04-28)60sec.agd	60	0	0		4/30/2019 9:45:00 AM	4/30/2019 7:50:00 PM
10143	10143 (2019-04-28)60sec.agd	60	0	0		4/30/2019 9:13:00 PM	4/30/2019 9:46:00 PM
10143	10143 (2019-04-28)60sec.agd	60	0	0		5/1/2019 6:41:00 AM	5/1/2019 12:55:00 PM
10143	10143 (2019-04-28)60sec.agd	60	0	0		5/1/2019 3:21:00 PM	5/1/2019 9:23:00 PM
10143	10143 (2019-04-28)60sec.agd	60	0	0		5/2/2019 7:20:00 AM	5/2/2019 8:39:00 AM
10143	10143 (2019-04-28)60sec.agd	60	0	0		5/2/2019 9:49:00 AM	5/2/2019 10:17:00 AM
10143	10143 (2019-04-28)60sec.agd	60	0	0		5/2/2019 11:50:00 AM	5/2/2019 11:55:00 AM
10143	10143 (2019-04-28)60sec.agd	60	0	0		5/2/2019 1:03:00 PM	5/2/2019 9:17:00 PM
10143	10143 (2019-04-28)60sec.agd	60	0	0		5/3/2019 7:11:00 AM	5/3/2019 1:17:00 PM
10143	10143 (2019-04-28)60sec.agd	60	0	0		5/3/2019 3:21:00 PM	5/3/2019 10:46:00 PM
10143	10143 (2019-04-28)60sec.agd	60	0	0		5/4/2019 8:39:00 AM	5/4/2019 10:56:00 PM
10143	10143 (2019-04-28)60sec.agd	60	0	0		5/5/2019 8:34:00 AM	5/5/2019 10:28:00 AM
10144	10144 (2019-04-14)60sec.agd	60	0	0		4/14/2019 2:58:00 PM	4/14/2019 10:35:00 PM
10144	10144 (2019-04-14)60sec.agd	60	0	0		4/15/2019 10:45:00 AM	4/15/2019 11:47:00 AM
10144	10144 (2019-04-14)60sec.agd	60	0	0		4/15/2019 9:19:00 PM	4/15/2019 9:21:00 PM
10144	10144 (2019-04-14)60sec.agd	60	0	0		4/16/2019 3:29:00 AM	4/16/2019 4:31:00 AM
10144	10144 (2019-04-14)60sec.agd	60	0	0		4/16/2019 2:16:00 PM	4/16/2019 2:17:00 PM
10144	10144 (2019-04-14)60sec.agd	60	0	0		4/17/2019 1:58:00 PM	4/17/2019 2:21:00 PM
10144	10144 (2019-04-14)60sec.agd	60	0	0		4/20/2019 6:03:00 PM	4/20/2019 6:17:00 PM
10144	10144 (2019-04-14)60sec.agd	60	0	0		4/23/2019 5:24:00 AM	4/23/2019 5:32:00 AM
10144	10144 (2019-04-14)60sec.agd	60	0	0		4/24/2019 6:14:00 AM	4/24/2019 6:15:00 AM
10144	10144 (2019-04-14)60sec.agd	60	0	0		4/27/2019 11:12:00 AM	4/27/2019 10:20:00 PM
10144	10144 (2019-04-14)60sec.agd	60	0	0		4/28/2019 10:04:00 AM	4/28/2019 12:53:00 PM
10145	10145 (2019-04-14)60sec.agd	60	0	0		4/14/2019 3:00:00 PM	4/14/2019 4:09:00 PM
10145	10145 (2019-04-14)60sec.agd	60	0	0		4/14/2019 9:03:00 PM	4/14/2019 9:59:00 PM
10145	10145 (2019-04-14)60sec.agd	60	0	0		4/15/2019 9:38:00 PM	4/15/2019 9:41:00 PM
10145	10145 (2019-04-14)60sec.agd	60	0	0		5/10/2019 8:48:00 AM	5/10/2019 8:50:00 AM
10145	10145 (2019-04-14)60sec.agd	60	0	0		5/17/2019 9:44:00 AM	5/17/2019 10:39:00 AM
10145	10145 (2019-04-14)60sec.agd	60	0	0		5/17/2019 11:46:00 AM	5/17/2019 12:34:00 PM
10145	10145 (2019-04-14)60sec.agd	60	0	0		5/18/2019 7:15:00 AM	5/18/2019 10:41:00 AM
10145	10145 (2019-04-14)60sec.agd	60	0	0		5/18/2019 4:28:00 PM	5/18/2019 4:33:00 PM
10145	10145 (2019-04-14)60sec.agd	60	0	0		5/18/2019 8:14:00 PM	5/18/2019 8:15:00 PM
10145	10145 (2019-04-14)60sec.agd	60	0	0		5/19/2019 5:48:00 PM	5/19/2019 5:55:00 PM
10145	10145 (2019-04-14)60sec.agd	60	0	0		5/19/2019 7:13:00 PM	5/19/2019 7:53:00 PM
10145	10145 (2019-04-14)60sec.agd	60	0	0		5/20/2019 7:44:00 AM	5/20/2019 4:05:00 PM
10145	10145 (2019-04-14)60sec.agd	60	0	0		5/20/2019 9:43:00 PM	5/20/2019 9:45:00 PM
10145	10145 (2019-04-14)60sec.agd	60	0	0		5/21/2019 8:49:00 AM	5/21/2019 9:38:00 AM
10145	10145 (2019-04-14)60sec.agd	60	0	0		5/21/2019 11:21:00 AM	5/21/2019 12:17:00 PM
10145	10145 (2019-04-14)60sec.agd	60	0	0		5/21/2019 1:23:00 PM	5/21/2019 9:42:00 PM
10145	10145 (2019-04-14)60sec.agd	60	0	0		5/21/2019 11:35:00 PM	5/21/2019 11:43:00 PM
10145	10145 (2019-04-14)60sec.agd	60	0	0		5/22/2019 8:51:00 AM	5/22/2019 9:43:00 AM
10145	10145 (2019-04-14)60sec.agd	60	0	0		5/22/2019 12:30:00 PM	5/22/2019 5:16:00 PM
10145	10145 (2019-04-14)60sec.agd	60	0	0		5/22/2019 6:28:00 PM	5/22/2019 7:29:00 PM
10145	10145 (2019-04-14)60sec.agd	60	0	0		5/22/2019 11:00:00 PM	5/22/2019 11:03:00 PM
10145	10145 (2019-04-14)60sec.agd	60	0	0		5/23/2019 7:31:00 AM	5/23/2019 9:05:00 AM
10145	10145 (2019-04-14)60sec.agd	60	0	0		5/23/2019 10:07:00 AM	5/23/2019 10:46:00 AM
10145	10145 (2019-04-14)60sec.agd	60	0	0		5/23/2019 12:13:00 PM	5/23/2019 2:13:00 PM
10145	10145 (2019-04-14)60sec.agd	60	0	0		5/23/2019 3:59:00 PM	5/23/2019 4:01:00 PM
10145	10145 (2019-04-14)60sec.agd	60	0	0		5/23/2019 8:11:00 PM	5/23/2019 9:11:00 PM
10145	10145 (2019-04-14)60sec.agd	60	0	0		5/24/2019 7:36:00 AM	5/24/2019 11:45:00 AM
10145	10145 (2019-04-14)60sec.agd	60	0	0		5/24/2019 10:55:00 PM	5/24/2019 10:56:00 PM
10145	10145 (2019-04-14)60sec.agd	60	0	0		5/25/2019 10:17:00 AM	5/25/2019 12:02:00 PM
10145	10145 (2019-04-14)60sec.agd	60	0	0		5/25/2019 1:36:00 PM	5/25/2019 4:23:00 PM
10145	10145 (2019-04-14)60sec.agd	60	0	0		5/25/2019 6:38:00 PM	5/25/2019 7:33:00 PM
10145	10145 (2019-04-14)60sec.agd	60	0	0		5/26/2019 12:52:00 PM	5/26/2019 1:33:00 PM
10145	10145 (2019-04-14)60sec.agd	60	0	0		5/26/2019 2:35:00 PM	5/26/2019 3:07:00 PM
10145	10145 (2019-04-14)60sec.agd	60	0	0		5/26/2019 5:12:00 PM	5/26/2019 5:50:00 PM
10145	10145 (2019-04-14)60sec.agd	60	0	0		5/26/2019 7:13:00 PM	5/26/2019 8:23:00 PM
10145	10145 (2019-04-14)60sec.agd	60	0	0		5/26/2019 11:26:00 PM	5/26/2019 11:27:00 PM
10145	10145 (2019-04-14)60sec.agd	60	0	0		5/27/2019 9:07:00 AM	5/27/2019 9:08:00 AM
10145	10145 (2019-04-14)60sec.agd	60	0	0		5/27/2019 2:49:00 PM	5/27/2019 3:47:00 PM
10145	10145 (2019-04-14)60sec.agd	60	0	0		5/27/2019 6:48:00 PM	5/27/2019 7:58:00 PM
10145	10145 (2019-04-14)60sec.agd	60	0	0		5/28/2019 7:26:00 AM	5/28/2019 10:47:00 AM
10145	10145 (2019-04-14)60sec.agd	60	0	0		5/28/2019 12:15:00 PM	5/28/2019 1:23:00 PM
10145	10145 (2019-04-14)60sec.agd	60	0	0		5/28/2019 5:43:00 PM	5/28/2019 7:47:00 PM
10145	10145 (2019-04-14)60sec.agd	60	0	0		5/28/2019 9:25:00 PM	5/28/2019 9:26:00 PM
10145	10145 (2019-04-14)60sec.agd	60	0	0		5/29/2019 7:26:00 AM	5/29/2019 9:41:00 AM
10145	10145 (2019-04-14)60sec.agd	60	0	0		5/29/2019 11:20:00 AM	5/29/2019 11:26:00 AM
10145	10145 (2019-04-14)60sec.agd	60	0	0		5/29/2019 1:11:00 PM	5/29/2019 1:13:00 PM
10145	10145 (2019-04-14)60sec.agd	60	0	0		5/29/2019 4:35:00 PM	5/29/2019 5:19:00 PM
10145	10145 (2019-04-14)60sec.agd	60	0	0		5/29/2019 8:41:00 PM	5/29/2019 8:42:00 PM
10145	10145 (2019-04-14)60sec.agd	60	0	0		5/30/2019 7:16:00 AM	5/30/2019 11:40:00 AM
10145	10145 (2019-04-14)60sec.agd	60	0	0		5/30/2019 12:52:00 PM	5/30/2019 12:53:00 PM
10145	10145 (2019-04-14)60sec.agd	60	0	0		5/30/2019 8:28:00 PM	5/30/2019 8:30:00 PM
10145	10145 (2019-04-14)60sec.agd	60	0	0		5/30/2019 9:55:00 PM	5/30/2019 9:58:00 PM
10145	10145 (2019-04-14)60sec.agd	60	0	0		5/30/2019 11:11:00 PM	5/30/2019 11:12:00 PM
10145	10145 (2019-04-14)60sec.agd	60	0	0		5/31/2019 7:43:00 AM	5/31/2019 9:18:00 AM
10145	10145 (2019-04-14)60sec.agd	60	0	0		5/31/2019 10:28:00 AM	5/31/2019 11:41:00 AM
10145	10145 (2019-04-14)60sec.agd	60	0	0		5/31/2019 2:22:00 PM	5/31/2019 2:27:00 PM
10145	10145 (2019-04-14)60sec.agd	60	0	0		5/31/2019 11:33:00 PM	5/31/2019 11:47:00 PM
10145	10145 (2019-04-14)60sec.agd	60	0	0		6/2/2019 11:54:00 AM	6/2/2019 11:55:00 AM
10145	10145 (2019-04-14)60sec.agd	60	0	0		6/2/2019 4:08:00 PM	6/2/2019 4:09:00 PM
10145	10145 (2019-04-14)60sec.agd	60	0	0		6/3/2019 3:24:00 PM	6/3/2019 3:26:00 PM
10145	10145 (2019-04-14)60sec.agd	60	0	0		6/5/2019 7:12:00 AM	6/5/2019 7:14:00 AM
10145	10145 (2019-04-14)60sec.agd	60	0	0		6/5/2019 12:58:00 PM	6/5/2019 12:59:00 PM
10145	10145 (2019-04-14)60sec.agd	60	0	0		6/5/2019 6:22:00 PM	6/5/2019 6:23:00 PM
10145	10145 (2019-04-14)60sec.agd	60	0	0		6/11/2019 11:07:00 PM	6/11/2019 11:08:00 PM
10145	10145 (2019-04-14)60sec.agd	60	0	0		6/12/2019 2:10:00 PM	6/12/2019 3:20:00 PM
10145	10145 (2019-04-14)60sec.agd	60	0	0		6/13/2019 7:28:00 AM	6/13/2019 7:29:00 AM
10145	10145 (2019-04-14)60sec.agd	60	0	0		6/14/2019 1:02:00 PM	6/14/2019 1:03:00 PM
10145	10145 (2019-04-14)60sec.agd	60	0	0		6/14/2019 6:56:00 PM	6/14/2019 6:57:00 PM
10145	10145 (2019-04-14)60sec.agd	60	0	0		6/14/2019 9:36:00 PM	6/14/2019 9:37:00 PM
10145	10145 (2019-04-14)60sec.agd	60	0	0		6/15/2019 2:49:00 PM	6/15/2019 2:50:00 PM
10147	10147 (2019-04-07)60sec.agd	60	0	0		4/7/2019 10:17:00 AM	4/7/2019 10:14:00 PM
10147	10147 (2019-04-07)60sec.agd	60	0	0		4/8/2019 7:55:00 AM	4/8/2019 10:31:00 PM
10147	10147 (2019-04-07)60sec.agd	60	0	0		4/9/2019 9:07:00 AM	4/9/2019 8:20:00 PM
10147	10147 (2019-04-07)60sec.agd	60	0	0		4/9/2019 10:26:00 PM	4/9/2019 10:27:00 PM
10147	10147 (2019-04-07)60sec.agd	60	0	0		4/10/2019 8:10:00 AM	4/10/2019 7:49:00 PM
10147	10147 (2019-04-07)60sec.agd	60	0	0		4/11/2019 10:13:00 AM	4/11/2019 8:56:00 PM
10147	10147 (2019-04-07)60sec.agd	60	0	0		4/12/2019 8:35:00 AM	4/12/2019 8:02:00 PM
10147	10147 (2019-04-07)60sec.agd	60	0	0		4/13/2019 9:24:00 AM	4/13/2019 8:45:00 PM
10147	10147 (2019-04-07)60sec.agd	60	0	0		4/14/2019 8:08:00 AM	4/14/2019 9:50:00 AM
10149	10149 (2019-04-07)60sec.agd	60	0	0		4/7/2019 11:30:00 AM	4/7/2019 9:13:00 PM
10149	10149 (2019-04-07)60sec.agd	60	0	0		4/7/2019 10:15:00 PM	4/7/2019 10:16:00 PM
10149	10149 (2019-04-07)60sec.agd	60	0	0		4/8/2019 9:10:00 AM	4/8/2019 1:23:00 PM
10149	10149 (2019-04-07)60sec.agd	60	0	0		4/8/2019 2:59:00 PM	4/8/2019 9:21:00 PM
10149	10149 (2019-04-07)60sec.agd	60	0	0		4/9/2019 2:55:00 PM	4/9/2019 6:32:00 PM
10149	10149 (2019-04-07)60sec.agd	60	0	0		4/9/2019 7:35:00 PM	4/9/2019 11:26:00 PM
10149	10149 (2019-04-07)60sec.agd	60	0	0		4/10/2019 12:31:00 AM	4/10/2019 12:32:00 AM
10149	10149 (2019-04-07)60sec.agd	60	0	0		4/10/2019 1:44:00 AM	4/10/2019 1:46:00 AM
10149	10149 (2019-04-07)60sec.agd	60	0	0		4/10/2019 7:26:00 AM	4/10/2019 10:21:00 AM
10149	10149 (2019-04-07)60sec.agd	60	0	0		4/10/2019 11:22:00 AM	4/10/2019 4:32:00 PM
10149	10149 (2019-04-07)60sec.agd	60	0	0		4/10/2019 5:38:00 PM	4/10/2019 8:28:00 PM
10149	10149 (2019-04-07)60sec.agd	60	0	0		4/11/2019 12:01:00 PM	4/11/2019 4:16:00 PM
10149	10149 (2019-04-07)60sec.agd	60	0	0		4/11/2019 5:18:00 PM	4/11/2019 9:53:00 PM
10149	10149 (2019-04-07)60sec.agd	60	0	0		4/11/2019 11:21:00 PM	4/11/2019 11:24:00 PM
10149	10149 (2019-04-07)60sec.agd	60	0	0		4/12/2019 5:05:00 AM	4/12/2019 9:27:00 PM
10149	10149 (2019-04-07)60sec.agd	60	0	0		4/14/2019 8:35:00 AM	4/14/2019 8:53:00 AM
10151	10151 (2019-04-07)60sec.agd	60	0	0		4/7/2019 2:37:00 PM	4/7/2019 11:12:00 PM
10151	10151 (2019-04-07)60sec.agd	60	0	0		4/8/2019 6:04:00 AM	4/8/2019 10:18:00 AM
10151	10151 (2019-04-07)60sec.agd	60	0	0		4/8/2019 11:53:00 AM	4/8/2019 4:33:00 PM
10151	10151 (2019-04-07)60sec.agd	60	0	0		4/8/2019 5:37:00 PM	4/8/2019 8:47:00 PM
10151	10151 (2019-04-07)60sec.agd	60	0	0		4/9/2019 8:05:00 AM	4/9/2019 7:40:00 PM
10151	10151 (2019-04-07)60sec.agd	60	0	0		4/9/2019 8:52:00 PM	4/9/2019 10:02:00 PM
10151	10151 (2019-04-07)60sec.agd	60	0	0		4/10/2019 12:06:00 PM	4/10/2019 12:25:00 PM
10151	10151 (2019-04-07)60sec.agd	60	0	0		4/10/2019 2:39:00 PM	4/10/2019 10:16:00 PM
10151	10151 (2019-04-07)60sec.agd	60	0	0		4/11/2019 6:04:00 AM	4/11/2019 1:14:00 PM
10151	10151 (2019-04-07)60sec.agd	60	0	0		4/11/2019 2:17:00 PM	4/11/2019 5:48:00 PM
10151	10151 (2019-04-07)60sec.agd	60	0	0		4/11/2019 6:52:00 PM	4/11/2019 9:23:00 PM
10151	10151 (2019-04-07)60sec.agd	60	0	0		4/12/2019 8:21:00 AM	4/13/2019 12:29:00 AM
10151	10151 (2019-04-07)60sec.agd	60	0	0		4/13/2019 10:17:00 AM	4/13/2019 12:22:00 PM
10151	10151 (2019-04-07)60sec.agd	60	0	0		4/13/2019 2:10:00 PM	4/13/2019 6:08:00 PM
10151	10151 (2019-04-07)60sec.agd	60	0	0		4/13/2019 11:55:00 PM	4/13/2019 11:56:00 PM
10151	10151 (2019-04-07)60sec.agd	60	0	0		4/14/2019 11:02:00 AM	4/14/2019 1:17:00 PM
10152	10152 (2019-04-28)60sec.agd	60	0	0		4/28/2019 12:01:00 PM	4/28/2019 5:30:00 PM
10152	10152 (2019-04-28)60sec.agd	60	0	0		4/28/2019 6:44:00 PM	4/28/2019 7:36:00 PM
10152	10152 (2019-04-28)60sec.agd	60	0	0		4/28/2019 9:15:00 PM	4/28/2019 9:16:00 PM
10152	10152 (2019-04-28)60sec.agd	60	0	0		4/29/2019 3:50:00 AM	4/29/2019 3:03:00 PM
10152	10152 (2019-04-28)60sec.agd	60	0	0		4/29/2019 4:23:00 PM	4/29/2019 5:10:00 PM
10152	10152 (2019-04-28)60sec.agd	60	0	0		4/30/2019 3:55:00 AM	4/30/2019 2:57:00 PM
10152	10152 (2019-04-28)60sec.agd	60	0	0		5/1/2019 3:49:00 AM	5/1/2019 5:29:00 PM
10152	10152 (2019-04-28)60sec.agd	60	0	0		5/2/2019 3:48:00 AM	5/2/2019 2:25:00 PM
10152	10152 (2019-04-28)60sec.agd	60	0	0		5/3/2019 4:04:00 AM	5/3/2019 2:50:00 PM
10152	10152 (2019-04-28)60sec.agd	60	0	0		5/4/2019 4:32:00 AM	5/4/2019 5:19:00 AM
10152	10152 (2019-04-28)60sec.agd	60	0	0		5/4/2019 11:03:00 AM	5/4/2019 3:21:00 PM
10152	10152 (2019-04-28)60sec.agd	60	0	0		5/5/2019 5:44:00 AM	5/5/2019 6:00:00 AM
10152	10152 (2019-04-28)60sec.agd	60	0	0		5/5/2019 7:13:00 AM	5/5/2019 3:52:00 PM
10152	10152 (2019-04-28)60sec.agd	60	0	0		5/5/2019 5:16:00 PM	5/5/2019 5:55:00 PM
10152	10152 (2019-04-28)60sec.agd	60	0	0		5/6/2019 4:01:00 AM	5/6/2019 5:03:00 AM
10152	10152 (2019-04-28)60sec.agd	60	0	0		5/6/2019 1:33:00 PM	5/6/2019 2:19:00 PM
10152	10152 (2019-04-28)60sec.agd	60	0	0		5/6/2019 6:46:00 PM	5/6/2019 7:10:00 PM
10152	10152 (2019-04-28)60sec.agd	60	0	0		5/6/2019 8:15:00 PM	5/6/2019 8:31:00 PM
10152	10152 (2019-04-28)60sec.agd	60	0	0		5/7/2019 3:58:00 AM	5/7/2019 4:31:00 AM
10152	10152 (2019-04-28)60sec.agd	60	0	0		5/7/2019 10:46:00 AM	5/7/2019 10:47:00 AM
10152	10152 (2019-04-28)60sec.agd	60	0	0		5/7/2019 1:31:00 PM	5/7/2019 3:26:00 PM
10152	10152 (2019-04-28)60sec.agd	60	0	0		5/7/2019 7:25:00 PM	5/7/2019 7:33:00 PM
10152	10152 (2019-04-28)60sec.agd	60	0	0		5/8/2019 4:00:00 AM	5/8/2019 4:38:00 AM
10152	10152 (2019-04-28)60sec.agd	60	0	0		5/8/2019 1:41:00 PM	5/8/2019 2:25:00 PM
10152	10152 (2019-04-28)60sec.agd	60	0	0		5/8/2019 6:58:00 PM	5/8/2019 7:51:00 PM
10152	10152 (2019-04-28)60sec.agd	60	0	0		5/9/2019 4:06:00 AM	5/9/2019 4:36:00 AM
10152	10152 (2019-04-28)60sec.agd	60	0	0		5/9/2019 10:05:00 AM	5/9/2019 10:37:00 AM
10152	10152 (2019-04-28)60sec.agd	60	0	0		5/9/2019 1:26:00 PM	5/9/2019 2:13:00 PM
10152	10152 (2019-04-28)60sec.agd	60	0	0		5/9/2019 6:12:00 PM	5/9/2019 6:51:00 PM
10152	10152 (2019-04-28)60sec.agd	60	0	0		5/10/2019 4:08:00 AM	5/10/2019 4:35:00 AM
10152	10152 (2019-04-28)60sec.agd	60	0	0		5/10/2019 1:30:00 PM	5/10/2019 3:06:00 PM
10152	10152 (2019-04-28)60sec.agd	60	0	0		5/11/2019 5:26:00 AM	5/11/2019 5:48:00 AM
10152	10152 (2019-04-28)60sec.agd	60	0	0		5/11/2019 11:49:00 AM	5/11/2019 12:11:00 PM
10152	10152 (2019-04-28)60sec.agd	60	0	0		5/11/2019 3:37:00 PM	5/11/2019 4:19:00 PM
10152	10152 (2019-04-28)60sec.agd	60	0	0		5/12/2019 5:50:00 AM	5/12/2019 7:02:00 AM
10152	10152 (2019-04-28)60sec.agd	60	0	0		5/12/2019 10:28:00 AM	5/12/2019 10:45:00 AM
10152	10152 (2019-04-28)60sec.agd	60	0	0		5/12/2019 3:01:00 PM	5/12/2019 3:07:00 PM
10152	10152 (2019-04-28)60sec.agd	60	0	0		5/12/2019 4:18:00 PM	5/12/2019 5:14:00 PM
10152	10152 (2019-04-28)60sec.agd	60	0	0		5/12/2019 7:00:00 PM	5/12/2019 7:01:00 PM
10152	10152 (2019-04-28)60sec.agd	60	0	0		5/13/2019 4:03:00 AM	5/13/2019 4:32:00 AM
10152	10152 (2019-04-28)60sec.agd	60	0	0		5/13/2019 1:26:00 PM	5/13/2019 2:56:00 PM
10152	10152 (2019-04-28)60sec.agd	60	0	0		5/14/2019 4:09:00 AM	5/14/2019 4:37:00 AM
10152	10152 (2019-04-28)60sec.agd	60	0	0		5/14/2019 10:00:00 AM	5/14/2019 10:01:00 AM
10152	10152 (2019-04-28)60sec.agd	60	0	0		5/14/2019 1:33:00 PM	5/14/2019 2:40:00 PM
10152	10152 (2019-04-28)60sec.agd	60	0	0		5/15/2019 4:02:00 AM	5/15/2019 4:40:00 AM
10152	10152 (2019-04-28)60sec.agd	60	0	0		5/15/2019 9:58:00 AM	5/15/2019 10:00:00 AM
10152	10152 (2019-04-28)60sec.agd	60	0	0		5/15/2019 1:32:00 PM	5/15/2019 2:58:00 PM
10152	10152 (2019-04-28)60sec.agd	60	0	0		5/15/2019 5:39:00 PM	5/15/2019 5:40:00 PM
10152	10152 (2019-04-28)60sec.agd	60	0	0		5/16/2019 4:09:00 AM	5/16/2019 4:32:00 AM
10152	10152 (2019-04-28)60sec.agd	60	0	0		5/16/2019 9:21:00 AM	5/16/2019 9:22:00 AM
10152	10152 (2019-04-28)60sec.agd	60	0	0		5/16/2019 1:32:00 PM	5/16/2019 2:47:00 PM
10152	10152 (2019-04-28)60sec.agd	60	0	0		5/16/2019 7:49:00 PM	5/16/2019 7:50:00 PM
10152	10152 (2019-04-28)60sec.agd	60	0	0		5/20/2019 7:09:00 PM	5/20/2019 7:37:00 PM
10152	10152 (2019-04-28)60sec.agd	60	0	0		5/21/2019 4:04:00 AM	5/21/2019 4:43:00 AM
10152	10152 (2019-04-28)60sec.agd	60	0	0		5/21/2019 1:34:00 PM	5/21/2019 2:31:00 PM
10152	10152 (2019-04-28)60sec.agd	60	0	0		5/21/2019 3:45:00 PM	5/21/2019 3:46:00 PM
10152	10152 (2019-04-28)60sec.agd	60	0	0		5/21/2019 6:26:00 PM	5/21/2019 6:27:00 PM
10152	10152 (2019-04-28)60sec.agd	60	0	0		5/22/2019 3:58:00 AM	5/22/2019 4:43:00 AM
10152	10152 (2019-04-28)60sec.agd	60	0	0		5/22/2019 10:47:00 AM	5/22/2019 10:48:00 AM
10152	10152 (2019-04-28)60sec.agd	60	0	0		5/22/2019 1:33:00 PM	5/22/2019 2:34:00 PM
10152	10152 (2019-04-28)60sec.agd	60	0	0		5/22/2019 6:18:00 PM	5/22/2019 6:19:00 PM
10152	10152 (2019-04-28)60sec.agd	60	0	0		5/23/2019 4:01:00 AM	5/23/2019 4:35:00 AM
10152	10152 (2019-04-28)60sec.agd	60	0	0		5/23/2019 10:42:00 AM	5/23/2019 10:43:00 AM
10152	10152 (2019-04-28)60sec.agd	60	0	0		5/23/2019 1:40:00 PM	5/23/2019 2:46:00 PM
10152	10152 (2019-04-28)60sec.agd	60	0	0		5/23/2019 5:23:00 PM	5/23/2019 5:39:00 PM
10152	10152 (2019-04-28)60sec.agd	60	0	0		5/26/2019 2:10:00 PM	5/26/2019 2:42:00 PM
10153	10153 (2019-04-28)60sec.agd	60	0	0		4/28/2019 10:58:00 AM	4/28/2019 3:28:00 PM
10153	10153 (2019-04-28)60sec.agd	60	0	0		4/28/2019 5:32:00 PM	4/28/2019 9:51:00 PM
10153	10153 (2019-04-28)60sec.agd	60	0	0		4/29/2019 3:29:00 AM	4/29/2019 7:34:00 PM
10153	10153 (2019-04-28)60sec.agd	60	0	0		4/30/2019 4:46:00 AM	4/30/2019 9:25:00 PM
10153	10153 (2019-04-28)60sec.agd	60	0	0		5/1/2019 5:39:00 AM	5/1/2019 8:32:00 PM
10153	10153 (2019-04-28)60sec.agd	60	0	0		5/2/2019 1:31:00 AM	5/2/2019 8:58:00 PM
10153	10153 (2019-04-28)60sec.agd	60	0	0		5/3/2019 2:35:00 AM	5/3/2019 9:17:00 PM
10153	10153 (2019-04-28)60sec.agd	60	0	0		5/4/2019 2:37:00 AM	5/4/2019 2:40:00 AM
10153	10153 (2019-04-28)60sec.agd	60	0	0		5/4/2019 5:17:00 AM	5/4/2019 5:24:00 PM
10153	10153 (2019-04-28)60sec.agd	60	0	0		5/4/2019 7:51:00 PM	5/4/2019 9:05:00 PM
10153	10153 (2019-04-28)60sec.agd	60	0	0		5/5/2019 5:25:00 AM	5/5/2019 10:22:00 AM
10154	10154 (2019-09-01)60sec.agd	60	0	0		9/1/2019 1:24:00 PM	9/1/2019 2:13:00 PM
10154	10154 (2019-09-01)60sec.agd	60	0	0		9/1/2019 4:10:00 PM	9/1/2019 10:42:00 PM
10154	10154 (2019-09-01)60sec.agd	60	0	0		9/2/2019 7:05:00 AM	9/2/2019 9:21:00 PM
10154	10154 (2019-09-01)60sec.agd	60	0	0		9/3/2019 6:11:00 AM	9/3/2019 9:23:00 PM
10154	10154 (2019-09-01)60sec.agd	60	0	0		9/4/2019 6:12:00 AM	9/4/2019 9:17:00 PM
10154	10154 (2019-09-01)60sec.agd	60	0	0		9/5/2019 6:30:00 AM	9/5/2019 9:01:00 PM
10154	10154 (2019-09-01)60sec.agd	60	0	0		9/6/2019 6:10:00 AM	9/6/2019 5:54:00 PM
10154	10154 (2019-09-01)60sec.agd	60	0	0		9/6/2019 7:23:00 PM	9/6/2019 11:55:00 PM
10154	10154 (2019-09-01)60sec.agd	60	0	0		9/7/2019 6:43:00 AM	9/7/2019 10:51:00 PM
10154	10154 (2019-09-01)60sec.agd	60	0	0		9/8/2019 9:53:00 AM	9/8/2019 11:33:00 AM
10155	10155 (2019-04-14)60sec.agd	60	0	0		4/14/2019 11:00:00 AM	4/14/2019 1:03:00 PM
10155	10155 (2019-04-14)60sec.agd	60	0	0		4/14/2019 3:25:00 PM	4/14/2019 3:26:00 PM
10155	10155 (2019-04-14)60sec.agd	60	0	0		4/14/2019 6:14:00 PM	4/14/2019 8:54:00 PM
10155	10155 (2019-04-14)60sec.agd	60	0	0		4/21/2019 6:37:00 AM	4/21/2019 8:44:00 AM
10155	10155 (2019-04-14)60sec.agd	60	0	0		4/23/2019 6:53:00 AM	4/23/2019 6:56:00 AM
10155	10155 (2019-04-14)60sec.agd	60	0	0		4/27/2019 3:44:00 PM	4/27/2019 3:47:00 PM
10155	10155 (2019-04-14)60sec.agd	60	0	0		4/27/2019 6:57:00 PM	4/27/2019 8:50:00 PM
10155	10155 (2019-04-14)60sec.agd	60	0	0		4/28/2019 5:53:00 AM	4/28/2019 9:22:00 AM
10155	10155 (2019-04-14)60sec.agd	60	0	0		4/28/2019 10:39:00 AM	4/28/2019 11:17:00 AM
10156	10156 (2019-04-14)60sec.agd	60	0	0		4/14/2019 2:15:00 PM	4/14/2019 9:49:00 PM
10156	10156 (2019-04-14)60sec.agd	60	0	0		4/15/2019 4:35:00 AM	4/15/2019 4:37:00 AM
10156	10156 (2019-04-14)60sec.agd	60	0	0		4/15/2019 9:52:00 AM	4/15/2019 11:00:00 PM
10156	10156 (2019-04-14)60sec.agd	60	0	0		4/16/2019 2:56:00 AM	4/16/2019 2:57:00 AM
10156	10156 (2019-04-14)60sec.agd	60	0	0		4/16/2019 6:27:00 AM	4/16/2019 11:08:00 PM
10156	10156 (2019-04-14)60sec.agd	60	0	0		4/17/2019 8:44:00 AM	4/17/2019 1:59:00 PM
10156	10156 (2019-04-14)60sec.agd	60	0	0		4/17/2019 3:05:00 PM	4/17/2019 10:17:00 PM
10156	10156 (2019-04-14)60sec.agd	60	0	0		4/18/2019 8:56:00 AM	4/18/2019 8:57:00 AM
10156	10156 (2019-04-14)60sec.agd	60	0	0		4/18/2019 10:36:00 AM	4/18/2019 9:40:00 PM
10156	10156 (2019-04-14)60sec.agd	60	0	0		4/19/2019 8:50:00 AM	4/19/2019 11:37:00 PM
10156	10156 (2019-04-14)60sec.agd	60	0	0		4/20/2019 10:13:00 AM	4/20/2019 10:27:00 PM
10156	10156 (2019-04-14)60sec.agd	60	0	0		4/21/2019 12:37:00 AM	4/21/2019 12:41:00 AM
10156	10156 (2019-04-14)60sec.agd	60	0	0		4/21/2019 2:19:00 PM	4/21/2019 9:59:00 PM
10156	10156 (2019-04-14)60sec.agd	60	0	0		4/21/2019 11:23:00 PM	4/21/2019 11:25:00 PM
10156	10156 (2019-04-14)60sec.agd	60	0	0		4/22/2019 7:00:00 AM	4/22/2019 7:40:00 PM
10156	10156 (2019-04-14)60sec.agd	60	0	0		4/28/2019 10:08:00 AM	4/28/2019 10:09:00 AM
10156	10156 (2019-04-14)60sec.agd	60	0	0		4/28/2019 11:43:00 AM	4/28/2019 12:38:00 PM
10156	10156 (2019-04-14)60sec.agd	60	0	0		4/28/2019 1:47:00 PM	4/28/2019 2:58:00 PM
10158	10158 (2019-07-07)60sec.agd	60	0	0		7/7/2019 11:54:00 AM	7/7/2019 8:31:00 PM
10158	10158 (2019-07-07)60sec.agd	60	0	0		7/8/2019 9:06:00 AM	7/8/2019 8:02:00 PM
10158	10158 (2019-07-07)60sec.agd	60	0	0		7/8/2019 9:03:00 PM	7/8/2019 9:33:00 PM
10158	10158 (2019-07-07)60sec.agd	60	0	0		7/9/2019 10:03:00 PM	7/9/2019 10:04:00 PM
10158	10158 (2019-07-07)60sec.agd	60	0	0		7/10/2019 6:58:00 AM	7/10/2019 11:07:00 AM
10158	10158 (2019-07-07)60sec.agd	60	0	0		7/10/2019 12:10:00 PM	7/10/2019 8:46:00 PM
10158	10158 (2019-07-07)60sec.agd	60	0	0		7/11/2019 6:14:00 AM	7/11/2019 9:20:00 PM
10158	10158 (2019-07-07)60sec.agd	60	0	0		7/12/2019 12:26:00 AM	7/12/2019 12:27:00 AM
10158	10158 (2019-07-07)60sec.agd	60	0	0		7/12/2019 6:07:00 AM	7/12/2019 6:56:00 PM
10158	10158 (2019-07-07)60sec.agd	60	0	0		7/12/2019 8:20:00 PM	7/12/2019 8:35:00 PM
10158	10158 (2019-07-07)60sec.agd	60	0	0		7/12/2019 10:35:00 PM	7/12/2019 10:36:00 PM
10158	10158 (2019-07-07)60sec.agd	60	0	0		7/13/2019 6:46:00 AM	7/13/2019 3:17:00 PM
10158	10158 (2019-07-07)60sec.agd	60	0	0		7/13/2019 8:09:00 PM	7/13/2019 9:33:00 PM
10158	10158 (2019-07-07)60sec.agd	60	0	0		7/14/2019 8:29:00 AM	7/14/2019 10:09:00 AM
10159	10159 (2019-07-28)60sec.agd	60	0	0		7/28/2019 10:08:00 AM	7/28/2019 6:09:00 PM
10159	10159 (2019-07-28)60sec.agd	60	0	0		7/28/2019 7:25:00 PM	7/28/2019 8:05:00 PM
10159	10159 (2019-07-28)60sec.agd	60	0	0		7/28/2019 10:01:00 PM	7/28/2019 11:00:00 PM
10159	10159 (2019-07-28)60sec.agd	60	0	0		7/29/2019 12:17:00 AM	7/29/2019 12:18:00 AM
10159	10159 (2019-07-28)60sec.agd	60	0	0		7/29/2019 4:41:00 AM	7/29/2019 4:45:00 AM
10159	10159 (2019-07-28)60sec.agd	60	0	0		7/29/2019 6:28:00 AM	7/29/2019 6:46:00 AM
10159	10159 (2019-07-28)60sec.agd	60	0	0		7/29/2019 7:51:00 AM	7/29/2019 2:39:00 PM
10159	10159 (2019-07-28)60sec.agd	60	0	0		7/29/2019 4:19:00 PM	7/29/2019 7:48:00 PM
10159	10159 (2019-07-28)60sec.agd	60	0	0		7/29/2019 9:05:00 PM	7/29/2019 11:34:00 PM
10159	10159 (2019-07-28)60sec.agd	60	0	0		7/30/2019 3:07:00 AM	7/30/2019 3:08:00 AM
10159	10159 (2019-07-28)60sec.agd	60	0	0		7/30/2019 4:21:00 AM	7/30/2019 4:23:00 AM
10159	10159 (2019-07-28)60sec.agd	60	0	0		7/30/2019 5:34:00 AM	7/30/2019 11:18:00 PM
10159	10159 (2019-07-28)60sec.agd	60	0	0		7/31/2019 12:36:00 AM	7/31/2019 1:11:00 AM
10159	10159 (2019-07-28)60sec.agd	60	0	0		7/31/2019 3:19:00 AM	7/31/2019 11:24:00 PM
10159	10159 (2019-07-28)60sec.agd	60	0	0		8/1/2019 12:50:00 AM	8/1/2019 12:51:00 AM
10159	10159 (2019-07-28)60sec.agd	60	0	0		8/1/2019 2:01:00 AM	8/1/2019 2:05:00 AM
10159	10159 (2019-07-28)60sec.agd	60	0	0		8/1/2019 4:02:00 AM	8/1/2019 4:03:00 AM
10159	10159 (2019-07-28)60sec.agd	60	0	0		8/1/2019 5:13:00 AM	8/1/2019 11:14:00 PM
10159	10159 (2019-07-28)60sec.agd	60	0	0		8/2/2019 1:32:00 AM	8/2/2019 1:34:00 AM
10159	10159 (2019-07-28)60sec.agd	60	0	0		8/2/2019 2:41:00 AM	8/2/2019 2:45:00 AM
10159	10159 (2019-07-28)60sec.agd	60	0	0		8/2/2019 5:28:00 AM	8/3/2019 12:00:00 AM
10159	10159 (2019-07-28)60sec.agd	60	0	0		8/3/2019 3:12:00 AM	8/3/2019 3:14:00 AM
10159	10159 (2019-07-28)60sec.agd	60	0	0		8/3/2019 4:42:00 AM	8/3/2019 4:43:00 AM
10159	10159 (2019-07-28)60sec.agd	60	0	0		8/3/2019 6:13:00 AM	8/3/2019 11:52:00 PM
10159	10159 (2019-07-28)60sec.agd	60	0	0		8/4/2019 1:40:00 AM	8/4/2019 1:41:00 AM
10159	10159 (2019-07-28)60sec.agd	60	0	0		8/4/2019 4:41:00 AM	8/4/2019 4:49:00 AM
10159	10159 (2019-07-28)60sec.agd	60	0	0		8/4/2019 6:10:00 AM	8/4/2019 10:08:00 AM
10160	10160 (2019-04-28)60sec.agd	60	0	0		4/28/2019 11:55:00 AM	4/28/2019 10:44:00 PM
10160	10160 (2019-04-28)60sec.agd	60	0	0		4/29/2019 5:16:00 AM	4/29/2019 11:31:00 PM
10160	10160 (2019-04-28)60sec.agd	60	0	0		4/30/2019 8:47:00 AM	4/30/2019 11:14:00 PM
10160	10160 (2019-04-28)60sec.agd	60	0	0		5/1/2019 9:14:00 AM	5/1/2019 11:09:00 PM
10160	10160 (2019-04-28)60sec.agd	60	0	0		5/2/2019 6:32:00 AM	5/2/2019 9:45:00 AM
10160	10160 (2019-04-28)60sec.agd	60	0	0		5/2/2019 12:12:00 PM	5/2/2019 11:46:00 PM
10160	10160 (2019-04-28)60sec.agd	60	0	0		5/3/2019 7:03:00 AM	5/3/2019 10:39:00 PM
10160	10160 (2019-04-28)60sec.agd	60	0	0		5/4/2019 8:41:00 AM	5/4/2019 9:24:00 PM
10160	10160 (2019-04-28)60sec.agd	60	0	0		5/5/2019 8:16:00 AM	5/5/2019 10:21:00 AM
10161	10161 (2019-04-28)60sec.agd	60	0	0		4/28/2019 11:22:00 AM	4/28/2019 9:39:00 PM
10161	10161 (2019-04-28)60sec.agd	60	0	0		4/29/2019 7:11:00 AM	4/29/2019 10:56:00 PM
10161	10161 (2019-04-28)60sec.agd	60	0	0		4/30/2019 7:03:00 AM	4/30/2019 11:34:00 PM
10161	10161 (2019-04-28)60sec.agd	60	0	0		5/1/2019 3:39:00 AM	5/1/2019 3:40:00 AM
10161	10161 (2019-04-28)60sec.agd	60	0	0		5/1/2019 6:29:00 AM	5/1/2019 11:28:00 PM
10161	10161 (2019-04-28)60sec.agd	60	0	0		5/2/2019 6:52:00 PM	5/2/2019 11:45:00 PM
10161	10161 (2019-04-28)60sec.agd	60	0	0		5/3/2019 6:56:00 AM	5/3/2019 5:27:00 PM
10161	10161 (2019-04-28)60sec.agd	60	0	0		5/3/2019 9:37:00 PM	5/4/2019 12:42:00 AM
10161	10161 (2019-04-28)60sec.agd	60	0	0		5/4/2019 7:16:00 AM	5/4/2019 6:08:00 PM
10161	10161 (2019-04-28)60sec.agd	60	0	0		5/5/2019 8:44:00 AM	5/5/2019 10:27:00 AM
10162	10162 (2019-04-28)60sec.agd	60	0	0		4/28/2019 11:40:00 AM	4/28/2019 10:41:00 PM
10162	10162 (2019-04-28)60sec.agd	60	0	0		4/29/2019 5:39:00 AM	4/30/2019 12:05:00 AM
10162	10162 (2019-04-28)60sec.agd	60	0	0		4/30/2019 4:32:00 AM	4/30/2019 5:42:00 AM
10162	10162 (2019-04-28)60sec.agd	60	0	0		4/30/2019 6:50:00 AM	4/30/2019 1:30:00 PM
10162	10162 (2019-04-28)60sec.agd	60	0	0		4/30/2019 4:04:00 PM	4/30/2019 9:17:00 PM
10162	10162 (2019-04-28)60sec.agd	60	0	0		5/1/2019 5:18:00 AM	5/1/2019 6:09:00 AM
10162	10162 (2019-04-28)60sec.agd	60	0	0		5/1/2019 3:41:00 PM	5/1/2019 8:09:00 PM
10162	10162 (2019-04-28)60sec.agd	60	0	0		5/2/2019 5:20:00 AM	5/2/2019 6:02:00 AM
10162	10162 (2019-04-28)60sec.agd	60	0	0		5/2/2019 7:42:00 AM	5/2/2019 10:08:00 PM
10162	10162 (2019-04-28)60sec.agd	60	0	0		5/3/2019 5:15:00 AM	5/3/2019 5:54:00 AM
10162	10162 (2019-04-28)60sec.agd	60	0	0		5/3/2019 8:05:00 AM	5/3/2019 9:05:00 PM
10162	10162 (2019-04-28)60sec.agd	60	0	0		5/5/2019 8:06:00 AM	5/5/2019 10:19:00 AM
10164	10164 (2019-04-28)60sec.agd	60	0	0		4/28/2019 12:03:00 PM	4/28/2019 10:45:00 PM
10164	10164 (2019-04-28)60sec.agd	60	0	0		4/29/2019 6:57:00 AM	4/29/2019 6:58:00 AM
10164	10164 (2019-04-28)60sec.agd	60	0	0		4/29/2019 3:24:00 PM	4/29/2019 8:28:00 PM
10164	10164 (2019-04-28)60sec.agd	60	0	0		4/30/2019 7:10:00 AM	4/30/2019 7:11:00 AM
10164	10164 (2019-04-28)60sec.agd	60	0	0		4/30/2019 5:53:00 PM	4/30/2019 8:18:00 PM
10164	10164 (2019-04-28)60sec.agd	60	0	0		5/1/2019 7:06:00 AM	5/1/2019 8:38:00 PM
10164	10164 (2019-04-28)60sec.agd	60	0	0		5/2/2019 8:39:00 PM	5/2/2019 8:41:00 PM
10164	10164 (2019-04-28)60sec.agd	60	0	0		5/3/2019 7:07:00 AM	5/3/2019 10:33:00 PM
10164	10164 (2019-04-28)60sec.agd	60	0	0		5/4/2019 6:34:00 AM	5/4/2019 6:36:00 AM
10164	10164 (2019-04-28)60sec.agd	60	0	0		5/4/2019 6:01:00 PM	5/4/2019 6:14:00 PM
10164	10164 (2019-04-28)60sec.agd	60	0	0		5/12/2019 12:22:00 PM	5/12/2019 12:49:00 PM
10165	10165 (2019-04-28)60sec.agd	60	0	0		4/28/2019 3:23:00 PM	4/28/2019 6:38:00 PM
10165	10165 (2019-04-28)60sec.agd	60	0	0		4/29/2019 2:41:00 AM	4/29/2019 2:42:00 AM
10165	10165 (2019-04-28)60sec.agd	60	0	0		4/30/2019 6:02:00 AM	4/30/2019 6:04:00 AM
10165	10165 (2019-04-28)60sec.agd	60	0	0		4/30/2019 4:27:00 PM	4/30/2019 4:28:00 PM
10165	10165 (2019-04-28)60sec.agd	60	0	0		5/18/2019 7:58:00 AM	5/18/2019 7:59:00 AM
10165	10165 (2019-04-28)60sec.agd	60	0	0		5/24/2019 8:37:00 AM	5/24/2019 8:38:00 AM
10165	10165 (2019-04-28)60sec.agd	60	0	0		5/26/2019 8:36:00 AM	5/26/2019 8:59:00 AM
10165	10165 (2019-04-28)60sec.agd	60	0	0		5/26/2019 10:09:00 AM	5/26/2019 10:21:00 AM
10166	10166 (2019-04-28)10sec.agd	10	0	0		4/28/2019 3:21:00 PM	4/28/2019 8:59:50 PM
10166	10166 (2019-04-28)10sec.agd	10	0	0		4/29/2019 2:16:10 AM	4/29/2019 2:16:20 AM
10166	10166 (2019-04-28)10sec.agd	10	0	0		4/29/2019 6:05:20 AM	4/29/2019 8:08:40 PM
10166	10166 (2019-04-28)10sec.agd	10	0	0		4/30/2019 2:33:50 AM	4/30/2019 2:34:00 AM
10166	10166 (2019-04-28)10sec.agd	10	0	0		4/30/2019 6:31:50 AM	4/30/2019 8:02:10 PM
10166	10166 (2019-04-28)10sec.agd	10	0	0		5/1/2019 6:42:00 AM	5/1/2019 6:29:50 PM
10166	10166 (2019-04-28)10sec.agd	10	0	0		5/2/2019 2:30:50 AM	5/2/2019 2:31:00 AM
10166	10166 (2019-04-28)10sec.agd	10	0	0		5/2/2019 6:38:20 AM	5/2/2019 7:11:30 PM
10166	10166 (2019-04-28)10sec.agd	10	0	0		5/3/2019 6:21:20 AM	5/3/2019 7:55:00 PM
10166	10166 (2019-04-28)10sec.agd	10	0	0		5/3/2019 9:18:50 PM	5/3/2019 9:22:10 PM
10166	10166 (2019-04-28)10sec.agd	10	0	0		5/4/2019 9:30:30 AM	5/4/2019 3:49:30 PM
10166	10166 (2019-04-28)10sec.agd	10	0	0		5/4/2019 5:07:00 PM	5/4/2019 10:38:10 PM
10166	10166 (2019-04-28)10sec.agd	10	0	0		5/6/2019 2:14:20 AM	5/6/2019 2:14:30 AM
10166	10166 (2019-04-28)10sec.agd	10	0	0		5/6/2019 5:35:20 PM	5/6/2019 5:35:30 PM
10166	10166 (2019-04-28)10sec.agd	10	0	0		5/17/2019 6:42:10 AM	5/17/2019 6:42:20 AM
10166	10166 (2019-04-28)10sec.agd	10	0	0		5/24/2019 9:53:50 PM	5/24/2019 9:54:00 PM
10166	10166 (2019-04-28)10sec.agd	10	0	0		5/26/2019 8:37:10 AM	5/26/2019 8:58:30 AM
10166	10166 (2019-04-28)10sec.agd	10	0	0		5/26/2019 10:09:50 AM	5/26/2019 10:24:50 AM
10167	10167 (2019-04-28)60sec.agd	60	0	0		4/28/2019 3:51:00 PM	4/28/2019 10:56:00 PM
10167	10167 (2019-04-28)60sec.agd	60	0	0		4/29/2019 7:23:00 AM	4/29/2019 11:30:00 PM
10167	10167 (2019-04-28)60sec.agd	60	0	0		4/30/2019 6:21:00 AM	4/30/2019 8:33:00 PM
10167	10167 (2019-04-28)60sec.agd	60	0	0		4/30/2019 11:57:00 PM	4/30/2019 11:58:00 PM
10167	10167 (2019-04-28)60sec.agd	60	0	0		5/1/2019 7:41:00 AM	5/1/2019 10:52:00 PM
10167	10167 (2019-04-28)60sec.agd	60	0	0		5/2/2019 5:54:00 AM	5/2/2019 9:30:00 PM
10167	10167 (2019-04-28)60sec.agd	60	0	0		5/3/2019 5:53:00 AM	5/3/2019 10:27:00 AM
10167	10167 (2019-04-28)60sec.agd	60	0	0		5/3/2019 11:39:00 AM	5/3/2019 9:53:00 PM
10167	10167 (2019-04-28)60sec.agd	60	0	0		5/4/2019 6:13:00 AM	5/4/2019 10:41:00 PM
10167	10167 (2019-04-28)60sec.agd	60	0	0		5/5/2019 5:44:00 AM	5/5/2019 10:47:00 AM
10168	10168 (2019-08-04)60sec.agd	60	0	0		8/4/2019 11:28:00 AM	8/4/2019 9:24:00 PM
10168	10168 (2019-08-04)60sec.agd	60	0	0		8/5/2019 5:10:00 PM	8/5/2019 5:13:00 PM
10168	10168 (2019-08-04)60sec.agd	60	0	0		8/6/2019 1:08:00 PM	8/6/2019 2:37:00 PM
10168	10168 (2019-08-04)60sec.agd	60	0	0		8/6/2019 5:05:00 PM	8/6/2019 10:40:00 PM
10168	10168 (2019-08-04)60sec.agd	60	0	0		8/7/2019 7:20:00 AM	8/7/2019 10:47:00 AM
10168	10168 (2019-08-04)60sec.agd	60	0	0		8/7/2019 12:38:00 PM	8/7/2019 8:21:00 PM
10168	10168 (2019-08-04)60sec.agd	60	0	0		8/8/2019 7:07:00 AM	8/8/2019 9:39:00 PM
10168	10168 (2019-08-04)60sec.agd	60	0	0		8/9/2019 7:25:00 AM	8/9/2019 8:49:00 PM
10168	10168 (2019-08-04)60sec.agd	60	0	0		8/10/2019 7:43:00 AM	8/10/2019 3:40:00 PM
10168	10168 (2019-08-04)60sec.agd	60	0	0		8/10/2019 7:47:00 PM	8/10/2019 7:48:00 PM
10168	10168 (2019-08-04)60sec.agd	60	0	0		8/11/2019 8:16:00 AM	8/11/2019 9:41:00 AM
10168	10168 (2019-08-04)60sec.agd	60	0	0		8/11/2019 10:45:00 AM	8/11/2019 11:43:00 AM
10169	10169 (2019-08-11)60sec.agd	60	0	0		8/11/2019 10:51:00 AM	8/11/2019 11:34:00 PM
10169	10169 (2019-08-11)60sec.agd	60	0	0		8/12/2019 6:47:00 AM	8/12/2019 2:08:00 PM
10169	10169 (2019-08-11)60sec.agd	60	0	0		8/12/2019 4:59:00 PM	8/13/2019 12:00:00 AM
10169	10169 (2019-08-11)60sec.agd	60	0	0		8/13/2019 6:40:00 AM	8/13/2019 10:29:00 PM
10169	10169 (2019-08-11)60sec.agd	60	0	0		8/14/2019 6:29:00 AM	8/14/2019 11:05:00 PM
10169	10169 (2019-08-11)60sec.agd	60	0	0		8/15/2019 6:34:00 AM	8/15/2019 11:55:00 PM
10169	10169 (2019-08-11)60sec.agd	60	0	0		8/16/2019 8:05:00 AM	8/16/2019 11:11:00 PM
10169	10169 (2019-08-11)60sec.agd	60	0	0		8/17/2019 7:01:00 AM	8/17/2019 11:26:00 PM
10169	10169 (2019-08-11)60sec.agd	60	0	0		8/18/2019 7:58:00 AM	8/18/2019 9:10:00 AM
10171	10171 (2019-09-15)60sec.agd	60	0	0		9/15/2019 2:58:00 PM	9/15/2019 11:37:00 PM
10171	10171 (2019-09-15)60sec.agd	60	0	0		9/16/2019 6:39:00 AM	9/16/2019 10:37:00 PM
10171	10171 (2019-09-15)60sec.agd	60	0	0		9/17/2019 6:51:00 AM	9/17/2019 10:42:00 PM
10171	10171 (2019-09-15)60sec.agd	60	0	0		9/18/2019 8:12:00 AM	9/18/2019 10:33:00 PM
10171	10171 (2019-09-15)60sec.agd	60	0	0		9/19/2019 8:26:00 AM	9/19/2019 5:37:00 PM
10171	10171 (2019-09-15)60sec.agd	60	0	0		9/19/2019 6:45:00 PM	9/19/2019 10:38:00 PM
10171	10171 (2019-09-15)60sec.agd	60	0	0		9/20/2019 7:12:00 AM	9/20/2019 11:50:00 PM
10171	10171 (2019-09-15)60sec.agd	60	0	0		9/21/2019 7:15:00 AM	9/21/2019 11:17:00 PM
10171	10171 (2019-09-15)60sec.agd	60	0	0		9/22/2019 8:11:00 AM	9/22/2019 11:46:00 AM
10172	10172 (2019-09-08)60sec.agd	60	0	0		9/8/2019 2:50:00 PM	9/8/2019 10:11:00 PM
10172	10172 (2019-09-08)60sec.agd	60	0	0		9/9/2019 6:02:00 AM	9/9/2019 9:50:00 PM
10172	10172 (2019-09-08)60sec.agd	60	0	0		9/10/2019 6:11:00 AM	9/10/2019 10:16:00 PM
10172	10172 (2019-09-08)60sec.agd	60	0	0		9/11/2019 5:53:00 AM	9/11/2019 5:54:00 AM
10172	10172 (2019-09-08)60sec.agd	60	0	0		9/11/2019 7:35:00 PM	9/11/2019 7:36:00 PM
10172	10172 (2019-09-08)60sec.agd	60	0	0		9/11/2019 10:17:00 PM	9/11/2019 10:18:00 PM
10172	10172 (2019-09-08)60sec.agd	60	0	0		9/12/2019 6:10:00 AM	9/12/2019 8:32:00 PM
10172	10172 (2019-09-08)60sec.agd	60	0	0		9/12/2019 9:59:00 PM	9/13/2019 12:20:00 AM
10172	10172 (2019-09-08)60sec.agd	60	0	0		9/13/2019 6:07:00 AM	9/13/2019 9:36:00 PM
10172	10172 (2019-09-08)60sec.agd	60	0	0		9/14/2019 9:43:00 AM	9/15/2019 1:02:00 AM
10172	10172 (2019-09-08)60sec.agd	60	0	0		9/15/2019 8:08:00 AM	9/15/2019 8:09:00 AM
10172	10172 (2019-09-08)60sec.agd	60	0	0		9/15/2019 10:54:00 AM	9/15/2019 10:56:00 AM
10172	10172 (2019-09-08)60sec.agd	60	0	0		9/15/2019 12:11:00 PM	9/15/2019 10:47:00 PM
10172	10172 (2019-09-08)60sec.agd	60	0	0		9/16/2019 5:41:00 AM	9/16/2019 11:21:00 PM
10172	10172 (2019-09-08)60sec.agd	60	0	0		9/17/2019 5:51:00 AM	9/17/2019 10:57:00 PM
10172	10172 (2019-09-08)60sec.agd	60	0	0		9/18/2019 5:49:00 AM	9/18/2019 5:50:00 AM
10172	10172 (2019-09-08)60sec.agd	60	0	0		9/19/2019 6:01:00 AM	9/19/2019 10:50:00 PM
10172	10172 (2019-09-08)60sec.agd	60	0	0		9/20/2019 5:54:00 AM	9/20/2019 10:40:00 PM
10172	10172 (2019-09-08)60sec.agd	60	0	0		9/21/2019 8:19:00 AM	9/21/2019 8:46:00 AM
10172	10172 (2019-09-08)60sec.agd	60	0	0		9/22/2019 12:22:00 PM	9/22/2019 3:10:00 PM
10173	10173 (2019-09-15)60sec.agd	60	0	0		9/15/2019 11:02:00 AM	9/15/2019 2:02:00 PM
10173	10173 (2019-09-15)60sec.agd	60	0	0		9/15/2019 3:03:00 PM	9/15/2019 10:56:00 PM
10173	10173 (2019-09-15)60sec.agd	60	0	0		9/16/2019 1:30:00 AM	9/16/2019 1:34:00 AM
10173	10173 (2019-09-15)60sec.agd	60	0	0		9/16/2019 8:12:00 AM	9/16/2019 8:14:00 AM
10173	10173 (2019-09-15)60sec.agd	60	0	0		9/16/2019 10:40:00 AM	9/16/2019 6:23:00 PM
10173	10173 (2019-09-15)60sec.agd	60	0	0		9/16/2019 9:25:00 PM	9/16/2019 10:14:00 PM
10173	10173 (2019-09-15)60sec.agd	60	0	0		9/17/2019 6:47:00 AM	9/17/2019 7:27:00 AM
10173	10173 (2019-09-15)60sec.agd	60	0	0		9/17/2019 10:22:00 AM	9/17/2019 9:24:00 PM
10173	10173 (2019-09-15)60sec.agd	60	0	0		9/18/2019 6:48:00 AM	9/18/2019 9:02:00 PM
10173	10173 (2019-09-15)60sec.agd	60	0	0		9/18/2019 10:39:00 PM	9/18/2019 10:40:00 PM
10173	10173 (2019-09-15)60sec.agd	60	0	0		9/20/2019 8:39:00 AM	9/20/2019 9:53:00 PM
10173	10173 (2019-09-15)60sec.agd	60	0	0		9/22/2019 9:03:00 AM	9/22/2019 8:31:00 PM
10173	10173 (2019-09-15)60sec.agd	60	0	0		9/26/2019 9:18:00 PM	9/26/2019 10:12:00 PM
10173	10173 (2019-09-15)60sec.agd	60	0	0		9/27/2019 7:55:00 AM	9/27/2019 7:32:00 PM
10173	10173 (2019-09-15)60sec.agd	60	0	0		9/27/2019 8:40:00 PM	9/27/2019 9:18:00 PM
10173	10173 (2019-09-15)60sec.agd	60	0	0		9/28/2019 7:59:00 AM	9/28/2019 4:48:00 PM
10173	10173 (2019-09-15)60sec.agd	60	0	0		9/28/2019 6:01:00 PM	9/28/2019 8:12:00 PM
10173	10173 (2019-09-15)60sec.agd	60	0	0		9/29/2019 7:57:00 AM	9/29/2019 10:17:00 AM
10174	10174 (2019-09-15)60sec.agd	60	0	0		9/15/2019 11:18:00 AM	9/15/2019 7:33:00 PM
10174	10174 (2019-09-15)60sec.agd	60	0	0		9/16/2019 9:28:00 AM	9/16/2019 10:04:00 PM
10174	10174 (2019-09-15)60sec.agd	60	0	0		9/17/2019 5:09:00 AM	9/17/2019 7:11:00 AM
10174	10174 (2019-09-15)60sec.agd	60	0	0		9/17/2019 10:31:00 AM	9/17/2019 1:40:00 PM
10174	10174 (2019-09-15)60sec.agd	60	0	0		9/17/2019 3:02:00 PM	9/17/2019 9:03:00 PM
10174	10174 (2019-09-15)60sec.agd	60	0	0		9/17/2019 10:03:00 PM	9/17/2019 10:50:00 PM
10174	10174 (2019-09-15)60sec.agd	60	0	0		9/18/2019 10:15:00 AM	9/18/2019 4:37:00 PM
10174	10174 (2019-09-15)60sec.agd	60	0	0		9/18/2019 5:45:00 PM	9/18/2019 6:24:00 PM
10174	10174 (2019-09-15)60sec.agd	60	0	0		9/18/2019 7:42:00 PM	9/18/2019 9:45:00 PM
10174	10174 (2019-09-15)60sec.agd	60	0	0		9/19/2019 2:26:00 PM	9/19/2019 3:19:00 PM
10174	10174 (2019-09-15)60sec.agd	60	0	0		9/19/2019 5:13:00 PM	9/19/2019 8:43:00 PM
10174	10174 (2019-09-15)60sec.agd	60	0	0		9/20/2019 9:43:00 AM	9/20/2019 10:42:00 AM
10174	10174 (2019-09-15)60sec.agd	60	0	0		9/20/2019 11:50:00 AM	9/20/2019 2:26:00 PM
10174	10174 (2019-09-15)60sec.agd	60	0	0		9/20/2019 3:59:00 PM	9/20/2019 6:15:00 PM
10174	10174 (2019-09-15)60sec.agd	60	0	0		9/20/2019 7:40:00 PM	9/20/2019 9:19:00 PM
10174	10174 (2019-09-15)60sec.agd	60	0	0		9/21/2019 4:32:00 PM	9/21/2019 11:08:00 PM
10174	10174 (2019-09-15)60sec.agd	60	0	0		9/22/2019 8:47:00 AM	9/22/2019 10:33:00 AM
10175	10175 (2019-09-01)60sec.agd	60	0	0		9/1/2019 1:56:00 PM	9/1/2019 9:56:00 PM
10175	10175 (2019-09-01)60sec.agd	60	0	0		9/2/2019 8:16:00 AM	9/2/2019 9:27:00 PM
10175	10175 (2019-09-01)60sec.agd	60	0	0		9/3/2019 7:45:00 AM	9/3/2019 8:11:00 PM
10175	10175 (2019-09-01)60sec.agd	60	0	0		9/4/2019 6:58:00 AM	9/4/2019 9:13:00 AM
10175	10175 (2019-09-01)60sec.agd	60	0	0		9/4/2019 10:18:00 AM	9/4/2019 2:19:00 PM
10175	10175 (2019-09-01)60sec.agd	60	0	0		9/4/2019 3:59:00 PM	9/4/2019 9:33:00 PM
10175	10175 (2019-09-01)60sec.agd	60	0	0		9/5/2019 8:16:00 AM	9/5/2019 12:25:00 PM
10175	10175 (2019-09-01)60sec.agd	60	0	0		9/5/2019 2:11:00 PM	9/5/2019 9:13:00 PM
10175	10175 (2019-09-01)60sec.agd	60	0	0		9/6/2019 7:47:00 AM	9/6/2019 9:00:00 AM
10175	10175 (2019-09-01)60sec.agd	60	0	0		9/6/2019 10:20:00 AM	9/6/2019 2:35:00 PM
10175	10175 (2019-09-01)60sec.agd	60	0	0		9/6/2019 4:37:00 PM	9/6/2019 8:32:00 PM
10175	10175 (2019-09-01)60sec.agd	60	0	0		9/7/2019 8:06:00 AM	9/7/2019 12:59:00 PM
10175	10175 (2019-09-01)60sec.agd	60	0	0		9/7/2019 2:37:00 PM	9/7/2019 3:39:00 PM
10175	10175 (2019-09-01)60sec.agd	60	0	0		9/7/2019 4:39:00 PM	9/7/2019 10:17:00 PM
10175	10175 (2019-09-01)60sec.agd	60	0	0		9/8/2019 8:27:00 AM	9/8/2019 8:28:00 AM
10175	10175 (2019-09-01)60sec.agd	60	0	0		9/8/2019 9:41:00 AM	9/8/2019 11:28:00 AM
10176	10176 (2019-09-01)60sec.agd	60	0	0		9/1/2019 2:15:00 PM	9/1/2019 3:29:00 PM
10176	10176 (2019-09-01)60sec.agd	60	0	0		9/2/2019 11:35:00 AM	9/3/2019 12:05:00 AM
10176	10176 (2019-09-01)60sec.agd	60	0	0		9/8/2019 10:08:00 AM	9/8/2019 10:09:00 AM
10176	10176 (2019-09-01)60sec.agd	60	0	0		9/18/2019 9:44:00 AM	9/18/2019 9:45:00 AM
10176	10176 (2019-09-01)60sec.agd	60	0	0		9/18/2019 12:10:00 PM	9/18/2019 12:11:00 PM
10176	10176 (2019-09-01)60sec.agd	60	0	0		9/18/2019 1:33:00 PM	9/18/2019 3:14:00 PM
10176	10176 (2019-09-01)60sec.agd	60	0	0		9/18/2019 4:24:00 PM	9/18/2019 4:26:00 PM
10176	10176 (2019-09-01)60sec.agd	60	0	0		9/23/2019 3:27:00 PM	9/23/2019 3:28:00 PM
10176	10176 (2019-09-01)60sec.agd	60	0	0		10/7/2019 8:33:00 AM	10/7/2019 8:34:00 AM
10176	10176 (2019-09-01)60sec.agd	60	0	0		10/9/2019 8:41:00 AM	10/9/2019 8:42:00 AM
10176	10176 (2019-09-01)60sec.agd	60	0	0		10/27/2019 2:10:00 PM	10/27/2019 2:11:00 PM
10176	10176 (2019-09-01)60sec.agd	60	0	0		11/9/2019 12:10:00 PM	11/9/2019 12:11:00 PM
10176	10176 (2019-09-01)60sec.agd	60	0	0		11/23/2019 7:35:00 PM	11/23/2019 7:36:00 PM
10176	10176 (2019-09-01)60sec.agd	60	0	0		11/26/2019 11:42:00 AM	11/26/2019 11:43:00 AM
10176	10176 (2019-09-01)60sec.agd	60	0	0		11/26/2019 1:08:00 PM	11/26/2019 1:09:00 PM
10176	10176 (2019-09-01)60sec.agd	60	0	0		11/26/2019 3:14:00 PM	11/26/2019 3:59:00 PM
10176	10176 (2019-09-01)60sec.agd	60	0	0		11/27/2019 10:15:00 AM	11/27/2019 10:16:00 AM
10176	10176 (2019-09-01)60sec.agd	60	0	0		11/29/2019 3:30:00 PM	11/29/2019 4:36:00 PM
10176	10176 (2019-09-01)60sec.agd	60	0	0		11/30/2019 12:27:00 PM	11/30/2019 2:49:00 PM
10176	10176 (2019-09-01)60sec.agd	60	0	0		12/1/2019 12:47:00 AM	12/1/2019 12:49:00 AM
10176	10176 (2019-09-01)60sec.agd	60	0	0		12/2/2019 11:06:00 AM	12/2/2019 11:41:00 AM
10176	10176 (2019-09-01)60sec.agd	60	0	0		12/3/2019 12:34:00 PM	12/3/2019 2:19:00 PM
10176	10176 (2019-09-01)60sec.agd	60	0	0		12/4/2019 10:28:00 AM	12/4/2019 10:29:00 AM
10176	10176 (2019-09-01)60sec.agd	60	0	0		12/4/2019 3:23:00 PM	12/4/2019 3:30:00 PM
10176	10176 (2019-09-01)60sec.agd	60	0	0		12/4/2019 6:11:00 PM	12/4/2019 6:12:00 PM
10176	10176 (2019-09-01)60sec.agd	60	0	0		12/8/2019 4:00:00 PM	12/8/2019 7:19:00 PM
10176	10176 (2019-09-01)60sec.agd	60	0	0		12/9/2019 11:18:00 AM	12/9/2019 12:06:00 PM
10176	10176 (2019-09-01)60sec.agd	60	0	0		12/9/2019 11:12:00 PM	12/10/2019 12:11:00 AM
10180	10180 (2019-04-28)60sec.agd	60	0	0		4/28/2019 10:54:00 AM	4/28/2019 8:14:00 PM
10180	10180 (2019-04-28)60sec.agd	60	0	0		4/29/2019 6:59:00 AM	4/29/2019 7:00:00 AM
10180	10180 (2019-04-28)60sec.agd	60	0	0		4/29/2019 1:32:00 PM	4/29/2019 10:18:00 PM
10180	10180 (2019-04-28)60sec.agd	60	0	0		4/30/2019 10:18:00 AM	4/30/2019 3:57:00 PM
10180	10180 (2019-04-28)60sec.agd	60	0	0		4/30/2019 8:48:00 PM	4/30/2019 8:49:00 PM
10180	10180 (2019-04-28)60sec.agd	60	0	0		5/1/2019 8:57:00 AM	5/1/2019 10:28:00 PM
10180	10180 (2019-04-28)60sec.agd	60	0	0		5/2/2019 12:03:00 PM	5/2/2019 3:50:00 PM
10180	10180 (2019-04-28)60sec.agd	60	0	0		5/4/2019 7:30:00 AM	5/5/2019 12:04:00 AM
10180	10180 (2019-04-28)60sec.agd	60	0	0		5/5/2019 5:21:00 AM	5/5/2019 6:11:00 AM
10180	10180 (2019-04-28)60sec.agd	60	0	0		5/5/2019 11:45:00 AM	5/5/2019 11:46:00 AM
10180	10180 (2019-04-28)60sec.agd	60	0	0		5/5/2019 9:45:00 PM	5/5/2019 9:46:00 PM
10180	10180 (2019-04-28)60sec.agd	60	0	0		5/6/2019 2:29:00 PM	5/6/2019 2:30:00 PM
10180	10180 (2019-04-28)60sec.agd	60	0	0		5/6/2019 4:17:00 PM	5/6/2019 4:18:00 PM
10180	10180 (2019-04-28)60sec.agd	60	0	0		5/6/2019 5:32:00 PM	5/6/2019 6:22:00 PM
10180	10180 (2019-04-28)60sec.agd	60	0	0		5/6/2019 9:07:00 PM	5/6/2019 9:08:00 PM
10180	10180 (2019-04-28)60sec.agd	60	0	0		5/8/2019 7:11:00 PM	5/8/2019 7:13:00 PM
10180	10180 (2019-04-28)60sec.agd	60	0	0		5/12/2019 8:55:00 AM	5/12/2019 10:18:00 AM
10181	10181 (2019-05-05)60sec.agd	60	0	0		5/5/2019 12:00:00 PM	5/5/2019 10:16:00 PM
10181	10181 (2019-05-05)60sec.agd	60	0	0		5/6/2019 6:53:00 AM	5/6/2019 9:48:00 PM
10181	10181 (2019-05-05)60sec.agd	60	0	0		5/7/2019 6:49:00 AM	5/7/2019 10:36:00 PM
10181	10181 (2019-05-05)60sec.agd	60	0	0		5/8/2019 6:56:00 AM	5/8/2019 7:49:00 PM
10181	10181 (2019-05-05)60sec.agd	60	0	0		5/9/2019 8:11:00 AM	5/9/2019 9:41:00 PM
10181	10181 (2019-05-05)60sec.agd	60	0	0		5/10/2019 6:38:00 AM	5/10/2019 7:54:00 AM
10181	10181 (2019-05-05)60sec.agd	60	0	0		5/11/2019 8:07:00 AM	5/11/2019 6:47:00 PM
10181	10181 (2019-05-05)60sec.agd	60	0	0		5/12/2019 7:00:00 AM	5/12/2019 8:04:00 AM
10182	10182 (2019-05-05)60sec.agd	60	0	0		5/5/2019 12:00:00 PM	5/5/2019 8:16:00 PM
10182	10182 (2019-05-05)60sec.agd	60	0	0		5/6/2019 6:53:00 AM	5/6/2019 4:04:00 PM
10182	10182 (2019-05-05)60sec.agd	60	0	0		5/6/2019 5:19:00 PM	5/6/2019 10:21:00 PM
10182	10182 (2019-05-05)60sec.agd	60	0	0		5/7/2019 10:12:00 AM	5/7/2019 10:14:00 PM
10182	10182 (2019-05-05)60sec.agd	60	0	0		5/8/2019 6:54:00 AM	5/8/2019 10:42:00 PM
10182	10182 (2019-05-05)60sec.agd	60	0	0		5/9/2019 7:10:00 AM	5/9/2019 9:22:00 PM
10182	10182 (2019-05-05)60sec.agd	60	0	0		5/10/2019 8:00:00 AM	5/10/2019 8:27:00 AM
10182	10182 (2019-05-05)60sec.agd	60	0	0		5/10/2019 9:29:00 AM	5/10/2019 4:09:00 PM
10182	10182 (2019-05-05)60sec.agd	60	0	0		5/10/2019 5:58:00 PM	5/10/2019 6:59:00 PM
10182	10182 (2019-05-05)60sec.agd	60	0	0		5/10/2019 8:38:00 PM	5/10/2019 10:19:00 PM
10182	10182 (2019-05-05)60sec.agd	60	0	0		5/11/2019 6:22:00 AM	5/11/2019 4:41:00 PM
10182	10182 (2019-05-05)60sec.agd	60	0	0		5/11/2019 5:43:00 PM	5/11/2019 6:07:00 PM
10182	10182 (2019-05-05)60sec.agd	60	0	0		5/12/2019 7:31:00 AM	5/12/2019 7:52:00 AM
10184	10184 (2019-06-02)60sec.agd	60	0	0		6/2/2019 12:07:00 PM	6/2/2019 8:42:00 PM
10184	10184 (2019-06-02)60sec.agd	60	0	0		6/3/2019 4:56:00 AM	6/3/2019 9:09:00 PM
10184	10184 (2019-06-02)60sec.agd	60	0	0		6/4/2019 5:13:00 AM	6/4/2019 9:23:00 PM
10184	10184 (2019-06-02)60sec.agd	60	0	0		6/5/2019 5:07:00 AM	6/5/2019 3:10:00 PM
10184	10184 (2019-06-02)60sec.agd	60	0	0		6/5/2019 4:40:00 PM	6/5/2019 9:23:00 PM
10184	10184 (2019-06-02)60sec.agd	60	0	0		6/6/2019 4:47:00 AM	6/6/2019 6:05:00 PM
10184	10184 (2019-06-02)60sec.agd	60	0	0		6/7/2019 5:17:00 AM	6/7/2019 9:12:00 PM
10184	10184 (2019-06-02)60sec.agd	60	0	0		6/8/2019 3:49:00 AM	6/8/2019 7:01:00 AM
10184	10184 (2019-06-02)60sec.agd	60	0	0		6/8/2019 8:43:00 AM	6/8/2019 9:17:00 AM
10184	10184 (2019-06-02)60sec.agd	60	0	0		6/8/2019 2:53:00 PM	6/8/2019 4:54:00 PM
10184	10184 (2019-06-02)60sec.agd	60	0	0		6/8/2019 9:32:00 PM	6/8/2019 9:38:00 PM
10184	10184 (2019-06-02)60sec.agd	60	0	0		6/9/2019 4:48:00 PM	6/9/2019 5:02:00 PM
10184	10184 (2019-06-02)60sec.agd	60	0	0		6/9/2019 6:58:00 PM	6/9/2019 7:11:00 PM
10184	10184 (2019-06-02)60sec.agd	60	0	0		6/10/2019 5:29:00 AM	6/10/2019 5:32:00 AM
10184	10184 (2019-06-02)60sec.agd	60	0	0		6/11/2019 7:54:00 PM	6/11/2019 7:55:00 PM
10184	10184 (2019-06-02)60sec.agd	60	0	0		6/11/2019 9:37:00 PM	6/11/2019 9:38:00 PM
10184	10184 (2019-06-02)60sec.agd	60	0	0		6/12/2019 5:25:00 AM	6/12/2019 5:27:00 AM
10184	10184 (2019-06-02)60sec.agd	60	0	0		6/14/2019 5:23:00 AM	6/14/2019 5:35:00 AM
10184	10184 (2019-06-02)60sec.agd	60	0	0		6/14/2019 5:36:00 PM	6/14/2019 7:23:00 PM
10184	10184 (2019-06-02)60sec.agd	60	0	0		6/14/2019 9:41:00 PM	6/14/2019 9:43:00 PM
10184	10184 (2019-06-02)60sec.agd	60	0	0		6/15/2019 7:07:00 PM	6/15/2019 7:36:00 PM
10184	10184 (2019-06-02)60sec.agd	60	0	0		6/16/2019 5:42:00 AM	6/16/2019 6:17:00 AM
10184	10184 (2019-06-02)60sec.agd	60	0	0		6/16/2019 7:47:00 AM	6/16/2019 7:49:00 AM
10184	10184 (2019-06-02)60sec.agd	60	0	0		6/16/2019 3:33:00 PM	6/16/2019 5:32:00 PM
10184	10184 (2019-06-02)60sec.agd	60	0	0		6/16/2019 7:21:00 PM	6/16/2019 7:34:00 PM
10184	10184 (2019-06-02)60sec.agd	60	0	0		6/16/2019 8:36:00 PM	6/16/2019 8:50:00 PM
10184	10184 (2019-06-02)60sec.agd	60	0	0		6/17/2019 5:22:00 AM	6/17/2019 5:25:00 AM
10184	10184 (2019-06-02)60sec.agd	60	0	0		6/17/2019 8:40:00 PM	6/17/2019 8:41:00 PM
10184	10184 (2019-06-02)60sec.agd	60	0	0		6/20/2019 5:20:00 AM	6/20/2019 5:21:00 AM
10184	10184 (2019-06-02)60sec.agd	60	0	0		6/20/2019 9:55:00 PM	6/20/2019 9:56:00 PM
10184	10184 (2019-06-02)60sec.agd	60	0	0		6/23/2019 12:14:00 PM	6/23/2019 12:32:00 PM
10185	10185 (2019-06-02)60sec.agd	60	0	0		6/2/2019 3:03:00 PM	6/2/2019 9:55:00 PM
10185	10185 (2019-06-02)60sec.agd	60	0	0		6/3/2019 7:30:00 AM	6/3/2019 8:52:00 PM
10185	10185 (2019-06-02)60sec.agd	60	0	0		6/4/2019 7:11:00 AM	6/4/2019 4:36:00 PM
10185	10185 (2019-06-02)60sec.agd	60	0	0		6/4/2019 5:40:00 PM	6/4/2019 9:39:00 PM
10185	10185 (2019-06-02)60sec.agd	60	0	0		6/5/2019 7:22:00 AM	6/5/2019 9:16:00 PM
10185	10185 (2019-06-02)60sec.agd	60	0	0		6/6/2019 7:28:00 AM	6/6/2019 9:39:00 PM
10185	10185 (2019-06-02)60sec.agd	60	0	0		6/7/2019 7:53:00 PM	6/7/2019 7:54:00 PM
10185	10185 (2019-06-02)60sec.agd	60	0	0		6/7/2019 10:04:00 PM	6/7/2019 10:06:00 PM
10185	10185 (2019-06-02)60sec.agd	60	0	0		6/8/2019 12:40:00 PM	6/8/2019 12:50:00 PM
10185	10185 (2019-06-02)60sec.agd	60	0	0		6/8/2019 4:34:00 PM	6/8/2019 4:35:00 PM
10185	10185 (2019-06-02)60sec.agd	60	0	0		6/9/2019 11:46:00 AM	6/9/2019 12:02:00 PM
10186	10186 (2019-06-02)60sec.agd	60	0	0		6/2/2019 2:13:00 PM	6/2/2019 10:07:00 PM
10186	10186 (2019-06-02)60sec.agd	60	0	0		6/3/2019 1:12:00 PM	6/3/2019 1:13:00 PM
10186	10186 (2019-06-02)60sec.agd	60	0	0		6/25/2019 7:55:00 AM	6/25/2019 8:23:00 AM
10186	10186 (2019-06-02)60sec.agd	60	0	0		6/25/2019 9:42:00 AM	6/25/2019 10:07:00 AM
10186	10186 (2019-06-02)60sec.agd	60	0	0		6/25/2019 11:10:00 AM	6/25/2019 11:11:00 AM
10186	10186 (2019-06-02)60sec.agd	60	0	0		6/25/2019 12:11:00 PM	6/25/2019 1:13:00 PM
10186	10186 (2019-06-02)60sec.agd	60	0	0		6/27/2019 8:42:00 AM	6/27/2019 10:40:00 AM
10186	10186 (2019-06-02)60sec.agd	60	0	0		6/28/2019 8:31:00 AM	6/28/2019 8:46:00 AM
10186	10186 (2019-06-02)60sec.agd	60	0	0		7/17/2019 11:19:00 AM	7/17/2019 12:50:00 PM
10186	10186 (2019-06-02)60sec.agd	60	0	0		7/17/2019 2:55:00 PM	7/17/2019 3:31:00 PM
10186	10186 (2019-06-02)60sec.agd	60	0	0		7/17/2019 4:48:00 PM	7/17/2019 4:52:00 PM
10186	10186 (2019-06-02)60sec.agd	60	0	0		7/17/2019 5:59:00 PM	7/17/2019 6:10:00 PM
10186	10186 (2019-06-02)60sec.agd	60	0	0		7/18/2019 11:14:00 AM	7/18/2019 11:52:00 AM
10186	10186 (2019-06-02)60sec.agd	60	0	0		7/18/2019 1:14:00 PM	7/18/2019 3:19:00 PM
10186	10186 (2019-06-02)60sec.agd	60	0	0		7/18/2019 8:19:00 PM	7/18/2019 8:20:00 PM
10186	10186 (2019-06-02)60sec.agd	60	0	0		7/19/2019 10:21:00 AM	7/19/2019 10:23:00 AM
10186	10186 (2019-06-02)60sec.agd	60	0	0		7/19/2019 6:24:00 PM	7/19/2019 6:25:00 PM
10186	10186 (2019-06-02)60sec.agd	60	0	0		7/19/2019 10:21:00 PM	7/19/2019 10:22:00 PM
10186	10186 (2019-06-02)60sec.agd	60	0	0		7/20/2019 11:23:00 AM	7/20/2019 12:12:00 PM
10186	10186 (2019-06-02)60sec.agd	60	0	0		7/22/2019 11:55:00 PM	7/22/2019 11:56:00 PM
10186	10186 (2019-06-02)60sec.agd	60	0	0		7/23/2019 12:00:00 PM	7/23/2019 12:10:00 PM
10186	10186 (2019-06-02)60sec.agd	60	0	0		7/23/2019 1:32:00 PM	7/23/2019 1:33:00 PM
10186	10186 (2019-06-02)60sec.agd	60	0	0		7/23/2019 3:40:00 PM	7/23/2019 3:41:00 PM
10186	10186 (2019-06-02)60sec.agd	60	0	0		7/23/2019 6:29:00 PM	7/23/2019 6:55:00 PM
10186	10186 (2019-06-02)60sec.agd	60	0	0		7/28/2019 12:06:00 AM	7/28/2019 12:07:00 AM
10186	10186 (2019-06-02)60sec.agd	60	0	0		7/29/2019 7:51:00 PM	7/29/2019 7:52:00 PM
10186	10186 (2019-06-02)60sec.agd	60	0	0		7/30/2019 3:31:00 PM	7/30/2019 3:32:00 PM
10186	10186 (2019-06-02)60sec.agd	60	0	0		8/3/2019 10:47:00 PM	8/3/2019 10:49:00 PM
10186	10186 (2019-06-02)60sec.agd	60	0	0		8/6/2019 2:14:00 PM	8/6/2019 2:21:00 PM
10186	10186 (2019-06-02)60sec.agd	60	0	0		8/7/2019 10:06:00 AM	8/7/2019 10:07:00 AM
10186	10186 (2019-06-02)60sec.agd	60	0	0		8/8/2019 10:05:00 AM	8/8/2019 10:29:00 AM
10186	10186 (2019-06-02)60sec.agd	60	0	0		8/10/2019 1:16:00 PM	8/10/2019 2:25:00 PM
10186	10186 (2019-06-02)60sec.agd	60	0	0		8/10/2019 8:34:00 PM	8/10/2019 8:35:00 PM
10186	10186 (2019-06-02)60sec.agd	60	0	0		8/10/2019 11:56:00 PM	8/10/2019 11:58:00 PM
10186	10186 (2019-06-02)60sec.agd	60	0	0		8/11/2019 7:25:00 AM	8/11/2019 7:27:00 AM
10186	10186 (2019-06-02)60sec.agd	60	0	0		8/12/2019 4:55:00 PM	8/12/2019 4:56:00 PM
10186	10186 (2019-06-02)60sec.agd	60	0	0		8/12/2019 11:37:00 PM	8/13/2019 12:00:00 AM
10186	10186 (2019-06-02)60sec.agd	60	0	0		8/14/2019 12:05:00 PM	8/14/2019 12:06:00 PM
10186	10186 (2019-06-02)60sec.agd	60	0	0		8/14/2019 5:34:00 PM	8/14/2019 6:11:00 PM
10186	10186 (2019-06-02)60sec.agd	60	0	0		8/17/2019 3:40:00 PM	8/17/2019 3:41:00 PM
10186	10186 (2019-06-02)60sec.agd	60	0	0		8/17/2019 5:34:00 PM	8/17/2019 5:35:00 PM
10186	10186 (2019-06-02)60sec.agd	60	0	0		8/18/2019 11:55:00 AM	8/18/2019 12:02:00 PM
10186	10186 (2019-06-02)60sec.agd	60	0	0		8/18/2019 10:14:00 PM	8/18/2019 10:15:00 PM
10186	10186 (2019-06-02)60sec.agd	60	0	0		8/19/2019 10:56:00 AM	8/19/2019 11:57:00 AM
10186	10186 (2019-06-02)60sec.agd	60	0	0		8/20/2019 10:58:00 AM	8/20/2019 10:59:00 AM
10186	10186 (2019-06-02)60sec.agd	60	0	0		8/21/2019 1:09:00 PM	8/21/2019 1:10:00 PM
10186	10186 (2019-06-02)60sec.agd	60	0	0		8/23/2019 9:29:00 AM	8/23/2019 9:30:00 AM
10186	10186 (2019-06-02)60sec.agd	60	0	0		8/26/2019 5:38:00 PM	8/26/2019 5:43:00 PM
10187	10187 (2019-05-05)60sec.agd	60	0	0		5/5/2019 11:11:00 AM	5/5/2019 10:50:00 PM
10187	10187 (2019-05-05)60sec.agd	60	0	0		5/6/2019 7:01:00 AM	5/6/2019 9:53:00 PM
10187	10187 (2019-05-05)60sec.agd	60	0	0		5/7/2019 6:58:00 AM	5/7/2019 9:17:00 PM
10187	10187 (2019-05-05)60sec.agd	60	0	0		5/8/2019 9:08:00 AM	5/8/2019 10:07:00 PM
10187	10187 (2019-05-05)60sec.agd	60	0	0		5/9/2019 7:13:00 AM	5/9/2019 9:09:00 PM
10187	10187 (2019-05-05)60sec.agd	60	0	0		5/10/2019 7:09:00 AM	5/10/2019 9:23:00 PM
10187	10187 (2019-05-05)60sec.agd	60	0	0		5/11/2019 8:47:00 AM	5/11/2019 8:55:00 PM
10187	10187 (2019-05-05)60sec.agd	60	0	0		5/12/2019 8:39:00 AM	5/12/2019 8:52:00 AM
10188	10188 (2019-05-05)60sec.agd	60	0	0		5/5/2019 11:15:00 AM	5/6/2019 12:36:00 AM
10188	10188 (2019-05-05)60sec.agd	60	0	0		5/6/2019 7:16:00 AM	5/6/2019 11:25:00 PM
10188	10188 (2019-05-05)60sec.agd	60	0	0		5/7/2019 7:23:00 AM	5/7/2019 11:30:00 PM
10188	10188 (2019-05-05)60sec.agd	60	0	0		5/8/2019 7:13:00 AM	5/8/2019 11:24:00 PM
10188	10188 (2019-05-05)60sec.agd	60	0	0		5/9/2019 7:14:00 AM	5/9/2019 11:10:00 PM
10188	10188 (2019-05-05)60sec.agd	60	0	0		5/10/2019 7:22:00 AM	5/10/2019 11:44:00 PM
10188	10188 (2019-05-05)60sec.agd	60	0	0		5/11/2019 10:29:00 AM	5/11/2019 11:09:00 PM
10188	10188 (2019-05-05)60sec.agd	60	0	0		5/12/2019 7:30:00 AM	5/12/2019 7:31:00 AM
10188	10188 (2019-05-05)60sec.agd	60	0	0		5/12/2019 8:44:00 AM	5/12/2019 10:48:00 AM
10189	10189 (2019-05-05)60sec.agd	60	0	0		5/5/2019 10:59:00 AM	5/5/2019 1:58:00 PM
10189	10189 (2019-05-05)60sec.agd	60	0	0		5/5/2019 3:07:00 PM	5/5/2019 7:03:00 PM
10189	10189 (2019-05-05)60sec.agd	60	0	0		5/5/2019 8:43:00 PM	5/5/2019 8:44:00 PM
10189	10189 (2019-05-05)60sec.agd	60	0	0		5/6/2019 6:19:00 AM	5/6/2019 8:06:00 PM
10189	10189 (2019-05-05)60sec.agd	60	0	0		5/7/2019 6:19:00 AM	5/7/2019 8:24:00 PM
10189	10189 (2019-05-05)60sec.agd	60	0	0		5/8/2019 6:20:00 AM	5/8/2019 8:19:00 PM
10189	10189 (2019-05-05)60sec.agd	60	0	0		5/9/2019 6:19:00 AM	5/9/2019 8:01:00 PM
10189	10189 (2019-05-05)60sec.agd	60	0	0		5/10/2019 6:17:00 AM	5/10/2019 5:26:00 PM
10189	10189 (2019-05-05)60sec.agd	60	0	0		5/12/2019 6:55:00 AM	5/12/2019 7:49:00 AM
10189	10189 (2019-05-05)60sec.agd	60	0	0		5/12/2019 9:09:00 AM	5/12/2019 9:33:00 AM
10190	10190 (2019-05-05)60sec.agd	60	0	0		5/5/2019 10:53:00 AM	5/5/2019 9:39:00 PM
10190	10190 (2019-05-05)60sec.agd	60	0	0		5/5/2019 11:19:00 PM	5/5/2019 11:44:00 PM
10190	10190 (2019-05-05)60sec.agd	60	0	0		5/6/2019 7:27:00 AM	5/7/2019 12:33:00 AM
10190	10190 (2019-05-05)60sec.agd	60	0	0		5/7/2019 6:59:00 AM	5/7/2019 8:08:00 AM
10190	10190 (2019-05-05)60sec.agd	60	0	0		5/7/2019 9:53:00 AM	5/8/2019 1:25:00 AM
10190	10190 (2019-05-05)60sec.agd	60	0	0		5/8/2019 7:28:00 AM	5/8/2019 8:53:00 PM
10190	10190 (2019-05-05)60sec.agd	60	0	0		5/9/2019 1:16:00 PM	5/10/2019 12:38:00 AM
10190	10190 (2019-05-05)60sec.agd	60	0	0		5/10/2019 7:54:00 AM	5/10/2019 11:01:00 AM
10190	10190 (2019-05-05)60sec.agd	60	0	0		5/10/2019 12:29:00 PM	5/11/2019 12:25:00 AM
10190	10190 (2019-05-05)60sec.agd	60	0	0		5/11/2019 10:16:00 PM	5/11/2019 10:17:00 PM
10190	10190 (2019-05-05)60sec.agd	60	0	0		5/12/2019 6:54:00 AM	5/12/2019 9:33:00 AM
10190	10190 (2019-05-05)60sec.agd	60	0	0		5/12/2019 11:27:00 AM	5/12/2019 12:44:00 PM
10190	10190 (2019-05-05)60sec.agd	60	0	0		5/12/2019 2:26:00 PM	5/12/2019 2:41:00 PM
10192	10192 (2019-05-12)60sec.agd	60	0	0		5/12/2019 10:41:00 AM	5/12/2019 8:37:00 PM
10192	10192 (2019-05-12)60sec.agd	60	0	0		5/13/2019 7:10:00 AM	5/13/2019 7:11:00 AM
10192	10192 (2019-05-12)60sec.agd	60	0	0		5/15/2019 6:59:00 AM	5/15/2019 9:12:00 AM
10192	10192 (2019-05-12)60sec.agd	60	0	0		5/15/2019 10:21:00 AM	5/15/2019 9:46:00 PM
10192	10192 (2019-05-12)60sec.agd	60	0	0		5/15/2019 10:48:00 PM	5/15/2019 11:04:00 PM
10192	10192 (2019-05-12)60sec.agd	60	0	0		5/16/2019 7:08:00 AM	5/16/2019 7:09:00 AM
10192	10192 (2019-05-12)60sec.agd	60	0	0		5/16/2019 5:14:00 PM	5/16/2019 5:49:00 PM
10192	10192 (2019-05-12)60sec.agd	60	0	0		5/17/2019 9:56:00 PM	5/17/2019 9:57:00 PM
10192	10192 (2019-05-12)60sec.agd	60	0	0		5/20/2019 10:46:00 AM	5/20/2019 11:23:00 AM
10192	10192 (2019-05-12)60sec.agd	60	0	0		5/21/2019 5:59:00 PM	5/21/2019 8:58:00 PM
10192	10192 (2019-05-12)60sec.agd	60	0	0		5/22/2019 6:56:00 AM	5/22/2019 10:06:00 PM
10192	10192 (2019-05-12)60sec.agd	60	0	0		5/23/2019 6:59:00 AM	5/23/2019 7:00:00 AM
10192	10192 (2019-05-12)60sec.agd	60	0	0		5/23/2019 1:56:00 PM	5/23/2019 1:59:00 PM
10192	10192 (2019-05-12)60sec.agd	60	0	0		5/23/2019 4:18:00 PM	5/23/2019 4:21:00 PM
10192	10192 (2019-05-12)60sec.agd	60	0	0		5/24/2019 6:44:00 AM	5/24/2019 10:09:00 AM
10192	10192 (2019-05-12)60sec.agd	60	0	0		5/24/2019 3:44:00 PM	5/24/2019 11:23:00 PM
10192	10192 (2019-05-12)60sec.agd	60	0	0		5/25/2019 8:35:00 AM	5/25/2019 9:32:00 AM
10192	10192 (2019-05-12)60sec.agd	60	0	0		5/25/2019 4:32:00 PM	5/25/2019 5:13:00 PM
10192	10192 (2019-05-12)60sec.agd	60	0	0		5/26/2019 9:57:00 AM	5/26/2019 7:46:00 PM
10192	10192 (2019-05-12)60sec.agd	60	0	0		5/26/2019 11:10:00 PM	5/26/2019 11:12:00 PM
10192	10192 (2019-05-12)60sec.agd	60	0	0		6/9/2019 9:26:00 AM	6/9/2019 9:45:00 AM
10194	10194 (2019-05-05)60sec.agd	60	0	0		5/5/2019 11:57:00 AM	5/5/2019 10:28:00 PM
10194	10194 (2019-05-05)60sec.agd	60	0	0		5/6/2019 6:14:00 AM	5/6/2019 11:29:00 PM
10194	10194 (2019-05-05)60sec.agd	60	0	0		5/7/2019 7:06:00 AM	5/7/2019 9:39:00 PM
10194	10194 (2019-05-05)60sec.agd	60	0	0		5/8/2019 12:15:00 AM	5/8/2019 1:07:00 AM
10194	10194 (2019-05-05)60sec.agd	60	0	0		5/8/2019 6:45:00 AM	5/8/2019 9:56:00 PM
10194	10194 (2019-05-05)60sec.agd	60	0	0		5/8/2019 11:13:00 PM	5/8/2019 11:16:00 PM
10194	10194 (2019-05-05)60sec.agd	60	0	0		5/9/2019 6:59:00 AM	5/9/2019 10:19:00 PM
10194	10194 (2019-05-05)60sec.agd	60	0	0		5/9/2019 11:50:00 PM	5/9/2019 11:52:00 PM
10194	10194 (2019-05-05)60sec.agd	60	0	0		5/10/2019 6:32:00 AM	5/10/2019 9:33:00 AM
10194	10194 (2019-05-05)60sec.agd	60	0	0		5/10/2019 10:37:00 AM	5/10/2019 11:40:00 PM
10194	10194 (2019-05-05)60sec.agd	60	0	0		5/11/2019 6:28:00 AM	5/12/2019 12:10:00 AM
10194	10194 (2019-05-05)60sec.agd	60	0	0		5/12/2019 7:02:00 AM	5/12/2019 9:30:00 AM
10196	10196 (2019-05-19)60sec.agd	60	0	0		5/19/2019 11:57:00 AM	5/19/2019 11:50:00 PM
10196	10196 (2019-05-19)60sec.agd	60	0	0		5/20/2019 7:19:00 AM	5/20/2019 9:10:00 AM
10196	10196 (2019-05-19)60sec.agd	60	0	0		5/20/2019 10:36:00 AM	5/20/2019 11:24:00 PM
10196	10196 (2019-05-19)60sec.agd	60	0	0		5/21/2019 7:20:00 AM	5/21/2019 11:23:00 PM
10196	10196 (2019-05-19)60sec.agd	60	0	0		5/22/2019 7:23:00 AM	5/22/2019 11:50:00 PM
10196	10196 (2019-05-19)60sec.agd	60	0	0		5/23/2019 7:25:00 AM	5/23/2019 9:30:00 AM
10196	10196 (2019-05-19)60sec.agd	60	0	0		5/23/2019 10:31:00 AM	5/23/2019 11:33:00 PM
10196	10196 (2019-05-19)60sec.agd	60	0	0		5/24/2019 7:23:00 AM	5/24/2019 11:46:00 PM
10196	10196 (2019-05-19)60sec.agd	60	0	0		5/25/2019 1:04:00 AM	5/25/2019 1:38:00 AM
10196	10196 (2019-05-19)60sec.agd	60	0	0		5/25/2019 7:52:00 AM	5/25/2019 7:09:00 PM
10196	10196 (2019-05-19)60sec.agd	60	0	0		5/25/2019 9:13:00 PM	5/26/2019 12:14:00 AM
10196	10196 (2019-05-19)60sec.agd	60	0	0		5/26/2019 9:18:00 AM	5/26/2019 10:33:00 AM
10200	10200 (2019-03-24)60sec.agd	60	0	0		3/24/2019 10:04:00 AM	3/24/2019 10:36:00 PM
10200	10200 (2019-03-24)60sec.agd	60	0	0		3/25/2019 8:48:00 AM	3/25/2019 10:14:00 PM
10200	10200 (2019-03-24)60sec.agd	60	0	0		3/26/2019 7:35:00 AM	3/26/2019 10:57:00 AM
10200	10200 (2019-03-24)60sec.agd	60	0	0		3/26/2019 2:05:00 PM	3/26/2019 11:12:00 PM
10200	10200 (2019-03-24)60sec.agd	60	0	0		3/27/2019 11:03:00 AM	3/27/2019 11:52:00 PM
10200	10200 (2019-03-24)60sec.agd	60	0	0		3/28/2019 7:36:00 AM	3/28/2019 11:31:00 PM
10200	10200 (2019-03-24)60sec.agd	60	0	0		3/29/2019 6:33:00 AM	3/29/2019 6:34:00 AM
10200	10200 (2019-03-24)60sec.agd	60	0	0		3/29/2019 2:57:00 PM	3/29/2019 6:23:00 PM
10200	10200 (2019-03-24)60sec.agd	60	0	0		3/30/2019 7:20:00 PM	3/30/2019 11:07:00 PM
10200	10200 (2019-03-24)60sec.agd	60	0	0		3/31/2019 12:39:00 PM	3/31/2019 1:30:00 PM
10200	10200 (2019-03-24)60sec.agd	60	0	0		3/31/2019 3:02:00 PM	3/31/2019 4:37:00 PM
10200	10200 (2019-03-24)60sec.agd	60	0	0		3/31/2019 9:18:00 PM	3/31/2019 10:03:00 PM
10202	10202 (2019-03-24)60sec.agd	60	0	0		3/24/2019 12:32:00 PM	3/24/2019 2:02:00 PM
10202	10202 (2019-03-24)60sec.agd	60	0	0		3/24/2019 3:10:00 PM	3/24/2019 10:00:00 PM
10202	10202 (2019-03-24)60sec.agd	60	0	0		3/25/2019 7:45:00 AM	3/25/2019 10:11:00 PM
10202	10202 (2019-03-24)60sec.agd	60	0	0		3/26/2019 12:25:00 PM	3/26/2019 10:49:00 PM
10202	10202 (2019-03-24)60sec.agd	60	0	0		3/27/2019 9:12:00 AM	3/27/2019 9:48:00 PM
10202	10202 (2019-03-24)60sec.agd	60	0	0		3/28/2019 7:41:00 AM	3/28/2019 8:05:00 PM
10202	10202 (2019-03-24)60sec.agd	60	0	0		3/29/2019 9:40:00 AM	3/29/2019 10:31:00 PM
10202	10202 (2019-03-24)60sec.agd	60	0	0		3/30/2019 9:23:00 AM	3/30/2019 8:46:00 PM
10202	10202 (2019-03-24)60sec.agd	60	0	0		3/31/2019 7:33:00 AM	3/31/2019 9:38:00 AM
10202	10202 (2019-03-24)60sec.agd	60	0	0		3/31/2019 12:20:00 PM	3/31/2019 12:21:00 PM
10202	10202 (2019-03-24)60sec.agd	60	0	0		3/31/2019 2:33:00 PM	3/31/2019 4:37:00 PM
10202	10202 (2019-03-24)60sec.agd	60	0	0		3/31/2019 9:18:00 PM	3/31/2019 9:54:00 PM
10203	10203 (2019-03-24)60sec.agd	60	0	0		3/24/2019 1:08:00 PM	3/24/2019 3:23:00 PM
10203	10203 (2019-03-24)60sec.agd	60	0	0		3/24/2019 4:30:00 PM	3/24/2019 10:13:00 PM
10203	10203 (2019-03-24)60sec.agd	60	0	0		3/25/2019 6:20:00 AM	3/25/2019 9:39:00 PM
10203	10203 (2019-03-24)60sec.agd	60	0	0		3/26/2019 6:41:00 AM	3/26/2019 9:45:00 PM
10203	10203 (2019-03-24)60sec.agd	60	0	0		3/27/2019 8:23:00 AM	3/27/2019 9:36:00 PM
10203	10203 (2019-03-24)60sec.agd	60	0	0		3/28/2019 6:50:00 AM	3/28/2019 6:51:00 AM
10203	10203 (2019-03-24)60sec.agd	60	0	0		3/28/2019 8:34:00 AM	3/28/2019 9:44:00 PM
10203	10203 (2019-03-24)60sec.agd	60	0	0		3/29/2019 6:37:00 AM	3/29/2019 11:35:00 PM
10203	10203 (2019-03-24)60sec.agd	60	0	0		3/30/2019 1:13:00 AM	3/30/2019 1:15:00 AM
10203	10203 (2019-03-24)60sec.agd	60	0	0		3/30/2019 7:22:00 AM	3/30/2019 9:56:00 PM
10203	10203 (2019-03-24)60sec.agd	60	0	0		3/30/2019 11:04:00 PM	3/30/2019 11:05:00 PM
10203	10203 (2019-03-24)60sec.agd	60	0	0		3/31/2019 1:42:00 AM	3/31/2019 2:38:00 AM
10203	10203 (2019-03-24)60sec.agd	60	0	0		3/31/2019 10:07:00 AM	3/31/2019 10:25:00 AM
10203	10203 (2019-03-24)60sec.agd	60	0	0		3/31/2019 11:35:00 AM	3/31/2019 1:30:00 PM
10203	10203 (2019-03-24)60sec.agd	60	0	0		3/31/2019 2:33:00 PM	3/31/2019 4:37:00 PM
10203	10203 (2019-03-24)60sec.agd	60	0	0		3/31/2019 9:18:00 PM	3/31/2019 10:01:00 PM
10204	10204 (2019-03-24)60sec.agd	60	0	0		3/24/2019 1:36:00 PM	3/24/2019 11:05:00 PM
10204	10204 (2019-03-24)60sec.agd	60	0	0		3/25/2019 9:01:00 AM	3/25/2019 2:27:00 PM
10204	10204 (2019-03-24)60sec.agd	60	0	0		3/25/2019 3:29:00 PM	3/25/2019 9:34:00 PM
10204	10204 (2019-03-24)60sec.agd	60	0	0		3/25/2019 11:10:00 PM	3/25/2019 11:51:00 PM
10204	10204 (2019-03-24)60sec.agd	60	0	0		3/26/2019 12:42:00 PM	3/26/2019 11:13:00 PM
10204	10204 (2019-03-24)60sec.agd	60	0	0		3/27/2019 11:27:00 AM	3/27/2019 11:06:00 PM
10204	10204 (2019-03-24)60sec.agd	60	0	0		3/28/2019 11:15:00 AM	3/28/2019 12:59:00 PM
10204	10204 (2019-03-24)60sec.agd	60	0	0		3/28/2019 1:59:00 PM	3/28/2019 8:24:00 PM
10204	10204 (2019-03-24)60sec.agd	60	0	0		3/28/2019 10:00:00 PM	3/28/2019 10:05:00 PM
10204	10204 (2019-03-24)60sec.agd	60	0	0		3/29/2019 8:16:00 AM	3/29/2019 9:24:00 AM
10204	10204 (2019-03-24)60sec.agd	60	0	0		3/29/2019 10:52:00 AM	3/30/2019 12:47:00 AM
10204	10204 (2019-03-24)60sec.agd	60	0	0		3/30/2019 12:43:00 PM	3/30/2019 11:08:00 PM
10204	10204 (2019-03-24)60sec.agd	60	0	0		3/31/2019 8:24:00 AM	3/31/2019 8:46:00 AM
10204	10204 (2019-03-24)60sec.agd	60	0	0		3/31/2019 12:20:00 PM	3/31/2019 1:30:00 PM
10204	10204 (2019-03-24)60sec.agd	60	0	0		3/31/2019 2:33:00 PM	3/31/2019 4:37:00 PM
10204	10204 (2019-03-24)60sec.agd	60	0	0		3/31/2019 9:18:00 PM	3/31/2019 10:09:00 PM
10206	10206 (2019-03-24)60sec.agd	60	0	0		3/24/2019 1:55:00 PM	3/24/2019 10:39:00 PM
10206	10206 (2019-03-24)60sec.agd	60	0	0		3/25/2019 7:59:00 AM	3/25/2019 10:46:00 PM
10206	10206 (2019-03-24)60sec.agd	60	0	0		3/26/2019 8:12:00 AM	3/26/2019 11:32:00 PM
10206	10206 (2019-03-24)60sec.agd	60	0	0		3/27/2019 8:05:00 AM	3/27/2019 11:19:00 PM
10206	10206 (2019-03-24)60sec.agd	60	0	0		3/28/2019 7:50:00 AM	3/28/2019 11:09:00 PM
10206	10206 (2019-03-24)60sec.agd	60	0	0		3/29/2019 7:53:00 AM	3/30/2019 12:59:00 AM
10206	10206 (2019-03-24)60sec.agd	60	0	0		3/30/2019 8:15:00 AM	3/30/2019 11:23:00 PM
10206	10206 (2019-03-24)60sec.agd	60	0	0		3/31/2019 8:12:00 AM	3/31/2019 9:38:00 AM
10206	10206 (2019-03-24)60sec.agd	60	0	0		3/31/2019 12:20:00 PM	3/31/2019 12:21:00 PM
10206	10206 (2019-03-24)60sec.agd	60	0	0		3/31/2019 1:28:00 PM	3/31/2019 1:30:00 PM
10206	10206 (2019-03-24)60sec.agd	60	0	0		3/31/2019 2:33:00 PM	3/31/2019 4:37:00 PM
10206	10206 (2019-03-24)60sec.agd	60	0	0		3/31/2019 9:18:00 PM	3/31/2019 10:14:00 PM
10207	10207 (2019-03-24)60sec.agd	60	0	0		3/24/2019 2:26:00 PM	3/24/2019 10:49:00 PM
10207	10207 (2019-03-24)60sec.agd	60	0	0		3/25/2019 11:11:00 AM	3/25/2019 11:30:00 PM
10207	10207 (2019-03-24)60sec.agd	60	0	0		3/26/2019 10:40:00 AM	3/26/2019 11:34:00 PM
10207	10207 (2019-03-24)60sec.agd	60	0	0		3/27/2019 10:55:00 AM	3/27/2019 11:22:00 PM
10207	10207 (2019-03-24)60sec.agd	60	0	0		3/28/2019 10:47:00 AM	3/28/2019 11:17:00 PM
10207	10207 (2019-03-24)60sec.agd	60	0	0		3/29/2019 5:19:00 AM	3/29/2019 2:27:00 PM
10207	10207 (2019-03-24)60sec.agd	60	0	0		3/29/2019 6:36:00 PM	3/29/2019 11:23:00 PM
10207	10207 (2019-03-24)60sec.agd	60	0	0		3/30/2019 11:44:00 AM	3/31/2019 1:03:00 AM
10207	10207 (2019-03-24)60sec.agd	60	0	0		3/31/2019 10:23:00 AM	3/31/2019 12:21:00 PM
10207	10207 (2019-03-24)60sec.agd	60	0	0		3/31/2019 1:29:00 PM	3/31/2019 1:30:00 PM
10207	10207 (2019-03-24)60sec.agd	60	0	0		3/31/2019 2:33:00 PM	3/31/2019 4:37:00 PM
10207	10207 (2019-03-24)60sec.agd	60	0	0		3/31/2019 9:18:00 PM	3/31/2019 9:59:00 PM
10208	10208 (2019-03-24)60sec.agd	60	0	0		3/24/2019 2:20:00 PM	3/24/2019 9:43:00 PM
10208	10208 (2019-03-24)60sec.agd	60	0	0		3/25/2019 4:02:00 AM	3/25/2019 6:37:00 AM
10208	10208 (2019-03-24)60sec.agd	60	0	0		3/25/2019 11:30:00 AM	3/25/2019 9:58:00 PM
10208	10208 (2019-03-24)60sec.agd	60	0	0		3/26/2019 2:28:00 AM	3/26/2019 2:29:00 AM
10208	10208 (2019-03-24)60sec.agd	60	0	0		3/26/2019 7:08:00 AM	3/26/2019 7:09:00 AM
10208	10208 (2019-03-24)60sec.agd	60	0	0		3/26/2019 10:03:00 AM	3/26/2019 10:31:00 PM
10208	10208 (2019-03-24)60sec.agd	60	0	0		3/27/2019 4:52:00 AM	3/27/2019 10:12:00 PM
10208	10208 (2019-03-24)60sec.agd	60	0	0		3/28/2019 4:10:00 AM	3/28/2019 9:46:00 PM
10208	10208 (2019-03-24)60sec.agd	60	0	0		3/29/2019 8:18:00 AM	3/29/2019 4:32:00 PM
10208	10208 (2019-03-24)60sec.agd	60	0	0		3/29/2019 6:30:00 PM	3/29/2019 6:33:00 PM
10208	10208 (2019-03-24)60sec.agd	60	0	0		3/30/2019 10:31:00 AM	3/31/2019 12:46:00 AM
10208	10208 (2019-03-24)60sec.agd	60	0	0		3/31/2019 9:52:00 AM	3/31/2019 12:21:00 PM
10208	10208 (2019-03-24)60sec.agd	60	0	0		3/31/2019 1:28:00 PM	3/31/2019 1:29:00 PM
10208	10208 (2019-03-24)60sec.agd	60	0	0		3/31/2019 2:33:00 PM	3/31/2019 4:37:00 PM
10208	10208 (2019-03-24)60sec.agd	60	0	0		3/31/2019 9:18:00 PM	3/31/2019 9:58:00 PM
10209	10209 (2019-05-05)60sec.agd	60	0	0		5/5/2019 2:32:00 PM	5/5/2019 8:53:00 PM
10209	10209 (2019-05-05)60sec.agd	60	0	0		5/6/2019 7:05:00 AM	5/6/2019 8:34:00 PM
10209	10209 (2019-05-05)60sec.agd	60	0	0		5/7/2019 5:44:00 AM	5/7/2019 10:57:00 PM
10209	10209 (2019-05-05)60sec.agd	60	0	0		5/8/2019 11:33:00 AM	5/8/2019 10:16:00 PM
10209	10209 (2019-05-05)60sec.agd	60	0	0		5/9/2019 5:31:00 AM	5/9/2019 10:26:00 PM
10209	10209 (2019-05-05)60sec.agd	60	0	0		5/10/2019 6:22:00 AM	5/10/2019 10:20:00 PM
10209	10209 (2019-05-05)60sec.agd	60	0	0		5/11/2019 8:48:00 AM	5/11/2019 5:37:00 PM
10209	10209 (2019-05-05)60sec.agd	60	0	0		5/12/2019 9:32:00 AM	5/12/2019 9:33:00 AM
10209	10209 (2019-05-05)60sec.agd	60	0	0		5/12/2019 2:46:00 PM	5/12/2019 2:48:00 PM
10209	10209 (2019-05-05)60sec.agd	60	0	0		5/12/2019 9:50:00 PM	5/12/2019 9:53:00 PM
10209	10209 (2019-05-05)60sec.agd	60	0	0		5/14/2019 5:09:00 PM	5/14/2019 5:10:00 PM
10209	10209 (2019-05-05)60sec.agd	60	0	0		5/14/2019 9:40:00 PM	5/14/2019 9:44:00 PM
10209	10209 (2019-05-05)60sec.agd	60	0	0		5/15/2019 10:01:00 PM	5/15/2019 10:04:00 PM
10209	10209 (2019-05-05)60sec.agd	60	0	0		5/19/2019 7:15:00 PM	5/19/2019 7:17:00 PM
10209	10209 (2019-05-05)60sec.agd	60	0	0		5/26/2019 3:44:00 PM	5/26/2019 3:45:00 PM
10209	10209 (2019-05-05)60sec.agd	60	0	0		5/28/2019 12:36:00 PM	5/28/2019 12:37:00 PM
10209	10209 (2019-05-05)60sec.agd	60	0	0		6/12/2019 8:39:00 PM	6/12/2019 8:41:00 PM
10209	10209 (2019-05-05)60sec.agd	60	0	0		6/15/2019 8:33:00 AM	6/15/2019 8:35:00 AM
10209	10209 (2019-05-05)60sec.agd	60	0	0		6/19/2019 10:04:00 PM	6/19/2019 10:07:00 PM
10209	10209 (2019-05-05)60sec.agd	60	0	0		6/24/2019 7:48:00 PM	6/24/2019 7:52:00 PM
10209	10209 (2019-05-05)60sec.agd	60	0	0		7/1/2019 7:06:00 AM	7/1/2019 7:11:00 AM
10209	10209 (2019-05-05)60sec.agd	60	0	0		7/1/2019 8:24:00 PM	7/1/2019 8:25:00 PM
10209	10209 (2019-05-05)60sec.agd	60	0	0		7/2/2019 9:43:00 PM	7/2/2019 9:45:00 PM
10209	10209 (2019-05-05)60sec.agd	60	0	0		7/3/2019 7:33:00 AM	7/3/2019 8:51:00 AM
10209	10209 (2019-05-05)60sec.agd	60	0	0		7/3/2019 11:49:00 AM	7/3/2019 12:35:00 PM
10209	10209 (2019-05-05)60sec.agd	60	0	0		7/3/2019 2:50:00 PM	7/3/2019 3:11:00 PM
10209	10209 (2019-05-05)60sec.agd	60	0	0		7/3/2019 5:05:00 PM	7/3/2019 6:14:00 PM
10209	10209 (2019-05-05)60sec.agd	60	0	0		7/3/2019 9:45:00 PM	7/3/2019 9:47:00 PM
10209	10209 (2019-05-05)60sec.agd	60	0	0		7/5/2019 7:52:00 AM	7/5/2019 8:50:00 AM
10209	10209 (2019-05-05)60sec.agd	60	0	0		7/5/2019 10:08:00 AM	7/5/2019 10:10:00 AM
10209	10209 (2019-05-05)60sec.agd	60	0	0		7/5/2019 11:36:00 AM	7/5/2019 11:54:00 AM
10209	10209 (2019-05-05)60sec.agd	60	0	0		7/5/2019 2:17:00 PM	7/5/2019 2:50:00 PM
10209	10209 (2019-05-05)60sec.agd	60	0	0		7/5/2019 5:14:00 PM	7/5/2019 6:12:00 PM
10209	10209 (2019-05-05)60sec.agd	60	0	0		7/6/2019 8:57:00 AM	7/6/2019 9:21:00 AM
10209	10209 (2019-05-05)60sec.agd	60	0	0		7/6/2019 12:11:00 PM	7/6/2019 1:27:00 PM
10209	10209 (2019-05-05)60sec.agd	60	0	0		7/6/2019 3:00:00 PM	7/6/2019 3:13:00 PM
10209	10209 (2019-05-05)60sec.agd	60	0	0		7/6/2019 5:43:00 PM	7/6/2019 6:34:00 PM
10209	10209 (2019-05-05)60sec.agd	60	0	0		7/8/2019 9:41:00 AM	7/8/2019 9:55:00 AM
10209	10209 (2019-05-05)60sec.agd	60	0	0		7/9/2019 6:25:00 AM	7/9/2019 8:14:00 AM
10209	10209 (2019-05-05)60sec.agd	60	0	0		7/9/2019 10:59:00 AM	7/9/2019 11:32:00 AM
10209	10209 (2019-05-05)60sec.agd	60	0	0		7/9/2019 1:56:00 PM	7/9/2019 2:03:00 PM
10209	10209 (2019-05-05)60sec.agd	60	0	0		7/9/2019 4:49:00 PM	7/9/2019 6:26:00 PM
10209	10209 (2019-05-05)60sec.agd	60	0	0		7/10/2019 7:30:00 AM	7/10/2019 9:20:00 AM
10209	10209 (2019-05-05)60sec.agd	60	0	0		7/10/2019 2:09:00 PM	7/10/2019 4:22:00 PM
10209	10209 (2019-05-05)60sec.agd	60	0	0		7/11/2019 7:27:00 AM	7/11/2019 8:08:00 AM
10209	10209 (2019-05-05)60sec.agd	60	0	0		7/11/2019 11:39:00 AM	7/11/2019 11:56:00 AM
10209	10209 (2019-05-05)60sec.agd	60	0	0		7/11/2019 1:40:00 PM	7/11/2019 2:18:00 PM
10209	10209 (2019-05-05)60sec.agd	60	0	0		7/12/2019 7:04:00 AM	7/12/2019 11:56:00 AM
10209	10209 (2019-05-05)60sec.agd	60	0	0		7/12/2019 1:33:00 PM	7/12/2019 8:55:00 PM
10209	10209 (2019-05-05)60sec.agd	60	0	0		7/12/2019 10:18:00 PM	7/13/2019 12:35:00 AM
10209	10209 (2019-05-05)60sec.agd	60	0	0		7/13/2019 4:56:00 AM	7/13/2019 5:42:00 AM
10209	10209 (2019-05-05)60sec.agd	60	0	0		7/13/2019 7:20:00 AM	7/13/2019 8:39:00 AM
10209	10209 (2019-05-05)60sec.agd	60	0	0		7/13/2019 9:42:00 AM	7/13/2019 9:43:00 AM
10209	10209 (2019-05-05)60sec.agd	60	0	0		7/15/2019 6:46:00 AM	7/15/2019 9:54:00 AM
10209	10209 (2019-05-05)60sec.agd	60	0	0		7/15/2019 11:31:00 AM	7/15/2019 11:36:00 AM
10209	10209 (2019-05-05)60sec.agd	60	0	0		7/15/2019 1:31:00 PM	7/15/2019 1:52:00 PM
10209	10209 (2019-05-05)60sec.agd	60	0	0		7/16/2019 4:33:00 PM	7/16/2019 4:57:00 PM
10211	10211 (2019-05-12)60sec.agd	60	0	0		5/12/2019 10:33:00 AM	5/12/2019 8:50:00 PM
10211	10211 (2019-05-12)60sec.agd	60	0	0		5/13/2019 7:20:00 AM	5/13/2019 10:02:00 PM
10211	10211 (2019-05-12)60sec.agd	60	0	0		5/14/2019 7:50:00 AM	5/14/2019 4:41:00 PM
10211	10211 (2019-05-12)60sec.agd	60	0	0		5/14/2019 10:36:00 PM	5/14/2019 10:38:00 PM
10211	10211 (2019-05-12)60sec.agd	60	0	0		5/15/2019 6:16:00 AM	5/15/2019 8:23:00 PM
10211	10211 (2019-05-12)60sec.agd	60	0	0		5/16/2019 7:17:00 AM	5/16/2019 5:54:00 PM
10211	10211 (2019-05-12)60sec.agd	60	0	0		5/16/2019 6:55:00 PM	5/16/2019 6:57:00 PM
10211	10211 (2019-05-12)60sec.agd	60	0	0		5/17/2019 9:26:00 AM	5/17/2019 8:12:00 PM
10211	10211 (2019-05-12)60sec.agd	60	0	0		5/18/2019 8:15:00 AM	5/18/2019 3:00:00 PM
10211	10211 (2019-05-12)60sec.agd	60	0	0		5/19/2019 7:50:00 AM	5/19/2019 9:08:00 AM
10212	10212 (2019-05-12)60sec.agd	60	0	0		5/12/2019 9:45:00 AM	5/12/2019 5:23:00 PM
10212	10212 (2019-05-12)60sec.agd	60	0	0		5/12/2019 6:57:00 PM	5/13/2019 12:39:00 AM
10212	10212 (2019-05-12)60sec.agd	60	0	0		5/13/2019 6:37:00 AM	5/13/2019 10:23:00 PM
10212	10212 (2019-05-12)60sec.agd	60	0	0		5/14/2019 6:38:00 AM	5/14/2019 5:46:00 PM
10212	10212 (2019-05-12)60sec.agd	60	0	0		5/14/2019 6:55:00 PM	5/15/2019 12:00:00 AM
10212	10212 (2019-05-12)60sec.agd	60	0	0		5/15/2019 11:46:00 PM	5/15/2019 11:47:00 PM
[truncated: 6,955 more rows]
